# Supplementary material for: Inclusive Composite Interval Mapping of QTL by Environment Interactions in Biparental Populations
Source: PLoS One. 2015 Jul 10;10(7):e0132414. doi: 10.1371/journal.pone.0132414 (PMC4498613; doi:10.1371/journal.pone.0132414)
Supplement: S5 File — (ZIP) [file pone.0132414.s005.zip › H=0.5/L1/run_00172.met]

!**********************Note: lines staring with "!" are remarks and will be ignored in the program********************
!*********************************General Information**********************************
!Assuming F1 = P1 x P2, populations available in QTL IciMapping are: 
!  1, P1BC1F1 = P1 x F1, the first backcrossing where P1 is used as the recurrent parent;
!  2, P2BC1F1 = P2 x F1, the first backcrossing where P2 is used as the recurrent parent;
!  3, F1DH, F1-derived doubled haploids; 
!  4, RIL or F1RIL, recombination inbred lines through the repeated selfing of F1;
!  5, P1BC1RIL, recombination inbred lines through the repeated selfing of P1BC1F1;
!  6, P2BC1RIL, recombination inbred lines through the repeated selfing of P2BC1F1;
!  7, F2, the selfing generation of F1;
!  8, F3, the selfing generation of F2;
!  9, P1BC2F1, the second backcrossing where P1 is used as the recurrent parent; 
! 10, P2BC2F1, the second backcrossing where P2 is used as the recurrent parent;
! 11, P1BC2RIL, recombination inred lines through the repeated selfing of P1BC2F1; 
! 12, P2BC2RIL, recombination inred lines through the repeated selfing of P2BC2F1; 
! 13, P1BC1F2, the selfing generation of P1BC1F1; 
! 14, P2BC1F2, the selfing generation of P2BC1F1; 
! 15, P1BC2F2, the selfing generation of P1BC2F1; 
! 16, P2BC2F2, the selfing generation of P2BC2F1; 
! 17, P1BC1DH, P1BC1F1-derived doubled haploids; 
! 18, P2BC1DH, P2BC1F1-derived doubled haploids; 
! 19, P1BC2DH, P1BC2F1-derived doubled haploids; 
! 20, P2BC2DH, P2BC2F1-derived doubled haploids; 
   3      !Mapping Population (see remarks above)
   2      !Mapping Function (1 for Kosambi; 2 for Haldane; 3 for Morgan)
   2      !Marker Space Type (1 for intervals; 2 for positions)
   1      !Marker Space Unit(1 for centiMorgans; 2 for Morgan)
   6      !Number of Chromosomes (or Linkage Groups)
 200      !Size of the mapping population
   2      !Number of environments
 
!***************************************** Chromosomes and Linkage Maps **********************************************
!Chromosome                 NumMarkers
-CH1                        16
-CH2                        16
-CH3                        16
-CH4                        16
-CH5                        16
-CH6                        16
!Linkage map (Marker name followed by position or the interval length)
 MK-1-1                1     0.000
 MK-1-2                1    10.000
 MK-1-3                1    20.000
 MK-1-4                1    30.000
 MK-1-5                1    40.000
 MK-1-6                1    50.000
 MK-1-7                1    60.000
 MK-1-8                1    70.000
 MK-1-9                1    80.000
 MK-1-10               1    90.000
 MK-1-11               1   100.000
 MK-1-12               1   110.000
 MK-1-13               1   120.000
 MK-1-14               1   130.000
 MK-1-15               1   140.000
 MK-1-16               1   150.000
 MK-2-1                2     0.000
 MK-2-2                2    10.000
 MK-2-3                2    20.000
 MK-2-4                2    30.000
 MK-2-5                2    40.000
 MK-2-6                2    50.000
 MK-2-7                2    60.000
 MK-2-8                2    70.000
 MK-2-9                2    80.000
 MK-2-10               2    90.000
 MK-2-11               2   100.000
 MK-2-12               2   110.000
 MK-2-13               2   120.000
 MK-2-14               2   130.000
 MK-2-15               2   140.000
 MK-2-16               2   150.000
 MK-3-1                3     0.000
 MK-3-2                3    10.000
 MK-3-3                3    20.000
 MK-3-4                3    30.000
 MK-3-5                3    40.000
 MK-3-6                3    50.000
 MK-3-7                3    60.000
 MK-3-8                3    70.000
 MK-3-9                3    80.000
 MK-3-10               3    90.000
 MK-3-11               3   100.000
 MK-3-12               3   110.000
 MK-3-13               3   120.000
 MK-3-14               3   130.000
 MK-3-15               3   140.000
 MK-3-16               3   150.000
 MK-4-1                4     0.000
 MK-4-2                4    10.000
 MK-4-3                4    20.000
 MK-4-4                4    30.000
 MK-4-5                4    40.000
 MK-4-6                4    50.000
 MK-4-7                4    60.000
 MK-4-8                4    70.000
 MK-4-9                4    80.000
 MK-4-10               4    90.000
 MK-4-11               4   100.000
 MK-4-12               4   110.000
 MK-4-13               4   120.000
 MK-4-14               4   130.000
 MK-4-15               4   140.000
 MK-4-16               4   150.000
 MK-5-1                5     0.000
 MK-5-2                5    10.000
 MK-5-3                5    20.000
 MK-5-4                5    30.000
 MK-5-5                5    40.000
 MK-5-6                5    50.000
 MK-5-7                5    60.000
 MK-5-8                5    70.000
 MK-5-9                5    80.000
 MK-5-10               5    90.000
 MK-5-11               5   100.000
 MK-5-12               5   110.000
 MK-5-13               5   120.000
 MK-5-14               5   130.000
 MK-5-15               5   140.000
 MK-5-16               5   150.000
 MK-6-1                6     0.000
 MK-6-2                6    10.000
 MK-6-3                6    20.000
 MK-6-4                6    30.000
 MK-6-5                6    40.000
 MK-6-6                6    50.000
 MK-6-7                6    60.000
 MK-6-8                6    70.000
 MK-6-9                6    80.000
 MK-6-10               6    90.000
 MK-6-11               6   100.000
 MK-6-12               6   110.000
 MK-6-13               6   120.000
 MK-6-14               6   130.000
 MK-6-15               6   140.000
 MK-6-16               6   150.000
!*********************************** Marker Types ********************************************************************
!Co-dominant marker: When heterozygote F1 is present, P1 is coded as 2, F1 is coded as 1, and P2 is coded as 0; Otherwise, P1 is coded as 2, and P2 is coded as 0. 
!Dominant marker: When heterozygote F1 is present, P1 and F1 are coded as 12, and P2 is coded as 0; Otherwise, P1 is coded as 2, and P2 is coded as 0.  
!Recessive markers: When heterozygote F1 is present, P1 is coded as 2, and F1 and P2 are coded as 10; Otherwise, P1 is coded as 2, and P2 is coded as 0. 
!Missing marker is coded as -1. 
 MK-1-1                 0   2   2   0   0   2   2   2   0   2   2   0   2   0   0   2   2   0   0   2   2   0   0   2   2   0   0   2   0   0   2   2   0   0   2   2   2   0   0   2   0   2   2   2   2   2   2   2   2   2   2   2   2   2   2   0   0   0   2   0   2   0   0   0   2   0   2   0   0   2   0   0   2   2   0   0   2   2   2   2   0   2   0   0   2   0   0   2   0   2   2   2   0   2   0   0   0   0   2   0   0   0   2   0   0   2   2   0   2   0   2   2   0   2   0   0   0   0   2   0   2   2   2   0   0   2   0   2   2   0   0   2   2   0   0   2   0   2   0   2   0   2   2   0   2   2   2   0   0   2   0   2   2   0   0   2   0   0   2   2   2   0   0   2   2   2   0   2   2   0   2   0   0   2   0   2   2   0   0   2   0   0   0   2   2   2   2   0   2   0   2   2   2   2   2   0   2   2   2   2
 MK-1-2                 0   2   2   0   0   0   2   2   0   2   2   0   2   0   2   2   2   0   0   2   2   0   0   2   0   0   2   2   0   0   2   2   0   0   2   2   2   0   0   2   0   2   2   2   2   0   2   2   2   2   2   2   2   2   2   0   0   0   2   0   0   0   0   0   2   0   2   0   0   2   0   0   2   2   0   2   2   2   2   2   0   0   0   0   2   0   0   2   0   2   2   0   0   0   0   0   0   0   2   0   0   0   2   0   0   2   2   0   2   0   2   2   0   2   0   0   0   0   0   2   2   2   2   0   0   2   0   2   2   0   0   2   2   0   0   2   0   2   0   2   0   2   2   0   2   2   2   0   0   2   0   2   2   0   2   2   0   0   2   2   0   0   0   2   0   2   2   2   2   2   2   2   0   2   2   2   2   0   0   2   0   0   0   2   2   2   2   0   2   0   2   2   2   2   2   0   2   2   2   2
 MK-1-3                 0   2   2   0   0   0   2   2   0   2   2   0   2   0   2   2   0   0   2   2   2   0   0   2   0   0   2   2   0   0   2   2   0   0   2   2   2   0   0   2   0   2   0   2   2   0   2   2   2   2   2   2   2   2   2   0   0   0   2   0   0   0   0   0   0   0   2   0   0   2   0   0   2   2   2   2   2   2   2   2   0   0   0   0   2   0   0   2   0   2   2   0   0   0   0   0   0   0   2   0   0   0   2   0   0   2   2   0   2   0   2   2   0   2   0   0   0   0   0   2   2   2   2   0   0   0   0   2   2   0   0   0   2   0   0   2   2   2   0   2   0   2   2   0   2   2   2   2   0   2   0   2   2   0   2   2   0   0   2   0   0   0   0   2   2   2   2   2   2   2   2   2   0   2   2   2   0   0   0   2   0   0   0   2   0   2   0   0   2   0   0   2   2   2   2   0   2   0   2   2
 MK-1-4                 0   2   2   2   0   0   2   2   0   2   2   0   2   0   2   0   0   0   2   2   2   0   0   0   0   0   2   2   0   0   2   0   0   0   2   2   2   0   0   2   0   2   0   2   2   0   2   2   2   2   2   2   2   2   2   2   0   0   2   2   0   0   0   0   0   2   2   0   0   2   0   0   2   2   2   2   2   2   2   2   0   0   0   0   2   0   0   2   0   2   2   0   0   0   2   0   0   0   0   0   0   0   2   0   0   2   0   0   0   0   2   2   0   2   0   0   0   0   0   2   2   2   2   0   0   2   0   2   2   2   0   0   2   0   2   2   2   0   0   2   0   2   2   0   2   2   2   2   2   2   0   2   0   2   2   0   0   0   2   0   0   0   0   2   2   2   2   2   2   2   2   2   0   2   2   2   0   0   0   2   0   2   0   2   0   2   0   2   2   0   0   2   2   2   2   0   2   0   2   2
 MK-1-5                 0   2   2   2   0   0   2   2   2   0   2   0   2   0   2   0   0   0   2   2   2   2   0   0   0   0   2   2   0   0   2   0   0   0   2   2   2   2   0   2   0   2   0   2   2   0   2   0   2   2   0   2   2   0   0   0   0   0   2   2   0   0   0   0   0   2   2   0   0   2   0   0   2   2   2   2   2   2   0   0   0   0   0   0   0   0   0   2   0   2   2   2   0   0   2   0   0   2   2   0   0   0   2   0   0   2   0   0   0   0   2   2   0   2   0   0   0   0   2   2   2   2   2   0   0   2   0   2   2   2   0   0   2   0   2   2   2   0   0   2   0   2   2   0   2   2   2   2   2   2   2   2   0   0   2   0   0   0   2   2   2   0   2   2   2   2   2   2   2   2   2   2   0   2   2   2   2   0   0   2   0   2   0   2   0   2   0   2   2   0   0   2   0   2   0   0   2   0   0   2
 MK-1-6                 0   2   2   2   0   0   2   2   2   0   2   0   2   0   2   0   0   0   2   2   2   2   0   2   0   0   2   2   0   0   2   0   0   0   2   2   2   2   0   2   0   2   0   2   2   0   2   0   2   2   2   2   0   0   0   0   2   0   2   2   2   0   0   2   0   2   2   0   0   2   0   0   2   2   2   2   2   2   0   0   2   0   0   0   0   0   0   2   0   2   2   2   0   0   2   0   0   2   2   0   0   0   2   0   0   2   0   0   0   2   2   2   0   2   0   0   0   0   2   2   2   2   2   0   2   2   0   2   2   2   0   0   2   0   2   2   2   0   0   2   2   2   2   0   2   2   2   2   2   2   2   2   0   0   2   0   0   0   2   2   2   2   2   2   2   2   2   2   0   2   2   2   0   2   2   2   2   0   0   2   0   2   0   0   0   2   0   2   2   0   0   2   0   2   0   0   2   0   0   2
 MK-1-7                 0   2   2   2   0   0   2   2   0   0   2   0   2   0   0   0   0   0   2   0   2   2   0   0   2   2   2   2   0   0   2   0   0   0   2   2   2   2   0   2   0   2   0   2   2   0   2   2   2   2   2   2   0   2   0   0   2   0   2   2   2   0   0   2   0   2   2   0   0   2   0   0   0   2   2   2   2   2   0   0   2   0   0   0   0   0   0   2   0   2   2   0   0   0   2   2   0   2   2   0   0   0   2   2   2   2   0   0   0   2   2   2   0   2   0   0   0   0   2   2   2   0   2   0   2   2   0   2   2   2   0   0   2   0   2   2   2   0   0   2   2   2   0   0   2   2   2   2   2   2   2   2   0   0   2   0   0   0   2   2   2   2   2   2   2   2   0   2   0   2   2   2   0   2   2   2   0   2   0   2   0   2   0   0   2   2   0   2   2   0   2   2   0   0   0   0   2   0   0   2
 MK-1-8                 0   2   2   2   0   0   2   2   0   0   2   0   2   0   2   0   0   0   2   0   2   0   0   0   2   2   2   2   0   0   2   0   0   0   2   2   2   0   0   2   0   2   0   2   2   0   2   0   2   2   2   2   0   0   0   0   2   0   2   2   2   0   0   2   0   2   2   0   0   2   0   0   0   2   2   2   2   0   0   2   2   0   0   0   0   0   0   2   0   2   2   2   0   0   2   2   0   2   2   0   0   0   2   2   2   2   0   0   0   2   2   2   0   2   2   0   0   0   2   2   0   0   2   0   0   2   0   2   2   2   0   0   0   0   2   2   2   0   0   2   0   2   0   0   2   2   2   2   2   2   2   2   0   0   2   0   0   0   2   2   2   2   2   0   2   0   0   0   0   2   2   2   2   2   2   2   2   2   0   2   0   2   2   0   2   2   0   2   2   0   0   2   0   0   0   0   2   0   0   0
 MK-1-9                 0   2   2   2   0   0   2   2   0   0   2   0   2   0   2   0   0   0   2   0   2   0   0   0   2   2   2   2   0   2   2   0   0   0   2   2   2   0   0   2   0   2   0   2   2   0   2   0   2   0   2   2   0   0   0   0   0   0   2   2   0   0   0   2   0   2   0   0   0   2   2   2   2   2   2   2   2   0   0   2   2   0   0   0   0   0   0   2   0   2   2   2   0   2   2   2   0   2   2   0   0   0   2   2   2   2   0   0   0   2   2   2   0   2   2   0   0   0   2   2   0   0   2   0   0   2   0   2   2   2   0   2   0   2   2   2   2   0   0   2   0   2   0   0   2   2   2   2   2   2   2   2   0   0   2   0   0   0   2   2   2   2   2   0   2   0   0   0   2   2   2   2   2   2   2   0   2   2   0   2   0   2   2   0   0   2   0   2   2   0   0   2   0   0   0   0   2   2   0   2
 MK-1-10                0   2   2   0   0   0   2   2   0   0   2   0   2   0   2   0   2   0   2   0   2   0   0   0   2   2   2   2   0   0   2   2   0   0   2   2   2   0   0   2   0   2   0   2   2   0   2   0   2   0   2   2   0   0   0   0   2   0   0   2   0   0   0   2   0   2   0   0   0   0   2   2   2   2   2   2   2   0   2   0   2   0   0   0   0   0   0   2   0   2   2   2   0   2   2   2   0   2   2   0   0   0   2   2   2   2   0   0   0   2   2   2   0   2   0   2   0   0   2   2   0   0   2   0   0   2   0   2   2   2   0   2   0   2   2   0   2   2   0   2   0   2   0   0   2   2   2   2   2   2   2   2   0   0   2   0   0   0   2   2   2   2   2   0   2   0   0   0   2   2   2   2   2   0   2   0   2   0   0   2   0   2   2   0   0   2   0   0   2   0   0   0   0   0   0   0   2   2   0   2
 MK-1-11                0   2   0   0   0   0   2   2   0   0   2   0   2   0   0   0   2   0   2   0   2   0   0   0   2   2   2   2   0   0   2   0   0   0   2   2   2   2   0   2   0   2   0   2   2   0   2   0   2   0   2   2   0   0   0   0   0   0   2   2   0   0   2   2   0   2   0   0   0   0   2   2   0   2   2   2   2   0   2   0   0   0   2   0   0   0   0   2   0   2   2   2   0   0   2   2   2   2   2   0   0   0   0   2   0   2   0   0   0   0   2   2   0   2   0   2   2   0   2   2   0   0   2   0   0   0   0   2   2   2   0   0   0   2   2   0   2   2   0   2   0   2   0   0   2   2   2   2   2   2   2   2   0   0   2   2   0   0   2   2   2   2   2   0   2   0   0   0   0   2   2   2   2   0   2   0   2   0   0   2   0   2   2   0   0   0   0   0   2   0   0   0   0   0   0   0   2   2   0   2
 MK-1-12                0   2   0   0   0   0   2   2   0   0   2   0   2   0   2   0   2   0   2   0   2   0   0   0   2   2   2   2   2   0   2   0   0   0   2   2   2   2   2   2   0   2   0   2   0   2   0   0   2   0   2   2   0   0   0   0   0   0   2   2   0   0   2   2   0   2   0   0   0   0   2   2   0   2   2   2   2   0   2   0   0   0   2   0   0   0   0   0   0   2   2   0   0   0   2   2   2   2   2   0   0   0   2   2   0   2   0   0   0   2   2   2   0   2   0   2   2   0   2   2   0   0   2   0   0   0   0   0   2   2   0   0   0   2   2   0   2   0   2   2   0   2   0   0   2   2   2   2   2   2   2   2   0   0   2   2   0   0   2   2   2   2   2   0   2   0   0   0   2   2   2   0   2   0   0   0   2   2   0   2   0   2   2   0   0   0   0   2   2   0   0   0   0   0   0   2   2   2   0   2
 MK-1-13                0   0   2   0   0   0   2   2   0   0   2   0   2   0   2   0   2   0   2   0   2   0   0   0   0   2   2   2   0   0   2   0   0   0   2   2   2   2   2   2   0   0   0   2   0   2   0   0   0   0   2   2   0   0   2   0   0   0   2   2   0   0   2   2   0   2   0   0   0   0   2   2   0   2   0   2   0   0   2   0   0   0   2   0   0   0   0   0   0   2   2   0   0   0   2   2   2   2   2   2   0   2   2   2   0   2   0   0   0   2   2   2   0   2   0   2   2   0   2   2   0   0   2   0   0   0   0   0   2   2   0   0   0   2   2   0   2   0   2   2   0   0   0   0   2   2   2   2   2   2   2   2   0   0   2   2   0   0   0   2   2   2   2   0   2   0   0   0   0   2   2   0   2   0   0   2   2   2   2   2   0   2   2   2   0   0   2   2   2   0   0   0   0   0   0   2   2   2   0   2
 MK-1-14                0   0   2   0   0   0   2   2   0   0   2   0   0   0   2   0   2   0   2   0   2   0   0   0   0   2   2   2   0   0   2   0   2   2   2   2   2   2   2   2   0   0   2   2   0   2   0   0   0   0   2   0   0   0   2   0   0   0   2   0   2   0   2   2   0   2   0   0   0   0   2   2   0   0   0   2   0   0   2   2   0   2   2   0   0   0   0   0   0   2   2   0   0   0   2   2   2   2   0   2   2   2   2   2   0   2   0   2   2   2   2   2   0   2   0   2   2   0   2   2   0   0   2   0   0   0   0   2   2   2   0   0   0   2   2   0   2   0   2   2   0   0   0   2   0   2   2   2   2   2   2   2   0   2   2   2   0   0   0   2   2   2   2   2   0   0   0   0   0   0   2   0   2   2   2   2   2   2   2   2   0   2   2   2   0   0   2   2   2   0   0   0   0   0   0   2   0   2   0   2
 MK-1-15                0   0   2   0   0   0   2   2   0   0   2   2   0   0   0   0   2   0   2   2   0   0   0   0   0   2   0   2   0   0   2   0   2   2   2   2   2   2   2   2   0   0   2   2   0   2   0   0   0   0   2   0   0   0   2   0   0   0   2   0   2   0   0   2   0   2   2   0   0   0   2   2   0   0   0   2   0   0   2   2   0   2   2   0   0   0   0   0   2   2   2   0   0   0   2   2   0   2   2   2   2   2   2   2   0   2   0   0   2   2   2   2   0   2   0   2   0   0   2   2   0   0   2   0   0   0   0   2   2   2   0   0   0   0   2   0   2   0   2   2   0   0   0   2   0   2   2   2   2   2   2   2   0   2   2   2   0   0   0   2   2   2   2   2   0   0   0   0   0   0   2   0   0   2   2   2   2   2   2   2   0   2   2   2   0   0   2   0   2   0   0   0   0   0   0   2   0   0   0   2
 MK-1-16                0   0   2   0   0   0   2   2   0   0   0   2   0   0   0   0   2   0   2   2   2   0   0   0   0   2   0   2   0   0   2   0   2   2   2   2   2   2   2   2   0   2   2   2   0   2   0   0   0   0   2   0   0   0   2   0   2   0   2   0   2   0   0   2   0   2   2   0   0   0   2   2   2   0   0   2   2   0   2   2   0   2   2   0   0   0   0   0   2   2   2   0   0   2   2   2   0   2   2   2   2   2   2   2   0   2   0   0   2   2   2   2   0   2   0   2   0   0   2   2   0   0   2   0   0   0   0   2   2   2   0   0   0   0   2   0   2   0   2   2   0   0   0   2   0   2   2   2   2   2   2   2   0   2   2   2   0   0   0   2   2   2   2   2   0   0   0   2   0   2   2   0   0   2   2   2   2   2   0   2   0   2   2   2   0   0   0   2   2   0   0   0   2   0   0   2   0   0   0   2
 MK-2-1                 0   0   0   2   2   2   2   2   0   0   2   0   2   2   2   2   0   0   0   2   0   2   0   0   2   0   0   0   2   2   2   2   0   2   0   0   0   2   2   2   2   2   2   0   0   0   0   2   2   2   2   0   0   2   0   0   0   0   2   0   2   2   0   0   2   0   0   2   0   2   2   2   0   0   2   2   2   2   0   0   0   0   2   0   0   2   2   2   2   0   2   0   0   0   2   2   2   0   0   2   2   2   0   0   2   0   2   0   2   0   0   0   0   0   0   2   2   0   0   0   2   2   0   2   0   0   2   0   0   0   2   2   0   2   0   2   0   0   2   0   2   0   2   2   0   0   0   0   0   2   0   2   2   2   2   2   2   2   0   2   0   0   0   0   2   0   2   0   0   0   2   0   2   2   0   2   0   0   0   2   2   0   0   2   0   2   2   2   2   2   0   2   0   0   2   0   2   0   2   2
 MK-2-2                 0   0   0   2   2   2   2   2   0   0   0   0   2   2   2   2   0   0   0   2   0   2   0   0   2   2   0   0   2   2   2   2   0   2   0   0   0   2   2   2   2   2   0   0   0   0   0   2   2   2   0   0   0   2   0   0   0   0   2   0   2   2   0   0   2   0   0   2   0   2   2   2   0   2   2   2   2   2   0   2   0   0   2   2   0   2   2   2   2   0   2   0   0   0   2   2   2   0   0   2   2   2   0   0   2   0   2   0   2   0   0   0   0   2   0   2   2   2   0   0   2   2   0   2   0   0   2   0   2   0   2   2   2   2   2   2   0   0   2   0   2   0   2   0   0   0   0   0   0   2   0   2   2   2   2   2   2   2   0   0   0   0   0   0   2   0   2   0   0   0   2   0   2   2   0   2   0   0   0   2   2   0   0   2   0   2   2   2   2   2   0   2   0   0   2   0   2   0   2   2
 MK-2-3                 2   0   0   2   0   2   2   2   0   0   0   0   2   2   2   2   0   0   0   2   0   2   2   0   2   0   0   0   0   2   2   2   2   2   2   0   0   2   2   2   0   2   0   0   0   0   0   2   2   2   0   2   0   2   0   0   0   0   2   2   0   2   0   0   2   0   0   2   0   2   2   2   0   2   2   2   2   2   0   2   0   0   2   2   0   2   2   2   2   0   2   0   0   0   0   2   2   0   0   2   2   2   0   0   2   0   2   0   2   0   0   0   0   2   0   2   2   2   0   0   0   2   0   0   0   0   2   0   2   0   2   2   2   2   2   2   0   0   2   0   2   0   2   0   0   0   0   0   2   2   0   2   2   2   2   2   2   2   0   0   0   0   0   0   2   0   2   0   0   2   0   0   2   2   0   2   0   0   0   2   2   0   0   2   0   2   0   2   0   2   0   2   0   2   2   0   2   0   2   0
 MK-2-4                 2   0   0   2   2   2   2   2   0   2   0   0   0   2   2   2   0   0   0   2   0   0   2   0   2   0   0   2   0   2   2   2   2   2   2   0   0   2   2   2   0   2   0   0   0   0   0   2   2   2   0   2   0   2   0   0   0   0   2   2   0   2   2   0   2   2   0   2   0   2   2   2   0   2   2   2   2   2   0   2   0   0   2   2   0   2   2   2   2   0   2   0   0   0   0   2   2   0   0   2   2   2   0   0   2   0   0   0   2   0   0   0   0   2   0   2   2   2   2   0   0   2   0   0   0   2   2   0   2   0   2   2   2   2   2   2   0   0   2   0   0   0   0   0   0   2   0   0   2   2   0   0   2   2   2   2   0   2   0   0   2   0   0   0   2   0   2   0   0   2   0   0   2   2   0   0   0   0   0   2   2   0   0   2   0   2   0   2   0   2   0   2   0   2   2   0   2   0   2   0
 MK-2-5                 2   0   0   2   2   2   2   2   2   2   0   0   0   2   2   2   0   0   0   0   0   0   2   2   2   0   0   2   0   2   2   2   2   2   2   0   0   0   2   2   0   2   2   0   0   0   0   2   2   2   0   2   2   2   0   0   0   0   2   2   0   2   2   0   2   2   0   2   0   2   0   2   0   2   2   2   2   2   0   2   0   0   2   0   0   2   2   2   2   0   0   0   0   0   0   2   2   0   0   2   2   2   0   0   2   0   0   0   2   0   2   0   0   2   0   0   2   2   2   0   2   2   0   2   0   2   2   0   2   0   2   2   2   2   0   2   0   0   2   2   0   2   0   0   0   2   0   0   2   2   0   0   2   2   2   2   0   0   2   0   2   0   0   0   2   0   2   0   0   2   0   0   2   2   0   0   2   0   0   2   2   0   2   2   0   2   0   0   0   2   0   2   0   2   2   0   2   0   2   0
 MK-2-6                 2   0   0   2   0   2   0   2   2   0   0   0   0   2   0   2   0   0   0   0   0   0   2   2   2   0   0   2   0   2   2   2   2   0   2   0   0   0   0   2   2   2   2   0   0   0   0   2   2   2   0   2   0   2   0   0   0   2   2   2   0   2   2   0   2   2   2   2   0   2   0   2   0   2   2   2   2   2   0   2   0   0   2   0   0   2   2   2   0   0   0   0   0   0   0   0   2   0   0   2   2   2   0   0   2   0   0   0   2   0   2   0   0   2   0   0   2   2   2   2   2   2   0   2   0   2   2   0   2   0   2   2   0   2   0   2   0   0   2   2   0   2   0   0   0   2   0   0   2   2   0   0   2   2   2   2   0   0   2   0   2   0   0   0   2   0   0   0   0   2   0   0   2   2   0   0   2   0   0   2   2   0   2   2   0   2   0   0   0   2   0   2   0   2   2   0   2   0   2   0
 MK-2-7                 2   0   0   2   0   2   0   2   2   0   0   0   0   2   0   2   0   0   0   0   0   0   2   2   2   0   0   2   0   2   2   2   2   2   2   0   0   0   0   2   2   2   2   0   0   0   0   0   2   2   0   0   0   2   0   0   0   2   2   2   0   2   2   2   2   2   2   2   2   2   0   2   0   2   2   0   2   0   0   2   0   0   0   2   0   2   2   2   0   0   0   0   0   0   0   0   2   2   2   2   2   2   0   0   2   0   0   0   2   0   2   0   0   2   0   0   2   2   2   2   2   2   0   2   2   2   0   0   2   0   2   2   0   2   0   2   0   0   2   2   0   2   0   0   0   2   0   0   2   2   0   0   2   2   2   2   0   0   2   2   0   0   2   0   2   0   0   0   0   2   0   0   2   2   0   0   2   0   0   2   2   0   2   2   2   2   0   0   0   0   2   2   0   2   2   0   2   0   2   0
 MK-2-8                 2   0   0   0   0   2   0   2   2   0   0   0   0   2   0   2   0   0   0   0   2   0   2   0   2   0   2   2   0   2   2   2   0   2   2   0   0   0   0   0   2   2   2   0   0   0   0   0   2   2   2   0   0   2   0   0   0   2   2   2   0   0   2   0   2   2   2   0   2   2   0   2   0   0   2   0   2   0   0   2   0   0   0   2   0   2   2   2   0   0   0   0   0   0   0   0   2   2   2   2   2   2   0   0   0   0   0   0   2   0   2   0   0   2   0   0   2   2   2   0   2   2   0   2   0   2   0   0   2   0   2   2   0   2   0   2   0   0   2   2   0   0   2   0   0   2   2   0   2   2   0   0   2   2   2   2   0   0   2   2   0   0   2   0   2   0   0   0   0   0   0   0   2   2   0   0   2   0   0   2   2   0   2   0   2   2   2   0   0   0   2   2   2   2   2   0   2   0   2   0
 MK-2-9                 2   0   0   0   0   2   0   2   2   0   0   0   0   2   0   2   0   0   0   2   0   0   0   0   2   0   2   2   0   2   2   0   0   2   2   0   0   0   0   0   2   2   2   0   0   0   2   0   2   2   2   0   0   2   0   0   0   2   2   2   2   0   2   0   2   2   2   0   2   2   0   2   2   0   2   0   2   0   0   2   0   0   0   2   0   2   2   2   0   0   0   0   0   0   0   0   2   2   2   2   2   2   0   0   0   0   0   0   2   2   2   0   0   2   0   0   2   2   2   0   2   2   0   2   0   2   0   0   0   0   0   2   0   2   0   2   0   0   2   2   0   0   2   0   0   2   2   0   2   0   0   0   0   2   2   2   0   0   2   2   0   0   0   0   2   0   0   0   0   0   0   0   2   2   0   0   2   0   0   2   2   0   2   0   2   2   2   0   2   0   2   2   2   2   0   0   2   0   2   0
 MK-2-10                2   0   0   0   2   2   0   2   2   0   0   0   0   2   0   2   0   0   0   2   0   0   0   0   2   0   2   2   0   2   2   0   2   2   2   0   0   0   0   2   0   0   2   0   0   0   2   0   2   2   2   0   2   2   2   0   0   2   2   2   2   0   2   2   2   2   2   0   2   2   0   2   2   0   2   2   2   0   0   2   2   0   0   2   0   2   2   2   0   0   0   0   0   0   0   0   2   2   2   2   2   2   0   0   0   0   0   2   0   2   2   0   0   2   0   0   2   2   2   0   2   2   0   2   0   2   0   0   0   0   0   2   0   2   0   0   0   0   2   2   0   0   2   0   0   2   2   0   2   0   2   0   0   2   2   2   0   0   2   2   0   0   0   0   2   0   0   0   0   0   0   0   2   2   0   0   2   0   0   0   2   0   2   0   0   2   2   0   2   0   2   2   2   2   0   0   2   0   2   0
 MK-2-11                2   0   0   0   2   2   2   2   2   2   0   0   0   0   0   2   0   2   0   2   0   0   0   0   2   0   2   2   0   0   2   0   2   2   2   0   0   0   0   2   0   0   2   0   0   0   2   0   2   2   2   0   2   2   2   0   0   2   2   2   0   0   2   2   2   0   2   0   2   2   0   0   2   0   2   2   2   0   0   2   2   0   0   2   0   2   2   2   0   0   0   0   0   0   0   0   0   2   2   2   2   2   0   0   0   0   0   2   2   2   2   0   0   2   0   0   2   2   2   0   0   2   0   2   0   2   0   0   0   0   0   0   0   2   0   0   0   0   2   2   0   0   2   0   0   2   2   0   2   2   2   0   0   2   2   2   2   0   2   2   0   0   0   0   2   0   0   0   0   0   0   0   2   2   0   0   2   0   0   0   2   0   2   2   0   2   2   0   2   0   2   2   2   2   0   0   2   0   0   0
 MK-2-12                2   2   0   0   2   0   2   2   2   2   0   0   0   0   2   2   2   2   0   2   0   0   0   0   2   0   2   0   0   0   2   0   2   2   0   0   0   0   0   0   0   0   2   0   0   0   0   0   2   2   2   0   2   2   2   0   0   2   0   2   0   0   2   2   2   0   2   0   2   2   0   0   2   0   2   0   2   0   2   2   2   0   0   2   0   2   0   2   0   2   0   0   0   0   0   0   0   2   2   2   0   2   0   2   0   0   0   2   2   2   2   0   0   2   0   0   2   2   2   0   0   2   0   0   0   2   0   0   0   0   2   0   0   2   0   0   0   0   0   2   0   0   2   0   0   2   0   0   2   0   2   0   0   2   0   0   2   0   2   2   0   0   2   0   2   0   0   0   0   0   2   0   2   2   0   0   2   0   0   0   2   0   0   0   0   2   2   0   2   0   2   2   2   2   0   0   2   0   0   0
 MK-2-13                2   2   0   0   2   0   2   2   2   2   0   0   0   0   2   2   2   2   0   2   0   0   0   0   0   0   2   0   0   0   2   0   0   2   0   2   0   0   0   0   0   0   2   0   0   0   2   0   2   2   2   0   2   2   2   0   0   2   0   2   0   0   2   2   2   0   2   0   2   2   0   0   2   0   2   0   2   0   2   2   0   0   0   2   0   2   0   2   2   2   0   0   0   2   2   0   0   0   2   2   0   2   0   2   0   0   0   2   2   0   2   2   0   2   0   0   2   2   0   0   0   0   0   0   0   2   0   0   0   0   2   0   0   0   0   0   0   0   0   2   0   0   2   0   0   2   0   0   0   0   2   0   0   2   0   2   2   0   2   2   0   2   2   0   2   0   0   0   0   2   2   2   2   2   0   0   2   0   0   0   2   0   0   0   0   2   2   0   2   0   2   2   2   2   0   0   2   0   0   0
 MK-2-14                2   2   0   0   2   0   2   2   0   0   0   0   0   0   2   2   2   2   0   2   2   0   0   0   0   0   2   0   0   0   2   0   2   2   0   2   0   0   0   0   0   0   0   0   0   2   2   0   2   2   2   0   2   2   2   0   0   2   0   0   0   0   2   2   2   0   2   0   2   2   0   0   2   0   2   2   2   0   2   2   0   0   0   2   0   2   0   2   2   2   2   2   0   0   2   0   0   0   2   2   0   2   0   2   0   2   0   2   0   0   2   2   0   2   0   0   2   0   0   0   0   0   0   2   0   2   0   0   0   0   2   0   0   0   0   0   0   0   0   2   0   0   0   0   0   2   0   0   0   0   2   0   0   2   2   2   2   0   2   2   0   2   2   0   2   0   0   0   0   2   2   2   2   2   0   0   2   2   0   0   2   0   0   0   0   2   2   0   2   0   2   2   2   2   0   0   2   0   0   0
 MK-2-15                2   2   0   0   0   0   2   2   0   0   0   0   0   0   2   2   0   2   0   2   2   0   0   0   2   0   2   0   0   2   2   0   2   2   0   2   2   0   0   0   2   0   0   0   0   2   2   0   2   2   2   0   2   2   2   0   0   2   0   0   0   0   2   2   2   0   2   0   2   0   2   0   2   0   2   2   0   0   2   2   0   0   0   2   2   2   2   0   2   2   2   2   0   0   2   0   0   0   2   2   0   2   0   2   0   2   0   2   0   2   2   2   0   2   0   0   2   0   0   0   0   0   0   2   0   2   0   0   0   0   0   2   0   0   0   0   0   0   0   2   0   0   0   0   0   2   0   0   0   0   2   0   0   2   2   2   2   0   2   2   0   2   2   2   2   0   0   0   0   2   2   2   2   2   0   0   2   2   0   0   2   0   0   0   0   2   2   0   2   0   2   2   2   2   0   0   2   0   2   0
 MK-2-16                2   2   0   0   0   0   0   0   0   0   0   0   0   0   2   2   0   2   0   2   2   0   2   0   2   0   2   0   0   2   2   0   2   2   0   2   2   0   0   2   2   0   0   2   2   2   2   0   2   2   2   2   2   2   2   2   0   2   0   0   0   0   2   2   2   0   2   0   2   0   2   0   2   0   2   2   0   0   2   2   2   0   0   2   0   2   2   0   2   2   2   2   0   0   2   0   0   0   2   2   0   2   0   2   0   2   0   2   2   2   2   2   0   2   0   0   2   2   0   0   0   0   0   2   0   2   0   0   2   0   2   2   0   0   0   0   0   0   0   2   0   0   0   2   0   2   0   0   0   0   2   2   0   0   2   2   2   0   2   2   0   2   2   0   2   0   0   0   0   2   2   2   2   2   0   0   2   2   0   0   2   0   0   2   0   2   0   0   2   0   2   2   2   2   0   0   0   0   2   0
 MK-3-1                 0   0   2   2   0   0   2   0   2   0   0   0   0   2   0   0   0   0   0   2   2   2   2   0   0   2   2   2   0   0   0   0   0   2   0   0   2   0   2   2   2   0   0   2   2   0   2   2   2   0   0   0   2   0   0   0   0   0   2   0   0   0   0   0   0   0   2   2   2   2   2   2   2   0   2   2   2   2   0   0   0   2   2   2   2   2   0   2   2   2   0   2   2   0   0   2   2   2   2   2   2   2   2   2   2   2   2   2   0   2   2   2   0   2   0   0   2   2   2   0   2   2   0   0   2   2   0   0   2   2   0   2   0   0   2   0   2   2   0   2   2   0   0   0   2   0   2   0   2   2   2   2   2   0   0   2   0   0   2   2   0   2   2   0   2   0   0   0   0   2   2   0   0   0   0   2   0   2   0   2   2   0   2   0   2   2   0   0   2   2   0   2   2   2   2   0   0   2   2   0
 MK-3-2                 0   0   2   2   0   0   2   0   2   0   0   0   0   2   0   0   0   2   0   2   2   2   2   2   0   2   2   0   0   0   0   0   0   2   0   0   0   0   0   2   2   0   0   2   2   0   2   0   2   0   0   0   2   0   0   0   0   0   2   2   0   0   0   0   0   0   2   2   2   2   2   0   2   0   2   2   2   2   0   0   2   2   2   0   2   2   0   2   0   0   0   0   0   0   0   2   2   0   0   2   2   2   2   2   2   2   2   2   0   0   2   2   0   2   0   0   2   2   0   2   2   2   2   0   2   2   0   0   2   2   0   2   2   2   0   0   2   2   0   2   2   0   0   0   2   0   2   0   2   2   2   2   2   0   0   2   0   2   2   0   0   2   2   0   2   0   0   0   0   2   2   0   0   0   0   2   2   2   0   2   2   0   2   0   0   2   0   0   2   2   0   2   2   2   0   0   0   2   2   0
 MK-3-3                 0   0   2   2   0   0   2   0   2   0   0   0   0   2   0   0   0   2   0   2   2   2   0   2   0   2   0   0   0   0   0   0   0   2   0   2   0   0   0   2   2   0   0   2   2   0   2   0   0   0   0   0   2   0   0   0   2   0   2   2   0   0   0   0   0   0   2   2   2   2   2   0   2   0   2   2   2   2   0   2   2   2   2   0   2   2   0   2   0   0   0   0   2   0   0   2   0   0   2   2   2   2   2   2   2   2   2   2   0   0   2   2   0   2   0   0   0   0   0   2   2   2   2   0   0   2   0   0   2   2   0   2   2   2   0   0   2   2   0   2   2   0   0   0   2   0   2   0   2   2   2   2   2   0   0   2   0   2   2   2   0   2   2   0   0   0   2   0   0   2   2   0   0   0   0   2   2   2   0   2   2   0   0   0   0   2   0   0   2   2   0   2   2   2   0   0   0   2   2   0
 MK-3-4                 0   0   2   2   0   0   2   0   2   0   0   0   0   2   0   0   0   2   0   2   2   2   0   2   0   2   0   0   0   0   0   2   2   2   0   2   0   0   0   0   2   0   0   2   0   0   2   0   0   0   0   0   2   0   0   0   2   0   2   2   2   0   0   0   0   0   2   0   0   2   2   0   2   0   2   0   2   2   0   0   2   2   2   0   2   2   0   2   0   0   0   0   2   0   0   2   0   0   2   2   2   2   2   0   2   2   2   2   0   0   2   2   0   2   0   0   0   0   2   2   2   2   2   0   0   2   0   0   2   0   0   2   2   2   0   0   2   2   0   2   2   0   0   0   2   0   2   0   2   0   2   2   2   0   0   2   0   0   2   2   0   2   2   0   0   0   2   0   0   0   2   0   0   0   0   2   2   2   0   2   2   0   0   0   0   2   0   0   2   2   0   2   2   2   0   0   2   2   2   0
 MK-3-5                 0   0   2   2   0   0   2   0   2   0   0   0   2   2   0   0   0   2   0   2   2   2   0   0   0   2   0   0   0   0   0   2   2   2   0   2   0   0   0   0   2   0   0   2   0   2   2   0   0   0   0   0   2   0   0   0   2   0   2   2   2   0   0   0   2   0   2   0   0   2   2   0   2   0   2   0   2   2   0   0   2   2   2   0   2   2   0   2   0   0   0   0   2   0   0   2   0   2   2   2   2   0   2   0   2   2   0   2   0   0   2   2   0   2   0   0   0   0   2   2   2   2   2   2   0   2   0   0   2   0   2   0   2   2   0   0   2   2   0   2   0   0   0   2   2   2   2   0   2   0   2   0   2   0   0   2   0   0   2   2   0   2   2   0   0   0   2   0   0   0   2   0   0   0   0   2   2   2   0   2   2   0   0   2   0   2   0   0   2   2   0   2   2   2   0   0   2   2   2   0
 MK-3-6                 0   0   2   2   0   0   2   0   2   0   2   0   2   2   0   0   0   2   0   2   2   2   0   0   0   2   0   0   0   0   0   2   2   2   0   0   2   0   0   0   2   0   2   2   0   2   2   0   0   0   2   0   2   2   0   0   2   0   2   2   2   0   2   0   2   0   0   0   0   2   2   0   2   0   2   0   2   2   0   0   2   2   2   0   2   2   2   2   0   2   0   0   2   0   0   2   2   2   2   2   0   0   2   0   2   2   2   2   0   0   2   2   0   2   0   0   0   0   2   2   2   2   2   2   0   2   0   0   2   0   2   0   2   2   2   0   2   2   0   2   0   0   0   2   2   2   2   0   2   0   2   0   0   2   0   2   2   0   2   2   0   0   0   2   0   0   2   0   0   0   0   0   0   0   0   2   2   2   2   2   2   0   0   2   0   2   0   0   2   2   0   2   2   2   0   0   2   2   2   0
 MK-3-7                 0   0   2   2   0   0   0   0   2   2   2   0   2   2   0   0   0   2   0   2   2   0   2   2   0   2   0   0   0   0   2   0   2   2   0   0   2   0   0   0   2   0   2   2   0   2   2   2   0   0   2   0   2   2   0   0   2   0   2   2   2   0   2   0   2   0   0   0   0   2   2   0   2   0   2   0   2   2   0   2   2   2   2   0   2   2   2   2   0   2   0   2   2   0   0   0   2   2   2   2   0   0   2   0   2   2   2   2   0   2   2   2   2   2   0   2   2   0   2   2   2   2   2   2   0   2   0   0   2   0   2   0   2   2   0   0   2   2   0   2   0   0   0   2   2   0   2   0   2   2   2   0   0   2   0   0   2   0   2   0   2   0   0   2   0   0   2   0   0   0   0   0   0   0   0   2   2   2   2   2   2   2   0   2   0   2   0   0   2   2   0   2   2   2   0   0   2   2   2   0
 MK-3-8                 0   0   2   2   0   0   0   0   2   2   2   0   2   2   0   0   0   2   0   2   2   0   2   2   0   2   0   0   2   0   2   2   2   2   0   0   0   0   0   0   0   0   2   2   0   2   2   2   0   0   2   0   2   2   0   0   0   0   2   0   2   0   2   0   2   0   0   0   0   2   2   0   2   0   2   0   2   2   0   2   2   2   2   0   2   2   2   2   0   2   0   2   2   0   0   0   2   2   2   2   0   0   0   0   2   2   2   2   0   0   2   2   2   2   0   2   2   2   2   2   2   2   2   2   0   2   0   0   2   0   2   0   2   2   2   0   2   2   0   2   0   0   0   2   2   0   2   0   2   2   2   0   0   2   0   0   2   0   2   0   2   0   0   2   0   0   2   0   0   2   0   0   0   0   0   2   2   2   2   2   2   2   0   2   0   2   0   0   2   2   0   2   2   2   0   0   2   2   2   0
 MK-3-9                 0   0   2   2   0   0   0   0   2   2   2   0   2   2   0   0   0   2   0   2   2   0   2   2   0   0   0   0   2   0   2   2   2   0   0   0   0   0   0   0   0   0   2   2   0   2   2   2   0   0   2   0   2   2   0   0   0   0   2   0   2   0   0   0   2   0   0   0   0   2   0   2   2   0   2   0   2   2   0   2   2   2   2   0   2   2   2   2   0   2   0   2   2   0   0   0   2   2   2   2   0   0   0   0   2   2   2   2   0   0   2   2   2   0   0   2   2   2   2   2   0   2   2   2   0   2   0   0   0   0   2   0   2   2   2   0   2   2   0   2   0   0   0   2   2   0   2   0   0   2   2   0   2   2   0   2   2   0   2   0   2   0   0   0   0   0   0   0   0   2   0   0   0   2   0   2   2   2   2   2   2   2   0   2   0   2   0   0   2   2   0   2   2   2   0   0   2   2   2   0
 MK-3-10                0   0   2   0   0   0   0   0   2   2   2   0   2   2   0   0   0   0   0   2   2   0   2   2   0   2   0   0   0   0   2   2   2   0   0   0   0   2   0   0   0   0   2   2   0   2   2   2   2   0   0   0   2   2   0   0   0   0   2   0   2   0   0   0   2   0   0   0   0   0   0   2   2   0   2   0   2   2   0   2   2   2   2   0   2   2   2   2   0   2   2   2   0   0   2   0   2   2   0   2   0   0   0   0   2   2   2   2   0   0   2   2   2   0   2   2   2   2   2   2   0   2   2   2   0   2   0   0   0   0   2   0   2   2   2   2   2   2   0   2   0   0   0   2   2   0   2   0   0   2   2   0   2   2   2   2   2   0   2   0   2   2   0   0   0   0   0   2   0   2   0   0   0   2   0   2   2   2   0   0   2   2   0   2   2   2   0   0   2   2   0   2   0   0   0   0   2   2   2   0
 MK-3-11                0   0   2   0   0   0   2   0   2   2   2   0   2   2   0   2   0   0   0   2   2   0   2   2   0   2   0   0   0   0   2   2   2   2   0   0   0   2   0   0   0   0   2   2   0   2   2   2   2   0   0   0   0   2   0   0   2   0   2   0   2   0   0   0   2   0   0   0   0   0   0   2   2   0   2   0   2   2   0   0   2   2   0   0   2   0   2   2   0   0   2   2   0   0   2   0   2   2   0   2   0   0   0   0   2   2   2   0   0   0   2   2   2   2   2   2   2   2   2   0   0   2   2   2   0   2   0   0   0   0   2   0   2   2   2   2   2   0   0   2   0   0   0   2   0   0   2   0   0   2   2   0   2   2   2   2   2   2   2   0   2   0   0   0   0   0   0   2   2   2   0   0   0   2   0   2   2   2   0   0   2   2   0   2   2   2   0   0   2   2   0   2   0   0   0   0   2   2   2   0
 MK-3-12                0   0   0   0   0   0   2   0   2   2   2   0   2   2   0   2   0   0   0   2   2   0   2   2   0   2   0   0   0   0   2   2   2   2   0   0   0   2   2   0   0   0   2   0   0   2   2   2   2   0   0   0   0   2   0   0   2   0   0   0   2   0   0   0   2   0   0   0   0   0   0   2   2   0   2   0   2   0   0   0   2   2   0   0   2   0   2   2   0   0   2   2   0   0   2   0   2   2   0   2   0   0   0   0   2   2   0   0   0   0   0   2   2   2   2   2   2   2   2   0   0   2   2   2   0   2   0   2   0   0   2   0   2   2   2   2   2   2   0   2   0   2   2   2   0   0   2   0   0   2   2   0   2   2   2   2   2   2   2   0   2   0   0   0   0   2   0   2   2   2   2   0   0   2   0   2   2   2   0   0   2   0   0   2   2   0   0   0   2   2   0   2   0   0   0   0   2   2   2   0
 MK-3-13                0   0   0   0   0   0   2   0   2   2   2   0   2   2   0   2   0   0   0   2   2   0   0   2   0   2   0   0   0   0   2   2   2   2   2   0   0   2   2   0   0   0   2   0   0   2   2   0   2   2   0   0   2   0   0   0   2   0   0   0   2   2   0   2   2   0   0   0   0   0   0   2   2   0   0   0   2   0   0   2   2   2   0   0   2   0   2   2   2   0   2   2   0   0   2   0   2   2   0   2   0   0   2   0   2   2   2   0   0   0   0   2   2   2   2   2   2   0   0   0   0   2   2   2   0   2   0   2   0   0   2   0   2   2   2   2   2   2   0   2   0   2   2   2   0   0   2   0   0   2   2   0   2   2   2   2   2   2   2   0   2   0   0   2   0   2   0   2   2   2   2   0   0   2   0   2   2   2   0   0   2   0   0   2   2   0   0   0   2   2   0   0   0   0   0   0   2   2   2   0
 MK-3-14                2   0   0   0   0   0   2   0   2   2   2   0   2   0   2   2   2   2   0   2   2   2   0   2   0   2   0   0   0   0   0   2   2   2   0   0   0   0   2   0   0   0   2   0   0   2   2   0   2   0   0   0   2   2   0   0   2   0   0   0   2   2   0   2   2   0   0   0   0   2   0   2   2   2   2   0   2   0   0   2   2   2   0   0   2   0   2   2   2   0   2   2   0   2   2   0   2   2   0   2   0   0   2   2   2   0   2   0   0   0   0   2   0   2   0   2   2   0   0   0   0   2   2   2   0   2   0   2   0   0   2   0   2   2   2   2   2   0   0   2   2   2   2   2   0   0   2   0   0   2   2   0   2   2   2   2   2   2   2   2   2   0   0   2   0   2   0   2   2   2   2   0   0   2   2   2   2   2   0   0   2   0   0   2   2   0   0   0   2   2   0   0   0   2   0   0   2   2   2   0
 MK-3-15                2   0   0   0   0   0   2   0   2   2   2   0   2   0   2   2   2   2   0   2   2   2   0   2   0   2   0   0   0   0   0   2   0   2   0   2   0   2   2   0   0   0   2   0   0   2   2   0   2   0   0   0   2   0   0   0   2   0   0   0   2   2   0   2   2   2   0   0   2   2   0   2   2   2   2   0   2   0   0   2   2   2   0   0   2   0   2   2   2   0   0   2   0   2   2   0   2   2   0   2   0   0   2   2   0   0   0   0   0   2   0   2   2   2   0   2   2   0   0   0   0   2   2   2   0   2   0   2   0   0   2   0   0   0   2   2   2   0   2   2   2   2   2   2   0   0   2   0   0   2   2   0   2   2   2   0   2   2   2   2   2   0   0   2   0   2   0   2   2   2   2   0   0   2   2   2   2   2   0   0   2   0   0   2   0   0   0   0   2   2   0   0   0   2   0   0   2   2   2   0
 MK-3-16                2   0   0   0   0   0   2   0   2   2   2   0   2   0   2   2   2   2   0   2   2   2   2   2   0   0   0   0   0   0   0   0   0   0   0   2   0   2   2   0   0   0   2   0   0   2   2   0   0   0   0   0   2   0   0   0   2   0   0   0   2   2   0   0   2   2   0   2   2   2   0   2   2   2   0   0   2   0   0   2   2   2   0   0   0   0   2   0   2   0   0   2   0   2   2   0   2   2   0   2   0   0   0   2   0   0   0   0   0   2   0   2   0   2   0   2   2   0   0   0   2   0   2   2   0   2   0   2   0   0   2   0   0   0   0   2   2   0   2   2   2   2   0   2   0   0   2   0   0   2   2   0   2   2   2   0   2   2   2   2   2   0   2   2   0   2   0   2   2   2   2   0   0   2   0   2   2   2   0   0   2   0   0   2   0   0   0   2   2   2   0   0   0   2   0   0   2   2   2   0
 MK-4-1                 2   0   0   0   2   0   0   2   0   0   0   0   0   2   2   0   0   2   2   2   2   2   2   0   2   2   0   0   2   0   2   0   2   0   2   0   2   2   0   0   2   0   0   2   0   2   2   0   0   2   0   2   0   2   0   0   2   2   0   0   2   2   2   0   0   0   2   0   2   0   2   0   0   0   0   0   0   2   2   0   0   0   2   2   2   2   2   0   2   2   0   0   2   0   0   0   0   2   0   2   0   0   0   2   2   0   2   2   0   0   0   0   0   2   0   0   2   0   2   0   0   2   0   0   2   0   2   0   0   0   0   0   2   0   2   0   0   0   0   0   0   0   0   2   2   2   0   2   0   2   0   2   0   2   2   2   0   2   2   2   0   2   2   2   0   0   0   0   2   2   0   0   0   2   2   0   0   0   2   0   0   2   0   2   0   0   0   2   2   0   0   2   0   0   2   0   2   2   0   0
 MK-4-2                 2   0   0   0   2   0   0   2   0   0   2   0   0   2   2   0   0   2   2   2   2   2   2   0   0   2   0   0   2   0   2   0   2   2   2   2   2   2   0   0   0   0   0   0   0   2   2   0   0   0   0   2   2   2   0   0   2   2   2   0   2   2   2   0   0   0   2   0   2   0   2   0   2   0   0   2   0   2   2   0   0   0   2   2   2   2   2   0   2   2   0   0   2   0   0   0   0   2   0   2   0   0   0   2   0   2   2   0   0   0   0   0   0   2   0   0   2   0   2   0   0   2   0   0   2   0   2   0   0   0   2   0   2   2   2   0   0   0   0   0   0   0   0   2   2   2   0   2   0   2   0   0   0   2   2   0   0   2   2   2   0   2   2   2   0   0   0   0   2   2   0   0   0   2   2   0   0   0   2   0   0   2   0   2   0   0   0   2   2   0   0   2   2   0   2   2   2   2   0   0
 MK-4-3                 2   0   0   0   2   0   2   2   0   0   0   0   0   0   2   0   0   2   2   2   2   2   2   0   0   2   0   2   2   0   2   0   2   2   2   2   2   2   0   0   0   0   0   0   0   2   2   0   0   2   0   2   2   2   0   0   2   2   2   0   2   2   2   2   0   0   0   0   2   0   2   0   2   0   2   2   0   2   2   0   0   0   2   2   2   2   2   0   2   2   0   0   2   0   0   2   0   2   0   2   0   0   2   2   0   2   2   2   0   0   0   0   0   2   0   0   2   0   2   0   0   2   0   0   2   0   2   0   0   0   2   2   2   2   2   0   0   0   2   0   0   0   0   2   2   2   0   2   0   2   0   0   2   2   2   0   0   2   2   2   0   2   0   2   0   0   0   0   2   2   0   0   0   0   2   0   0   0   2   2   0   2   0   2   0   0   0   0   2   0   0   2   2   0   2   0   0   2   2   0
 MK-4-4                 2   2   0   0   0   0   2   2   0   0   0   0   0   2   0   2   2   2   2   2   2   2   2   0   0   2   0   2   2   2   2   0   2   2   2   2   2   2   0   0   0   0   0   0   0   2   2   0   0   2   2   2   2   0   0   0   2   2   2   0   2   2   2   2   0   0   0   0   2   0   2   0   0   0   2   2   0   2   0   0   0   0   2   0   2   2   2   0   2   2   0   0   2   2   0   2   0   2   0   0   2   0   2   2   0   2   2   0   2   0   2   0   0   2   0   2   2   0   2   0   0   2   0   0   2   0   2   0   0   0   2   2   2   2   2   0   0   0   2   0   2   0   2   2   2   2   0   2   0   2   0   0   2   2   2   0   0   2   2   2   0   2   0   2   0   0   0   0   2   2   0   0   0   0   2   2   0   0   2   2   0   2   0   2   0   0   0   2   2   0   0   2   2   0   0   0   0   2   2   0
 MK-4-5                 2   2   0   0   0   0   2   2   0   0   0   0   0   2   0   2   2   0   0   2   2   2   2   0   0   2   0   2   2   2   2   0   2   2   2   2   2   2   2   0   0   0   0   0   0   2   0   0   0   2   2   2   2   0   0   0   2   2   2   0   2   2   2   2   0   0   0   0   2   0   2   0   0   0   2   2   0   2   0   2   0   0   2   0   2   2   2   0   2   2   0   2   2   2   2   2   0   2   0   0   2   0   2   2   0   2   0   2   2   0   2   2   0   2   0   2   2   0   2   0   0   2   2   0   2   0   2   0   0   0   2   2   2   2   2   0   0   0   2   0   2   0   2   2   2   2   0   2   2   2   0   0   2   2   2   0   0   0   2   2   0   0   0   2   0   0   0   0   2   2   0   0   0   2   2   2   0   0   2   2   0   2   0   2   2   0   0   2   0   0   0   2   2   0   2   0   0   2   2   0
 MK-4-6                 2   2   0   2   0   0   2   2   0   0   0   0   0   2   0   2   2   0   0   2   2   2   2   0   0   2   0   0   2   0   2   0   2   2   2   2   2   2   2   0   0   0   0   0   0   2   2   0   0   2   2   2   2   0   0   0   2   2   2   0   2   2   2   2   0   0   0   0   2   0   2   0   0   0   2   2   0   2   0   0   0   0   2   0   2   2   2   0   2   2   0   2   2   2   2   2   0   2   0   0   2   0   2   2   0   2   0   2   2   0   2   2   0   2   0   2   2   0   2   0   0   2   0   0   2   0   2   0   0   0   2   2   2   2   2   0   0   0   2   0   2   0   2   2   2   2   0   2   2   2   2   0   2   2   2   0   0   0   2   2   0   0   0   2   0   2   0   0   2   0   2   0   0   2   2   2   0   0   2   0   0   2   0   2   2   0   0   2   0   0   0   2   2   0   2   0   0   2   2   0
 MK-4-7                 2   2   2   0   0   2   2   2   0   0   0   0   0   2   0   0   2   0   0   2   2   2   2   0   0   2   0   0   2   0   2   0   2   2   2   2   2   2   2   0   0   0   0   0   0   2   2   0   0   2   2   2   2   0   2   2   2   2   2   0   2   2   2   2   2   0   0   0   2   2   2   0   0   0   2   2   0   2   0   0   0   0   2   0   0   2   2   0   2   2   0   2   2   2   2   2   0   0   0   0   2   0   2   2   0   2   0   2   2   0   2   2   0   0   0   2   2   2   2   0   0   2   2   0   2   2   2   0   2   0   2   2   2   2   2   0   0   0   2   0   2   0   2   2   2   2   0   2   2   2   2   0   2   2   2   0   2   0   2   2   0   0   2   2   2   0   0   0   0   0   0   0   0   2   2   2   0   0   2   0   2   2   0   2   2   0   2   2   0   2   2   2   2   0   2   0   0   2   0   2
 MK-4-8                 2   2   2   0   0   2   2   2   0   0   0   0   0   2   0   2   2   2   0   2   2   2   2   0   0   2   0   0   2   0   2   0   2   2   2   2   2   2   2   0   0   2   0   0   2   2   2   0   0   2   2   2   2   0   2   2   2   0   2   0   2   2   2   0   2   0   0   0   2   2   2   0   0   0   2   2   0   2   0   0   2   0   2   0   0   2   2   0   2   2   0   2   2   2   2   2   0   0   0   0   2   0   2   2   2   2   0   2   2   0   2   2   0   0   0   2   2   0   2   0   0   2   2   0   0   2   2   0   2   0   2   2   2   2   2   2   0   0   2   0   2   0   2   2   2   2   0   2   2   2   2   0   2   2   2   0   2   0   2   2   0   0   2   2   2   2   0   0   0   0   0   0   0   2   2   2   0   0   0   0   0   2   0   2   2   0   2   2   0   2   2   2   2   0   0   0   0   2   0   2
 MK-4-9                 0   2   2   0   0   2   2   2   0   0   2   0   0   2   0   2   2   2   0   2   2   2   2   0   0   2   0   0   2   0   2   0   0   2   2   2   2   2   2   0   0   2   0   0   2   2   2   0   0   2   2   2   2   2   2   2   2   0   2   0   0   2   2   0   2   0   0   0   2   2   2   0   0   0   2   2   0   0   0   0   2   0   2   0   0   2   2   2   2   2   0   2   2   2   2   2   0   0   0   0   2   0   2   2   2   2   0   2   2   0   2   2   0   0   0   2   2   0   2   0   0   2   2   0   0   2   2   0   2   0   0   2   2   2   2   2   0   0   2   0   2   0   2   2   2   2   0   2   0   2   2   0   2   2   2   0   2   2   2   0   0   0   2   2   2   2   0   0   0   0   2   0   0   2   2   2   0   2   0   0   0   2   0   2   2   0   2   2   0   2   2   2   2   2   0   0   0   2   0   2
 MK-4-10                0   2   2   0   0   2   2   2   0   0   0   0   0   2   0   2   2   2   0   0   2   2   2   0   0   2   2   0   2   2   2   0   0   2   2   2   2   2   2   0   0   2   0   0   2   2   2   0   0   2   2   2   2   0   2   2   2   0   2   0   0   2   2   2   2   0   0   0   2   2   2   0   0   0   2   2   0   0   0   0   2   0   2   0   0   2   2   2   2   0   0   2   2   2   2   2   0   0   0   0   2   0   2   2   2   2   0   2   2   0   2   2   0   0   0   2   2   0   2   0   0   0   2   0   0   2   2   0   2   0   0   2   2   0   2   2   0   2   2   0   2   0   2   2   2   2   0   2   0   2   0   0   0   2   2   0   2   2   2   0   0   0   2   2   2   2   0   0   0   2   2   0   0   2   2   0   2   2   0   0   0   2   0   2   2   0   2   2   0   2   2   2   2   2   0   0   0   2   2   2
 MK-4-11                0   0   2   0   0   2   2   2   0   0   0   0   2   2   0   2   2   2   0   0   2   2   2   0   0   2   2   0   2   2   2   0   2   2   0   2   2   2   2   0   0   2   0   0   2   2   2   0   0   2   2   0   2   0   2   0   2   0   2   0   0   2   2   2   2   0   0   2   2   2   2   0   0   0   2   2   0   0   0   0   2   0   2   0   0   2   2   2   2   0   0   2   2   2   2   2   0   0   0   0   2   0   2   2   2   2   0   2   2   0   2   2   0   0   0   2   2   0   2   0   0   0   2   2   0   2   2   0   2   0   0   2   2   0   2   2   0   2   2   0   2   0   2   2   2   0   0   2   0   2   0   0   0   2   2   0   2   2   2   0   0   0   0   2   2   2   0   0   0   2   2   0   0   2   2   0   2   2   0   0   0   2   0   2   2   0   2   0   0   2   0   2   2   2   0   0   0   2   2   0
 MK-4-12                0   0   2   0   0   2   2   2   0   2   0   0   2   2   2   2   2   2   0   0   2   2   2   2   0   2   2   0   2   2   2   0   2   2   0   2   0   2   2   0   0   2   0   0   2   2   2   0   0   2   2   2   2   0   2   0   2   0   2   0   0   2   2   2   2   0   0   2   2   2   0   0   0   2   2   2   0   2   0   0   2   0   2   0   0   2   2   2   2   0   0   2   2   2   0   2   0   0   0   0   2   0   2   2   2   2   0   2   2   0   2   2   0   0   0   2   2   0   2   0   0   0   2   2   0   2   2   0   2   0   0   2   2   2   0   2   0   2   2   0   2   0   2   2   0   0   0   0   0   2   0   0   0   2   2   0   2   0   2   2   0   0   0   2   2   2   0   0   0   2   2   0   0   2   2   0   0   2   0   0   0   2   0   2   2   2   2   0   0   2   2   2   2   2   0   0   0   2   2   0
 MK-4-13                0   0   2   0   0   2   2   2   0   2   0   0   2   2   2   2   2   0   0   0   2   2   0   2   0   2   0   0   2   2   2   0   2   2   0   2   0   2   2   0   0   2   0   0   2   2   2   0   0   2   2   2   2   0   2   2   2   0   2   0   0   2   0   0   2   0   0   2   2   2   0   0   0   2   0   2   0   2   0   0   2   2   2   0   0   0   2   2   2   0   0   2   2   2   0   2   0   0   2   0   2   0   2   2   2   2   0   0   2   0   2   2   0   0   0   0   2   0   2   0   0   0   2   2   0   2   2   0   2   0   2   2   2   2   0   2   0   2   0   0   2   2   2   2   0   0   0   0   2   2   0   0   0   2   2   0   2   0   2   2   0   0   0   2   2   2   0   0   0   2   2   2   0   2   2   2   0   2   0   0   0   2   0   2   2   0   2   0   0   2   2   0   2   2   0   0   0   2   2   0
 MK-4-14                0   0   2   0   0   2   2   2   0   2   0   0   2   0   2   2   2   0   0   0   2   2   0   2   0   2   0   0   2   2   2   0   2   2   0   2   2   2   2   0   2   2   0   0   2   2   2   0   0   2   2   2   2   0   2   2   0   0   2   0   0   2   0   0   2   0   0   2   2   2   0   0   0   2   0   2   0   2   0   0   2   2   2   2   0   0   2   2   0   0   0   2   2   0   0   2   0   0   2   0   2   2   0   2   2   2   0   0   2   2   2   2   0   0   0   0   2   0   2   0   0   0   2   0   0   0   0   0   2   0   2   2   0   2   2   2   0   0   0   0   2   0   2   2   0   0   0   0   2   2   0   0   0   2   2   0   2   0   2   2   2   0   0   2   2   2   0   0   0   2   2   2   0   2   2   2   0   2   0   0   0   2   0   2   2   0   2   0   0   2   2   0   2   2   0   0   0   2   2   0
 MK-4-15                0   0   2   0   0   2   2   2   0   2   0   0   2   0   2   2   2   0   0   0   2   2   0   2   0   2   0   0   2   2   2   0   2   2   0   2   2   2   2   0   2   2   0   0   2   2   2   0   0   2   2   2   2   0   2   2   0   0   2   0   0   2   0   0   2   0   0   2   2   2   0   0   0   2   0   2   0   2   0   2   2   2   2   2   0   0   0   2   0   0   0   2   2   0   0   0   0   0   2   0   2   2   0   2   2   2   0   0   2   2   2   2   0   0   0   0   2   0   2   0   0   0   2   0   0   0   0   0   2   0   2   0   0   2   2   2   0   0   2   0   2   0   2   2   0   0   0   0   2   2   0   0   0   0   2   2   2   0   2   0   2   0   0   2   2   2   0   0   0   2   2   2   0   2   2   2   0   2   0   0   0   2   0   2   2   0   2   0   0   2   2   0   2   2   0   0   0   2   2   0
 MK-4-16                0   2   2   0   0   2   2   0   0   2   0   0   2   0   2   2   2   0   0   2   0   2   0   0   0   0   0   0   2   2   2   0   2   2   0   2   2   2   2   0   2   2   0   2   2   2   0   0   2   2   2   2   0   0   2   2   0   0   2   0   0   0   0   0   2   2   0   0   2   2   0   2   0   2   2   2   0   2   0   2   2   2   2   2   0   0   0   2   0   0   0   2   2   0   0   0   0   0   2   2   2   2   0   2   2   2   0   2   2   0   2   2   0   0   0   0   2   2   2   0   0   0   2   0   0   0   2   0   2   0   2   0   0   2   2   2   0   0   2   0   2   0   2   2   0   0   0   0   0   2   0   0   0   0   2   2   2   0   2   0   2   0   2   2   2   2   0   0   0   2   2   2   0   2   2   2   0   0   0   0   0   2   0   2   2   0   2   0   0   2   2   0   2   2   0   0   0   0   2   0
 MK-5-1                 2   0   0   0   0   2   2   0   0   2   2   0   2   2   2   2   0   0   0   0   0   2   2   0   2   2   0   0   0   0   2   0   0   0   2   0   2   2   2   2   2   0   0   2   2   0   0   2   2   0   2   0   0   2   2   2   0   2   0   2   2   0   2   0   0   0   0   0   0   2   0   0   0   2   0   0   0   0   2   0   2   0   0   2   0   2   2   2   0   0   0   0   2   0   0   2   0   0   2   2   0   2   2   2   2   0   2   2   0   0   0   2   2   0   0   2   2   2   2   2   0   0   0   0   0   2   2   0   0   0   2   0   2   0   0   0   2   0   2   2   0   0   0   0   0   2   0   2   0   0   0   0   0   2   0   2   2   2   2   2   2   2   2   2   2   0   2   2   0   0   0   0   0   0   0   2   2   2   2   0   2   2   0   0   0   0   0   2   0   2   2   0   0   2   2   2   2   0   2   2
 MK-5-2                 0   0   0   0   0   2   2   0   0   2   2   0   2   2   2   2   0   0   0   0   0   2   2   0   2   2   0   0   0   0   0   0   0   0   2   0   2   2   2   2   2   2   0   2   2   0   0   2   2   0   2   0   0   0   2   2   0   2   0   2   2   0   2   0   0   0   2   0   0   2   0   0   0   2   0   0   0   0   0   0   2   0   0   2   2   0   0   2   0   0   0   0   2   0   0   2   0   2   2   2   0   2   2   2   2   0   2   2   0   0   0   2   0   2   0   2   2   2   2   2   0   0   0   0   0   2   2   0   2   0   0   0   2   0   2   0   2   0   2   2   0   0   2   0   0   2   0   2   0   0   0   2   2   2   0   2   2   2   2   2   2   2   2   0   2   0   2   0   0   2   0   0   0   2   2   0   2   2   2   0   2   2   0   0   2   0   0   2   0   2   2   0   0   2   2   2   2   0   2   2
 MK-5-3                 0   0   0   0   0   2   2   0   0   2   2   0   2   2   2   2   0   0   0   0   0   2   0   0   2   0   0   0   0   0   0   0   0   0   2   0   2   2   2   2   2   2   0   2   2   0   0   2   2   0   2   0   0   0   2   2   0   2   0   2   2   0   2   0   0   0   2   0   0   2   0   2   0   2   0   0   0   0   0   0   2   0   0   2   0   0   0   2   0   0   0   0   2   0   0   2   0   2   2   2   0   2   2   2   2   0   2   2   0   0   0   2   0   2   0   2   2   2   2   2   0   0   0   0   0   2   2   2   2   0   2   0   2   0   2   2   2   2   2   0   0   0   2   0   0   0   0   0   0   0   0   2   2   2   0   2   2   2   2   2   2   2   2   0   2   0   2   0   2   2   0   0   2   2   2   2   2   2   2   0   2   2   0   0   2   0   0   2   0   0   2   0   0   2   2   2   2   0   2   2
 MK-5-4                 0   0   0   0   0   2   2   0   0   2   2   0   0   2   2   0   0   0   0   0   0   2   0   0   2   0   0   0   2   0   0   0   0   0   2   0   2   2   0   2   2   2   0   2   2   0   0   0   2   0   2   0   0   0   2   2   0   2   0   2   2   0   2   2   0   2   2   0   0   2   0   2   0   2   0   0   0   0   0   0   2   0   0   2   0   0   2   2   0   2   0   0   2   0   0   2   0   2   2   2   0   2   2   2   0   0   2   2   0   0   0   2   0   2   0   2   2   2   2   0   0   0   0   2   0   2   0   2   2   0   2   0   2   0   2   2   2   2   2   0   0   0   2   0   0   0   0   0   0   0   0   2   2   2   0   2   0   0   2   2   0   2   2   0   2   0   2   0   2   2   0   0   2   2   2   2   2   2   2   2   0   2   0   0   2   2   0   0   0   0   2   0   0   2   2   0   0   0   2   2
 MK-5-5                 0   0   0   0   0   2   2   2   0   2   2   0   2   2   2   0   0   2   0   0   0   2   0   0   2   0   0   0   2   0   0   0   0   0   2   0   2   0   0   2   0   2   0   2   2   0   0   0   2   0   2   0   0   0   2   2   0   2   0   2   2   0   2   2   0   2   2   0   0   2   0   0   0   0   0   0   0   0   0   0   2   0   0   2   0   0   2   2   0   2   0   0   2   0   0   0   0   2   2   2   0   2   2   2   0   0   2   2   0   0   0   2   0   2   0   2   2   2   2   0   0   0   0   2   0   2   0   2   2   0   2   0   2   0   2   2   2   2   2   0   0   0   2   0   0   2   0   0   0   0   0   2   2   2   0   2   0   0   2   2   0   2   2   2   2   2   2   0   2   2   0   0   2   2   2   2   2   2   2   2   0   2   0   2   2   2   0   0   0   0   2   2   0   2   2   0   2   0   2   2
 MK-5-6                 0   0   0   0   0   2   2   0   0   2   2   0   2   2   2   0   0   0   0   0   0   2   0   0   2   0   0   0   2   0   0   0   0   0   2   2   2   0   0   0   0   2   0   2   2   0   0   2   2   0   2   2   0   0   2   2   0   0   0   2   2   0   2   2   0   2   2   0   0   2   0   0   0   0   0   0   0   0   0   0   2   0   0   2   0   2   2   2   0   2   0   0   2   0   0   0   0   2   2   2   0   2   2   2   0   0   2   2   0   0   0   2   0   2   0   2   2   2   2   0   0   0   0   2   0   2   0   2   2   0   2   0   2   0   0   2   2   2   2   2   0   0   2   2   0   2   0   0   0   0   0   2   2   2   0   0   0   0   2   2   0   2   2   2   2   2   2   0   0   2   0   0   2   2   2   2   2   2   2   2   0   2   0   0   2   2   2   0   0   0   2   2   0   2   2   0   2   0   2   2
 MK-5-7                 0   0   0   0   0   2   2   0   0   2   2   0   2   0   0   0   0   0   0   0   0   0   0   0   2   0   0   0   2   0   0   0   0   0   2   2   2   0   0   0   0   2   2   2   2   2   0   2   0   0   0   2   0   0   2   0   2   0   0   0   2   0   2   2   2   2   2   0   0   2   0   0   0   0   0   0   0   0   0   0   2   0   0   0   0   2   2   2   0   2   0   0   2   0   2   0   0   2   2   2   0   2   2   2   0   0   2   2   0   2   0   2   0   2   0   2   2   2   2   0   0   0   2   2   0   0   0   2   2   2   2   0   0   0   0   0   2   2   2   2   0   0   2   2   0   2   0   0   0   0   0   2   2   2   0   0   0   2   2   2   0   2   2   2   0   2   2   0   0   2   0   0   2   2   0   2   0   2   2   2   0   2   0   0   2   2   2   0   0   0   2   0   0   2   2   0   2   0   0   2
 MK-5-8                 0   0   0   0   0   2   0   0   0   2   2   0   2   0   0   0   0   0   0   0   0   0   0   2   2   0   0   0   2   0   2   0   0   0   0   2   2   2   0   0   0   2   2   2   2   2   0   2   0   0   0   2   0   0   2   0   2   0   0   0   2   0   2   2   2   2   2   0   0   2   0   0   0   0   0   0   0   0   0   0   2   0   0   0   0   2   2   2   0   2   0   0   2   0   2   0   0   2   2   2   2   2   2   2   0   2   2   2   0   2   2   2   0   2   0   2   2   2   2   0   0   0   2   2   0   0   0   2   2   2   2   0   0   0   0   2   2   2   2   2   0   0   2   2   0   2   0   0   0   2   2   2   2   2   2   0   0   2   2   2   0   0   2   2   0   2   2   0   0   0   0   0   2   2   0   2   0   2   2   2   0   2   0   0   2   2   2   0   0   0   2   0   0   2   2   0   2   0   0   2
 MK-5-9                 0   0   0   0   0   2   0   0   2   2   0   0   2   0   0   2   0   2   0   0   0   0   0   2   2   0   0   0   2   0   2   0   0   0   0   2   2   2   0   0   0   2   0   2   2   2   0   2   0   0   0   2   0   0   2   0   2   0   0   0   2   0   2   2   2   2   2   0   0   2   0   0   0   0   0   0   0   0   0   0   0   2   0   0   0   2   2   0   0   2   0   0   0   0   2   0   0   2   2   2   2   2   2   2   0   2   2   2   0   2   2   2   0   2   0   0   2   2   2   0   0   0   2   2   0   0   0   2   2   2   2   0   0   0   0   2   2   0   2   2   2   0   2   2   0   2   2   0   0   2   2   2   2   2   2   0   0   2   2   2   0   2   2   2   0   2   2   0   0   0   0   0   2   2   0   2   0   2   2   2   0   2   0   0   0   2   2   0   0   0   0   0   0   2   2   0   2   0   2   2
 MK-5-10                2   0   0   0   0   2   0   0   0   2   0   0   2   0   0   2   0   2   0   0   0   0   0   2   2   0   0   0   2   0   2   2   0   0   2   2   2   0   0   2   2   2   0   2   2   2   0   2   0   0   0   2   0   0   2   0   2   0   0   0   2   0   2   2   2   2   2   0   0   0   2   2   0   0   0   0   0   0   2   0   0   2   0   0   0   2   2   0   0   2   0   0   0   0   2   0   0   2   2   2   2   2   2   2   0   2   2   2   0   2   2   2   0   2   0   0   2   2   2   0   0   0   2   2   0   0   0   2   2   2   2   0   0   0   0   2   2   0   2   2   2   0   2   2   0   2   2   0   0   0   2   2   2   2   2   0   0   2   2   0   0   2   2   2   0   2   2   0   0   2   0   0   2   2   2   2   0   2   2   2   0   2   0   0   0   2   2   0   0   0   0   0   0   2   2   0   2   0   2   2
 MK-5-11                2   0   0   0   0   2   0   0   0   0   0   0   2   0   0   2   0   2   0   0   0   2   0   2   2   0   0   2   2   0   2   2   0   0   2   0   2   0   0   2   2   2   0   2   2   2   0   2   0   0   0   0   0   0   2   0   2   0   0   2   2   0   2   0   2   2   2   0   0   0   0   2   0   0   0   0   0   0   2   0   2   2   0   0   0   2   2   2   0   2   0   0   0   0   2   0   0   2   2   2   2   0   2   2   0   2   0   2   0   2   2   2   0   2   0   0   2   2   2   0   0   0   2   2   0   0   0   2   2   2   2   0   2   0   2   2   2   0   2   0   2   2   2   2   0   2   2   0   0   0   2   2   2   2   2   0   0   2   2   0   0   2   2   2   0   2   2   0   0   2   0   0   2   2   2   2   0   2   2   2   2   2   0   0   0   2   2   2   0   0   0   0   0   2   2   0   2   0   2   2
 MK-5-12                0   0   0   0   2   2   0   2   0   0   0   0   2   0   0   2   0   2   0   0   2   0   0   2   2   0   0   2   2   0   2   2   0   0   2   0   0   0   0   2   2   2   0   2   2   2   0   2   0   0   0   0   0   0   2   2   2   0   0   2   2   0   2   0   2   2   2   0   0   0   0   0   2   0   0   0   0   0   2   0   2   2   0   0   0   2   0   2   0   2   0   0   0   0   2   0   0   2   2   2   2   0   2   2   0   2   0   2   0   2   2   0   0   2   0   0   2   2   2   0   0   0   2   2   0   0   0   2   2   2   2   0   2   0   2   2   2   0   2   0   2   2   2   2   0   2   2   0   0   0   2   2   2   2   2   0   0   2   2   0   0   2   2   0   0   2   2   0   0   2   0   0   0   2   0   2   0   2   2   2   2   2   0   0   0   2   2   2   0   0   0   0   0   2   2   0   2   0   2   2
 MK-5-13                0   0   0   0   2   2   0   2   0   0   2   0   2   0   0   2   0   2   0   0   2   0   0   2   2   0   0   2   2   0   2   2   0   0   2   0   0   0   0   2   2   2   0   2   2   0   0   2   0   2   0   0   0   0   2   2   2   0   2   2   2   0   2   0   2   2   2   0   0   2   0   0   2   0   0   0   0   0   2   0   2   2   0   0   0   2   0   2   2   2   0   0   0   2   2   0   0   2   2   2   2   0   0   2   0   0   0   2   0   2   2   0   0   2   2   0   2   2   2   0   0   0   2   2   0   2   0   2   2   2   2   0   2   2   2   2   2   0   2   0   2   2   2   2   0   0   0   0   0   0   2   2   2   2   2   0   0   2   2   0   0   2   2   0   0   2   2   0   2   2   0   0   0   2   0   2   0   2   2   0   2   2   0   2   0   2   2   2   0   2   0   0   0   2   2   0   2   0   2   2
 MK-5-14                0   0   0   0   2   2   0   2   0   0   2   0   2   0   0   2   0   2   2   0   2   0   0   2   2   2   0   2   0   0   2   0   2   0   2   0   0   0   0   0   2   2   0   0   2   0   2   2   0   2   0   0   0   0   2   2   2   2   2   2   2   0   2   0   2   0   2   0   0   2   0   0   2   0   0   0   0   0   0   0   2   2   0   2   0   2   0   2   2   2   0   0   0   0   2   0   0   2   2   2   2   2   0   2   0   0   0   2   2   2   2   0   0   2   2   0   2   2   2   0   0   2   2   2   0   2   0   2   2   2   2   0   2   2   2   2   2   0   0   0   2   2   2   2   0   0   0   0   0   0   2   2   2   2   2   0   0   2   2   2   0   2   2   0   0   2   0   2   2   2   0   0   0   2   0   2   0   0   2   0   2   0   0   2   0   2   2   2   0   2   0   0   0   2   2   0   2   0   2   2
 MK-5-15                2   0   0   0   2   2   0   2   0   0   2   0   0   0   0   0   0   2   2   0   2   0   0   2   2   2   0   2   0   0   2   0   2   2   2   0   0   0   0   0   2   2   0   2   2   0   2   2   0   2   0   0   0   0   2   2   2   0   2   2   0   0   2   0   0   0   2   0   0   2   0   0   2   0   0   0   0   0   0   0   2   0   0   2   0   2   0   2   2   2   0   0   0   0   2   0   0   2   0   2   2   2   0   2   0   0   0   2   0   0   2   0   0   2   2   2   2   0   2   0   0   2   2   2   0   2   0   2   2   2   2   0   2   2   2   2   2   0   0   0   2   2   2   2   0   0   2   0   0   0   0   2   2   2   2   0   2   2   0   2   0   2   2   0   0   2   0   2   2   2   0   0   0   2   0   2   0   0   2   0   2   2   0   2   0   2   2   2   0   2   0   0   0   2   0   0   2   0   2   2
 MK-5-16                2   0   2   0   2   2   0   2   0   0   2   0   0   0   0   0   0   2   2   0   0   0   0   2   2   2   0   2   0   0   2   0   2   2   2   0   0   0   0   0   2   2   2   2   2   2   2   2   0   2   0   0   2   0   2   2   2   0   2   2   0   0   2   0   0   0   2   0   0   0   0   0   0   2   0   0   2   0   0   0   2   0   0   2   0   2   0   2   2   2   0   0   0   0   2   0   0   2   0   2   2   2   0   2   0   0   0   2   0   0   2   0   0   2   2   2   2   0   2   0   0   2   2   2   0   0   0   2   0   2   2   0   2   2   2   2   2   0   0   0   2   2   2   2   0   0   2   2   0   0   0   2   2   2   2   0   2   2   0   2   0   2   2   2   2   2   2   2   2   0   0   0   0   2   0   0   0   0   2   0   2   2   0   2   0   2   2   2   0   2   0   0   0   2   2   0   2   0   2   2
 MK-6-1                 2   0   2   2   2   0   0   2   0   2   2   0   0   2   0   0   2   0   0   0   2   2   2   0   2   2   2   2   2   0   2   2   2   2   2   0   2   0   2   2   2   2   0   0   2   2   2   0   0   2   0   0   0   2   2   2   2   0   2   2   0   0   2   2   2   2   2   0   0   0   2   0   0   2   2   0   0   0   2   2   0   0   2   0   2   0   2   0   0   0   0   2   0   2   0   2   2   0   2   0   2   2   0   2   0   0   0   2   0   2   0   0   2   0   0   2   2   0   0   2   2   0   0   2   0   2   2   0   2   0   2   2   2   2   0   0   2   0   2   2   2   0   0   0   0   2   0   2   2   2   2   0   0   0   2   0   2   0   0   2   2   2   0   0   0   2   2   0   0   2   2   0   0   0   0   2   2   2   0   0   0   0   2   0   2   0   0   0   0   0   2   0   2   0   2   0   0   0   2   2
 MK-6-2                 2   0   0   2   2   0   0   2   0   2   2   0   0   2   2   0   2   0   0   0   2   2   2   0   2   2   2   2   0   0   2   2   2   2   2   0   2   0   0   2   2   2   0   0   2   2   2   0   0   2   0   0   2   2   2   2   2   0   2   2   0   0   2   2   2   2   2   0   0   0   2   0   2   2   0   0   0   0   0   2   0   0   2   0   2   2   2   2   0   0   0   2   0   2   0   2   2   0   2   0   2   2   0   2   0   0   0   2   0   2   2   0   2   2   0   2   2   0   0   0   2   0   0   2   0   2   2   0   2   0   2   2   2   2   0   0   2   0   2   2   0   2   0   0   0   2   0   2   2   2   2   0   0   0   0   0   2   2   0   2   2   2   0   0   0   2   2   0   0   2   2   0   0   2   0   2   0   2   0   0   0   0   0   0   2   0   0   0   0   0   2   0   2   2   0   0   0   0   2   2
 MK-6-3                 2   0   0   2   2   0   0   2   0   2   2   0   0   2   2   0   2   2   0   0   2   2   2   0   2   2   2   2   0   0   2   2   2   2   2   0   2   0   2   2   2   2   0   0   2   2   2   0   0   2   0   2   2   0   2   0   2   0   2   2   0   0   0   0   0   2   2   0   2   0   2   0   2   0   2   0   0   0   0   2   0   0   2   0   2   2   2   2   2   0   0   2   0   2   0   2   2   0   2   0   2   2   0   2   0   0   0   2   0   2   0   0   0   2   0   2   0   0   0   0   2   0   2   2   0   2   2   0   2   0   2   2   2   2   2   0   2   0   2   2   0   2   0   0   0   2   0   2   2   2   0   0   0   0   0   0   2   2   0   2   2   2   0   0   0   2   2   0   0   2   2   0   0   2   0   2   0   0   0   0   0   0   0   0   0   0   0   2   2   0   2   0   2   2   2   0   0   0   2   2
 MK-6-4                 0   0   0   2   2   0   0   2   0   2   2   0   0   2   2   0   2   2   0   0   2   0   2   0   2   2   2   2   0   0   2   2   2   2   2   0   2   0   2   2   2   2   0   0   2   0   2   0   0   2   0   2   2   2   2   0   2   0   2   0   0   0   2   0   0   2   2   0   2   0   2   2   2   0   2   0   0   0   0   2   0   0   2   0   2   2   2   2   0   0   0   2   0   2   0   2   2   0   2   0   2   0   0   2   0   0   2   2   0   2   0   0   0   2   0   2   0   0   0   0   2   0   2   2   0   2   2   2   2   0   2   2   2   2   2   0   2   0   2   2   0   2   0   0   0   2   0   0   2   2   0   2   0   0   0   2   2   2   2   2   2   2   2   0   0   2   2   0   0   2   2   0   0   2   0   2   0   0   0   0   0   0   0   0   0   2   0   2   2   0   2   0   2   2   2   0   0   0   2   0
 MK-6-5                 0   0   0   2   2   0   0   2   0   0   2   0   0   2   2   0   2   2   0   0   2   0   2   0   0   2   2   0   0   0   2   2   2   2   2   0   2   0   0   2   0   2   0   0   2   0   2   2   0   2   0   2   2   2   2   0   2   0   2   0   2   2   2   0   0   2   2   0   2   0   2   2   2   0   2   0   0   0   0   2   0   0   2   0   2   2   2   2   0   0   0   2   0   2   0   2   2   0   2   0   2   0   0   2   0   0   2   2   0   2   0   0   0   2   0   2   0   0   0   0   2   0   2   2   0   2   2   2   0   0   2   2   2   2   2   0   2   0   2   2   0   0   2   0   0   2   0   0   2   2   0   2   0   0   0   2   2   2   2   2   2   2   2   0   0   2   2   0   0   0   2   0   0   0   0   2   0   0   0   0   0   2   0   0   0   2   2   2   2   0   2   0   2   2   2   0   0   0   2   0
 MK-6-6                 0   0   2   2   2   0   0   2   0   0   2   0   0   2   2   0   2   2   0   2   2   0   2   0   0   2   2   0   0   0   2   2   0   2   0   0   2   0   0   2   0   2   0   0   2   0   0   2   0   2   0   2   2   2   2   2   2   0   2   0   2   2   2   0   0   2   2   2   2   0   2   0   2   0   0   0   0   0   0   2   0   0   2   0   0   0   2   2   0   0   0   0   0   2   0   0   2   0   2   0   2   0   0   2   0   2   2   0   0   2   2   0   2   2   0   2   2   0   0   0   2   2   2   2   0   2   2   2   0   0   2   2   2   2   2   0   2   0   2   0   0   0   2   0   0   2   0   0   2   2   0   2   2   2   0   2   2   2   2   2   2   2   2   0   0   2   2   0   0   0   2   0   0   0   0   2   0   0   0   2   0   2   0   0   0   2   2   2   2   0   2   0   0   2   2   0   0   0   2   0
 MK-6-7                 0   0   2   2   2   0   0   2   0   0   2   2   0   2   2   0   2   2   0   2   2   0   2   0   0   2   2   0   0   0   2   0   0   2   0   0   2   0   0   2   0   2   0   0   0   0   0   2   0   2   0   2   2   2   2   2   2   0   2   0   2   2   2   0   2   2   2   2   2   0   2   0   2   0   0   0   0   0   0   2   0   0   2   0   0   0   2   2   0   0   0   0   0   2   0   0   0   0   2   0   2   0   0   2   0   2   2   0   0   2   2   0   2   0   0   2   2   0   2   0   0   2   2   2   0   2   2   2   0   0   2   2   2   2   2   0   2   0   2   0   0   0   2   0   0   2   0   0   2   2   0   2   2   2   0   2   2   2   2   2   2   2   0   0   0   2   2   0   2   0   2   0   0   2   0   2   0   0   0   2   2   2   0   0   0   2   0   2   2   0   2   2   0   2   2   0   0   0   2   0
 MK-6-8                 0   0   0   2   2   2   2   2   0   0   2   2   0   0   2   0   2   2   0   2   2   2   0   0   0   2   2   0   0   0   2   2   0   2   0   0   2   2   0   2   2   2   0   0   0   0   0   2   0   0   0   2   2   0   2   2   2   0   2   0   2   2   2   0   2   2   2   2   2   0   2   0   2   0   0   0   0   0   0   2   0   0   2   0   0   0   2   2   0   0   0   0   0   2   0   0   0   0   2   0   2   0   0   2   0   2   2   0   0   2   2   0   2   0   0   2   0   0   2   0   2   2   2   2   0   2   2   2   0   2   2   2   2   2   2   0   2   0   2   0   0   0   2   0   0   0   0   0   2   2   0   2   2   2   0   2   0   2   2   2   2   2   0   0   0   2   2   0   2   0   2   0   0   2   0   2   0   0   0   2   2   2   0   0   0   2   0   2   2   0   2   2   0   2   2   0   0   0   2   0
 MK-6-9                 0   0   2   2   0   0   2   2   2   0   2   2   0   0   2   0   2   2   0   2   2   0   0   0   0   2   2   0   0   2   2   2   0   2   0   0   2   2   0   2   0   2   0   0   0   0   0   2   0   0   0   2   2   0   2   2   2   0   2   0   2   2   2   0   2   2   2   2   2   0   2   0   2   0   0   0   0   0   0   2   0   0   2   0   0   0   2   2   0   0   0   0   0   2   2   0   0   0   2   0   2   0   0   2   0   2   2   2   0   2   2   0   2   0   0   2   0   0   2   0   2   2   2   2   0   0   2   2   0   0   2   2   2   2   2   0   2   0   2   0   0   0   2   0   0   2   0   0   2   2   0   2   2   2   0   2   0   2   0   2   2   2   0   0   0   2   2   2   2   0   2   0   0   2   0   2   0   0   0   2   0   2   2   0   0   2   0   0   2   0   0   2   0   2   2   0   0   0   2   2
 MK-6-10                0   0   2   2   0   0   2   2   2   0   2   2   0   0   2   0   2   2   0   2   2   0   0   0   0   2   0   2   0   2   2   2   0   2   0   0   2   2   0   2   0   2   0   0   0   0   0   2   0   2   0   2   2   0   2   2   2   0   2   0   2   2   2   0   2   2   2   2   2   0   2   0   0   0   0   0   0   0   0   2   0   0   2   0   0   2   2   2   0   0   0   0   0   2   2   0   2   0   2   0   2   0   0   2   0   2   2   2   0   2   2   0   2   0   2   2   0   2   2   0   2   2   2   2   2   2   2   2   0   0   2   2   2   2   2   0   0   0   2   2   2   0   0   0   0   2   0   0   2   2   0   2   2   2   0   2   0   2   0   2   2   2   0   0   0   2   2   0   2   2   2   0   0   2   0   2   0   0   0   2   0   2   2   0   0   2   0   0   2   0   0   2   0   2   2   0   0   0   2   2
 MK-6-11                0   0   2   2   0   0   2   0   2   0   2   2   0   0   2   2   2   2   0   2   2   0   0   0   0   2   0   2   0   2   2   2   0   2   0   0   2   2   0   2   0   2   0   0   0   0   0   0   0   2   0   2   2   0   0   2   2   0   2   0   2   0   2   0   2   2   2   2   2   0   2   0   0   0   0   0   0   0   0   2   0   0   2   0   0   2   2   2   0   0   0   0   0   2   2   0   2   0   2   0   2   0   0   2   2   2   0   2   0   2   2   2   2   0   2   2   0   2   2   0   2   2   0   2   2   2   2   2   0   0   2   2   2   2   2   0   0   0   2   0   2   0   2   0   0   2   0   0   2   2   0   2   2   2   0   2   0   2   0   2   0   2   0   0   0   2   2   0   2   2   2   0   0   0   0   2   0   0   0   2   2   2   2   0   0   2   0   0   2   0   2   2   0   2   2   0   0   0   2   2
 MK-6-12                0   0   2   2   0   0   2   0   2   0   2   2   0   0   2   2   2   2   0   2   0   2   0   0   0   2   0   2   0   2   2   2   0   2   2   0   2   2   0   2   0   2   0   0   0   0   0   0   0   2   0   2   2   0   0   0   0   0   2   0   2   0   2   0   2   2   2   2   2   0   2   0   0   0   0   0   2   0   0   2   0   2   2   0   0   2   2   0   0   0   0   0   2   2   2   0   2   0   2   0   2   2   0   2   2   2   0   2   0   2   2   0   0   0   2   2   0   2   2   0   2   2   0   2   0   2   2   2   0   0   2   2   2   2   0   0   0   0   2   0   2   2   2   0   0   2   0   0   0   2   0   2   2   2   0   2   0   0   0   2   0   2   2   2   0   0   0   0   2   2   2   0   2   0   2   2   0   0   0   2   2   2   2   0   0   2   0   0   2   0   2   2   0   2   2   0   0   0   2   2
 MK-6-13                0   0   2   2   0   0   2   0   2   0   2   2   2   0   2   2   2   2   0   2   0   2   0   0   0   2   0   2   0   2   2   2   0   2   2   0   2   2   2   0   0   2   2   0   0   0   0   0   2   2   0   2   2   2   0   0   0   0   2   0   2   0   2   0   2   2   2   2   2   0   2   0   0   0   0   0   2   0   0   0   0   2   2   0   0   2   2   0   0   0   0   0   2   2   0   0   2   0   2   0   0   2   2   2   2   2   0   2   0   2   2   0   0   0   2   2   0   2   2   0   2   2   0   2   0   2   0   2   0   0   2   2   0   2   0   0   0   0   2   0   2   2   2   0   0   2   0   0   0   2   0   2   2   2   0   2   0   0   0   2   0   0   2   0   0   0   0   0   2   2   2   0   0   0   2   2   0   0   0   2   2   2   2   2   0   2   0   0   2   0   2   2   0   2   2   0   0   0   2   2
 MK-6-14                0   0   2   2   0   0   2   0   2   0   2   2   2   0   2   2   2   2   0   2   0   2   2   0   0   2   0   2   0   2   0   2   0   2   2   0   0   2   2   2   0   2   2   0   0   0   0   0   2   2   0   2   2   0   0   0   0   0   0   0   2   0   2   0   2   2   2   2   2   0   2   0   0   0   0   2   2   0   0   0   0   2   2   0   0   2   2   0   0   0   0   0   2   2   2   0   2   0   2   0   0   2   0   2   2   2   2   2   0   2   2   0   0   0   2   2   0   0   2   2   2   2   0   2   0   2   0   2   0   0   2   2   0   0   0   0   0   0   2   0   0   0   2   0   0   2   0   0   0   2   0   2   2   2   0   2   0   0   0   2   0   2   2   0   0   2   0   0   2   2   2   0   0   0   2   2   0   0   0   2   2   2   2   2   2   2   0   2   2   0   2   2   0   2   2   0   0   0   2   2
 MK-6-15                0   0   2   2   0   0   2   0   2   0   2   0   2   0   2   2   2   0   0   2   0   2   2   0   0   2   0   2   2   0   2   2   0   2   2   2   0   2   2   2   2   2   2   0   0   0   0   0   2   0   0   2   2   0   0   2   0   0   0   0   2   0   0   0   2   2   2   2   2   2   0   0   0   0   0   0   2   0   2   0   0   2   2   0   0   2   2   0   0   0   0   2   2   2   2   0   2   0   0   0   0   2   0   2   2   2   2   2   0   2   2   0   0   0   2   2   0   0   2   2   2   2   2   2   0   2   2   2   0   0   2   2   0   0   0   2   0   0   2   0   0   0   2   0   0   0   0   0   0   2   0   2   2   2   0   2   0   0   0   2   0   2   2   0   0   2   0   0   2   2   2   0   0   0   2   2   0   0   0   2   2   2   2   2   0   0   0   2   2   0   2   2   0   0   2   0   0   0   2   2
 MK-6-16                0   0   2   2   0   0   2   0   2   0   2   0   2   0   2   2   2   0   0   2   0   2   2   0   2   2   0   0   2   0   2   2   0   0   2   2   0   2   2   0   2   2   2   0   0   0   0   0   2   0   0   2   2   0   0   2   0   0   0   0   0   0   0   0   2   2   2   2   0   2   0   0   0   0   0   0   2   0   2   0   0   2   2   0   0   2   2   0   0   0   0   2   0   2   2   0   2   0   0   0   0   2   0   2   2   2   2   2   0   2   2   0   0   0   2   2   2   2   2   2   2   2   2   2   0   0   0   2   0   0   2   2   0   0   0   0   2   0   2   0   0   0   2   0   2   0   0   0   2   0   0   2   2   2   0   2   0   0   0   2   0   2   2   0   2   2   0   0   2   2   2   0   0   0   2   2   0   0   0   2   2   2   2   2   0   0   0   2   2   0   2   2   0   0   0   2   0   0   2   2
 
!****************************************** Phenotypic Data **********************************************************
!-100.0 is resevred for missing phenotype
SimulatedTrait1        13.5347   17.0242   16.7634   14.5684   13.8530   12.7089   15.2386   15.7808   14.2486   16.2491   16.1875   14.0107   17.5393   14.2970   13.6597   14.4852   14.4171   14.0508   17.0827   14.8877   15.2588   14.5684   14.6067   16.2440   15.2635   15.5182   15.0512   13.7270   13.7717   12.7090   15.2322   16.9835   13.4473   13.5482   16.8224   15.4250   17.0342   16.0340   13.6893   14.0127   13.9745   14.1700   13.3514   16.4431   16.5832   14.5565   16.5358   13.4491   14.4889   16.1529   16.0801   13.9624   15.7391   15.0451   15.5338   14.1838   13.2956   13.6737   16.3942   14.0902   14.6380   12.9951   13.6379   15.2078   16.2511   13.3025   14.5773   13.7837   14.6544   16.1732   13.7921   14.2380   14.6358   15.4529   17.0036   16.9510   16.4699   16.9209   14.1024   15.5250   12.3701   14.2747   13.5976   13.3390   15.6555   12.9326   12.7305   15.1181   14.3146   15.6675   18.4448   13.7274   15.4823   14.3126   15.9902   14.6643   13.4496   15.5073   14.3821   13.1605   14.9544   13.3383   16.0338   14.1082   16.0662   15.3693   14.1671   13.4909   15.5999   15.8181   15.6646   17.4406   14.9256   17.7272   13.8492   12.8134   12.6043   15.5067   16.4735   15.5590   17.5577   14.4494   16.6004   13.9354   14.0252   13.9945   13.6119   15.7241   15.0041   17.1563   13.7734   13.9402   15.6277   13.3982   15.1097   14.7390   16.7604   13.4538   14.0104   15.3201   13.8568   15.6357   16.7109   14.8180   16.8671   15.1480   16.4149   14.9418   16.3546   16.5886   14.9744   15.8703   13.6847   13.3845   15.7277   14.9640   12.7234   14.7742   15.8344   15.8394   14.8192   16.1437   15.2117   15.8795   17.0396   17.0976   13.2080   16.9343   15.5631   15.7416   16.8413   16.1430   14.3389   16.1551   16.1207   14.8167   15.4384   14.8689   13.1310   16.5375   13.0295   16.3770   13.4558   14.4314   16.5863   16.5458   13.8659   17.2270   16.9779   12.7708   12.7249   15.0968   15.2711   16.0791   14.9053   13.7614   15.0378   14.3820   14.6420   16.2569
SimulatedTrait2        10.5544    8.6939    9.2961   10.2417    9.8000   10.4570    9.5773    9.9863   10.0504    9.2911    9.8285   10.8056    8.9787   10.3091    9.3583    9.7477   10.7880   10.9294    9.0340    9.2939    9.7179   10.7266   11.6444   10.0559   10.6374   10.7326   10.0254    9.4832   10.8886   10.0749   10.2531    8.6727   10.8369   10.2947   10.5544    9.7218    9.4683    9.7963   10.3261    9.0511   10.3969   10.5566   10.3952    9.2895    9.7601   11.6472    9.6905    9.7272    9.8677    9.2415    9.2385    8.7878    9.1478    9.7936    9.0819    8.5377   11.2856   11.2476   10.0935   10.2846   10.6866   10.5582    9.8207   10.6915   10.0989   10.5998    9.8833   10.4207   10.6828    9.6637   11.1484   10.2894   10.3578    9.4410    9.3208    9.8077    9.5246    9.5208    9.1791   10.1671   11.0020   11.5668    9.6976   10.1602    9.8352   11.0265   10.2450    9.0496   10.3520    9.2235    8.8428   10.7821   10.3615   10.1630    9.1540   10.7456   11.0613   10.3209   11.0167   10.5690    9.4210   11.4759    9.6468    9.9611    9.3287    8.6197    9.6388   10.7684   10.2909   10.0696    9.5338    9.0330    9.8664    9.6730   11.0773   10.7938   11.0018   10.6885   10.2900   10.2747    9.4251    9.1755   10.3758   10.8805   10.1533   10.0534   11.1120    9.3376    9.1858   10.0857   11.0169   10.0107    8.9024    9.6584    9.9254   10.1284    9.2436   10.5134   10.5200    9.1002   10.3149    9.7166    9.9424   10.6573    9.2747    9.4665    9.3318   10.6364    9.6532    9.1455    9.9792    9.5467   10.3018    9.9703   10.1670   10.1655    9.9550   10.6514    9.1179   10.5461   10.1837   11.1639   11.0346    9.0644    9.8072    9.4035    9.9523    9.3877    8.4256   10.0113    8.8118    9.4289   10.6689   10.0933    9.6031    8.3901   10.3182   10.7101   11.3067    9.7969    9.7745    9.1631   10.1102    9.4209   10.2999    9.0386   10.4749    8.9378   10.7810   10.0390   10.5409    9.8017    9.6277    9.7642    8.6880    9.7956    9.3222   10.4853    9.8762    8.9743
 
