# Supplementary material for: Inclusive Composite Interval Mapping of QTL by Environment Interactions in Biparental Populations
Source: PLoS One. 2015 Jul 10;10(7):e0132414. doi: 10.1371/journal.pone.0132414 (PMC4498613; doi:10.1371/journal.pone.0132414)
Supplement: S5 File — (ZIP) [file pone.0132414.s005.zip › H=0.5/L1/run_00173.met]

!**********************Note: lines staring with "!" are remarks and will be ignored in the program********************
!*********************************General Information**********************************
!Assuming F1 = P1 x P2, populations available in QTL IciMapping are: 
!  1, P1BC1F1 = P1 x F1, the first backcrossing where P1 is used as the recurrent parent;
!  2, P2BC1F1 = P2 x F1, the first backcrossing where P2 is used as the recurrent parent;
!  3, F1DH, F1-derived doubled haploids; 
!  4, RIL or F1RIL, recombination inbred lines through the repeated selfing of F1;
!  5, P1BC1RIL, recombination inbred lines through the repeated selfing of P1BC1F1;
!  6, P2BC1RIL, recombination inbred lines through the repeated selfing of P2BC1F1;
!  7, F2, the selfing generation of F1;
!  8, F3, the selfing generation of F2;
!  9, P1BC2F1, the second backcrossing where P1 is used as the recurrent parent; 
! 10, P2BC2F1, the second backcrossing where P2 is used as the recurrent parent;
! 11, P1BC2RIL, recombination inred lines through the repeated selfing of P1BC2F1; 
! 12, P2BC2RIL, recombination inred lines through the repeated selfing of P2BC2F1; 
! 13, P1BC1F2, the selfing generation of P1BC1F1; 
! 14, P2BC1F2, the selfing generation of P2BC1F1; 
! 15, P1BC2F2, the selfing generation of P1BC2F1; 
! 16, P2BC2F2, the selfing generation of P2BC2F1; 
! 17, P1BC1DH, P1BC1F1-derived doubled haploids; 
! 18, P2BC1DH, P2BC1F1-derived doubled haploids; 
! 19, P1BC2DH, P1BC2F1-derived doubled haploids; 
! 20, P2BC2DH, P2BC2F1-derived doubled haploids; 
   3      !Mapping Population (see remarks above)
   2      !Mapping Function (1 for Kosambi; 2 for Haldane; 3 for Morgan)
   2      !Marker Space Type (1 for intervals; 2 for positions)
   1      !Marker Space Unit(1 for centiMorgans; 2 for Morgan)
   6      !Number of Chromosomes (or Linkage Groups)
 200      !Size of the mapping population
   2      !Number of environments
 
!***************************************** Chromosomes and Linkage Maps **********************************************
!Chromosome                 NumMarkers
-CH1                        16
-CH2                        16
-CH3                        16
-CH4                        16
-CH5                        16
-CH6                        16
!Linkage map (Marker name followed by position or the interval length)
 MK-1-1                1     0.000
 MK-1-2                1    10.000
 MK-1-3                1    20.000
 MK-1-4                1    30.000
 MK-1-5                1    40.000
 MK-1-6                1    50.000
 MK-1-7                1    60.000
 MK-1-8                1    70.000
 MK-1-9                1    80.000
 MK-1-10               1    90.000
 MK-1-11               1   100.000
 MK-1-12               1   110.000
 MK-1-13               1   120.000
 MK-1-14               1   130.000
 MK-1-15               1   140.000
 MK-1-16               1   150.000
 MK-2-1                2     0.000
 MK-2-2                2    10.000
 MK-2-3                2    20.000
 MK-2-4                2    30.000
 MK-2-5                2    40.000
 MK-2-6                2    50.000
 MK-2-7                2    60.000
 MK-2-8                2    70.000
 MK-2-9                2    80.000
 MK-2-10               2    90.000
 MK-2-11               2   100.000
 MK-2-12               2   110.000
 MK-2-13               2   120.000
 MK-2-14               2   130.000
 MK-2-15               2   140.000
 MK-2-16               2   150.000
 MK-3-1                3     0.000
 MK-3-2                3    10.000
 MK-3-3                3    20.000
 MK-3-4                3    30.000
 MK-3-5                3    40.000
 MK-3-6                3    50.000
 MK-3-7                3    60.000
 MK-3-8                3    70.000
 MK-3-9                3    80.000
 MK-3-10               3    90.000
 MK-3-11               3   100.000
 MK-3-12               3   110.000
 MK-3-13               3   120.000
 MK-3-14               3   130.000
 MK-3-15               3   140.000
 MK-3-16               3   150.000
 MK-4-1                4     0.000
 MK-4-2                4    10.000
 MK-4-3                4    20.000
 MK-4-4                4    30.000
 MK-4-5                4    40.000
 MK-4-6                4    50.000
 MK-4-7                4    60.000
 MK-4-8                4    70.000
 MK-4-9                4    80.000
 MK-4-10               4    90.000
 MK-4-11               4   100.000
 MK-4-12               4   110.000
 MK-4-13               4   120.000
 MK-4-14               4   130.000
 MK-4-15               4   140.000
 MK-4-16               4   150.000
 MK-5-1                5     0.000
 MK-5-2                5    10.000
 MK-5-3                5    20.000
 MK-5-4                5    30.000
 MK-5-5                5    40.000
 MK-5-6                5    50.000
 MK-5-7                5    60.000
 MK-5-8                5    70.000
 MK-5-9                5    80.000
 MK-5-10               5    90.000
 MK-5-11               5   100.000
 MK-5-12               5   110.000
 MK-5-13               5   120.000
 MK-5-14               5   130.000
 MK-5-15               5   140.000
 MK-5-16               5   150.000
 MK-6-1                6     0.000
 MK-6-2                6    10.000
 MK-6-3                6    20.000
 MK-6-4                6    30.000
 MK-6-5                6    40.000
 MK-6-6                6    50.000
 MK-6-7                6    60.000
 MK-6-8                6    70.000
 MK-6-9                6    80.000
 MK-6-10               6    90.000
 MK-6-11               6   100.000
 MK-6-12               6   110.000
 MK-6-13               6   120.000
 MK-6-14               6   130.000
 MK-6-15               6   140.000
 MK-6-16               6   150.000
!*********************************** Marker Types ********************************************************************
!Co-dominant marker: When heterozygote F1 is present, P1 is coded as 2, F1 is coded as 1, and P2 is coded as 0; Otherwise, P1 is coded as 2, and P2 is coded as 0. 
!Dominant marker: When heterozygote F1 is present, P1 and F1 are coded as 12, and P2 is coded as 0; Otherwise, P1 is coded as 2, and P2 is coded as 0.  
!Recessive markers: When heterozygote F1 is present, P1 is coded as 2, and F1 and P2 are coded as 10; Otherwise, P1 is coded as 2, and P2 is coded as 0. 
!Missing marker is coded as -1. 
 MK-1-1                 0   2   0   2   2   0   2   0   0   0   0   0   2   2   0   0   2   0   2   0   0   2   2   0   0   0   2   2   0   2   2   0   0   2   0   2   2   2   2   0   0   2   0   0   2   0   0   0   0   2   2   0   0   0   0   2   2   2   0   2   2   0   2   2   2   2   0   0   2   0   0   2   0   0   0   0   0   0   2   2   0   0   2   0   0   2   2   0   0   0   2   0   0   2   2   0   0   2   2   2   0   2   0   2   2   2   0   0   2   0   0   0   0   2   0   2   0   2   0   0   2   0   0   0   2   0   2   0   2   2   0   0   2   0   2   2   0   0   0   2   2   0   0   2   0   2   2   0   2   2   2   2   0   0   2   2   0   2   2   0   0   2   0   2   2   2   2   2   2   2   0   0   2   0   2   0   2   2   0   0   2   0   0   2   2   0   0   0   0   2   2   0   2   0   0   0   0   2   2   2
 MK-1-2                 0   2   0   2   2   0   2   0   0   0   0   0   2   2   0   0   2   2   2   2   2   2   2   0   0   0   2   2   0   2   2   0   0   2   0   2   2   2   2   0   0   2   0   0   2   0   2   0   0   2   2   0   0   0   0   2   2   2   0   2   2   0   2   2   2   2   0   0   2   0   0   2   0   0   0   0   0   0   2   2   0   0   2   0   0   2   2   0   0   0   2   0   2   2   2   0   0   2   2   2   0   2   0   2   2   2   0   0   2   0   0   0   0   2   0   2   0   2   0   0   2   2   0   0   0   0   2   0   2   2   0   0   2   0   2   2   0   0   0   2   2   0   0   2   0   2   2   2   2   2   2   2   0   0   0   2   0   2   2   0   0   0   0   2   2   2   2   0   0   2   0   0   2   0   2   2   0   2   0   0   2   0   0   2   2   0   0   0   0   0   2   0   0   0   0   0   2   2   2   2
 MK-1-3                 0   2   0   2   2   0   0   0   0   0   0   0   2   2   0   0   2   2   2   2   2   2   2   2   0   0   2   2   0   2   2   0   0   2   0   2   2   2   2   0   0   2   0   0   2   0   2   0   0   2   2   0   0   0   0   2   0   2   0   2   2   0   2   2   2   2   0   0   2   0   0   2   0   0   0   0   0   2   2   2   2   0   2   2   0   2   2   0   0   0   2   0   2   2   2   0   0   2   2   0   0   2   0   2   2   2   0   0   2   0   0   0   2   2   0   2   0   2   0   2   2   2   2   0   0   2   2   0   2   2   0   0   2   0   2   2   0   0   0   2   2   0   0   2   0   0   2   2   0   2   2   2   0   0   0   2   0   2   2   0   0   2   2   2   2   2   2   0   0   2   0   0   2   0   2   2   0   0   0   0   0   0   0   0   2   0   0   0   0   0   0   0   0   0   0   0   2   2   2   2
 MK-1-4                 0   2   0   2   2   0   0   0   0   0   0   0   2   2   2   0   2   2   2   2   2   2   2   2   0   0   2   2   0   2   2   2   0   2   0   2   2   2   2   0   0   0   0   0   2   0   2   0   2   2   2   0   0   0   0   2   0   2   0   2   2   0   2   2   2   2   0   0   2   0   0   2   0   0   0   0   0   2   2   2   2   0   0   2   0   2   2   0   0   0   2   0   2   2   2   0   0   2   2   0   0   2   0   2   2   2   0   2   0   0   0   0   0   0   0   2   0   2   0   2   2   2   2   0   0   2   2   0   0   2   0   0   0   0   2   2   0   0   0   2   2   0   0   2   0   0   0   2   0   2   2   2   0   0   0   2   0   2   2   0   0   0   2   2   2   2   2   0   0   2   0   0   2   0   2   2   0   0   0   0   0   0   0   0   2   0   0   2   0   0   0   0   0   0   0   0   2   2   2   2
 MK-1-5                 0   2   0   2   2   0   0   0   0   2   0   0   2   2   2   0   2   2   2   2   2   2   2   0   0   0   2   2   0   2   2   2   0   2   2   2   2   0   0   0   0   0   0   0   2   0   2   0   2   2   2   0   0   2   0   2   0   2   0   0   2   0   2   2   2   2   0   0   2   0   2   2   0   0   0   0   2   2   0   2   2   0   0   2   0   2   0   0   0   0   2   0   2   2   2   0   2   2   2   0   0   0   0   2   2   2   0   2   0   0   0   0   0   0   0   2   0   2   0   2   2   2   2   0   0   2   2   0   0   2   0   0   0   0   2   0   0   0   0   2   2   2   0   2   0   0   0   2   0   2   0   2   0   0   0   0   0   2   2   0   0   0   2   2   2   2   2   0   0   0   0   0   2   0   0   2   0   0   0   0   0   0   0   0   2   0   0   2   0   0   2   0   0   2   0   0   2   0   2   2
 MK-1-6                 0   2   0   0   2   0   0   0   0   2   0   0   2   2   2   0   2   2   2   0   2   2   2   0   0   0   0   2   0   2   2   2   0   2   2   0   2   0   0   0   0   0   0   0   2   2   2   0   2   2   2   0   0   2   0   2   0   2   0   0   2   0   2   2   0   2   0   0   2   0   0   2   0   0   0   0   2   2   0   2   2   0   0   2   0   2   0   0   0   0   2   0   2   2   2   0   2   2   2   0   0   0   0   2   2   2   0   2   0   0   0   0   0   0   0   2   0   2   0   2   2   2   0   0   0   2   2   0   2   2   0   0   0   0   2   0   2   0   0   2   0   2   0   2   2   0   0   2   0   2   0   2   0   0   0   0   0   2   2   0   0   0   2   2   2   2   2   0   0   0   0   0   2   0   0   0   0   0   2   0   0   0   0   0   2   0   0   2   0   0   2   0   0   2   0   0   2   0   2   2
 MK-1-7                 0   2   0   0   2   0   0   0   0   2   0   0   2   2   2   0   0   2   0   0   2   2   0   0   0   0   0   2   0   2   2   2   0   2   2   0   2   0   0   0   2   0   0   0   2   2   2   2   2   2   2   0   0   2   0   2   0   2   0   0   2   0   2   2   0   2   0   2   2   0   0   2   0   0   0   0   2   2   2   2   2   0   0   2   0   2   0   0   0   0   2   0   2   2   2   0   2   2   2   0   0   0   0   2   2   2   0   2   0   0   2   0   0   0   0   2   2   2   0   2   2   2   0   0   0   2   2   0   2   2   0   2   0   0   2   0   2   0   2   2   0   2   2   0   2   0   0   2   0   2   2   2   0   0   0   0   0   2   0   0   0   2   2   2   2   0   2   0   0   2   2   0   2   0   0   0   0   0   2   0   0   0   2   0   2   0   0   2   0   0   2   0   2   2   0   0   2   2   2   2
 MK-1-8                 0   2   0   0   2   0   0   2   0   2   2   0   2   2   2   0   0   2   0   0   2   2   0   2   0   0   0   2   0   2   2   2   0   2   2   0   2   0   0   2   2   0   0   0   2   2   2   2   2   2   2   0   0   2   0   2   0   2   0   0   2   0   0   2   0   2   0   2   2   0   0   2   0   0   0   0   2   2   2   0   2   0   0   2   0   2   0   0   0   0   2   0   2   2   2   0   2   2   2   0   0   0   0   0   2   2   0   2   0   0   2   0   0   0   0   2   2   2   0   2   2   2   2   0   2   2   2   2   2   2   0   2   0   2   2   0   2   2   2   2   0   0   0   0   0   0   0   2   0   2   2   2   0   0   0   0   0   2   0   0   0   2   2   2   2   0   2   0   0   2   2   0   2   0   0   0   0   0   2   0   2   0   2   2   2   2   0   2   0   0   2   0   2   0   0   0   2   0   0   0
 MK-1-9                 0   2   0   0   2   0   0   2   0   2   2   0   2   0   2   0   0   2   0   0   2   2   0   2   0   0   0   2   0   2   2   2   0   2   2   0   2   0   0   2   0   0   0   0   2   2   2   2   2   2   2   0   0   2   0   2   0   2   0   0   2   0   0   0   0   2   0   2   2   0   0   2   0   0   0   0   2   2   2   0   2   0   0   2   0   2   0   0   0   0   2   0   2   2   2   2   2   2   0   0   0   0   0   0   2   2   0   2   0   0   2   2   0   0   0   2   2   2   0   2   2   2   2   2   2   2   2   2   0   0   0   2   0   2   2   0   2   2   2   2   0   0   0   0   0   2   0   2   0   2   2   0   0   0   0   0   0   2   0   0   0   2   2   2   2   0   2   0   0   2   2   0   0   0   0   0   0   0   2   0   2   0   2   2   2   2   0   2   0   0   2   0   2   0   0   0   2   0   0   0
 MK-1-10                0   2   0   0   2   0   0   2   2   2   2   0   2   0   2   2   0   2   0   0   2   2   0   2   0   0   0   2   0   2   2   2   0   2   2   0   2   0   0   2   2   0   0   0   2   2   2   2   2   0   2   0   0   2   0   2   0   2   0   0   2   0   0   2   0   2   0   2   2   0   0   2   0   0   0   0   2   2   2   2   2   0   2   2   0   2   0   0   0   0   0   0   2   2   2   0   2   0   0   0   0   0   0   0   2   2   0   2   0   0   2   2   0   2   0   2   2   2   0   2   0   2   2   2   2   2   2   2   0   0   0   2   2   2   2   0   2   2   2   2   0   0   0   0   0   2   0   2   0   2   2   0   0   0   0   0   0   2   0   0   0   2   2   2   2   0   2   0   0   2   2   0   0   0   0   0   0   0   2   0   2   0   2   2   2   2   0   2   0   0   2   0   0   0   0   0   2   0   0   0
 MK-1-11                0   2   0   0   2   0   0   2   2   2   2   2   2   0   2   2   0   2   0   0   2   2   0   2   2   0   0   0   0   2   2   2   0   2   2   0   2   0   0   2   2   0   0   0   2   2   2   2   2   0   2   0   0   0   2   2   0   2   0   0   2   0   0   2   0   2   0   2   2   2   0   2   0   0   2   0   2   0   2   2   2   0   2   2   0   2   0   0   0   0   0   0   2   0   2   0   2   0   0   0   0   0   0   0   2   2   0   2   0   0   0   2   0   2   0   2   2   2   0   2   0   2   2   2   2   2   2   2   0   0   0   2   2   2   2   0   2   2   2   2   0   2   0   0   0   2   0   2   0   2   2   0   0   0   0   2   0   2   0   0   0   2   2   2   2   2   2   0   2   2   0   0   0   0   0   0   0   0   2   0   2   0   2   2   2   2   0   2   0   2   2   2   0   0   0   0   2   0   0   0
 MK-1-12                0   2   0   2   2   0   0   2   2   2   2   2   2   0   2   2   0   2   0   0   0   2   0   2   2   0   0   0   0   0   2   2   0   2   2   0   2   0   0   2   2   0   0   2   2   2   2   0   2   0   2   0   0   0   2   2   0   2   0   0   2   0   0   2   0   2   2   2   2   2   0   2   0   0   2   0   2   0   2   2   2   0   2   2   0   2   0   0   0   0   0   0   2   0   2   0   2   2   0   0   0   0   0   0   2   2   0   2   0   0   0   2   0   2   0   2   2   2   0   2   0   2   2   2   2   2   0   2   0   0   0   2   2   2   2   2   2   2   2   2   0   2   0   0   0   2   0   2   0   2   0   0   0   0   0   2   0   2   2   0   0   2   0   2   2   2   2   0   2   2   2   0   0   0   0   0   0   0   2   2   2   0   2   2   2   0   0   2   0   2   2   2   0   0   0   0   2   0   0   0
 MK-1-13                0   2   0   0   2   2   0   2   2   2   2   2   2   0   2   2   0   2   0   0   0   2   0   2   2   0   0   0   0   0   2   2   0   2   2   0   2   0   0   2   2   0   0   2   2   2   2   0   2   0   2   0   0   0   2   2   2   2   0   0   2   0   2   2   2   0   2   2   2   0   0   2   0   0   2   2   2   0   0   2   2   0   2   2   0   2   0   2   0   0   0   0   2   0   2   0   2   2   0   0   0   0   0   0   2   2   0   2   2   0   0   2   0   2   0   2   2   0   0   2   0   2   2   2   2   2   0   2   0   0   0   2   2   2   2   2   2   2   2   2   0   2   0   0   0   2   0   2   0   2   0   0   0   0   0   2   0   2   2   0   0   2   0   2   2   2   2   2   2   2   2   2   0   0   0   0   0   0   2   2   2   0   2   2   2   0   0   2   0   2   2   2   0   0   0   2   2   0   0   0
 MK-1-14                0   2   0   0   2   2   0   2   2   2   2   2   2   0   2   2   0   2   0   0   0   2   0   2   2   0   0   2   0   0   2   0   0   2   2   0   2   0   0   2   2   2   0   2   2   2   2   0   2   0   2   0   0   0   2   0   2   2   0   0   2   0   2   2   2   0   2   0   0   0   0   2   0   2   2   2   2   0   0   0   2   0   2   2   0   2   0   2   0   0   0   0   2   2   2   0   2   2   0   0   0   0   0   0   2   2   2   2   2   0   0   0   0   2   0   2   2   0   0   2   0   2   2   0   2   2   0   2   0   0   0   2   2   2   2   2   2   2   2   0   0   2   0   0   0   2   0   2   0   2   0   0   0   0   0   2   0   2   2   0   0   2   0   2   2   2   2   2   2   0   2   2   0   0   2   2   2   0   2   2   2   0   2   2   2   0   2   2   0   2   2   2   0   0   0   2   2   0   0   0
 MK-1-15                0   2   0   0   2   2   0   0   2   2   2   2   2   0   2   2   2   2   0   0   0   2   2   2   0   0   0   2   0   0   2   0   0   2   2   0   2   0   0   2   2   2   0   2   2   0   2   0   2   0   2   0   0   0   2   0   2   2   0   0   2   0   2   2   2   2   2   2   0   0   0   2   0   2   2   2   2   0   0   0   2   0   2   2   0   2   0   2   0   0   0   0   0   2   2   0   2   2   0   0   0   0   0   0   0   2   2   2   2   0   0   0   0   2   0   2   2   0   0   2   0   2   2   0   2   2   0   2   0   0   0   2   2   2   2   2   2   2   2   0   0   2   0   0   0   2   0   2   0   2   0   0   0   0   0   2   0   2   2   2   0   2   0   2   2   2   2   2   2   0   2   2   0   0   2   2   2   0   2   2   2   0   0   2   2   0   2   2   0   2   2   2   0   0   2   2   0   0   0   2
 MK-1-16                0   2   0   0   2   2   0   0   2   2   2   2   2   0   2   2   0   2   0   0   0   2   2   2   0   0   0   2   2   0   2   0   0   2   2   0   2   0   0   2   2   2   0   2   2   0   2   0   2   2   2   0   0   0   2   2   2   2   0   0   2   0   2   2   2   2   2   2   0   0   0   2   0   0   2   2   2   0   0   0   2   0   2   2   0   0   0   2   0   0   0   0   0   2   0   0   2   2   0   0   2   0   0   2   0   2   2   2   2   0   0   0   0   2   0   2   2   0   0   2   0   2   2   2   2   0   0   2   0   0   0   2   2   2   2   2   2   2   2   0   0   2   0   0   0   2   2   2   0   2   2   0   0   0   0   2   0   2   2   2   2   0   0   2   2   2   2   2   2   0   2   2   0   0   2   2   2   0   2   2   2   0   0   2   2   0   2   2   0   2   2   2   0   2   2   2   0   2   0   2
 MK-2-1                 2   2   0   2   0   0   2   0   0   0   0   0   2   0   0   2   0   0   0   2   2   0   0   2   2   2   2   0   2   2   2   2   2   2   2   0   0   2   2   0   0   0   0   0   0   0   0   2   0   2   2   2   0   2   0   0   2   0   0   2   2   2   0   0   0   2   2   2   0   0   0   2   2   0   0   2   2   0   0   0   0   0   0   0   2   0   2   0   2   0   0   2   0   0   2   0   2   2   2   0   2   2   2   2   0   0   0   2   0   2   0   2   0   0   0   2   2   0   2   0   2   2   0   0   0   2   2   0   0   2   0   0   2   2   0   2   2   0   2   0   0   0   2   0   2   0   2   2   0   2   2   0   2   2   0   0   0   2   0   0   0   0   2   0   0   0   2   2   2   0   2   0   0   0   2   0   2   0   2   2   2   2   0   0   0   2   2   0   2   2   2   2   2   0   2   2   0   2   2   2
 MK-2-2                 2   2   2   0   0   0   2   0   0   0   0   0   2   0   0   2   0   0   0   2   2   0   0   2   2   2   2   0   2   2   2   0   2   2   2   0   0   2   2   0   0   0   0   0   0   0   0   2   2   2   2   2   0   2   0   2   2   0   0   2   2   2   0   0   0   0   2   2   0   0   0   2   2   0   0   2   2   0   0   0   0   0   0   0   0   0   2   0   2   0   0   2   0   0   2   0   2   2   0   0   0   2   2   2   0   0   0   2   0   2   0   2   0   0   0   2   2   0   2   0   2   2   0   0   0   2   2   0   0   2   0   0   2   2   2   2   2   0   2   0   0   0   2   0   2   0   2   2   0   2   2   0   2   2   0   0   0   2   0   0   0   0   2   0   0   0   2   2   2   2   0   0   0   0   2   0   2   0   2   2   2   2   0   0   0   2   2   0   2   2   2   2   0   0   2   2   2   2   2   2
 MK-2-3                 2   0   2   0   0   0   0   0   0   0   0   2   2   2   0   2   0   0   0   2   2   0   0   0   2   2   0   0   2   2   2   0   2   2   2   0   0   2   2   0   0   0   0   0   2   0   0   2   2   2   2   2   0   2   0   2   2   0   0   2   2   2   0   0   0   0   2   2   0   0   0   2   2   0   0   2   2   0   0   0   0   0   0   0   0   0   2   0   2   0   0   2   0   0   0   0   2   2   0   0   0   2   0   2   0   0   0   2   0   2   0   2   0   0   0   2   2   2   2   0   2   2   0   0   0   2   2   0   0   2   0   0   2   2   2   2   0   0   2   0   0   0   2   0   2   0   2   2   0   2   2   0   2   2   0   0   0   2   2   0   0   0   2   0   2   0   2   2   2   2   0   0   0   0   2   2   0   0   2   2   2   2   0   0   0   2   2   2   2   2   2   2   0   0   2   2   2   2   2   2
 MK-2-4                 2   0   2   0   2   0   0   0   0   0   0   2   2   2   0   2   0   0   0   2   2   0   0   0   2   2   0   0   2   2   2   2   2   2   2   2   0   2   2   0   0   0   0   2   2   0   0   2   2   2   0   0   0   2   0   2   2   0   0   2   2   2   2   0   0   0   2   2   0   2   0   2   2   0   0   2   2   0   0   0   2   0   0   0   0   0   2   0   2   0   0   2   0   2   0   0   2   0   0   0   2   2   0   2   0   0   0   2   0   2   0   2   0   0   0   2   2   2   2   0   2   2   0   0   0   2   2   0   0   2   2   2   0   2   0   2   0   2   2   0   0   2   2   0   2   0   2   2   0   2   2   0   2   2   0   0   0   2   2   0   0   0   2   0   2   2   2   2   2   0   0   0   0   0   2   2   0   0   2   2   2   2   0   0   0   2   2   2   2   2   2   2   0   0   2   2   0   2   2   2
 MK-2-5                 2   0   2   0   2   0   0   0   0   0   0   2   2   2   0   2   0   0   0   2   2   2   0   2   2   2   0   0   2   2   2   2   2   2   2   2   0   2   0   0   0   0   0   2   2   0   2   2   2   2   0   0   0   2   0   2   2   0   0   2   2   2   2   0   0   0   0   2   0   2   0   2   2   0   0   2   2   0   0   0   2   0   0   2   0   0   2   2   2   0   0   2   0   0   0   0   2   0   0   0   2   2   0   2   0   0   0   0   2   2   0   2   0   0   2   2   2   2   2   2   2   2   0   0   2   2   2   0   0   2   0   2   0   2   0   2   0   2   2   0   0   2   2   0   2   0   2   2   0   2   2   0   2   2   2   0   0   2   2   0   0   0   0   2   2   0   2   2   2   0   0   0   2   0   2   2   0   0   2   2   2   2   2   0   0   2   2   2   2   2   2   2   0   0   2   2   0   2   2   2
 MK-2-6                 2   0   2   0   2   0   0   0   0   0   0   2   2   2   0   2   2   0   0   2   2   2   0   2   2   2   0   0   2   2   0   2   2   2   2   2   0   0   0   0   0   0   0   2   2   0   2   0   2   2   0   0   0   2   0   2   2   0   0   2   2   2   2   0   2   0   0   2   0   2   0   2   2   0   0   2   2   0   0   0   2   0   0   2   0   0   2   2   2   0   0   2   2   0   0   0   2   0   0   0   2   2   0   2   0   0   0   0   2   0   0   2   0   0   2   2   2   2   2   2   2   2   0   0   2   0   0   0   0   2   0   2   0   2   0   2   0   2   2   0   0   2   2   0   0   0   2   2   0   2   2   2   2   2   2   2   0   2   2   0   2   0   0   2   2   0   2   2   2   0   0   0   2   0   2   2   0   0   2   2   2   2   2   0   0   0   0   2   2   2   2   2   0   2   2   2   0   2   2   2
 MK-2-7                 2   0   0   0   2   0   0   0   0   0   0   2   2   2   0   2   2   0   0   2   2   2   2   0   2   2   0   0   2   2   0   2   2   2   2   2   0   0   0   0   0   0   0   2   2   0   0   0   2   2   0   0   0   2   0   2   2   0   0   2   2   2   2   0   2   0   0   0   0   0   0   2   2   0   0   2   0   0   2   0   2   0   0   2   0   0   2   2   2   0   0   2   2   0   0   2   2   0   0   2   2   2   0   2   0   0   0   0   2   0   0   2   0   0   2   2   2   2   0   2   2   2   0   0   2   2   0   0   0   2   0   2   0   0   0   2   0   2   2   0   0   2   2   0   0   0   2   2   0   2   2   2   2   2   2   2   0   2   0   0   2   0   0   2   2   0   2   2   2   0   2   0   2   0   2   2   0   0   2   2   2   2   2   0   0   2   0   2   2   2   2   2   0   2   2   2   0   2   2   2
 MK-2-8                 2   0   0   0   2   0   0   0   0   0   0   2   2   0   0   0   0   0   0   2   2   2   2   0   2   2   0   2   2   0   0   2   2   2   2   2   2   0   0   0   0   0   0   2   2   0   0   0   2   2   2   0   0   2   0   2   2   0   0   2   2   2   2   0   2   0   0   0   2   0   0   0   2   0   2   2   0   2   2   0   2   0   2   2   0   0   2   2   2   0   0   2   2   2   0   2   2   0   2   2   2   2   0   2   2   0   0   0   2   0   0   2   2   0   2   2   2   2   0   2   2   2   0   2   2   2   0   0   2   2   0   2   0   0   0   2   0   0   0   0   0   2   2   0   0   0   2   2   0   2   2   2   2   2   2   2   0   2   0   0   0   0   0   2   2   0   2   2   2   2   2   0   2   0   0   2   0   0   2   2   2   2   2   0   0   2   0   2   2   0   2   2   0   2   0   2   0   2   2   2
 MK-2-9                 2   0   2   0   2   0   0   0   0   0   0   2   2   0   0   0   0   0   0   2   2   2   2   0   2   2   0   2   2   0   0   2   2   2   2   2   2   0   0   2   0   0   0   2   2   0   0   0   2   2   2   0   0   2   2   2   0   2   0   2   2   2   2   0   2   0   0   0   2   0   0   0   2   0   2   2   0   2   2   0   2   0   2   2   0   0   2   2   2   0   0   2   2   2   0   2   0   0   2   0   2   2   0   2   2   2   0   0   2   0   0   2   2   0   2   2   2   2   0   2   2   2   0   2   2   2   0   0   2   2   0   0   0   0   0   2   0   0   0   0   0   2   2   0   0   0   2   2   0   2   2   2   2   2   2   2   0   2   0   0   0   0   0   2   2   0   2   2   2   2   2   0   2   0   0   2   0   0   2   2   2   2   2   0   2   2   0   2   2   2   2   2   0   2   0   2   0   2   2   2
 MK-2-10                0   0   2   0   2   0   0   0   2   0   0   2   2   0   0   0   0   0   0   2   2   2   2   0   2   2   0   0   2   0   0   2   2   2   2   2   2   0   2   2   0   2   0   2   2   0   0   0   2   2   2   0   0   2   0   2   0   2   0   0   2   2   2   0   2   0   0   0   2   0   0   0   2   0   0   2   0   2   2   0   2   0   2   2   2   0   2   2   2   0   2   2   2   2   0   0   0   0   2   0   2   2   0   2   2   2   0   2   2   0   0   2   2   0   2   2   2   2   0   2   2   2   0   2   2   2   0   0   2   0   0   0   0   0   0   2   0   0   0   0   0   0   2   2   0   0   2   2   0   2   2   2   2   2   2   2   0   2   0   0   0   2   0   2   0   0   2   2   2   0   2   0   2   0   0   2   0   0   2   2   2   2   2   0   2   2   0   2   2   2   2   0   0   2   0   0   0   2   2   2
 MK-2-11                0   0   0   0   0   2   2   0   2   0   0   2   2   0   0   0   0   0   0   2   2   2   2   0   2   0   0   0   0   0   0   2   2   2   2   2   0   0   2   2   0   2   0   2   2   0   0   0   2   2   2   0   0   2   2   2   0   2   0   0   2   0   2   2   2   0   0   0   2   0   0   0   0   0   0   2   0   2   2   0   2   2   2   2   2   0   2   2   2   0   2   2   2   2   2   0   2   0   2   0   2   0   2   2   2   0   0   2   2   0   0   2   2   0   2   2   2   2   0   2   2   2   0   2   2   2   0   0   2   2   0   0   0   0   0   2   0   0   0   0   0   0   2   2   0   0   2   2   0   0   2   2   2   2   2   2   0   2   2   0   0   2   0   2   0   0   2   2   2   0   2   0   2   0   0   0   0   0   2   2   0   2   2   0   2   0   0   2   2   2   2   0   0   2   0   0   0   2   2   2
 MK-2-12                0   0   2   2   0   2   2   0   2   0   0   2   2   0   0   0   0   0   0   2   2   2   2   0   2   0   0   0   0   0   0   2   2   2   2   2   0   0   2   0   2   0   0   2   2   0   0   0   2   2   2   0   0   0   2   2   0   2   0   2   2   0   2   2   2   2   0   2   2   0   0   0   0   0   0   2   0   2   0   0   2   2   0   0   2   0   2   2   2   0   2   0   2   2   2   0   2   0   0   0   2   0   2   0   2   0   0   2   2   0   0   2   2   0   2   2   2   2   0   2   2   0   0   2   2   2   0   0   2   2   2   2   0   0   0   2   0   0   0   0   0   0   2   2   0   0   2   2   0   2   2   2   2   2   2   2   0   2   2   0   0   2   0   2   0   0   2   2   0   0   2   0   2   0   0   0   0   0   2   2   0   2   2   0   2   0   0   0   2   2   2   0   2   2   2   0   0   2   2   2
 MK-2-13                0   0   2   2   0   2   2   0   2   0   0   2   2   0   0   0   0   2   0   2   2   2   2   0   2   0   2   0   0   0   0   2   2   2   2   2   0   0   0   0   2   0   0   2   2   0   0   0   2   2   2   0   0   0   2   2   0   2   0   2   0   0   2   2   2   2   0   2   2   0   0   0   0   0   0   2   0   2   0   0   2   2   0   0   2   0   2   0   2   0   2   0   2   2   2   0   2   0   0   0   2   0   2   0   2   0   2   2   2   0   0   2   2   0   2   2   2   2   2   2   2   0   0   2   2   2   0   2   2   2   2   2   0   0   0   2   2   0   0   0   0   2   2   2   0   0   2   2   2   2   2   2   0   2   2   2   0   2   2   0   0   2   0   2   0   0   2   2   0   0   2   0   0   0   0   0   0   0   2   2   0   2   0   0   2   0   0   0   0   2   2   2   2   2   2   2   0   2   2   2
 MK-2-14                0   0   2   2   0   2   2   0   2   0   0   2   0   0   0   0   0   2   0   2   2   2   2   2   2   0   2   0   2   0   0   2   2   2   2   2   0   0   2   0   2   2   0   2   2   0   0   0   2   0   2   0   0   0   2   2   0   2   0   2   0   0   2   2   2   0   0   0   2   2   0   0   0   0   0   2   0   2   0   0   2   2   2   0   2   0   2   0   2   0   2   0   2   2   2   0   2   0   0   0   2   0   2   0   2   0   2   2   2   0   2   2   2   0   2   2   2   2   2   2   2   0   0   2   2   2   0   0   2   2   2   2   0   0   0   2   2   0   0   0   0   2   2   0   0   0   2   2   0   2   2   2   0   2   2   2   0   2   2   0   0   2   0   2   0   2   2   2   0   0   2   0   2   2   0   0   0   0   0   2   0   2   0   2   2   0   0   2   0   2   2   2   2   2   0   2   2   2   2   2
 MK-2-15                0   0   2   2   0   2   0   0   2   0   0   2   0   0   0   0   0   2   2   2   2   2   2   0   2   0   2   0   2   0   0   2   2   2   2   2   0   0   2   0   2   2   0   2   2   0   0   0   2   0   2   0   0   0   2   2   0   2   0   2   0   0   2   2   2   0   0   0   2   2   0   0   2   0   0   2   0   2   0   0   0   0   2   0   2   0   2   0   2   0   2   0   2   2   2   0   2   0   0   0   2   0   0   0   2   0   2   2   2   0   2   2   2   2   2   2   2   2   2   0   2   0   0   2   2   2   0   0   2   2   2   2   0   2   0   2   2   0   0   0   0   0   2   0   0   0   2   2   2   2   2   2   0   2   2   2   0   2   2   0   0   2   0   0   0   2   2   2   0   0   2   0   2   2   0   0   0   2   0   2   0   0   0   2   2   2   0   2   0   2   2   2   2   2   0   2   2   2   2   2
 MK-2-16                0   0   2   2   0   2   0   0   2   0   0   2   0   0   0   0   0   2   0   2   2   2   2   0   2   0   2   0   2   2   0   2   2   2   2   0   2   0   2   0   2   2   0   2   2   0   0   0   2   0   2   0   0   0   2   2   0   0   0   2   0   2   0   2   2   0   0   0   0   2   0   0   2   0   0   2   0   2   0   0   0   0   2   0   2   0   2   0   2   0   2   0   2   2   2   0   2   0   0   0   2   0   0   0   2   0   2   2   2   0   2   2   2   2   2   2   2   2   2   0   2   0   0   2   2   2   0   0   2   2   2   0   0   0   0   2   2   0   0   0   0   0   2   0   0   0   2   0   2   2   2   2   0   2   2   2   0   2   2   0   0   2   0   0   0   2   2   2   0   0   2   0   2   2   0   0   2   2   0   0   2   0   0   2   2   2   0   2   0   2   2   0   2   2   0   2   2   2   2   0
 MK-3-1                 0   0   2   0   2   2   0   2   0   2   0   0   0   0   2   0   0   2   2   0   2   2   2   2   2   0   2   0   2   2   0   2   0   0   2   0   2   0   2   2   2   2   0   0   2   2   0   0   0   2   0   2   0   2   0   2   2   0   2   0   2   2   2   0   0   2   0   0   2   0   2   2   2   2   0   0   0   0   2   2   0   2   2   0   0   2   2   2   0   0   2   0   2   0   2   2   2   2   0   0   2   2   0   2   0   0   0   2   2   0   2   0   2   0   0   2   0   2   0   0   0   0   0   0   0   0   2   2   0   2   2   2   2   0   0   0   0   2   0   2   0   2   0   0   0   0   2   2   2   2   0   2   0   0   0   0   0   2   2   2   2   2   0   2   0   0   2   2   2   2   0   0   0   0   2   2   2   2   2   0   2   0   0   2   2   2   2   2   0   0   0   2   0   2   0   2   0   2   0   0
 MK-3-2                 0   0   2   0   2   2   0   2   0   0   0   0   0   0   0   0   0   2   2   0   2   2   2   2   2   0   2   0   2   0   0   2   0   0   2   0   2   0   2   2   2   2   0   0   2   2   0   0   0   2   2   2   0   2   0   2   2   0   2   0   2   2   2   0   0   0   0   0   2   0   2   2   2   2   0   0   0   2   2   2   0   2   2   0   0   2   2   2   0   0   2   2   0   0   2   2   2   2   0   2   2   0   0   2   0   2   0   2   2   0   2   2   2   0   0   2   2   2   0   0   0   0   0   0   0   0   0   2   0   2   2   2   2   0   0   0   0   2   0   2   0   2   0   2   0   0   2   2   2   2   0   0   0   0   0   0   0   2   2   2   2   0   2   2   0   0   2   2   0   2   2   0   0   0   2   2   2   2   2   0   2   0   0   2   2   2   2   2   0   0   0   2   0   2   0   2   0   2   0   0
 MK-3-3                 0   0   2   0   2   2   0   2   0   0   0   2   0   0   0   0   0   2   2   0   2   2   2   2   2   0   2   0   2   0   0   2   2   0   2   2   2   0   2   2   2   2   0   0   2   2   0   0   0   2   2   2   0   2   0   2   2   0   2   0   2   2   2   0   0   0   0   0   2   0   2   2   2   2   2   0   0   2   2   2   0   2   2   0   0   2   2   2   0   0   0   2   0   0   2   0   0   2   0   2   2   0   2   2   0   2   0   2   2   2   0   2   2   0   0   2   2   2   0   0   0   0   0   0   0   0   0   2   0   2   2   2   2   0   2   0   0   2   0   2   0   2   0   2   0   0   2   2   2   2   0   0   2   0   0   0   0   2   2   2   2   0   2   2   0   0   2   2   0   2   2   2   0   2   2   2   2   2   0   0   2   0   0   2   2   2   2   2   0   0   0   2   0   2   2   2   0   2   0   0
 MK-3-4                 0   0   2   0   2   2   0   2   0   2   0   2   0   0   2   0   0   2   0   0   2   2   2   2   2   0   2   0   2   2   0   2   2   0   2   0   2   0   2   2   2   2   0   0   0   2   0   0   0   2   2   2   0   2   2   2   2   0   2   0   2   2   2   0   0   0   0   0   2   0   0   2   2   2   2   0   0   2   2   2   0   2   2   0   0   2   2   2   0   0   0   2   0   0   2   0   2   2   0   2   2   0   2   2   0   2   0   2   2   2   0   2   2   0   0   2   2   2   0   0   0   0   0   2   0   0   0   2   0   2   2   2   2   0   2   0   2   2   0   2   0   2   0   2   0   0   2   2   0   2   0   0   2   0   0   0   0   2   2   2   2   0   2   2   0   0   2   2   0   2   2   2   0   2   2   2   2   2   0   0   2   0   0   2   2   2   2   2   0   0   0   2   0   0   2   2   0   2   0   0
 MK-3-5                 0   2   2   0   0   2   0   2   2   2   0   2   0   0   0   0   0   0   0   0   2   0   2   2   2   0   2   0   2   2   0   2   2   0   2   0   2   0   2   2   2   2   0   0   2   2   0   0   0   2   2   2   0   2   2   2   0   0   2   0   2   2   2   2   0   0   0   0   2   0   0   0   2   2   0   0   0   2   2   2   0   2   2   0   0   2   2   2   0   0   0   2   0   0   2   0   2   2   0   2   2   0   2   0   0   2   0   0   0   2   0   2   0   0   0   2   2   2   0   0   0   0   0   2   0   0   2   2   0   2   2   2   2   0   2   0   2   2   0   2   0   2   0   2   0   2   2   2   0   2   0   0   2   0   0   2   0   2   2   2   2   0   2   0   0   0   2   2   0   2   2   2   0   2   0   2   2   2   0   0   2   0   0   2   2   2   2   2   0   0   0   2   0   0   2   2   0   2   0   0
 MK-3-6                 0   2   2   0   0   2   0   2   2   2   0   2   0   0   0   2   0   0   0   0   2   0   2   0   2   0   2   0   2   0   0   2   2   0   2   0   2   0   2   2   2   2   0   0   2   2   0   0   0   2   0   2   2   2   2   2   2   0   2   0   2   2   2   2   0   0   0   2   2   0   0   0   2   2   0   0   0   2   2   2   0   2   2   0   0   2   2   2   0   0   0   2   0   0   2   0   2   2   0   2   2   0   0   0   0   0   0   0   0   2   0   2   0   0   2   2   2   2   0   0   0   0   0   2   0   0   2   2   0   2   2   2   0   2   2   0   2   2   0   2   0   2   0   2   0   2   2   2   0   2   0   0   2   0   2   2   0   2   2   2   2   0   2   0   2   0   0   2   2   0   2   2   0   2   0   2   2   2   0   0   2   0   2   2   2   2   2   2   0   0   0   2   2   0   2   2   0   2   0   2
 MK-3-7                 0   2   2   0   0   2   0   2   2   2   0   2   0   2   0   0   0   0   0   0   2   0   2   0   2   0   2   0   2   0   0   0   2   0   2   0   2   0   2   2   2   2   0   0   2   2   0   0   0   2   0   2   2   2   2   2   2   0   2   0   2   2   2   2   2   2   0   2   2   0   0   0   2   2   0   0   0   2   0   2   0   2   2   0   0   2   2   2   0   0   2   2   0   0   2   0   2   2   0   2   2   0   0   0   0   2   0   0   0   2   0   2   0   0   2   2   2   2   0   0   0   0   2   2   0   0   2   2   0   2   2   2   0   2   2   0   2   2   0   2   0   2   0   2   0   2   2   2   0   2   0   0   2   0   2   2   0   2   2   2   2   0   2   0   2   0   0   2   2   0   2   2   0   2   0   2   2   0   0   0   2   0   2   2   2   2   2   0   0   0   0   2   2   0   2   2   0   2   0   2
 MK-3-8                 0   2   2   0   0   2   2   2   2   2   0   2   0   2   0   0   0   0   0   0   2   0   2   0   2   0   2   0   2   0   0   0   2   0   0   0   2   0   2   2   2   2   0   0   0   2   0   0   0   2   0   2   2   0   2   2   2   0   2   0   0   2   2   2   0   2   0   2   0   0   0   0   2   2   0   0   0   2   0   2   0   0   2   0   0   2   2   2   0   0   2   2   2   0   2   0   2   0   0   2   2   2   2   0   0   2   0   0   0   2   0   0   0   0   2   2   2   2   0   0   0   0   2   2   0   0   2   2   0   2   2   2   0   2   2   0   2   2   0   0   0   2   0   2   0   2   2   2   0   2   0   0   2   0   2   2   0   2   2   2   2   2   2   0   2   0   0   2   0   0   2   2   0   2   0   2   2   2   0   0   2   0   2   2   2   2   2   0   0   0   2   2   2   0   2   2   0   2   0   0
 MK-3-9                 0   2   2   0   0   2   2   0   0   2   0   2   0   2   0   0   0   2   0   0   2   2   2   0   2   0   2   0   2   0   0   0   2   0   0   0   2   2   2   2   2   2   0   0   2   0   0   0   0   2   0   2   0   0   2   2   2   0   2   0   0   2   2   2   0   2   0   2   0   0   0   0   2   2   0   2   0   2   0   2   0   0   2   0   2   2   2   2   0   0   2   2   2   0   2   0   2   2   0   0   2   0   0   2   0   2   0   0   0   2   0   2   0   0   2   2   0   2   0   0   0   0   2   2   0   0   2   2   0   2   2   2   0   2   2   0   2   2   0   0   0   0   0   2   0   2   2   2   0   2   0   0   2   0   2   2   0   2   2   2   2   2   2   0   2   0   0   2   0   0   2   2   0   2   0   2   2   2   0   0   2   0   2   2   2   2   2   0   2   0   0   2   2   0   2   2   0   2   0   0
 MK-3-10                2   2   0   0   0   2   2   2   0   2   0   2   0   2   0   0   0   2   0   0   2   0   2   0   2   0   2   2   2   0   0   0   2   0   0   0   2   2   2   2   2   2   0   2   2   0   0   0   0   2   0   2   0   0   2   2   2   0   2   0   0   2   0   2   0   2   0   2   0   0   0   2   2   2   0   2   0   2   0   2   0   0   2   0   2   2   2   2   0   0   2   2   2   0   2   0   2   2   2   0   2   2   0   2   0   2   0   0   0   0   0   2   0   0   2   2   0   2   0   2   2   0   2   2   0   0   2   2   2   2   0   2   0   2   2   0   2   2   0   0   0   0   2   2   0   2   0   2   0   2   0   0   2   0   2   2   2   2   2   2   2   2   2   0   2   0   0   2   0   0   2   2   0   2   0   0   2   2   0   0   2   0   2   2   2   2   2   0   2   0   0   2   2   0   2   2   0   2   0   0
 MK-3-11                2   2   0   0   0   2   2   2   0   2   0   2   0   2   0   0   0   2   0   2   2   0   2   0   2   0   2   2   0   0   0   0   2   0   0   0   2   2   2   2   2   2   0   2   2   0   0   0   0   2   2   2   0   0   2   2   2   0   0   2   0   2   2   2   0   2   0   2   0   0   0   2   2   2   0   2   0   2   0   0   0   0   2   0   2   2   2   2   0   0   2   2   2   2   2   0   2   2   2   2   2   2   0   2   0   2   0   0   0   0   0   2   0   0   2   2   0   0   0   2   2   0   2   2   0   0   2   0   2   2   0   2   0   2   0   0   2   2   0   0   0   0   2   2   0   2   0   2   0   2   0   0   2   0   2   2   2   2   2   2   2   2   2   0   2   0   0   2   0   0   2   2   0   2   0   0   2   2   0   0   2   0   2   0   2   2   2   0   0   0   0   2   2   0   2   2   0   2   0   0
 MK-3-12                2   2   0   0   0   2   2   2   2   2   0   0   0   2   0   0   0   2   0   2   2   0   2   0   2   0   0   2   2   0   0   2   2   0   0   0   2   2   2   2   2   2   0   2   2   0   0   0   0   2   2   2   0   0   2   0   2   0   2   2   0   0   2   2   0   2   0   2   0   0   0   2   0   2   0   2   2   2   0   0   0   0   2   0   2   2   2   2   0   0   2   2   0   2   2   0   0   2   0   2   2   2   0   2   0   2   0   0   0   0   2   2   2   0   2   0   0   0   2   0   0   0   2   0   0   0   2   0   2   2   0   2   0   2   0   0   2   2   0   0   0   0   2   0   0   0   0   2   0   2   0   2   2   0   2   2   2   2   0   2   2   2   2   0   2   0   0   2   0   0   2   2   0   2   0   0   2   2   0   0   2   0   2   2   2   2   2   0   2   0   0   2   2   0   2   0   0   2   0   0
 MK-3-13                2   2   0   0   0   2   2   2   2   2   0   0   0   2   0   2   0   2   0   2   2   0   2   0   2   0   0   2   2   0   0   2   2   0   0   0   2   2   2   2   2   2   0   2   2   0   0   0   0   2   2   2   0   0   2   0   2   0   2   2   0   0   2   2   0   2   2   2   0   0   0   2   0   2   0   2   2   2   2   0   0   0   2   0   2   2   0   2   0   0   2   2   0   2   2   0   0   2   0   2   2   2   0   2   2   2   0   2   0   0   2   2   2   0   2   2   0   0   2   0   0   0   2   2   0   0   2   0   2   2   0   2   0   2   0   0   2   2   2   0   0   0   2   0   0   0   0   2   0   2   0   2   0   0   2   2   2   2   0   2   2   2   0   0   2   0   0   2   0   0   2   2   0   2   2   0   0   0   0   0   0   0   2   2   2   2   2   0   2   0   0   2   2   0   0   0   0   2   0   0
 MK-3-14                2   2   0   0   0   2   2   2   2   2   2   0   0   0   0   2   0   2   0   2   2   0   0   0   2   0   0   2   2   0   2   2   2   0   0   0   2   2   2   0   2   2   0   2   2   0   0   0   0   2   2   2   0   0   0   0   2   0   2   2   0   0   2   0   0   0   2   2   0   0   0   2   0   2   0   2   2   2   2   0   0   0   2   0   2   2   0   2   0   0   2   2   0   0   2   0   0   0   0   0   2   2   0   2   2   2   0   2   0   0   2   0   2   0   2   2   0   0   2   0   0   0   2   2   0   0   2   0   2   2   0   2   0   2   0   0   2   2   2   0   0   0   2   0   0   2   0   2   0   2   0   2   0   2   2   2   2   2   0   2   2   2   0   0   2   0   0   2   0   0   2   2   0   2   2   0   0   0   0   0   0   0   2   2   2   2   2   0   2   0   0   2   2   0   0   0   2   2   0   0
 MK-3-15                2   2   0   0   0   0   2   2   2   2   2   0   0   0   2   2   0   0   0   2   2   0   0   0   2   0   0   2   2   0   2   2   2   0   0   0   2   2   2   0   2   2   0   2   0   0   0   0   0   2   2   2   0   0   0   0   2   0   2   2   0   0   2   0   0   0   2   2   0   0   0   2   0   2   0   2   2   2   2   0   0   0   2   0   2   2   0   2   0   0   2   0   2   0   2   0   0   2   0   0   2   2   0   2   2   2   0   2   0   0   2   0   2   0   2   2   0   0   2   0   0   2   2   2   0   2   2   0   2   2   0   2   0   2   0   0   2   2   2   2   2   0   2   0   0   2   0   2   0   2   0   2   0   2   2   2   2   2   0   0   2   2   0   0   2   0   0   2   0   0   2   2   0   2   2   0   0   0   2   0   0   0   2   2   2   2   2   0   2   0   0   2   0   0   0   0   2   2   0   2
 MK-3-16                2   2   0   0   0   0   0   2   2   2   2   0   0   0   2   2   0   0   2   2   2   0   0   0   2   0   0   2   2   0   2   2   2   0   2   0   0   2   2   0   2   2   0   0   0   0   2   0   2   2   2   2   0   0   0   0   2   0   2   2   0   0   2   0   0   0   2   2   0   0   2   2   0   2   0   0   2   2   2   0   2   0   2   0   2   2   0   2   0   0   2   0   2   2   2   0   0   2   0   0   2   2   0   2   0   0   0   2   0   0   2   0   2   0   2   2   0   0   2   0   0   2   2   2   0   2   0   0   2   0   0   2   0   2   0   0   2   2   2   2   2   0   0   0   0   2   0   2   0   2   0   2   0   2   2   0   2   0   2   0   2   2   0   0   2   0   0   2   2   0   2   2   0   2   2   0   0   0   2   2   0   0   2   2   2   2   2   0   2   0   0   0   0   2   0   0   0   2   0   2
 MK-4-1                 0   0   2   2   2   0   0   2   0   0   2   0   2   2   0   0   2   2   0   0   0   2   2   2   0   2   2   2   0   2   2   2   2   0   0   0   0   0   0   2   0   2   2   2   2   0   2   2   2   2   2   2   0   0   0   0   0   0   0   2   2   2   0   2   2   2   2   2   2   0   2   0   0   2   0   2   0   0   2   2   2   0   0   0   2   0   2   0   0   2   2   2   2   0   0   0   2   2   2   2   2   2   2   2   0   0   0   0   0   2   0   2   0   2   2   2   0   0   2   0   0   0   0   0   2   2   2   2   0   2   2   0   0   2   0   0   2   2   2   0   0   0   2   2   0   0   0   0   0   2   0   2   2   0   2   2   0   2   0   0   0   2   0   2   0   2   2   2   0   0   2   2   0   0   2   0   0   2   0   0   0   0   0   2   0   0   2   0   0   0   2   2   2   0   0   0   2   2   0   2
 MK-4-2                 0   0   2   2   2   0   0   2   0   0   2   0   2   2   0   0   2   2   0   0   0   2   2   2   0   2   2   2   2   2   2   2   2   2   0   0   0   0   0   2   0   0   2   2   2   0   2   0   2   2   2   2   0   0   0   0   0   0   0   2   2   2   0   2   2   2   2   2   2   0   2   0   2   2   0   2   0   2   2   2   2   0   0   0   2   0   2   2   0   2   2   2   2   0   0   0   2   2   2   0   2   0   2   2   0   0   0   2   0   2   0   2   0   2   2   2   2   0   2   0   0   0   0   0   2   2   2   2   0   2   2   0   0   2   0   0   0   2   2   0   2   0   2   2   0   0   0   0   0   2   2   2   2   0   2   2   0   2   0   0   0   2   2   2   0   2   0   2   0   0   2   2   2   0   2   0   0   2   0   0   0   0   0   2   0   0   2   0   0   0   2   2   2   0   0   0   2   2   2   2
 MK-4-3                 0   0   2   2   2   0   0   2   0   0   2   0   2   2   0   0   2   2   0   0   0   2   2   2   0   2   2   2   2   0   2   2   2   2   0   2   0   0   0   0   0   0   2   2   2   0   2   0   2   2   2   2   0   0   0   0   2   0   0   2   2   2   0   0   2   2   2   2   2   0   2   0   2   2   0   0   0   2   2   2   2   0   0   0   2   0   0   2   0   2   2   2   0   0   0   0   2   2   2   0   2   0   2   2   0   0   0   2   0   2   0   2   0   2   0   2   2   0   2   0   0   0   0   0   2   2   2   2   0   2   2   0   0   2   0   0   0   2   2   0   2   0   2   2   0   0   0   0   0   2   2   2   2   0   2   2   0   2   0   0   0   2   2   2   0   2   0   2   0   0   2   2   2   0   2   0   0   0   0   0   0   0   0   2   0   0   2   0   0   0   2   2   2   0   0   0   2   2   2   2
 MK-4-4                 0   0   2   2   0   0   0   0   0   0   2   0   0   2   0   0   2   2   2   0   0   2   2   2   0   2   2   2   2   0   2   0   2   2   2   2   2   0   0   0   2   0   2   2   2   0   2   0   2   2   2   2   0   0   2   0   0   0   0   2   2   2   0   0   2   2   2   2   2   0   2   0   2   2   0   0   0   2   2   2   2   0   0   0   2   0   0   2   0   2   2   2   0   0   0   0   2   2   0   0   2   0   2   2   2   0   2   2   0   2   0   0   0   2   0   2   0   0   2   0   0   0   0   0   0   2   2   2   0   2   2   0   0   2   0   0   2   2   2   0   2   0   2   2   0   0   0   0   2   0   2   2   2   0   2   2   0   2   0   2   0   2   2   2   0   2   2   2   0   0   2   2   2   0   2   0   0   0   0   0   0   0   0   2   0   2   2   0   0   0   2   2   2   0   0   0   2   2   2   2
 MK-4-5                 0   2   2   2   0   0   0   0   0   0   2   0   0   2   0   0   2   0   2   0   0   2   2   2   0   2   2   2   2   0   2   0   2   2   2   2   2   0   0   0   0   0   2   0   0   0   2   0   2   2   2   2   0   0   0   0   0   0   0   2   2   2   2   0   2   2   2   2   2   0   2   0   2   2   0   0   0   2   2   2   2   0   2   2   2   0   0   0   0   2   2   2   0   0   2   0   2   2   0   0   2   2   2   0   2   0   2   2   0   0   0   0   0   2   0   2   0   0   2   0   0   0   0   0   0   0   2   2   0   2   2   0   0   2   0   0   2   2   2   0   2   0   2   0   0   0   2   0   2   0   2   2   2   0   2   2   0   2   2   2   0   2   2   2   2   2   2   2   0   0   0   2   2   0   2   0   0   0   0   0   0   0   0   2   0   2   2   0   0   0   2   2   2   0   0   0   0   2   2   2
 MK-4-6                 0   2   2   2   0   0   0   0   2   0   2   0   0   2   0   0   2   0   2   0   0   2   2   2   0   2   2   0   2   0   2   0   2   2   2   2   2   0   0   0   0   0   2   0   0   2   2   0   2   2   2   2   0   0   0   0   0   2   0   2   2   2   2   2   2   2   2   2   2   0   2   0   0   0   0   0   0   2   0   2   2   0   2   0   2   0   0   2   0   2   2   2   0   0   2   2   2   2   0   0   2   2   2   0   2   0   2   2   0   0   0   0   0   2   0   2   0   0   2   0   0   0   0   0   0   0   2   2   0   2   2   0   0   2   2   0   2   2   2   0   2   0   2   0   0   0   2   0   2   0   2   2   0   0   2   2   0   2   0   0   0   2   2   2   2   2   2   2   0   0   0   2   2   0   2   0   0   0   0   2   0   0   0   2   0   2   2   2   0   0   0   2   2   0   0   0   0   2   2   2
 MK-4-7                 0   2   2   2   0   0   0   0   2   0   2   0   0   2   0   0   2   2   2   0   0   2   2   2   0   2   2   0   2   2   2   0   2   2   2   2   2   0   0   0   0   0   2   0   0   2   0   2   2   2   2   2   0   0   0   0   0   2   0   2   2   2   2   0   2   2   2   2   2   0   2   0   0   0   0   0   0   2   0   2   2   0   2   0   2   0   2   2   0   2   2   2   0   0   2   2   2   2   0   0   2   2   2   0   2   2   2   2   0   0   0   0   0   2   2   2   0   0   2   0   0   0   0   0   0   0   2   2   0   2   2   0   0   2   2   0   2   0   2   2   2   0   2   0   0   0   2   0   2   0   2   2   0   0   2   2   0   2   0   0   0   2   2   2   2   2   2   2   0   0   2   2   2   0   2   0   0   0   0   2   2   0   0   2   0   2   2   2   0   0   2   2   0   0   0   0   0   2   2   2
 MK-4-8                 0   2   2   0   0   0   0   0   0   0   2   0   0   2   0   0   2   2   0   0   0   2   2   2   0   2   2   2   2   0   2   0   2   2   2   2   0   0   0   0   0   0   2   2   0   2   0   2   2   2   2   2   0   0   0   0   0   2   0   2   2   0   2   0   2   0   2   0   2   0   2   2   0   0   0   0   0   2   0   2   2   0   2   2   2   2   2   2   0   2   2   0   0   0   0   2   2   2   2   0   2   2   0   0   2   2   0   2   0   0   0   0   0   2   2   2   0   2   2   0   0   0   0   2   0   0   0   2   0   2   2   0   0   2   2   0   2   2   2   2   0   0   2   0   0   0   2   0   2   0   2   2   0   0   2   2   0   2   0   0   0   2   2   2   2   2   2   2   2   0   2   2   2   0   2   0   0   0   0   2   2   0   0   2   0   0   2   2   0   2   2   2   0   0   0   0   0   2   2   2
 MK-4-9                 0   2   2   0   0   0   0   0   0   0   2   0   0   2   0   2   2   2   2   0   2   2   2   2   0   2   2   2   2   0   2   0   2   2   0   2   0   0   0   0   0   0   2   2   2   0   0   0   2   2   2   2   0   0   0   0   2   2   2   2   2   0   2   0   2   0   2   0   2   2   2   2   0   0   0   0   0   0   0   2   2   0   2   2   2   2   2   2   0   2   2   0   0   0   0   2   2   2   2   0   0   2   2   0   0   2   0   2   0   0   0   0   0   0   2   0   0   2   2   0   0   0   0   2   0   0   0   2   0   2   2   0   0   2   2   2   2   2   0   2   0   0   2   0   0   2   2   0   2   0   2   2   0   0   2   2   0   2   0   0   2   0   2   2   0   2   2   2   2   0   2   2   2   0   2   0   0   0   0   2   2   0   0   2   2   0   0   2   0   0   0   2   0   2   0   0   0   2   2   2
 MK-4-10                0   2   2   0   0   0   0   0   0   0   2   0   0   2   0   2   2   2   2   0   2   2   2   2   0   2   2   2   2   0   2   2   2   2   0   2   0   2   0   0   0   0   2   2   2   0   0   0   2   2   2   2   2   2   0   0   2   2   2   2   2   2   2   0   2   0   2   0   0   2   2   2   0   0   0   0   0   0   0   2   2   0   0   2   2   2   2   2   0   2   2   0   0   0   0   0   2   2   0   0   0   2   2   0   0   2   0   2   0   0   0   0   0   0   2   0   0   2   2   0   0   0   0   2   0   0   0   2   2   2   2   0   0   2   2   2   2   2   0   2   0   0   2   0   0   2   2   0   2   0   2   2   0   0   2   2   0   2   0   0   0   0   2   2   0   2   2   2   2   0   2   2   2   2   2   0   0   2   0   2   2   0   0   2   2   0   0   2   0   0   0   2   0   0   0   0   0   0   2   2
 MK-4-11                0   2   2   2   0   0   0   0   0   0   2   0   0   2   0   2   2   2   2   0   2   2   2   2   0   2   2   2   2   0   0   2   2   2   0   0   0   2   0   0   0   0   2   2   2   0   0   0   2   2   2   2   2   2   0   0   2   0   2   2   2   2   2   0   2   0   2   0   0   2   2   2   0   0   0   0   0   0   0   2   2   0   0   2   0   2   2   2   0   2   2   0   0   0   0   0   0   2   0   0   0   2   2   2   0   2   0   2   2   0   0   0   0   0   2   0   0   2   2   0   0   0   0   2   0   0   0   2   2   2   2   0   0   2   2   2   2   2   0   2   0   0   2   0   0   2   2   0   2   0   0   2   0   0   2   2   2   2   0   0   0   0   2   2   0   0   2   2   2   0   2   2   2   2   2   0   0   2   0   2   2   0   0   2   2   0   0   2   0   0   0   2   0   0   0   2   0   0   2   2
 MK-4-12                0   0   2   2   0   0   0   0   0   0   2   0   0   2   0   2   2   2   2   0   2   2   2   2   0   2   0   2   2   0   2   2   2   2   0   0   0   2   0   0   0   0   2   2   2   0   0   0   2   2   2   2   2   2   0   0   2   0   0   2   2   2   2   0   2   0   2   0   0   0   2   2   0   2   2   0   0   0   0   0   2   0   0   2   0   2   2   2   0   2   2   0   0   0   0   0   0   2   0   2   0   2   2   2   0   2   0   0   2   0   2   2   0   0   2   0   0   2   2   0   0   0   0   2   0   2   0   2   2   2   2   0   0   2   2   2   2   2   2   2   0   0   2   0   0   2   2   0   2   2   0   2   0   0   2   2   2   2   0   0   0   0   2   2   0   0   2   2   2   0   2   0   2   2   2   0   0   2   0   2   2   0   0   2   2   2   0   2   0   0   2   2   0   0   0   2   0   0   0   2
 MK-4-13                0   0   2   2   0   0   0   0   0   0   2   0   0   2   0   2   0   2   2   0   2   2   0   2   0   2   0   2   2   0   2   2   2   2   0   0   0   2   0   0   0   0   2   2   2   0   0   0   2   2   2   2   2   2   0   0   2   0   0   2   2   2   2   0   0   0   2   0   2   0   2   2   0   2   2   0   0   0   0   0   0   0   0   2   0   2   2   2   0   2   2   0   0   0   0   0   0   2   0   2   0   2   2   2   0   0   0   0   2   0   2   2   0   0   2   0   0   2   2   0   2   0   0   2   0   2   0   2   2   2   2   0   0   2   0   2   2   2   2   2   0   0   2   0   0   2   2   2   2   2   0   2   2   0   2   2   2   0   0   0   0   2   2   2   0   2   2   2   2   0   2   0   2   2   2   0   0   2   0   2   2   0   0   2   0   2   0   2   0   0   2   2   0   2   0   2   0   0   0   2
 MK-4-14                0   0   2   2   0   0   0   0   0   2   2   0   0   2   0   2   0   2   2   0   2   2   0   2   2   2   0   2   2   0   2   2   2   2   0   0   0   2   0   0   0   0   0   2   2   0   0   0   2   0   2   2   2   2   0   0   0   0   0   2   2   2   2   2   0   0   2   0   2   0   2   2   0   2   2   0   0   0   0   0   0   0   0   2   0   2   2   2   0   2   2   0   0   0   0   0   0   2   0   2   0   2   2   2   0   0   0   0   2   0   2   2   2   0   2   0   0   2   2   2   2   0   0   0   0   2   0   2   2   2   0   0   0   2   0   2   2   2   2   2   0   0   2   0   0   2   2   2   2   2   0   2   2   0   2   2   2   0   0   0   0   2   2   2   0   2   2   2   2   2   2   0   2   2   0   2   0   2   0   2   2   0   0   2   0   2   2   2   0   2   2   2   0   2   0   2   0   2   0   2
 MK-4-15                0   0   2   2   2   2   0   0   0   2   2   2   0   2   0   0   0   2   2   0   2   2   0   2   2   0   0   2   2   0   2   2   2   2   0   0   0   2   0   0   0   0   0   0   2   0   0   0   2   2   2   2   2   2   0   0   0   0   0   0   2   2   2   2   0   0   2   0   0   0   2   2   0   2   2   0   0   0   0   0   0   0   0   0   0   2   2   0   0   2   2   0   0   0   0   0   0   2   0   2   0   2   2   2   0   0   0   0   2   0   2   2   2   0   2   0   0   2   2   2   2   0   2   0   0   2   0   2   0   2   0   0   0   2   0   2   2   2   2   2   0   2   2   0   0   2   2   2   2   2   0   2   2   0   2   2   2   0   0   0   0   2   2   2   0   2   2   2   2   2   0   0   2   2   0   2   0   2   0   2   0   0   0   2   0   2   2   2   0   2   2   2   0   2   0   2   2   0   0   2
 MK-4-16                0   0   2   2   2   2   2   0   0   2   2   2   0   2   0   0   0   2   2   0   2   2   0   2   2   0   0   2   2   0   2   2   2   2   0   0   0   2   0   2   0   0   0   0   2   0   0   0   2   2   0   2   2   2   0   0   0   0   0   0   2   2   2   2   0   0   2   2   2   0   2   2   0   2   2   0   0   0   0   0   2   0   0   0   2   2   2   2   0   2   2   0   2   0   0   0   0   2   0   0   0   2   0   2   0   0   2   0   2   0   2   2   2   2   2   0   0   2   2   2   2   0   2   0   2   2   0   2   0   2   0   0   0   2   0   2   2   2   2   2   0   2   0   2   2   2   2   2   2   2   0   2   2   0   2   2   2   0   0   0   0   2   2   2   2   0   2   2   2   2   2   0   2   0   0   2   0   2   0   2   0   2   0   2   0   0   2   2   0   2   0   2   0   2   0   2   2   0   2   2
 MK-5-1                 0   2   2   0   2   2   2   0   0   0   2   0   0   2   0   0   0   0   2   2   0   2   0   0   0   0   2   2   2   2   0   0   0   2   2   2   0   2   0   0   2   0   2   2   2   2   2   2   0   0   2   2   2   0   0   2   2   0   2   0   2   2   0   0   0   2   0   0   0   0   2   0   2   0   2   0   2   0   0   2   2   2   2   2   2   2   2   2   0   0   2   0   0   0   2   2   0   2   2   0   0   0   0   0   0   0   0   0   0   0   0   2   2   0   2   2   2   2   0   2   2   0   2   2   0   2   2   0   2   2   0   2   0   0   2   2   2   0   2   0   2   2   0   2   2   2   0   0   2   2   0   0   0   0   0   2   0   2   2   2   0   2   2   2   0   2   0   0   0   0   0   2   2   0   0   0   2   0   0   0   0   0   0   0   2   0   2   2   0   0   0   2   0   0   0   2   2   0   2   2
 MK-5-2                 2   2   0   0   0   2   2   0   2   0   2   0   0   2   0   0   0   0   0   2   0   2   0   0   0   0   2   2   2   2   0   0   0   2   2   2   0   2   0   0   2   0   2   2   2   2   2   2   0   0   2   2   2   0   0   2   2   0   2   0   2   2   0   0   0   2   2   0   0   0   2   0   2   0   0   0   2   0   0   2   2   0   2   2   2   2   2   2   2   2   2   0   0   0   2   2   0   2   2   0   0   0   0   0   0   2   0   0   0   0   0   0   2   0   2   2   2   0   0   2   2   0   2   2   0   2   2   0   2   2   0   2   0   0   2   2   0   0   2   0   2   2   0   2   2   2   0   2   2   2   0   0   0   0   0   2   2   2   0   2   0   2   2   2   0   2   2   0   0   2   2   0   2   0   0   0   2   0   0   0   0   0   0   0   2   0   2   2   0   0   0   2   0   0   0   2   2   0   2   2
 MK-5-3                 2   2   0   0   0   2   2   0   2   0   2   0   0   2   0   0   0   0   0   2   0   2   0   0   0   0   2   2   2   2   0   0   2   2   2   2   0   2   0   0   2   0   2   2   2   2   2   2   0   0   0   2   2   0   0   2   2   0   2   0   0   2   0   0   0   2   2   0   0   0   2   2   2   0   0   0   2   2   0   2   2   0   2   2   0   2   2   2   0   2   2   0   0   0   2   2   0   2   2   0   0   0   0   0   0   2   0   0   0   0   0   0   2   0   2   2   2   0   0   2   2   0   2   0   0   0   2   0   2   2   0   2   0   0   2   0   0   2   0   0   2   2   0   2   2   2   0   0   2   2   2   0   0   2   0   2   2   2   0   2   0   2   2   2   0   2   2   0   0   2   2   2   2   0   0   0   2   0   0   0   0   0   0   0   2   0   2   0   0   0   0   2   0   0   0   2   0   0   2   2
 MK-5-4                 2   2   0   0   0   2   2   2   2   0   2   0   0   2   0   0   0   0   0   2   0   2   2   0   0   0   2   2   2   2   0   0   2   0   2   2   2   0   0   0   2   0   2   2   2   2   2   2   2   0   0   2   2   0   0   2   0   0   2   0   0   2   0   2   0   2   0   0   0   0   2   2   2   0   0   0   2   2   0   2   2   0   2   2   0   2   2   2   0   2   2   0   0   0   2   2   0   2   2   0   0   0   0   2   0   2   0   0   0   0   0   0   2   0   2   2   2   0   2   2   2   0   0   0   2   0   2   2   0   2   0   2   0   0   0   0   0   2   0   0   2   2   0   0   2   2   0   0   2   2   2   0   0   2   0   2   2   2   0   2   2   0   2   2   0   2   2   0   2   2   0   2   2   0   0   0   2   2   0   0   0   0   0   0   2   0   0   2   0   0   2   2   0   0   0   2   0   0   2   2
 MK-5-5                 2   2   0   0   0   2   0   2   2   0   2   0   0   0   0   0   2   0   0   2   0   2   2   0   0   0   2   2   2   2   0   0   0   0   2   2   2   0   0   0   0   0   2   0   2   2   2   2   2   0   0   2   2   2   0   2   0   0   2   0   0   2   0   2   0   2   0   0   0   0   2   2   0   0   0   0   0   2   0   2   2   0   2   2   0   0   2   2   0   0   2   0   0   0   2   2   0   2   2   0   0   0   0   2   0   2   0   0   0   0   0   0   2   0   2   2   2   0   2   2   2   0   0   0   2   0   2   2   0   2   0   2   0   0   2   0   0   2   0   0   2   2   0   0   2   2   0   0   2   2   2   0   0   2   0   2   2   2   2   2   2   0   2   2   0   0   2   2   2   2   0   2   2   2   0   0   2   2   0   0   0   0   0   0   2   0   0   2   0   0   2   2   0   0   0   2   0   2   2   2
 MK-5-6                 0   2   0   0   0   2   2   2   2   0   2   0   0   0   0   0   2   0   0   2   0   2   2   0   0   0   2   2   0   2   0   2   0   0   0   2   2   0   2   0   0   0   2   0   2   2   2   2   2   0   0   2   2   2   0   2   2   0   2   0   0   2   0   2   0   2   0   2   0   0   2   2   0   0   2   0   0   2   0   2   2   0   2   2   0   2   2   2   0   0   2   0   0   0   2   2   0   2   2   0   0   0   0   0   0   0   0   0   0   0   0   0   2   0   2   2   2   0   2   2   2   0   0   0   2   0   2   2   0   2   0   2   0   0   2   0   0   2   0   0   0   2   0   0   2   2   0   2   2   2   2   0   0   2   0   2   0   2   2   2   2   0   2   2   0   0   2   2   2   0   0   2   0   2   0   0   2   2   0   0   0   0   0   0   2   0   0   2   0   0   2   2   0   0   0   2   0   2   2   2
 MK-5-7                 0   2   0   0   0   2   2   2   2   0   2   0   0   0   0   0   2   0   0   2   0   0   2   0   0   0   2   2   0   2   0   2   0   0   0   2   2   0   2   0   0   0   2   0   2   2   2   2   2   0   0   2   2   2   0   0   2   0   2   0   0   2   0   2   0   2   0   2   0   0   2   0   0   0   2   0   0   2   0   2   0   0   2   2   0   2   2   2   0   0   2   0   0   0   2   2   0   2   2   2   0   0   0   0   0   0   0   0   0   0   0   0   2   2   2   2   2   0   2   2   2   2   2   0   2   0   2   2   0   2   0   2   0   0   2   0   0   2   0   0   0   0   0   0   2   2   0   2   2   2   0   2   0   2   0   2   0   2   2   2   2   0   2   0   0   0   2   2   2   2   0   2   0   2   0   0   2   2   0   0   0   0   0   0   2   0   0   2   0   0   2   2   0   0   0   2   0   2   2   2
 MK-5-8                 0   2   0   0   0   2   2   2   2   0   2   0   0   0   0   0   2   0   0   2   0   0   2   0   0   0   0   2   0   2   0   2   0   0   0   2   2   0   2   0   0   0   2   0   2   2   2   2   2   0   0   2   2   2   0   0   2   0   2   0   0   2   0   2   0   0   0   2   0   0   2   0   0   0   2   0   0   2   0   2   0   0   2   0   2   2   0   2   0   0   0   0   0   0   2   2   0   2   2   2   0   0   0   0   2   0   0   0   2   0   0   0   2   2   2   2   2   0   2   2   2   2   0   0   2   0   0   2   0   2   0   2   0   0   2   2   0   2   0   0   0   0   0   0   2   2   0   0   2   2   0   2   0   2   0   2   0   0   2   2   2   0   2   0   0   0   2   2   2   2   0   2   0   2   0   0   2   2   0   0   0   0   0   0   2   0   0   0   0   0   0   2   0   0   0   2   0   2   2   0
 MK-5-9                 2   2   2   0   0   2   2   2   2   2   2   0   0   0   0   0   2   0   0   2   0   0   2   0   0   0   2   2   0   2   2   2   0   0   0   2   2   2   2   0   0   0   2   2   0   2   2   2   2   0   0   2   2   2   0   0   2   0   2   0   2   2   0   2   0   0   0   2   0   0   2   0   0   0   2   0   0   2   0   2   2   2   2   2   2   2   0   2   0   0   2   0   0   0   2   2   0   2   2   2   0   0   0   0   2   0   0   0   2   0   0   0   2   2   2   2   2   0   2   2   2   2   0   0   2   0   0   2   0   2   0   2   0   0   2   2   0   2   0   0   0   0   0   0   2   2   0   0   2   2   0   0   0   2   0   2   0   0   2   2   2   0   2   0   0   0   2   2   2   2   0   2   0   2   0   0   2   2   0   0   0   0   0   0   2   0   0   0   0   0   0   2   0   0   0   2   0   2   2   0
 MK-5-10                2   2   2   0   0   2   2   2   2   2   2   0   0   0   0   0   2   0   0   2   2   0   0   0   0   0   2   2   0   2   2   0   0   0   0   2   0   2   2   0   0   0   2   0   0   0   2   2   2   2   0   2   2   2   0   0   2   0   2   0   2   2   0   2   0   0   0   2   0   0   2   2   0   0   2   0   0   2   0   2   2   0   2   2   2   2   0   2   0   0   2   0   0   2   0   2   0   2   2   2   0   0   0   0   2   0   0   0   2   0   0   0   2   2   2   2   2   0   0   2   2   2   0   2   2   0   0   2   0   2   0   2   0   0   2   2   0   2   0   0   2   0   0   0   2   2   0   0   2   2   0   0   0   2   0   0   0   0   2   2   2   0   2   0   0   0   0   2   2   2   0   0   0   2   2   2   2   2   0   2   0   0   0   0   2   0   0   0   0   0   0   2   0   0   0   2   0   2   2   0
 MK-5-11                2   2   2   0   0   2   2   2   2   2   2   2   0   0   0   0   2   0   0   2   2   0   0   0   0   0   2   2   0   2   2   0   0   0   0   2   0   2   2   2   0   0   2   0   0   0   2   2   2   2   0   2   2   2   0   0   2   0   2   2   2   2   0   2   0   2   0   2   0   0   2   2   0   0   2   0   0   2   0   2   2   0   0   2   2   2   0   2   0   0   2   0   0   2   0   2   0   2   0   2   0   0   0   0   2   0   0   0   2   0   0   0   2   0   2   2   0   0   0   2   2   2   0   0   2   0   2   2   0   2   0   2   0   0   2   2   0   2   0   2   2   0   0   0   2   0   0   0   2   2   0   2   0   2   0   0   0   0   0   2   2   0   2   0   0   0   0   2   0   2   0   0   0   2   2   2   2   2   2   2   2   0   0   0   2   0   0   0   0   2   0   2   0   0   0   2   0   2   0   0
 MK-5-12                2   2   2   0   0   2   2   2   2   0   2   0   0   0   2   0   2   0   0   2   2   0   0   0   0   0   2   2   0   2   2   0   0   0   0   2   0   2   2   2   0   0   2   0   0   0   2   2   0   2   0   2   2   2   0   0   2   0   2   2   2   2   0   2   2   2   0   2   0   0   2   2   2   0   2   0   0   2   0   2   2   0   0   2   2   2   0   2   0   0   2   0   0   2   2   2   2   2   0   2   0   0   2   0   2   0   0   0   2   0   0   0   2   0   2   2   0   0   0   2   2   2   0   0   2   0   2   2   0   2   0   2   0   0   2   2   0   2   0   2   0   0   0   0   2   0   0   0   2   2   0   2   0   2   0   0   0   0   0   2   2   0   2   0   0   0   0   0   0   2   0   0   0   2   2   2   2   2   2   2   2   0   0   0   2   0   0   0   0   2   0   2   0   0   0   2   0   2   0   0
 MK-5-13                2   2   2   2   0   2   2   2   2   0   2   0   0   0   2   0   2   0   0   2   2   0   0   0   0   0   0   2   0   2   2   0   0   0   0   2   0   2   2   2   0   2   2   0   0   0   2   2   0   2   0   2   2   2   0   0   0   2   2   2   2   2   0   2   2   2   0   2   0   0   2   2   0   0   2   0   0   2   0   2   2   0   0   2   2   0   0   2   0   0   2   0   0   0   2   2   2   2   0   2   0   0   2   0   2   0   0   0   2   0   0   0   2   0   2   2   0   0   0   2   2   2   2   0   2   0   2   2   0   2   0   2   0   0   2   2   0   2   0   2   0   2   0   0   2   0   0   0   2   2   0   2   2   2   2   2   0   0   0   2   2   0   2   0   2   0   0   0   0   2   2   0   0   2   0   2   2   2   2   2   2   0   0   0   2   0   0   0   0   2   0   2   0   0   0   2   2   2   0   0
 MK-5-14                2   2   2   2   0   0   2   2   2   0   2   0   0   0   2   0   2   0   0   2   2   0   0   0   0   0   0   2   2   2   2   0   0   0   0   2   0   2   2   2   0   2   2   0   0   0   2   2   0   2   0   2   2   2   0   0   0   2   2   2   2   2   0   2   2   0   0   2   0   0   2   2   0   0   2   0   2   2   0   2   2   0   0   0   2   0   0   2   0   0   2   0   0   0   2   2   2   2   0   2   2   0   2   0   2   0   0   0   2   0   0   0   2   0   2   2   0   0   2   2   0   2   2   0   2   0   2   2   0   2   0   0   0   2   2   2   0   2   0   2   0   2   2   0   2   0   0   0   2   2   0   2   2   2   2   2   0   0   0   2   2   0   0   0   2   0   0   0   0   2   2   0   0   2   0   2   0   2   2   2   2   0   0   0   2   2   0   0   0   2   0   2   0   0   0   2   2   2   2   0
 MK-5-15                2   2   2   2   0   0   2   2   0   0   2   0   0   0   2   0   2   0   0   2   2   0   0   0   0   0   0   2   2   2   2   0   0   0   0   2   0   0   2   0   0   2   2   0   0   0   2   2   0   2   0   2   0   0   0   0   0   2   2   2   2   2   0   2   2   0   0   2   0   0   2   2   0   2   2   0   2   2   0   2   2   0   2   0   2   0   0   2   0   0   2   0   0   0   0   2   0   0   0   2   2   0   2   0   2   0   0   2   2   0   0   0   2   0   2   2   0   2   2   2   0   0   0   0   2   0   2   2   0   2   0   0   0   2   2   2   0   2   0   2   0   2   2   0   2   0   0   2   2   2   0   2   2   2   0   2   0   2   0   2   2   0   2   0   2   0   2   0   0   2   2   0   0   2   0   2   0   2   2   0   2   0   0   0   2   2   0   0   0   2   0   2   0   0   0   2   2   2   2   0
 MK-5-16                2   2   2   2   0   0   2   2   2   0   2   0   0   0   2   0   2   0   0   2   2   2   0   0   0   0   2   0   2   2   2   0   0   0   0   2   2   0   0   0   0   2   2   0   0   0   2   2   0   2   0   2   0   0   0   0   0   2   2   2   2   2   2   2   0   0   0   2   0   0   0   2   0   2   2   0   2   2   0   2   2   0   2   0   2   0   0   2   2   0   2   0   0   0   0   2   0   0   0   2   2   0   2   0   2   0   0   2   2   0   0   2   2   0   2   2   0   2   0   2   0   0   0   0   2   0   2   0   0   2   0   0   0   0   2   2   0   0   0   2   2   2   2   0   2   0   0   2   2   2   2   0   2   0   0   2   0   0   0   2   2   0   2   0   2   0   2   0   0   2   2   0   0   2   0   2   0   2   2   0   2   0   0   0   2   2   0   0   0   2   0   0   0   0   0   2   2   0   2   0
 MK-6-1                 2   2   2   0   2   0   2   0   0   2   0   0   0   0   2   2   0   0   2   0   0   0   0   2   0   2   0   2   2   2   2   2   0   2   0   2   2   2   2   0   0   2   2   0   0   0   2   2   0   2   2   0   2   2   2   0   2   0   0   2   0   2   2   2   0   0   2   2   2   2   0   0   2   0   2   0   2   0   2   2   2   0   0   2   2   2   2   0   0   0   2   0   2   2   2   2   2   0   2   0   2   2   0   0   2   2   2   2   0   2   0   2   2   0   0   2   0   2   0   0   2   0   2   2   2   0   0   0   2   0   2   0   0   2   2   0   0   2   0   2   0   0   0   2   0   2   2   0   2   0   0   0   2   2   2   0   2   0   2   0   2   0   2   0   0   0   0   2   0   2   0   0   0   2   2   0   0   0   0   0   2   0   2   0   0   2   0   0   2   0   0   0   0   0   2   0   0   0   0   0
 MK-6-2                 2   2   2   0   2   0   2   0   0   2   0   0   0   0   2   2   0   0   2   0   0   2   0   2   0   2   0   0   2   2   2   2   0   2   0   2   0   0   2   0   0   2   0   0   2   0   2   2   0   2   2   2   2   2   2   0   0   2   0   2   0   2   2   2   0   0   2   2   0   2   0   2   2   0   2   0   2   0   0   0   2   0   0   2   2   0   0   0   0   0   2   2   0   2   2   2   2   0   0   0   2   2   0   2   2   2   2   2   0   2   0   2   2   0   0   2   0   2   0   0   2   0   2   2   2   0   0   0   2   2   2   0   0   2   2   0   0   2   0   2   0   0   0   2   0   2   2   0   2   0   0   0   2   2   2   0   2   0   2   0   2   0   2   0   0   0   0   2   0   2   0   0   0   2   2   0   2   0   0   0   0   0   2   0   0   2   0   0   2   0   0   0   0   0   2   2   0   0   2   0
 MK-6-3                 2   2   2   0   2   0   2   0   0   2   0   0   0   0   2   2   0   0   2   0   0   2   0   2   2   2   0   0   2   2   2   2   0   2   0   2   0   0   2   0   0   2   0   0   2   0   0   2   0   2   2   2   2   2   2   0   0   2   0   2   0   2   2   2   0   0   2   2   0   2   0   2   2   0   0   0   2   0   0   0   2   0   0   2   2   0   0   0   0   0   2   2   0   2   2   2   2   0   0   0   2   2   0   2   2   2   2   2   0   2   2   2   2   0   0   2   0   2   0   0   2   0   2   2   2   0   0   0   2   2   0   0   0   2   2   0   0   0   0   2   0   0   0   2   0   2   2   0   0   0   0   0   2   2   2   0   2   0   2   0   2   0   2   0   0   0   0   2   0   2   0   0   0   2   2   0   2   0   0   2   0   0   2   0   0   2   0   0   2   0   0   0   0   0   2   2   0   2   2   0
 MK-6-4                 2   2   2   2   0   0   0   0   0   2   0   0   0   2   2   0   0   0   2   0   0   2   0   2   2   2   0   0   2   2   2   2   0   2   0   2   0   0   2   0   0   2   0   0   2   0   0   2   0   2   2   2   2   2   2   0   0   2   0   2   0   2   2   2   0   0   2   2   0   2   2   2   2   0   0   0   2   0   0   0   2   2   0   2   2   0   2   0   2   0   2   2   0   2   2   2   0   0   0   0   2   0   0   2   2   2   2   2   0   2   2   0   2   0   0   2   0   2   0   0   2   0   2   0   2   0   2   0   2   2   0   0   0   2   2   0   0   0   0   2   0   0   0   2   0   2   2   0   0   0   0   0   2   0   2   0   2   2   2   0   2   0   2   0   0   0   0   2   0   2   0   2   0   2   2   0   2   0   0   2   0   2   2   0   0   2   0   0   2   0   0   0   0   0   2   2   0   2   2   0
 MK-6-5                 2   2   2   2   0   0   0   0   0   2   0   0   0   0   2   0   0   0   2   0   2   2   2   2   2   2   0   0   2   2   2   2   0   2   0   2   0   0   0   0   0   2   0   0   2   0   0   2   0   2   2   2   2   2   2   0   0   2   0   2   2   2   2   2   0   0   2   2   0   2   2   2   0   0   0   0   2   2   0   0   2   2   0   2   2   0   2   0   0   0   0   2   0   2   2   2   2   0   0   0   2   0   2   2   2   2   2   2   0   2   2   2   2   0   0   2   2   2   0   2   2   0   2   0   2   0   2   0   2   2   0   0   0   2   2   0   0   0   0   2   0   0   0   2   0   2   2   2   0   0   2   0   2   2   2   0   2   2   2   0   2   0   2   0   2   0   0   2   0   0   0   2   0   2   2   0   2   0   0   2   0   2   2   0   0   0   0   0   2   2   0   0   0   0   2   2   0   2   2   0
 MK-6-6                 0   2   2   2   2   0   2   0   0   2   0   0   0   0   2   0   0   0   2   0   0   2   2   2   2   2   0   0   2   2   2   2   0   2   0   2   0   0   0   0   0   2   0   0   2   0   0   2   0   0   0   2   0   2   2   2   0   2   2   2   2   2   2   2   0   0   2   2   0   2   2   2   0   0   0   0   2   2   0   0   2   2   0   2   2   0   0   2   0   0   0   2   0   2   2   0   2   0   0   0   2   0   2   2   2   2   2   2   0   2   2   2   2   0   0   2   2   2   0   2   2   0   2   0   2   0   2   0   0   2   0   0   0   2   2   0   0   0   0   2   0   0   0   2   0   2   2   2   0   0   2   0   2   0   2   0   2   2   2   0   2   0   2   0   0   0   0   2   2   0   0   2   0   2   2   0   2   0   0   2   0   0   2   0   0   2   0   0   2   2   0   0   0   0   2   0   0   2   2   0
 MK-6-7                 0   2   2   2   2   0   0   0   0   2   0   0   0   0   2   2   0   2   2   0   0   2   2   2   2   0   0   0   2   2   2   2   0   2   0   2   0   0   0   0   0   2   0   0   2   0   0   2   0   2   0   2   0   2   2   2   0   2   2   2   2   2   2   2   0   0   2   2   0   0   2   2   0   0   0   0   2   2   0   0   2   2   0   2   2   0   0   2   0   0   0   2   0   2   2   0   2   0   0   0   2   0   2   2   2   0   2   2   0   2   2   2   2   0   0   2   2   2   0   2   2   0   2   0   2   0   2   0   0   2   0   2   2   2   0   0   0   0   0   2   0   0   0   2   0   2   2   0   0   0   0   0   0   0   2   0   2   2   2   0   0   0   2   2   0   2   0   2   2   0   0   2   0   2   2   0   0   0   0   2   0   0   2   0   0   2   0   0   2   2   0   0   0   0   2   0   0   2   2   0
 MK-6-8                 0   2   0   0   2   0   0   0   0   2   0   0   2   0   2   2   0   0   2   0   0   2   2   2   2   0   0   0   2   2   2   2   0   2   0   2   0   0   0   2   0   2   0   0   0   2   0   0   0   2   0   2   0   2   0   2   2   2   2   2   2   2   2   2   0   0   2   2   0   0   2   2   0   0   0   0   2   2   0   0   2   2   0   0   2   0   0   2   0   0   2   0   2   0   2   0   2   0   0   0   2   0   2   2   2   0   2   2   2   2   0   2   2   0   0   2   2   2   0   2   2   2   2   0   2   0   2   2   0   2   0   2   2   2   0   0   0   0   0   2   0   2   0   2   0   2   2   0   2   0   0   0   0   2   2   0   2   2   2   0   0   0   2   2   0   2   0   2   2   2   0   0   0   2   2   0   0   0   0   2   0   0   0   0   0   2   0   0   0   2   0   0   0   0   2   0   0   2   2   0
 MK-6-9                 2   2   0   0   2   0   2   0   0   2   0   0   2   0   2   2   0   0   2   0   0   2   0   2   2   0   0   0   2   2   2   2   0   0   2   2   0   0   0   2   0   2   0   0   0   2   0   0   0   2   0   2   0   2   0   2   2   2   2   2   2   2   2   2   0   0   2   2   0   0   2   2   0   0   0   0   2   2   0   2   2   0   2   0   2   0   0   2   2   0   2   0   2   0   2   0   2   0   0   2   2   0   2   2   2   0   0   2   2   2   0   2   2   0   0   2   2   2   0   2   2   2   2   0   2   0   2   2   0   2   0   2   0   2   0   0   0   2   2   2   0   2   0   2   0   2   2   0   0   0   0   0   0   2   2   0   2   2   0   0   0   0   2   2   0   2   0   2   0   2   0   0   0   2   2   0   0   0   0   2   0   0   0   0   0   2   0   0   0   2   0   0   0   0   2   0   0   2   2   0
 MK-6-10                2   2   0   0   2   0   2   0   0   2   0   0   2   0   2   2   0   0   2   0   0   2   0   2   2   0   2   0   2   2   2   2   0   0   2   2   0   0   0   2   0   2   0   0   0   2   0   0   0   2   0   2   0   2   0   2   2   2   2   2   2   2   2   2   0   0   2   2   0   0   2   2   0   0   0   0   2   2   0   0   2   0   2   0   2   0   0   2   2   0   2   0   2   0   2   0   2   0   0   2   2   0   2   2   2   0   0   2   0   2   0   2   2   0   0   2   2   2   0   2   2   2   2   0   2   0   2   2   0   2   0   2   0   2   0   2   0   2   2   0   0   2   0   0   0   2   0   0   0   0   0   0   0   2   2   0   2   2   0   0   0   0   2   2   2   0   0   2   0   2   0   0   0   2   2   0   0   0   0   2   0   0   0   2   0   2   0   0   0   2   0   2   0   2   2   0   2   2   2   0
 MK-6-11                2   2   2   0   2   0   2   0   0   2   0   2   2   0   2   0   0   0   2   0   0   2   0   0   2   0   2   0   2   2   2   2   0   0   2   2   0   0   0   2   0   2   0   0   0   2   0   0   0   2   0   2   0   0   0   2   2   2   2   2   2   2   2   2   0   0   2   2   0   0   2   2   0   0   0   0   2   2   0   0   2   0   2   0   0   0   0   2   2   0   2   0   0   0   2   0   2   0   0   0   2   0   2   2   2   0   0   2   0   2   0   2   2   0   0   2   2   0   0   2   2   2   2   0   2   0   2   2   0   2   0   2   0   2   0   2   0   2   2   0   2   2   2   0   0   2   0   2   0   0   0   0   0   2   2   0   2   2   0   0   0   0   2   2   2   0   0   2   0   2   0   0   0   2   2   0   0   0   0   2   0   2   0   2   0   2   0   0   0   2   0   0   0   2   2   0   2   0   2   0
 MK-6-12                2   2   2   0   0   0   2   0   0   2   0   2   2   2   2   0   0   0   2   2   0   2   0   0   2   0   2   0   2   2   2   2   0   2   2   2   0   2   0   2   0   2   0   0   2   2   0   0   0   2   0   2   0   0   0   2   2   2   2   2   2   2   2   0   0   0   2   2   0   0   2   2   0   0   0   0   2   2   0   0   2   0   2   0   0   0   0   2   2   0   2   0   0   0   2   0   2   0   0   0   2   0   2   2   2   2   0   2   0   2   0   2   2   0   0   2   2   0   0   2   2   2   2   0   0   0   2   0   2   0   0   2   0   2   2   2   0   2   2   0   2   0   2   0   0   2   0   2   0   0   0   0   0   2   2   0   2   0   2   0   0   0   2   2   2   0   0   2   0   2   0   0   0   0   2   0   0   0   0   2   2   2   0   2   0   2   0   0   2   2   0   0   0   2   2   0   2   0   2   0
 MK-6-13                2   2   2   2   0   0   2   0   0   2   2   2   2   2   2   0   0   0   2   2   0   2   0   2   2   0   2   2   2   2   2   0   0   2   2   0   0   2   0   2   0   2   0   0   2   0   0   0   0   2   0   2   0   0   0   2   2   2   2   2   2   2   2   0   2   0   2   2   0   0   2   2   0   0   0   0   2   2   0   0   0   2   2   0   0   0   2   2   2   2   2   0   0   0   2   2   2   0   0   0   2   0   2   2   2   2   0   2   0   2   0   2   2   0   0   2   2   0   0   2   2   2   2   0   0   0   2   0   2   0   0   2   0   2   2   2   0   2   2   0   2   0   2   0   0   2   0   2   0   0   0   0   0   2   2   0   2   2   2   0   0   0   2   2   2   2   2   2   0   2   0   0   0   0   2   0   0   0   0   2   2   2   0   2   0   2   0   0   2   2   0   0   0   2   2   0   2   0   2   0
 MK-6-14                2   2   2   2   0   0   2   0   0   2   2   2   2   2   2   0   0   0   2   2   0   2   0   2   2   0   2   2   2   0   2   0   0   2   2   0   0   2   0   2   0   2   0   0   2   0   2   0   0   2   0   2   0   0   0   2   2   2   2   2   2   2   2   0   2   0   2   2   0   0   2   2   0   0   0   2   2   0   0   0   0   2   2   0   0   0   2   2   2   2   2   0   0   0   2   2   2   2   0   0   2   0   2   2   2   2   0   2   0   2   0   2   2   2   0   0   0   0   0   2   2   2   2   0   0   0   2   0   2   0   0   2   0   2   2   2   0   2   2   0   2   0   2   2   0   2   0   2   0   0   2   0   0   2   2   0   2   2   2   0   0   0   2   2   2   2   0   2   2   0   0   0   0   0   2   0   0   0   0   2   2   2   0   2   0   2   2   0   2   0   0   0   0   2   0   0   2   0   0   0
 MK-6-15                2   2   2   2   0   0   2   0   0   2   2   2   0   2   2   0   0   0   2   2   0   0   0   2   2   0   2   2   2   0   2   0   0   0   2   0   0   2   0   2   2   2   0   0   2   0   2   0   0   2   0   2   0   0   0   2   2   2   2   2   2   2   2   0   2   0   2   2   0   0   2   2   0   0   0   2   2   2   0   2   0   2   2   0   0   0   2   2   2   2   2   0   0   2   2   2   2   2   0   0   2   0   2   2   2   2   0   2   0   2   0   2   2   2   0   0   0   0   0   2   2   0   2   2   0   0   2   0   2   0   0   2   0   2   2   2   0   2   2   0   2   0   2   2   0   2   0   2   0   0   2   0   0   2   2   0   2   2   2   0   0   2   2   2   2   2   0   2   0   0   0   2   0   0   2   0   0   0   0   2   2   0   2   2   0   2   2   0   2   0   0   0   0   0   0   0   2   0   0   0
 MK-6-16                2   2   2   2   0   0   2   0   0   2   2   2   0   2   2   2   2   0   2   2   0   0   0   2   2   0   2   2   2   0   2   0   0   0   2   2   0   2   0   2   0   2   0   0   2   0   2   0   0   2   0   2   0   0   0   2   2   2   2   2   2   2   2   0   2   0   2   2   0   0   2   2   0   0   0   2   2   2   2   2   0   2   2   0   0   0   2   2   2   2   2   0   0   0   2   2   2   2   0   0   2   2   2   2   2   2   0   2   0   2   0   2   2   2   2   0   0   0   0   2   2   0   2   2   0   0   2   0   2   0   0   2   0   2   2   2   0   2   2   0   2   0   2   2   0   2   0   2   2   0   0   0   0   2   2   0   2   2   2   0   2   2   2   2   0   2   0   2   0   0   0   2   0   0   2   0   0   0   0   2   2   0   2   2   0   2   2   0   2   0   0   0   0   0   0   0   2   0   0   0
 
!****************************************** Phenotypic Data **********************************************************
!-100.0 is resevred for missing phenotype
SimulatedTrait1        13.2103   16.7665   14.2107   15.2526   16.4641   14.9072   14.8097   12.7913   12.7250   15.2718   14.0557   13.6762   14.9843   17.0563   17.5480   15.5073   15.3007   16.4740   15.7698   14.7001   16.2566   16.0619   15.3989   14.4615   14.5770   14.9498   15.0746   16.0555   13.1768   15.9424   14.4790   15.9957   13.7505   16.5118   17.1352   16.2972   14.9526   15.0845   13.3525   13.3229   14.5496   13.1378   13.7375   15.8052   15.5256   14.7261   16.6367   12.4070   14.4892   15.4260   15.3121   12.9875   13.8448   14.2259   14.5427   16.2855   13.3690   17.1136   14.1740   14.6497   15.9382   13.6465   16.0493   15.1209   14.6869   15.0421   14.9703   15.8664   16.8029   14.7986   13.7232   14.9137   13.5638   13.0545   14.9474   13.5944   13.9593   15.4159   14.6977   15.9956   14.9045   14.3957   13.9541   16.1226   14.7888   15.2398   15.9044   15.6178   13.3181   13.9906   15.7817   12.7704   17.5473   15.5953   17.2525   14.4055   15.5842   16.9097   15.0089   14.7852   14.2426   16.3559   13.9542   16.1934   17.4924   16.0518   13.5888   15.1938   17.0775   13.5192   13.3379   14.6479   14.0212   17.0799   15.3108   14.6867   13.9336   15.6224   12.2167   15.3335   15.8414   16.2306   15.0445   15.3001   12.2480   15.6639   15.8586   14.2549   16.2477   15.4789   13.0982   13.3939   13.5861   14.7362   15.9813   15.1387   14.5175   15.3424   15.8670   15.3022   15.6951   15.1171   14.4689   15.2324   15.7162   13.8308   15.5924   15.3088   14.1209   15.9834   15.1129   16.9897   13.4302   14.9991   14.0629   15.3369   13.8445   14.7211   16.3874   15.8093   12.5345   13.2411   14.8579   15.9994   16.6713   15.6410   16.5595   13.2046   13.4961   14.7877   14.2788   14.6565   17.2101   14.8218   13.7700   14.4830   13.5841   13.5938   14.3740   12.7061   13.1844   14.2007   15.8453   14.2003   13.9683   14.9306   13.2308   13.7686   14.6307   12.7545   15.7513   12.9399   12.7590   14.0538   14.3483   14.6452   14.8344   15.3400   15.9906   16.4717
SimulatedTrait2         9.8330    9.8096    9.7590    8.4290   10.0358   10.7130   10.0622   10.5685   10.8276   10.0091   10.8003   10.8972    9.4212    9.5404    9.6004   10.7865    9.5965    9.8515    9.6280    8.9138    9.5616   10.1643    9.5739    8.9971   10.7068   11.5407    9.6690    9.2785   11.2561    9.0867    8.4411    9.7247   10.0711    9.7243    9.9393    9.1917    8.2981    9.5824    9.2467   10.2705    9.9906    9.5421    9.8973   10.2293    9.9933   11.3321    9.3452    9.2359   10.8422    9.5923    9.3835   10.2295   11.6323   11.1527   10.4864    8.9436   10.7955    9.7177   10.6013    8.9250    9.0427   10.5131   10.2839   10.4220    9.1093    9.8056   10.7574   10.6283    9.3619   11.2213    9.9362    9.2964   10.4448   10.3434   10.4694    9.6784   10.5005   10.0028    8.5839    9.6519    9.8431   10.6628   10.8229    9.5887   10.2202    9.4061   10.1200   11.1668   10.5524    9.9177    9.6541   10.8532    9.4921    9.1526    9.4737   10.6147   10.2468    9.5113    9.1590   10.7820    9.8323    7.9218   10.0936    9.5572    9.5187    9.4951   10.6190   10.3974    9.3521   10.3623   10.8587   10.6119    9.3916    9.6017   11.5733    9.5392    9.7249    9.6644   10.4672   10.2401    9.1848    9.9893    9.7721    9.9121   11.0156    9.9136   10.2782   10.8529   10.1137    8.9289   11.2245   11.0525    9.2056   11.1189    9.5087    9.3314   10.5900   10.5235   10.3756    9.7424    8.5387   10.4945   11.6785   10.3021    9.4565   10.0228    9.2333   10.1349    9.9000    9.7240    8.4856   10.0633   11.1141   10.3917   10.2604    9.5681   10.7097    9.6263    9.3267   10.0975   11.4648   10.0687    9.5095    9.7605    8.7151   10.0810    9.1508   10.3144    9.7099    9.2299    9.2637   10.1263    9.0443   10.2315    9.7484    9.4907   10.2014   11.2198   10.6472    9.7807   10.7228   10.9629   11.2320   10.5120    8.9904   10.0314   10.2273    9.7473   10.5372   11.1609   10.5326   11.1713   11.1712   11.0546   10.5589    9.5957    9.7298    9.2860    9.7072    7.9337
 
