# Supplementary material for: Inclusive Composite Interval Mapping of QTL by Environment Interactions in Biparental Populations
Source: PLoS One. 2015 Jul 10;10(7):e0132414. doi: 10.1371/journal.pone.0132414 (PMC4498613; doi:10.1371/journal.pone.0132414)
Supplement: S5 File — (ZIP) [file pone.0132414.s005.zip › H=0.5/L1/run_00174.met]

!**********************Note: lines staring with "!" are remarks and will be ignored in the program********************
!*********************************General Information**********************************
!Assuming F1 = P1 x P2, populations available in QTL IciMapping are: 
!  1, P1BC1F1 = P1 x F1, the first backcrossing where P1 is used as the recurrent parent;
!  2, P2BC1F1 = P2 x F1, the first backcrossing where P2 is used as the recurrent parent;
!  3, F1DH, F1-derived doubled haploids; 
!  4, RIL or F1RIL, recombination inbred lines through the repeated selfing of F1;
!  5, P1BC1RIL, recombination inbred lines through the repeated selfing of P1BC1F1;
!  6, P2BC1RIL, recombination inbred lines through the repeated selfing of P2BC1F1;
!  7, F2, the selfing generation of F1;
!  8, F3, the selfing generation of F2;
!  9, P1BC2F1, the second backcrossing where P1 is used as the recurrent parent; 
! 10, P2BC2F1, the second backcrossing where P2 is used as the recurrent parent;
! 11, P1BC2RIL, recombination inred lines through the repeated selfing of P1BC2F1; 
! 12, P2BC2RIL, recombination inred lines through the repeated selfing of P2BC2F1; 
! 13, P1BC1F2, the selfing generation of P1BC1F1; 
! 14, P2BC1F2, the selfing generation of P2BC1F1; 
! 15, P1BC2F2, the selfing generation of P1BC2F1; 
! 16, P2BC2F2, the selfing generation of P2BC2F1; 
! 17, P1BC1DH, P1BC1F1-derived doubled haploids; 
! 18, P2BC1DH, P2BC1F1-derived doubled haploids; 
! 19, P1BC2DH, P1BC2F1-derived doubled haploids; 
! 20, P2BC2DH, P2BC2F1-derived doubled haploids; 
   3      !Mapping Population (see remarks above)
   2      !Mapping Function (1 for Kosambi; 2 for Haldane; 3 for Morgan)
   2      !Marker Space Type (1 for intervals; 2 for positions)
   1      !Marker Space Unit(1 for centiMorgans; 2 for Morgan)
   6      !Number of Chromosomes (or Linkage Groups)
 200      !Size of the mapping population
   2      !Number of environments
 
!***************************************** Chromosomes and Linkage Maps **********************************************
!Chromosome                 NumMarkers
-CH1                        16
-CH2                        16
-CH3                        16
-CH4                        16
-CH5                        16
-CH6                        16
!Linkage map (Marker name followed by position or the interval length)
 MK-1-1                1     0.000
 MK-1-2                1    10.000
 MK-1-3                1    20.000
 MK-1-4                1    30.000
 MK-1-5                1    40.000
 MK-1-6                1    50.000
 MK-1-7                1    60.000
 MK-1-8                1    70.000
 MK-1-9                1    80.000
 MK-1-10               1    90.000
 MK-1-11               1   100.000
 MK-1-12               1   110.000
 MK-1-13               1   120.000
 MK-1-14               1   130.000
 MK-1-15               1   140.000
 MK-1-16               1   150.000
 MK-2-1                2     0.000
 MK-2-2                2    10.000
 MK-2-3                2    20.000
 MK-2-4                2    30.000
 MK-2-5                2    40.000
 MK-2-6                2    50.000
 MK-2-7                2    60.000
 MK-2-8                2    70.000
 MK-2-9                2    80.000
 MK-2-10               2    90.000
 MK-2-11               2   100.000
 MK-2-12               2   110.000
 MK-2-13               2   120.000
 MK-2-14               2   130.000
 MK-2-15               2   140.000
 MK-2-16               2   150.000
 MK-3-1                3     0.000
 MK-3-2                3    10.000
 MK-3-3                3    20.000
 MK-3-4                3    30.000
 MK-3-5                3    40.000
 MK-3-6                3    50.000
 MK-3-7                3    60.000
 MK-3-8                3    70.000
 MK-3-9                3    80.000
 MK-3-10               3    90.000
 MK-3-11               3   100.000
 MK-3-12               3   110.000
 MK-3-13               3   120.000
 MK-3-14               3   130.000
 MK-3-15               3   140.000
 MK-3-16               3   150.000
 MK-4-1                4     0.000
 MK-4-2                4    10.000
 MK-4-3                4    20.000
 MK-4-4                4    30.000
 MK-4-5                4    40.000
 MK-4-6                4    50.000
 MK-4-7                4    60.000
 MK-4-8                4    70.000
 MK-4-9                4    80.000
 MK-4-10               4    90.000
 MK-4-11               4   100.000
 MK-4-12               4   110.000
 MK-4-13               4   120.000
 MK-4-14               4   130.000
 MK-4-15               4   140.000
 MK-4-16               4   150.000
 MK-5-1                5     0.000
 MK-5-2                5    10.000
 MK-5-3                5    20.000
 MK-5-4                5    30.000
 MK-5-5                5    40.000
 MK-5-6                5    50.000
 MK-5-7                5    60.000
 MK-5-8                5    70.000
 MK-5-9                5    80.000
 MK-5-10               5    90.000
 MK-5-11               5   100.000
 MK-5-12               5   110.000
 MK-5-13               5   120.000
 MK-5-14               5   130.000
 MK-5-15               5   140.000
 MK-5-16               5   150.000
 MK-6-1                6     0.000
 MK-6-2                6    10.000
 MK-6-3                6    20.000
 MK-6-4                6    30.000
 MK-6-5                6    40.000
 MK-6-6                6    50.000
 MK-6-7                6    60.000
 MK-6-8                6    70.000
 MK-6-9                6    80.000
 MK-6-10               6    90.000
 MK-6-11               6   100.000
 MK-6-12               6   110.000
 MK-6-13               6   120.000
 MK-6-14               6   130.000
 MK-6-15               6   140.000
 MK-6-16               6   150.000
!*********************************** Marker Types ********************************************************************
!Co-dominant marker: When heterozygote F1 is present, P1 is coded as 2, F1 is coded as 1, and P2 is coded as 0; Otherwise, P1 is coded as 2, and P2 is coded as 0. 
!Dominant marker: When heterozygote F1 is present, P1 and F1 are coded as 12, and P2 is coded as 0; Otherwise, P1 is coded as 2, and P2 is coded as 0.  
!Recessive markers: When heterozygote F1 is present, P1 is coded as 2, and F1 and P2 are coded as 10; Otherwise, P1 is coded as 2, and P2 is coded as 0. 
!Missing marker is coded as -1. 
 MK-1-1                 2   0   2   0   2   0   2   2   2   2   2   0   2   0   0   0   0   0   2   2   2   0   0   2   0   0   2   2   2   0   2   2   0   2   0   2   2   0   0   2   0   2   2   2   0   0   2   2   0   0   0   0   0   2   2   0   0   2   0   0   0   2   0   2   2   0   0   0   0   0   2   0   0   2   0   2   2   2   2   2   2   2   2   2   2   2   2   0   0   2   2   2   0   0   0   2   2   0   2   2   2   2   2   0   0   2   0   2   2   2   2   0   0   2   0   2   2   2   2   0   0   2   0   2   0   0   0   0   2   0   2   2   0   0   2   0   2   2   0   0   2   0   0   2   2   0   2   2   2   2   2   2   0   2   2   0   0   0   0   0   0   2   0   0   2   0   2   2   2   2   0   0   2   0   0   0   2   0   0   0   0   2   2   2   0   0   2   0   0   0   2   0   2   0   2   0   0   2   0   0
 MK-1-2                 2   0   2   0   2   0   2   2   2   2   2   0   2   0   0   0   0   0   2   2   2   0   0   2   2   0   2   2   2   0   2   2   0   2   2   2   2   0   2   2   0   2   2   2   0   0   0   0   0   0   0   0   0   2   2   0   0   0   0   0   0   2   0   2   2   0   0   0   0   0   2   0   0   2   0   2   2   2   2   2   2   2   2   2   2   2   0   2   0   2   2   2   0   0   0   2   2   0   2   2   2   2   2   0   0   2   0   2   2   2   2   0   0   2   0   2   0   2   2   0   0   2   0   2   2   2   0   0   2   0   2   2   0   0   2   0   2   2   0   0   2   0   0   2   2   0   2   2   2   2   2   2   0   2   2   0   0   0   0   0   0   2   0   0   2   0   2   2   0   0   2   0   2   0   0   2   2   0   0   0   0   2   2   2   0   0   2   0   0   0   2   0   2   0   2   0   0   2   0   0
 MK-1-3                 2   0   2   0   2   0   2   2   2   2   2   0   2   0   0   0   2   0   2   2   2   0   0   0   2   0   2   2   2   0   2   2   0   2   2   2   2   2   2   2   0   2   2   2   0   0   0   0   0   0   0   0   2   2   2   2   0   0   0   0   0   2   0   2   2   0   0   0   0   0   2   0   0   2   0   2   2   2   0   2   2   2   2   2   2   2   0   2   0   2   2   2   0   0   0   2   2   0   2   2   2   2   2   0   0   2   0   2   2   2   2   0   0   2   0   2   0   2   2   0   0   2   0   2   0   2   0   0   2   0   2   2   0   0   2   0   2   2   0   0   2   0   2   2   2   0   2   2   2   2   2   2   0   2   2   2   0   0   0   0   0   2   2   0   2   0   2   0   0   0   2   0   2   0   0   2   2   0   2   0   0   2   2   2   0   0   2   0   0   0   2   2   2   0   2   0   0   2   0   0
 MK-1-4                 2   0   2   0   2   0   2   2   2   2   2   0   0   2   0   0   2   0   2   2   2   0   0   2   2   0   0   2   2   0   2   2   0   2   2   2   2   2   2   2   0   2   2   2   2   0   0   0   0   0   0   0   2   2   2   2   0   0   0   2   0   2   0   2   2   2   0   0   0   0   2   0   0   2   2   2   2   2   0   2   2   2   2   2   2   2   2   2   0   2   2   2   0   0   0   2   2   0   2   2   0   2   2   0   0   2   0   2   2   2   2   0   0   2   0   2   0   2   2   0   0   2   2   2   0   2   0   0   2   0   0   2   0   0   2   0   2   2   0   0   2   0   2   2   2   0   2   2   0   0   2   2   0   2   2   2   0   0   0   0   0   0   2   0   0   0   2   0   0   0   2   0   2   0   2   2   0   0   2   0   0   2   2   0   0   0   0   0   0   0   2   2   2   0   2   0   0   2   0   0
 MK-1-5                 2   0   2   0   0   0   2   0   2   2   2   0   0   2   0   0   2   2   2   2   2   0   0   2   2   0   2   2   2   0   2   2   0   0   2   0   2   0   2   2   0   2   2   2   2   0   0   0   0   0   0   0   2   2   2   2   0   0   2   2   0   2   0   2   2   2   0   0   0   0   2   2   0   2   2   2   2   2   0   2   2   2   0   2   2   2   2   2   0   2   2   2   0   0   0   2   2   0   0   2   0   2   2   0   0   2   0   0   2   2   2   0   0   2   0   2   0   2   2   0   0   2   2   2   0   2   0   0   2   0   0   2   0   0   2   0   2   2   0   0   2   0   0   2   2   0   2   2   0   0   2   2   0   2   0   2   0   0   0   0   0   0   2   0   0   0   2   0   0   0   2   0   2   0   2   2   0   0   2   0   0   2   2   0   0   0   0   0   0   0   2   2   2   0   2   0   0   2   0   0
 MK-1-6                 2   0   2   0   0   0   2   0   2   2   2   0   2   2   0   0   2   2   2   2   2   0   0   2   2   0   2   2   2   0   2   2   2   0   2   0   2   0   2   2   0   2   2   2   2   2   2   0   0   0   0   0   2   0   2   2   0   0   2   0   0   2   0   2   2   2   0   0   0   0   2   2   0   2   2   2   2   2   0   2   2   2   0   2   2   2   2   2   0   2   2   2   0   2   0   2   2   2   0   2   0   0   2   0   0   2   0   0   2   2   2   0   0   0   0   2   0   2   2   0   0   2   2   2   0   2   0   0   2   0   0   2   0   0   2   0   2   2   0   0   2   0   0   2   2   0   0   2   0   0   2   2   0   2   0   0   0   0   0   0   0   0   2   0   0   0   2   0   2   0   2   0   2   0   2   2   0   0   2   0   0   2   2   0   0   0   0   2   0   0   2   2   2   0   2   0   0   2   0   0
 MK-1-7                 2   0   2   0   0   2   2   0   2   2   2   0   2   2   0   0   2   2   2   2   2   2   0   2   0   0   2   2   2   0   0   2   2   0   2   0   2   0   2   2   0   2   2   2   2   0   2   0   0   2   0   0   2   0   2   0   0   0   2   0   0   2   0   2   2   2   0   0   0   0   2   2   0   2   2   2   2   2   0   0   2   2   2   2   0   2   2   2   2   2   2   2   0   2   0   2   2   2   0   2   0   0   2   0   0   2   0   0   2   2   2   0   0   0   0   2   0   2   2   0   0   2   2   2   0   2   2   0   2   2   2   2   0   0   2   0   2   2   0   0   2   0   0   2   2   0   0   2   0   0   2   2   0   2   0   0   0   0   0   0   0   0   2   0   0   0   0   0   2   0   2   0   2   0   2   2   0   0   2   2   0   2   2   0   0   2   0   2   2   0   2   2   2   0   2   0   0   2   0   0
 MK-1-8                 2   0   2   0   0   2   2   0   0   2   2   0   2   2   0   0   2   2   2   2   2   2   0   2   2   0   2   2   2   0   0   2   2   0   2   0   2   2   2   2   0   2   2   2   2   0   2   0   0   2   0   0   2   0   2   0   0   0   2   0   0   2   0   0   2   2   0   0   0   0   2   2   0   0   2   0   2   2   0   0   2   2   2   2   0   2   0   2   2   0   2   0   2   2   0   2   0   0   0   2   0   0   2   0   0   2   0   0   2   2   2   0   0   0   0   2   0   2   2   0   0   2   2   0   0   0   2   0   2   2   0   2   0   0   2   0   2   2   0   0   2   0   2   2   2   0   0   2   0   0   2   2   2   2   0   0   0   0   0   0   0   0   2   0   0   0   0   0   2   0   2   0   2   0   2   0   0   0   2   2   0   2   2   0   0   2   0   2   2   0   2   2   2   0   2   0   0   2   0   0
 MK-1-9                 0   0   2   0   0   2   2   0   0   2   2   0   2   2   0   0   0   2   2   2   0   2   0   2   2   0   2   2   2   0   0   2   2   0   2   0   2   0   2   2   0   2   2   2   2   0   2   0   0   2   0   0   2   0   0   0   0   0   2   0   0   2   0   0   2   0   0   0   0   0   2   2   0   0   2   0   2   0   0   2   2   2   2   2   0   2   0   2   2   0   2   0   2   2   0   2   2   0   0   2   0   0   2   0   0   2   0   0   2   2   0   2   0   0   0   2   0   2   2   0   0   0   2   0   0   0   2   0   2   2   0   2   2   0   2   0   2   2   0   0   2   0   2   2   2   2   0   2   0   0   2   0   2   2   0   0   0   0   0   0   0   0   2   0   0   0   0   0   2   0   2   0   0   0   2   0   0   0   2   2   0   2   2   0   0   2   0   2   2   0   2   2   2   0   2   0   2   2   0   0
 MK-1-10                0   0   2   2   0   2   2   0   0   2   2   0   2   2   0   0   0   2   2   0   0   2   0   2   2   0   2   2   2   0   0   0   2   2   2   0   2   0   0   2   0   2   2   2   2   0   2   0   0   2   2   0   2   0   0   0   0   0   2   0   0   2   0   2   2   0   0   0   0   0   2   2   0   0   2   2   2   0   0   2   2   2   2   2   0   2   0   2   2   0   2   0   2   2   0   2   2   0   0   0   0   0   2   0   0   2   0   0   2   2   0   2   0   0   0   2   0   2   2   0   0   0   2   0   0   0   2   0   0   2   0   2   2   0   2   2   0   2   0   2   2   0   2   0   2   2   0   2   0   0   2   0   2   2   0   0   0   0   0   2   0   0   2   0   0   0   0   0   0   2   2   0   0   0   2   0   0   2   2   2   0   2   2   0   2   2   2   2   2   0   2   2   2   0   2   0   2   2   0   0
 MK-1-11                0   0   2   2   0   2   2   0   0   0   2   0   2   2   0   0   0   2   2   0   0   2   0   2   2   2   2   2   2   0   0   0   2   2   2   0   2   0   0   2   0   2   2   0   2   0   2   0   0   2   2   0   2   0   0   0   0   0   2   0   0   0   0   2   2   0   0   0   0   2   2   2   0   0   2   0   2   0   0   2   2   2   2   2   0   2   0   2   2   0   2   0   0   2   0   2   2   0   2   0   0   0   2   0   2   2   0   0   2   2   0   2   0   0   0   2   0   2   2   0   0   0   2   0   0   0   2   0   0   2   0   2   0   0   2   2   2   2   0   2   2   0   2   0   2   2   0   2   0   0   2   0   2   2   0   0   0   0   0   0   0   0   2   0   0   0   0   0   0   2   2   0   2   0   2   0   0   2   2   0   2   2   2   0   2   2   2   2   2   0   0   2   2   0   0   0   2   0   0   0
 MK-1-12                0   0   2   2   0   0   2   0   2   0   2   0   2   2   0   0   0   2   2   0   0   2   0   2   2   2   2   0   2   0   0   0   2   2   0   0   0   0   2   2   0   2   2   0   2   0   2   0   0   2   2   0   2   2   0   0   0   0   0   0   2   0   0   0   2   0   0   0   0   2   0   2   0   0   2   0   2   0   0   2   2   2   2   2   0   2   0   2   2   0   2   0   0   2   0   2   2   0   2   2   0   0   2   0   2   2   0   0   2   2   0   2   0   0   2   2   0   2   2   0   0   0   2   0   0   0   2   0   2   2   0   2   0   0   2   0   0   2   0   2   2   2   2   0   2   2   0   2   0   0   2   0   2   0   0   0   0   0   0   0   0   0   2   0   0   0   0   0   0   2   2   0   2   0   2   0   0   2   2   0   0   2   2   2   2   2   2   2   2   0   0   2   2   0   2   0   2   0   0   0
 MK-1-13                0   0   2   2   0   0   2   0   2   0   2   0   0   2   0   0   0   2   0   0   0   2   0   2   2   2   0   0   2   0   0   0   2   2   0   0   0   0   2   2   0   2   2   0   2   0   2   0   0   2   2   0   2   2   0   0   0   0   0   0   2   0   0   0   2   0   0   0   0   2   0   2   0   0   2   0   2   2   0   2   2   2   2   2   0   2   0   2   0   0   2   0   0   2   0   2   2   0   0   2   0   0   2   0   2   2   0   2   2   2   0   2   0   0   2   2   0   2   2   0   2   0   2   0   0   0   2   0   2   2   0   2   0   2   2   2   0   2   0   2   2   2   2   0   2   0   0   2   0   0   2   0   2   0   0   0   0   0   0   0   0   0   2   0   0   0   0   0   0   2   2   0   2   0   2   0   0   2   2   0   0   2   2   2   2   0   2   2   2   0   0   2   2   0   2   0   2   0   0   0
 MK-1-14                0   0   2   2   0   0   2   0   2   0   2   0   0   2   0   0   0   2   0   0   2   2   0   2   2   2   0   0   2   0   0   0   2   2   2   2   0   0   2   2   0   2   2   0   2   0   0   0   0   2   2   2   2   2   0   0   0   0   2   0   2   0   2   0   2   0   2   0   0   2   0   2   0   0   2   0   0   2   0   2   2   2   0   2   0   2   0   2   0   0   2   0   0   2   0   2   2   2   0   0   0   0   2   0   2   2   0   0   2   2   0   2   0   0   2   2   0   2   2   0   2   0   2   0   0   0   2   0   2   2   0   2   0   2   2   2   0   2   0   2   2   2   2   0   2   0   0   2   0   0   2   0   2   0   0   0   0   0   0   0   0   0   2   0   0   0   0   0   0   2   2   2   2   0   2   0   0   2   2   0   0   2   2   0   2   2   2   2   2   0   0   2   2   0   2   0   2   0   0   0
 MK-1-15                2   0   2   2   0   0   2   0   2   0   2   0   0   2   0   0   0   2   0   0   2   2   0   2   2   2   0   0   0   0   0   0   2   2   2   2   0   0   2   2   0   2   2   0   2   0   2   2   0   2   2   2   2   2   0   0   0   0   2   0   2   0   2   0   2   0   0   0   0   2   0   2   0   0   2   0   0   2   0   2   2   2   0   2   0   0   0   2   0   0   2   0   2   2   0   2   2   2   0   0   0   0   2   0   2   2   0   0   2   2   0   2   0   0   2   2   2   2   2   2   2   0   2   0   0   0   2   0   2   0   0   2   0   2   2   2   0   2   0   0   2   2   0   0   2   0   0   2   2   0   2   0   2   0   0   0   0   0   0   0   0   0   2   0   0   0   0   2   2   0   2   2   2   0   2   0   0   2   2   0   0   2   2   0   2   2   0   2   2   0   0   2   2   0   2   0   2   0   0   0
 MK-1-16                0   0   2   2   0   0   2   0   0   0   2   2   0   2   0   0   0   2   0   0   2   2   0   2   0   2   0   0   0   0   0   0   2   2   2   2   0   0   2   0   2   2   2   0   2   0   2   2   0   2   2   2   2   2   0   0   0   0   2   0   2   2   2   2   2   0   0   0   0   2   0   2   0   0   2   0   0   2   0   2   2   2   0   2   0   0   0   2   0   0   2   0   2   2   0   2   2   2   0   0   0   0   2   0   2   2   0   0   2   2   0   2   0   0   2   2   2   2   2   2   2   2   2   0   0   0   2   0   2   0   0   2   0   2   2   2   0   2   0   0   0   2   0   0   2   0   2   2   2   2   2   0   2   0   0   0   0   0   0   0   0   2   2   0   0   0   0   2   2   0   2   2   2   0   2   0   0   2   2   0   0   2   2   0   2   2   0   2   2   2   0   2   2   0   0   0   2   0   0   0
 MK-2-1                 0   2   2   2   2   0   0   2   2   0   2   0   2   2   0   0   2   2   2   2   2   0   2   2   2   0   0   2   0   2   2   2   0   2   0   2   0   2   0   2   0   2   0   2   0   0   2   2   0   2   0   0   0   0   0   2   0   2   0   2   0   2   0   2   2   2   2   0   0   2   2   2   0   2   2   2   0   0   0   0   0   2   0   0   2   2   2   0   2   2   0   2   0   0   2   2   2   0   0   2   0   0   2   0   0   2   0   2   0   2   2   0   0   2   0   2   0   2   2   0   2   2   2   0   0   0   0   2   0   0   0   2   2   0   2   2   2   0   0   2   2   0   2   2   0   0   0   0   0   2   0   0   0   0   2   2   0   2   2   0   0   2   0   0   0   2   2   0   2   0   2   2   2   0   0   2   2   2   2   0   0   0   2   0   2   0   2   2   2   0   0   0   2   2   0   2   2   2   0   2
 MK-2-2                 0   2   2   2   2   0   0   2   2   0   2   0   2   2   0   0   2   2   2   2   0   0   2   2   2   0   2   2   0   2   2   2   0   2   2   2   0   2   0   2   0   2   2   2   0   2   2   2   0   2   0   0   0   0   0   2   0   2   0   2   0   2   0   0   2   2   2   0   0   2   0   2   0   2   2   2   0   2   0   0   2   2   0   0   2   2   2   2   2   2   0   2   0   0   2   2   2   0   0   0   0   0   2   0   0   2   0   2   0   2   2   0   0   2   0   2   0   2   2   0   2   0   2   0   0   0   0   2   0   0   0   2   2   0   0   2   2   0   0   2   2   0   2   2   0   0   0   0   0   2   2   0   0   0   2   2   0   2   2   0   0   2   0   0   0   2   2   0   2   0   2   2   2   0   0   2   2   0   2   0   0   0   2   0   2   0   2   0   2   0   0   0   2   2   0   2   2   0   2   2
 MK-2-3                 0   2   2   2   0   0   2   2   2   0   2   2   2   0   0   0   2   2   2   2   0   0   2   0   2   0   2   0   0   2   2   2   0   2   2   2   0   2   0   2   0   2   2   2   0   2   2   2   0   2   0   0   0   0   0   2   0   2   0   2   0   2   0   0   2   2   2   0   0   2   0   0   0   2   2   2   2   2   0   0   2   2   0   0   2   2   2   2   2   2   0   2   0   0   2   2   2   2   0   0   0   0   2   0   0   2   0   2   0   2   0   2   2   2   0   2   0   2   2   0   2   0   2   0   0   2   0   2   0   0   0   2   0   0   0   2   2   0   0   2   2   0   2   2   0   0   0   0   0   2   2   0   0   0   2   2   0   0   2   0   0   2   0   2   0   2   2   0   2   0   2   2   2   0   0   2   2   0   2   0   0   0   2   2   0   0   2   0   2   0   0   0   2   2   0   2   2   0   2   2
 MK-2-4                 0   2   2   2   2   0   2   2   2   2   2   2   2   0   0   0   2   2   2   2   0   0   0   0   2   0   2   0   0   2   2   2   0   2   2   2   0   2   0   2   0   0   2   2   0   2   2   2   0   2   2   0   0   0   0   2   0   2   0   2   0   2   0   0   2   0   2   0   0   2   0   0   0   2   2   2   2   2   2   2   2   2   0   0   2   2   2   0   2   0   0   2   0   0   2   2   2   2   0   0   2   0   2   0   0   0   2   2   0   2   0   2   2   2   0   2   0   2   0   0   2   2   0   2   0   2   0   2   0   2   0   0   0   0   0   2   2   0   2   2   2   0   2   2   0   0   0   0   0   2   2   0   0   0   2   2   0   0   2   0   0   2   0   2   0   2   2   0   2   0   0   2   2   0   0   2   2   0   2   0   0   0   2   2   0   0   0   0   2   0   2   0   2   2   0   2   2   0   2   2
 MK-2-5                 0   2   2   2   2   0   2   2   2   2   0   2   2   0   0   0   2   2   2   2   0   0   0   0   0   0   2   0   0   2   2   2   0   2   2   2   0   2   0   2   2   0   2   2   0   2   2   0   0   2   0   0   0   0   0   2   0   2   2   2   0   2   0   0   2   0   0   0   2   2   0   0   0   2   2   2   2   2   0   2   2   2   0   0   2   0   2   0   2   0   0   2   2   0   2   2   2   0   0   0   2   0   2   0   0   2   2   2   0   2   0   2   2   2   0   0   0   2   0   0   2   2   0   2   0   2   0   0   0   2   0   0   0   0   0   2   2   0   2   2   2   0   2   2   0   0   0   0   0   2   2   0   0   0   2   2   0   0   2   0   0   2   0   2   0   2   2   0   2   0   0   2   2   2   0   2   2   0   2   0   0   0   2   2   0   0   0   0   2   0   2   0   2   2   0   2   2   0   2   2
 MK-2-6                 0   2   2   2   2   0   2   2   2   2   0   2   2   0   0   0   2   2   2   2   0   0   2   0   0   0   0   0   0   2   2   2   0   2   2   2   0   2   0   2   2   0   2   2   0   2   2   0   0   2   0   0   0   0   0   2   2   0   2   2   0   2   0   0   2   0   0   0   2   2   0   0   0   0   2   2   0   2   0   2   2   2   0   0   2   0   2   0   2   0   0   2   0   0   2   2   2   0   0   0   2   0   2   0   0   0   2   2   0   2   0   2   2   0   0   0   0   0   0   0   2   2   0   2   0   2   0   0   0   2   0   0   0   2   0   2   0   0   2   2   2   0   2   2   2   0   0   0   0   2   2   0   0   0   2   2   0   0   2   0   2   2   0   2   0   2   2   0   2   0   0   2   2   2   0   2   2   0   2   0   0   0   2   2   0   0   0   0   2   2   0   0   2   0   0   2   2   0   2   0
 MK-2-7                 0   2   2   0   2   0   2   0   2   2   2   2   2   0   0   0   2   2   2   2   0   0   2   0   0   0   0   0   0   2   2   0   0   2   2   2   0   2   0   2   2   0   2   2   2   2   2   0   0   2   2   0   0   0   0   2   2   0   2   2   0   2   0   0   2   0   2   0   2   2   2   0   0   0   2   2   0   2   0   2   0   2   0   0   2   0   2   0   2   0   0   2   0   0   2   2   2   0   0   0   2   0   2   0   0   2   2   2   0   2   0   2   2   0   0   2   0   0   0   0   2   2   0   2   0   2   0   0   0   2   0   2   0   2   0   2   0   0   2   2   2   0   2   2   2   0   0   0   0   2   2   0   0   0   2   2   0   0   2   0   2   2   0   2   0   2   2   2   2   0   0   2   2   2   0   2   2   0   2   0   0   0   2   2   0   0   0   0   2   2   0   0   2   0   2   2   2   0   2   0
 MK-2-8                 0   2   2   0   2   0   2   0   2   2   2   2   2   0   0   0   2   2   2   2   0   0   2   0   0   0   0   0   0   2   2   0   0   2   2   2   0   2   0   2   2   0   2   2   2   2   2   0   0   2   2   0   0   0   0   2   2   0   2   2   0   2   0   0   2   0   2   2   2   2   0   0   0   2   0   2   0   0   2   0   0   2   0   2   2   0   2   0   2   0   0   2   0   0   2   2   0   2   0   2   2   2   2   0   0   2   2   2   0   2   0   2   0   0   0   2   0   2   0   0   2   2   0   0   0   2   0   0   0   2   0   2   0   2   0   0   2   0   2   2   2   0   2   2   2   0   0   0   0   2   2   0   0   0   0   2   0   0   2   0   2   2   0   2   0   2   0   2   2   0   0   2   2   2   0   2   2   0   2   0   0   0   2   2   0   0   0   0   2   2   0   2   2   2   2   2   2   0   2   0
 MK-2-9                 0   2   2   0   2   0   2   0   2   2   0   2   2   0   0   0   2   0   2   2   0   0   2   0   0   0   0   0   0   2   2   0   0   2   2   2   0   2   0   2   0   0   2   2   2   0   2   0   0   2   2   0   0   0   0   2   2   0   0   2   0   2   0   0   2   0   2   2   2   2   0   2   2   2   0   2   0   0   2   0   0   2   0   2   2   0   2   0   2   2   0   2   2   0   2   2   0   2   0   0   2   2   0   0   0   2   2   2   0   2   0   2   0   0   0   0   0   2   0   2   2   2   0   2   0   2   0   2   0   2   0   2   0   2   0   0   2   0   2   2   2   0   2   2   2   0   0   0   2   2   2   0   0   0   0   2   0   0   2   0   2   2   0   2   0   2   2   2   2   0   0   2   2   2   2   2   2   0   2   0   0   0   2   2   0   0   0   0   2   2   0   2   2   2   2   2   2   0   2   0
 MK-2-10                0   2   2   0   2   0   2   0   2   2   0   2   2   0   0   0   2   0   2   2   0   0   2   2   0   0   0   0   0   2   2   0   0   2   2   2   0   0   0   2   0   0   0   2   2   2   2   0   0   2   2   2   0   0   0   2   0   0   2   2   0   2   0   0   2   2   2   2   2   2   0   2   2   2   0   2   0   0   2   0   0   2   0   2   2   0   2   0   2   2   0   2   2   2   2   2   0   2   0   0   2   2   0   0   0   2   2   2   0   2   0   2   0   0   0   0   2   2   0   2   2   2   0   2   2   2   0   2   0   2   0   2   2   2   2   0   2   0   2   2   2   2   2   2   2   0   0   0   2   0   2   0   0   0   0   2   0   0   2   0   2   0   0   2   0   2   2   2   2   0   0   2   2   2   2   2   2   0   2   0   0   0   0   2   0   0   0   0   2   2   0   2   2   2   2   2   2   0   2   0
 MK-2-11                0   2   2   0   2   0   2   0   2   2   0   2   2   0   0   0   2   0   2   2   0   0   2   2   0   0   0   0   0   2   2   0   0   2   2   2   0   2   0   0   0   0   0   2   2   2   2   0   2   2   2   2   0   2   0   2   0   0   0   0   0   2   0   0   2   0   2   0   0   2   0   2   2   2   0   2   0   0   2   0   0   0   0   0   2   0   2   0   2   2   0   2   2   2   2   0   0   2   0   0   2   2   0   0   0   2   2   2   0   2   0   2   2   0   2   0   2   2   0   2   0   2   0   2   2   2   0   2   0   2   2   2   2   2   0   0   2   0   2   2   2   2   2   2   2   0   0   0   2   0   2   0   0   0   0   2   0   0   2   2   2   0   0   2   0   2   2   2   2   0   0   2   0   2   2   2   2   0   2   0   0   0   0   2   0   0   0   0   2   0   0   2   2   2   2   2   2   0   2   0
 MK-2-12                0   2   2   0   2   0   2   2   2   2   0   2   2   0   0   0   2   0   2   2   0   0   0   2   0   0   0   0   2   2   2   2   0   2   2   2   0   2   0   0   0   0   0   2   2   2   2   0   2   2   2   2   0   2   0   2   2   0   0   0   0   2   0   0   2   0   2   0   2   2   0   2   2   2   0   2   0   0   2   2   0   0   0   0   2   0   2   0   2   2   2   2   0   2   2   0   0   2   0   0   2   2   0   0   0   2   2   2   2   2   0   2   2   0   0   0   2   2   0   2   0   2   0   2   2   2   0   2   0   2   0   0   2   2   0   0   2   0   2   2   2   2   2   2   2   0   2   0   2   2   2   0   0   2   2   2   0   0   2   2   2   0   0   2   0   2   2   2   2   0   0   2   2   2   2   0   2   0   2   2   0   0   0   2   0   0   0   0   2   0   0   2   2   2   2   0   0   0   2   0
 MK-2-13                0   2   2   0   2   0   2   0   2   2   0   2   2   0   0   0   2   0   2   2   0   0   0   2   0   0   0   0   0   2   2   2   0   2   2   2   0   2   0   0   0   0   0   2   2   2   2   0   2   2   2   2   0   2   0   2   2   0   0   2   0   2   0   0   2   0   2   0   2   2   0   2   2   2   0   2   0   0   2   0   0   0   0   0   2   0   2   0   2   2   0   2   0   0   0   0   0   2   0   0   2   0   0   0   0   0   2   2   2   2   0   2   2   0   0   0   2   2   0   2   0   2   0   2   2   2   0   2   0   2   0   0   2   0   0   0   0   0   2   2   2   2   2   2   0   0   0   0   2   2   0   0   0   2   2   2   2   0   2   2   2   0   0   2   0   2   2   2   0   0   0   2   2   2   0   0   2   0   2   2   2   0   0   2   0   0   0   0   2   0   0   2   2   2   2   0   0   0   0   0
 MK-2-14                0   0   2   0   2   0   0   0   2   2   0   2   2   0   2   0   0   2   2   2   0   0   0   2   0   0   0   0   0   2   2   2   0   2   2   0   0   2   0   2   0   0   0   2   2   2   2   0   2   2   2   2   0   2   0   2   2   0   2   2   0   2   0   0   2   0   2   2   2   2   0   2   2   2   0   2   0   0   2   0   0   0   0   0   0   0   2   0   2   2   0   0   0   0   0   0   0   2   0   0   2   0   0   0   0   0   2   2   2   2   0   2   2   2   0   2   2   2   2   2   0   2   0   2   0   2   0   2   0   2   0   0   2   0   0   0   0   0   2   2   2   2   2   2   0   0   0   0   0   2   0   0   0   2   0   2   2   0   2   2   0   0   0   2   0   0   2   2   0   0   0   2   2   2   0   0   2   0   2   2   2   0   0   2   0   0   0   0   2   0   0   2   2   2   2   0   0   0   0   0
 MK-2-15                0   0   2   0   2   0   0   0   2   2   0   2   2   0   2   0   0   2   2   2   0   0   2   2   0   0   0   0   0   0   2   2   0   2   2   0   0   2   0   2   0   0   0   2   2   2   2   2   2   2   2   2   0   2   0   2   2   2   2   2   0   2   0   0   2   0   0   0   2   2   0   0   2   2   0   2   0   0   2   0   0   0   0   0   0   0   2   0   2   2   0   0   0   0   0   0   0   2   0   0   2   0   0   0   0   0   2   2   2   2   0   2   2   2   0   2   2   2   2   0   0   2   0   2   0   2   0   2   0   2   0   0   2   0   0   0   0   0   2   2   2   2   2   0   0   0   0   0   0   2   0   0   2   2   0   0   2   0   2   2   2   0   0   2   2   0   2   0   0   0   0   2   2   2   0   0   2   0   2   2   2   0   0   0   0   0   0   0   2   2   0   2   2   0   2   0   0   0   0   0
 MK-2-16                0   0   0   0   2   0   0   0   2   2   0   2   2   0   2   0   0   2   2   2   0   0   2   2   0   0   0   0   0   0   2   2   2   2   2   0   0   2   0   0   0   0   0   2   2   0   2   2   2   2   2   0   0   2   0   2   2   2   2   2   0   2   2   0   2   0   0   0   2   0   0   0   2   2   0   0   0   0   0   0   0   0   0   0   0   0   2   0   2   0   0   0   0   0   0   0   0   2   0   2   2   0   2   0   0   0   2   2   2   2   2   0   2   2   0   2   2   2   2   2   0   2   0   0   0   2   0   2   0   2   2   0   2   0   0   2   0   0   2   2   2   2   2   0   0   0   0   0   2   2   0   0   2   2   0   2   2   0   2   2   2   0   0   2   0   0   2   2   0   0   0   0   2   2   0   0   2   0   2   2   2   0   0   0   0   0   0   0   2   2   0   2   2   0   2   0   0   0   0   0
 MK-3-1                 2   2   0   2   0   0   0   0   2   2   0   2   0   0   2   0   0   0   0   2   2   0   0   2   2   0   2   2   0   2   0   0   0   2   2   0   2   2   2   2   0   2   2   0   0   2   0   2   2   0   0   2   0   0   0   2   0   2   0   0   0   2   0   2   0   0   2   2   0   0   0   0   2   2   2   2   2   2   0   2   2   2   2   0   0   2   0   2   0   2   0   0   2   0   0   2   0   2   0   0   2   2   2   0   0   0   0   2   2   2   2   0   0   0   2   0   0   2   0   2   2   2   0   2   2   2   0   0   0   2   2   2   2   0   0   0   0   0   0   2   0   0   2   2   0   0   0   2   2   0   0   0   2   2   2   0   2   2   2   2   2   2   2   2   2   2   2   2   0   2   2   2   2   0   0   2   0   2   2   0   2   2   2   0   2   2   0   0   0   0   0   0   0   0   0   0   0   0   0   0
 MK-3-2                 2   2   0   2   0   0   0   0   2   2   0   2   0   0   2   0   0   0   0   2   2   0   0   2   2   0   2   2   0   2   0   2   0   2   2   0   2   2   2   2   0   2   2   0   0   2   0   2   2   0   0   2   0   0   0   2   0   2   0   0   0   2   0   2   0   0   2   2   0   0   0   0   2   0   2   2   2   2   2   2   2   2   2   0   0   2   0   2   0   2   0   0   2   0   0   2   0   2   0   0   2   2   0   0   0   0   0   2   2   2   0   2   2   0   2   0   0   2   0   2   0   2   2   0   2   2   0   0   0   2   2   2   2   0   0   0   0   0   0   2   0   0   2   2   0   0   2   2   2   0   0   0   2   2   2   0   2   2   2   2   2   2   2   2   2   2   2   2   0   2   2   2   0   0   0   2   0   2   0   0   2   2   2   0   2   2   0   0   0   0   0   0   0   0   0   2   0   0   2   0
 MK-3-3                 2   2   2   2   0   0   0   0   2   2   0   2   0   0   2   0   0   2   0   2   2   0   0   2   2   0   2   0   2   0   0   2   0   0   2   0   2   2   2   2   0   2   2   0   0   2   0   2   2   0   0   0   0   0   2   2   0   2   2   0   0   2   0   2   0   0   2   2   0   0   2   2   2   0   2   2   2   2   2   2   2   2   2   0   0   2   2   2   0   2   0   0   2   0   0   2   0   2   0   0   2   2   0   0   0   0   2   2   2   0   0   2   2   0   2   0   0   2   0   2   0   2   2   0   0   2   0   0   0   2   2   2   2   0   0   0   0   0   0   2   2   0   2   2   0   0   2   2   2   2   0   0   2   2   2   2   2   2   2   2   2   2   2   2   2   2   0   2   2   2   0   2   0   0   0   2   0   2   0   0   2   2   2   0   2   2   0   0   0   0   0   0   0   0   0   2   0   2   2   0
 MK-3-4                 2   2   2   2   0   0   0   0   2   2   0   2   2   0   2   0   0   2   0   2   2   0   0   2   2   0   2   0   2   0   0   2   0   0   2   0   2   2   2   2   0   2   2   0   0   2   0   2   0   0   0   0   0   0   2   2   0   2   2   0   0   2   0   2   0   2   2   0   0   0   2   2   2   0   2   2   2   2   2   2   2   2   2   0   2   2   2   2   2   0   0   0   2   0   0   2   0   2   0   0   2   2   0   0   0   0   2   2   2   0   0   2   2   0   2   0   0   2   0   2   0   2   2   2   0   2   0   0   0   2   2   2   2   0   0   0   0   0   0   2   2   0   2   2   0   0   2   2   2   2   0   0   2   2   0   2   2   2   2   2   2   2   2   2   2   2   0   2   2   2   0   2   0   0   2   2   0   2   0   0   2   2   0   2   2   2   0   0   0   0   0   0   0   0   0   2   0   2   2   0
 MK-3-5                 2   2   2   2   0   0   0   0   2   2   0   2   2   0   2   0   0   2   0   2   2   0   0   2   0   2   2   0   2   0   0   2   0   0   2   0   2   2   2   2   0   2   2   0   0   2   0   2   0   0   0   0   0   0   2   2   0   2   2   0   0   2   0   2   0   2   2   0   0   0   2   2   2   0   2   2   2   2   2   2   2   2   2   0   2   2   2   2   2   0   0   0   2   2   0   2   0   2   0   0   2   2   0   0   0   0   2   2   2   0   0   2   2   0   2   0   2   0   0   2   0   2   0   2   0   2   2   0   0   2   2   2   2   0   0   0   0   0   2   0   2   0   0   2   0   0   2   2   2   2   0   0   2   2   0   2   2   2   2   2   2   2   2   2   2   2   2   2   2   2   0   2   0   0   2   2   0   0   0   0   2   2   0   2   2   2   2   0   2   0   0   0   0   0   0   0   0   2   2   0
 MK-3-6                 0   2   2   2   0   2   0   2   2   2   0   2   2   0   0   0   0   2   2   2   2   0   2   2   0   2   0   0   2   0   0   2   0   0   2   0   2   2   2   2   0   0   2   0   0   2   2   2   0   0   0   0   0   0   2   2   0   2   2   0   0   2   0   2   0   2   0   0   0   0   2   2   2   0   2   2   0   2   2   2   2   2   2   0   2   2   2   2   2   0   0   0   2   2   0   2   0   2   0   0   2   2   0   0   0   0   2   0   2   0   0   2   2   0   2   0   2   0   0   2   2   2   0   2   0   2   2   0   0   2   2   2   2   0   0   0   0   0   2   0   2   0   0   2   0   0   2   2   2   2   2   0   0   2   0   2   2   2   2   0   0   2   2   2   2   2   2   2   2   2   0   2   0   0   2   2   0   0   0   0   2   2   0   0   2   2   2   0   2   0   0   0   0   0   0   0   0   2   0   0
 MK-3-7                 0   2   2   2   0   2   0   2   2   0   0   2   2   0   0   0   2   2   2   2   2   0   2   2   0   2   0   0   2   0   0   2   0   0   2   0   2   0   2   2   0   0   2   0   0   2   2   2   0   0   0   0   2   0   2   2   0   2   2   0   0   2   0   0   0   2   0   0   0   0   2   2   2   0   2   2   0   2   2   2   2   2   2   0   2   2   2   0   2   0   0   0   2   2   0   2   2   2   2   0   2   0   0   0   2   2   2   0   2   0   2   2   2   2   2   0   2   0   0   2   0   2   0   2   0   2   2   0   0   2   2   2   2   0   0   0   0   0   2   0   0   0   0   2   0   0   2   2   2   2   2   0   0   2   0   2   2   2   2   0   0   2   2   2   2   2   0   2   2   2   0   2   0   0   2   2   0   0   0   0   2   2   0   0   2   2   2   0   2   0   0   0   0   0   0   0   0   2   0   0
 MK-3-8                 0   2   2   0   0   2   0   0   2   0   0   2   2   0   0   0   2   2   2   2   0   0   2   2   2   2   0   0   0   0   2   2   0   0   2   2   2   0   2   2   0   0   2   0   0   2   0   2   0   0   0   0   2   0   2   0   0   2   2   0   0   2   0   0   2   2   0   0   0   0   2   2   2   0   2   2   0   2   2   2   2   2   2   0   2   2   2   0   2   0   0   0   2   2   0   2   2   2   2   0   0   0   0   0   2   2   2   0   2   0   2   2   2   2   2   0   2   0   0   2   0   2   0   2   0   2   2   2   0   2   2   2   2   0   0   0   0   0   2   0   0   2   0   2   0   0   2   2   2   0   2   0   0   2   0   2   2   2   2   0   0   0   2   2   2   2   0   2   2   2   0   2   0   0   2   2   2   0   0   0   2   2   0   0   2   2   2   0   0   0   2   0   0   0   0   0   2   2   0   0
 MK-3-9                 0   2   2   0   2   2   0   0   2   0   0   2   0   0   0   2   2   2   2   2   0   0   2   2   0   0   0   0   0   0   0   2   0   0   2   2   0   0   2   2   0   0   2   0   0   2   0   0   0   0   0   0   2   0   2   0   2   2   2   0   0   2   0   0   2   2   0   0   2   0   2   2   2   0   2   2   0   2   2   2   2   0   2   0   2   0   2   0   2   0   0   0   2   2   0   0   2   2   2   0   0   0   0   2   0   2   2   2   2   0   2   2   2   2   2   0   2   0   0   2   0   2   2   2   0   2   2   2   0   2   2   2   2   2   0   0   0   0   2   0   0   2   0   2   0   0   2   2   2   0   2   0   0   0   0   2   2   2   0   0   0   0   2   2   2   2   0   0   2   2   0   2   0   0   2   2   2   0   0   0   2   2   0   0   0   2   2   0   0   0   0   0   0   0   0   0   2   2   0   0
 MK-3-10                2   2   2   0   2   2   0   0   2   0   0   2   2   0   0   2   2   2   2   2   0   0   0   2   0   0   0   0   0   0   0   2   0   0   2   2   0   0   2   0   0   0   2   0   0   2   0   0   0   0   0   0   2   0   2   0   2   2   2   0   0   2   0   0   2   2   0   2   2   0   2   0   2   0   2   2   0   2   2   2   2   0   2   0   2   0   2   0   2   0   0   0   2   2   2   0   2   2   2   0   0   0   0   2   0   2   2   2   2   0   2   2   2   2   2   2   2   0   0   2   0   2   2   2   0   2   0   2   0   2   2   2   2   2   0   0   0   0   0   0   0   2   0   2   0   0   2   2   2   0   2   0   0   0   2   2   2   2   0   2   0   0   2   2   2   0   0   0   2   2   0   2   2   0   2   2   2   0   0   2   2   2   0   0   0   2   2   0   0   0   0   0   0   0   2   0   2   2   0   0
 MK-3-11                2   2   2   0   2   2   0   0   2   0   2   0   2   0   2   2   2   2   2   2   0   0   0   2   0   0   0   0   0   0   0   2   0   0   2   2   0   0   2   0   0   0   2   0   0   2   0   0   0   2   0   0   2   0   2   0   2   2   2   0   0   2   0   0   2   2   0   2   2   0   2   0   2   0   2   2   0   2   2   2   2   0   2   0   2   0   2   0   0   0   0   2   2   2   2   0   2   2   2   0   0   0   0   2   0   2   2   2   2   0   2   2   0   2   2   2   2   0   0   2   0   2   0   2   0   2   0   2   0   2   2   2   0   2   0   0   0   0   0   0   0   2   0   2   0   0   2   2   2   0   2   0   0   0   2   2   2   0   0   2   0   0   2   2   2   0   0   0   2   2   2   2   2   2   0   2   0   0   0   2   2   2   0   0   0   2   2   0   2   0   0   0   0   0   2   0   2   2   0   0
 MK-3-12                2   2   2   0   0   2   0   0   2   0   2   0   2   0   0   0   2   2   2   2   2   0   0   2   0   0   0   0   0   2   0   2   0   0   2   2   0   0   2   0   0   0   2   0   0   2   0   0   0   2   0   0   2   0   2   0   2   2   2   0   0   2   2   0   2   2   0   0   2   0   2   0   2   0   2   2   0   2   2   2   0   0   2   0   2   0   2   0   0   0   0   2   0   2   2   0   2   2   2   0   0   0   0   2   0   2   2   2   2   0   2   2   0   2   2   2   0   0   0   2   0   2   0   0   0   2   0   2   0   2   2   0   0   2   2   0   0   0   0   0   0   2   0   2   0   0   2   2   2   0   2   0   0   0   2   2   2   0   0   2   0   0   2   2   2   0   0   0   2   2   2   2   2   0   0   2   2   0   0   2   2   2   2   0   2   0   2   0   2   0   2   0   0   0   2   0   2   2   0   0
 MK-3-13                2   2   2   0   2   2   0   0   2   0   2   0   2   2   0   0   2   0   2   2   2   0   0   2   0   0   0   0   0   0   2   2   0   0   2   2   0   2   0   0   0   0   2   0   0   0   0   0   0   2   0   0   2   0   2   0   0   2   2   0   0   2   2   0   2   2   0   0   2   0   2   0   2   0   2   0   0   2   0   2   0   0   2   2   2   2   2   0   0   0   0   2   0   2   2   0   2   2   2   0   0   0   0   2   0   2   2   2   2   0   0   2   0   2   2   2   0   0   0   2   0   0   0   0   0   2   0   2   0   2   2   0   0   2   2   2   0   0   0   0   0   2   0   2   0   0   2   2   2   0   2   0   2   0   2   2   2   0   0   0   0   0   2   2   2   0   0   0   0   2   2   0   2   0   0   2   2   0   0   2   2   2   2   0   2   0   2   0   2   0   2   0   2   0   2   0   2   2   0   0
 MK-3-14                2   2   2   0   2   2   0   2   2   0   2   0   0   0   0   0   2   0   2   2   2   0   0   2   0   0   0   0   0   0   2   0   0   0   2   2   0   2   0   0   0   0   2   0   0   0   0   0   0   2   0   0   2   0   2   0   0   2   2   0   0   2   2   0   0   2   0   2   2   0   2   2   0   0   2   0   0   2   0   2   0   0   2   2   2   2   2   0   0   0   0   2   0   2   2   0   2   2   2   0   0   0   0   2   0   2   2   2   2   0   0   0   0   2   2   2   0   0   0   2   0   0   0   0   0   2   0   2   0   2   2   0   0   2   2   2   0   0   0   2   0   2   0   2   0   0   2   2   2   0   2   2   2   0   2   2   2   0   0   0   0   0   2   2   2   2   0   0   2   2   2   0   2   0   2   2   2   0   0   2   2   2   2   0   2   0   2   0   2   2   2   0   2   0   2   0   2   2   0   0
 MK-3-15                2   2   2   0   2   2   0   2   2   0   2   0   0   0   0   0   2   0   2   2   2   0   0   2   0   0   0   0   0   0   2   0   0   2   2   2   0   0   0   0   0   0   2   0   0   0   0   2   0   2   0   0   2   0   2   0   0   2   2   2   0   2   2   0   0   2   0   2   2   0   2   2   0   0   2   0   0   2   0   2   0   0   2   2   2   2   2   0   0   0   0   2   0   2   0   0   2   2   2   0   0   0   0   0   0   2   2   2   2   2   0   0   0   2   2   2   0   0   0   2   0   0   0   0   0   2   0   2   2   2   2   2   0   2   2   2   0   0   0   2   0   2   0   2   0   0   2   2   2   0   2   2   2   0   2   2   2   0   2   0   0   0   2   0   2   2   0   2   2   2   0   0   2   0   2   2   2   0   0   2   2   0   2   0   2   0   2   0   2   2   2   0   2   0   0   0   0   2   0   0
 MK-3-16                2   2   2   0   2   2   0   2   2   0   2   0   0   0   0   0   2   0   2   2   2   0   0   2   0   0   0   0   0   2   2   0   0   2   0   2   0   0   0   2   0   0   2   0   0   2   2   2   0   2   2   0   2   0   2   0   0   2   2   2   0   2   0   0   0   2   0   2   2   0   2   2   0   0   2   0   0   2   0   0   0   0   2   2   2   0   2   0   0   0   2   2   0   2   0   0   2   2   2   0   0   0   0   0   0   2   2   2   2   2   0   0   0   0   2   0   0   2   0   2   0   0   0   0   0   2   0   2   2   2   0   2   0   2   2   2   0   0   0   0   0   2   0   2   0   0   2   2   2   2   2   2   2   0   2   0   2   0   2   0   0   0   2   0   2   2   0   0   2   2   0   2   0   0   2   2   2   0   0   0   2   0   2   0   0   0   2   0   2   2   2   0   2   0   0   0   0   2   0   0
 MK-4-1                 0   0   2   0   2   0   0   2   2   0   0   2   0   2   2   2   2   0   2   0   0   0   2   0   2   0   0   0   2   0   0   0   2   2   0   0   0   2   2   0   0   0   0   2   0   2   2   2   2   0   2   0   2   2   2   2   0   2   0   0   0   2   2   2   2   0   2   0   0   2   0   2   2   0   2   0   0   2   0   2   0   2   0   2   0   2   2   2   2   0   0   2   2   2   2   0   2   2   2   0   2   2   0   2   2   2   0   0   0   0   2   0   2   2   0   0   0   2   2   2   2   0   0   0   0   2   0   0   2   2   2   0   2   2   0   0   0   2   2   2   0   0   0   0   2   0   2   2   0   2   0   2   0   2   2   2   2   2   2   0   0   0   0   0   0   0   0   0   0   2   2   0   2   0   2   2   2   2   0   2   2   2   2   2   0   0   0   2   2   2   2   2   0   0   0   2   0   2   0   2
 MK-4-2                 0   0   2   0   2   2   2   2   2   0   0   2   0   0   2   2   2   0   2   0   0   0   2   0   2   0   0   0   2   0   0   0   2   2   0   0   0   2   2   0   0   0   2   2   0   2   0   2   2   0   2   0   2   2   2   2   0   2   0   0   0   2   2   2   2   0   2   0   0   2   0   2   2   0   2   2   0   2   2   0   2   2   0   2   0   2   2   2   2   0   0   2   2   2   2   0   2   2   2   0   2   2   0   2   2   2   0   0   0   0   2   0   2   2   0   0   0   2   2   2   2   0   2   0   0   2   0   0   2   2   0   0   2   0   0   0   0   0   2   2   2   0   0   0   2   0   2   2   0   2   0   2   0   2   2   2   2   2   2   0   2   0   0   0   0   0   0   0   2   2   2   0   2   0   0   0   2   2   0   2   2   2   2   2   0   0   0   2   2   2   2   2   0   0   0   2   2   2   0   0
 MK-4-3                 0   0   2   0   2   2   2   2   2   0   0   2   0   0   2   2   2   0   2   0   2   0   2   0   2   0   0   0   2   0   0   0   2   2   0   0   0   2   2   0   0   0   2   2   0   2   0   2   2   0   2   0   2   2   2   0   0   2   0   0   0   2   2   2   2   0   2   0   0   2   0   2   2   0   2   2   0   0   2   0   2   2   0   2   0   2   2   0   2   0   2   2   2   2   2   0   2   2   2   0   2   2   0   2   2   2   0   0   0   0   2   0   2   2   0   0   0   2   2   2   2   0   2   0   0   2   2   0   2   2   0   2   2   0   0   0   2   0   2   2   2   0   0   2   2   0   2   2   0   2   0   2   0   2   2   2   2   2   2   0   2   0   0   0   0   0   0   0   2   2   0   0   2   0   0   2   0   2   0   2   2   0   2   2   0   0   2   2   2   2   2   0   0   0   2   2   2   0   0   0
 MK-4-4                 0   0   2   2   2   2   2   2   2   0   0   0   0   0   2   2   2   0   2   0   2   0   2   0   2   0   2   0   2   0   0   0   2   2   0   2   0   2   2   0   0   0   2   2   0   2   0   2   2   0   2   0   2   2   2   0   0   2   0   2   0   2   2   2   2   0   2   0   0   2   0   2   2   0   2   2   0   0   0   2   2   2   0   2   0   0   2   0   2   0   2   2   2   2   2   0   2   2   2   0   2   2   0   2   0   2   0   0   0   0   2   0   2   2   0   0   0   2   2   2   2   0   2   0   0   2   2   0   2   2   0   2   2   2   0   0   2   0   2   2   2   0   0   0   0   0   2   2   0   0   0   2   0   2   2   2   2   2   0   0   2   0   0   2   2   0   0   0   2   2   0   2   2   0   0   2   0   2   0   2   2   0   2   2   0   0   2   0   2   2   2   0   0   0   2   2   2   0   0   0
 MK-4-5                 0   0   2   2   2   2   2   2   2   0   2   0   0   0   2   2   0   0   2   0   0   2   2   0   2   2   2   0   2   0   0   0   2   2   0   2   0   2   2   0   0   0   2   2   0   2   0   2   2   0   2   0   2   2   2   0   0   0   2   2   0   2   2   2   2   0   2   2   0   2   0   2   2   0   2   2   2   0   0   2   2   2   0   2   0   0   2   0   2   0   2   2   2   2   2   0   2   2   2   0   2   2   0   2   0   2   0   0   2   0   2   0   0   2   0   0   0   2   2   2   2   0   2   0   0   2   2   0   2   2   0   2   2   2   0   0   0   0   2   2   2   0   0   0   0   0   2   2   0   0   0   2   0   2   2   2   2   2   0   0   2   2   0   2   2   0   0   0   2   0   2   2   2   0   0   2   2   2   0   2   2   0   2   2   0   0   2   0   2   2   2   0   0   2   0   2   2   2   2   0
 MK-4-6                 0   0   2   2   2   2   2   2   2   0   2   0   0   0   2   2   0   2   2   0   0   2   2   2   2   2   2   0   0   0   0   0   2   2   0   2   0   0   2   0   0   0   2   2   0   2   0   2   2   2   2   0   2   2   2   0   0   2   2   2   0   2   0   2   2   0   2   2   0   2   0   2   2   0   2   2   2   0   0   0   2   2   0   2   2   0   2   0   2   0   2   2   2   2   2   0   2   2   2   0   2   2   0   0   2   2   0   0   2   0   2   0   0   2   0   0   2   0   2   2   2   0   2   0   0   2   2   0   2   2   0   2   2   2   0   0   0   0   2   2   2   0   0   0   0   0   2   2   0   0   0   2   0   2   2   2   2   0   0   0   2   2   0   2   2   0   0   0   2   0   2   0   2   2   0   2   2   2   0   2   2   0   2   2   2   2   2   0   2   2   2   0   0   2   0   2   2   2   2   0
 MK-4-7                 0   0   2   2   2   2   2   2   2   0   2   0   0   0   2   2   0   2   2   0   0   2   2   2   2   2   2   0   0   0   2   0   2   2   0   2   0   0   2   0   2   2   2   2   0   2   2   2   2   2   2   0   2   2   2   0   0   2   2   2   0   2   0   2   2   0   2   2   0   2   0   2   2   0   2   2   2   0   0   0   2   2   0   2   2   0   2   2   2   0   0   2   2   2   2   0   2   2   0   0   2   2   2   0   2   0   0   0   2   0   2   0   0   0   0   0   2   0   2   2   2   0   0   0   0   2   2   0   2   2   0   2   2   2   0   0   0   0   2   2   2   0   0   0   0   0   2   2   0   0   0   2   0   2   2   2   2   0   0   0   2   2   0   2   2   2   0   0   0   0   2   0   2   2   0   2   2   2   0   2   2   0   0   2   2   2   2   0   2   2   2   2   0   2   2   2   2   2   0   0
 MK-4-8                 0   0   2   2   0   2   2   2   2   0   2   2   2   2   2   2   0   2   2   0   0   2   2   2   2   2   2   0   0   0   2   0   2   2   2   2   0   0   2   0   2   2   2   2   0   2   2   2   2   2   2   0   0   2   2   0   0   2   2   2   2   2   0   2   2   0   2   0   0   2   0   2   2   0   2   2   2   0   0   0   2   2   0   2   2   0   2   2   2   0   0   2   2   2   2   0   2   0   0   0   2   2   2   0   2   0   0   0   2   0   2   0   2   0   0   2   2   0   2   2   2   0   0   2   0   2   2   0   2   2   0   2   2   2   0   2   0   0   2   2   2   0   0   0   0   0   2   2   0   0   0   2   0   0   2   2   0   0   0   0   2   2   0   2   2   2   2   0   0   0   2   0   0   2   0   2   2   2   0   2   2   0   0   2   2   2   2   0   2   2   2   2   0   2   2   2   2   2   0   0
 MK-4-9                 0   0   2   2   0   2   2   2   2   0   2   2   2   2   2   2   0   2   2   0   0   2   2   2   2   2   2   0   0   0   2   0   2   2   2   2   2   0   0   0   2   2   2   2   0   2   2   2   2   2   2   0   0   2   2   0   0   2   2   2   0   2   0   2   2   0   2   0   0   2   0   2   2   0   0   2   2   0   0   0   2   2   0   2   2   0   2   2   2   2   0   2   2   2   2   0   2   0   0   2   2   2   2   0   2   2   0   0   2   0   2   0   2   0   0   2   2   0   2   2   2   0   0   2   0   2   2   0   2   2   0   2   2   2   0   2   2   0   2   2   2   0   0   0   0   0   2   2   2   0   0   0   0   0   2   2   0   0   0   0   2   2   0   2   2   2   2   0   0   0   2   0   0   2   2   2   2   2   0   2   2   0   0   2   0   2   2   0   2   2   2   2   0   2   2   2   2   2   0   0
 MK-4-10                0   0   2   2   0   2   2   2   0   0   0   2   2   0   0   2   0   2   2   0   0   2   2   0   2   2   2   2   0   0   2   0   2   2   2   0   0   0   0   0   2   2   2   2   0   2   2   2   2   2   2   0   0   2   2   0   0   2   2   2   0   2   0   2   2   0   2   0   0   2   0   2   2   0   0   2   2   0   2   0   2   2   0   2   2   2   2   2   2   2   0   2   2   2   2   0   2   0   0   2   2   2   2   0   2   0   0   0   2   0   2   0   0   0   0   2   2   0   0   2   2   0   2   2   0   2   2   0   2   2   2   2   2   2   0   2   2   0   2   2   2   0   0   0   2   0   2   2   2   0   0   0   0   0   2   0   0   0   0   0   2   2   0   2   2   2   2   0   0   2   2   0   0   2   2   2   2   2   0   2   2   0   0   2   0   2   2   0   2   0   2   2   0   2   2   0   2   2   2   0
 MK-4-11                2   0   2   2   0   2   2   2   0   0   0   2   2   0   0   2   0   2   2   0   0   2   0   0   2   2   2   2   0   0   2   0   2   2   2   0   0   0   0   0   2   2   0   2   0   2   2   2   2   2   2   0   0   2   2   0   0   2   2   2   0   2   0   2   2   0   2   0   0   2   0   2   2   0   0   2   2   0   2   0   2   2   0   2   2   0   2   2   2   0   0   2   2   2   2   0   0   0   0   2   2   2   2   0   2   0   0   0   2   0   2   0   0   0   0   2   2   0   0   2   2   0   0   2   0   2   2   0   2   2   2   0   2   2   0   2   2   0   2   2   2   0   0   2   2   0   2   2   2   0   0   0   0   0   2   2   0   0   0   0   2   2   2   2   2   2   2   0   0   2   2   0   0   2   2   2   2   2   0   2   2   0   0   2   0   2   2   0   2   0   2   2   0   2   2   0   2   2   0   0
 MK-4-12                2   0   2   2   0   2   2   2   2   0   0   2   2   0   0   2   0   2   2   0   0   2   0   0   2   2   2   2   0   0   2   0   2   2   2   0   0   2   0   0   2   2   0   2   0   2   2   2   2   2   2   0   0   2   2   0   2   2   2   2   0   2   0   2   2   0   2   0   0   2   0   2   2   0   0   2   2   0   2   0   2   2   0   2   2   0   2   0   2   0   0   2   2   2   2   0   0   0   0   2   2   2   2   0   2   2   0   0   2   2   2   0   0   0   0   2   2   0   0   2   2   0   0   2   0   2   2   0   2   2   2   0   2   2   0   2   2   0   2   2   2   0   0   2   2   0   2   2   2   0   0   0   0   0   2   2   2   0   0   0   2   2   2   2   2   2   2   0   0   2   2   2   0   2   2   2   2   2   0   2   2   0   0   2   0   2   2   0   2   2   0   2   0   2   2   0   2   2   0   0
 MK-4-13                2   0   2   2   0   2   0   2   0   0   0   2   2   0   0   2   0   2   2   0   0   2   0   0   2   0   2   2   0   0   2   0   2   2   2   0   0   2   0   0   2   2   0   0   0   2   2   0   2   2   2   2   0   2   2   0   2   2   2   2   0   0   2   2   2   0   2   0   0   2   0   2   2   0   0   2   2   0   0   0   2   2   2   2   2   0   2   0   2   0   0   2   2   2   2   2   0   0   2   2   2   2   2   0   2   2   0   0   2   2   2   0   0   0   0   2   2   0   0   2   2   0   0   2   0   2   0   0   0   2   2   0   2   0   0   2   2   0   2   2   2   0   0   2   2   2   2   2   2   0   0   0   0   0   2   2   2   0   0   0   2   2   2   2   2   2   0   0   0   2   2   2   0   2   2   2   0   2   0   2   2   0   0   2   0   0   2   2   2   2   2   2   0   0   2   0   2   2   0   0
 MK-4-14                2   2   2   2   0   0   0   2   0   2   0   2   2   0   0   2   0   2   2   0   2   2   0   0   2   0   2   2   0   0   2   0   2   2   2   0   0   0   0   0   2   2   0   0   0   2   2   0   2   2   2   2   2   2   2   0   2   2   2   2   0   0   2   2   2   0   2   0   0   0   2   2   2   0   2   2   2   0   0   2   2   2   2   2   2   0   2   0   2   0   0   2   2   2   2   2   0   0   2   2   2   2   2   0   2   2   0   2   2   2   2   0   0   0   0   2   2   0   0   2   2   0   0   2   0   2   0   2   0   2   2   0   2   0   0   2   2   0   2   0   0   0   0   2   2   0   2   0   2   2   0   0   2   0   0   2   2   0   0   0   0   2   2   2   2   2   0   0   0   2   2   0   0   2   2   2   0   2   0   2   2   0   0   2   0   0   2   2   2   0   0   2   0   0   2   0   2   2   0   0
 MK-4-15                0   2   2   2   0   0   0   0   0   2   0   2   2   0   0   2   0   2   2   0   2   2   0   0   2   0   0   2   0   0   2   0   0   2   2   0   0   0   0   0   2   2   0   2   0   2   2   0   2   2   2   2   2   2   0   0   2   2   2   2   0   0   2   2   2   0   2   0   2   0   2   2   2   2   2   2   2   0   0   0   2   0   2   2   2   0   0   0   2   0   0   0   2   2   0   2   0   0   2   2   0   2   2   0   2   2   0   2   2   2   2   2   0   2   0   2   2   0   2   2   2   0   0   2   0   2   0   2   0   2   2   0   2   0   0   2   2   0   2   0   0   0   0   2   2   0   2   0   2   2   0   0   2   0   0   2   2   0   0   0   0   2   2   2   2   2   0   0   0   2   2   0   0   2   2   2   0   2   0   2   2   0   0   0   2   0   2   2   2   0   0   2   0   0   2   0   2   2   0   0
 MK-4-16                0   2   2   2   0   2   0   0   0   2   0   2   2   0   0   2   0   2   2   0   2   2   0   0   2   0   0   2   0   0   2   0   0   2   2   0   0   0   0   0   2   2   0   2   2   2   2   0   2   2   2   2   2   2   0   0   2   2   2   2   0   0   2   2   2   0   2   0   2   0   2   2   2   2   2   2   2   0   0   0   2   0   2   0   2   0   2   0   2   0   0   0   2   2   0   2   0   0   2   0   0   2   0   0   2   2   0   2   2   2   2   0   0   2   0   0   2   0   2   2   2   0   2   2   0   2   0   2   0   2   2   0   2   0   0   2   2   0   2   0   0   2   0   2   2   0   2   0   2   2   0   0   2   0   0   2   2   0   0   0   0   2   2   2   2   2   0   0   0   2   0   0   0   0   2   2   0   2   0   2   2   0   0   0   2   0   2   2   2   0   0   2   0   0   2   0   2   2   0   0
 MK-5-1                 0   0   2   0   2   2   0   2   2   2   2   2   2   2   2   0   0   0   0   2   0   0   0   2   0   2   2   0   0   2   2   0   0   2   0   0   0   0   0   2   2   2   2   0   0   2   0   0   0   0   0   0   2   0   0   2   2   2   2   0   2   2   0   0   2   0   2   0   2   0   0   2   2   2   2   2   0   2   0   0   2   0   0   0   2   0   2   0   2   0   2   2   0   0   2   2   2   0   0   0   0   2   2   2   2   2   0   2   0   0   2   0   2   0   2   2   0   0   2   0   2   0   0   2   0   2   0   0   0   0   2   0   0   2   0   0   2   2   0   0   0   2   2   2   2   0   2   0   2   0   0   0   0   0   2   0   2   2   2   2   0   2   0   2   2   2   0   0   0   2   2   2   2   0   0   0   2   2   0   2   0   0   0   2   2   2   2   2   0   2   2   2   2   2   2   0   0   2   0   0
 MK-5-2                 0   0   2   0   2   2   0   2   2   2   2   2   0   2   2   0   0   0   0   0   0   0   0   2   0   2   2   0   0   2   2   0   0   2   0   0   2   0   0   2   2   2   2   0   2   2   2   0   0   0   0   0   2   0   0   2   2   2   2   0   2   2   0   0   2   0   2   0   2   0   0   2   2   2   2   2   0   2   0   0   2   0   2   0   2   0   2   0   2   0   2   2   0   0   2   2   2   0   0   0   0   2   2   2   2   2   0   0   0   2   2   0   2   0   2   2   0   0   2   0   0   0   0   0   0   2   0   0   0   2   2   0   0   2   0   0   0   0   2   0   0   2   2   2   2   0   2   0   2   0   0   0   0   0   2   0   2   2   2   2   0   2   0   2   2   2   0   0   0   2   2   2   2   0   0   0   2   2   0   2   0   0   0   2   2   2   2   2   0   0   2   2   2   2   2   0   0   2   2   0
 MK-5-3                 0   0   2   0   2   2   0   2   2   0   2   2   0   2   2   0   0   0   2   0   2   0   0   2   0   2   0   0   2   2   2   0   0   0   0   0   2   0   0   2   0   2   2   2   2   2   2   2   0   0   0   0   2   0   0   2   2   2   2   0   0   2   0   0   2   0   2   0   2   0   0   2   2   2   2   2   0   2   0   0   2   0   0   0   2   0   2   0   2   2   2   2   0   0   2   2   2   0   0   0   0   2   2   2   2   2   0   0   0   2   2   0   2   2   0   2   0   0   2   0   0   0   0   0   0   2   0   0   0   2   2   0   0   2   0   0   0   0   2   0   0   2   2   2   2   0   2   0   2   0   2   0   0   0   0   0   2   2   2   2   0   2   0   2   2   2   0   0   0   2   2   2   2   2   2   0   2   2   0   2   0   0   2   2   2   2   2   0   0   0   2   2   2   2   2   0   0   0   2   0
 MK-5-4                 0   0   2   0   2   2   0   2   2   2   2   2   0   2   2   2   0   0   2   0   2   0   0   2   0   2   0   0   0   2   2   2   0   0   0   0   2   0   0   2   0   2   2   2   2   2   0   2   0   0   0   0   2   0   0   2   2   2   0   0   2   2   0   0   2   0   0   0   2   0   0   2   2   2   2   2   0   2   0   0   2   0   0   0   2   0   2   0   2   2   2   2   0   2   0   2   2   0   2   0   0   2   2   2   0   2   0   2   0   2   2   0   2   2   0   2   0   0   2   0   0   0   0   2   0   2   0   0   0   2   2   0   0   2   0   0   0   0   2   0   0   2   2   0   2   0   2   0   2   0   2   2   0   0   0   0   2   2   2   2   0   2   0   2   2   2   0   0   0   2   2   2   2   2   2   0   2   2   0   2   0   0   2   2   2   2   2   0   0   0   2   2   2   0   2   0   0   0   2   2
 MK-5-5                 0   0   2   0   0   0   0   0   2   0   2   2   0   2   2   2   0   0   2   0   2   2   0   2   0   2   0   2   0   2   2   2   0   0   0   0   2   0   0   2   0   2   2   2   2   2   0   2   0   0   0   0   2   0   2   0   2   2   0   0   2   2   0   0   2   0   0   0   2   2   0   2   2   2   2   2   0   2   0   0   2   0   0   0   2   0   2   0   2   2   2   2   2   2   0   2   2   0   2   2   0   2   2   2   0   2   0   2   0   2   2   0   2   2   0   2   0   0   2   0   0   0   0   2   0   2   0   0   0   2   0   0   0   0   0   0   0   0   2   0   0   2   2   0   2   0   2   0   2   0   2   2   0   0   2   0   2   2   2   2   0   2   0   2   2   2   0   0   0   2   0   2   2   2   2   0   2   2   0   2   0   0   0   2   0   2   2   0   0   0   2   2   2   0   2   0   0   0   2   2
 MK-5-6                 0   0   2   2   0   0   0   2   2   0   2   2   0   2   2   2   0   0   2   0   2   0   0   2   0   2   0   2   0   2   2   2   0   0   2   0   0   0   0   2   0   2   2   2   2   2   0   2   0   0   0   0   2   0   2   0   2   2   0   0   2   2   0   0   2   0   0   0   2   2   0   0   2   2   2   2   0   2   0   2   2   0   0   0   2   0   0   0   2   2   2   2   2   2   0   2   2   0   2   2   0   2   2   2   0   2   0   0   0   2   2   0   2   2   0   2   0   0   2   0   0   0   0   2   0   2   0   0   0   2   0   0   0   0   0   0   2   0   2   0   0   0   0   0   2   0   2   0   2   2   2   2   0   0   2   0   0   2   2   0   0   2   0   2   2   2   0   0   0   2   0   2   2   2   2   0   2   0   0   2   2   0   0   2   0   2   2   0   0   0   2   2   2   0   2   0   0   0   2   2
 MK-5-7                 0   0   2   2   0   2   0   2   0   0   2   2   0   2   2   2   0   0   2   0   2   0   0   2   0   2   0   2   0   2   2   2   0   0   2   0   0   0   0   2   0   0   2   2   2   0   0   2   2   0   2   0   2   0   2   0   2   2   0   0   2   2   0   0   2   0   0   0   2   2   0   0   2   2   2   2   0   0   0   2   2   0   0   2   2   0   0   0   2   2   2   2   2   2   0   2   2   2   2   2   2   2   0   2   0   2   0   0   0   2   0   0   2   2   0   2   0   2   2   0   2   0   0   2   0   2   0   2   0   0   0   0   2   0   0   0   0   0   2   0   0   0   0   0   2   0   2   0   2   2   2   2   0   0   2   0   2   2   2   0   0   0   0   2   2   2   0   2   0   2   0   2   2   2   2   0   2   0   0   2   2   0   2   2   0   2   2   0   0   0   2   2   2   0   2   0   0   0   2   0
 MK-5-8                 2   0   2   2   0   2   0   2   0   2   2   2   0   2   2   2   0   0   2   0   2   0   0   2   0   2   0   2   0   0   2   0   0   0   2   0   0   0   2   2   0   0   2   2   2   0   0   2   0   0   0   2   0   0   2   0   2   2   2   0   0   2   0   0   2   0   0   2   2   2   0   0   2   2   2   0   0   0   0   2   2   2   0   2   2   0   2   0   2   2   2   2   2   2   0   2   0   2   2   0   2   2   0   2   0   2   0   0   0   2   0   2   2   2   0   2   0   0   2   0   2   0   0   2   0   0   0   2   0   0   0   0   2   0   0   0   0   0   0   0   0   0   2   2   0   0   2   0   2   2   2   2   0   2   2   2   2   2   2   0   0   0   0   2   2   2   0   2   0   2   0   2   2   2   2   0   2   0   0   2   2   0   2   2   0   2   2   0   0   0   2   2   0   0   2   0   0   0   2   0
 MK-5-9                 2   2   2   2   0   2   0   2   0   2   0   0   0   2   2   2   2   0   2   0   2   0   0   2   0   2   2   2   0   0   0   0   0   0   2   0   0   0   2   2   0   2   2   2   2   0   0   2   0   0   0   0   0   0   2   0   2   2   2   0   0   2   0   0   2   2   0   2   0   0   0   0   2   2   2   0   0   0   0   2   2   2   0   2   2   0   2   0   2   2   2   2   2   2   0   2   0   2   2   0   2   2   0   2   0   2   0   0   0   2   0   2   2   0   0   2   0   0   2   0   2   0   0   2   0   0   0   2   0   0   0   0   0   0   2   0   0   0   0   0   0   0   2   2   0   0   2   0   2   2   2   2   2   0   2   2   2   2   2   0   0   0   0   2   2   2   0   2   0   2   0   2   2   2   2   0   2   0   0   2   0   0   2   2   0   2   2   2   0   0   2   2   0   0   2   0   0   0   2   0
 MK-5-10                2   2   0   2   0   2   0   2   0   2   0   0   0   2   2   2   2   0   2   0   2   0   0   2   0   2   2   2   0   0   0   0   0   0   2   0   0   0   2   2   0   2   2   2   2   0   0   2   0   0   0   0   0   0   2   0   2   2   2   0   2   2   0   0   2   2   0   2   0   0   0   0   2   0   2   0   0   0   0   2   2   2   0   0   2   2   2   0   2   2   2   2   2   2   0   2   2   2   2   0   2   2   0   2   0   0   0   0   2   2   0   2   2   0   0   2   0   0   2   0   2   0   0   0   0   0   0   2   0   0   0   0   2   0   0   0   0   0   0   0   0   0   2   2   0   0   2   0   2   2   2   2   2   0   2   2   0   2   2   0   0   0   0   2   2   2   0   2   0   2   0   2   2   2   2   0   2   0   0   2   0   0   2   0   0   2   2   2   0   0   2   2   0   0   2   0   0   0   2   0
 MK-5-11                2   2   0   2   0   2   0   2   0   0   0   0   0   2   2   2   2   0   2   0   2   0   0   2   0   2   2   2   0   0   0   0   2   0   0   0   0   0   2   2   0   2   2   2   2   0   0   2   0   0   2   0   2   0   2   0   2   0   2   0   2   2   0   0   2   2   0   2   0   0   0   0   2   0   2   2   0   2   0   2   0   2   0   0   2   2   2   0   2   2   2   2   2   2   2   2   2   2   2   2   2   0   0   2   0   0   0   2   2   0   0   2   2   0   0   2   0   0   2   0   2   0   0   0   0   0   0   2   2   0   0   0   2   0   0   0   2   0   0   0   0   0   2   2   0   0   0   0   2   2   2   2   0   0   2   2   0   2   2   0   0   0   0   2   2   2   2   2   0   2   0   2   2   2   2   0   2   0   0   2   0   0   2   0   0   2   2   2   2   0   2   0   0   0   2   0   0   0   2   0
 MK-5-12                2   2   0   2   0   2   0   2   0   0   2   2   0   2   2   0   2   0   2   0   2   0   0   2   2   2   2   2   0   0   0   2   2   0   2   0   0   0   2   2   0   2   2   2   2   0   0   2   0   0   2   0   2   0   2   0   2   0   2   0   2   2   0   0   0   2   0   2   0   0   0   0   2   0   2   2   0   2   0   2   0   2   0   0   2   2   2   0   2   2   2   2   2   2   2   2   2   2   2   2   2   0   0   2   0   2   2   2   2   0   0   2   2   0   2   2   0   0   2   0   2   0   0   0   0   0   0   2   2   2   0   0   2   0   2   2   2   0   0   0   2   0   2   2   0   0   2   0   2   0   2   2   0   0   2   2   0   2   2   0   0   0   0   2   2   2   2   2   0   2   0   2   2   2   2   0   2   0   0   2   2   0   2   0   0   2   2   2   2   0   2   2   0   0   2   0   0   0   2   0
 MK-5-13                2   2   0   2   0   2   2   0   0   2   2   2   0   2   2   0   2   0   2   0   2   0   0   2   2   2   2   2   0   0   0   0   2   0   2   0   0   0   2   2   2   2   2   2   2   0   0   2   0   0   2   0   2   0   2   0   2   0   0   0   2   2   0   0   0   2   0   2   2   2   0   0   2   0   2   2   0   2   0   2   0   2   0   0   2   2   2   0   2   0   2   2   2   2   2   2   2   2   2   2   2   0   0   2   0   2   2   2   2   0   0   2   2   0   2   2   0   0   0   0   2   0   0   0   2   2   0   2   2   2   0   0   2   2   2   2   2   0   0   0   0   0   2   2   0   0   2   0   2   0   2   2   0   0   2   2   0   2   2   0   0   0   0   0   2   2   2   2   0   2   0   2   0   2   2   0   2   0   0   2   2   0   2   0   0   2   2   2   2   0   2   0   0   0   2   0   0   2   2   2
 MK-5-14                2   2   0   2   0   2   2   0   0   2   2   2   0   2   2   0   2   0   2   0   2   0   0   2   2   2   2   2   0   0   0   0   2   0   2   0   0   0   2   2   2   2   2   2   2   0   2   2   0   0   2   0   2   0   2   0   2   2   0   0   2   2   0   0   0   2   0   2   2   2   0   0   2   0   2   2   0   2   0   2   0   2   2   0   2   2   2   0   2   0   0   2   2   2   2   0   2   2   2   2   2   0   0   2   0   2   2   2   2   0   0   2   2   2   2   2   0   0   0   0   2   2   0   0   2   2   0   2   2   0   0   0   2   2   2   2   2   0   0   0   0   0   2   2   0   0   2   0   2   0   2   2   0   0   2   2   0   2   2   0   0   0   0   0   2   2   2   0   0   2   0   2   2   2   2   0   2   0   0   2   2   0   2   0   0   2   2   2   2   0   2   0   2   0   2   0   0   2   0   2
 MK-5-15                2   2   0   2   0   2   2   2   0   2   2   2   0   2   2   0   2   0   2   0   0   0   0   2   0   2   2   2   0   0   0   0   2   2   2   0   0   0   2   2   2   2   2   2   2   0   2   2   0   0   2   0   2   0   2   0   2   2   0   0   2   2   0   0   0   2   0   2   2   2   0   0   2   0   2   2   0   2   0   2   0   2   2   2   2   2   2   0   2   0   2   2   2   2   2   0   2   2   2   2   2   0   0   2   0   2   2   2   2   0   0   2   2   2   2   2   0   0   0   2   2   2   0   0   2   2   0   2   2   0   0   0   2   2   2   2   2   0   0   0   0   0   2   2   0   0   2   0   2   0   0   2   0   0   2   2   0   0   2   0   2   0   0   0   2   2   2   0   0   2   0   2   2   2   0   0   2   0   2   2   2   0   2   2   0   2   0   2   2   0   0   0   2   0   2   0   0   2   0   2
 MK-5-16                2   2   0   2   0   2   2   0   0   2   2   2   0   2   2   0   2   0   0   0   0   0   0   2   0   2   2   2   0   2   0   0   2   2   2   2   0   0   0   2   2   2   2   2   2   0   2   2   0   0   2   0   2   0   2   0   2   2   0   0   2   2   0   0   0   2   0   2   2   2   0   0   2   0   2   2   2   2   0   2   0   2   0   2   2   2   2   0   2   0   2   2   2   2   2   0   2   2   2   0   2   0   0   2   0   2   2   2   2   0   0   2   2   2   2   0   0   0   0   2   2   2   0   0   2   2   0   2   2   0   0   0   0   2   2   2   2   0   0   0   0   0   2   2   0   0   2   0   2   0   0   2   0   0   2   2   0   0   2   0   2   0   0   0   2   2   2   0   2   2   0   2   0   2   0   0   2   0   2   2   2   0   2   0   0   2   0   2   2   0   0   0   2   0   2   0   0   2   0   2
 MK-6-1                 0   0   0   2   2   2   0   2   0   0   0   0   0   0   0   2   0   2   0   0   2   0   2   2   2   2   0   0   2   2   2   2   0   2   2   2   2   0   0   2   0   0   2   0   2   2   2   2   0   0   0   2   2   2   0   0   2   0   2   2   0   2   2   0   0   2   0   0   2   2   0   2   0   2   2   0   2   0   0   2   0   0   2   2   0   2   0   2   0   2   2   0   2   0   0   0   0   0   2   0   0   0   2   0   0   2   0   2   0   0   0   0   2   2   2   2   0   0   0   0   0   0   2   2   2   2   2   2   0   0   0   2   0   0   2   0   2   0   0   0   0   0   0   0   2   0   2   2   2   0   0   0   2   0   2   2   0   2   0   0   0   0   0   2   2   0   0   2   0   0   2   2   0   0   0   2   0   0   2   2   0   0   2   2   2   0   0   2   0   2   2   2   0   0   2   2   0   2   2   2
 MK-6-2                 0   2   0   0   2   2   0   2   2   0   0   0   0   2   0   2   0   2   0   2   2   0   2   0   2   2   2   0   2   2   2   2   0   2   2   0   2   0   0   2   0   0   2   0   2   2   2   2   0   0   0   2   2   2   0   0   2   0   2   2   0   2   2   0   0   2   0   0   2   2   0   2   0   2   2   0   2   0   0   2   0   0   2   2   0   2   0   2   0   2   2   0   2   0   0   0   0   0   2   0   0   0   2   0   0   0   0   2   2   0   0   0   2   0   2   2   0   0   0   0   0   0   2   2   0   2   2   2   2   0   0   2   0   0   2   0   2   2   0   0   0   0   0   0   2   0   2   2   2   0   0   0   2   0   2   2   0   2   0   0   0   0   0   2   2   0   0   2   0   0   2   2   0   0   0   2   0   0   2   2   0   0   2   2   2   0   0   0   0   2   2   2   0   0   2   2   0   2   2   2
 MK-6-3                 0   2   0   0   2   2   0   2   2   0   0   0   0   2   0   2   0   2   0   2   2   0   2   0   2   2   2   0   0   0   2   2   2   2   2   0   2   0   0   2   0   2   2   2   2   2   2   2   0   0   0   2   2   2   0   0   2   0   2   0   2   2   2   0   0   2   0   0   2   2   0   2   0   2   0   0   2   0   0   2   0   0   2   2   0   2   0   2   0   2   2   0   2   0   0   0   0   0   2   2   2   0   2   2   0   0   0   2   2   0   0   0   2   0   2   2   0   0   0   0   0   0   2   0   0   2   2   2   2   0   0   2   0   0   2   0   2   2   0   0   0   0   0   0   2   0   2   0   2   0   0   0   2   0   2   2   0   2   0   2   2   0   0   2   2   0   0   2   0   0   2   2   0   0   0   2   0   0   2   2   0   2   2   2   2   0   0   0   0   2   2   2   0   0   2   2   0   2   2   2
 MK-6-4                 2   0   0   0   2   2   0   2   2   0   0   0   0   2   0   2   0   2   0   2   2   0   2   0   2   2   2   0   0   2   2   2   2   2   0   0   2   0   2   2   0   2   2   2   2   2   2   2   2   0   0   2   2   2   0   0   2   0   2   2   2   2   0   0   0   2   0   0   2   2   0   2   0   2   0   0   2   0   0   2   0   0   2   2   0   2   0   2   0   2   2   0   2   0   2   0   2   0   2   2   2   0   2   2   0   2   0   2   0   2   0   0   2   0   2   2   0   0   0   2   0   0   2   0   0   2   2   2   2   0   0   0   0   0   2   0   2   2   0   0   0   0   0   0   2   2   2   0   0   0   0   0   2   0   2   2   0   2   0   2   2   0   0   2   2   0   0   2   0   2   2   2   0   0   0   2   0   0   2   2   2   2   2   2   2   2   0   0   0   2   2   2   0   0   2   2   0   2   2   2
 MK-6-5                 2   0   0   0   2   0   0   2   2   0   0   2   0   2   0   2   0   2   0   2   2   0   2   0   0   2   2   0   0   2   2   2   2   2   0   0   2   0   2   2   0   2   2   0   2   2   2   2   2   0   0   2   2   2   0   0   2   2   2   2   2   2   0   0   0   2   0   0   2   2   0   2   0   2   2   2   2   0   0   2   0   0   2   2   0   2   0   2   0   2   2   2   2   0   2   0   2   0   2   2   2   0   2   2   0   2   0   2   0   0   0   2   0   0   2   2   0   0   0   0   0   0   2   2   0   2   2   2   2   0   0   0   0   2   2   0   2   0   0   2   0   2   0   0   2   2   2   2   0   0   0   0   2   0   2   2   0   2   0   2   2   0   0   2   2   2   0   2   0   2   2   2   0   0   0   2   0   0   2   2   2   2   2   2   2   0   0   0   0   2   2   0   0   0   2   0   0   2   2   2
 MK-6-6                 2   0   0   0   0   0   0   2   2   2   0   2   0   2   0   2   0   2   0   0   2   0   2   0   2   2   2   0   0   2   2   2   2   2   0   0   0   0   2   2   0   2   0   0   2   2   2   2   2   2   0   2   2   2   0   0   2   2   2   2   2   2   0   0   0   2   0   0   2   2   0   2   0   2   2   2   2   0   0   2   0   0   2   2   0   2   2   2   0   2   2   0   2   0   0   0   2   0   2   2   2   0   0   2   0   2   0   2   0   0   0   2   0   0   2   2   0   0   0   0   0   0   2   2   0   2   2   2   2   0   0   0   0   0   0   2   2   0   0   2   0   2   0   0   0   2   2   0   0   0   0   0   2   0   2   2   0   2   0   2   0   0   0   2   2   2   2   2   0   2   2   2   0   0   0   2   0   0   2   2   2   2   2   2   0   0   0   0   0   2   2   2   0   0   0   0   0   2   2   2
 MK-6-7                 2   0   0   2   0   0   0   2   2   2   0   2   2   2   0   2   0   2   2   0   2   0   2   2   2   2   2   0   2   2   2   2   2   2   0   0   0   0   2   2   0   2   2   0   2   2   2   2   2   2   0   2   2   2   0   0   2   2   2   2   2   2   0   0   0   2   0   0   2   2   0   2   0   2   0   2   2   2   0   2   0   0   2   2   0   2   2   2   0   2   2   0   2   2   0   2   2   0   2   2   2   0   0   2   0   2   2   2   0   0   0   0   0   0   2   2   0   0   0   0   0   0   2   2   2   2   2   2   2   0   0   0   0   2   0   2   0   0   0   2   0   0   0   0   0   2   2   0   0   0   0   0   2   0   2   2   0   2   0   0   0   2   0   2   2   2   2   2   0   2   2   2   0   0   0   2   0   0   2   2   2   2   0   2   0   0   0   0   0   2   2   2   0   0   0   0   0   2   0   2
 MK-6-8                 0   0   0   2   0   0   0   2   2   2   0   2   2   2   2   2   0   2   2   0   2   0   2   0   2   2   2   2   2   2   2   2   2   2   0   0   0   0   0   2   0   2   2   0   2   2   2   2   2   2   2   0   0   2   0   0   2   0   2   2   2   2   0   0   0   2   0   0   2   2   0   2   2   2   0   2   2   2   0   2   0   0   2   2   0   2   2   2   0   2   2   0   2   2   0   2   2   0   2   2   2   0   0   2   0   2   2   2   2   0   0   0   0   0   2   2   0   2   0   2   0   0   2   2   2   2   2   2   2   0   0   2   0   2   0   2   0   0   0   2   0   0   0   2   0   2   2   0   0   0   0   0   2   2   2   2   0   2   0   0   0   2   0   2   2   2   2   2   0   2   2   2   2   0   0   2   0   0   2   0   2   2   0   2   0   0   0   0   0   2   2   2   0   0   0   0   0   2   0   0
 MK-6-9                 0   0   0   2   0   0   0   2   0   2   0   2   0   2   0   2   0   2   2   0   2   0   2   0   2   2   2   2   2   2   2   2   2   2   2   0   0   0   0   2   0   2   2   0   2   2   2   2   2   2   2   0   0   2   0   0   2   0   2   2   2   2   0   0   2   2   0   2   2   2   0   2   2   2   0   2   2   2   0   2   0   0   2   2   0   2   2   2   0   2   2   0   2   2   0   2   2   0   2   0   2   0   0   2   2   2   2   2   2   0   0   0   0   0   2   2   0   2   0   2   0   0   2   0   2   2   2   2   2   0   2   0   0   2   0   0   0   0   0   2   0   0   2   2   2   2   2   0   2   0   0   0   2   2   2   2   0   0   0   0   0   2   0   2   2   2   2   2   0   2   2   2   2   0   0   2   0   0   2   0   2   2   0   2   0   0   0   0   0   0   2   2   0   0   0   0   0   2   0   0
 MK-6-10                2   0   0   2   0   0   0   2   0   2   0   2   0   2   0   2   0   2   2   0   2   0   2   0   2   2   2   2   2   2   2   2   2   2   2   0   0   0   0   0   2   2   2   0   2   0   2   2   2   2   2   0   2   2   0   0   2   0   2   0   2   2   0   0   2   0   2   2   2   2   0   2   2   2   2   2   2   2   0   2   0   0   2   2   0   2   2   2   0   2   0   0   2   2   0   2   2   0   0   0   2   0   0   2   2   2   2   2   2   0   0   0   0   0   2   2   0   2   0   2   2   0   2   0   2   2   2   2   2   0   2   0   0   2   0   0   0   0   0   2   0   0   2   2   2   2   2   0   2   0   0   0   2   2   2   2   0   0   0   0   0   2   0   2   2   2   0   2   0   0   2   2   2   0   0   2   0   2   2   0   2   2   0   2   0   0   2   0   0   0   2   2   0   0   0   2   0   2   0   0
 MK-6-11                2   0   0   2   0   0   0   2   0   2   2   2   2   2   0   2   0   2   0   0   2   0   2   0   0   2   2   2   2   2   2   2   2   2   2   0   0   0   0   0   2   2   2   0   2   0   2   2   2   2   2   2   2   2   0   2   2   0   2   0   2   2   0   0   2   0   2   2   2   0   0   2   2   2   2   2   2   2   0   2   0   0   2   2   0   2   2   2   0   2   0   0   2   2   0   2   2   0   0   0   2   0   2   2   2   0   2   2   2   0   0   0   0   0   2   2   0   2   0   2   2   2   2   0   2   2   2   2   2   2   2   0   0   2   0   0   0   0   0   2   0   0   0   2   2   2   0   0   2   0   0   0   2   2   2   0   0   2   0   0   0   2   0   2   0   2   2   2   0   0   2   2   2   0   0   2   0   2   2   0   0   2   0   2   0   0   0   0   0   0   2   0   0   0   2   2   0   2   0   0
 MK-6-12                2   0   0   2   0   0   0   2   0   2   2   2   2   2   0   2   0   2   0   0   2   0   2   0   0   2   2   2   2   2   2   2   2   2   2   0   0   0   0   0   2   2   0   0   2   0   2   2   2   2   2   2   2   2   0   0   2   0   2   0   0   2   0   0   2   0   2   2   2   2   0   2   2   0   0   2   2   2   0   2   0   0   2   2   0   2   2   2   0   2   0   0   2   2   0   2   2   0   0   0   2   2   2   2   2   0   2   2   2   0   0   2   2   0   0   2   0   2   0   2   2   0   2   0   2   2   2   2   2   2   2   0   0   2   0   0   2   0   0   2   0   0   0   2   2   2   0   0   2   0   0   0   2   2   2   0   0   2   0   0   0   2   0   0   0   2   2   2   0   0   2   2   2   0   2   2   0   2   0   0   0   2   0   2   0   0   0   0   0   0   2   0   0   0   2   0   0   2   0   0
 MK-6-13                2   0   0   2   0   0   2   2   0   2   2   2   2   2   0   2   0   2   0   0   2   0   2   0   0   2   2   2   2   2   2   2   2   2   2   0   0   0   0   0   2   2   2   0   2   0   2   2   2   0   0   0   2   2   0   0   2   0   2   0   0   2   0   0   0   0   2   2   2   0   0   2   2   0   0   2   2   2   0   2   0   0   2   0   0   2   2   2   0   2   0   0   0   2   0   2   2   0   0   0   2   2   2   2   2   0   2   2   2   0   0   2   2   0   0   2   0   2   2   2   2   0   2   0   2   2   2   2   2   2   2   0   0   2   0   0   2   0   0   2   0   0   0   2   0   0   0   0   2   0   0   2   2   2   2   0   0   2   0   0   2   2   0   0   0   2   2   2   0   0   2   2   2   0   0   2   0   0   0   0   0   0   2   2   0   0   2   0   2   0   2   0   0   0   2   0   0   2   0   0
 MK-6-14                2   2   0   2   0   0   2   0   0   2   2   2   2   0   0   2   0   2   0   0   2   0   2   0   0   2   2   2   2   2   2   2   2   2   2   0   0   0   2   0   0   2   2   0   2   0   2   2   2   0   0   0   2   2   0   0   2   0   2   0   0   2   0   0   0   0   2   2   2   0   0   2   2   0   0   0   2   2   2   2   0   0   2   0   0   2   2   0   0   0   0   2   0   2   0   2   2   0   0   0   2   0   0   2   2   0   2   2   0   0   0   2   2   0   0   2   2   2   2   2   2   0   2   0   2   2   2   2   2   2   2   0   2   2   0   0   2   0   0   0   0   0   0   2   0   0   0   0   0   0   0   2   2   2   2   0   0   2   2   0   2   2   0   0   0   2   2   2   0   0   2   2   2   0   0   2   0   0   0   0   0   0   2   2   0   0   2   0   2   0   2   2   0   0   2   0   0   2   0   0
 MK-6-15                2   2   0   2   0   0   0   2   0   2   2   2   2   0   0   2   0   2   0   0   2   0   2   0   0   2   2   2   2   2   2   2   2   2   2   0   0   2   2   2   0   2   2   0   0   0   2   2   2   0   0   0   2   2   0   0   0   0   0   0   0   2   0   0   0   0   2   2   2   0   0   2   2   0   0   0   2   2   2   2   0   2   2   0   0   2   2   0   0   0   0   2   0   2   0   2   2   0   0   0   2   0   2   2   2   2   2   2   0   0   0   2   2   0   0   2   2   2   0   2   2   0   2   0   2   0   2   0   2   2   2   0   0   2   0   0   2   0   0   0   0   0   0   2   0   0   0   0   0   0   0   2   2   2   0   0   0   2   2   0   2   2   2   0   0   2   2   2   0   0   2   2   2   0   0   2   0   0   0   0   0   0   2   2   0   0   2   0   2   0   2   2   0   0   2   0   0   2   0   0
 MK-6-16                2   2   0   2   0   0   0   2   0   2   2   2   2   0   0   2   0   2   0   0   0   0   2   0   2   2   2   2   2   0   2   2   2   2   2   0   0   2   2   2   2   2   2   0   0   0   2   2   2   0   0   0   2   2   0   0   0   0   0   0   0   0   0   0   0   0   2   2   2   0   0   2   2   0   0   0   2   2   2   2   0   2   2   0   0   2   2   0   0   0   0   2   0   2   0   2   2   0   0   0   2   0   2   2   2   2   2   0   0   0   0   2   0   0   0   2   2   2   0   2   2   0   2   0   2   0   2   0   2   0   2   0   0   2   0   0   2   0   0   0   0   0   0   2   0   0   0   0   0   0   0   0   2   2   0   2   0   2   2   0   2   2   2   2   0   2   2   2   0   2   2   2   2   0   0   0   0   0   0   0   0   0   2   2   0   0   2   0   2   0   2   2   0   0   2   0   0   2   2   0
 
!****************************************** Phenotypic Data **********************************************************
!-100.0 is resevred for missing phenotype
SimulatedTrait1        16.2002   13.6000   16.1386   13.5540   15.5137   15.9356   16.2707   15.3840   15.5691   14.6736   17.4741   10.9188   14.7939   16.0489   12.2731   14.9676   15.9063   14.6807   15.9092   15.5010   15.7312   13.9178   14.6247   16.7437   16.0000   13.6983   14.8916   16.3088   15.5149   13.6535   13.5507   14.9835   14.8925   14.5552   15.7582   17.2855   15.8586   14.7225   16.4508   16.6225   14.5759   15.7272   15.9530   16.2356   16.6781   15.1205   13.9647   12.6935   14.2739   13.6581   14.8048   15.3973   15.5994   15.1101   15.5354   14.8390   12.8710   13.7496   14.8686   14.4488   14.2173   15.7969   14.8640   16.9486   14.9706   13.7123   15.8092   13.7733   15.2077   13.8677   15.4665   14.1433   12.0945   15.5072   14.3703   16.0537   14.7047   16.0268   14.3484   15.6706   15.6907   17.3512   16.3314   17.9770   12.2161   15.1126   14.9191   16.5536   14.9898   14.2084   16.3634   15.9892   15.1382   14.8006   14.1588   16.9609   14.6639   15.5288   15.4398   16.1655   13.7772   15.8927   16.8478   15.6818   13.5597   16.5554   16.2461   16.0013   17.8322   13.9671   16.0158   15.2907   14.7138   16.5874   13.4917   16.4782   13.5313   15.5438   16.5341   12.8836   12.2501   16.3331   15.5729   16.5842   12.5386   16.4807   13.3402   14.7494   16.1383   14.2238   16.5705   16.4989   12.9941   13.2273   15.7548   13.5208   15.4500   15.1049   13.3976   14.5726   16.4025   12.9554   13.3353   15.3822   14.8741   14.5337   14.7902   15.4546   15.1140   14.0255   16.2797   14.7319   13.7663   16.7163   16.3507   14.9997   14.4385   13.8456   11.5846   15.7775   14.1590   15.8506   14.5855   13.3206   16.0131   15.5659   13.9985   13.0741   15.3693   12.6437   16.4047   14.6915   16.1869   15.6918   14.7622   15.4422   13.0173   13.2837   16.0210   15.7452   13.8234   15.1066   15.7453   15.8514   13.7934   14.3595   14.3738   16.2251   14.4051   13.8964   14.7866   15.5340   16.7107   14.6889   16.4440   14.7668   13.0386   14.2147   13.5237   12.8992
SimulatedTrait2        10.0356   10.8043    9.7598   10.3055   10.2715   11.4249   10.0441    9.6820    9.8199    8.8997    9.4799   10.7463    9.8297   10.5314   10.8919   10.9328    9.7027   10.1289    8.8279    9.1516    9.7962   10.1601   10.3060    8.9140    9.4535    9.8666   10.4255    9.7120   10.1141   10.9559   10.6315    9.5409   10.6893    9.2583    9.1407    9.9848    9.5312    9.7278    8.5503    9.6402   10.5263    9.1669    9.2264    8.8810    9.1029   11.6536   10.7905   10.2118   10.9361   11.1162   10.1938   10.3935    8.6879    9.0432    9.7435   10.0525   10.1463   11.3082   10.4049    9.5512   10.0805   10.2362   10.0540    8.9291    9.4816    9.7138    9.6038    9.5602   10.3465    9.8542    9.5735   10.3980    8.7520    8.9534   10.8278    8.1849    8.6890    9.5426   11.0992    8.7472    9.0411    9.2287    9.0764    8.9296   10.4041    9.4199   10.3238    9.7528   10.2768    9.8230    9.5605    9.3612   10.3150   10.9433   10.2510    8.9096    8.9122   10.5297    9.5042    8.8111    9.9773    8.6709    9.5003   10.1853   10.4370    9.0053   10.1155    9.7572    8.8220    9.7747    9.8290   10.8829   11.6799    9.9256   10.1152   10.0303   11.0986    9.3540   10.0428   10.9214   10.7135    9.4500   10.3418    9.5196   11.5239    9.2478    9.9238   10.8995   10.2009   10.0426    9.8772    9.1691   10.8967    9.5888    9.6350    9.5437    9.7363    9.9242   10.3985   10.9439    8.6752   10.9207   10.1980    8.7923    9.6891   10.5332    9.4880    9.2321    9.8393   10.4568    9.7217    9.6580   10.3204    9.1685    9.0808   10.0173   10.4339   10.0871   11.2534   10.9960   11.0588    9.5068   10.1606   11.7934   10.2693   11.0682    9.3622   11.0722   10.2464   11.3951    9.9271   10.5727    9.9714   10.2793    9.9505    9.3244    9.5692   10.9418    9.5207   10.4289   10.6466    9.7659    9.4276   10.2108   10.1375   10.8834   11.1963   10.1721   11.1635   10.5082    8.7264    8.3663    9.5912   10.9750   10.0633   10.6520   10.7934    9.9827   10.3935   10.5321
 
