# Supplementary material for: Inclusive Composite Interval Mapping of QTL by Environment Interactions in Biparental Populations
Source: PLoS One. 2015 Jul 10;10(7):e0132414. doi: 10.1371/journal.pone.0132414 (PMC4498613; doi:10.1371/journal.pone.0132414)
Supplement: S5 File — (ZIP) [file pone.0132414.s005.zip › H=0.5/L1/run_00175.met]

!**********************Note: lines staring with "!" are remarks and will be ignored in the program********************
!*********************************General Information**********************************
!Assuming F1 = P1 x P2, populations available in QTL IciMapping are: 
!  1, P1BC1F1 = P1 x F1, the first backcrossing where P1 is used as the recurrent parent;
!  2, P2BC1F1 = P2 x F1, the first backcrossing where P2 is used as the recurrent parent;
!  3, F1DH, F1-derived doubled haploids; 
!  4, RIL or F1RIL, recombination inbred lines through the repeated selfing of F1;
!  5, P1BC1RIL, recombination inbred lines through the repeated selfing of P1BC1F1;
!  6, P2BC1RIL, recombination inbred lines through the repeated selfing of P2BC1F1;
!  7, F2, the selfing generation of F1;
!  8, F3, the selfing generation of F2;
!  9, P1BC2F1, the second backcrossing where P1 is used as the recurrent parent; 
! 10, P2BC2F1, the second backcrossing where P2 is used as the recurrent parent;
! 11, P1BC2RIL, recombination inred lines through the repeated selfing of P1BC2F1; 
! 12, P2BC2RIL, recombination inred lines through the repeated selfing of P2BC2F1; 
! 13, P1BC1F2, the selfing generation of P1BC1F1; 
! 14, P2BC1F2, the selfing generation of P2BC1F1; 
! 15, P1BC2F2, the selfing generation of P1BC2F1; 
! 16, P2BC2F2, the selfing generation of P2BC2F1; 
! 17, P1BC1DH, P1BC1F1-derived doubled haploids; 
! 18, P2BC1DH, P2BC1F1-derived doubled haploids; 
! 19, P1BC2DH, P1BC2F1-derived doubled haploids; 
! 20, P2BC2DH, P2BC2F1-derived doubled haploids; 
   3      !Mapping Population (see remarks above)
   2      !Mapping Function (1 for Kosambi; 2 for Haldane; 3 for Morgan)
   2      !Marker Space Type (1 for intervals; 2 for positions)
   1      !Marker Space Unit(1 for centiMorgans; 2 for Morgan)
   6      !Number of Chromosomes (or Linkage Groups)
 200      !Size of the mapping population
   2      !Number of environments
 
!***************************************** Chromosomes and Linkage Maps **********************************************
!Chromosome                 NumMarkers
-CH1                        16
-CH2                        16
-CH3                        16
-CH4                        16
-CH5                        16
-CH6                        16
!Linkage map (Marker name followed by position or the interval length)
 MK-1-1                1     0.000
 MK-1-2                1    10.000
 MK-1-3                1    20.000
 MK-1-4                1    30.000
 MK-1-5                1    40.000
 MK-1-6                1    50.000
 MK-1-7                1    60.000
 MK-1-8                1    70.000
 MK-1-9                1    80.000
 MK-1-10               1    90.000
 MK-1-11               1   100.000
 MK-1-12               1   110.000
 MK-1-13               1   120.000
 MK-1-14               1   130.000
 MK-1-15               1   140.000
 MK-1-16               1   150.000
 MK-2-1                2     0.000
 MK-2-2                2    10.000
 MK-2-3                2    20.000
 MK-2-4                2    30.000
 MK-2-5                2    40.000
 MK-2-6                2    50.000
 MK-2-7                2    60.000
 MK-2-8                2    70.000
 MK-2-9                2    80.000
 MK-2-10               2    90.000
 MK-2-11               2   100.000
 MK-2-12               2   110.000
 MK-2-13               2   120.000
 MK-2-14               2   130.000
 MK-2-15               2   140.000
 MK-2-16               2   150.000
 MK-3-1                3     0.000
 MK-3-2                3    10.000
 MK-3-3                3    20.000
 MK-3-4                3    30.000
 MK-3-5                3    40.000
 MK-3-6                3    50.000
 MK-3-7                3    60.000
 MK-3-8                3    70.000
 MK-3-9                3    80.000
 MK-3-10               3    90.000
 MK-3-11               3   100.000
 MK-3-12               3   110.000
 MK-3-13               3   120.000
 MK-3-14               3   130.000
 MK-3-15               3   140.000
 MK-3-16               3   150.000
 MK-4-1                4     0.000
 MK-4-2                4    10.000
 MK-4-3                4    20.000
 MK-4-4                4    30.000
 MK-4-5                4    40.000
 MK-4-6                4    50.000
 MK-4-7                4    60.000
 MK-4-8                4    70.000
 MK-4-9                4    80.000
 MK-4-10               4    90.000
 MK-4-11               4   100.000
 MK-4-12               4   110.000
 MK-4-13               4   120.000
 MK-4-14               4   130.000
 MK-4-15               4   140.000
 MK-4-16               4   150.000
 MK-5-1                5     0.000
 MK-5-2                5    10.000
 MK-5-3                5    20.000
 MK-5-4                5    30.000
 MK-5-5                5    40.000
 MK-5-6                5    50.000
 MK-5-7                5    60.000
 MK-5-8                5    70.000
 MK-5-9                5    80.000
 MK-5-10               5    90.000
 MK-5-11               5   100.000
 MK-5-12               5   110.000
 MK-5-13               5   120.000
 MK-5-14               5   130.000
 MK-5-15               5   140.000
 MK-5-16               5   150.000
 MK-6-1                6     0.000
 MK-6-2                6    10.000
 MK-6-3                6    20.000
 MK-6-4                6    30.000
 MK-6-5                6    40.000
 MK-6-6                6    50.000
 MK-6-7                6    60.000
 MK-6-8                6    70.000
 MK-6-9                6    80.000
 MK-6-10               6    90.000
 MK-6-11               6   100.000
 MK-6-12               6   110.000
 MK-6-13               6   120.000
 MK-6-14               6   130.000
 MK-6-15               6   140.000
 MK-6-16               6   150.000
!*********************************** Marker Types ********************************************************************
!Co-dominant marker: When heterozygote F1 is present, P1 is coded as 2, F1 is coded as 1, and P2 is coded as 0; Otherwise, P1 is coded as 2, and P2 is coded as 0. 
!Dominant marker: When heterozygote F1 is present, P1 and F1 are coded as 12, and P2 is coded as 0; Otherwise, P1 is coded as 2, and P2 is coded as 0.  
!Recessive markers: When heterozygote F1 is present, P1 is coded as 2, and F1 and P2 are coded as 10; Otherwise, P1 is coded as 2, and P2 is coded as 0. 
!Missing marker is coded as -1. 
 MK-1-1                 0   0   2   2   2   0   0   0   2   2   2   2   2   2   2   2   2   2   0   0   0   2   0   2   2   2   2   2   2   2   2   2   2   2   0   0   0   0   0   0   2   2   2   2   0   0   2   2   0   0   2   2   2   0   0   2   0   0   2   2   0   2   0   0   2   2   0   2   2   0   2   2   2   2   2   0   0   2   0   2   2   2   0   2   2   2   2   0   2   0   2   2   0   0   2   0   0   2   0   2   2   2   0   0   0   0   2   2   0   2   0   0   0   2   2   2   2   2   2   2   2   0   0   0   0   2   0   2   0   2   2   0   2   0   0   0   0   2   2   0   2   0   2   0   2   0   0   0   2   2   2   2   2   0   0   0   2   0   2   0   0   0   2   0   0   0   2   0   0   2   0   0   0   2   0   0   2   2   2   0   0   2   2   0   2   2   2   2   0   0   2   0   0   0   0   2   0   0   0   2
 MK-1-2                 0   0   2   2   2   0   2   0   2   2   2   2   2   2   2   2   2   2   0   0   0   2   0   2   2   2   2   2   2   0   2   2   2   2   0   0   0   2   0   0   2   2   2   2   0   0   2   0   0   0   0   0   2   0   0   2   0   0   2   2   0   0   0   0   2   2   0   2   0   0   2   2   2   2   2   0   0   2   0   2   2   2   0   2   2   2   2   0   2   0   2   2   2   2   2   0   0   2   0   0   2   2   0   0   0   0   2   0   0   2   0   0   0   2   2   2   2   2   2   2   2   0   0   0   0   2   0   2   0   2   2   0   2   0   0   0   0   2   2   2   2   0   2   0   2   0   2   0   2   2   2   2   2   0   0   0   2   0   2   0   0   2   2   0   0   0   2   0   0   2   0   0   0   2   0   0   2   2   2   0   0   2   2   0   2   2   2   2   0   0   2   0   0   2   0   2   0   2   2   2
 MK-1-3                 0   0   0   2   2   0   2   0   2   2   2   2   2   2   2   0   2   2   2   2   0   2   2   2   2   2   0   2   2   0   2   2   2   2   0   0   2   0   0   0   2   2   2   2   0   0   2   2   0   0   0   0   2   0   0   2   0   0   2   2   0   0   0   2   2   2   0   2   0   0   2   2   2   2   2   0   0   2   0   2   2   2   0   2   2   2   2   0   2   0   2   2   2   2   2   0   0   2   0   0   2   2   0   0   0   0   2   0   0   2   0   0   0   0   2   2   2   0   2   2   2   0   0   0   0   2   0   2   0   2   2   0   2   0   0   0   2   2   2   2   0   0   2   2   2   0   2   0   0   2   2   2   2   0   0   2   2   0   2   0   0   2   2   2   0   2   0   0   0   2   0   2   0   2   0   2   2   0   2   0   0   2   2   0   2   2   2   2   0   0   2   0   0   2   0   0   0   2   2   2
 MK-1-4                 0   0   0   2   2   0   2   2   0   2   2   0   2   2   2   0   2   2   2   2   0   2   2   2   2   2   0   0   2   0   2   2   2   2   0   0   2   0   0   0   0   2   2   2   0   0   0   2   0   0   0   0   2   0   0   2   0   0   2   2   0   0   0   2   2   2   0   2   0   0   2   2   2   2   2   0   0   2   0   2   2   2   2   2   2   2   2   0   2   0   0   2   2   2   2   2   0   2   0   0   2   2   0   0   0   0   2   0   0   2   0   0   0   0   2   2   2   0   2   2   2   0   0   0   0   2   0   2   0   2   2   0   2   0   0   0   2   2   2   2   0   0   2   2   2   0   2   0   0   2   2   2   2   0   0   0   2   2   2   0   0   2   2   2   2   2   0   0   0   2   0   2   0   2   0   2   2   0   2   0   0   2   2   0   2   2   2   2   0   2   2   0   0   2   0   0   0   2   2   0
 MK-1-5                 0   0   0   2   2   0   2   2   2   2   2   0   2   2   2   0   0   2   2   2   0   2   0   2   2   2   0   0   2   0   2   2   2   2   0   0   2   0   0   0   0   2   2   2   0   0   0   2   0   0   0   0   0   0   0   2   0   0   2   2   0   0   0   2   2   2   0   2   0   0   2   2   2   2   2   0   0   2   0   2   2   0   2   2   2   2   2   0   2   2   0   2   2   2   2   2   0   2   0   0   2   2   0   0   0   0   2   0   2   2   0   0   0   0   2   2   0   2   0   0   2   0   0   2   0   2   0   2   0   2   2   0   2   0   2   0   2   2   2   2   0   0   2   0   0   0   2   0   0   2   2   2   2   0   2   0   2   2   2   0   2   2   2   0   2   2   0   0   2   2   0   2   0   0   0   2   2   0   2   0   0   0   2   0   2   2   0   2   0   2   2   0   0   0   0   0   0   2   0   0
 MK-1-6                 0   0   0   2   2   0   2   2   2   2   2   0   0   2   2   0   0   2   2   2   0   2   0   2   2   2   0   0   2   0   2   2   2   2   0   0   2   0   0   0   0   2   2   2   0   0   2   2   0   0   0   2   0   2   0   2   0   2   2   2   0   0   0   0   2   2   2   2   2   0   2   2   2   2   2   0   0   2   0   2   2   0   0   0   2   2   2   0   2   2   0   2   2   2   2   2   0   2   0   0   2   2   0   0   0   0   2   0   0   2   0   0   0   0   2   2   0   2   0   0   2   0   0   2   0   2   0   2   0   2   2   2   2   0   0   0   2   2   2   2   0   0   2   0   0   0   2   0   0   2   2   2   2   0   0   0   2   2   2   0   2   2   2   0   2   2   0   0   2   0   0   2   0   0   0   2   2   2   2   0   0   0   2   0   2   2   0   2   2   2   2   2   2   0   0   0   0   2   0   0
 MK-1-7                 0   0   0   2   2   0   2   0   2   2   2   0   0   2   2   0   0   2   2   2   0   2   0   2   2   2   0   0   2   2   2   2   2   2   0   0   2   0   2   0   0   2   2   2   0   0   2   2   0   0   0   2   0   2   2   2   0   2   2   2   0   0   0   0   2   2   2   2   2   0   2   2   2   2   0   0   0   2   0   0   2   0   0   0   2   2   2   0   2   2   0   0   0   2   2   2   2   2   0   0   2   2   0   0   0   0   2   0   0   2   0   0   0   0   2   2   0   2   0   2   2   0   2   2   0   0   0   2   0   2   2   2   2   0   0   0   2   2   2   2   0   0   2   0   0   0   2   0   0   2   2   2   0   0   0   0   2   0   2   0   2   2   2   0   2   2   0   0   2   0   0   2   0   0   0   2   2   2   0   0   0   2   0   0   2   2   0   2   2   2   2   2   2   0   2   0   0   2   2   0
 MK-1-8                 0   0   0   0   2   0   2   0   0   2   2   0   0   2   2   2   0   2   2   2   0   2   0   2   2   2   0   0   2   2   2   2   2   2   0   0   2   0   2   0   0   0   2   2   0   0   2   2   0   0   0   2   0   2   2   2   0   2   2   2   2   0   2   0   2   2   2   0   2   0   2   2   2   2   0   0   0   2   0   2   2   0   0   0   2   2   2   0   2   0   2   0   0   2   2   2   2   2   0   0   2   2   0   0   0   0   2   0   0   2   0   0   0   0   2   2   2   2   0   2   2   0   2   2   0   0   0   2   0   2   2   2   2   0   0   0   2   2   2   2   0   0   2   0   0   0   2   0   0   2   2   2   0   0   0   0   2   0   2   0   2   2   2   0   2   2   0   0   2   0   0   2   0   0   0   2   2   2   0   0   0   2   0   0   2   2   0   2   2   2   2   2   2   0   2   2   0   2   2   0
 MK-1-9                 2   0   0   0   2   0   2   0   0   2   2   0   0   2   0   2   0   2   2   2   0   2   0   2   2   2   0   0   2   2   2   2   2   2   0   2   2   0   2   0   0   0   2   0   0   0   2   0   0   0   0   2   0   2   2   2   0   2   2   2   2   2   2   0   0   2   2   0   2   0   2   0   2   2   0   0   0   2   0   2   2   0   0   0   2   2   2   0   2   2   2   0   0   2   2   2   2   2   0   0   0   2   0   0   2   0   2   0   0   2   0   0   0   0   2   2   2   2   0   2   2   0   2   2   0   0   2   2   0   2   2   2   2   0   2   0   2   2   2   2   0   0   2   0   0   0   0   0   0   2   2   2   2   0   0   0   2   0   2   0   2   2   2   0   2   2   0   0   2   0   0   2   0   0   0   2   2   2   0   0   0   2   0   0   2   2   0   2   0   2   2   2   2   0   2   2   0   2   0   2
 MK-1-10                2   0   0   0   2   0   2   0   0   0   2   0   0   2   0   2   2   2   2   2   0   0   0   2   2   2   0   0   2   2   2   2   2   2   0   2   2   0   2   0   2   0   2   2   0   0   2   0   0   0   0   2   0   2   2   2   0   2   0   2   2   2   2   0   0   2   2   2   2   2   2   0   2   2   0   0   0   2   0   2   2   0   0   0   2   2   2   0   2   2   0   2   0   2   2   2   2   2   0   0   0   2   0   0   2   0   2   0   2   2   0   0   0   0   2   2   2   2   2   2   2   0   0   2   0   0   2   2   0   2   2   2   2   0   2   0   2   0   2   2   2   0   2   0   0   0   0   0   0   2   2   2   2   0   2   0   2   2   2   0   2   2   2   0   2   2   0   0   2   0   0   2   0   0   0   2   2   2   2   0   2   2   0   0   2   2   0   0   0   2   2   2   2   0   2   2   0   2   0   2
 MK-1-11                2   0   0   0   2   0   2   0   0   0   2   0   0   2   0   2   2   2   2   2   0   2   0   2   2   2   0   0   2   2   2   2   2   2   0   2   2   0   2   0   2   2   2   2   0   0   2   0   0   0   0   2   0   2   2   2   0   0   0   2   2   2   2   0   0   2   2   2   2   2   2   0   2   2   0   0   0   2   0   2   2   0   0   0   2   2   2   0   2   2   0   2   0   0   2   2   2   2   0   0   0   2   0   0   2   0   2   0   2   2   0   0   0   0   2   2   2   2   2   2   2   2   0   2   2   0   0   2   0   2   2   2   2   0   2   0   2   0   0   2   2   0   2   0   0   0   0   0   0   2   2   2   2   0   2   0   2   2   2   0   2   2   2   0   2   2   0   0   2   0   0   2   0   0   0   2   2   2   2   0   2   2   0   0   2   2   2   0   0   2   0   2   2   0   2   2   0   2   0   2
 MK-1-12                2   0   0   2   2   0   0   0   0   0   2   0   0   2   0   2   2   2   0   2   0   2   0   2   2   2   0   2   2   2   2   2   2   2   0   2   2   0   2   0   2   2   2   2   0   0   2   0   0   0   0   2   0   2   2   2   0   0   0   2   2   2   2   0   0   2   2   2   2   2   2   2   2   2   0   0   0   2   0   2   2   0   0   0   2   2   2   0   2   2   2   2   0   0   2   2   2   2   2   0   0   2   0   0   2   0   2   0   2   2   0   0   0   0   2   2   2   2   2   2   2   2   0   2   2   0   0   2   0   2   2   2   2   0   2   0   2   0   0   2   2   0   0   2   0   0   0   0   0   2   0   2   2   0   2   0   2   2   2   0   2   2   2   0   0   2   0   0   2   0   0   2   0   0   0   2   2   2   2   0   2   0   0   0   2   2   2   0   0   2   0   2   0   0   2   2   0   0   0   2
 MK-1-13                2   0   0   2   2   0   0   0   0   0   2   0   0   2   0   2   2   2   0   2   0   2   0   2   2   0   0   2   2   2   2   2   2   2   2   2   2   2   2   0   2   2   2   2   0   0   2   0   0   0   2   2   0   2   2   2   0   0   0   2   0   0   2   0   0   2   2   2   2   2   2   2   2   0   0   2   0   2   0   2   2   2   0   0   2   2   2   2   2   2   2   2   0   0   2   2   2   2   2   0   0   2   0   0   2   0   2   0   2   2   0   0   0   0   2   2   2   2   2   2   2   2   0   2   2   0   0   2   0   2   2   2   2   0   0   0   2   0   0   2   2   0   0   0   0   0   0   0   0   2   0   2   2   0   2   0   2   2   2   0   2   2   2   0   0   2   0   0   2   0   0   2   0   0   0   2   2   2   2   0   2   0   0   0   2   2   2   0   0   2   2   2   0   0   2   2   0   2   0   2
 MK-1-14                2   0   0   2   2   0   0   0   2   0   2   0   0   2   0   2   2   2   2   2   0   2   0   2   2   0   0   2   2   2   2   2   2   2   2   2   2   2   2   0   2   2   2   2   0   0   0   0   0   0   2   2   0   2   2   2   0   0   0   2   0   0   2   0   0   0   2   2   2   2   2   2   2   0   0   2   0   2   0   2   2   2   0   0   0   2   2   2   2   2   2   2   0   0   2   2   2   2   2   0   0   2   2   0   2   0   2   0   2   2   0   0   0   2   2   2   2   2   2   2   2   2   0   2   2   0   0   2   0   0   2   2   2   0   0   2   2   2   0   2   2   0   0   2   0   0   0   0   0   2   0   2   2   0   2   0   2   2   2   0   2   2   2   0   0   2   0   0   2   0   0   2   0   0   2   2   2   2   2   0   0   2   0   0   2   2   2   0   0   2   2   2   0   0   2   0   0   2   0   2
 MK-1-15                2   0   0   2   2   0   0   0   2   0   2   0   0   2   0   2   2   2   2   2   0   2   0   2   2   0   0   2   2   2   2   2   2   2   0   2   2   2   2   0   2   2   2   2   0   2   0   0   0   2   2   2   0   2   2   2   0   0   0   2   0   0   2   0   0   0   2   2   2   2   2   2   2   0   0   2   0   2   2   2   2   2   0   0   2   2   2   2   2   2   2   2   0   0   2   2   2   2   2   0   0   2   2   0   2   0   2   0   2   2   0   0   0   2   2   2   2   2   2   2   2   2   0   0   2   0   0   2   2   0   0   2   2   0   0   2   2   2   0   2   2   0   0   2   0   0   2   0   0   2   2   2   0   0   2   0   2   2   2   0   2   2   2   0   0   2   0   2   2   0   0   2   0   0   0   2   0   2   2   0   0   2   0   0   2   2   2   0   0   0   2   2   0   0   2   0   0   2   2   2
 MK-1-16                0   0   0   2   2   0   0   0   2   0   2   0   2   2   0   2   2   2   0   0   2   2   0   2   2   0   0   2   2   2   2   2   2   2   0   2   2   2   2   0   2   2   2   2   0   0   0   2   0   2   2   2   0   2   0   2   0   2   0   2   0   0   2   0   0   0   2   2   2   2   0   2   2   0   0   2   0   2   2   2   2   0   0   0   0   2   2   2   2   2   2   2   0   0   2   2   0   2   2   0   0   2   2   2   2   0   2   0   2   2   0   0   0   0   2   2   2   2   2   2   2   2   0   0   2   0   0   2   0   0   0   2   2   0   0   0   2   2   0   0   2   0   0   2   0   0   2   0   0   2   2   2   0   0   2   0   2   2   2   0   2   2   2   0   2   0   0   2   2   0   0   2   0   2   0   0   0   2   2   0   0   2   0   0   2   2   2   2   0   0   2   2   0   0   2   0   0   2   0   2
 MK-2-1                 2   2   2   2   2   0   0   0   2   2   0   2   2   2   0   2   0   2   0   0   2   0   2   0   0   2   2   0   2   2   2   2   0   0   0   0   0   2   2   0   0   2   2   2   0   0   2   2   2   0   2   2   0   2   0   0   0   2   0   0   2   2   0   2   0   2   2   2   2   0   0   2   2   0   0   2   0   2   2   0   0   2   2   0   2   2   0   0   0   2   0   0   2   2   0   0   0   2   0   0   2   0   2   2   0   2   2   0   2   0   0   2   2   2   0   2   2   0   0   0   0   2   2   0   2   2   2   2   0   2   0   2   0   2   2   2   2   2   0   0   2   0   2   2   0   2   0   2   2   2   2   2   0   0   0   0   2   2   0   2   2   2   0   2   0   0   2   2   2   0   0   2   0   0   0   0   2   2   2   0   0   2   2   0   2   0   2   0   2   2   0   2   2   0   0   0   0   0   0   0
 MK-2-2                 2   0   2   2   0   0   0   0   2   2   0   2   2   0   0   2   0   2   0   0   2   0   2   0   0   0   2   0   2   2   2   0   0   0   2   0   0   2   2   2   0   2   2   2   0   0   2   2   2   2   2   2   0   2   0   0   0   2   0   0   2   2   0   2   0   2   2   2   2   0   0   2   2   0   0   2   0   2   0   2   0   2   2   0   2   2   0   2   0   0   0   0   2   2   0   0   0   2   0   2   2   0   2   2   0   2   2   0   2   0   0   2   2   2   0   2   2   0   0   0   0   2   2   0   2   2   2   2   0   2   0   2   0   2   2   2   2   2   0   0   2   0   2   2   0   0   0   2   2   2   2   2   0   0   2   0   2   2   0   2   2   0   0   2   0   2   2   2   2   0   0   2   0   0   0   0   2   2   2   0   0   2   2   0   0   0   2   0   2   2   0   2   2   0   0   0   0   0   0   0
 MK-2-3                 2   2   2   2   0   0   0   0   2   2   0   2   0   0   0   2   0   2   0   0   2   0   2   0   2   0   2   0   2   2   2   0   0   2   2   0   0   2   2   2   0   2   2   0   0   0   0   2   2   2   2   2   0   2   0   2   0   2   0   0   2   2   0   2   2   2   2   2   2   0   0   2   2   0   0   2   2   2   0   2   0   2   2   0   2   2   0   2   0   0   2   0   2   0   0   0   2   2   0   2   2   0   2   2   0   2   2   0   2   0   0   2   2   2   0   2   2   0   0   0   0   2   2   0   0   2   2   2   0   0   0   2   0   2   2   2   2   2   0   0   2   0   2   2   0   0   0   2   2   0   2   2   0   0   2   0   2   2   0   2   2   0   0   2   0   0   2   2   2   0   0   2   0   0   0   0   2   2   2   0   0   2   0   2   0   0   2   0   2   2   0   2   2   0   0   0   0   0   0   0
 MK-2-4                 2   2   2   2   2   0   0   0   2   2   0   2   0   0   0   2   0   2   0   0   2   2   2   0   2   0   2   0   0   2   2   0   2   2   2   0   0   2   2   2   0   2   2   0   0   0   0   0   2   0   2   2   0   2   0   2   0   2   0   0   2   2   0   2   2   2   2   2   2   2   0   2   2   0   0   2   2   2   0   2   0   0   2   0   2   2   0   2   0   0   2   0   2   0   0   0   2   2   0   2   2   0   0   2   0   2   2   0   2   0   0   0   2   2   0   2   2   0   0   0   0   2   2   0   0   2   2   2   0   0   0   2   0   2   2   2   0   0   0   0   2   0   2   2   0   2   0   2   2   0   2   2   0   0   2   2   2   2   0   0   2   0   0   2   0   0   2   2   2   0   0   2   0   0   0   0   2   2   2   2   0   2   0   2   0   0   2   0   2   2   0   2   2   0   0   2   0   0   0   0
 MK-2-5                 2   2   2   2   2   0   0   0   2   2   0   2   0   2   0   2   0   2   0   0   2   2   2   0   2   2   2   0   2   2   2   2   2   2   2   0   0   2   2   2   0   0   2   0   0   0   0   2   2   0   0   2   0   2   0   2   0   2   0   0   2   2   0   2   2   2   2   2   2   2   0   2   2   0   0   2   2   2   0   2   0   0   0   2   2   2   0   2   0   0   2   2   2   0   2   0   2   2   0   2   2   0   0   0   0   2   2   0   2   0   0   2   2   2   0   2   2   0   0   0   0   0   0   0   0   2   2   0   2   0   0   2   0   2   2   2   0   0   0   0   2   0   2   2   2   2   2   2   2   0   2   2   0   0   2   2   2   2   0   0   0   0   0   2   0   0   2   0   2   2   0   2   0   2   0   0   2   2   2   2   0   2   0   2   0   0   2   0   2   2   0   2   2   0   2   2   0   0   0   0
 MK-2-6                 2   2   2   2   2   0   0   0   2   2   0   2   0   2   0   2   0   2   0   0   2   2   2   0   0   2   2   0   2   2   2   2   2   2   2   0   0   2   2   2   0   0   2   0   0   0   0   2   2   0   0   2   0   0   0   2   0   2   0   2   2   2   0   2   2   2   2   2   2   2   0   2   2   0   0   2   2   2   0   2   0   0   0   2   0   2   0   2   0   0   2   2   2   0   2   0   2   2   2   2   2   0   0   0   0   0   2   0   2   0   0   2   2   2   2   2   2   0   0   0   0   0   0   0   0   2   2   0   2   0   0   2   0   2   2   2   0   0   2   0   2   0   0   2   2   2   2   2   2   0   2   2   0   0   2   2   2   0   0   0   0   0   0   2   0   0   2   0   2   2   0   2   0   2   0   2   2   2   2   2   0   2   0   2   0   0   2   0   2   0   0   2   2   0   2   2   0   0   0   0
 MK-2-7                 2   2   2   2   2   0   0   0   0   0   0   2   0   2   0   2   0   2   0   0   2   2   2   0   0   2   0   0   2   2   2   2   2   2   2   0   0   2   2   2   0   0   2   0   0   0   0   2   0   0   0   0   0   2   0   2   0   0   0   2   2   2   0   2   2   0   2   2   2   2   0   2   2   0   0   2   2   2   0   2   0   0   0   2   0   2   0   2   2   2   2   2   2   0   0   0   2   2   2   2   2   0   2   2   0   0   2   0   2   0   0   0   2   0   2   2   2   0   0   2   0   0   2   0   0   2   2   0   2   0   0   2   0   2   2   2   0   0   2   0   2   0   0   2   2   0   2   2   2   2   2   2   2   0   2   2   2   0   0   0   0   0   0   0   0   0   2   0   2   2   0   2   0   2   0   2   2   2   0   2   0   2   0   2   0   0   2   0   2   2   0   2   2   0   0   0   0   0   0   0
 MK-2-8                 2   0   2   2   2   0   0   0   2   0   0   2   0   2   0   2   0   2   0   0   2   2   2   0   0   2   0   2   2   2   2   2   2   2   2   2   0   2   2   2   0   0   2   0   0   0   0   2   0   0   0   0   0   2   0   0   0   0   0   2   0   2   0   2   0   0   2   2   2   2   0   2   2   0   0   2   2   2   0   2   0   0   0   2   0   2   0   2   2   2   2   2   2   0   2   0   2   2   2   2   2   2   2   2   0   2   2   2   2   0   0   0   2   0   2   2   2   0   0   2   0   0   2   0   0   2   2   0   2   0   0   2   0   2   2   2   0   0   2   0   2   0   0   2   2   0   2   0   2   2   2   2   2   0   2   0   2   0   0   0   0   0   2   0   0   0   2   0   2   2   0   2   0   2   0   2   2   2   2   2   0   2   0   2   0   0   2   0   0   2   0   2   2   0   0   0   0   0   0   0
 MK-2-9                 2   0   2   2   2   2   0   0   2   0   0   2   0   2   0   2   0   2   2   0   2   2   2   0   0   2   0   2   2   2   2   2   2   2   2   0   0   0   2   2   0   0   2   0   0   0   0   2   2   0   0   0   0   2   0   2   0   0   0   2   0   2   0   2   2   0   2   2   0   2   0   2   2   0   0   2   2   2   0   0   0   2   0   2   0   2   0   2   2   2   2   2   2   0   2   0   2   2   2   2   2   2   2   0   0   2   2   2   0   0   2   0   2   0   2   2   2   0   0   2   0   0   2   0   0   2   2   0   2   2   2   2   0   2   2   2   2   0   2   0   2   0   0   2   2   0   2   0   2   2   2   2   2   0   0   2   2   0   0   2   0   0   2   0   0   0   2   0   0   2   0   2   0   2   0   2   2   2   0   2   0   0   0   0   0   2   2   2   0   2   0   2   2   0   0   0   0   0   2   0
 MK-2-10                2   0   2   2   2   2   0   2   2   0   0   2   0   2   0   2   0   2   2   0   2   2   2   0   0   2   0   2   2   2   2   0   2   2   2   0   0   0   2   0   0   0   2   0   0   0   0   2   2   0   2   0   2   2   0   2   0   0   0   0   0   2   0   0   2   2   2   2   2   2   0   2   2   0   0   2   2   2   0   0   2   2   0   2   0   2   0   2   2   2   2   2   2   0   2   0   2   2   2   2   2   2   2   0   0   2   2   2   0   0   2   0   2   0   2   2   2   0   0   2   0   0   2   0   0   2   2   2   2   2   2   2   0   2   2   2   2   0   2   0   2   0   0   0   2   2   2   0   2   2   2   2   2   2   0   2   2   0   0   2   0   0   2   0   0   0   2   0   0   2   0   0   0   0   0   2   2   2   0   2   0   0   0   0   0   2   2   2   0   2   0   2   2   0   0   0   0   0   2   0
 MK-2-11                2   0   2   2   2   2   0   2   2   0   0   2   0   2   0   2   0   2   2   0   2   2   2   0   0   2   0   2   2   2   2   0   2   2   2   0   0   0   2   0   0   0   2   0   0   0   0   0   2   2   0   0   0   0   0   2   0   0   0   0   0   2   0   0   2   2   2   2   2   2   0   2   2   0   0   2   0   2   2   0   0   2   0   2   0   2   0   2   2   2   2   2   2   0   0   0   2   2   2   2   0   2   2   0   2   2   2   2   0   0   2   0   2   0   0   2   2   0   0   2   0   0   2   0   0   2   2   2   2   2   2   2   0   2   2   2   0   0   2   0   2   0   0   2   2   2   2   0   2   2   2   2   2   2   0   2   2   0   0   2   0   0   2   0   0   0   2   0   0   2   0   0   0   0   0   2   2   2   0   2   2   0   0   0   0   0   0   2   0   2   0   2   2   0   0   0   0   0   2   0
 MK-2-12                2   0   2   2   0   2   0   2   2   0   0   2   0   2   0   2   0   2   0   0   2   2   2   0   0   2   0   2   2   2   2   0   2   2   2   2   0   0   2   0   0   0   2   0   0   0   0   0   2   2   0   0   0   0   0   2   0   0   0   2   0   2   0   0   2   2   2   2   2   2   0   2   2   0   2   2   0   2   2   0   0   2   0   2   0   2   0   0   2   2   2   2   2   0   0   0   2   2   2   2   0   2   2   0   2   2   2   2   0   0   2   0   2   0   0   2   2   0   0   2   2   0   2   0   0   2   2   2   2   2   2   2   0   2   2   2   0   0   2   0   2   0   0   2   2   2   2   0   2   2   2   2   2   2   0   2   2   0   0   2   0   0   2   0   0   0   0   0   0   2   0   0   0   0   0   2   2   0   0   2   2   0   2   0   0   0   0   2   0   2   0   2   2   0   0   0   0   0   2   0
 MK-2-13                2   0   2   2   2   2   0   2   2   0   0   0   0   0   0   2   0   2   0   0   2   2   2   2   0   2   0   2   2   2   2   0   0   2   2   2   0   0   2   0   0   0   0   0   0   0   2   2   2   2   0   0   0   0   0   2   0   0   0   2   2   2   2   0   2   2   2   2   2   2   0   0   2   0   2   2   0   2   2   2   0   2   0   2   0   2   0   0   2   2   2   0   2   0   0   0   2   2   2   2   0   2   2   0   2   2   2   2   0   0   2   0   2   0   0   2   2   0   0   2   2   0   2   0   0   2   2   2   0   2   2   0   0   2   2   2   0   2   2   0   2   0   0   2   2   2   2   0   0   2   2   2   0   2   0   2   2   0   2   2   0   0   2   0   0   0   0   0   0   0   0   2   0   0   0   2   0   0   0   2   2   0   2   0   0   0   0   2   0   2   0   0   0   0   0   0   0   0   2   0
 MK-2-14                2   2   0   2   2   2   0   2   0   0   0   0   0   2   0   2   0   2   0   2   2   2   2   2   0   2   0   2   2   2   2   0   0   2   2   2   0   0   2   0   0   0   2   2   0   0   2   0   2   2   0   2   0   0   0   2   0   0   2   0   2   2   2   0   2   2   2   2   2   2   0   0   2   0   2   2   0   2   2   2   0   2   0   2   0   2   0   0   2   2   2   0   2   0   0   0   2   2   2   2   0   2   2   0   2   0   2   2   0   0   2   0   2   0   0   2   2   2   0   2   2   2   2   0   0   2   2   2   0   2   2   0   0   2   2   2   0   2   2   0   2   0   0   2   2   0   2   0   0   2   2   2   0   2   0   2   2   0   2   2   2   0   2   0   0   0   0   0   0   0   0   2   2   0   2   2   0   0   0   2   2   0   2   0   0   0   0   2   0   2   0   0   0   0   0   0   0   0   2   0
 MK-2-15                2   2   0   2   2   2   0   2   2   0   0   0   0   2   0   2   0   2   0   2   2   2   2   0   0   2   0   2   2   2   0   0   0   2   2   2   0   0   2   0   0   0   2   2   0   2   2   0   2   2   0   2   0   0   0   2   0   0   2   2   2   0   2   0   2   2   2   2   2   2   0   0   2   0   2   2   0   2   2   2   0   2   0   2   2   2   0   0   0   2   2   0   2   0   0   0   2   2   2   2   0   0   2   0   2   0   2   2   0   0   2   0   2   0   0   2   2   2   2   2   2   2   2   0   0   2   2   2   0   2   2   0   2   2   0   2   0   2   2   0   2   2   0   2   2   0   2   0   0   2   2   2   0   2   0   2   2   0   2   2   2   0   2   0   0   0   0   0   0   0   0   2   2   0   2   2   0   2   0   2   2   0   2   0   0   0   0   2   2   2   0   0   0   0   0   0   0   0   2   0
 MK-2-16                2   2   0   0   2   2   0   2   2   0   2   0   0   2   0   2   0   0   0   2   2   2   2   0   0   2   0   2   2   2   0   0   0   2   2   0   0   0   2   2   0   0   2   2   0   2   2   0   2   2   0   2   0   2   0   2   2   0   2   2   2   0   2   2   2   2   2   2   2   2   0   2   2   0   2   2   0   2   2   2   0   2   0   2   2   2   0   0   0   2   2   0   2   0   0   0   2   0   2   2   0   0   2   0   2   0   2   2   0   0   0   0   2   0   2   2   2   2   2   2   2   0   2   0   2   2   2   2   0   2   2   0   2   2   0   2   0   2   2   0   2   2   2   2   2   0   0   0   0   0   2   2   0   2   0   2   2   0   2   2   2   0   2   0   0   0   0   0   0   0   0   2   2   0   2   2   0   2   0   2   2   0   2   0   0   2   0   2   2   2   0   0   0   0   0   0   2   0   2   0
 MK-3-1                 0   2   2   2   2   2   0   2   0   2   0   0   2   2   0   2   0   2   0   2   2   2   0   0   2   0   2   2   0   0   0   0   0   2   2   0   0   2   2   0   2   0   2   2   2   2   2   0   0   2   0   0   0   0   0   2   0   2   2   0   0   0   2   2   2   2   2   0   2   0   2   0   2   2   0   2   2   0   2   0   0   2   2   0   0   2   2   0   0   0   0   0   0   0   0   2   2   0   0   0   0   2   2   0   2   2   2   0   2   0   0   2   2   0   0   0   0   2   2   2   2   0   0   2   0   2   0   0   0   2   2   2   2   2   2   2   2   2   2   0   0   2   2   0   0   0   2   2   2   2   2   0   0   2   0   0   2   0   0   2   0   0   0   2   0   2   2   0   0   0   0   0   2   2   2   0   2   2   0   0   0   2   0   2   2   2   0   2   2   0   0   0   0   2   2   2   2   0   0   2
 MK-3-2                 0   2   2   2   2   2   0   2   0   2   0   0   2   2   0   0   0   2   0   2   2   2   0   0   2   0   2   2   2   0   0   0   0   2   2   0   0   2   2   0   2   0   2   2   2   2   2   0   0   2   0   0   0   0   0   2   0   2   2   0   2   0   2   2   2   2   2   2   2   0   2   0   2   2   0   2   2   0   2   0   0   2   0   0   2   2   2   0   0   0   0   0   0   0   0   2   2   0   0   0   0   2   2   0   2   2   2   0   2   0   0   2   2   0   0   0   2   2   2   2   2   0   0   2   0   2   2   0   0   0   2   2   2   2   2   2   2   2   2   0   0   0   2   0   2   0   2   2   2   2   2   0   0   2   0   2   2   0   0   2   0   0   0   2   0   2   0   2   0   0   0   0   0   2   0   0   2   2   0   0   0   2   2   2   2   2   0   2   2   0   0   2   0   2   2   2   0   0   0   0
 MK-3-3                 0   2   2   2   2   2   0   2   0   2   0   0   2   2   0   0   0   2   0   2   2   2   0   0   2   0   2   2   2   0   0   0   0   2   2   0   0   0   2   0   0   0   0   2   2   2   2   0   0   2   0   0   0   0   0   2   0   2   2   0   2   0   2   2   2   2   2   2   0   0   2   0   2   2   0   2   2   0   2   0   0   2   0   2   2   2   2   0   0   0   0   0   0   0   0   2   2   0   0   0   0   2   2   2   2   2   0   0   2   0   0   2   2   0   0   0   2   2   2   0   2   0   0   2   0   2   2   0   0   0   2   0   2   2   2   2   2   2   2   0   0   2   2   0   2   0   2   2   2   2   2   0   0   2   0   2   2   0   2   2   2   0   0   2   0   2   0   2   0   2   0   0   0   2   0   0   2   2   2   0   0   2   2   0   2   2   0   2   2   0   0   2   0   2   2   2   0   0   0   0
 MK-3-4                 2   2   2   2   2   2   0   2   2   2   2   0   2   2   0   0   0   2   0   2   2   0   0   0   2   0   2   2   2   0   0   0   0   2   2   0   2   0   2   0   0   0   0   2   2   2   2   0   0   2   0   0   0   0   0   2   0   2   2   2   2   0   2   2   2   2   2   0   0   0   2   0   2   2   0   2   2   0   2   0   0   2   0   0   2   2   2   0   0   0   0   0   0   0   0   2   0   0   0   0   0   2   0   2   0   2   0   0   2   0   0   0   2   0   0   0   2   2   2   0   2   0   0   0   0   0   2   0   0   0   2   2   2   2   2   2   2   2   2   0   0   2   2   0   2   2   2   2   2   2   2   0   0   2   0   2   2   0   2   2   2   2   0   2   0   2   0   0   0   2   0   0   0   2   0   0   0   2   2   2   0   0   2   0   2   0   0   2   2   0   0   2   0   0   2   2   0   0   0   0
 MK-3-5                 0   2   2   2   2   2   0   2   2   0   2   0   2   2   0   0   0   2   0   2   2   0   0   0   2   0   2   2   0   2   0   0   0   2   2   0   2   0   2   0   0   0   0   2   2   2   2   2   0   2   0   0   0   0   2   2   0   2   2   2   2   0   2   2   0   2   2   2   0   0   2   0   2   2   0   2   2   0   2   0   2   2   0   0   2   2   2   0   0   0   0   0   0   0   0   2   2   0   0   0   0   2   0   2   0   2   0   0   2   0   2   0   0   0   0   0   2   2   2   0   2   0   0   0   2   0   2   0   0   0   2   2   2   2   2   2   2   2   2   0   0   2   2   0   2   0   2   2   2   2   2   0   0   2   0   2   2   0   2   2   2   2   0   2   2   2   0   0   0   2   0   0   0   2   0   0   0   0   2   2   2   0   0   0   2   0   0   2   2   0   0   2   0   0   2   2   0   0   0   0
 MK-3-6                 0   2   2   2   2   2   0   2   0   0   2   0   2   2   0   0   0   2   0   2   2   0   0   0   2   0   2   2   0   2   0   0   0   2   2   0   2   0   2   0   0   0   0   2   2   2   2   2   0   2   2   0   0   0   2   2   0   2   2   2   2   0   0   2   0   2   2   2   0   0   2   0   2   2   0   2   2   0   2   0   2   2   0   0   2   2   2   0   0   0   0   0   0   0   0   2   2   0   0   0   0   2   0   2   0   2   0   0   2   0   2   2   0   0   0   0   2   2   2   0   2   0   2   0   2   0   2   0   0   0   2   2   2   2   2   2   2   2   2   0   0   2   2   0   2   2   2   2   2   2   2   0   0   2   0   2   2   0   2   2   2   2   0   2   2   2   0   0   0   2   0   0   0   2   0   0   0   0   2   2   2   0   0   0   2   0   0   2   2   0   0   2   0   0   2   2   0   0   0   0
 MK-3-7                 0   2   2   2   2   2   0   2   0   0   2   0   2   2   0   0   0   0   0   2   0   0   0   0   2   2   2   2   0   2   0   0   0   2   2   0   2   0   2   0   0   0   0   2   0   2   2   2   0   2   2   0   0   0   2   2   0   0   2   2   2   0   0   2   0   2   2   2   0   0   2   0   0   2   0   2   0   0   0   0   2   2   0   0   2   2   2   0   2   0   0   0   0   0   0   2   2   0   0   0   0   2   2   2   0   2   0   0   2   0   2   2   2   0   0   0   2   2   2   0   2   0   2   0   2   0   2   0   0   2   0   2   2   2   0   2   0   0   0   0   0   2   2   0   2   2   2   2   2   2   0   0   0   2   0   2   2   0   0   2   2   2   0   2   2   0   0   2   0   2   0   0   0   2   0   0   0   0   2   2   2   0   0   0   2   0   0   2   2   2   0   2   0   0   2   2   0   0   0   0
 MK-3-8                 0   2   2   2   2   2   0   2   0   0   2   0   2   2   0   0   2   0   0   2   0   0   0   0   0   2   2   2   0   2   0   0   0   2   2   0   2   0   2   0   0   0   0   2   2   2   0   2   0   2   2   0   0   0   2   2   0   0   2   2   2   0   0   2   0   2   2   2   0   0   2   0   2   2   0   2   0   0   0   0   2   2   0   0   0   2   2   0   2   0   2   0   0   0   0   2   2   0   0   0   0   2   2   0   0   2   0   0   2   0   2   0   2   0   0   0   2   0   2   0   0   2   2   0   2   0   2   0   0   2   0   2   0   2   0   2   0   0   0   0   0   2   2   0   2   2   2   2   2   2   0   0   0   2   0   2   2   0   0   2   2   2   0   2   2   0   0   2   0   2   0   0   0   2   0   0   0   0   2   2   0   0   0   0   2   0   0   2   2   2   0   2   0   0   2   2   0   0   0   0
 MK-3-9                 2   2   0   2   0   2   0   2   0   0   2   0   2   2   0   0   2   0   0   2   2   0   0   0   0   2   2   2   0   2   0   0   0   2   2   0   2   0   2   0   0   0   0   2   2   2   0   2   0   2   2   0   0   0   2   2   0   0   0   2   0   0   0   2   0   2   2   2   0   0   2   0   2   2   0   2   0   2   0   0   0   2   0   0   0   2   2   0   2   0   2   0   0   0   0   2   2   0   0   0   0   2   2   0   0   2   0   0   2   0   2   0   2   0   0   0   2   2   2   0   0   2   2   0   2   2   2   0   0   2   0   2   0   2   0   2   0   0   2   0   0   2   2   0   2   2   2   2   2   0   0   0   0   2   0   2   2   0   0   2   2   2   0   2   2   0   0   2   0   2   0   0   0   2   0   0   0   0   2   2   0   0   0   0   2   0   0   0   2   2   0   2   2   0   2   2   0   0   0   0
 MK-3-10                2   2   0   0   0   2   0   2   0   0   2   0   2   2   0   0   0   0   0   2   2   2   0   0   0   2   2   2   0   2   0   0   0   0   2   0   2   0   2   0   0   0   0   2   2   2   0   2   0   2   2   0   0   0   2   2   0   0   0   2   0   0   0   2   0   2   2   2   0   0   2   0   2   2   0   2   0   2   0   0   0   2   0   0   0   2   2   0   0   0   2   0   0   2   0   2   2   0   0   0   0   2   2   0   0   2   0   2   0   2   0   0   2   0   0   0   2   2   2   0   0   2   0   0   2   0   2   0   0   0   0   2   0   2   2   2   0   0   2   0   0   2   2   2   2   2   2   2   2   0   0   0   0   2   0   0   2   2   0   2   2   2   0   2   2   0   0   0   0   2   0   0   0   0   0   2   0   0   2   2   0   0   0   0   2   0   2   0   2   2   0   2   2   0   2   2   0   0   2   0
 MK-3-11                2   2   0   0   0   2   0   2   0   0   2   0   2   2   0   0   0   0   2   2   2   2   0   0   0   2   2   2   0   2   0   2   0   0   0   0   2   0   2   0   0   0   0   2   2   2   0   2   0   2   2   0   0   0   2   2   0   2   0   2   0   0   0   2   0   2   0   2   0   0   2   0   2   0   0   2   0   2   0   0   0   2   0   0   0   2   2   0   0   0   2   0   0   2   0   2   2   0   0   0   0   2   0   0   0   2   0   2   0   2   0   0   2   0   0   0   2   2   2   0   2   2   0   0   2   0   2   0   0   0   0   0   0   2   2   2   0   0   2   0   0   2   2   2   2   2   0   2   2   0   0   0   0   0   0   0   2   2   0   2   2   2   0   2   2   2   0   0   0   2   0   0   0   2   0   2   0   2   2   2   0   0   0   0   2   0   2   2   2   2   0   2   2   0   2   2   0   0   0   0
 MK-3-12                2   2   0   0   0   2   0   2   0   0   2   0   2   2   0   0   0   0   2   2   2   2   0   0   0   2   2   2   0   2   0   2   0   2   0   0   2   0   2   2   0   0   0   2   2   2   0   2   0   2   0   0   0   0   2   2   2   2   0   2   0   0   0   2   2   2   2   2   0   0   2   0   0   0   0   2   0   2   0   0   0   2   0   0   0   2   2   0   0   0   2   0   0   2   0   2   2   0   0   0   0   0   0   0   0   2   0   2   0   2   0   0   2   0   0   0   2   2   2   0   2   2   0   0   2   0   2   0   0   0   0   0   0   2   2   2   0   0   2   0   0   2   2   2   2   2   0   2   2   0   0   0   0   0   0   0   2   2   0   2   2   2   0   0   2   2   0   0   0   0   0   0   0   2   0   2   0   2   2   2   0   0   2   2   0   0   2   2   2   2   0   2   2   0   0   2   0   0   0   0
 MK-3-13                2   2   0   0   0   0   0   2   0   0   2   0   2   2   0   2   0   0   2   2   2   2   0   0   0   2   2   2   0   2   0   2   0   2   0   0   2   0   2   2   0   0   0   2   2   0   0   2   0   2   0   0   0   0   2   2   2   0   0   2   2   0   0   2   2   2   2   2   0   2   2   0   0   0   0   2   0   2   0   0   0   2   0   0   0   2   2   0   0   0   2   0   2   2   0   2   2   0   0   0   0   0   0   0   0   2   0   2   2   2   0   2   2   0   0   0   0   2   2   0   2   2   0   0   0   0   2   2   0   0   0   0   0   2   2   2   0   0   2   0   0   2   2   0   2   2   0   2   2   0   0   0   0   0   0   0   2   2   0   2   2   2   0   0   2   2   0   0   0   2   0   0   0   2   2   2   0   2   2   2   0   2   0   0   0   0   2   0   2   2   0   2   2   2   0   2   0   0   0   0
 MK-3-14                2   2   0   0   0   0   0   2   0   0   2   0   2   0   0   2   0   0   2   2   2   2   0   0   0   2   0   2   0   2   0   2   2   2   0   0   2   0   2   2   0   2   0   2   2   2   0   2   0   2   0   0   0   0   2   2   2   0   0   2   2   0   0   2   0   2   2   2   0   2   2   0   0   2   0   0   0   2   0   0   0   2   2   2   0   2   2   0   0   0   2   0   2   2   0   2   2   0   0   0   0   0   0   0   2   2   0   2   2   2   0   2   2   0   0   0   0   2   2   0   2   2   0   0   2   0   2   2   2   0   0   0   0   2   2   2   0   0   2   0   0   2   2   0   2   2   0   2   2   0   2   0   0   0   0   0   2   2   0   2   2   2   0   2   2   2   0   0   0   2   0   0   0   2   2   2   0   2   2   2   0   2   0   0   0   0   2   0   2   2   0   2   2   2   0   0   0   0   0   0
 MK-3-15                2   2   0   0   0   0   0   2   0   0   2   0   2   0   0   2   0   0   0   2   2   2   0   2   0   2   0   2   0   2   0   2   2   2   0   0   2   0   2   2   0   2   0   2   2   2   0   2   0   2   0   0   0   0   2   2   2   0   0   2   0   0   0   2   0   2   2   2   0   2   2   0   0   0   0   0   0   2   0   2   0   2   2   2   0   2   0   0   0   0   2   0   2   2   0   2   2   0   0   0   0   0   0   0   2   2   0   2   0   0   0   2   2   0   0   0   2   2   2   0   2   2   0   0   2   0   2   2   2   2   0   0   0   2   2   2   0   0   2   0   2   2   0   0   2   0   0   2   2   0   2   0   0   0   0   0   2   2   0   2   2   2   0   2   2   2   0   0   0   2   0   0   0   2   2   2   0   0   2   2   0   2   0   0   0   0   2   0   2   2   0   2   2   2   0   0   0   0   0   0
 MK-3-16                2   2   0   0   0   0   0   0   2   0   2   0   2   0   0   2   0   0   0   2   2   0   0   0   0   2   0   2   0   2   0   2   2   2   0   0   2   0   2   2   0   2   0   2   2   2   0   0   0   2   0   2   0   0   2   0   2   0   0   2   0   0   0   2   0   0   2   2   0   2   2   0   0   0   2   0   0   2   0   2   0   2   2   2   0   2   0   0   0   0   2   0   2   2   0   2   2   0   0   0   0   0   0   0   2   2   0   2   2   0   0   2   2   0   0   0   2   2   2   0   2   2   0   2   2   0   2   0   2   2   0   0   0   2   2   2   0   0   0   0   0   2   0   0   2   0   0   2   2   0   0   0   0   0   0   0   2   2   0   2   2   2   0   2   2   0   0   0   0   2   0   0   2   2   2   2   0   0   0   2   0   2   0   0   0   0   2   0   2   2   0   2   2   2   0   0   0   0   0   0
 MK-4-1                 2   2   0   2   2   0   0   0   2   0   0   2   2   2   0   2   0   0   0   0   2   0   0   2   0   2   2   2   2   0   0   0   0   2   2   2   2   2   2   0   2   2   0   0   0   2   0   0   0   0   2   2   2   2   2   2   0   0   0   2   2   2   2   2   0   2   2   2   0   2   0   0   0   0   0   0   2   2   0   0   0   2   2   2   0   2   2   2   2   0   0   0   2   0   2   0   0   0   2   2   2   0   2   2   2   2   0   0   2   2   2   2   0   0   2   2   0   0   0   0   0   2   2   0   0   0   2   0   2   2   0   0   2   2   2   0   2   2   2   0   2   0   2   0   0   2   0   2   0   0   2   2   2   2   0   2   0   0   0   0   0   2   0   2   2   2   2   2   2   0   0   2   0   2   0   2   2   2   0   0   2   2   2   0   2   0   2   0   2   0   0   2   2   0   2   2   2   0   2   0
 MK-4-2                 2   2   0   2   2   0   0   2   2   0   0   2   2   0   0   2   0   0   0   0   2   0   0   2   0   2   2   0   2   0   0   0   0   2   2   2   2   2   2   0   2   2   0   0   0   2   2   0   0   0   2   2   2   2   2   2   0   0   0   2   0   2   2   2   0   0   2   2   0   2   0   0   0   0   0   2   2   2   0   0   0   2   2   2   0   2   2   2   2   0   0   0   2   0   0   0   0   0   2   2   2   0   2   2   2   2   0   0   2   2   2   2   0   0   2   0   0   0   0   0   0   2   2   0   0   0   2   0   2   2   0   0   2   2   2   2   2   2   2   0   2   0   2   0   0   2   2   2   0   0   2   2   2   2   0   2   0   0   0   0   0   2   0   2   2   2   2   2   2   0   0   2   0   2   0   2   0   2   0   0   2   2   2   0   2   0   2   0   2   0   0   2   2   2   2   2   0   0   2   0
 MK-4-3                 2   2   0   2   2   0   0   2   2   0   0   2   2   0   0   2   0   0   0   0   2   0   0   2   0   2   2   0   2   0   0   0   0   2   2   0   2   2   2   0   2   2   2   0   0   2   2   2   0   0   2   2   0   2   2   2   0   0   0   0   2   0   2   2   0   0   2   2   0   0   0   0   0   0   0   2   2   2   0   0   0   2   2   2   0   2   2   0   2   0   0   0   2   0   0   0   0   0   2   0   2   0   2   2   0   2   0   0   2   2   2   2   0   0   2   0   0   0   0   0   0   2   2   2   0   0   2   0   2   2   2   0   2   2   0   2   2   2   2   0   2   0   2   0   0   2   2   2   0   0   2   0   2   2   0   2   2   0   0   0   0   2   0   2   2   2   2   2   2   0   0   2   0   2   0   2   0   2   0   0   2   2   2   0   2   0   2   0   2   0   0   2   0   2   2   2   0   0   2   0
 MK-4-4                 2   2   0   2   2   0   0   2   0   0   0   2   2   0   0   2   0   0   0   0   2   0   0   2   0   2   2   0   2   0   0   0   0   2   2   0   0   2   2   0   2   2   0   0   0   2   2   0   0   0   2   2   0   2   2   2   0   0   0   0   0   0   2   2   0   0   2   2   0   0   0   0   0   0   0   2   0   2   0   0   0   2   2   2   0   2   0   0   2   2   0   0   2   0   0   0   0   0   2   0   2   0   0   2   0   2   0   0   2   2   2   2   0   0   2   0   0   0   0   0   0   2   2   2   0   0   2   0   2   2   2   0   2   0   0   2   2   2   2   0   2   0   2   0   0   2   2   2   0   0   2   0   2   2   0   2   2   0   0   0   0   2   0   2   2   2   2   2   2   0   0   2   0   2   2   2   0   2   0   0   2   2   2   0   2   0   2   0   2   0   0   2   0   2   2   2   0   0   0   0
 MK-4-5                 2   0   0   2   0   0   0   2   0   0   0   2   2   0   2   2   0   0   0   0   2   0   0   2   0   2   2   2   0   0   0   0   0   2   2   0   0   2   2   0   0   2   0   0   0   2   2   0   0   0   2   2   0   0   2   2   0   0   2   0   0   0   2   2   0   0   2   2   0   2   0   0   0   0   0   2   0   2   0   0   2   2   0   0   0   2   0   0   2   2   0   0   2   0   0   0   0   0   2   0   2   0   0   2   0   2   0   0   2   2   2   2   0   0   2   0   0   0   0   0   2   2   2   2   0   0   2   0   2   2   2   0   2   0   0   2   2   2   2   0   2   0   2   0   0   2   2   2   0   0   2   0   2   0   0   2   2   2   0   0   0   2   0   2   2   2   2   2   2   0   0   2   0   2   2   0   0   2   0   2   2   2   2   0   2   0   2   0   2   0   0   2   0   2   0   2   0   0   0   0
 MK-4-6                 2   0   0   2   0   0   0   2   0   0   0   2   2   0   2   2   0   0   0   0   2   0   0   2   0   2   2   2   0   0   0   0   0   2   2   2   0   2   2   2   2   2   2   2   2   2   2   0   0   0   2   2   0   2   2   2   0   0   2   0   0   0   2   2   2   0   2   2   2   2   0   0   2   0   0   2   0   2   2   0   2   2   0   0   0   2   0   0   2   2   0   0   2   0   0   0   0   0   2   0   2   0   0   2   0   2   0   0   2   2   2   0   0   0   2   0   0   0   0   0   2   0   2   2   0   0   2   0   2   2   2   0   2   0   0   2   2   2   2   0   0   0   2   0   0   2   2   2   0   0   2   0   2   2   0   2   2   0   0   0   0   2   0   2   2   2   2   2   2   0   0   2   0   0   2   0   0   2   0   2   2   2   2   0   2   0   2   2   2   0   0   2   0   2   0   0   0   0   0   0
 MK-4-7                 2   0   0   2   0   0   0   2   2   0   2   2   2   0   2   2   0   0   0   0   2   2   0   2   0   2   2   0   0   2   2   2   0   2   2   0   0   0   2   2   2   0   2   2   2   2   2   0   0   0   0   2   2   0   2   2   0   0   2   0   2   2   2   2   2   0   2   2   2   2   2   0   2   0   0   2   0   0   2   0   0   2   0   0   0   2   0   2   2   2   0   0   2   0   0   0   0   0   2   0   2   0   0   2   0   2   0   0   2   2   0   0   0   2   2   0   0   0   0   0   2   0   2   2   0   0   2   0   0   2   2   0   2   0   0   2   2   2   2   0   0   0   2   0   0   2   2   2   0   0   2   0   2   2   0   2   2   0   0   2   0   2   0   2   2   2   2   2   2   0   0   2   0   0   2   0   0   2   0   2   2   2   2   0   2   0   0   2   2   0   0   2   0   2   0   0   0   0   0   0
 MK-4-8                 2   0   0   2   0   0   0   2   2   0   0   2   2   0   2   0   0   0   0   0   0   2   0   2   0   0   2   0   0   2   2   0   0   2   2   0   0   0   2   2   2   0   2   2   2   2   0   0   0   0   0   2   2   0   2   2   0   0   2   0   2   2   2   2   0   0   2   2   0   2   0   0   2   0   0   2   0   0   2   0   0   2   0   0   0   2   0   2   2   0   0   0   2   0   0   0   0   0   2   0   0   0   0   2   0   0   0   0   2   2   0   0   0   2   2   0   0   0   0   0   2   0   2   2   0   0   2   0   0   0   0   0   2   0   2   2   2   2   2   0   0   0   2   0   0   2   2   2   0   0   2   0   2   2   0   2   2   0   0   2   0   2   0   2   2   2   2   2   2   0   0   2   0   0   2   0   0   0   0   2   2   2   2   0   2   0   0   0   2   0   0   2   0   2   0   0   0   0   0   0
 MK-4-9                 2   0   0   2   2   0   0   0   2   0   0   2   2   2   2   0   0   2   0   0   2   2   0   0   0   0   0   0   0   2   2   0   0   2   2   0   0   0   2   2   2   0   2   2   2   2   0   0   2   0   0   2   2   0   2   2   0   0   2   0   2   2   2   2   2   0   2   0   0   0   2   0   2   0   0   2   2   0   2   0   0   2   0   0   0   2   0   2   0   0   0   0   2   0   0   0   0   0   2   0   0   0   0   0   0   0   2   0   2   2   0   0   0   2   2   0   0   0   0   0   0   0   2   2   0   0   2   0   2   0   0   0   2   0   2   2   2   2   2   0   0   0   2   0   0   2   2   2   0   0   2   0   2   2   0   2   2   0   0   2   0   2   0   2   2   2   2   2   2   0   0   0   0   0   2   2   0   2   0   2   2   2   2   0   2   0   0   0   2   0   2   2   0   2   0   0   0   0   0   2
 MK-4-10                2   0   0   2   2   0   0   0   2   0   0   2   2   2   2   2   0   2   0   0   2   2   0   0   0   0   0   0   0   2   2   0   0   2   2   2   0   0   2   0   0   0   2   2   2   2   0   0   2   0   0   2   2   0   2   2   0   0   2   0   2   2   2   2   2   0   2   0   0   2   2   0   2   0   0   2   2   0   2   0   0   2   0   0   0   2   2   2   0   0   0   0   2   0   0   0   0   0   2   0   0   0   0   2   0   0   2   0   2   2   0   0   0   2   0   0   0   2   0   0   0   0   2   2   0   0   2   0   2   0   0   2   2   0   2   2   2   2   2   0   0   2   2   0   0   0   0   2   0   0   2   0   2   2   0   2   2   0   0   2   0   2   0   2   2   2   2   2   2   0   0   0   0   2   2   2   0   2   0   2   2   2   2   0   2   0   0   0   2   0   2   2   0   2   0   0   0   0   0   2
 MK-4-11                2   0   2   2   2   0   0   0   2   0   0   2   2   2   2   2   0   2   2   0   2   2   0   0   0   0   0   0   0   2   2   0   0   2   2   2   0   0   2   0   0   0   2   2   2   2   0   2   2   2   0   2   2   0   2   2   2   0   2   0   2   0   2   2   2   0   2   0   0   2   2   0   2   2   0   2   2   0   2   0   0   2   0   0   0   0   2   2   0   0   0   2   2   0   0   0   0   0   2   0   0   2   0   2   0   2   2   0   2   0   0   0   0   2   0   0   0   2   0   0   0   2   2   2   2   2   2   0   2   0   0   2   0   0   2   0   2   2   2   0   0   2   2   0   0   0   0   2   0   0   2   0   2   2   0   2   2   0   0   2   0   2   2   2   0   0   0   2   2   0   0   0   0   2   2   2   0   2   0   2   2   2   2   0   2   2   0   0   2   0   2   2   2   2   0   0   0   0   0   2
 MK-4-12                2   0   2   2   2   0   0   0   2   0   0   0   2   2   2   2   0   2   2   0   2   2   0   0   0   0   0   0   2   2   2   0   0   2   2   2   0   0   2   0   0   0   2   2   2   2   0   2   2   2   0   2   2   2   2   2   2   0   2   2   2   0   2   2   2   2   2   0   0   2   2   0   2   2   0   0   2   0   2   0   0   2   2   0   0   0   2   2   0   0   0   2   2   0   0   0   0   0   2   2   0   2   0   2   0   0   2   0   2   0   0   0   0   2   0   0   0   2   0   0   0   0   2   2   2   0   2   0   2   0   0   2   0   0   2   0   2   2   2   0   0   2   2   0   0   0   0   2   0   0   2   0   2   2   0   2   2   0   0   0   0   2   2   2   0   0   0   2   2   0   0   0   0   2   2   2   0   2   0   2   0   2   2   0   2   2   0   0   2   2   2   2   2   2   0   0   0   0   0   2
 MK-4-13                2   2   2   2   2   0   0   0   2   0   0   0   2   2   0   2   0   2   2   2   0   2   0   2   0   2   0   0   2   2   2   0   0   2   2   2   0   0   2   0   0   0   2   2   2   2   0   2   2   2   0   2   2   2   2   2   2   0   0   0   2   0   2   2   2   2   2   0   0   2   2   0   0   2   0   0   2   0   2   2   0   2   2   0   0   2   2   2   0   0   0   2   2   0   0   0   0   0   2   0   0   2   0   2   0   0   2   0   2   0   0   0   0   2   0   0   0   2   0   0   0   0   2   2   2   0   2   0   2   0   2   2   0   0   2   0   2   2   0   0   0   2   2   0   0   0   0   2   0   0   2   2   2   2   0   2   2   0   0   0   0   2   2   2   0   0   0   2   2   0   0   0   0   2   2   2   0   2   2   2   0   2   2   0   2   2   0   0   0   0   2   2   2   2   0   0   0   0   0   2
 MK-4-14                2   0   2   2   2   0   2   0   2   0   2   0   2   2   0   2   0   2   2   2   0   2   0   2   0   2   0   0   2   2   2   0   0   0   2   2   0   0   2   0   0   0   2   2   2   2   0   0   2   2   0   2   2   2   2   2   2   0   0   0   2   0   2   2   2   2   2   0   0   2   2   0   0   2   0   0   2   0   2   2   0   2   2   0   0   2   2   2   2   0   0   2   2   0   0   0   0   0   2   0   0   0   2   2   0   0   0   0   2   0   0   2   2   2   0   0   0   2   0   0   0   2   2   2   2   0   2   0   2   0   2   2   0   0   2   0   2   2   0   0   0   2   2   0   2   0   0   2   0   0   2   2   2   2   0   2   2   0   0   0   0   2   2   2   0   0   0   2   2   0   0   0   0   2   2   2   0   2   2   2   0   2   2   0   2   2   0   0   0   0   2   2   0   2   0   0   0   2   0   0
 MK-4-15                2   0   2   2   0   0   2   2   2   0   2   0   2   2   0   2   0   2   2   2   2   2   0   2   0   0   0   0   2   2   2   0   0   2   2   2   0   0   2   0   0   0   2   2   2   2   0   2   2   2   0   2   0   2   2   2   2   0   0   2   2   0   2   2   2   2   2   0   0   2   2   0   0   2   0   0   2   0   0   2   0   2   2   0   0   2   2   2   2   0   0   2   2   0   0   0   0   0   2   0   2   0   2   2   0   2   0   0   2   0   0   0   2   2   0   0   0   2   0   0   0   0   2   2   2   0   2   0   2   0   0   2   0   0   2   0   2   2   2   2   0   2   2   0   2   0   0   2   0   0   2   2   2   2   0   2   2   0   0   0   0   2   2   0   0   0   0   2   2   0   0   0   0   2   2   2   0   2   2   2   0   0   2   0   2   2   0   0   0   0   2   2   2   2   2   0   0   2   0   0
 MK-4-16                2   0   2   2   0   0   2   2   2   0   2   0   0   2   0   2   0   0   2   2   2   2   0   2   2   0   0   0   2   2   0   0   0   0   2   2   0   0   2   0   0   0   2   2   2   2   0   2   2   2   0   2   0   2   2   2   2   0   0   2   2   0   2   2   2   2   2   0   0   0   2   2   0   2   0   0   2   0   0   2   0   2   2   0   0   2   2   2   2   0   0   2   2   0   0   2   0   0   2   0   2   0   2   2   0   2   0   0   2   0   0   0   0   2   0   0   0   2   0   2   0   0   2   2   2   0   2   0   2   0   0   2   0   0   2   0   2   2   2   2   0   2   2   0   2   0   0   2   0   0   2   2   2   2   0   2   2   0   0   0   0   0   2   0   0   0   0   2   2   0   0   0   0   2   2   2   0   2   2   2   0   0   0   0   2   0   0   0   0   0   2   2   2   2   2   0   0   2   2   0
 MK-5-1                 0   0   0   0   0   2   0   2   0   0   0   0   2   2   0   2   2   0   2   2   0   0   2   0   0   0   2   0   0   2   2   0   0   2   2   0   2   0   2   2   2   0   2   0   2   0   0   2   2   2   0   0   0   2   0   0   2   2   2   0   2   2   2   0   2   2   2   0   0   0   0   0   0   0   2   0   0   0   0   0   2   2   2   0   0   0   2   2   2   0   2   0   2   0   0   0   2   0   2   0   0   0   2   0   0   2   2   2   2   2   0   2   0   2   2   0   2   0   2   0   2   2   0   0   0   2   2   2   0   0   2   0   2   2   0   2   2   0   2   2   0   0   2   2   0   2   2   0   0   2   2   2   0   0   2   0   2   2   2   0   2   0   2   2   2   0   0   2   0   2   0   0   2   0   2   0   0   2   2   2   2   2   0   2   2   0   0   0   2   2   0   2   2   2   0   0   0   2   2   0
 MK-5-2                 0   0   0   0   0   2   0   2   2   0   2   0   2   2   0   2   2   0   2   2   0   0   2   0   0   0   2   0   0   2   0   0   0   2   2   2   2   0   2   2   2   0   2   0   2   0   2   2   2   2   0   0   0   0   0   0   2   2   2   0   0   2   2   0   2   2   2   0   0   0   0   0   0   0   2   0   0   0   0   0   2   0   2   0   2   0   2   2   2   0   2   0   2   0   0   2   2   0   2   0   2   0   2   0   0   2   2   2   2   2   0   2   0   2   2   0   2   0   2   0   2   2   0   0   0   2   2   2   0   0   2   0   2   2   0   2   2   2   2   2   0   0   2   2   2   2   2   0   2   2   2   0   0   0   2   0   2   2   2   0   2   0   2   2   2   0   0   2   0   2   0   2   2   0   2   2   0   2   2   2   2   0   0   0   2   0   0   0   2   2   0   2   2   2   0   0   0   2   2   0
 MK-5-3                 0   0   0   0   0   2   0   2   2   0   2   0   2   2   0   2   2   0   2   2   0   0   2   0   0   0   2   0   0   2   2   0   0   0   2   2   2   0   2   2   2   0   2   0   2   0   2   2   0   2   0   0   0   0   0   2   2   2   2   0   0   2   2   0   0   2   2   0   0   0   0   0   0   0   2   0   0   0   2   0   2   0   2   0   2   0   2   2   2   0   2   0   0   0   0   2   2   0   2   0   2   0   2   0   0   2   2   2   2   2   0   2   0   2   2   0   2   2   2   0   2   2   0   0   2   2   2   2   0   0   2   0   2   2   0   2   2   2   2   2   0   0   0   2   2   2   2   0   2   2   0   0   0   2   2   0   2   2   2   0   2   0   2   2   2   0   2   2   0   2   0   2   2   0   2   2   0   2   2   2   2   0   0   0   2   0   0   0   2   2   0   2   2   2   0   0   0   2   2   2
 MK-5-4                 0   0   0   0   0   2   0   2   2   0   2   0   2   2   0   2   0   0   2   2   0   0   2   0   0   0   2   0   0   2   2   0   0   0   2   0   2   0   2   2   2   0   0   2   0   2   2   2   0   0   0   2   0   0   0   2   2   2   2   0   0   2   2   0   0   2   2   0   0   0   0   0   0   0   2   0   0   0   2   0   2   0   2   0   2   0   2   2   2   2   2   0   0   0   0   2   2   2   2   0   2   0   2   0   0   2   0   2   2   2   0   2   0   2   2   0   2   2   2   0   2   2   0   0   2   2   2   2   0   0   2   0   2   2   0   0   2   2   2   2   0   0   0   2   2   2   2   0   2   0   0   0   0   2   2   0   2   2   2   0   0   0   2   2   2   0   2   2   0   2   0   2   0   0   2   2   0   2   2   2   2   0   0   0   2   0   0   0   2   2   0   2   0   2   0   0   0   2   2   0
 MK-5-5                 0   0   0   0   2   0   0   2   2   0   2   0   2   2   0   2   0   0   2   2   0   0   2   0   0   0   2   0   0   2   2   2   0   0   2   2   2   0   2   2   2   0   0   2   0   2   2   2   0   0   0   2   0   0   0   2   2   2   2   0   0   2   2   0   0   2   2   0   0   0   0   0   0   0   2   0   0   0   2   0   2   0   2   0   2   0   2   2   2   2   2   0   0   0   0   2   0   2   2   0   2   0   2   2   0   2   0   2   0   2   0   0   0   2   2   0   2   2   2   0   2   2   0   0   2   0   2   2   0   0   2   0   2   2   0   0   2   2   2   2   0   0   0   2   2   2   2   0   2   0   0   0   0   2   2   0   2   0   2   0   0   0   2   2   2   0   2   2   0   2   0   2   0   0   2   2   0   2   2   2   2   0   0   0   2   0   0   0   2   2   0   2   0   2   0   0   0   2   2   0
 MK-5-6                 0   0   0   0   2   0   0   0   2   0   2   2   2   2   0   2   0   2   2   2   0   0   2   0   0   0   2   0   0   2   2   0   0   0   2   2   2   0   2   2   2   0   0   2   0   2   2   2   0   0   0   2   0   0   0   2   2   2   2   0   0   2   2   0   0   2   2   0   0   2   0   0   0   0   2   0   0   2   2   0   2   0   2   0   2   0   2   2   0   2   2   0   0   0   0   2   0   2   2   0   2   0   2   2   0   2   0   2   0   2   0   0   0   2   2   0   2   2   2   0   0   2   0   0   2   2   2   2   2   0   0   0   2   2   2   0   0   2   0   2   0   2   0   2   2   2   2   0   2   0   0   0   0   2   0   0   2   0   2   0   0   0   2   2   2   0   2   2   2   2   0   2   0   0   2   0   0   2   2   2   2   0   0   0   0   0   0   0   2   2   0   2   0   2   0   0   0   2   2   0
 MK-5-7                 0   0   0   0   2   0   0   0   2   0   2   2   2   0   0   2   0   2   2   2   0   0   2   0   2   2   2   0   0   2   2   0   0   0   2   2   2   0   0   2   2   0   0   2   0   0   2   2   0   0   0   2   0   0   0   2   2   2   2   0   0   2   2   0   0   2   2   0   2   2   0   0   0   0   2   0   0   2   0   0   2   2   2   0   2   0   2   0   0   2   2   0   0   0   0   2   0   2   2   0   0   0   2   0   2   0   0   2   0   2   2   0   0   2   2   0   0   2   2   0   2   2   0   0   0   2   2   2   2   2   0   2   2   2   0   0   0   2   0   2   0   2   0   2   2   2   2   0   2   0   0   0   0   2   0   0   2   0   0   0   0   0   2   0   2   0   2   2   2   2   0   2   0   0   2   2   0   2   2   2   2   0   0   0   0   0   2   2   2   2   0   2   0   2   0   0   2   2   0   0
 MK-5-8                 0   0   0   0   2   0   2   0   0   0   2   2   2   2   0   2   2   2   2   2   0   0   2   0   2   0   2   0   0   2   2   0   0   0   2   2   0   0   0   0   2   0   0   2   0   0   2   2   0   0   0   0   0   0   0   2   2   2   2   0   0   2   2   2   0   2   2   0   2   2   0   0   0   0   2   0   0   2   0   0   2   2   2   0   2   0   2   0   2   2   2   0   0   0   0   0   0   2   2   0   0   0   0   0   2   0   0   2   0   0   2   0   0   2   2   0   0   2   2   0   2   2   0   0   0   2   2   2   0   2   0   2   2   2   0   0   0   2   0   2   0   2   0   2   2   2   2   2   2   0   2   0   2   2   0   0   2   0   0   0   0   0   2   0   2   0   2   0   2   2   0   2   0   0   2   2   0   2   2   2   2   0   2   0   0   0   2   2   0   2   0   2   0   0   0   2   2   2   0   0
 MK-5-9                 0   0   0   0   2   0   2   0   0   0   2   2   2   0   0   2   2   2   2   2   0   0   0   0   2   0   2   0   2   0   2   0   0   0   2   2   0   0   0   0   2   0   0   2   2   0   2   2   0   0   0   2   2   0   0   2   2   2   2   2   0   2   2   2   2   2   2   0   2   2   0   0   0   0   2   0   2   2   0   2   2   2   2   0   2   0   2   0   2   2   2   0   0   0   0   0   0   0   2   0   0   0   0   0   2   2   0   2   0   2   2   0   0   2   2   0   2   2   2   0   2   2   0   0   0   2   2   0   0   2   0   2   2   2   2   0   0   2   0   2   0   2   0   2   2   2   2   2   2   0   2   2   2   2   0   0   2   0   0   0   2   0   2   0   2   0   2   0   0   2   0   2   0   0   2   2   0   2   2   2   2   0   2   0   0   0   2   2   0   2   0   2   0   0   0   2   2   2   0   0
 MK-5-10                0   2   0   0   2   0   0   0   0   0   2   2   2   0   0   0   2   0   2   2   0   0   0   0   2   0   2   0   2   0   2   0   0   0   0   2   0   0   0   0   2   0   0   2   2   0   2   2   0   2   2   2   2   0   2   2   2   2   0   2   0   2   2   2   2   2   2   0   2   2   2   0   0   0   2   0   2   2   0   2   2   2   2   0   0   0   2   0   2   2   2   0   0   0   0   0   0   0   0   0   0   0   2   0   2   2   0   2   0   2   2   0   0   2   0   0   2   2   2   0   2   2   0   0   0   2   2   0   0   2   0   2   2   2   2   0   0   2   0   2   0   2   0   2   2   2   2   2   2   2   2   2   2   2   0   0   2   0   0   0   2   0   2   2   2   0   2   2   0   2   0   2   0   0   0   2   0   2   2   2   2   0   2   0   0   0   2   2   0   2   0   2   2   0   2   2   2   2   0   0
 MK-5-11                0   2   2   0   2   0   0   0   0   0   2   2   0   0   0   2   0   0   2   2   0   0   0   0   2   0   2   2   2   0   2   0   0   0   0   2   0   0   0   0   2   0   0   2   2   0   2   2   0   2   2   2   2   0   2   2   2   2   0   2   0   2   2   2   2   2   2   0   2   2   2   0   0   0   2   0   2   2   0   2   2   2   2   0   0   0   2   0   2   2   2   0   0   0   0   0   2   2   0   0   0   0   2   0   2   2   0   2   0   2   2   0   0   2   0   0   2   2   2   0   2   2   0   0   0   2   2   0   0   2   0   2   2   2   2   0   0   2   0   0   0   2   0   0   2   2   2   2   2   2   2   2   2   2   0   0   2   0   0   0   2   0   2   2   2   0   0   2   0   2   0   2   0   0   0   2   0   0   2   2   2   2   2   0   0   0   2   2   0   2   0   2   2   0   2   2   2   0   0   0
 MK-5-12                0   2   2   0   2   0   0   0   0   0   2   2   0   0   0   2   0   2   2   2   0   0   0   0   2   0   2   2   2   0   2   0   0   0   0   2   0   0   0   0   2   0   0   2   2   0   2   2   0   0   2   2   2   0   0   2   2   2   0   2   0   2   0   0   2   2   2   0   2   2   2   0   0   0   2   0   2   2   0   2   2   2   2   0   0   0   2   0   2   2   2   2   0   0   0   0   2   2   0   0   0   0   2   0   2   0   0   2   0   2   2   0   0   2   0   0   2   0   2   0   2   2   0   0   0   2   2   0   2   2   0   0   2   2   2   0   2   2   0   0   0   2   0   0   2   2   2   2   2   2   2   2   2   0   0   0   2   0   0   0   2   2   2   2   2   0   0   2   0   0   0   2   0   0   0   2   0   0   2   2   2   2   2   0   0   0   2   2   2   2   0   0   2   0   2   2   2   0   0   0
 MK-5-13                0   2   2   2   2   0   0   0   0   0   2   2   0   0   2   2   0   0   2   0   0   0   0   0   2   0   2   2   2   0   2   0   0   0   0   2   0   0   0   0   2   0   0   2   2   0   2   2   0   0   2   2   2   0   0   2   2   2   0   2   0   0   0   0   2   2   2   0   2   2   2   0   0   0   2   0   2   2   0   2   2   2   2   0   0   0   2   0   2   2   2   2   0   0   0   0   2   2   0   0   2   0   2   0   2   0   0   2   0   2   2   0   0   2   0   2   2   0   2   0   2   2   0   0   0   2   2   0   2   2   0   0   2   0   2   0   2   2   0   0   0   2   0   0   2   2   0   2   2   2   2   2   2   0   0   0   2   0   0   0   2   2   2   2   2   0   0   2   0   2   0   2   0   0   0   2   0   0   2   2   0   2   2   0   0   0   2   2   0   2   0   2   2   0   0   2   2   0   0   0
 MK-5-14                0   2   2   2   0   0   0   0   0   0   2   2   2   0   2   2   0   0   2   0   0   0   0   0   2   0   2   2   2   0   2   0   0   0   0   2   0   0   0   0   2   0   0   2   2   0   2   2   0   0   2   0   2   0   0   2   2   2   0   0   0   0   0   2   0   2   2   0   2   2   2   0   0   0   0   0   2   2   2   2   2   2   2   2   0   0   2   0   2   2   2   2   0   0   0   0   2   2   0   0   2   0   2   2   2   0   0   2   0   2   2   0   0   2   0   0   2   0   2   0   0   2   0   0   0   2   2   0   2   2   0   0   2   0   2   0   2   2   0   0   0   0   0   0   2   2   0   2   2   0   2   2   2   0   0   0   2   0   0   0   2   2   2   2   2   0   0   2   0   2   0   2   0   2   0   2   0   0   2   2   2   0   2   0   0   0   2   2   0   2   0   2   2   0   0   0   2   0   0   0
 MK-5-15                0   2   2   2   2   0   2   0   0   0   2   2   2   0   0   2   0   0   2   0   0   0   0   0   2   0   2   2   2   0   2   0   0   0   0   2   0   0   0   0   2   0   0   2   2   0   2   2   0   0   2   0   2   0   0   2   2   2   2   0   0   0   0   2   0   0   2   0   2   2   2   0   0   0   0   0   2   2   2   2   2   2   0   2   0   0   0   2   2   2   2   2   0   0   0   2   2   2   0   0   2   0   2   2   2   0   0   0   2   2   2   0   0   2   2   0   2   0   2   0   0   2   0   0   0   2   2   0   2   2   0   0   0   0   2   0   2   2   0   0   0   2   0   0   2   2   0   2   0   0   2   2   2   0   0   0   2   0   0   0   2   2   2   2   2   0   2   2   0   2   0   2   0   2   0   2   0   0   0   2   2   0   0   0   0   0   2   2   0   2   0   2   2   0   0   0   2   0   0   0
 MK-5-16                2   2   2   0   2   0   2   0   0   0   2   2   2   0   0   2   0   0   2   0   0   2   0   0   2   0   2   2   0   0   2   0   0   0   0   0   0   0   0   0   2   0   0   2   2   0   2   2   0   0   2   0   2   0   0   2   2   2   2   2   0   0   0   2   0   0   2   0   0   2   2   0   0   0   0   0   2   2   2   2   2   2   0   2   0   0   0   2   2   2   2   2   0   0   0   2   2   2   0   0   2   0   2   2   2   0   0   0   2   2   2   0   0   2   2   0   2   0   2   0   0   2   0   0   0   0   2   0   2   2   0   0   0   0   2   0   2   2   0   0   0   2   0   0   2   2   0   2   0   2   0   2   2   0   0   0   2   0   0   0   2   0   2   2   0   0   2   2   0   0   2   2   0   2   0   2   0   2   0   2   2   0   0   0   0   0   2   2   0   0   0   2   2   2   0   0   2   0   0   2
 MK-6-1                 2   0   0   0   0   2   0   0   2   0   2   0   0   0   2   2   2   2   0   2   2   2   0   2   2   0   2   0   0   0   0   2   0   0   2   2   0   2   2   0   2   2   2   2   2   2   0   0   2   0   0   2   2   2   2   2   2   0   0   2   2   0   2   2   2   2   2   0   0   2   0   0   2   2   2   2   0   0   2   2   0   0   2   2   0   2   2   0   2   2   2   0   2   2   0   2   0   0   0   0   2   0   2   0   2   2   0   2   2   0   0   0   0   2   0   0   0   0   2   0   0   0   2   2   2   2   0   0   0   0   0   0   0   0   2   0   2   0   2   0   2   2   2   0   2   2   2   0   2   2   2   0   2   0   2   2   0   0   2   2   0   2   2   2   2   2   0   0   0   2   0   2   0   0   2   2   0   0   2   0   2   2   2   2   0   0   2   0   0   0   0   0   2   2   0   2   0   2   2   2
 MK-6-2                 2   0   0   0   2   2   0   0   2   0   2   0   2   0   2   2   2   2   0   2   2   2   0   2   2   0   2   0   0   0   0   2   0   0   2   2   0   2   2   0   2   2   0   2   2   2   0   0   2   0   0   2   2   2   2   2   2   0   0   2   2   0   2   2   2   2   2   0   0   2   0   0   2   2   0   2   0   0   2   2   0   0   2   2   2   2   2   0   2   2   2   0   2   2   0   2   0   0   0   0   2   0   0   0   2   2   2   2   2   0   0   0   0   2   0   0   0   0   2   0   0   0   2   2   0   2   0   0   0   0   0   2   0   0   2   0   2   0   2   2   2   2   2   0   2   2   2   0   2   2   2   0   2   0   2   2   0   0   2   2   0   0   2   2   2   2   0   0   0   2   0   2   0   0   2   2   0   0   2   0   2   2   2   2   0   0   2   0   0   0   0   0   2   2   0   2   0   2   2   2
 MK-6-3                 2   0   0   0   2   2   0   0   2   0   2   0   2   0   2   0   2   2   0   0   2   2   0   2   2   0   2   0   0   0   0   2   0   0   2   2   0   2   2   2   2   2   0   2   2   2   0   0   2   0   0   2   2   2   2   2   2   0   0   2   2   0   2   2   2   2   2   0   0   2   0   0   2   2   0   2   0   0   2   2   0   0   2   2   2   2   2   0   2   2   2   0   2   2   0   2   0   0   0   0   2   0   0   0   2   2   2   2   0   2   0   0   0   2   0   0   0   0   2   0   2   0   2   0   0   2   0   0   0   0   0   2   0   0   2   0   2   0   2   2   0   2   2   0   2   2   2   0   2   2   2   0   2   0   2   2   0   0   2   2   2   0   2   2   2   2   0   0   0   2   0   2   0   0   2   2   0   0   2   0   2   2   2   2   2   0   0   0   0   0   0   0   2   2   0   2   0   2   2   2
 MK-6-4                 2   0   2   0   2   2   0   0   2   0   2   0   2   0   2   0   2   0   0   0   2   0   0   2   2   0   2   0   0   0   2   2   2   0   2   2   0   2   2   2   2   2   0   2   2   2   0   0   2   0   0   2   0   2   2   2   2   2   0   2   2   2   2   2   0   2   2   0   0   2   0   0   2   2   0   2   0   0   2   2   0   0   2   2   2   2   2   0   2   2   2   0   2   2   0   2   0   0   0   0   2   0   0   0   2   2   2   2   0   2   0   0   0   2   0   2   0   0   2   0   2   0   2   0   0   2   0   0   0   0   0   2   0   0   2   0   2   0   2   2   0   2   2   0   2   2   2   0   2   2   2   0   2   0   2   2   0   0   2   2   2   0   0   2   2   2   0   0   0   2   0   2   0   0   2   2   0   0   2   2   2   2   2   2   0   2   0   0   0   0   0   0   2   0   0   2   0   2   2   2
 MK-6-5                 2   0   2   0   0   2   0   0   2   0   0   0   2   0   2   0   2   0   0   0   2   0   0   2   2   0   2   0   2   0   2   2   2   0   2   2   0   2   2   2   2   0   0   2   2   2   2   0   2   0   0   2   0   2   2   2   2   0   0   2   2   2   2   2   0   2   2   0   0   2   0   0   2   2   0   2   0   0   2   2   0   0   2   2   2   2   2   0   2   2   2   0   2   2   2   2   0   2   0   0   2   0   0   0   2   0   2   2   0   2   0   0   2   2   0   2   0   0   2   2   2   0   2   0   0   2   0   0   2   0   0   2   0   0   2   0   2   2   2   2   0   2   2   0   2   2   2   0   2   2   2   0   2   0   0   2   2   0   2   2   2   0   0   2   2   2   0   0   0   2   0   0   2   0   2   2   0   0   2   2   2   2   2   2   0   2   0   0   2   0   0   0   2   0   0   2   0   2   2   2
 MK-6-6                 2   0   2   2   0   2   0   0   2   0   0   0   2   0   2   2   2   0   0   0   2   0   0   2   2   0   2   0   0   0   2   2   2   0   2   2   0   2   2   2   2   0   0   2   2   2   2   0   2   0   0   2   0   2   2   0   2   0   0   2   2   2   2   2   0   2   2   0   0   2   0   2   2   2   0   2   0   0   2   2   0   0   2   2   2   2   2   0   2   2   2   0   2   2   2   2   0   2   2   0   2   0   0   0   2   0   2   2   0   2   0   0   0   2   0   2   2   0   2   2   2   2   2   0   0   2   0   0   2   0   0   2   0   0   2   0   2   2   2   2   0   2   2   0   2   0   2   0   2   2   2   0   2   0   2   0   2   2   2   2   2   0   0   2   2   2   0   0   0   2   0   0   2   0   2   2   0   0   2   2   2   2   2   2   0   2   0   0   2   0   0   0   2   0   0   2   0   2   2   2
 MK-6-7                 2   0   2   2   0   2   0   0   0   0   0   0   2   0   2   0   2   0   0   0   2   0   0   2   2   0   2   0   0   0   2   2   2   2   0   2   0   2   2   2   2   0   0   2   2   2   0   0   2   0   0   2   0   2   2   0   2   0   0   0   2   2   2   2   0   2   2   0   0   2   2   2   2   2   0   2   0   0   2   2   0   0   2   2   2   0   2   0   2   2   2   0   2   2   2   2   0   2   2   0   2   0   0   0   2   0   2   2   0   0   0   0   0   2   0   2   2   0   2   2   2   2   2   0   0   2   0   0   2   2   2   2   0   0   2   0   2   2   2   2   0   2   2   0   2   0   2   0   2   2   2   0   0   2   2   0   2   2   2   2   0   2   0   2   2   2   0   0   0   0   0   0   2   0   2   0   0   0   0   2   2   2   2   2   0   2   0   2   2   0   0   0   2   0   0   2   0   2   2   2
 MK-6-8                 2   0   2   2   0   2   0   0   0   0   0   0   0   0   2   2   2   0   0   0   2   0   0   2   2   0   2   2   0   0   0   2   2   2   0   2   0   2   2   2   2   0   0   2   2   2   0   0   2   0   0   2   0   2   2   0   2   0   2   0   2   2   2   2   0   0   2   0   0   2   2   2   2   2   0   2   0   0   0   2   0   0   2   2   2   0   2   0   2   2   2   2   2   2   2   2   0   2   2   0   2   0   0   0   2   0   2   0   2   0   0   0   0   0   0   2   2   0   2   2   2   2   2   0   0   2   0   0   2   2   2   2   0   0   2   0   2   2   2   2   0   2   2   0   2   0   2   0   2   2   2   0   0   2   2   2   2   2   2   2   0   0   0   2   2   2   0   0   0   0   0   0   2   0   2   0   0   0   0   2   2   0   2   0   0   0   0   2   2   2   0   0   2   0   0   2   0   0   2   2
 MK-6-9                 2   0   2   0   0   2   0   0   0   0   0   0   0   0   2   2   2   0   0   0   2   0   0   2   2   0   2   2   0   0   0   2   0   2   0   2   0   2   2   2   2   0   0   2   0   2   0   0   2   0   0   2   2   2   0   0   2   0   0   2   2   2   2   2   0   0   0   0   0   2   2   2   2   2   0   2   0   0   0   2   0   0   2   2   2   0   2   0   2   2   2   2   0   0   2   2   0   2   2   0   2   0   0   0   2   0   2   0   2   0   0   0   0   2   0   2   2   0   2   2   2   2   2   0   0   2   2   0   2   2   2   2   0   0   2   0   2   2   2   2   0   0   2   2   2   0   2   0   2   0   2   2   0   2   2   2   2   2   2   2   0   0   0   2   2   2   0   0   0   0   0   0   2   0   2   0   0   0   0   2   2   0   2   0   2   2   2   2   2   2   0   0   2   0   0   2   0   2   2   2
 MK-6-10                2   0   2   2   0   2   2   0   0   0   0   0   0   0   2   2   2   0   0   0   2   0   0   2   2   2   0   2   0   0   0   2   0   2   0   2   0   2   2   2   2   0   0   2   0   2   0   0   2   0   0   2   2   2   0   2   2   0   0   2   2   2   2   0   0   0   0   0   0   2   2   2   2   2   0   2   0   0   0   2   0   2   2   2   2   0   2   0   2   2   2   2   2   0   0   2   0   2   2   0   2   0   0   0   2   0   2   0   2   0   0   0   0   2   2   2   2   0   2   2   2   2   2   0   2   2   2   0   2   2   2   2   0   0   2   0   2   2   2   2   0   0   2   2   2   0   0   0   2   0   2   2   0   2   2   2   0   2   2   2   0   0   0   2   2   2   0   0   0   0   0   0   2   0   2   0   0   0   0   2   2   0   0   0   2   2   2   2   2   2   0   0   2   0   0   2   0   0   0   2
 MK-6-11                0   0   2   2   0   0   2   0   0   2   0   0   0   0   2   2   2   0   2   0   2   0   0   0   2   2   2   2   0   0   0   2   0   2   0   2   0   2   2   2   2   0   0   2   0   2   0   0   2   0   0   2   2   2   0   2   2   0   0   2   2   2   2   0   0   0   0   2   0   2   0   2   2   2   0   2   0   2   0   2   0   2   2   2   2   0   2   0   2   2   2   2   2   0   0   2   0   2   2   0   2   0   0   0   2   0   2   0   2   0   0   2   0   2   2   2   2   0   2   2   2   2   2   0   2   0   2   0   2   2   2   2   0   0   2   0   2   2   2   2   0   0   2   2   2   0   0   2   2   0   2   2   0   2   2   2   0   2   2   2   0   0   0   2   2   2   0   2   0   0   0   0   2   0   2   0   0   0   2   2   2   0   0   0   2   2   2   2   2   2   0   0   2   0   0   2   0   0   0   2
 MK-6-12                0   0   0   2   0   0   2   0   0   2   0   0   0   0   2   2   2   0   2   0   0   0   0   0   2   2   2   2   2   0   0   2   0   2   0   2   0   2   2   2   2   0   0   2   0   2   0   0   0   0   2   2   2   2   0   2   2   0   0   2   2   2   2   0   0   0   0   2   0   2   0   2   2   2   0   2   0   2   0   2   0   2   2   2   2   0   2   0   2   2   2   2   2   0   0   2   0   2   2   0   2   0   0   0   2   0   2   0   2   0   0   2   0   2   2   2   2   0   2   2   2   2   2   0   2   0   2   0   2   2   2   2   0   0   2   0   2   2   0   2   0   0   2   2   2   0   0   0   2   0   2   2   0   2   2   2   0   2   2   2   0   0   0   2   2   2   0   2   0   0   0   0   2   2   2   0   0   0   2   0   2   0   0   0   0   2   2   2   2   2   0   0   2   0   0   2   0   0   2   2
 MK-6-13                0   0   0   2   0   0   2   0   0   2   0   0   0   0   0   2   2   0   2   2   0   0   0   0   2   2   2   2   2   0   0   2   0   2   0   2   0   2   0   2   0   0   0   2   0   2   0   2   2   0   2   2   2   2   0   2   0   0   0   2   2   2   2   0   0   0   0   2   0   2   0   0   2   2   0   2   0   2   0   2   0   2   2   2   2   2   2   0   2   2   2   0   2   0   0   2   0   2   2   0   2   0   0   2   2   0   2   0   2   0   0   2   0   2   2   2   2   0   0   2   2   2   2   0   2   0   2   0   2   2   2   2   0   0   2   0   2   2   0   2   0   0   2   2   2   0   0   0   2   0   2   2   0   2   2   2   0   2   2   2   0   0   0   2   2   2   0   2   0   0   0   0   2   2   2   0   0   0   0   0   2   2   0   0   0   2   2   2   0   2   0   0   2   0   0   0   0   0   2   0
 MK-6-14                0   0   0   2   2   0   2   0   0   0   2   2   2   0   0   2   2   0   2   0   0   0   0   0   2   2   2   2   2   2   0   2   0   2   0   2   0   2   0   2   0   0   0   2   0   2   0   2   2   0   2   2   2   2   0   2   2   0   0   2   2   2   2   0   0   0   0   2   0   2   0   0   2   2   0   2   0   2   0   0   0   2   2   2   2   2   2   0   2   2   2   0   2   0   0   2   0   2   2   0   2   0   0   2   2   0   2   0   2   0   0   2   0   2   2   2   2   0   0   2   2   2   2   0   2   0   2   0   2   2   2   2   0   0   2   0   2   2   0   0   0   0   2   2   2   0   0   0   0   0   2   0   0   2   2   2   0   2   2   2   0   0   0   2   0   2   0   0   0   0   2   0   2   2   2   0   0   0   0   0   2   2   2   0   0   2   2   2   0   2   2   0   2   0   0   0   0   0   2   0
 MK-6-15                0   0   0   2   2   0   2   0   0   0   2   2   2   0   0   2   2   0   2   0   0   0   0   0   2   2   2   2   2   0   0   2   0   2   0   2   0   0   0   0   0   0   0   2   0   2   0   2   2   0   2   2   2   2   0   2   2   0   0   2   0   0   2   0   0   0   0   2   0   2   2   0   2   2   0   0   0   2   0   0   0   2   2   2   2   2   2   2   2   2   2   0   2   0   0   2   0   2   2   0   2   2   0   0   2   0   2   0   2   0   0   0   0   2   2   0   2   0   0   2   2   2   0   0   2   0   0   0   2   2   2   2   0   0   0   0   2   2   0   0   0   0   2   2   2   0   0   0   0   0   2   0   0   0   2   2   0   2   2   0   0   0   0   2   0   0   0   0   2   2   2   0   2   2   2   0   0   0   0   0   2   2   2   2   0   2   2   2   0   2   0   0   2   0   0   0   0   0   2   2
 MK-6-16                0   0   0   2   2   0   2   0   2   0   2   2   2   0   0   2   2   0   2   0   0   0   0   0   2   2   0   2   2   0   0   2   0   2   0   2   0   0   0   2   0   0   0   2   0   2   0   2   2   0   2   2   2   2   0   2   0   0   0   0   0   0   2   0   0   0   0   2   0   2   2   0   0   2   0   2   0   2   0   0   0   2   2   2   2   2   2   2   2   2   2   0   2   0   0   2   0   2   2   0   0   2   0   2   2   0   2   0   2   0   0   0   0   2   2   0   2   0   2   2   2   2   0   2   2   0   0   0   2   2   2   2   2   0   0   0   0   2   0   0   0   0   2   2   2   0   0   0   0   0   2   0   0   2   2   2   0   2   0   0   0   0   0   2   2   0   0   0   2   2   2   0   2   2   2   2   0   0   0   0   2   2   2   2   0   2   2   2   0   2   0   0   2   0   0   0   0   0   0   2
 
!****************************************** Phenotypic Data **********************************************************
!-100.0 is resevred for missing phenotype
SimulatedTrait1        13.2952   13.4547   14.1977   17.9935   16.3817   12.7293   17.5216   16.4633   14.5005   16.0954   15.4871   13.9849   15.2842   17.3783   16.8143   12.7553   15.7366   14.9690   16.1409   15.7872   12.8860   16.6837   14.8336   16.3531   15.3703   16.1851   13.3475   14.6722   15.2746   14.2975   15.4452   16.4639   14.4917   13.9781   13.7886   14.3673   17.5731   13.4877   15.9336   13.8116   13.5623   16.9410   16.8304   15.6867   13.4963   12.9225   15.7282   17.0008   14.0657   14.3339   13.9816   14.3250   14.9408   15.0363   16.4690   15.8981   14.7821   15.1607   16.1567   17.7486   14.6026   15.2797   14.2813   14.9930   17.8598   16.3865   14.3718   16.0017   15.7134   14.4459   15.2303   15.9341   17.6394   16.5158   15.9119   13.2819   14.5882   14.7467   16.6250   14.2027   15.4858   13.9329   14.8369   15.7214   15.6156   15.0318   16.5647   14.1120   14.3505   13.9364   16.3979   16.1610   14.9347   16.4545   14.9788   17.9925   14.7074   14.1762   13.4713   14.8862   15.2239   14.8620   12.9092   14.0222   13.0799   14.1508   14.1000   14.7908   15.0063   16.0417   14.8196   13.0650   13.8263   13.9589   15.5211   16.1318   15.2926   15.5198   13.8904   16.5209   15.9058   13.3070   14.6227   12.3519   13.6782   13.8045   12.0345   16.1127   14.3548   16.1983   16.4542   15.6666   17.7425   13.4861   13.9510   13.7445   15.1040   13.9273   14.5644   16.4604   14.6754   13.5277   17.3200   14.2838   14.8330   14.4636   15.3350   14.5252   13.7027   14.9894   15.9003   15.9605   17.2971   14.3389   13.8133   15.2383   16.4675   16.1522   17.0065   13.6241   16.4470   15.9795   16.5003   15.9991   16.5835   16.4490   14.8492   14.4407   16.0014   15.2572   13.6601   15.9908   12.9764   15.2963   15.7981   14.8336   14.6508   15.6274   15.4261   14.6109   13.4861   14.2994   15.1619   12.9474   14.5901   16.8684   14.2013   15.6951   16.5503   15.8191   14.9325   15.5896   16.7925   15.3973   17.1993   13.2057   14.3716   15.6573   15.8345   14.0072
SimulatedTrait2        10.6412   11.5966   11.3017    9.2372    9.6645   10.2365    9.3569    9.5362   10.5734    8.8623    9.4777    9.6132    9.0901   10.0879    9.2660   11.0208    9.7451    9.5196    8.2337    9.7616    9.7042    9.1209    9.5569   10.0039    8.6607    9.2021    9.6987    9.2596    9.0488   10.7011    9.5517    8.3371    9.7183    9.2868   11.2001   10.0210    8.9970   10.3411   10.9120   10.7204   10.1881   10.4235   10.3368    9.5377    9.7701   10.4527   10.3665   10.0320   11.3348    9.2956    9.8579   10.8718   11.0947   10.6339   10.8040    9.1939   10.7820   10.1733    9.3637    9.8940   10.4061    9.9959   11.6529   10.2913    9.9587    9.0906    9.9244   10.1759   10.6451   10.7890    9.1425    9.6016    8.9365    9.7901   10.0731   10.9826   10.7529    9.1006   10.7289    9.8436   10.1010    9.5934   10.4420    9.9486    9.3753    9.7353    9.7147   11.0176    9.8557   10.1839   11.0242   10.0245    9.4699    8.6905    9.6528    9.7155   10.7699    9.2133   10.6188   10.8485    9.5382    9.2098   10.0884   10.3397   10.2058    9.8119    9.7686   10.4832    9.3688   10.2687   10.1488    9.6108   10.5125    9.9958    8.9399    8.6613    9.5166    9.9922    9.0174    9.3556    9.4517   10.0647   11.2602    9.7050    9.6081    8.4989   11.2479    8.6140   10.1010   10.3350   10.2347   10.9754    8.6494   10.3353   11.0845   10.7367    9.5302    9.5529    9.5839    9.8329   10.7850   10.3887    8.2495    9.4414   10.2995   10.1435    9.7407   11.0398   11.8095    9.7029    9.7330    9.7859    9.3824   10.5483   10.7607   10.7950    8.0471   10.2216    9.7830   11.0326   10.6922    9.5106    9.6725    9.1470    8.3172   10.0344   10.5156    9.8308   10.8429    9.2565   10.2645    9.7323   10.6809    8.9294   10.1822    9.2292    8.8070   10.5357    8.6236   10.3225   10.2708    8.6277    9.8540    9.7526    8.7256    8.8475    9.3585    9.6200   10.4107    9.8363    9.8728    9.9511    9.9557    9.1769    9.8200   11.3381    9.2114    9.4783    9.6414   11.4769
 
