# Supplementary material for: Inclusive Composite Interval Mapping of QTL by Environment Interactions in Biparental Populations
Source: PLoS One. 2015 Jul 10;10(7):e0132414. doi: 10.1371/journal.pone.0132414 (PMC4498613; doi:10.1371/journal.pone.0132414)
Supplement: S5 File — (ZIP) [file pone.0132414.s005.zip › H=0.5/L1/run_00176.met]

!**********************Note: lines staring with "!" are remarks and will be ignored in the program********************
!*********************************General Information**********************************
!Assuming F1 = P1 x P2, populations available in QTL IciMapping are: 
!  1, P1BC1F1 = P1 x F1, the first backcrossing where P1 is used as the recurrent parent;
!  2, P2BC1F1 = P2 x F1, the first backcrossing where P2 is used as the recurrent parent;
!  3, F1DH, F1-derived doubled haploids; 
!  4, RIL or F1RIL, recombination inbred lines through the repeated selfing of F1;
!  5, P1BC1RIL, recombination inbred lines through the repeated selfing of P1BC1F1;
!  6, P2BC1RIL, recombination inbred lines through the repeated selfing of P2BC1F1;
!  7, F2, the selfing generation of F1;
!  8, F3, the selfing generation of F2;
!  9, P1BC2F1, the second backcrossing where P1 is used as the recurrent parent; 
! 10, P2BC2F1, the second backcrossing where P2 is used as the recurrent parent;
! 11, P1BC2RIL, recombination inred lines through the repeated selfing of P1BC2F1; 
! 12, P2BC2RIL, recombination inred lines through the repeated selfing of P2BC2F1; 
! 13, P1BC1F2, the selfing generation of P1BC1F1; 
! 14, P2BC1F2, the selfing generation of P2BC1F1; 
! 15, P1BC2F2, the selfing generation of P1BC2F1; 
! 16, P2BC2F2, the selfing generation of P2BC2F1; 
! 17, P1BC1DH, P1BC1F1-derived doubled haploids; 
! 18, P2BC1DH, P2BC1F1-derived doubled haploids; 
! 19, P1BC2DH, P1BC2F1-derived doubled haploids; 
! 20, P2BC2DH, P2BC2F1-derived doubled haploids; 
   3      !Mapping Population (see remarks above)
   2      !Mapping Function (1 for Kosambi; 2 for Haldane; 3 for Morgan)
   2      !Marker Space Type (1 for intervals; 2 for positions)
   1      !Marker Space Unit(1 for centiMorgans; 2 for Morgan)
   6      !Number of Chromosomes (or Linkage Groups)
 200      !Size of the mapping population
   2      !Number of environments
 
!***************************************** Chromosomes and Linkage Maps **********************************************
!Chromosome                 NumMarkers
-CH1                        16
-CH2                        16
-CH3                        16
-CH4                        16
-CH5                        16
-CH6                        16
!Linkage map (Marker name followed by position or the interval length)
 MK-1-1                1     0.000
 MK-1-2                1    10.000
 MK-1-3                1    20.000
 MK-1-4                1    30.000
 MK-1-5                1    40.000
 MK-1-6                1    50.000
 MK-1-7                1    60.000
 MK-1-8                1    70.000
 MK-1-9                1    80.000
 MK-1-10               1    90.000
 MK-1-11               1   100.000
 MK-1-12               1   110.000
 MK-1-13               1   120.000
 MK-1-14               1   130.000
 MK-1-15               1   140.000
 MK-1-16               1   150.000
 MK-2-1                2     0.000
 MK-2-2                2    10.000
 MK-2-3                2    20.000
 MK-2-4                2    30.000
 MK-2-5                2    40.000
 MK-2-6                2    50.000
 MK-2-7                2    60.000
 MK-2-8                2    70.000
 MK-2-9                2    80.000
 MK-2-10               2    90.000
 MK-2-11               2   100.000
 MK-2-12               2   110.000
 MK-2-13               2   120.000
 MK-2-14               2   130.000
 MK-2-15               2   140.000
 MK-2-16               2   150.000
 MK-3-1                3     0.000
 MK-3-2                3    10.000
 MK-3-3                3    20.000
 MK-3-4                3    30.000
 MK-3-5                3    40.000
 MK-3-6                3    50.000
 MK-3-7                3    60.000
 MK-3-8                3    70.000
 MK-3-9                3    80.000
 MK-3-10               3    90.000
 MK-3-11               3   100.000
 MK-3-12               3   110.000
 MK-3-13               3   120.000
 MK-3-14               3   130.000
 MK-3-15               3   140.000
 MK-3-16               3   150.000
 MK-4-1                4     0.000
 MK-4-2                4    10.000
 MK-4-3                4    20.000
 MK-4-4                4    30.000
 MK-4-5                4    40.000
 MK-4-6                4    50.000
 MK-4-7                4    60.000
 MK-4-8                4    70.000
 MK-4-9                4    80.000
 MK-4-10               4    90.000
 MK-4-11               4   100.000
 MK-4-12               4   110.000
 MK-4-13               4   120.000
 MK-4-14               4   130.000
 MK-4-15               4   140.000
 MK-4-16               4   150.000
 MK-5-1                5     0.000
 MK-5-2                5    10.000
 MK-5-3                5    20.000
 MK-5-4                5    30.000
 MK-5-5                5    40.000
 MK-5-6                5    50.000
 MK-5-7                5    60.000
 MK-5-8                5    70.000
 MK-5-9                5    80.000
 MK-5-10               5    90.000
 MK-5-11               5   100.000
 MK-5-12               5   110.000
 MK-5-13               5   120.000
 MK-5-14               5   130.000
 MK-5-15               5   140.000
 MK-5-16               5   150.000
 MK-6-1                6     0.000
 MK-6-2                6    10.000
 MK-6-3                6    20.000
 MK-6-4                6    30.000
 MK-6-5                6    40.000
 MK-6-6                6    50.000
 MK-6-7                6    60.000
 MK-6-8                6    70.000
 MK-6-9                6    80.000
 MK-6-10               6    90.000
 MK-6-11               6   100.000
 MK-6-12               6   110.000
 MK-6-13               6   120.000
 MK-6-14               6   130.000
 MK-6-15               6   140.000
 MK-6-16               6   150.000
!*********************************** Marker Types ********************************************************************
!Co-dominant marker: When heterozygote F1 is present, P1 is coded as 2, F1 is coded as 1, and P2 is coded as 0; Otherwise, P1 is coded as 2, and P2 is coded as 0. 
!Dominant marker: When heterozygote F1 is present, P1 and F1 are coded as 12, and P2 is coded as 0; Otherwise, P1 is coded as 2, and P2 is coded as 0.  
!Recessive markers: When heterozygote F1 is present, P1 is coded as 2, and F1 and P2 are coded as 10; Otherwise, P1 is coded as 2, and P2 is coded as 0. 
!Missing marker is coded as -1. 
 MK-1-1                 0   0   0   2   2   2   2   0   0   2   2   0   0   0   2   0   2   2   0   2   0   2   2   0   0   2   0   0   2   2   0   2   0   2   0   0   2   2   2   0   0   2   2   0   0   2   0   2   2   0   0   0   0   2   2   0   0   0   0   2   2   0   2   0   2   2   2   0   2   2   2   2   0   2   2   0   2   0   0   0   2   2   2   0   2   0   2   2   0   0   0   2   2   2   0   0   2   2   0   0   2   0   2   0   2   0   0   0   2   0   0   0   0   2   2   2   0   0   0   2   2   0   2   2   2   0   2   2   0   0   2   2   0   0   2   0   0   0   0   0   0   2   0   0   2   2   0   0   0   0   2   0   2   2   2   0   2   0   0   2   0   0   0   2   2   0   2   0   2   2   2   0   0   2   0   0   2   2   2   0   0   0   0   2   0   0   0   0   2   2   0   0   2   2   0   2   0   2   0   0
 MK-1-2                 2   0   0   2   2   2   2   0   0   0   2   0   0   0   2   0   2   2   0   2   0   2   2   0   0   2   0   0   2   2   0   2   0   0   0   0   2   2   2   0   0   2   2   0   0   2   0   2   2   0   0   0   0   2   2   0   0   2   0   2   2   0   2   0   2   2   2   0   2   2   2   0   0   2   2   0   2   0   0   0   0   2   2   0   2   0   2   0   0   0   0   2   2   2   0   0   2   2   0   0   2   0   2   0   2   0   0   0   2   0   0   0   2   2   2   2   0   0   0   2   2   0   2   0   2   2   2   0   0   0   2   2   0   0   2   0   0   0   0   2   0   2   0   0   2   2   0   0   0   0   2   0   2   2   2   0   2   0   0   2   0   2   0   2   2   0   2   0   2   2   2   0   0   2   0   0   2   2   2   0   0   0   0   2   0   0   0   0   2   2   0   0   2   2   2   2   0   2   0   0
 MK-1-3                 2   0   0   2   2   2   2   2   0   0   2   0   0   0   2   0   2   2   0   0   0   2   2   0   0   2   0   0   2   2   0   2   0   0   0   0   2   2   0   0   0   2   2   0   0   2   0   0   2   0   0   0   0   0   2   0   0   2   0   2   2   2   2   0   2   2   2   0   2   2   2   0   0   2   2   0   2   0   0   0   0   2   0   0   2   0   2   2   0   0   0   2   2   2   0   0   2   2   0   0   2   0   2   0   2   0   2   0   2   0   0   0   2   2   2   2   0   0   0   2   2   0   2   0   2   2   2   0   0   0   2   2   0   0   2   0   2   0   0   0   0   2   0   0   2   2   0   0   0   0   2   0   2   2   2   2   2   0   0   2   0   2   0   2   2   0   2   0   2   2   2   2   0   2   0   0   2   2   2   0   0   0   0   2   2   0   0   0   2   0   0   0   0   2   2   2   0   2   0   0
 MK-1-4                 2   0   0   2   2   2   2   2   0   0   2   0   0   0   2   0   0   2   0   0   0   2   2   0   0   2   0   2   2   2   0   2   0   0   0   0   0   2   0   2   0   2   2   0   0   2   0   0   2   0   0   0   0   0   2   0   2   2   0   2   2   2   0   0   2   2   2   0   2   2   2   0   0   2   2   2   2   2   0   0   0   2   0   0   2   0   0   2   2   0   0   2   2   0   0   0   2   2   0   0   2   0   2   0   2   0   0   2   2   0   0   0   2   2   2   2   0   2   0   2   2   0   2   0   2   2   2   0   0   0   2   2   0   0   2   0   0   0   2   0   0   2   0   0   2   2   0   0   0   0   2   0   2   2   2   2   2   0   2   2   2   2   0   2   2   0   2   0   2   2   2   2   0   2   0   0   2   2   2   0   0   0   0   2   2   0   0   0   2   0   0   0   0   2   2   2   0   2   0   0
 MK-1-5                 2   0   0   2   2   2   2   2   0   0   2   0   0   0   2   0   0   2   0   0   0   2   2   0   2   2   0   2   2   2   0   2   0   0   0   0   0   2   0   2   0   2   2   0   0   2   0   0   2   2   0   2   0   0   2   0   2   2   0   2   2   0   0   0   2   2   2   0   2   2   0   0   0   2   2   2   0   2   0   0   0   2   0   0   2   0   0   2   2   0   0   2   2   0   2   0   2   2   0   0   2   2   2   0   2   2   0   2   2   0   0   0   2   2   0   2   0   2   0   2   2   0   2   0   2   0   2   0   0   0   2   2   0   0   2   0   2   0   2   0   2   2   0   0   2   2   0   0   0   2   2   0   2   2   2   2   2   0   2   0   2   2   0   2   0   0   0   2   0   2   2   2   0   2   0   0   2   2   2   0   0   0   0   2   2   0   0   0   2   0   0   0   0   2   2   2   0   2   0   0
 MK-1-6                 2   0   0   2   2   2   2   0   0   0   2   0   0   0   0   0   0   2   0   0   0   2   2   0   0   2   0   2   2   2   0   2   0   0   0   0   0   2   2   2   0   2   2   0   0   2   0   0   0   2   0   2   0   0   2   0   2   2   0   2   2   0   0   0   2   2   2   0   0   2   0   0   0   2   2   0   0   2   0   0   0   2   0   0   2   0   2   2   0   0   0   2   2   0   2   0   2   2   2   0   2   2   2   0   2   2   2   2   2   0   2   0   2   2   0   2   0   2   0   2   0   0   2   0   2   0   2   0   0   0   2   0   0   0   2   2   2   0   2   0   0   2   0   0   2   2   0   0   0   2   2   0   2   2   2   2   2   0   2   0   2   2   0   2   0   0   0   2   2   2   2   2   0   2   0   0   2   2   2   0   2   0   0   2   2   0   0   0   2   0   0   0   0   2   2   2   0   2   0   0
 MK-1-7                 2   0   0   0   2   2   2   0   0   0   2   0   0   0   0   0   0   0   0   0   0   2   2   0   0   2   0   2   2   2   0   2   0   0   0   0   0   2   2   0   0   2   2   0   0   2   0   2   0   0   0   0   0   0   2   0   2   2   0   0   2   0   0   0   2   2   2   0   0   2   2   0   0   2   2   0   0   0   0   0   0   2   0   0   2   0   2   2   0   0   0   2   2   0   2   0   2   0   2   0   2   2   2   0   2   2   2   0   0   0   2   0   2   2   0   2   0   2   0   2   0   0   2   0   2   2   2   0   0   0   2   0   2   0   2   2   2   0   2   0   2   2   0   0   2   2   0   0   0   2   2   0   2   2   0   2   0   0   2   0   2   2   0   2   0   0   0   2   2   2   2   2   0   2   2   0   2   2   2   0   2   0   2   2   2   0   0   0   2   0   0   0   0   2   2   2   0   2   2   0
 MK-1-8                 2   0   0   2   2   2   0   0   0   0   2   0   0   2   0   0   0   2   0   0   2   2   2   0   0   2   0   2   2   2   0   2   0   0   0   0   0   2   2   0   0   2   2   0   0   2   0   2   0   0   0   0   0   2   2   0   2   2   0   0   2   0   0   0   2   2   2   0   0   0   2   0   0   2   2   0   0   0   2   2   0   0   0   0   2   0   2   2   0   0   0   2   2   0   2   0   2   0   0   0   2   2   0   2   2   2   2   0   0   0   2   0   2   2   0   2   0   2   0   2   0   0   2   0   2   2   2   0   0   0   2   0   2   2   2   2   2   0   2   0   2   2   0   0   2   2   0   0   0   2   2   0   2   2   0   2   2   0   2   0   2   2   0   2   0   0   0   2   2   2   2   2   0   2   2   2   2   2   2   0   2   2   2   2   2   0   0   0   2   0   0   0   2   2   2   2   0   2   2   0
 MK-1-9                 2   0   0   2   2   2   0   0   0   0   2   2   0   2   0   0   0   2   0   0   2   2   0   2   0   2   2   0   2   2   0   2   0   0   0   0   2   2   2   0   0   2   2   0   0   2   0   2   0   0   0   0   0   2   2   0   2   2   0   0   2   0   0   2   2   2   2   0   0   0   2   0   0   2   2   0   0   0   2   0   0   2   0   0   2   0   2   2   0   0   0   2   2   0   2   0   2   0   0   0   2   2   0   2   2   2   2   0   0   0   2   0   2   0   0   0   0   2   0   2   0   0   2   0   2   2   2   0   0   0   2   0   2   2   2   2   2   0   2   0   2   2   0   0   2   2   0   0   2   2   2   0   2   2   0   2   2   0   2   0   2   2   2   2   0   0   2   2   2   2   2   2   0   2   2   2   2   2   2   0   2   2   2   2   2   0   0   2   2   0   0   0   0   2   2   2   0   2   2   0
 MK-1-10                2   0   0   2   2   2   2   0   0   2   2   2   0   2   0   0   0   2   0   0   2   2   0   2   0   2   2   0   0   2   0   2   0   0   0   2   2   2   2   0   0   2   2   0   0   2   0   2   2   0   0   0   2   2   2   0   2   2   0   0   2   0   0   2   2   2   0   0   0   0   2   0   0   2   2   0   0   0   2   0   0   2   0   0   2   2   2   2   0   0   0   2   2   0   2   0   2   0   2   0   0   2   0   2   2   2   2   0   0   2   2   0   2   2   0   0   0   2   0   2   0   0   2   2   2   2   2   2   0   0   2   0   2   2   2   2   2   0   2   0   2   0   0   0   2   2   0   0   2   2   2   0   2   2   0   2   2   0   2   0   0   2   2   2   0   0   2   2   2   2   2   2   0   2   2   2   2   2   0   2   2   2   2   2   2   0   0   0   2   0   0   2   0   0   2   2   0   2   2   0
 MK-1-11                2   0   0   2   2   2   2   2   2   2   2   2   0   2   2   0   2   2   0   0   2   2   0   2   0   2   2   0   0   2   2   2   0   0   0   2   2   2   2   0   0   0   2   0   0   2   0   0   2   0   0   2   2   2   2   0   2   2   2   0   0   0   0   2   2   2   0   2   2   0   2   0   0   2   2   0   0   0   2   0   0   2   0   2   2   2   2   2   0   2   0   2   2   2   2   0   2   0   2   0   0   2   0   2   2   2   2   0   0   2   2   0   2   2   2   0   0   2   0   2   0   0   2   2   0   2   0   2   0   2   2   0   2   0   2   2   2   2   2   2   2   0   0   0   2   2   0   0   2   2   2   0   2   2   0   2   2   0   2   0   0   2   0   2   0   0   2   2   0   2   2   2   2   2   2   2   2   2   0   2   2   2   2   2   2   0   0   0   2   0   0   2   0   0   2   0   0   2   2   0
 MK-1-12                2   0   0   2   2   2   2   2   2   2   2   2   0   2   2   0   2   2   0   0   2   2   0   2   0   0   2   0   0   2   2   2   0   0   0   0   2   2   2   0   2   0   0   0   0   2   0   0   2   0   2   2   2   2   2   0   2   2   2   0   0   0   0   2   2   2   0   2   0   0   2   0   0   2   0   2   0   0   2   0   0   2   0   2   2   2   2   2   0   2   0   2   2   2   2   0   2   0   2   0   0   2   0   0   2   0   2   0   0   2   2   0   0   2   2   0   0   2   0   0   0   0   2   2   0   2   0   2   0   2   2   0   2   0   2   2   0   2   2   2   2   0   0   0   2   2   0   2   2   2   2   0   2   2   0   2   2   0   2   0   0   2   0   0   0   0   2   2   2   2   2   2   2   2   2   2   2   2   0   2   2   2   2   2   2   0   0   0   2   0   0   0   0   0   2   2   0   2   2   0
 MK-1-13                2   0   0   2   2   2   2   2   2   2   2   2   0   2   2   0   2   2   0   0   2   2   0   2   0   0   2   0   0   2   2   2   2   2   0   0   2   0   2   0   2   0   0   0   0   2   0   0   2   0   0   2   2   2   2   0   2   2   2   0   0   0   0   2   2   2   0   2   0   0   2   0   0   2   0   2   0   0   2   0   0   0   0   2   2   2   2   2   2   0   0   2   2   0   0   0   2   0   2   0   0   2   0   2   2   0   2   0   0   0   2   0   2   2   2   0   0   2   0   0   0   0   2   2   0   2   0   2   2   2   2   0   2   0   2   2   0   2   0   2   2   0   2   0   2   2   0   2   2   2   0   2   2   2   0   2   2   0   2   0   0   2   2   0   0   0   0   2   2   2   2   2   2   2   2   0   2   2   0   2   2   2   2   2   2   0   0   0   2   0   0   0   0   0   2   2   0   0   2   2
 MK-1-14                2   0   0   2   2   2   2   2   2   2   2   2   2   2   0   2   2   2   0   0   2   2   0   2   0   0   2   0   0   2   2   2   2   2   0   0   0   0   2   0   2   0   0   2   0   2   0   0   2   0   0   2   2   2   2   0   2   2   2   0   0   2   0   2   2   2   0   2   0   0   2   0   0   0   0   2   0   0   2   0   0   0   0   2   2   2   2   2   2   0   0   2   2   0   0   0   2   0   0   0   0   2   0   2   0   0   0   0   0   0   2   0   2   2   2   0   0   2   0   0   0   0   2   2   0   2   0   2   2   2   2   0   2   0   2   2   0   0   0   2   2   0   2   0   2   2   0   2   2   2   0   2   2   2   0   2   2   0   2   0   0   2   2   0   0   0   0   2   2   2   2   2   2   2   2   2   2   2   0   2   2   2   2   2   2   0   0   0   0   0   0   0   0   2   2   2   0   0   2   2
 MK-1-15                2   0   0   2   2   2   2   2   2   2   2   2   2   2   0   2   2   2   0   0   2   2   0   2   0   0   2   0   0   0   2   2   0   2   0   0   0   0   2   0   2   0   0   2   0   2   0   0   2   0   0   2   2   2   2   0   2   2   0   0   0   2   0   0   2   2   0   2   0   0   2   0   0   0   0   2   0   2   2   2   0   0   0   2   2   2   2   2   2   0   0   0   2   0   0   0   2   0   0   0   0   2   0   2   0   0   2   0   0   0   2   0   2   2   2   0   0   2   0   0   0   0   2   2   0   2   0   2   2   2   0   0   2   0   2   2   0   0   0   0   2   0   2   0   2   2   0   2   2   2   0   2   2   2   0   2   2   0   2   0   0   2   0   0   0   0   0   2   2   0   2   2   2   2   2   2   2   2   0   2   2   2   2   2   2   0   0   0   0   0   0   0   0   2   2   0   0   0   2   0
 MK-1-16                0   0   0   2   0   2   2   2   2   2   2   2   2   2   0   2   2   2   0   0   2   2   0   2   0   0   2   0   0   0   2   2   0   2   0   0   0   0   2   0   2   0   0   2   2   2   0   0   2   0   0   0   0   2   2   0   2   2   0   2   0   2   0   0   0   2   0   2   0   0   2   0   0   0   0   2   0   2   2   2   0   0   0   2   0   2   2   2   2   0   2   0   0   0   2   0   0   0   0   0   0   2   0   2   0   0   2   0   0   0   2   2   2   2   2   0   0   2   0   2   0   0   2   2   0   2   2   2   2   2   0   0   2   0   2   2   0   2   0   0   2   0   2   0   2   2   0   2   2   2   2   2   2   2   0   2   2   0   2   2   0   2   0   0   0   0   0   2   2   0   2   2   2   2   2   2   2   2   0   2   2   2   2   2   0   2   0   2   0   0   0   0   0   0   2   0   0   2   2   0
 MK-2-1                 0   0   0   2   2   0   2   2   0   0   2   0   2   0   2   2   2   0   0   0   0   0   2   2   0   2   0   2   2   0   2   0   2   2   0   0   0   2   0   0   2   2   2   2   2   2   0   2   2   0   0   0   2   0   2   0   2   0   0   0   2   2   0   2   0   2   2   0   2   2   0   2   0   0   2   0   0   0   0   0   0   2   2   2   0   0   0   0   0   0   0   2   0   0   0   2   2   2   2   0   0   0   2   2   0   0   0   2   0   0   0   0   0   2   0   0   0   2   2   2   2   2   2   0   0   0   2   2   2   0   2   0   2   2   2   0   2   2   0   2   2   2   0   2   2   2   0   2   0   2   2   0   2   2   0   0   2   2   0   2   0   0   0   0   0   0   0   0   0   2   2   0   2   2   0   2   0   0   2   0   0   2   0   2   0   2   0   2   0   0   2   2   2   2   0   2   0   2   2   2
 MK-2-2                 0   0   0   2   2   0   2   2   0   0   2   0   2   0   2   2   2   0   0   0   0   0   2   2   0   0   0   2   2   0   2   0   2   2   0   0   0   2   0   0   2   0   2   2   2   2   0   2   2   0   0   0   2   0   2   0   2   0   0   0   2   2   0   2   0   2   2   0   2   2   0   0   0   0   2   0   0   0   0   0   0   2   2   2   0   0   0   0   0   0   0   2   0   0   0   2   2   2   2   0   0   2   2   2   0   0   0   2   0   0   0   0   0   2   0   0   0   2   2   2   2   2   2   0   0   0   2   2   2   0   2   0   2   2   2   0   2   2   0   2   2   2   0   2   0   2   2   2   0   2   2   2   2   2   0   0   2   2   0   2   0   0   0   0   0   0   0   0   2   2   2   0   2   2   0   2   0   2   2   2   0   2   0   2   0   2   0   2   0   0   2   2   2   2   0   2   0   2   2   2
 MK-2-3                 0   0   0   2   2   0   2   2   0   0   0   0   2   0   2   2   2   0   0   0   0   0   2   2   0   0   0   2   2   0   2   0   2   2   0   2   0   2   0   0   2   0   2   2   2   2   0   2   2   0   0   0   2   0   2   0   2   2   0   2   2   2   0   0   0   2   2   0   2   2   0   2   0   0   2   0   0   0   0   0   0   2   0   2   0   0   0   0   0   0   0   2   0   0   0   2   2   0   2   0   0   2   2   2   0   0   0   2   0   0   0   2   2   2   0   0   0   2   2   2   2   2   2   0   0   0   2   2   2   0   2   2   0   2   2   0   2   2   0   2   0   2   0   2   0   2   2   2   0   2   2   2   2   2   0   0   2   2   0   2   0   0   0   0   0   0   0   2   2   2   0   0   2   2   0   2   0   2   2   2   0   2   0   0   0   2   2   2   0   0   2   2   2   2   0   2   0   2   2   2
 MK-2-4                 0   0   0   0   2   0   2   2   0   0   0   0   2   0   2   2   2   0   0   0   0   2   2   2   0   0   0   2   2   0   2   0   2   2   0   2   0   2   0   0   2   0   2   2   2   2   0   2   0   0   0   0   2   0   2   0   2   2   0   2   2   2   0   0   0   2   2   0   2   2   0   2   2   0   2   0   0   0   0   0   0   2   0   2   0   0   0   0   0   0   0   2   0   0   0   2   2   0   2   0   0   2   2   2   0   0   0   2   0   0   0   2   2   2   0   0   0   2   2   2   2   2   2   0   0   0   2   0   2   0   2   2   0   2   2   0   2   2   0   2   0   0   0   2   0   2   2   2   0   2   2   2   2   2   0   2   2   2   0   2   0   0   0   0   0   0   0   2   2   2   2   0   2   2   2   2   0   2   2   2   0   2   0   0   0   2   2   2   0   0   2   2   2   0   0   2   0   2   2   2
 MK-2-5                 0   0   0   0   0   0   2   2   0   2   0   0   2   0   2   2   2   0   0   0   0   2   2   2   0   0   2   2   2   0   2   0   2   2   0   2   0   2   0   0   2   0   2   0   2   2   0   2   0   0   0   0   2   0   2   0   2   2   0   2   2   2   0   0   0   2   2   0   2   2   0   2   2   0   0   0   0   0   0   0   0   2   2   2   0   0   0   0   0   0   0   2   0   0   0   2   2   0   2   2   0   2   2   2   0   0   0   2   0   2   0   2   2   0   0   0   0   2   2   2   2   2   2   0   0   0   2   0   2   0   2   2   0   2   2   0   0   2   0   2   2   0   0   2   0   2   2   2   0   2   0   2   0   2   0   2   2   2   0   2   0   0   0   0   0   0   0   2   2   2   2   0   2   2   0   2   0   2   2   2   0   2   0   0   0   2   2   2   0   0   2   2   2   0   0   2   0   2   0   2
 MK-2-6                 0   0   0   0   0   0   2   2   0   2   0   0   2   0   2   2   0   0   0   0   0   2   2   2   0   0   2   2   2   0   0   0   2   2   2   2   0   2   0   0   2   0   2   0   2   0   0   2   0   0   0   0   2   0   2   0   2   2   0   2   2   2   0   0   0   0   2   0   2   2   0   2   2   2   2   0   0   0   0   2   0   2   2   2   0   0   0   0   0   0   0   2   0   0   0   2   2   0   2   2   0   2   2   2   0   2   0   2   0   2   0   2   0   0   0   0   0   2   0   2   2   2   2   0   0   0   2   0   2   0   2   2   0   2   2   0   0   2   0   0   2   0   0   2   2   0   0   2   2   2   0   2   0   2   0   2   2   2   0   2   0   2   0   0   0   0   0   2   2   2   2   0   2   0   0   2   0   2   2   2   0   2   0   0   0   2   2   2   0   0   2   2   2   0   0   0   0   2   2   2
 MK-2-7                 0   0   0   0   0   0   0   2   2   2   0   0   2   0   2   2   0   0   0   2   0   2   2   2   0   0   2   2   2   0   0   0   2   2   0   2   0   2   0   0   2   0   2   0   2   0   0   0   0   0   2   0   2   0   2   0   2   2   0   2   2   2   2   0   0   0   2   0   2   2   0   2   2   2   2   0   0   0   0   2   0   0   2   2   0   0   0   0   0   0   0   2   0   0   0   2   2   0   2   2   0   2   2   2   0   2   0   0   0   0   0   2   0   0   0   0   0   2   0   2   2   0   0   0   0   0   2   0   2   0   2   2   0   2   0   2   0   0   0   2   2   0   0   2   2   0   0   2   2   0   0   2   0   2   0   2   2   2   0   2   0   2   0   0   0   0   0   2   2   2   2   0   2   0   0   2   0   2   2   2   0   2   0   0   0   2   2   2   0   0   2   2   2   0   0   0   0   2   2   2
 MK-2-8                 0   2   0   0   0   0   2   2   2   2   0   0   2   0   2   2   0   0   0   2   0   2   2   0   0   0   2   2   2   0   2   0   2   2   0   2   0   2   0   0   2   0   0   0   2   0   0   0   0   0   0   0   2   0   0   0   2   2   0   2   2   2   2   0   0   0   2   0   2   2   0   2   2   2   2   0   0   0   0   2   0   0   2   2   0   0   0   2   0   0   0   2   0   0   2   2   2   0   2   2   2   2   2   2   0   2   2   0   0   0   0   2   0   0   0   0   2   2   0   2   2   0   0   0   0   0   2   0   2   0   2   2   0   2   0   2   0   0   0   2   2   2   0   2   2   0   0   2   2   0   0   2   0   2   0   2   2   2   0   2   0   2   0   0   0   0   0   2   2   2   2   2   2   0   0   2   0   2   2   2   0   2   0   0   0   2   2   2   2   0   2   2   2   0   0   2   0   2   2   2
 MK-2-9                 0   2   0   0   0   0   2   2   2   2   0   0   2   0   0   2   0   0   0   2   0   2   2   0   0   0   2   2   2   0   0   0   2   2   0   2   0   2   0   0   2   0   0   0   2   0   2   0   0   0   2   0   2   0   0   2   2   2   0   2   2   2   2   0   0   0   0   0   2   2   0   2   2   2   2   0   0   0   0   2   0   0   2   2   0   0   0   2   0   0   0   2   0   0   2   2   2   0   2   2   2   2   2   2   0   2   2   0   0   0   0   2   2   0   0   0   2   2   0   2   2   0   2   0   0   0   2   0   2   0   2   2   0   2   0   2   0   0   0   2   2   2   0   2   2   0   0   2   2   0   0   2   0   2   0   2   2   2   0   2   0   2   0   0   0   0   0   0   2   2   2   2   2   0   0   2   0   2   2   2   0   2   0   0   2   2   2   0   2   0   2   2   2   0   0   2   0   2   2   2
 MK-2-10                0   2   0   0   0   0   2   2   2   2   0   0   2   0   0   2   0   2   0   2   0   2   2   0   0   0   2   2   2   0   0   0   2   2   0   2   0   2   0   2   2   0   0   0   2   0   2   2   0   0   2   0   2   0   0   2   2   2   0   2   2   2   2   2   0   0   0   0   2   2   0   2   2   2   2   0   0   0   0   2   0   0   2   2   2   0   0   2   0   0   0   0   2   0   2   2   2   0   0   2   2   2   2   2   0   2   2   0   0   0   0   2   2   0   0   0   2   2   0   2   2   0   2   0   0   2   0   0   2   0   2   2   0   2   0   2   0   0   0   2   2   2   2   2   2   0   0   2   2   2   0   2   2   2   0   2   2   2   0   2   0   2   0   0   0   0   0   2   2   2   2   2   2   0   0   2   0   2   2   2   0   2   0   0   2   2   2   0   2   0   2   2   2   0   0   2   0   2   2   2
 MK-2-11                0   2   2   0   0   0   2   2   2   2   0   0   2   0   0   2   0   2   0   2   0   2   2   2   0   0   2   2   2   0   0   2   2   2   0   2   0   2   0   2   2   0   2   0   0   0   2   2   0   0   2   0   2   0   0   2   2   2   0   2   2   2   2   2   2   0   0   0   2   2   0   2   2   2   2   0   0   0   0   2   0   0   2   2   2   0   0   2   0   0   0   0   2   0   2   2   2   0   0   2   2   2   2   2   0   2   2   0   0   0   0   2   2   0   0   0   2   2   0   2   2   0   2   0   0   2   0   0   2   0   2   2   0   2   0   2   0   0   0   2   2   2   2   2   2   0   0   2   2   2   0   2   2   2   0   2   0   2   0   2   0   2   0   0   0   0   0   0   2   2   2   2   2   0   0   2   0   2   2   2   0   0   0   0   2   2   2   0   2   0   2   2   2   0   0   2   0   2   2   2
 MK-2-12                0   2   2   2   0   0   2   2   2   2   0   0   2   0   0   2   0   2   0   0   2   2   2   0   2   0   2   2   2   0   0   0   2   2   0   2   0   2   0   2   2   0   2   0   2   0   2   2   0   0   0   0   2   0   0   2   2   2   0   2   2   2   2   0   2   0   0   0   2   2   0   2   2   2   2   0   0   0   0   2   0   0   2   2   2   0   0   2   0   0   0   0   2   0   2   2   2   0   2   2   2   2   2   2   0   2   2   0   0   0   0   2   2   2   0   0   2   2   0   2   0   0   2   0   0   2   0   0   0   0   2   0   0   2   0   0   0   0   0   2   2   2   2   0   2   0   0   2   2   2   0   2   2   2   0   2   0   2   0   2   0   2   0   0   0   0   0   0   2   2   2   2   2   0   0   2   0   2   2   2   0   0   0   0   2   2   0   0   2   0   2   2   2   0   0   2   0   2   2   2
 MK-2-13                2   2   2   2   0   0   2   2   2   2   0   0   2   0   0   2   0   2   0   0   2   2   2   0   2   0   2   2   2   0   0   0   0   2   0   2   0   2   0   2   2   0   2   0   2   0   2   2   0   2   0   0   2   0   0   2   2   2   0   2   2   2   2   0   0   0   0   2   2   2   0   2   2   2   2   0   0   0   0   2   0   0   2   2   2   0   0   2   0   0   0   0   2   0   2   2   2   0   2   2   0   2   2   2   0   2   2   0   0   0   2   2   2   2   0   0   2   2   0   2   2   0   2   0   0   2   2   0   0   0   2   0   0   2   0   2   0   0   0   2   2   2   2   0   2   0   0   2   2   2   0   2   0   2   0   2   0   2   0   2   0   2   0   2   0   0   0   0   2   2   2   2   2   0   0   2   0   2   0   2   0   0   0   0   2   2   0   0   2   2   2   2   0   0   0   2   0   2   2   2
 MK-2-14                2   2   2   2   0   2   0   2   2   2   0   0   2   0   0   2   2   0   0   2   2   2   2   0   2   0   2   2   2   0   0   0   0   2   0   2   0   0   0   2   2   0   2   0   2   0   2   2   0   2   0   0   2   0   0   2   2   2   0   2   2   0   2   0   0   2   0   2   2   2   0   2   2   2   2   0   0   0   0   2   0   0   2   2   2   0   0   2   0   0   0   0   2   0   2   2   0   0   2   2   0   0   2   2   0   2   2   0   0   0   2   2   2   2   0   0   2   2   0   2   2   0   2   0   0   0   2   0   2   0   2   0   0   2   0   2   0   0   0   2   2   2   2   0   2   0   0   2   2   0   0   2   0   2   0   0   0   2   0   2   0   2   0   2   0   0   0   0   2   2   2   2   2   0   2   2   0   2   0   2   0   0   0   0   2   2   0   0   2   2   2   2   0   0   0   2   0   2   0   2
 MK-2-15                2   2   2   2   0   0   0   2   2   2   0   0   2   0   0   2   2   0   0   2   2   2   2   0   2   0   2   2   2   0   0   0   0   2   0   2   0   0   0   2   2   0   2   0   2   0   2   2   0   2   0   0   2   0   0   2   2   2   0   2   2   0   0   0   0   2   0   2   0   2   2   2   2   2   2   0   0   0   2   2   0   0   2   2   2   0   2   2   0   0   0   0   2   0   2   2   0   0   2   2   0   0   2   2   0   2   2   0   0   2   2   2   2   2   0   0   2   2   0   2   2   0   2   0   0   0   2   0   2   0   2   0   0   2   0   2   0   0   0   2   2   2   2   0   2   0   0   2   2   0   0   2   0   2   0   2   0   2   0   2   0   2   0   2   0   0   0   0   2   2   2   2   2   0   2   2   0   2   0   2   0   0   0   2   2   2   0   0   2   2   0   0   0   0   0   2   0   0   0   2
 MK-2-16                2   2   2   0   0   0   0   2   0   2   0   0   2   0   0   2   2   0   0   2   2   2   2   0   0   0   2   2   2   0   0   0   0   2   2   2   0   0   0   2   2   0   2   0   2   0   2   2   0   2   0   0   2   0   0   2   2   2   0   2   2   0   0   0   0   2   0   2   0   2   2   2   2   2   0   0   0   0   2   2   0   0   2   0   2   0   2   2   0   0   0   0   0   0   2   2   0   0   2   2   0   0   2   2   0   2   2   0   2   2   2   2   0   2   0   0   2   2   0   0   2   0   2   0   0   0   2   0   2   0   2   0   0   2   0   2   0   0   0   2   2   2   2   0   2   0   0   2   2   0   0   0   2   2   0   0   0   2   0   2   0   2   2   2   0   0   2   0   0   2   2   0   2   0   0   2   2   2   0   2   2   0   0   0   2   2   0   0   2   2   0   0   0   2   0   2   2   0   0   2
 MK-3-1                 0   2   2   2   0   2   2   2   0   0   0   0   0   2   2   0   0   2   0   2   2   0   0   0   0   0   0   2   0   2   2   2   0   2   0   0   0   2   0   2   2   0   2   2   0   2   0   0   0   2   2   0   2   0   0   0   0   0   2   0   2   0   2   2   0   2   2   2   2   2   2   2   0   2   2   2   0   2   2   2   2   0   0   2   2   0   2   0   2   0   0   0   0   2   2   2   2   2   2   0   0   0   0   2   0   2   2   2   2   2   2   0   0   2   2   2   0   0   0   2   0   0   0   0   2   2   0   0   0   2   2   0   2   0   2   2   0   2   2   0   0   2   2   0   0   0   0   2   2   2   0   2   0   0   2   2   0   0   2   0   0   0   0   0   2   2   2   2   0   0   0   2   0   0   2   2   0   0   0   2   0   2   2   2   2   2   2   2   0   2   2   2   2   0   0   2   2   0   0   0
 MK-3-2                 0   2   2   0   2   2   2   2   0   0   0   0   0   2   2   0   0   2   0   2   2   0   2   2   0   0   0   2   0   2   2   2   0   0   0   0   0   2   0   2   2   0   2   2   0   2   0   0   0   2   2   0   2   0   0   0   0   0   2   0   2   2   2   2   0   0   2   2   2   2   2   2   0   2   2   2   0   2   2   2   2   0   2   2   2   0   2   0   2   0   0   0   0   2   2   2   2   2   2   0   0   0   0   2   0   2   2   2   2   2   2   0   0   2   2   2   0   0   0   2   0   2   2   0   2   2   0   0   0   2   2   0   0   0   2   2   0   2   2   0   0   2   0   0   0   0   0   2   2   2   0   2   0   0   2   2   0   0   2   0   0   0   2   0   2   2   0   0   0   0   0   2   0   0   0   2   0   0   0   0   0   2   2   2   2   2   2   2   0   2   2   2   2   0   0   2   2   0   0   0
 MK-3-3                 2   2   2   0   2   2   2   2   0   0   0   0   0   0   2   0   2   2   0   2   2   0   0   2   0   0   0   2   0   2   0   2   0   0   0   0   0   2   0   2   2   0   2   2   0   2   0   0   0   2   2   0   2   0   0   0   0   0   2   0   2   2   2   2   0   0   2   2   2   2   2   2   0   2   2   0   0   2   2   0   2   2   2   2   0   0   2   2   0   2   0   0   0   2   2   2   2   2   2   0   0   0   0   2   0   2   2   2   2   2   2   0   0   2   2   2   0   0   0   2   0   2   2   0   2   2   0   0   0   2   2   0   0   0   2   2   0   2   0   0   0   2   2   0   2   0   0   2   0   2   0   2   0   0   2   0   2   0   2   0   2   0   2   0   2   2   0   0   2   0   0   2   0   0   0   2   0   2   0   0   0   2   2   2   2   2   2   0   0   0   0   2   2   0   2   2   2   0   0   0
 MK-3-4                 2   2   2   0   2   2   2   2   0   0   0   0   0   0   0   0   2   2   0   2   2   0   2   2   0   0   0   2   0   2   0   2   0   0   0   0   0   0   0   2   2   0   2   2   0   2   0   0   2   2   2   0   0   0   0   0   0   0   2   0   2   2   2   2   0   0   2   2   2   2   2   2   0   2   2   0   2   2   2   0   2   0   2   2   0   0   2   2   0   2   0   0   0   2   2   2   2   0   2   0   0   0   0   2   2   2   2   2   2   2   2   0   0   2   2   2   0   0   0   2   0   2   2   0   2   2   2   0   0   2   2   2   0   0   2   2   0   2   0   0   0   2   2   0   2   0   0   2   0   2   0   2   0   0   2   0   2   0   2   0   2   0   0   0   2   2   0   0   2   0   0   2   0   0   0   2   0   2   2   0   0   2   2   0   2   2   2   0   0   0   0   2   2   0   2   2   2   0   0   0
 MK-3-5                 2   2   0   0   2   2   0   2   0   0   0   0   0   0   0   2   2   2   0   2   2   0   2   2   0   0   0   2   0   2   0   2   0   0   2   0   0   2   0   2   2   0   2   2   0   2   0   0   0   2   0   0   0   0   0   0   0   0   2   0   2   2   2   2   0   0   2   0   2   2   2   2   2   2   2   0   2   2   2   0   2   0   2   2   0   0   2   2   0   2   0   0   0   2   2   2   2   0   2   0   0   0   0   2   2   2   2   2   2   2   2   0   0   2   2   2   0   2   0   2   0   2   2   0   2   2   2   0   0   2   0   2   0   0   2   2   0   2   2   0   0   2   2   2   2   0   0   2   0   2   0   2   0   0   0   2   0   0   2   0   2   0   0   0   2   2   0   0   0   0   0   2   0   0   2   2   0   2   2   0   0   2   2   0   2   2   2   0   0   0   0   2   0   0   2   2   2   0   0   0
 MK-3-6                 2   2   0   0   2   2   0   2   0   0   0   0   0   0   0   2   2   2   0   2   2   0   2   2   0   0   0   2   0   2   0   2   0   0   2   2   0   2   0   2   2   0   2   2   0   2   0   0   0   2   0   0   0   0   0   0   0   0   2   0   2   2   2   2   0   2   2   0   2   2   0   2   2   2   0   0   2   2   0   0   2   0   2   2   0   0   2   2   2   2   0   0   2   2   2   2   2   0   2   0   0   0   0   2   2   2   2   2   2   2   0   0   0   2   2   2   0   2   0   2   2   2   2   0   2   0   2   0   0   2   0   2   0   0   0   2   0   0   2   0   0   2   2   2   2   0   0   2   0   2   0   2   0   0   0   2   0   0   2   2   2   0   0   0   2   2   0   0   0   0   0   2   0   2   2   2   0   2   2   0   0   2   2   0   2   2   2   0   0   0   0   2   2   0   2   2   2   0   0   0
 MK-3-7                 2   2   0   0   2   2   0   2   0   0   0   0   0   0   0   2   2   2   2   0   2   0   2   2   0   0   0   2   0   2   2   2   0   2   2   2   0   2   2   2   2   0   0   2   0   2   0   0   0   2   0   0   0   0   0   0   0   0   2   0   2   0   2   0   0   2   2   0   2   0   0   2   2   2   0   0   2   2   0   0   2   0   2   2   0   0   2   2   2   0   0   2   2   2   2   2   2   0   2   0   0   0   0   2   2   2   2   2   2   2   0   0   0   2   2   2   2   2   0   2   2   2   2   0   2   0   2   0   0   2   0   2   0   0   0   0   0   2   2   0   0   2   2   0   2   0   0   2   0   2   0   0   0   0   0   2   0   0   2   2   2   0   2   2   0   2   0   0   2   2   2   2   0   2   2   2   0   2   2   0   0   2   2   2   2   2   2   0   0   0   0   2   2   0   2   2   2   0   0   2
 MK-3-8                 2   2   0   0   2   2   0   2   0   0   0   0   0   0   2   2   2   2   2   0   2   0   2   2   0   0   0   2   0   2   2   2   0   2   2   2   0   2   2   2   2   0   0   2   0   0   0   0   0   2   0   0   0   0   0   2   0   0   2   0   2   2   2   0   0   2   2   0   2   0   0   2   2   2   0   2   2   2   0   0   2   0   2   2   0   0   2   2   2   0   0   2   2   2   2   2   2   0   2   0   0   0   0   2   2   2   2   2   2   2   0   0   0   2   2   2   2   2   2   2   2   0   2   0   2   0   2   0   0   2   2   2   0   0   0   0   0   2   2   0   0   2   2   0   2   0   0   2   0   2   0   0   0   0   0   2   0   0   2   2   0   0   2   2   0   2   0   0   2   2   2   2   0   2   2   2   0   2   2   0   0   2   2   2   2   2   2   0   0   0   0   0   2   0   2   2   2   0   0   2
 MK-3-9                 2   2   0   0   2   2   0   2   0   0   0   0   0   0   2   2   2   0   2   0   2   0   2   2   0   0   0   2   2   2   2   2   0   2   2   2   0   2   2   2   2   0   0   2   0   0   2   0   0   2   0   0   0   0   0   2   0   0   2   0   0   2   2   0   0   2   2   0   2   0   0   2   2   2   0   2   0   2   0   0   2   0   2   2   0   0   2   0   2   0   0   2   2   2   2   2   2   0   2   0   0   0   0   2   2   2   2   0   2   0   0   0   0   2   2   2   2   2   2   2   2   2   2   0   2   0   2   0   0   2   2   2   2   0   0   0   0   2   2   0   0   2   2   0   2   0   0   2   2   2   0   2   0   0   0   2   0   0   2   2   2   0   2   2   0   0   0   0   2   2   2   2   0   2   2   2   0   2   2   0   0   2   2   2   0   2   2   0   2   0   0   0   2   0   0   2   2   0   0   2
 MK-3-10                2   2   0   0   2   2   2   2   2   0   0   0   0   0   2   2   2   0   2   0   2   0   0   2   0   0   0   2   2   2   2   2   0   2   2   2   0   2   0   2   2   0   0   2   0   0   2   0   2   0   0   0   0   0   0   2   0   0   2   0   0   2   2   2   2   2   2   0   2   0   2   2   2   2   0   2   0   2   0   0   2   0   2   2   0   0   2   0   2   2   0   2   2   2   2   2   2   0   2   0   0   0   0   2   2   2   2   0   2   0   0   0   0   2   2   0   2   0   0   2   2   2   2   0   2   0   2   0   0   2   2   2   2   0   0   0   2   2   2   2   0   2   2   0   2   0   2   2   2   2   0   2   0   0   0   2   0   0   2   2   0   0   2   2   0   0   0   0   2   2   0   2   0   2   2   2   0   2   2   0   0   2   2   2   0   2   2   2   2   0   0   0   2   0   0   2   0   0   0   2
 MK-3-11                2   2   0   0   2   2   2   0   2   2   0   0   0   0   2   2   2   2   2   0   2   0   2   2   0   0   0   2   2   2   2   0   0   2   0   2   0   2   0   2   2   0   0   2   0   0   2   0   0   2   0   0   0   0   0   2   0   0   2   0   0   2   2   2   0   2   2   0   2   0   2   2   2   2   0   2   0   2   0   0   2   0   2   0   0   0   2   0   2   2   0   0   2   0   2   2   2   0   2   0   0   0   0   0   2   2   2   0   2   0   2   2   0   2   2   0   2   0   0   2   2   2   2   0   2   0   2   0   0   2   2   2   2   0   0   0   2   2   2   2   0   2   2   0   2   2   2   2   2   2   0   2   0   0   0   2   0   0   2   2   0   0   2   2   0   0   0   0   2   2   0   2   0   2   2   0   0   2   2   0   0   2   2   0   0   2   2   2   2   2   0   0   2   0   2   2   0   0   0   2
 MK-3-12                2   2   0   0   2   2   2   0   2   2   0   0   0   0   2   2   2   2   2   0   2   0   0   2   0   0   0   2   2   2   2   0   0   2   2   2   0   2   0   2   2   0   0   0   0   0   2   0   0   2   0   0   0   0   0   2   0   0   2   0   2   2   2   2   2   0   2   0   2   0   2   2   2   0   0   2   0   2   0   0   2   0   2   0   0   2   2   0   2   2   0   0   2   0   2   0   2   0   2   0   0   0   0   0   2   2   2   0   2   0   2   2   0   2   2   0   2   0   0   2   2   2   2   0   2   0   2   0   0   0   2   2   2   0   0   0   2   2   2   2   0   2   2   2   2   2   2   0   2   0   0   2   0   0   0   0   0   0   2   2   0   0   2   2   0   0   0   0   2   0   2   2   0   2   2   0   0   2   2   0   0   2   2   2   0   2   0   2   2   2   0   2   2   0   2   2   0   0   0   2
 MK-3-13                2   2   0   0   2   2   2   0   2   2   0   0   0   0   2   2   2   2   2   0   2   0   2   2   0   0   0   0   2   2   2   0   0   2   2   2   0   2   0   2   0   0   0   0   0   0   2   0   0   2   0   0   0   0   0   0   0   0   2   0   2   2   0   2   2   0   2   0   0   0   2   2   2   0   0   2   0   2   0   2   2   0   2   0   0   2   2   0   2   2   0   0   2   0   2   0   2   0   2   0   0   0   0   0   2   2   2   0   2   0   2   2   0   2   2   0   2   0   0   2   2   2   0   0   2   0   0   0   0   2   2   2   2   0   0   0   2   0   0   0   0   2   2   0   2   2   2   0   2   0   0   2   0   0   0   0   0   0   2   2   0   0   2   2   0   2   0   2   2   0   2   2   0   2   2   0   0   0   2   0   0   2   2   2   0   2   0   0   2   2   0   2   2   0   2   2   2   0   0   2
 MK-3-14                2   2   0   0   2   2   2   0   2   2   0   2   0   0   2   2   0   2   2   0   2   0   2   2   0   0   0   0   2   2   2   0   0   2   2   0   0   2   0   2   0   0   0   0   0   0   2   0   0   2   0   0   0   0   0   0   0   0   2   2   2   2   0   0   2   0   2   0   0   0   2   2   2   2   0   2   2   0   0   2   2   0   2   0   0   2   2   0   2   2   0   0   2   0   2   0   2   0   2   0   0   0   0   2   2   2   2   0   2   0   2   2   0   2   2   0   2   0   2   2   2   2   0   2   2   0   0   2   0   2   2   2   2   0   0   0   2   0   0   0   0   2   2   0   2   0   2   0   2   0   0   2   0   0   0   0   0   0   2   2   0   0   2   2   0   2   0   2   2   0   2   2   0   2   2   0   0   0   2   0   2   2   2   2   0   2   0   0   2   2   2   2   2   0   2   2   0   0   0   2
 MK-3-15                2   2   0   0   2   2   2   0   2   2   0   2   0   0   2   2   0   2   2   0   2   0   2   2   0   0   0   0   2   2   2   0   0   2   2   0   0   2   0   2   0   0   0   0   2   0   2   0   0   2   0   0   0   0   0   0   0   0   2   2   2   2   2   2   2   0   2   2   0   0   2   2   2   2   0   2   2   0   0   2   0   0   2   0   0   2   2   0   2   2   0   0   2   0   2   0   2   0   2   0   0   0   0   2   2   0   2   0   2   0   2   2   0   2   2   0   0   0   2   2   2   2   0   2   2   0   0   2   0   2   2   0   2   0   0   0   2   0   0   0   0   2   0   0   0   0   2   0   2   2   0   2   0   0   0   0   0   0   2   2   0   0   2   0   0   2   0   0   2   0   2   2   2   0   2   0   0   0   2   0   2   2   2   2   0   2   0   0   2   2   2   2   2   0   0   2   0   0   0   2
 MK-3-16                2   2   2   0   2   0   0   0   0   0   0   2   0   0   2   2   0   2   2   0   2   0   2   2   0   0   2   0   2   2   2   0   0   2   2   0   0   2   2   2   0   0   0   0   2   0   2   0   0   2   0   0   0   0   0   0   0   0   2   2   0   2   2   2   2   0   2   2   0   0   2   2   2   2   0   2   2   0   0   2   0   0   2   0   0   2   2   0   2   2   0   0   0   0   2   2   2   0   2   0   0   0   0   2   2   2   2   2   2   0   2   2   0   2   2   0   0   0   2   2   2   2   0   2   2   0   0   2   0   2   2   0   2   0   0   2   2   0   0   0   0   2   0   0   2   2   2   0   2   2   0   2   0   0   0   0   0   0   2   2   0   0   2   0   0   2   0   0   2   0   2   0   2   0   2   0   2   0   2   0   2   2   2   2   2   0   0   2   2   2   2   2   2   0   0   2   0   0   0   2
 MK-4-1                 2   2   0   2   0   2   0   2   0   2   0   0   2   0   0   0   0   0   2   2   2   2   0   2   0   0   0   2   2   2   0   0   0   0   2   0   0   0   2   2   0   0   0   0   2   2   2   2   0   2   2   2   2   0   2   2   2   2   2   2   2   0   2   2   0   0   2   0   2   0   0   2   2   0   2   0   2   0   2   0   2   2   0   2   0   0   0   0   0   0   2   2   0   2   2   2   0   0   0   2   0   0   2   2   0   2   0   0   2   2   2   0   2   2   0   2   2   0   0   0   2   0   2   2   0   2   0   0   2   2   0   0   0   0   0   0   0   0   2   2   2   2   2   2   0   0   0   0   2   0   0   0   2   0   2   0   2   2   0   2   2   0   0   2   0   0   0   0   0   2   2   0   0   0   0   2   2   2   2   0   0   0   0   2   2   0   2   2   2   0   2   0   0   0   2   0   0   0   2   2
 MK-4-2                 2   0   0   2   0   2   0   2   0   2   0   0   2   0   0   0   0   0   2   2   2   2   0   2   0   0   2   2   2   2   0   0   0   0   2   0   0   0   2   2   0   0   2   0   2   2   2   2   0   0   2   2   2   0   2   2   2   2   2   2   2   0   2   2   0   0   2   0   2   0   0   2   2   0   2   0   0   0   2   0   2   2   0   2   0   2   0   0   0   0   2   2   0   2   2   2   0   0   0   2   0   0   2   2   0   2   0   0   2   2   2   0   2   2   0   2   2   0   0   0   2   0   2   0   0   2   0   0   2   2   2   0   0   0   0   0   0   0   2   2   2   2   2   2   0   0   0   0   0   0   0   0   2   0   2   0   2   2   0   2   2   0   0   2   0   0   0   0   0   2   2   0   0   0   0   0   2   2   2   0   0   0   0   2   2   0   2   2   2   0   2   0   0   0   2   0   0   0   2   2
 MK-4-3                 2   0   0   2   0   2   0   2   2   2   0   0   2   0   0   0   0   0   2   2   2   2   0   2   0   0   2   2   2   2   0   0   0   0   2   2   0   0   2   2   0   2   2   0   2   2   2   2   0   0   2   2   0   0   2   2   2   2   2   2   0   0   2   2   0   2   2   0   2   0   0   2   2   0   2   0   0   0   2   0   2   2   0   2   0   0   0   0   0   0   0   2   0   0   2   2   0   0   0   2   0   0   2   2   0   2   0   2   2   0   2   0   0   2   0   2   2   0   0   0   2   0   2   0   0   2   2   0   2   2   2   0   0   0   0   0   0   0   2   2   2   0   2   2   0   0   0   2   0   2   0   0   2   2   2   0   2   2   0   2   2   0   0   2   0   0   0   0   0   2   2   0   0   0   0   0   2   2   2   0   0   0   0   2   2   0   2   2   0   0   2   0   0   0   0   0   0   0   0   2
 MK-4-4                 2   0   0   2   0   0   0   2   2   2   0   0   2   0   0   0   0   0   0   2   0   2   0   2   0   0   2   0   2   2   0   0   0   0   2   2   0   0   2   0   0   2   2   0   2   2   2   2   0   0   2   2   0   0   2   2   2   0   2   2   0   0   2   2   0   2   2   0   2   2   0   2   2   0   0   0   0   0   2   0   2   2   0   2   0   0   0   0   0   0   0   0   0   0   2   2   0   0   0   2   0   0   2   2   0   2   0   2   2   0   2   0   2   2   0   2   2   0   0   0   2   0   2   2   0   2   2   0   2   2   2   0   0   0   0   0   0   0   2   2   2   0   2   2   0   0   0   2   0   2   0   0   2   2   2   0   2   2   0   2   2   0   0   2   2   2   0   0   0   2   2   0   0   0   0   0   2   2   2   0   0   0   0   2   2   0   0   2   0   0   2   0   0   2   0   0   0   0   0   2
 MK-4-5                 2   0   0   0   2   0   0   0   2   0   0   0   0   0   0   0   0   0   0   2   0   2   0   2   0   0   2   0   2   2   2   0   0   0   2   2   0   0   2   0   0   2   2   0   2   2   2   2   0   0   2   2   0   0   2   2   2   0   2   2   0   0   2   2   2   2   2   0   2   2   0   2   2   0   0   0   0   0   2   0   2   2   0   2   0   0   0   0   0   0   2   0   0   0   2   2   0   0   0   0   2   0   2   2   0   2   2   2   2   0   2   0   2   2   0   0   2   0   0   0   0   0   2   2   0   2   2   0   2   2   2   0   0   0   0   0   0   0   2   2   2   0   0   2   0   0   0   2   2   2   0   0   2   2   2   0   2   2   0   2   2   0   0   2   2   0   0   0   2   2   2   0   0   0   2   0   2   2   2   0   0   0   0   2   2   0   0   2   0   0   2   0   0   2   0   0   0   0   0   2
 MK-4-6                 2   0   0   0   2   0   0   0   2   0   0   0   2   0   2   0   0   0   0   2   0   2   0   2   0   0   2   0   2   2   0   0   0   0   2   2   2   0   2   0   0   2   2   0   2   2   2   2   0   0   2   2   0   0   2   2   2   0   2   2   0   0   2   2   2   2   2   0   2   2   0   0   2   2   0   0   0   0   2   0   2   2   0   2   2   0   0   0   0   0   2   2   0   0   2   2   2   0   0   0   2   0   2   2   0   2   2   2   0   0   2   0   2   2   0   0   2   0   0   0   0   0   0   2   0   2   2   0   2   2   2   0   0   0   0   0   0   0   2   0   0   0   2   2   0   0   0   2   2   0   0   0   2   2   2   0   2   2   0   0   2   0   0   2   2   0   0   2   2   2   2   0   0   0   2   0   2   2   2   0   0   0   2   2   0   0   0   0   0   0   2   0   0   2   0   0   0   0   0   2
 MK-4-7                 2   0   0   0   2   0   2   0   2   0   0   0   2   0   2   0   2   0   0   2   0   2   0   2   0   0   2   0   2   0   0   2   0   0   2   2   2   0   2   0   0   2   2   0   2   2   2   2   0   0   2   2   0   0   2   2   2   0   2   2   0   0   2   2   2   2   2   0   2   2   0   2   2   0   0   0   0   0   2   0   2   2   0   2   2   0   0   0   0   0   2   2   0   0   2   0   2   0   0   0   2   0   2   2   0   2   0   2   0   0   2   0   2   2   0   0   2   0   0   0   0   0   0   2   0   2   2   0   0   2   2   0   0   0   0   0   0   0   2   0   0   0   2   2   0   0   0   2   2   2   2   0   2   2   2   0   2   2   0   0   2   0   0   2   0   0   0   2   0   2   2   0   0   0   0   2   2   2   2   0   0   0   2   2   0   0   0   0   0   0   2   0   0   2   0   0   2   0   0   2
 MK-4-8                 2   0   0   0   2   2   2   0   2   0   0   0   2   0   2   2   2   0   0   2   0   2   0   2   0   0   2   2   2   0   0   2   0   0   2   2   2   2   2   0   0   2   2   0   2   2   2   0   0   2   2   2   2   0   2   2   2   0   2   2   0   0   2   2   2   2   2   0   0   2   0   2   2   0   0   0   0   0   2   0   0   2   2   2   2   0   0   0   0   2   2   2   0   0   2   0   2   0   2   0   0   0   2   2   0   0   0   2   2   0   2   0   2   2   0   0   2   2   2   2   0   0   0   0   0   2   2   0   0   2   2   0   0   0   2   0   0   0   2   0   0   0   2   2   0   0   0   2   2   2   2   2   2   0   2   0   2   2   0   0   2   0   0   2   0   0   0   0   0   2   2   0   0   0   0   2   2   2   2   0   0   0   2   2   0   2   2   0   0   0   0   0   0   2   0   0   2   0   0   2
 MK-4-9                 2   0   0   0   0   2   2   0   2   2   2   0   2   0   2   2   2   0   0   2   0   2   0   2   0   0   2   2   2   2   0   2   0   0   2   0   2   2   2   0   0   2   2   0   2   2   2   0   0   0   2   2   0   0   2   2   2   0   2   2   0   2   2   2   2   2   2   0   0   2   2   0   2   0   2   0   2   2   2   0   0   0   2   2   2   0   0   0   0   2   2   2   0   0   2   0   2   0   2   0   0   0   2   0   0   0   0   2   2   0   2   0   2   2   0   2   2   2   2   2   0   0   0   0   0   2   2   0   0   0   2   0   0   0   2   0   0   0   2   0   0   0   2   2   0   0   0   2   2   2   2   2   2   0   2   0   2   0   0   0   2   0   0   2   0   0   0   0   0   0   0   2   0   0   0   2   2   0   0   0   0   0   2   2   0   2   2   0   2   0   0   0   0   2   0   0   2   0   0   0
 MK-4-10                2   0   0   0   0   0   2   2   2   2   2   0   2   0   2   2   2   0   0   2   0   2   0   2   0   0   2   2   2   2   0   0   0   0   2   0   2   2   2   0   0   2   2   0   2   2   2   2   0   0   2   2   0   0   2   2   2   0   2   2   0   2   2   2   2   2   2   0   2   2   2   0   2   0   2   0   0   2   2   0   0   0   2   2   2   0   0   0   0   2   0   2   0   0   2   0   2   0   2   2   0   0   2   0   2   0   2   2   2   2   2   0   2   0   0   2   2   2   2   2   0   0   2   0   0   2   2   0   0   0   2   0   2   0   2   0   0   0   2   0   0   0   2   2   0   2   0   0   2   2   2   2   2   0   2   0   2   0   0   0   2   0   0   2   0   0   0   0   0   0   0   2   0   0   0   0   2   0   0   0   0   0   2   2   0   2   2   0   2   0   0   0   0   0   0   0   2   0   0   0
 MK-4-11                2   0   0   0   2   0   2   2   2   2   2   0   2   0   2   2   2   0   0   2   0   2   0   2   0   0   2   2   2   2   0   0   0   0   2   0   2   2   2   0   0   2   2   0   2   2   0   2   0   0   2   0   0   0   2   2   2   0   2   2   0   2   2   2   2   2   2   0   2   2   2   0   2   0   2   0   0   2   0   0   2   0   0   2   2   0   0   0   0   2   0   2   0   0   2   2   2   0   2   2   0   0   2   0   2   0   2   2   2   2   2   0   2   0   0   2   2   2   2   2   2   0   2   0   0   2   2   0   0   0   2   0   2   0   2   0   0   0   2   0   0   0   2   2   0   2   0   0   2   2   2   2   2   0   2   0   2   0   0   0   2   0   0   2   0   0   2   0   0   0   0   2   2   0   0   0   2   0   0   0   0   0   2   2   2   2   2   0   2   2   0   0   0   0   0   0   2   0   0   0
 MK-4-12                2   0   0   0   2   0   2   2   2   2   2   2   2   0   0   2   2   0   0   2   0   2   2   2   0   0   0   2   2   2   0   0   2   0   2   0   2   2   2   2   0   2   2   2   0   2   0   2   0   0   2   0   0   0   2   2   2   0   2   2   0   2   2   2   2   2   2   0   2   2   2   0   2   0   2   0   0   2   0   2   2   0   0   2   2   0   0   0   2   2   2   2   0   0   2   2   2   0   2   2   0   0   2   0   2   0   2   2   2   2   2   0   2   0   0   2   2   2   2   2   2   0   2   0   0   0   2   0   0   0   2   0   2   0   2   0   0   0   2   0   0   0   2   2   0   2   0   2   2   2   2   2   2   0   2   0   2   0   0   0   2   0   0   0   0   0   2   0   0   0   0   2   2   0   0   0   2   2   0   0   0   0   2   0   2   2   2   0   2   2   0   0   0   0   0   0   2   0   0   0
 MK-4-13                2   0   2   0   2   0   0   2   2   2   2   2   0   0   0   2   2   2   0   2   0   2   2   0   0   0   0   2   2   2   0   0   2   0   2   0   2   2   0   2   0   0   0   2   0   2   0   2   0   0   2   0   0   0   0   2   2   2   2   2   0   2   2   2   2   2   2   0   0   0   0   0   0   0   2   0   0   2   0   2   2   0   2   2   2   0   0   2   2   2   0   2   0   0   2   2   0   0   2   2   0   0   2   0   2   0   2   2   2   2   2   0   2   0   0   2   2   2   0   2   2   0   2   2   0   2   2   0   0   0   2   0   2   0   2   0   0   0   2   0   0   0   2   2   2   2   0   2   2   2   2   2   2   0   2   0   2   0   0   0   2   0   0   0   0   0   2   0   0   0   0   2   2   0   2   0   2   2   0   0   0   0   0   0   2   2   2   0   2   2   0   0   0   0   0   0   2   0   0   0
 MK-4-14                0   0   0   0   0   0   0   2   2   2   2   0   0   0   0   2   2   2   0   2   0   2   2   0   0   0   0   2   2   2   0   2   2   0   2   0   2   2   0   2   0   0   0   2   0   2   0   2   0   0   2   0   0   0   0   2   2   2   0   2   0   2   2   2   2   2   0   0   2   0   0   0   0   2   2   0   0   2   0   2   2   0   2   2   2   0   0   2   0   2   2   2   0   0   2   2   0   0   2   2   0   0   2   0   2   0   2   2   2   2   2   0   2   0   0   0   2   2   0   2   2   0   2   2   0   2   2   0   0   0   2   0   2   0   2   0   0   0   2   0   0   0   2   2   2   2   0   2   2   0   2   2   2   0   2   0   2   0   0   2   2   0   0   0   0   0   2   0   0   0   0   0   2   0   2   0   2   2   0   0   0   2   0   0   2   2   2   0   2   2   0   0   0   0   0   0   2   0   2   0
 MK-4-15                0   0   0   0   0   0   0   2   0   0   0   0   0   0   0   2   2   2   0   2   0   2   2   0   0   0   0   2   0   2   0   0   2   0   2   0   2   2   0   2   2   2   0   2   0   2   2   0   0   0   0   0   0   0   0   2   2   2   0   2   0   0   0   0   2   2   2   2   2   0   0   2   0   2   2   0   0   2   0   2   2   0   2   2   2   0   0   2   0   2   2   2   0   0   2   2   0   0   0   2   0   0   2   0   2   2   2   2   2   0   2   0   2   0   2   0   2   2   0   2   2   0   0   2   0   2   2   0   0   0   2   0   2   0   2   0   0   0   2   0   0   0   2   2   2   2   2   2   2   0   2   2   2   0   2   0   2   0   0   2   2   0   0   0   0   0   2   0   0   0   0   0   2   0   2   0   0   2   0   0   0   0   0   0   0   2   2   0   2   2   2   0   0   0   0   0   2   0   2   0
 MK-4-16                0   0   0   2   0   0   0   2   0   0   0   0   0   0   0   2   2   2   0   2   0   2   2   0   0   0   0   2   0   2   0   0   2   0   2   0   2   2   0   2   2   2   2   2   0   2   2   2   0   0   0   0   2   0   0   2   2   2   0   2   0   0   0   0   2   2   2   2   2   0   0   2   0   2   2   0   0   2   0   2   0   0   2   2   2   2   0   2   0   2   2   2   0   0   2   2   0   0   0   2   0   0   2   0   2   2   2   2   2   0   2   0   2   0   2   0   2   2   2   2   2   0   0   2   0   2   2   0   0   0   2   0   2   0   2   0   0   0   2   0   0   0   2   2   2   2   2   2   2   2   2   2   2   0   0   0   2   0   0   2   2   0   0   0   0   2   0   0   0   0   0   2   2   0   2   0   0   2   0   0   0   0   0   0   0   2   2   0   2   2   2   2   0   0   0   0   0   0   2   0
 MK-5-1                 2   2   2   2   0   2   2   0   2   2   2   2   0   2   0   0   2   0   2   0   0   0   2   2   2   0   0   2   0   2   0   2   0   0   0   0   0   0   0   2   2   0   0   0   2   2   0   0   0   2   0   0   2   0   2   0   0   0   2   2   0   0   2   2   2   2   2   2   0   2   0   0   0   2   2   2   2   0   0   0   0   2   2   2   2   0   0   0   0   0   0   2   0   0   2   2   2   2   0   0   2   2   2   0   2   0   2   0   0   0   2   0   2   0   0   2   0   2   2   2   0   2   2   2   0   0   0   0   0   2   0   0   0   2   2   2   2   2   2   2   2   0   0   0   2   2   0   2   2   0   2   2   2   2   2   2   2   0   2   0   2   0   2   2   0   2   0   0   2   2   0   0   2   2   0   2   2   2   0   0   2   0   2   2   2   0   0   2   2   2   0   0   0   0   0   0   2   0   2   2
 MK-5-2                 2   2   2   2   2   2   2   0   2   2   2   2   0   2   0   0   0   0   2   0   0   0   2   2   2   0   0   2   0   0   0   2   0   0   0   0   0   0   0   2   0   0   0   0   2   2   0   0   0   2   0   0   2   0   2   0   0   0   2   2   0   2   0   0   2   2   2   2   0   2   0   2   2   2   2   2   2   0   0   0   0   2   2   2   2   0   0   0   0   0   0   2   0   0   2   2   2   2   0   0   2   2   2   0   2   0   2   0   0   0   2   0   2   0   0   2   0   0   2   2   0   2   2   2   0   0   0   0   0   2   0   0   0   2   2   2   2   2   2   2   2   0   0   0   2   2   0   2   2   0   2   2   2   0   0   2   0   0   2   0   0   0   2   2   0   0   0   0   2   2   0   0   2   2   0   2   2   2   0   0   2   2   2   2   2   0   0   2   2   0   0   0   0   0   0   0   2   0   2   2
 MK-5-3                 0   2   2   2   2   2   2   0   0   2   2   2   0   2   0   0   0   0   2   0   0   0   2   2   2   0   0   2   0   0   0   2   0   0   0   0   0   0   0   2   0   0   0   0   0   2   0   0   0   2   0   0   2   0   2   0   0   0   2   2   0   2   0   0   2   2   2   2   0   2   0   2   2   2   2   2   2   0   0   0   0   2   2   2   2   0   0   0   0   0   2   2   0   0   2   2   2   2   0   0   2   2   2   0   2   0   2   0   0   2   2   0   0   0   0   2   0   0   2   2   0   2   2   2   0   0   0   0   2   2   0   0   0   2   2   2   2   2   2   2   2   0   0   0   2   2   0   2   2   0   2   2   2   0   0   2   0   0   2   0   0   0   0   2   0   0   0   0   2   2   0   0   2   2   0   2   2   2   0   0   0   2   2   2   2   0   0   2   2   0   0   2   2   0   0   0   2   0   2   0
 MK-5-4                 0   2   2   2   2   2   2   0   0   2   2   2   0   2   0   0   0   0   2   0   0   0   2   2   2   0   0   2   0   0   0   2   0   0   0   0   2   0   0   2   0   0   0   0   0   2   2   0   0   2   0   0   2   0   2   0   0   0   2   2   0   2   0   0   2   2   2   2   0   2   0   2   2   2   2   0   0   0   0   0   0   2   2   2   2   0   0   0   2   0   2   2   0   0   2   2   2   2   0   0   2   2   2   2   2   0   2   0   0   2   2   0   0   2   0   2   0   0   2   2   0   2   2   2   0   2   0   0   2   2   0   0   0   2   2   2   2   0   2   2   2   0   0   0   2   0   0   0   2   0   2   0   2   0   0   2   0   0   2   0   0   0   2   2   0   0   2   0   2   2   0   0   2   2   0   2   2   2   0   0   2   2   2   2   2   0   2   2   2   0   0   2   2   0   0   0   2   0   2   2
 MK-5-5                 2   2   2   2   2   2   2   0   0   2   2   2   0   2   0   0   0   0   2   0   0   0   2   0   2   2   0   2   0   0   0   2   0   0   2   0   2   0   2   2   0   0   0   2   2   0   2   0   0   2   0   2   2   0   0   2   0   0   2   2   0   2   0   0   2   2   2   2   0   0   0   2   2   2   2   0   0   2   0   0   0   2   2   2   2   0   0   0   0   0   2   2   0   0   2   0   2   2   0   0   2   2   2   2   2   0   2   0   0   2   2   0   0   2   0   2   0   0   2   2   0   2   2   2   0   2   0   0   2   2   0   0   0   2   2   2   2   2   2   2   2   0   0   0   2   0   0   0   2   0   2   0   0   0   0   2   0   0   2   0   0   0   2   2   0   2   0   0   2   2   0   2   2   2   0   2   2   2   0   0   2   2   0   2   2   0   2   2   2   0   0   2   2   0   0   0   2   0   2   2
 MK-5-6                 2   0   2   2   2   2   2   0   0   2   2   2   0   2   0   0   0   0   2   0   0   0   2   0   2   2   0   2   0   0   0   2   0   0   2   0   2   0   2   2   0   2   2   2   2   0   2   0   0   2   0   2   2   0   0   2   0   2   0   2   0   2   0   0   2   2   2   2   0   0   0   2   2   2   2   0   0   2   0   0   0   2   0   2   2   0   0   2   0   0   2   2   0   0   2   0   2   2   0   0   2   2   2   2   0   0   0   0   0   2   0   0   0   2   0   2   0   0   2   2   0   2   2   0   0   2   0   2   2   2   0   0   0   2   0   2   2   2   2   2   2   0   0   0   0   0   0   0   2   0   2   0   0   0   0   2   0   0   2   0   0   2   2   2   0   2   0   0   0   2   0   2   0   2   0   2   2   2   0   0   2   2   0   0   0   0   2   2   2   0   0   2   2   0   0   0   2   0   2   2
 MK-5-7                 2   0   2   2   2   2   2   0   2   2   2   2   2   2   0   0   0   0   2   0   0   0   2   0   2   2   0   0   0   0   0   0   2   0   2   0   2   0   2   2   0   2   2   2   2   0   2   0   0   2   0   2   2   0   2   2   2   0   0   2   0   2   0   0   2   2   2   2   0   0   0   0   2   2   2   0   0   2   0   0   0   2   0   2   2   0   0   2   0   0   2   2   0   0   2   0   2   2   0   0   2   2   2   2   0   0   0   0   0   2   0   0   0   2   0   2   0   2   2   2   0   0   2   0   0   2   0   2   0   2   0   0   0   2   0   2   2   0   2   2   2   0   0   0   0   0   0   0   2   0   2   0   0   0   0   2   0   0   2   0   0   2   2   2   0   2   0   0   0   2   0   2   0   2   0   2   2   2   0   2   2   2   0   0   0   2   2   2   2   0   0   2   0   0   0   0   2   0   2   0
 MK-5-8                 2   0   2   2   2   2   2   0   2   2   2   2   2   0   0   0   0   0   0   0   0   0   2   0   2   2   2   0   0   0   0   0   2   2   2   0   2   0   2   2   0   2   2   2   2   0   2   0   0   2   0   2   2   0   2   2   2   0   0   2   0   2   0   0   2   2   2   2   0   2   0   0   2   2   2   0   0   2   0   0   0   2   0   2   2   0   2   2   0   0   0   2   0   0   2   0   2   0   0   0   2   2   2   2   2   0   0   0   0   2   0   0   0   2   0   2   0   2   2   2   0   0   2   0   0   2   0   2   0   2   0   0   0   2   0   2   2   0   2   0   2   2   0   0   0   0   0   0   2   0   2   2   0   0   2   0   0   0   2   0   0   2   2   2   0   2   0   2   0   2   0   0   0   2   0   2   2   2   0   2   2   2   0   0   0   2   2   2   2   0   2   2   0   0   0   0   2   0   2   0
 MK-5-9                 2   0   2   2   0   2   2   0   2   2   2   2   2   0   0   0   0   0   0   0   0   0   2   0   2   2   2   0   0   0   0   0   2   2   2   0   0   0   2   0   0   2   2   2   2   0   2   0   0   2   0   2   2   0   0   0   2   0   2   0   0   2   0   0   2   2   2   2   0   2   2   0   2   2   0   0   0   2   0   0   0   2   0   2   2   0   2   2   0   0   0   2   0   0   2   0   2   0   0   0   2   2   2   2   2   0   0   0   0   2   0   0   0   2   0   2   0   2   2   2   0   2   2   0   0   2   0   2   0   0   0   0   0   2   0   2   2   0   2   0   2   2   0   0   0   0   0   0   2   0   2   2   2   0   2   0   0   0   2   0   0   2   2   2   0   2   0   2   0   2   0   0   0   2   0   2   2   2   0   2   2   2   0   0   0   2   2   2   2   0   2   2   0   0   0   0   2   0   2   0
 MK-5-10                2   0   2   2   0   2   2   0   2   2   2   2   2   0   0   0   0   0   0   0   0   0   2   0   2   0   2   0   0   0   0   0   2   2   0   0   0   0   2   0   0   2   2   0   2   0   2   0   0   2   0   2   2   0   0   0   2   0   2   0   2   0   0   0   2   2   0   2   0   2   2   0   2   2   0   0   0   2   0   0   0   2   2   2   2   0   2   2   0   0   0   2   0   0   2   0   2   0   0   0   2   2   2   2   2   0   0   0   2   2   0   0   0   2   0   2   0   2   2   0   2   2   2   0   0   2   0   2   0   0   0   0   0   2   0   2   2   0   2   0   2   2   0   0   0   2   0   0   2   0   2   2   2   0   2   0   0   2   0   0   2   2   2   2   0   2   2   2   0   2   0   0   0   2   0   2   2   2   0   2   2   2   0   0   0   2   2   2   2   0   2   2   0   2   0   0   2   0   0   2
 MK-5-11                2   0   2   2   0   2   0   0   2   2   2   2   2   0   0   0   0   0   0   0   0   0   0   0   2   0   2   0   0   0   2   0   2   0   0   0   0   0   2   0   0   2   2   0   2   0   2   0   0   2   0   2   2   0   0   2   2   0   2   0   2   0   2   0   2   2   2   2   0   0   2   0   2   2   0   2   0   2   0   0   0   2   2   2   2   0   2   2   0   0   0   2   2   0   2   0   2   0   0   0   2   0   2   2   2   0   0   0   0   2   0   0   0   0   0   2   0   2   2   0   2   2   2   0   0   2   0   2   0   0   0   0   0   2   0   0   2   0   2   0   2   2   0   0   0   0   0   0   2   0   2   2   2   0   2   0   0   2   0   0   2   2   2   2   0   0   2   2   0   2   0   0   0   2   0   2   2   2   0   2   2   2   2   0   0   0   2   2   2   0   2   2   0   2   0   0   2   0   2   2
 MK-5-12                2   2   2   2   0   2   0   0   2   2   2   2   2   2   0   0   0   0   0   0   0   0   0   0   2   0   2   0   0   0   2   0   2   0   0   2   0   0   0   0   0   2   2   0   0   0   2   0   0   2   2   2   2   0   0   2   2   0   0   0   2   0   2   0   2   2   0   2   0   0   2   0   2   2   0   2   2   2   0   2   0   2   2   2   2   0   2   2   0   2   0   2   2   0   2   2   2   0   0   0   2   0   2   0   2   2   0   2   0   2   0   0   0   0   0   2   0   2   2   0   2   2   2   0   0   2   0   2   0   0   0   0   0   2   0   0   2   0   2   0   2   2   0   0   0   0   0   0   2   0   0   2   2   0   2   0   0   2   0   0   2   2   0   2   2   0   2   2   0   2   0   0   2   2   0   0   2   2   0   2   2   2   2   0   2   0   2   2   0   0   2   2   0   0   0   0   2   0   2   2
 MK-5-13                0   2   2   2   0   0   0   0   2   2   2   2   0   2   0   0   0   0   0   0   0   0   0   0   2   0   2   0   0   0   2   0   2   0   0   2   0   0   0   0   2   2   0   0   0   0   2   0   0   0   2   2   0   0   2   2   2   2   0   0   2   0   2   0   2   2   0   2   0   0   2   0   0   2   2   2   2   2   0   2   0   2   2   0   2   0   2   2   0   2   0   2   2   2   2   2   2   0   0   0   2   0   2   0   0   2   0   2   0   2   0   0   2   0   0   2   0   2   0   0   2   2   2   0   0   2   0   0   0   0   0   0   0   2   0   0   2   0   2   0   0   2   0   0   0   0   2   0   0   0   0   2   2   0   2   0   0   2   2   0   2   2   2   2   2   0   2   0   2   2   0   0   2   2   0   0   2   2   0   2   2   2   2   0   2   0   2   2   0   0   0   2   0   0   0   0   2   0   2   2
 MK-5-14                2   0   2   2   0   0   2   2   2   2   2   0   0   2   2   0   0   0   0   0   0   0   0   0   2   0   2   0   0   0   2   0   2   0   0   2   0   0   0   0   2   2   0   2   0   0   2   0   0   0   2   2   0   0   2   2   2   2   0   0   2   0   2   0   2   2   0   2   0   0   2   0   0   2   2   2   2   0   0   2   2   2   2   0   0   0   2   2   0   2   2   2   2   2   2   2   0   0   0   0   2   0   2   0   0   2   0   0   0   2   0   0   0   0   0   2   0   2   0   0   2   0   2   0   0   2   0   0   0   0   0   0   0   2   0   0   2   0   2   0   0   2   0   0   0   0   2   0   0   0   0   2   2   0   2   0   0   2   2   0   2   2   2   2   2   0   2   0   2   2   0   0   2   2   0   0   0   0   0   0   2   2   2   0   2   0   0   2   0   0   0   2   0   0   0   0   2   2   2   2
 MK-5-15                2   0   2   2   0   2   2   2   2   2   2   0   2   2   2   0   2   0   2   0   0   0   0   0   2   2   2   0   0   0   2   0   0   0   2   2   0   0   0   0   2   2   0   2   0   0   2   0   0   0   2   2   0   0   2   0   2   2   0   0   2   0   2   0   2   2   0   2   2   0   0   0   0   2   2   2   0   0   0   2   2   2   2   0   0   0   2   0   2   2   2   2   0   2   2   2   0   0   0   0   2   0   2   0   0   2   0   0   0   2   0   2   0   0   0   2   0   2   0   0   2   2   2   0   0   2   0   2   2   0   0   0   2   2   0   0   0   2   2   0   0   2   0   0   0   0   2   0   0   0   0   2   2   0   2   0   2   2   2   0   2   2   2   2   2   0   2   0   0   2   0   0   2   2   0   0   0   0   0   0   2   2   2   0   2   0   0   0   0   0   0   2   0   0   0   0   2   2   0   2
 MK-5-16                2   0   2   2   2   2   2   2   2   2   2   2   2   2   0   0   2   0   2   2   0   0   0   0   2   2   2   0   0   0   2   0   0   0   2   2   0   0   0   0   2   0   0   2   0   0   2   0   0   0   2   2   2   0   0   0   2   2   0   0   2   0   2   0   0   2   0   2   2   0   0   0   0   2   2   0   0   0   0   2   2   2   0   0   0   0   2   0   2   2   2   2   0   2   0   2   0   0   0   2   2   0   2   0   2   2   0   0   0   2   0   2   0   0   0   2   0   0   0   0   2   2   2   0   0   2   0   2   2   0   0   0   2   2   0   0   0   2   2   0   0   2   0   0   0   0   2   0   2   0   0   2   2   0   2   0   2   2   2   0   2   2   2   2   2   0   2   0   0   2   0   0   2   2   0   0   0   0   0   0   0   2   2   0   2   0   0   0   0   0   2   2   0   0   2   0   2   2   0   2
 MK-6-1                 2   2   2   2   2   2   2   2   2   2   0   0   2   0   0   2   0   0   0   0   0   2   2   2   0   0   0   2   0   2   0   2   0   2   2   2   2   2   2   0   0   0   2   0   2   2   0   0   0   0   0   2   2   2   0   0   0   0   2   2   2   0   2   2   0   2   2   2   0   2   0   2   0   2   2   2   0   2   0   0   0   2   0   2   2   2   2   2   0   0   0   2   2   0   0   0   2   0   2   0   2   2   0   2   0   0   2   0   0   2   2   2   2   0   2   2   2   2   2   0   2   0   2   0   0   0   2   0   2   0   0   0   2   0   2   2   0   0   2   2   2   2   0   2   0   0   0   2   2   0   0   0   2   0   2   0   2   2   2   0   2   2   0   2   2   0   0   2   2   0   0   0   0   2   2   0   2   2   2   0   0   2   2   2   0   0   2   2   2   0   2   0   0   0   0   2   0   2   2   0
 MK-6-2                 0   2   2   2   2   2   2   2   2   2   2   0   2   0   0   2   2   0   0   0   0   0   2   2   0   0   0   2   0   0   0   2   0   2   2   2   2   2   2   2   0   0   2   0   2   2   0   0   0   2   0   2   2   2   0   0   2   0   0   2   2   0   2   2   0   2   2   2   0   2   0   2   0   2   2   2   0   2   0   0   0   2   0   2   2   2   2   2   0   0   0   2   2   0   0   0   2   0   2   0   2   2   0   2   2   0   2   0   2   2   2   2   2   0   0   2   2   2   2   0   2   2   2   0   0   0   2   0   2   0   0   0   2   0   2   2   0   0   2   2   2   2   0   2   0   2   0   2   2   0   0   0   0   0   2   0   2   2   2   2   2   0   0   2   2   0   0   2   2   0   0   0   2   2   2   0   0   0   2   0   0   2   2   2   0   0   2   2   2   0   2   0   0   0   0   2   0   2   2   0
 MK-6-3                 0   2   2   2   2   2   2   2   2   0   2   0   2   0   0   2   2   0   0   0   0   0   2   0   0   0   0   2   0   0   0   2   0   2   2   2   2   2   2   2   2   0   2   0   2   2   2   0   0   2   0   0   2   2   2   0   2   0   0   2   2   0   0   2   0   2   2   2   0   2   0   2   0   2   2   2   0   2   0   0   0   2   0   2   2   2   2   2   0   0   0   2   2   0   0   0   2   0   2   0   2   2   2   2   2   0   2   0   2   2   2   0   2   0   0   2   2   2   2   0   2   2   2   0   0   0   2   0   2   0   0   0   2   2   2   2   0   0   2   2   2   2   0   2   0   2   0   2   2   0   0   0   0   0   2   0   2   2   2   2   2   0   0   2   2   2   0   2   2   0   0   0   2   2   2   0   0   0   2   0   0   2   2   2   0   0   2   2   0   0   0   0   0   0   0   2   0   2   2   0
 MK-6-4                 0   2   2   2   2   2   2   2   2   0   2   0   2   0   2   2   2   0   0   0   0   0   2   0   0   0   2   2   0   0   0   2   0   2   0   2   2   2   2   2   2   0   2   0   2   2   2   0   2   2   0   2   2   2   2   0   2   2   0   2   2   0   0   2   0   2   2   2   0   2   0   2   0   2   2   2   0   2   0   0   0   2   0   2   2   2   2   2   0   0   0   2   2   0   0   0   2   0   2   2   0   2   2   2   2   2   2   2   2   0   2   0   2   0   0   0   2   2   2   0   2   2   2   0   0   0   2   0   2   0   0   0   2   2   2   2   0   0   2   0   2   2   0   2   0   2   0   2   2   0   0   0   0   2   2   0   2   2   2   2   2   0   0   2   2   2   0   2   2   0   0   0   2   2   2   0   0   0   2   0   0   2   2   2   0   0   2   2   0   0   0   0   2   2   2   2   0   2   2   0
 MK-6-5                 0   2   0   0   2   2   2   2   2   0   2   0   2   0   2   2   2   0   0   0   0   0   2   2   0   0   2   2   0   0   0   2   0   2   0   2   2   2   2   2   0   0   2   0   2   2   0   0   2   2   0   2   2   2   2   0   2   2   0   2   2   0   0   2   0   2   2   0   0   2   0   2   0   2   2   2   0   2   0   0   0   2   0   2   0   2   0   2   0   0   0   2   2   0   0   2   2   0   2   2   0   2   2   2   2   2   2   2   2   0   2   0   2   0   0   0   2   2   2   0   2   2   2   0   0   0   2   0   2   0   0   0   2   2   2   2   0   0   2   0   2   2   2   2   0   2   0   2   2   0   0   0   0   2   0   0   2   2   2   0   2   0   0   2   2   0   0   2   2   0   0   0   2   2   2   2   2   0   2   0   0   2   2   2   0   2   2   2   0   0   0   0   2   0   2   2   0   2   2   0
 MK-6-6                 0   0   0   2   2   2   2   2   2   0   2   0   2   0   2   2   2   0   0   0   0   2   2   0   0   0   2   2   0   0   0   2   0   0   0   2   2   0   2   2   0   0   2   0   2   2   0   0   2   2   0   2   2   2   2   0   2   2   0   2   2   0   0   2   0   0   2   0   0   2   0   2   0   2   2   2   0   2   0   0   2   2   0   2   2   2   0   2   0   0   0   2   2   0   2   2   2   0   2   2   2   2   2   2   2   2   2   2   2   0   2   0   2   0   0   0   2   0   2   0   2   2   2   0   0   0   2   0   2   0   0   0   2   2   2   2   0   0   2   0   2   2   2   2   0   2   0   0   2   0   0   0   0   2   0   0   2   2   2   0   2   2   0   2   0   0   0   2   2   0   2   0   2   2   2   2   2   0   2   0   0   2   2   0   0   2   2   2   2   0   0   0   2   2   2   2   0   0   2   2
 MK-6-7                 0   0   2   2   2   2   2   2   2   0   2   0   2   0   0   0   2   0   0   0   0   2   2   2   0   0   2   2   0   0   0   2   0   0   0   2   2   0   2   2   0   2   2   2   2   2   2   0   2   2   0   2   2   2   2   0   2   2   0   2   2   0   0   2   0   0   2   0   0   2   0   2   0   2   2   2   0   2   0   0   2   2   0   2   2   2   0   2   0   0   0   2   2   0   0   0   2   0   0   2   2   2   2   2   2   2   2   2   2   0   2   0   2   0   0   0   0   0   2   0   2   2   2   0   0   2   2   0   2   0   2   0   2   2   2   2   0   0   2   0   2   2   0   2   0   2   0   0   2   2   0   0   0   2   0   0   2   2   2   0   0   2   0   2   0   0   2   0   2   0   2   0   2   2   2   2   0   0   2   0   0   2   2   0   0   2   2   2   2   0   0   0   0   2   2   2   0   0   2   2
 MK-6-8                 0   0   2   2   0   2   2   2   2   0   2   0   2   0   0   0   2   0   0   0   0   2   2   2   0   0   2   2   0   2   0   2   0   0   0   0   2   0   2   2   2   2   2   2   2   0   2   0   2   2   0   2   2   2   2   0   2   0   2   2   2   0   0   2   0   0   2   0   0   2   0   2   0   2   2   0   0   2   0   0   2   2   2   2   2   2   0   2   0   0   0   2   2   2   0   0   2   0   0   2   2   2   2   2   2   2   2   0   2   0   2   0   2   0   0   0   0   0   2   0   2   2   2   0   0   0   2   0   2   2   0   2   2   2   2   2   0   0   2   2   2   0   0   2   0   2   0   2   2   2   0   0   2   2   0   0   2   2   2   0   0   0   0   2   0   0   2   0   0   2   2   0   2   2   2   2   0   0   2   0   0   0   2   0   0   2   2   2   2   0   0   2   0   2   2   2   0   0   2   2
 MK-6-9                 0   0   2   2   2   2   2   2   2   0   2   0   2   0   2   0   2   0   0   0   0   2   2   2   0   0   2   2   2   2   0   2   0   0   0   0   2   0   2   2   2   2   2   0   2   0   2   0   2   2   0   2   2   2   2   0   2   0   2   2   2   0   2   2   0   0   2   0   0   2   0   2   0   0   2   0   0   2   0   0   0   2   2   2   2   2   2   2   0   0   0   2   2   2   0   0   2   0   0   2   2   2   2   2   2   2   2   0   2   0   2   2   2   0   2   0   0   0   2   0   2   0   2   0   0   0   2   0   2   0   0   2   2   2   2   2   0   0   0   2   2   0   2   2   0   2   2   2   2   2   2   0   2   2   0   0   2   2   2   0   0   0   0   2   0   0   2   0   0   2   2   0   2   0   2   0   0   2   2   0   0   0   2   0   0   0   2   2   0   0   0   2   0   2   2   2   0   0   2   2
 MK-6-10                0   0   2   2   2   0   2   0   2   0   2   0   2   0   2   0   2   0   0   0   0   2   0   2   0   0   2   2   2   0   0   2   2   0   0   0   2   0   2   2   2   2   2   0   2   2   2   0   2   2   0   2   2   2   2   2   2   0   2   2   2   0   0   2   0   0   2   0   0   2   0   2   0   0   2   0   2   2   0   0   0   2   2   2   2   2   2   2   0   0   2   2   2   2   0   2   2   0   0   2   2   2   2   2   2   2   2   0   2   0   2   2   2   0   2   0   0   0   2   0   2   0   2   0   0   0   0   0   0   0   0   2   2   2   2   2   0   0   0   2   2   0   2   2   0   2   2   2   2   2   2   2   2   0   2   0   2   2   2   0   0   0   0   2   0   0   2   0   0   2   2   0   2   0   2   0   0   2   2   0   0   0   2   0   0   0   2   0   0   0   0   2   0   2   2   2   0   0   2   0
 MK-6-11                0   0   0   2   2   0   2   0   2   0   2   0   2   0   2   0   2   0   0   0   0   2   0   2   0   0   2   2   2   0   0   2   2   0   0   0   2   0   2   2   2   2   2   0   2   2   2   0   0   2   0   2   0   2   2   2   2   0   2   2   0   0   0   0   0   0   2   0   0   2   0   0   0   2   2   0   2   0   0   2   0   2   2   0   2   2   2   2   0   0   2   2   2   2   0   2   2   0   0   2   2   2   2   2   2   2   0   0   2   0   2   2   2   0   2   0   0   0   2   2   2   0   2   0   0   0   2   0   0   0   0   2   2   2   0   2   0   0   0   2   2   0   2   2   0   2   2   2   2   2   2   2   2   0   2   0   2   2   2   0   0   0   0   2   0   0   2   0   0   2   2   0   2   0   2   0   0   2   2   0   0   0   2   0   0   0   2   0   0   2   0   0   0   2   2   2   0   0   2   2
 MK-6-12                2   0   0   2   2   0   2   0   2   0   2   0   2   0   2   0   2   0   0   0   0   2   0   2   0   0   2   2   2   0   0   2   0   0   0   0   2   0   2   2   2   2   0   0   2   2   2   0   0   2   2   2   0   2   2   2   2   0   2   0   0   2   0   0   0   0   2   0   0   2   0   0   0   2   2   0   2   0   0   2   0   2   0   0   2   2   2   2   0   0   2   2   2   2   0   2   2   0   0   2   2   2   2   2   2   2   0   0   2   0   2   2   0   0   2   2   0   0   2   2   2   0   0   0   0   0   2   0   0   0   0   2   2   0   0   2   0   0   2   2   2   0   2   2   0   2   2   2   2   2   2   2   2   0   2   0   0   2   2   0   2   0   0   2   0   0   2   0   0   2   0   0   2   0   2   0   0   2   0   0   0   0   2   0   0   0   2   0   0   2   0   0   2   2   2   2   0   0   0   2
 MK-6-13                2   0   0   2   2   0   2   0   2   0   2   0   2   0   2   0   2   0   0   0   0   2   0   2   0   0   2   2   2   0   0   2   0   0   0   0   2   0   2   2   2   2   0   0   2   2   0   0   2   2   2   2   0   2   2   2   2   0   2   0   0   2   0   0   0   0   2   2   0   0   0   0   0   0   2   0   2   0   0   2   0   2   0   0   2   0   2   2   0   0   2   2   2   2   0   2   2   0   0   2   2   2   2   2   2   2   0   0   2   0   2   2   0   0   2   2   0   0   2   2   2   0   0   0   0   0   2   0   0   0   0   2   2   0   0   2   0   0   2   2   2   0   2   2   2   2   2   2   2   2   2   2   2   0   2   0   0   2   0   0   2   0   0   2   0   0   0   0   0   2   0   0   2   0   2   0   0   2   0   0   0   0   2   0   0   0   2   0   0   2   0   2   2   2   2   2   0   0   0   2
 MK-6-14                2   0   0   2   2   0   0   0   2   2   2   0   2   0   2   0   2   0   0   2   0   2   0   0   0   0   0   2   2   0   0   2   0   0   0   0   2   0   2   2   2   2   2   0   0   2   0   0   2   2   2   2   0   2   2   2   2   2   2   0   0   2   0   0   0   0   2   2   0   0   0   0   0   0   2   0   2   2   0   2   0   2   0   0   2   2   2   2   0   0   2   2   0   2   0   2   2   0   0   2   2   2   2   2   2   2   0   0   2   0   2   2   0   2   2   0   0   0   0   2   2   0   0   0   0   0   2   0   2   0   0   2   2   0   0   2   0   0   2   2   0   0   2   2   2   2   2   2   2   0   2   2   2   2   2   0   0   2   0   0   2   0   0   2   0   0   0   0   0   2   0   0   2   0   2   0   0   2   0   0   0   2   2   0   0   0   2   0   0   2   0   2   2   2   2   2   0   0   0   0
 MK-6-15                2   0   0   2   2   0   2   0   2   2   2   0   2   0   0   0   2   0   0   2   0   2   0   0   0   0   0   2   2   2   0   2   0   0   0   0   2   0   2   2   2   2   2   0   0   2   0   0   2   2   2   2   0   2   2   2   2   2   2   0   2   2   0   0   0   0   2   2   0   0   0   0   2   0   2   0   2   2   0   2   0   0   0   2   2   2   2   2   0   0   2   2   0   2   0   2   2   0   2   0   2   2   2   2   2   2   0   2   2   0   2   2   0   2   2   0   0   0   0   2   2   0   2   0   0   0   2   0   2   0   0   2   2   0   0   2   0   0   2   2   0   0   2   2   2   2   2   2   2   0   2   2   2   2   2   0   0   2   0   0   2   0   0   2   0   0   0   0   2   2   0   0   2   0   2   0   0   2   0   0   0   2   2   0   0   0   2   0   0   2   0   2   2   2   2   0   0   0   0   0
 MK-6-16                0   0   2   2   2   0   2   0   2   2   2   0   2   0   0   0   0   0   0   2   0   2   0   0   0   2   2   2   2   2   0   2   0   0   0   0   2   2   2   2   2   2   2   0   0   2   0   0   2   2   2   2   0   2   2   2   2   2   2   0   2   2   0   0   0   0   2   2   0   0   0   0   2   0   2   2   2   2   0   2   0   0   0   2   2   2   2   2   0   0   2   2   0   2   2   2   2   0   0   0   2   2   2   2   2   2   0   2   2   0   2   2   0   0   2   0   0   0   2   2   0   0   2   0   0   0   2   0   2   0   0   2   2   0   0   2   0   0   2   2   0   0   2   2   0   2   2   2   2   0   2   2   2   2   2   0   0   2   0   0   2   0   0   2   2   0   0   0   2   0   0   0   2   0   2   0   0   2   0   0   0   2   2   0   0   0   2   0   0   2   0   2   2   2   2   0   0   0   0   0
 
!****************************************** Phenotypic Data **********************************************************
!-100.0 is resevred for missing phenotype
SimulatedTrait1        16.5999   12.8125   14.3322   14.5803   16.2387   16.2300   15.8038   16.8108   13.5330   13.7940   16.9275   14.8086   14.7477   14.0443   15.3249   13.3264   15.2833   16.5263   15.0081   13.6827   14.0593   14.7382   16.0268   13.3667   14.6971   17.1445   14.4524   16.0042   15.2035   15.2328   14.1388   15.8043   12.7564   14.0626   13.1218   14.2205   14.7393   16.5429   16.3695   14.0819   12.5847   15.2303   16.4402   14.7272   14.0421   16.6969   14.6754   14.5321   15.4753   15.4055   13.7269   12.1427   13.4454   13.6481   17.4066   14.8653   16.3346   16.5359   14.8831   15.6258   16.7948   16.7984   15.6210   15.0557   16.4820   13.9488   17.9910   14.7342   16.3166   15.2005   15.7166   13.0891   11.9445   15.1316   17.0863   13.9219   15.3921   14.6397   14.3503   14.2229   12.9696   15.4878   14.8075   12.9207   16.9465   13.6593   14.5774   16.1129   13.5812   14.2007   13.1289   15.9500   17.2351   14.5589   13.9264   13.0351   14.6319   15.3570   14.6104   14.0884   16.2315   13.7352   15.9509   13.0987   15.7004   15.2861   15.5549   13.5817   14.0823   13.3012   14.8276   14.5972   15.2045   17.5602   14.3557   14.9858   14.0122   14.7983   13.5918   16.2861   15.2506   14.3578   15.9282   13.4973   16.6384   15.2060   16.3459   13.9831   14.5096   12.2591   16.6357   15.4048   12.3031   13.8198   15.9860   15.3861   14.5695   13.2390   15.2814   15.2422   15.1031   16.1350   15.1482   12.8584   15.8269   16.9172   13.8440   14.4347   12.9632   15.0511   16.3639   14.5724   14.9182   15.3537   14.0586   16.3392   16.1736   14.6973   15.7497   15.5776   17.1346   16.0521   13.4731   15.8092   14.2751   14.4671   14.1634   15.6964   16.3911   16.2277   15.6044   14.5965   11.7519   18.0826   13.4655   14.0925   15.4361   15.2885   15.9484   14.0008   14.9923   13.0646   13.7409   16.2478   16.5290   14.0234   13.9827   13.4327   15.1804   15.5407   14.4539   13.0949   15.1284   16.3565   16.3204   15.0577   15.1150   15.7499   16.8156   13.5583
SimulatedTrait2         9.3454   10.5468   10.7363    9.4124    9.3594    9.4181    9.4899    9.5162   10.3250   11.0490    9.8395   10.6915    9.8874   11.3477    8.8902   11.1321   10.2748    9.3461   10.0443   11.2103    9.7414    8.9874    9.8015   10.1596   11.0344    9.1223   10.9757   10.3824    9.0197   10.2966   10.5447    9.1396   10.2083   10.8059   10.0880   10.1498    9.6503    9.8203   10.0403   10.7083   10.2411    9.3360    9.6297   10.2983   10.4226   10.2751   10.6337   10.4680    8.2013   10.1727   10.9073   10.5063   10.3656   10.1614    9.7248   10.3849   10.8029    9.3564   10.0386    9.3245   10.3634    9.5995    9.9058    9.8006    8.7531    9.2402    9.6588    9.8455    9.9257    9.6503    9.0893    9.4331   10.2260    9.0216   10.6651   10.7180    9.6645   10.1759   10.9172   10.3183   10.7073    9.5633   10.6882   10.8683    9.5569   11.0065   10.2011    9.1357    9.8881    9.8707   10.7202    8.5067    9.7218   11.1139   11.9214    9.4816    9.6937    9.3899    9.9652   10.0922    9.0994   10.5016    9.6761   10.5863    9.6918   10.2233    9.3038   10.5104    9.6965   11.0453   10.3511   10.9803    9.1685    8.6602    9.4197    8.2563   11.0315   10.5839    9.7087    9.5828    9.7485   10.5272    9.3469   10.2224    8.7967    9.5883    9.7843   10.9770   10.7927   10.2782    9.6245    9.2541   10.6394    9.9443    9.7096   10.5024    9.7235   10.1115   10.6949   10.5224   10.9079    8.8874   10.1666   10.8964    9.2921   10.0358   10.6198   10.1292    9.9638   10.7239    9.5828   10.4974    9.1142    8.5745    9.4824    9.4150    9.8397   10.0220   10.8617    9.5303    9.5435    9.8233   10.4566    9.6590    9.2935   10.3148    9.4996   11.0893   10.4166    8.9070    9.1402    9.5357   10.2029    8.6700    9.9117   10.3731    9.0840    8.9109    9.2624   10.5605   11.2922    9.8558   11.9785    9.3388    8.8389   10.9186   10.5082   11.0617    9.7852   10.6308   10.0102   11.1341   10.1598    9.7689    8.9809    9.8333   10.0608    9.2115   10.8977   10.8099
 
