# Supplementary material for: Inclusive Composite Interval Mapping of QTL by Environment Interactions in Biparental Populations
Source: PLoS One. 2015 Jul 10;10(7):e0132414. doi: 10.1371/journal.pone.0132414 (PMC4498613; doi:10.1371/journal.pone.0132414)
Supplement: S5 File — (ZIP) [file pone.0132414.s005.zip › H=0.5/L1/run_00177.met]

!**********************Note: lines staring with "!" are remarks and will be ignored in the program********************
!*********************************General Information**********************************
!Assuming F1 = P1 x P2, populations available in QTL IciMapping are: 
!  1, P1BC1F1 = P1 x F1, the first backcrossing where P1 is used as the recurrent parent;
!  2, P2BC1F1 = P2 x F1, the first backcrossing where P2 is used as the recurrent parent;
!  3, F1DH, F1-derived doubled haploids; 
!  4, RIL or F1RIL, recombination inbred lines through the repeated selfing of F1;
!  5, P1BC1RIL, recombination inbred lines through the repeated selfing of P1BC1F1;
!  6, P2BC1RIL, recombination inbred lines through the repeated selfing of P2BC1F1;
!  7, F2, the selfing generation of F1;
!  8, F3, the selfing generation of F2;
!  9, P1BC2F1, the second backcrossing where P1 is used as the recurrent parent; 
! 10, P2BC2F1, the second backcrossing where P2 is used as the recurrent parent;
! 11, P1BC2RIL, recombination inred lines through the repeated selfing of P1BC2F1; 
! 12, P2BC2RIL, recombination inred lines through the repeated selfing of P2BC2F1; 
! 13, P1BC1F2, the selfing generation of P1BC1F1; 
! 14, P2BC1F2, the selfing generation of P2BC1F1; 
! 15, P1BC2F2, the selfing generation of P1BC2F1; 
! 16, P2BC2F2, the selfing generation of P2BC2F1; 
! 17, P1BC1DH, P1BC1F1-derived doubled haploids; 
! 18, P2BC1DH, P2BC1F1-derived doubled haploids; 
! 19, P1BC2DH, P1BC2F1-derived doubled haploids; 
! 20, P2BC2DH, P2BC2F1-derived doubled haploids; 
   3      !Mapping Population (see remarks above)
   2      !Mapping Function (1 for Kosambi; 2 for Haldane; 3 for Morgan)
   2      !Marker Space Type (1 for intervals; 2 for positions)
   1      !Marker Space Unit(1 for centiMorgans; 2 for Morgan)
   6      !Number of Chromosomes (or Linkage Groups)
 200      !Size of the mapping population
   2      !Number of environments
 
!***************************************** Chromosomes and Linkage Maps **********************************************
!Chromosome                 NumMarkers
-CH1                        16
-CH2                        16
-CH3                        16
-CH4                        16
-CH5                        16
-CH6                        16
!Linkage map (Marker name followed by position or the interval length)
 MK-1-1                1     0.000
 MK-1-2                1    10.000
 MK-1-3                1    20.000
 MK-1-4                1    30.000
 MK-1-5                1    40.000
 MK-1-6                1    50.000
 MK-1-7                1    60.000
 MK-1-8                1    70.000
 MK-1-9                1    80.000
 MK-1-10               1    90.000
 MK-1-11               1   100.000
 MK-1-12               1   110.000
 MK-1-13               1   120.000
 MK-1-14               1   130.000
 MK-1-15               1   140.000
 MK-1-16               1   150.000
 MK-2-1                2     0.000
 MK-2-2                2    10.000
 MK-2-3                2    20.000
 MK-2-4                2    30.000
 MK-2-5                2    40.000
 MK-2-6                2    50.000
 MK-2-7                2    60.000
 MK-2-8                2    70.000
 MK-2-9                2    80.000
 MK-2-10               2    90.000
 MK-2-11               2   100.000
 MK-2-12               2   110.000
 MK-2-13               2   120.000
 MK-2-14               2   130.000
 MK-2-15               2   140.000
 MK-2-16               2   150.000
 MK-3-1                3     0.000
 MK-3-2                3    10.000
 MK-3-3                3    20.000
 MK-3-4                3    30.000
 MK-3-5                3    40.000
 MK-3-6                3    50.000
 MK-3-7                3    60.000
 MK-3-8                3    70.000
 MK-3-9                3    80.000
 MK-3-10               3    90.000
 MK-3-11               3   100.000
 MK-3-12               3   110.000
 MK-3-13               3   120.000
 MK-3-14               3   130.000
 MK-3-15               3   140.000
 MK-3-16               3   150.000
 MK-4-1                4     0.000
 MK-4-2                4    10.000
 MK-4-3                4    20.000
 MK-4-4                4    30.000
 MK-4-5                4    40.000
 MK-4-6                4    50.000
 MK-4-7                4    60.000
 MK-4-8                4    70.000
 MK-4-9                4    80.000
 MK-4-10               4    90.000
 MK-4-11               4   100.000
 MK-4-12               4   110.000
 MK-4-13               4   120.000
 MK-4-14               4   130.000
 MK-4-15               4   140.000
 MK-4-16               4   150.000
 MK-5-1                5     0.000
 MK-5-2                5    10.000
 MK-5-3                5    20.000
 MK-5-4                5    30.000
 MK-5-5                5    40.000
 MK-5-6                5    50.000
 MK-5-7                5    60.000
 MK-5-8                5    70.000
 MK-5-9                5    80.000
 MK-5-10               5    90.000
 MK-5-11               5   100.000
 MK-5-12               5   110.000
 MK-5-13               5   120.000
 MK-5-14               5   130.000
 MK-5-15               5   140.000
 MK-5-16               5   150.000
 MK-6-1                6     0.000
 MK-6-2                6    10.000
 MK-6-3                6    20.000
 MK-6-4                6    30.000
 MK-6-5                6    40.000
 MK-6-6                6    50.000
 MK-6-7                6    60.000
 MK-6-8                6    70.000
 MK-6-9                6    80.000
 MK-6-10               6    90.000
 MK-6-11               6   100.000
 MK-6-12               6   110.000
 MK-6-13               6   120.000
 MK-6-14               6   130.000
 MK-6-15               6   140.000
 MK-6-16               6   150.000
!*********************************** Marker Types ********************************************************************
!Co-dominant marker: When heterozygote F1 is present, P1 is coded as 2, F1 is coded as 1, and P2 is coded as 0; Otherwise, P1 is coded as 2, and P2 is coded as 0. 
!Dominant marker: When heterozygote F1 is present, P1 and F1 are coded as 12, and P2 is coded as 0; Otherwise, P1 is coded as 2, and P2 is coded as 0.  
!Recessive markers: When heterozygote F1 is present, P1 is coded as 2, and F1 and P2 are coded as 10; Otherwise, P1 is coded as 2, and P2 is coded as 0. 
!Missing marker is coded as -1. 
 MK-1-1                 0   0   2   0   0   0   2   0   0   0   2   2   2   2   2   0   2   2   0   2   0   2   0   2   2   0   2   0   0   0   0   0   0   2   0   0   0   0   2   0   2   2   2   2   2   0   0   0   2   0   0   2   0   0   0   0   2   0   0   0   2   0   0   2   0   0   0   0   0   2   0   2   0   2   0   2   2   0   2   2   0   2   0   2   0   2   0   0   2   2   2   0   2   0   2   2   0   0   0   0   2   2   2   2   0   0   0   2   2   2   2   0   0   0   0   2   0   2   2   2   0   2   0   0   2   0   2   2   2   2   0   0   2   0   2   2   0   0   2   0   0   0   2   2   0   2   0   2   2   2   0   0   2   0   0   2   2   2   2   0   2   2   2   2   2   2   0   0   0   2   0   2   2   2   2   0   0   0   0   0   2   0   0   2   2   2   2   2   0   2   0   0   2   0   0   0   2   2   0   0
 MK-1-2                 0   0   0   0   0   0   2   0   0   0   2   2   0   0   2   0   2   0   0   2   0   2   0   2   2   0   0   0   0   0   2   0   0   2   2   0   0   0   2   0   2   2   2   2   2   0   0   0   2   2   0   2   0   0   0   0   2   2   0   0   2   0   0   2   0   0   0   0   2   2   0   2   0   2   0   2   2   0   2   2   0   2   0   2   0   2   0   0   2   2   2   0   2   0   2   2   0   0   2   0   2   2   2   2   0   0   0   2   2   2   2   0   0   0   0   2   0   2   2   0   0   2   0   0   0   0   2   2   2   2   0   0   2   0   2   2   0   0   2   0   0   0   0   2   0   2   0   2   2   2   0   0   2   0   2   2   2   2   2   0   2   2   2   2   0   2   2   0   0   2   0   2   2   2   2   0   2   0   0   2   2   0   0   2   2   2   2   2   0   2   0   0   2   0   0   2   2   2   0   0
 MK-1-3                 0   0   0   0   0   0   2   2   0   0   2   2   0   0   2   0   2   0   0   0   0   2   0   2   2   0   0   0   0   0   2   0   0   2   2   0   0   0   2   0   2   2   2   2   2   0   0   0   2   2   2   2   0   0   0   0   2   2   0   0   2   0   0   2   0   2   0   0   2   2   0   2   0   2   0   2   2   0   2   0   0   2   2   2   0   2   0   0   2   2   2   0   2   0   2   2   0   0   2   0   2   2   2   2   0   0   0   2   2   2   2   2   0   0   0   2   0   2   2   0   0   0   0   0   0   0   2   2   2   2   0   0   2   0   2   2   0   0   2   0   0   0   0   2   0   2   0   2   2   2   0   0   2   0   2   2   2   2   2   0   2   2   2   2   0   2   2   0   0   2   0   2   2   2   0   0   2   0   0   0   2   2   0   2   2   2   0   2   0   0   0   0   2   0   0   2   2   2   2   2
 MK-1-4                 0   0   2   0   0   0   2   2   0   0   2   2   0   0   2   2   2   0   0   0   2   2   0   2   2   2   2   0   0   0   2   0   0   2   2   2   0   0   2   2   2   2   2   2   2   0   0   0   2   2   2   2   0   2   0   0   2   0   0   0   2   0   0   2   0   0   0   0   2   0   0   2   0   2   0   2   2   0   2   2   0   0   2   2   0   2   0   2   2   2   2   2   2   0   2   2   0   0   2   0   2   2   2   2   0   0   0   2   2   0   2   2   0   0   0   2   0   2   0   0   0   0   0   0   2   0   2   2   2   2   0   0   2   0   2   2   2   0   2   0   0   0   0   2   0   2   2   0   0   2   0   0   2   0   2   2   2   2   2   0   2   2   2   2   0   2   2   2   0   2   0   2   2   2   0   0   2   0   0   0   2   2   0   2   2   2   0   0   0   0   0   0   2   2   0   0   2   2   2   2
 MK-1-5                 0   2   2   0   0   0   2   2   0   0   2   2   0   0   2   0   2   0   0   0   2   2   0   2   2   2   2   0   0   0   2   0   2   0   2   2   0   0   0   2   2   2   2   2   2   0   0   2   2   2   2   2   2   2   0   0   0   2   0   0   2   0   0   2   0   0   0   0   2   0   0   2   2   0   0   2   2   2   2   2   0   0   2   2   0   2   0   2   2   2   2   2   2   0   0   2   0   2   2   0   2   2   2   2   2   0   0   2   2   2   2   2   0   0   0   2   0   2   0   0   0   0   0   0   2   0   2   2   2   2   0   0   2   0   2   2   0   0   2   0   2   0   0   2   0   2   2   0   0   2   0   0   2   0   2   2   0   2   2   2   2   2   2   2   0   2   2   2   0   2   0   2   2   2   2   0   2   0   2   0   2   2   0   2   2   2   0   0   2   0   0   0   0   2   0   0   2   2   2   2
 MK-1-6                 0   2   2   0   2   0   2   2   2   0   2   2   0   0   2   0   2   0   0   0   2   2   0   2   2   2   2   0   0   0   2   0   2   0   2   2   0   0   2   2   2   2   2   2   2   0   0   2   2   2   2   0   2   2   0   0   0   2   0   0   2   0   0   2   0   0   2   2   2   0   0   2   2   0   0   2   2   2   2   2   0   0   2   2   0   2   0   2   2   2   2   2   2   0   2   2   0   2   2   0   2   2   0   2   2   0   0   0   2   2   2   2   0   0   0   2   0   2   0   0   0   0   0   0   2   0   2   2   2   2   0   0   0   0   2   2   2   0   2   0   2   0   0   2   0   2   2   0   0   2   0   0   2   0   2   2   0   2   2   2   2   2   2   2   0   2   2   2   0   2   0   2   2   2   2   0   2   2   2   0   2   2   0   2   0   2   0   2   2   0   0   0   0   2   0   0   2   2   2   2
 MK-1-7                 2   2   2   0   2   0   2   2   2   0   2   2   0   0   2   0   2   0   2   0   2   2   0   2   2   2   2   0   2   0   2   0   2   0   2   2   0   0   2   2   2   2   2   2   2   0   0   2   2   2   2   0   2   2   0   0   0   2   0   0   2   0   0   2   0   0   2   2   2   0   0   2   2   0   0   2   2   2   2   0   0   0   2   2   0   2   0   2   2   2   2   2   2   0   2   2   0   2   2   0   2   0   0   2   2   0   0   0   2   2   2   2   0   0   0   2   0   2   0   0   0   2   0   0   2   0   2   2   2   0   0   0   0   0   2   0   2   0   2   0   2   0   0   2   0   2   2   0   0   2   0   0   2   0   2   2   0   2   2   2   2   0   2   2   0   2   2   2   0   2   0   2   2   2   2   0   2   2   2   0   2   2   0   2   0   2   0   2   2   0   0   0   0   2   0   0   2   2   2   2
 MK-1-8                 2   2   2   0   2   0   2   2   2   0   2   2   0   0   0   0   2   0   2   0   2   2   0   2   2   2   2   0   2   0   2   0   2   0   2   2   0   0   2   0   2   2   0   2   2   0   0   2   2   2   2   0   2   2   0   0   2   2   2   0   0   0   0   0   0   0   2   2   2   0   0   2   2   0   0   0   2   2   2   0   0   2   2   2   0   2   0   2   2   2   2   2   2   0   2   2   0   2   2   0   2   0   0   0   2   0   0   0   2   2   2   2   0   0   0   2   0   2   0   0   0   2   0   0   2   0   0   2   2   0   2   0   0   0   2   0   2   0   2   0   2   2   0   2   0   2   2   0   0   2   0   0   2   0   2   2   0   2   2   2   2   0   2   2   0   2   2   2   0   0   0   2   2   2   2   0   2   0   2   0   2   2   0   2   0   2   0   2   0   0   0   0   0   2   0   2   2   2   2   2
 MK-1-9                 2   2   2   0   2   0   2   2   2   0   2   2   0   0   0   2   2   0   2   2   2   2   0   2   2   2   2   0   2   0   2   0   2   0   0   2   0   0   2   0   2   2   0   2   2   0   0   2   2   2   2   0   0   2   0   0   2   2   2   2   2   0   0   0   0   0   2   2   2   0   0   2   2   0   0   2   2   2   2   0   2   2   2   2   0   0   0   2   2   2   2   2   2   0   2   0   0   2   2   0   0   0   0   0   2   0   0   0   2   2   2   2   0   2   0   2   0   2   0   0   0   2   2   0   2   2   0   2   2   0   2   0   0   0   2   0   2   0   2   0   2   2   0   2   0   2   2   0   0   2   0   0   2   0   0   2   0   2   2   2   2   2   2   2   0   2   0   2   0   2   0   2   2   2   2   0   2   0   2   0   2   2   0   2   0   2   0   2   0   0   0   0   0   2   0   2   2   2   2   2
 MK-1-10                2   2   2   0   2   0   2   2   2   0   2   2   0   0   0   2   2   2   0   2   2   2   0   2   2   2   2   0   2   0   0   0   2   0   0   2   0   0   2   2   2   2   0   0   2   0   0   2   2   2   2   0   0   2   0   2   2   0   2   2   2   0   0   0   0   0   2   2   2   0   0   2   2   0   0   2   2   2   0   0   2   2   2   2   0   0   0   2   2   2   2   2   2   0   2   0   0   2   2   0   0   0   0   0   0   0   0   0   2   2   2   2   0   2   0   2   0   2   0   2   0   2   2   0   2   2   0   2   2   0   0   0   0   0   2   0   2   0   0   0   2   2   0   2   0   2   2   0   0   2   0   0   2   0   0   0   2   2   2   2   2   2   2   2   0   2   0   2   0   2   2   2   0   2   2   0   2   0   2   0   2   2   0   0   0   2   0   2   2   0   2   0   2   2   0   2   0   2   2   2
 MK-1-11                2   0   2   0   2   0   0   2   2   2   2   2   0   0   0   0   2   0   0   2   2   2   0   2   2   2   2   0   2   0   0   0   2   0   0   0   0   0   2   0   0   2   0   0   2   0   0   2   2   2   2   0   0   2   0   2   2   0   2   0   2   0   0   0   0   0   2   2   2   0   0   2   2   0   0   2   2   2   0   0   2   2   2   2   0   0   0   2   2   0   0   2   2   0   2   2   0   2   2   0   0   0   0   0   0   0   0   0   2   2   2   2   0   2   0   2   0   2   0   2   0   0   2   0   2   2   0   2   2   0   0   0   0   0   0   2   2   0   0   0   2   2   2   2   2   2   2   0   0   2   0   0   2   0   0   0   2   2   2   2   2   2   2   2   0   2   0   2   0   2   2   2   0   2   2   0   2   0   2   0   2   2   0   0   0   2   0   2   2   0   2   0   2   2   0   2   2   2   2   2
 MK-1-12                2   0   2   0   2   0   0   2   2   2   2   2   0   0   0   2   2   0   2   2   2   2   0   2   2   2   0   0   2   2   0   0   2   0   0   0   0   0   2   0   0   2   0   0   2   0   0   2   2   2   2   0   0   2   0   2   2   0   2   0   2   0   2   0   0   0   2   2   2   0   0   2   2   0   0   2   2   0   0   2   2   2   2   2   0   0   0   2   2   0   0   2   2   0   2   2   0   2   2   0   0   0   0   0   0   0   0   2   2   0   2   2   0   2   0   2   0   2   0   2   0   0   2   0   2   2   0   2   2   0   2   0   0   0   0   2   2   2   0   0   2   2   2   0   2   2   2   0   0   2   0   0   2   0   2   0   2   2   2   2   2   2   2   2   0   2   0   2   0   2   2   2   0   0   2   0   2   0   2   0   2   2   0   0   0   0   0   2   2   0   2   0   2   2   0   2   2   2   2   2
 MK-1-13                2   2   2   0   2   0   0   2   2   2   2   2   0   0   0   0   2   0   2   2   2   2   0   0   2   2   0   0   2   2   0   0   0   0   0   0   0   0   2   0   0   2   0   0   2   2   0   2   2   2   2   0   0   2   0   0   2   0   2   0   0   0   2   0   0   0   0   2   2   0   0   2   2   0   0   2   2   0   0   2   2   2   2   2   0   0   0   2   2   2   0   2   2   0   2   2   0   2   2   0   0   0   0   0   0   0   0   2   2   0   2   2   0   2   2   2   2   2   0   2   0   0   2   0   2   2   0   2   0   2   2   0   0   0   0   2   2   2   0   0   2   2   2   0   2   2   2   0   0   2   0   0   2   2   2   2   2   2   0   2   2   2   2   2   0   2   0   2   0   0   2   2   0   0   2   0   2   0   2   0   2   2   0   0   0   0   0   2   0   0   2   0   2   2   0   2   0   2   2   2
 MK-1-14                2   2   2   0   2   0   0   2   2   2   2   2   0   0   0   0   2   0   2   2   2   2   0   0   2   2   0   0   2   2   0   0   0   2   0   0   0   0   2   0   0   2   2   0   2   2   2   2   2   2   2   0   0   2   0   0   2   0   2   0   0   0   2   0   0   2   0   2   0   0   0   2   2   2   0   2   2   0   0   2   2   2   2   2   0   0   0   2   2   2   0   2   2   0   2   2   0   2   2   0   0   0   0   0   0   2   0   2   2   0   0   2   0   2   0   2   2   2   0   2   0   0   2   0   2   2   2   2   0   2   2   0   0   0   0   2   2   2   0   0   2   2   2   0   0   0   2   0   0   2   0   0   2   2   2   2   2   2   0   2   2   2   2   2   0   2   0   2   0   2   2   2   2   0   2   0   2   0   2   0   2   2   0   0   2   0   0   2   0   0   2   0   0   2   0   2   2   2   2   2
 MK-1-15                2   2   2   0   0   0   2   2   2   2   2   2   0   2   0   0   2   0   2   2   2   2   0   0   2   2   0   0   2   2   0   0   0   2   2   0   0   0   2   0   0   2   2   0   2   2   2   2   2   2   2   0   0   2   0   0   2   0   2   0   0   0   2   0   0   2   2   2   0   0   0   0   2   0   0   2   0   0   0   2   2   0   0   2   0   0   0   0   2   0   0   2   2   0   2   2   0   2   2   0   0   0   0   0   0   2   0   2   2   0   0   2   0   2   0   2   2   2   0   2   0   0   2   0   0   2   0   2   0   2   2   2   2   0   0   2   2   2   0   0   2   2   2   0   0   0   2   0   0   2   0   0   2   0   0   2   2   2   0   2   0   2   2   2   0   2   2   0   0   2   2   2   2   0   2   0   2   0   2   0   2   2   0   0   0   0   0   2   0   2   2   0   0   2   0   0   2   2   2   2
 MK-1-16                2   2   2   0   0   0   2   2   2   2   2   2   0   2   0   0   2   0   2   2   2   2   0   0   2   2   0   0   2   2   0   0   0   2   2   0   2   0   2   0   0   2   2   0   2   2   2   0   2   2   2   0   0   2   0   0   2   0   2   0   0   0   2   0   2   2   2   2   0   0   0   0   2   0   0   2   0   0   0   2   2   0   0   2   2   0   0   0   2   0   0   2   2   0   2   2   0   2   2   0   0   0   0   2   0   2   2   2   2   0   0   2   0   2   0   2   2   2   0   2   2   0   0   0   0   2   0   2   0   2   2   2   2   0   0   2   2   2   0   0   2   2   2   0   0   0   0   0   0   2   2   0   0   0   0   2   2   2   0   2   0   2   2   2   0   2   2   0   2   2   0   2   2   0   2   0   2   0   2   0   2   2   0   0   0   0   2   2   0   0   2   0   0   0   0   0   2   2   2   2
 MK-2-1                 0   2   2   2   2   0   0   2   2   2   0   0   0   2   0   2   2   2   2   0   2   2   2   2   2   0   2   0   2   0   2   0   2   2   0   0   0   2   2   2   0   2   2   0   0   0   2   0   0   0   0   0   0   0   2   0   0   2   0   2   0   0   2   0   0   2   0   0   0   2   0   2   0   0   0   0   0   2   2   2   2   0   2   0   2   2   2   2   2   0   0   2   0   2   0   2   2   0   2   2   0   0   0   0   2   2   2   0   2   2   2   0   2   2   0   0   0   0   2   2   2   0   0   0   0   0   2   2   0   0   2   2   0   0   2   0   0   2   0   2   0   0   2   2   0   2   0   0   0   2   0   2   2   0   2   0   2   2   0   2   2   2   2   2   2   2   0   0   2   0   2   0   2   2   2   0   2   2   2   0   0   2   0   0   2   0   0   2   0   0   0   0   0   0   0   2   0   0   0   2
 MK-2-2                 0   2   2   2   2   0   0   0   2   2   0   2   0   2   0   2   2   2   2   0   2   2   2   2   2   0   2   2   2   0   2   0   2   2   2   0   0   2   2   2   0   2   2   0   0   0   2   0   0   0   0   0   2   0   0   0   0   0   0   2   0   0   2   0   0   2   0   0   0   2   0   2   0   0   0   0   0   2   2   2   2   0   2   2   2   0   2   2   2   0   0   2   0   2   0   2   2   0   2   2   0   0   0   0   0   2   2   0   2   2   2   0   2   2   0   0   0   0   2   2   0   0   2   2   0   0   2   2   0   2   2   2   0   2   2   0   0   2   2   2   0   0   2   0   0   2   0   0   2   2   0   2   0   0   2   0   2   2   0   2   2   2   2   2   2   2   0   0   2   0   2   0   2   2   2   0   2   2   2   0   2   2   0   0   2   0   0   2   0   0   0   0   0   0   0   2   0   0   0   2
 MK-2-3                 0   2   2   2   2   0   0   0   2   2   2   2   0   2   0   2   2   2   2   0   2   2   2   2   2   0   2   2   0   0   2   0   2   2   2   0   0   2   2   2   0   2   2   2   0   0   2   2   0   0   0   0   2   0   0   0   0   0   2   2   0   2   2   0   0   2   0   0   0   2   0   2   0   0   0   0   0   0   2   2   2   2   2   2   2   0   2   2   2   0   0   2   0   2   0   2   0   2   0   2   0   0   0   2   0   2   0   0   2   2   2   2   2   2   0   0   0   0   2   2   0   0   2   0   0   0   2   2   0   0   2   0   0   2   2   0   0   2   2   2   0   0   2   0   0   2   0   0   2   0   0   2   0   0   2   0   2   2   0   2   2   2   0   2   0   2   0   0   2   0   2   0   0   2   2   0   2   2   2   0   2   2   0   0   2   0   0   2   0   0   0   0   2   0   0   2   0   0   0   2
 MK-2-4                 0   2   2   2   2   0   0   0   2   2   2   2   0   2   0   2   0   0   2   0   2   2   2   2   2   2   2   2   0   0   2   0   2   2   2   0   0   2   2   2   0   2   2   2   0   0   2   2   0   0   0   0   2   0   0   0   0   0   2   0   0   2   2   0   0   2   0   0   0   2   0   2   0   0   0   0   0   0   2   2   2   2   2   2   2   0   2   2   2   0   0   2   0   2   0   2   0   2   0   2   0   0   0   2   0   2   0   0   2   2   2   2   2   2   0   0   0   0   2   2   0   0   2   0   0   0   2   2   2   0   2   0   0   2   2   0   0   2   0   2   0   0   2   0   0   2   0   0   2   0   0   2   2   0   2   2   2   2   0   2   2   2   0   2   0   2   0   0   2   0   2   2   0   2   2   0   2   0   2   0   2   2   0   0   2   0   0   2   0   0   0   0   2   0   0   2   0   0   0   2
 MK-2-5                 0   2   0   2   2   0   0   0   2   2   2   2   0   2   0   2   0   2   0   0   2   2   2   2   2   2   2   2   2   0   2   0   2   2   2   0   0   2   2   2   0   0   2   2   0   0   2   2   0   0   0   0   2   0   0   0   0   0   2   0   0   2   2   0   0   2   0   0   0   2   0   2   0   2   0   0   0   0   2   2   2   2   2   0   2   0   2   0   2   0   0   0   0   2   0   2   2   2   0   2   0   0   0   2   0   2   0   2   2   2   2   0   0   2   2   2   0   0   2   2   0   0   2   0   0   0   2   0   2   0   2   0   0   2   2   0   0   2   0   2   0   2   2   0   0   2   0   0   2   0   2   2   2   0   2   2   2   2   0   2   2   2   0   2   0   2   0   0   2   0   2   2   0   2   2   2   2   0   2   0   2   2   0   0   2   0   0   2   0   0   0   0   2   0   0   2   0   0   2   2
 MK-2-6                 0   2   0   2   2   0   0   0   2   2   2   2   2   2   0   2   0   2   0   0   2   2   2   2   2   2   0   2   2   2   0   0   2   2   2   2   0   2   2   2   0   0   2   2   0   0   2   2   0   0   0   2   2   0   0   2   0   0   2   0   0   0   0   0   0   2   0   0   0   2   0   2   2   2   0   0   2   0   2   2   2   2   2   0   2   2   2   0   0   0   0   0   0   2   0   2   2   2   0   2   0   0   0   2   0   2   0   2   2   2   2   0   0   2   2   2   2   0   2   2   0   0   2   0   0   0   2   0   2   0   0   0   0   2   2   0   0   2   0   2   0   2   2   0   0   0   0   0   0   0   2   2   2   0   2   2   2   2   0   2   2   2   0   0   0   2   0   0   2   0   0   2   0   2   2   2   2   0   2   0   2   2   0   0   2   0   0   2   0   0   0   0   2   0   0   2   0   0   2   2
 MK-2-7                 0   0   0   2   2   0   0   0   2   2   0   2   2   2   0   2   0   2   0   0   2   2   0   2   2   2   0   0   2   2   0   2   2   2   2   2   0   2   2   2   0   0   2   2   0   0   2   2   0   0   0   0   2   0   0   2   0   2   2   0   0   0   0   0   2   2   0   0   0   0   0   2   2   2   2   0   2   0   2   2   2   2   2   0   2   2   0   0   0   0   2   0   0   2   0   2   2   2   0   2   0   0   0   2   0   2   0   2   0   2   0   0   0   2   2   2   2   0   2   2   0   0   2   0   0   0   2   0   2   0   0   0   0   2   2   0   0   2   0   2   0   2   2   0   0   0   0   0   0   0   2   2   2   0   2   2   2   2   0   2   2   2   0   0   0   2   0   0   2   0   0   2   0   2   2   0   2   0   2   0   0   2   0   0   2   0   0   2   0   0   2   0   2   0   0   2   0   0   2   0
 MK-2-8                 2   0   0   2   2   0   0   0   2   2   0   0   0   2   0   2   0   2   0   0   2   2   0   2   2   2   0   0   2   2   0   2   2   0   0   2   0   0   2   2   0   0   2   2   2   0   2   2   0   0   0   2   2   0   0   2   0   2   2   0   0   0   0   0   2   2   2   0   0   0   0   2   2   2   2   0   2   2   2   2   2   2   2   0   2   2   0   0   0   0   2   2   2   2   0   2   2   2   0   2   2   2   0   2   0   2   2   2   0   2   0   0   0   2   2   0   2   0   2   2   0   0   2   0   0   0   2   0   2   0   2   0   0   0   2   0   0   2   0   2   0   2   2   0   0   0   0   0   2   0   2   2   0   0   2   2   2   2   0   2   2   2   0   0   0   2   0   0   0   0   0   2   0   2   2   2   0   0   2   0   0   2   0   0   2   0   0   2   0   0   2   0   2   0   0   2   0   0   2   0
 MK-2-9                 2   0   0   2   2   0   0   0   2   2   0   0   0   0   0   2   0   2   0   0   2   2   0   2   0   0   0   0   2   0   0   2   2   2   0   0   0   0   2   2   0   0   2   2   0   0   2   2   0   0   0   2   2   0   2   0   0   2   0   0   0   0   0   0   2   0   2   0   0   0   0   2   2   2   0   0   2   2   2   2   2   2   2   0   2   2   0   0   0   0   0   2   2   2   0   2   2   0   0   2   2   2   2   2   0   0   2   2   0   0   0   0   0   2   2   0   2   0   2   0   0   0   2   0   0   0   2   0   2   0   2   0   0   0   2   0   0   2   0   2   0   2   0   0   0   0   0   0   2   0   2   2   0   0   2   2   2   0   0   2   2   0   0   0   0   2   0   0   0   0   0   2   0   2   2   2   0   0   2   0   0   2   0   0   2   0   0   2   0   0   2   0   2   0   0   2   0   0   2   0
 MK-2-10                2   0   0   2   2   0   2   0   2   2   0   0   0   0   0   0   0   2   0   0   2   2   0   2   0   0   2   0   2   0   0   2   2   2   0   0   0   0   2   2   0   0   2   2   0   0   2   2   0   0   0   2   2   0   2   0   2   2   0   0   0   0   0   0   2   0   2   0   0   0   0   2   2   2   0   0   2   2   2   2   2   2   2   0   2   2   0   0   0   0   0   2   2   0   0   2   2   0   0   2   0   0   2   2   2   0   2   2   0   2   0   0   0   2   2   0   2   0   2   0   0   0   0   0   0   2   2   0   2   0   2   0   0   0   2   0   0   2   0   2   0   2   0   0   0   0   0   0   2   0   2   2   0   0   2   2   2   0   0   2   2   0   0   0   0   2   0   0   0   0   2   2   0   2   2   2   0   0   2   0   0   2   0   0   2   0   0   2   0   0   2   0   2   0   2   2   0   0   2   0
 MK-2-11                0   0   0   2   2   0   2   0   2   2   0   0   0   0   0   0   0   2   0   0   2   2   2   2   0   0   2   0   2   0   0   2   2   2   0   0   0   0   2   0   0   0   2   2   0   0   2   2   0   0   0   2   2   2   2   0   2   2   0   2   0   0   0   2   2   0   2   0   0   0   0   2   2   2   2   0   2   2   2   2   2   2   2   0   2   2   0   0   0   0   0   2   0   0   0   2   2   2   0   2   0   0   2   2   2   0   2   2   0   2   0   0   0   2   2   0   2   0   2   0   0   0   0   0   0   2   2   0   2   0   2   0   0   0   2   0   0   2   0   2   0   2   0   0   0   0   0   0   2   0   2   2   0   0   2   2   2   0   0   2   2   0   0   0   0   2   0   0   0   0   2   2   0   2   2   2   0   0   2   0   0   2   0   0   2   0   0   2   0   0   2   0   2   0   2   0   0   0   2   0
 MK-2-12                0   0   0   2   2   2   2   0   2   0   2   0   0   0   2   0   0   2   0   0   2   2   2   2   0   0   2   2   2   0   0   2   2   0   0   0   0   0   2   0   0   0   2   2   0   0   2   0   0   0   0   2   2   2   2   0   2   2   0   2   0   0   0   2   0   0   2   0   0   0   0   2   2   2   2   0   2   2   2   2   2   0   2   0   2   2   0   0   0   0   0   2   2   0   0   2   2   2   2   2   0   0   2   0   2   0   2   2   0   2   0   2   2   2   2   0   2   0   2   0   0   0   0   0   0   2   2   0   2   0   2   0   0   0   2   0   0   2   0   2   0   2   0   0   2   0   0   2   2   0   2   2   0   2   2   2   0   0   0   2   2   0   0   0   2   2   0   2   0   0   2   2   2   2   2   2   0   0   2   0   0   2   0   0   2   0   0   2   0   0   2   0   2   0   0   0   0   0   2   2
 MK-2-13                0   0   0   2   2   0   2   0   2   0   2   0   0   0   2   0   0   2   0   0   2   2   0   0   0   0   2   2   2   0   0   2   2   0   0   0   0   0   2   0   0   0   0   2   0   0   2   0   0   0   0   2   2   2   2   0   2   2   2   0   0   0   2   2   0   0   2   2   0   0   0   2   2   2   2   0   2   2   2   2   0   0   2   0   2   2   0   0   0   0   0   2   0   0   0   2   2   2   2   2   0   0   2   0   0   2   2   2   0   2   0   2   0   2   2   0   2   0   2   2   0   0   0   2   0   0   2   0   2   0   0   0   0   0   2   0   0   2   0   2   0   2   0   0   2   0   0   2   2   0   2   2   0   2   2   2   0   0   0   2   2   0   0   0   2   2   0   2   0   2   2   2   2   2   2   2   0   0   2   0   0   2   0   0   2   0   0   2   0   0   2   0   2   0   0   0   2   0   2   2
 MK-2-14                0   0   0   2   2   0   2   0   2   0   2   0   0   0   2   2   0   2   0   0   2   2   0   0   0   0   2   2   2   0   0   2   2   0   0   0   0   0   2   0   0   0   0   2   0   0   2   0   0   0   0   2   0   2   2   0   2   2   2   0   0   0   2   2   0   0   2   0   0   0   0   0   2   2   2   0   2   2   0   2   0   0   2   0   2   2   0   0   0   0   0   0   0   0   0   2   2   2   2   2   0   0   2   0   0   2   2   2   0   2   0   2   0   2   2   0   2   0   2   2   0   0   0   2   0   0   2   0   0   0   0   0   0   0   2   0   0   2   0   0   0   2   2   0   2   0   0   2   0   2   2   2   0   2   2   2   0   0   0   0   2   0   0   0   2   2   0   2   0   2   2   2   2   2   2   2   0   2   0   0   0   2   0   0   2   0   0   2   0   0   2   0   2   0   0   0   2   0   2   0
 MK-2-15                0   0   0   2   2   0   2   0   2   0   0   0   2   0   2   2   2   2   0   0   2   2   2   2   0   0   2   2   2   0   0   2   2   0   0   0   0   2   2   0   0   0   0   2   0   0   2   0   0   0   0   2   0   2   2   2   2   2   2   0   2   0   2   0   0   0   0   2   0   0   2   0   2   2   2   2   2   0   0   2   0   0   2   0   2   2   0   0   0   0   0   0   0   0   0   2   2   2   2   2   0   0   2   0   0   2   2   0   0   2   0   0   0   2   2   0   2   0   0   2   0   0   0   2   0   0   2   0   2   0   0   0   0   0   2   0   0   2   0   0   0   2   2   0   2   0   0   2   0   2   2   2   0   0   2   2   0   0   0   0   0   0   0   2   2   2   0   2   0   2   2   2   2   2   0   2   0   2   0   0   0   2   2   0   2   0   0   2   0   0   2   0   2   0   0   0   2   0   2   0
 MK-2-16                0   0   0   2   2   0   2   0   2   0   0   0   2   0   2   0   2   2   0   0   2   2   2   2   0   2   2   0   2   2   0   2   2   0   0   0   0   2   2   0   0   0   0   2   0   0   2   0   0   0   0   2   0   2   2   2   0   2   2   2   2   0   2   0   0   0   0   0   2   0   0   0   2   2   2   2   2   0   0   2   0   0   2   0   2   2   0   0   0   0   0   0   0   0   0   2   2   2   2   2   0   0   2   0   0   2   2   2   0   2   2   0   0   2   2   0   2   0   0   2   0   0   0   2   0   0   2   0   2   0   0   0   0   0   2   0   2   2   0   0   0   2   2   0   2   2   0   2   0   2   2   2   0   0   2   2   0   0   0   0   0   0   0   2   2   2   0   2   0   2   2   2   2   2   0   2   2   2   0   0   0   2   2   0   2   0   0   2   0   0   2   0   2   0   0   2   2   0   2   0
 MK-3-1                 0   0   2   2   0   0   0   2   2   0   2   0   2   0   0   2   2   0   0   0   2   0   0   2   2   0   2   2   0   2   0   0   2   0   0   0   2   0   2   2   2   0   0   2   0   0   0   2   0   2   2   2   2   0   0   0   2   0   0   0   0   0   2   0   2   2   0   0   2   0   2   0   0   2   0   2   2   2   0   2   2   2   0   2   2   2   2   2   2   2   0   0   2   0   2   0   0   2   2   0   0   0   0   0   0   0   0   2   0   2   2   0   2   0   2   2   0   0   2   0   0   0   2   0   0   2   2   2   0   0   0   2   2   0   0   0   0   2   2   2   0   2   0   2   2   2   0   0   2   0   2   0   2   2   0   0   0   2   2   0   2   0   2   2   0   0   2   2   2   2   0   0   0   0   2   2   2   0   0   2   2   0   0   0   2   0   0   0   0   2   0   2   0   0   2   0   0   0   2   0
 MK-3-2                 0   0   2   2   0   0   0   2   2   0   2   0   0   0   0   2   2   2   0   0   2   0   0   2   2   0   2   0   0   2   0   0   2   0   2   0   2   0   2   2   2   2   0   2   0   0   0   2   0   2   2   0   2   0   0   0   2   0   0   0   0   0   2   0   2   2   0   0   2   2   0   0   2   2   0   2   2   0   0   2   2   2   0   2   2   2   2   2   0   2   0   0   2   0   2   0   0   2   2   0   0   0   0   0   0   0   0   2   0   0   2   0   2   0   2   2   0   0   2   0   0   0   2   0   0   2   2   2   0   0   0   2   2   0   0   0   0   2   2   2   0   2   0   2   2   2   2   0   2   0   2   0   2   2   2   0   0   2   2   0   2   0   2   0   0   0   2   2   2   2   0   0   0   0   0   2   2   0   0   2   2   0   0   0   2   0   0   0   0   0   0   2   0   0   2   0   0   0   2   0
 MK-3-3                 0   0   2   2   0   0   0   2   2   0   2   0   0   0   0   0   2   2   0   2   2   0   0   2   2   0   2   0   0   2   0   0   2   0   2   0   2   2   2   2   2   2   0   0   0   0   0   2   0   2   2   0   2   0   0   0   2   2   0   0   0   0   0   0   2   2   0   0   2   2   0   0   0   2   0   2   2   0   0   2   2   2   0   2   2   2   2   2   0   2   0   0   2   0   2   0   0   2   2   0   2   0   2   0   0   0   0   0   0   0   2   2   2   0   2   2   0   0   2   0   0   0   2   0   0   2   2   2   0   0   0   2   2   0   0   0   0   2   2   2   0   0   0   2   2   2   2   0   0   2   2   0   2   2   2   0   0   2   2   0   2   0   2   0   0   0   2   2   2   0   0   0   0   0   0   2   2   0   0   0   2   0   0   2   2   2   0   0   0   0   0   2   0   0   0   2   0   0   2   0
 MK-3-4                 0   0   2   2   0   0   0   2   2   2   2   0   0   0   0   0   0   2   0   2   2   0   0   0   0   0   2   2   0   2   0   0   2   0   2   0   2   2   2   2   2   2   0   0   0   0   0   2   0   2   2   0   2   0   0   0   2   2   0   2   0   0   0   0   2   2   0   0   2   2   0   0   2   2   0   2   2   0   0   2   2   2   0   2   2   2   2   0   0   2   0   0   2   0   2   0   0   0   2   0   2   0   2   0   0   0   0   0   0   0   2   2   2   0   2   2   0   0   2   0   0   0   2   0   0   2   2   2   2   0   0   2   2   0   0   0   0   2   2   0   0   0   0   2   2   2   2   0   0   2   2   0   2   2   2   0   0   2   2   2   2   0   2   2   0   0   2   2   0   0   0   0   0   0   0   2   2   0   0   0   0   0   0   2   0   2   0   2   0   0   0   2   0   0   0   0   0   0   2   2
 MK-3-5                 0   0   2   0   0   2   0   2   0   0   2   0   0   0   0   0   0   0   0   2   2   0   0   2   0   0   2   2   0   2   0   0   2   0   0   0   2   2   2   2   2   2   0   0   0   0   0   0   0   2   2   0   2   0   2   2   2   2   0   2   2   2   0   0   2   2   0   0   2   2   0   0   2   2   0   2   2   0   0   2   2   2   2   0   2   2   2   0   0   2   0   0   2   2   2   0   0   0   2   0   2   0   0   0   0   0   0   0   0   0   2   2   2   0   2   0   2   0   2   0   0   0   2   0   0   2   2   2   2   0   0   2   2   0   0   0   0   2   2   2   0   0   0   2   2   2   2   0   2   2   2   0   2   2   2   0   0   2   2   0   2   0   2   2   0   0   2   0   0   0   0   2   0   0   0   2   2   2   0   0   0   0   0   2   0   2   0   2   0   0   0   2   0   0   0   0   0   0   2   2
 MK-3-6                 0   0   2   0   0   2   0   0   2   0   2   0   2   2   2   0   0   0   0   2   2   0   2   0   0   0   2   2   0   2   0   0   2   0   0   0   2   2   2   2   2   2   0   2   0   0   0   0   0   2   2   0   2   0   2   0   2   2   0   2   2   2   0   0   2   2   0   0   2   2   0   0   2   2   0   0   0   0   0   0   2   2   2   2   2   2   2   0   0   2   0   0   0   2   2   0   0   0   2   2   2   0   0   0   0   0   0   0   0   0   2   2   2   0   2   0   2   0   0   0   0   0   2   0   0   2   2   2   2   0   0   2   2   2   0   0   0   2   2   2   0   0   0   2   2   2   2   0   2   2   2   0   2   0   2   0   0   2   2   0   2   0   2   2   0   0   2   0   0   0   0   2   0   0   0   2   2   2   0   0   0   0   0   2   0   2   0   0   0   0   0   2   0   2   0   0   0   0   2   2
 MK-3-7                 0   0   2   0   0   2   0   0   2   0   0   0   2   2   2   0   0   2   0   2   2   0   2   0   0   0   2   2   0   2   0   0   2   0   0   0   2   2   2   2   0   2   0   2   0   0   0   0   0   2   2   0   0   0   2   0   2   2   0   2   2   2   0   0   2   2   0   0   2   2   0   2   2   2   0   0   0   0   0   0   2   2   2   2   2   2   2   0   0   2   2   0   0   2   2   0   0   0   2   2   2   0   0   0   0   0   0   0   0   0   2   2   2   0   2   0   2   0   0   0   0   0   2   2   0   2   2   2   2   0   2   2   2   2   0   0   0   2   2   2   0   0   0   2   2   2   2   0   2   0   0   0   2   0   2   0   0   2   2   0   2   0   2   2   0   2   2   0   0   0   0   2   0   0   0   2   2   2   0   0   2   0   0   2   0   2   0   2   0   0   2   2   0   2   2   0   0   0   2   2
 MK-3-8                 0   0   2   0   0   2   0   2   2   0   0   0   0   2   2   0   0   2   0   2   2   0   2   0   0   0   2   2   0   2   0   0   2   0   0   0   2   2   0   2   0   2   0   2   0   0   0   0   0   2   2   0   0   0   2   0   2   2   0   2   2   2   0   0   0   2   0   2   0   2   0   2   2   2   0   0   0   0   0   0   2   2   2   2   2   2   2   0   0   2   2   0   0   2   2   0   0   0   2   2   2   2   0   0   0   0   0   2   0   0   2   2   2   2   2   0   2   0   0   0   0   0   2   2   2   2   2   2   2   0   2   2   2   2   0   0   2   2   2   2   0   0   0   2   2   2   2   0   2   0   0   0   2   0   2   0   0   2   2   0   2   0   2   0   0   2   0   0   0   0   0   2   0   0   0   2   2   2   0   0   2   0   0   2   0   2   0   2   0   0   2   2   0   2   2   0   0   0   2   2
 MK-3-9                 0   0   2   0   0   2   0   2   0   0   0   0   0   2   0   0   0   2   0   2   2   0   2   0   0   0   2   2   0   2   0   0   0   0   0   0   2   2   0   2   0   2   0   2   0   0   2   0   0   2   2   0   0   0   0   0   2   2   0   2   2   2   0   0   0   2   0   2   0   2   0   2   2   2   0   0   0   0   0   2   2   2   2   2   2   0   2   2   0   2   2   0   0   2   2   0   0   0   0   2   2   2   0   0   0   0   0   2   0   0   2   2   2   2   2   0   2   0   0   0   0   0   2   2   2   2   2   2   2   0   2   2   2   2   0   0   2   2   2   2   0   0   0   2   2   0   2   0   2   0   0   0   2   0   0   2   0   2   2   0   2   0   2   0   2   2   0   0   0   0   0   2   0   0   0   2   2   2   0   0   2   2   0   2   0   2   0   2   2   0   2   2   0   2   2   0   0   0   2   2
 MK-3-10                0   2   2   0   0   2   0   2   0   2   0   0   0   2   0   0   0   2   0   2   2   0   2   0   0   0   2   2   0   2   0   0   0   0   0   0   2   2   0   2   0   2   0   2   0   0   2   0   0   0   2   0   0   0   0   0   2   2   0   2   2   2   2   0   0   0   0   2   0   2   0   2   2   2   0   0   0   0   0   2   2   2   2   2   2   0   2   2   0   2   2   0   0   2   2   0   0   0   0   2   2   2   0   0   0   0   0   2   0   0   0   2   2   2   2   0   2   0   0   0   0   0   2   0   2   2   0   2   2   0   0   0   2   2   2   0   2   2   2   2   0   0   0   2   2   0   2   0   2   0   0   2   2   0   0   2   0   0   2   0   2   0   2   0   2   2   0   0   0   0   0   2   0   0   0   2   2   2   0   0   2   2   0   2   0   0   0   2   2   0   2   2   0   2   0   0   0   0   2   2
 MK-3-11                0   2   2   0   0   2   2   2   2   2   0   0   0   2   0   0   0   2   0   2   2   0   2   0   2   0   2   2   0   2   2   0   0   0   0   0   2   2   0   2   0   0   0   2   2   0   2   0   0   0   2   0   0   0   0   0   2   0   0   2   2   0   2   0   0   0   0   2   0   2   2   2   2   2   0   0   0   0   2   2   2   2   2   2   2   0   2   2   0   0   2   0   2   2   2   0   0   0   0   2   2   2   0   0   0   0   0   2   0   0   0   2   2   0   2   0   2   0   0   0   0   0   2   0   0   0   0   2   2   0   2   0   2   2   2   0   2   2   2   2   0   2   0   2   2   0   2   0   2   0   0   2   2   0   0   0   0   0   2   0   2   0   2   0   2   2   0   0   0   0   0   2   0   0   0   2   0   2   0   0   2   2   0   2   0   0   0   2   2   0   2   2   0   2   0   0   0   0   2   2
 MK-3-12                0   2   2   0   0   2   2   0   0   2   2   0   0   2   0   0   0   2   0   2   2   0   2   0   2   0   2   2   0   2   2   0   0   0   0   0   2   2   0   2   0   0   0   2   0   0   2   0   0   0   2   0   0   0   0   0   2   2   0   2   2   0   2   0   0   2   0   2   0   2   2   0   2   0   0   0   0   0   2   2   2   0   2   2   2   0   2   2   0   0   2   0   2   2   2   0   0   0   0   2   2   2   0   0   0   0   0   2   0   0   0   2   2   0   2   0   2   0   0   0   2   2   2   0   0   0   0   0   2   0   2   0   2   2   2   2   2   2   2   2   0   2   0   2   2   0   2   0   2   0   0   2   2   0   0   0   0   2   2   0   2   0   2   2   2   2   0   0   0   0   2   2   0   0   0   2   0   2   0   0   2   2   0   2   0   2   0   2   2   0   2   2   0   2   0   0   0   0   2   2
 MK-3-13                0   0   2   0   0   2   2   0   2   2   2   0   0   2   0   2   0   2   0   2   2   0   2   0   2   0   2   2   0   2   2   0   0   0   0   0   2   2   0   2   0   0   0   2   0   0   2   0   0   0   0   2   0   0   0   0   0   2   0   2   2   0   2   0   2   2   0   2   0   2   2   0   2   0   0   0   0   0   2   2   2   2   2   2   2   2   2   0   0   0   2   0   0   2   2   0   0   0   0   2   0   2   0   2   0   0   2   2   0   0   0   2   0   0   2   0   2   0   0   0   2   2   2   0   0   0   0   0   2   0   2   0   2   2   2   2   2   2   2   2   2   0   0   2   2   0   2   0   2   0   0   2   2   0   2   0   0   2   2   0   2   0   2   2   2   2   0   0   0   0   2   2   0   0   2   2   0   2   0   0   2   2   0   2   0   0   0   2   2   0   2   2   0   2   0   0   0   0   2   2
 MK-3-14                2   0   2   0   0   0   2   0   2   0   2   0   0   0   0   2   0   2   0   2   2   0   2   0   2   0   2   2   0   2   2   0   0   0   0   2   2   2   0   2   0   0   0   2   0   0   2   0   0   0   0   2   0   0   0   0   0   2   0   2   2   0   2   0   2   2   0   2   0   2   2   0   2   0   0   0   0   0   2   2   0   0   2   2   2   2   2   0   0   0   2   0   0   2   2   0   0   2   0   2   0   2   0   2   0   0   2   2   0   0   0   2   0   0   2   0   2   0   0   0   2   2   2   0   0   0   0   0   2   0   2   0   2   2   2   2   2   2   2   2   2   0   0   2   2   0   2   0   2   0   0   2   2   0   2   0   0   2   2   0   2   0   2   2   2   2   0   0   0   0   2   2   0   0   2   2   0   2   0   0   2   2   0   2   0   0   0   2   2   0   2   0   0   2   0   0   0   0   2   2
 MK-3-15                2   0   2   0   2   0   2   0   2   0   2   0   0   2   0   2   0   2   0   2   2   0   2   0   2   0   0   0   0   2   0   0   0   0   0   2   2   2   0   2   0   0   0   2   0   0   2   0   0   0   0   2   0   0   0   0   2   2   0   2   2   0   2   0   2   0   0   2   0   2   2   0   2   0   0   0   0   0   2   2   0   0   2   0   0   0   0   0   0   0   2   0   0   2   2   0   2   0   0   2   0   2   0   2   0   0   2   2   2   0   0   2   0   0   0   0   2   0   0   2   2   2   2   0   0   0   0   0   0   0   2   0   2   2   2   2   2   2   2   2   2   0   0   2   2   0   2   0   2   0   0   2   2   0   2   0   0   2   2   0   2   0   2   0   2   2   0   0   0   0   0   0   0   0   2   2   0   2   0   0   2   2   0   2   0   0   0   2   2   0   2   0   0   2   0   0   0   0   2   2
 MK-3-16                2   0   2   0   2   0   2   0   2   0   2   0   0   2   0   0   0   2   0   2   2   0   2   0   2   0   0   0   0   2   0   0   0   0   0   2   2   2   0   2   0   0   0   2   2   0   2   0   0   2   0   0   0   0   0   0   2   2   0   2   2   0   2   0   2   0   0   2   0   2   2   2   2   0   0   2   0   0   2   2   0   2   2   0   0   0   0   0   0   0   2   0   0   2   0   2   2   2   0   2   0   2   0   2   0   0   2   2   0   0   0   2   0   2   0   2   2   0   0   2   2   2   2   0   0   0   0   0   0   0   2   2   2   0   2   2   2   2   2   2   0   0   0   2   2   0   2   0   2   0   0   0   2   0   2   0   0   2   2   0   2   0   0   2   2   2   2   0   0   0   0   0   0   0   2   2   0   2   0   2   2   2   0   2   0   0   0   2   2   0   2   0   0   2   0   0   0   0   2   2
 MK-4-1                 0   0   2   0   0   0   2   0   0   2   0   0   0   2   0   2   2   2   2   2   2   0   0   2   0   0   2   2   0   2   0   2   2   0   0   0   0   0   0   0   2   0   0   2   2   0   2   0   2   0   2   2   0   2   2   0   0   0   0   0   2   2   0   2   0   0   2   0   0   2   2   2   0   0   0   0   0   0   0   2   2   2   2   2   2   2   2   2   0   0   0   2   0   2   2   2   2   2   0   2   0   0   2   0   2   0   2   2   2   2   2   0   2   0   0   0   2   0   2   2   0   2   2   2   2   2   2   2   0   0   2   2   0   0   2   0   0   2   0   0   0   2   0   2   2   2   0   0   2   2   0   2   2   0   0   0   0   0   2   0   2   0   2   2   0   2   2   0   2   2   0   2   2   2   2   0   0   2   0   2   2   2   2   2   0   2   0   0   0   2   2   2   2   2   0   2   0   2   0   2
 MK-4-2                 0   0   2   0   0   0   2   0   2   2   0   0   0   2   2   2   0   2   0   2   2   0   0   2   0   0   2   2   0   2   0   0   2   0   0   0   0   0   0   0   2   0   0   2   2   0   2   0   2   2   2   2   2   2   2   2   0   0   0   0   2   2   0   2   0   0   2   0   0   2   0   2   0   0   2   0   0   0   0   2   2   2   2   2   2   2   2   2   0   0   2   2   0   2   2   2   2   2   2   2   0   0   2   0   2   0   2   2   2   2   2   0   2   0   0   0   0   0   2   2   0   0   2   2   2   2   2   2   0   0   2   2   0   0   2   0   2   2   0   0   0   2   2   2   2   2   0   0   2   2   0   2   2   0   0   0   0   0   2   0   2   0   2   0   0   2   2   0   2   2   0   2   2   2   2   0   0   2   0   2   2   2   2   2   0   2   0   0   0   2   2   0   2   2   0   2   0   2   0   0
 MK-4-3                 2   0   2   0   0   0   2   2   0   2   0   0   0   0   2   2   0   0   0   2   2   0   0   2   0   0   2   2   0   2   0   0   2   0   0   2   0   0   0   0   2   0   2   2   2   0   2   0   2   2   2   2   2   2   2   2   0   0   2   2   2   0   0   2   0   0   2   0   0   0   0   2   0   0   0   0   2   0   0   2   2   2   2   2   2   2   2   2   0   0   2   2   0   2   2   2   2   2   2   2   0   0   2   0   2   0   2   2   2   2   2   0   2   0   2   0   0   0   2   2   0   0   2   2   2   2   2   2   0   0   2   2   0   0   2   2   2   2   0   0   0   2   2   2   2   2   0   0   2   0   0   2   2   0   0   0   0   0   2   0   0   0   2   0   0   2   2   0   2   0   2   2   2   2   2   0   0   2   0   2   2   2   2   2   0   2   0   0   0   2   2   0   2   2   0   2   0   2   0   0
 MK-4-4                 2   0   0   0   0   0   2   2   0   2   0   0   0   0   2   2   0   0   2   2   2   0   0   2   0   0   2   2   0   2   2   0   2   0   2   2   0   0   0   0   2   0   2   2   2   0   2   2   0   2   2   0   2   2   2   2   0   2   2   0   2   0   0   2   0   0   2   0   0   2   0   0   0   0   0   0   2   0   0   2   2   2   2   0   2   2   2   2   0   0   2   2   0   2   2   2   0   2   2   2   0   0   2   0   2   0   2   2   2   2   2   2   2   0   2   0   0   2   2   2   0   0   0   2   2   2   2   2   0   2   2   2   0   0   2   0   2   2   0   0   0   0   2   2   2   2   0   0   0   0   0   2   2   0   0   0   2   0   2   0   0   0   2   2   0   2   2   2   2   0   2   0   2   2   2   0   0   2   0   2   2   2   2   2   2   2   0   2   0   0   2   0   2   2   2   2   0   2   0   0
 MK-4-5                 2   0   0   0   0   0   2   2   0   2   0   0   0   0   2   2   0   0   2   2   2   0   0   2   2   0   2   2   0   2   2   0   2   0   0   2   0   0   0   0   2   2   2   2   2   0   2   2   0   2   2   2   2   2   2   2   0   2   2   0   2   0   0   2   0   0   2   0   0   2   0   0   0   0   0   2   2   0   0   2   2   2   2   0   2   2   2   0   2   0   2   2   0   2   2   2   0   2   2   2   0   0   0   0   2   0   2   2   2   2   2   2   2   0   2   0   2   2   2   2   0   0   0   2   2   2   2   2   2   2   2   2   0   0   2   0   2   2   0   0   0   0   2   0   2   2   0   0   0   0   0   2   2   2   0   0   2   0   2   0   0   2   2   2   0   2   2   2   2   0   2   0   2   2   2   2   0   2   0   2   2   2   2   2   2   2   0   2   0   0   2   0   2   2   2   2   0   2   0   0
 MK-4-6                 2   0   0   0   0   2   0   2   0   2   0   0   0   0   2   2   0   0   2   2   2   0   0   0   2   0   2   2   0   2   2   0   2   0   0   2   0   0   0   2   2   2   2   2   2   0   2   0   0   2   2   2   2   2   2   2   0   2   2   0   2   2   0   2   0   0   2   0   0   2   0   0   2   0   0   0   2   0   0   2   2   2   2   0   2   2   0   0   2   0   2   2   0   2   2   2   0   2   2   2   0   0   0   0   2   0   2   2   2   2   2   2   2   0   2   0   2   0   2   2   0   0   0   2   2   2   2   2   2   2   2   2   0   0   2   0   2   2   0   0   0   0   2   2   2   2   0   0   2   0   0   2   2   2   0   2   0   0   2   0   0   2   2   2   0   2   0   2   2   0   2   0   2   2   2   2   2   2   0   0   0   2   2   2   2   2   2   2   0   0   2   0   2   2   2   2   0   2   0   0
 MK-4-7                 2   0   2   0   0   2   0   2   0   2   0   0   0   0   2   2   0   0   0   2   2   0   0   0   2   0   2   0   0   2   2   0   2   0   0   2   0   0   0   0   2   2   2   2   2   0   2   0   0   2   2   2   2   2   2   2   0   2   2   0   2   2   0   2   0   0   2   0   0   2   2   0   2   0   0   0   2   0   0   2   0   2   2   0   2   2   0   2   0   0   2   2   0   2   2   2   0   2   2   2   0   0   0   0   2   0   2   2   0   2   2   2   2   0   2   0   2   0   2   2   2   0   0   2   0   2   2   0   2   2   2   2   2   2   2   0   2   2   0   0   0   0   2   2   2   2   0   0   2   0   0   2   2   0   0   2   0   0   2   0   0   0   2   2   0   2   0   2   2   0   2   2   2   0   2   2   2   0   2   0   0   2   2   2   2   2   2   2   0   0   2   2   2   2   2   2   0   2   0   0
 MK-4-8                 2   0   0   0   0   0   2   2   0   2   0   0   0   0   2   2   0   0   0   2   2   0   0   0   2   0   2   0   0   2   2   0   2   0   0   2   0   0   0   2   2   2   2   2   2   2   2   0   2   2   2   2   2   2   2   2   0   2   2   0   2   2   0   2   0   0   2   0   0   2   2   0   2   0   0   0   2   0   0   2   2   2   2   0   2   2   2   0   0   0   2   2   0   2   0   0   2   2   2   2   0   0   0   0   0   0   2   2   0   0   2   2   2   0   2   0   2   2   2   2   0   0   0   2   0   2   2   0   0   2   2   2   2   2   2   0   2   2   0   0   0   0   2   0   2   2   0   0   2   0   0   2   2   0   2   2   2   0   2   0   2   0   2   2   2   2   2   2   2   0   2   2   2   0   2   0   2   0   2   0   0   2   2   2   2   2   2   2   0   0   2   2   2   2   2   2   2   2   2   0
 MK-4-9                 2   0   0   2   2   0   2   2   0   2   2   2   2   0   2   2   0   0   0   2   2   0   0   0   2   0   2   0   0   2   2   0   2   0   0   2   0   0   0   2   2   2   2   2   2   2   2   0   2   2   2   2   2   2   2   2   0   2   2   0   2   2   0   2   0   0   2   0   0   2   2   0   2   0   0   0   2   0   0   2   2   2   2   2   2   2   2   0   0   0   2   2   0   2   0   0   2   2   2   2   0   0   0   0   0   0   2   2   0   0   2   2   2   0   2   0   2   2   2   2   0   0   0   2   0   2   2   0   0   2   2   2   2   2   2   0   2   2   0   0   0   0   2   0   2   2   0   0   2   0   0   2   0   0   2   2   2   0   2   2   2   0   2   2   2   2   2   2   2   0   2   0   2   0   2   0   0   0   2   0   0   2   2   2   2   2   2   2   0   0   0   2   2   2   2   0   2   2   2   0
 MK-4-10                2   0   0   2   2   0   2   2   0   2   2   2   2   0   2   2   0   0   0   2   2   0   0   0   0   0   2   0   0   2   2   0   2   0   0   2   0   0   0   2   2   2   2   2   2   2   0   0   2   2   2   2   2   2   2   2   0   2   2   0   2   2   0   0   0   0   2   0   0   2   2   0   2   0   0   0   2   0   0   0   2   2   2   2   2   2   2   0   0   0   2   2   0   2   0   0   2   2   2   2   0   0   0   0   0   0   2   2   0   0   2   2   2   0   2   0   2   2   2   2   0   0   0   2   0   0   2   0   0   2   0   2   2   2   2   0   2   0   0   0   0   0   0   0   2   2   0   0   2   0   0   2   0   0   2   2   2   0   2   2   2   0   2   2   2   2   2   2   2   0   2   0   2   0   2   0   0   0   2   0   0   2   2   2   2   2   2   2   0   0   0   2   0   2   2   0   2   2   2   0
 MK-4-11                2   2   2   2   2   2   2   2   0   2   2   2   2   0   2   2   0   0   0   0   2   0   0   0   0   2   2   0   0   2   2   0   2   0   0   2   0   0   0   0   0   0   2   2   2   2   0   2   2   2   0   2   2   2   2   2   0   2   2   2   2   2   2   0   0   0   2   0   0   2   2   0   2   0   0   0   2   0   0   0   2   2   2   2   0   2   2   0   0   0   2   2   0   2   0   0   2   2   2   2   0   0   0   0   0   0   2   2   0   2   2   2   2   0   2   2   0   2   2   2   0   0   0   2   0   0   0   0   0   0   0   2   2   2   2   0   2   0   0   0   0   0   0   0   2   2   0   0   0   0   0   2   0   0   2   2   2   0   2   2   2   0   0   2   2   2   2   2   2   0   2   0   2   0   0   0   0   0   2   0   0   2   2   2   2   2   2   2   0   0   0   2   2   2   0   0   2   2   2   0
 MK-4-12                2   2   2   2   2   2   2   2   0   2   2   2   2   0   2   2   0   0   0   0   2   0   0   0   0   0   2   0   0   0   2   0   2   0   0   2   0   0   0   0   0   0   2   2   2   0   0   2   0   2   0   2   0   2   2   2   2   2   2   2   2   2   2   0   0   0   2   0   0   2   2   0   2   0   0   0   2   0   0   0   2   2   2   2   0   2   2   0   0   0   0   2   2   0   0   0   2   2   2   2   0   0   0   0   0   0   2   2   0   2   2   2   2   0   2   2   0   2   2   2   0   0   0   2   0   0   0   2   0   0   0   2   2   2   2   0   2   0   0   0   0   0   0   0   2   2   0   0   0   0   0   2   0   0   2   2   2   0   2   2   2   0   0   2   2   2   2   2   2   0   2   0   2   0   0   0   0   0   2   0   0   2   0   2   2   2   0   2   0   0   0   0   2   2   0   0   2   2   2   0
 MK-4-13                2   0   2   2   2   2   2   2   0   2   0   2   2   0   2   2   0   2   0   0   2   0   2   0   0   0   2   0   0   0   0   0   2   0   0   2   0   0   0   2   2   0   2   2   2   0   0   2   0   2   2   2   0   2   2   2   2   2   2   2   2   2   2   2   0   0   2   0   0   2   2   0   2   0   2   0   2   0   0   0   2   2   2   2   0   2   2   2   2   0   0   2   2   0   2   0   2   2   2   2   0   0   0   0   0   0   2   0   0   2   2   2   0   0   2   2   0   2   2   2   0   0   0   2   0   0   0   2   0   0   0   2   2   2   2   2   2   0   0   0   0   2   0   0   2   0   0   0   0   0   0   2   0   0   2   2   2   0   2   2   2   0   0   2   2   2   2   2   2   0   2   0   2   0   0   0   0   0   2   0   0   0   0   2   0   2   0   2   0   0   0   0   2   2   2   0   2   2   2   0
 MK-4-14                2   0   2   2   2   2   2   0   0   2   0   2   2   0   2   2   0   2   0   0   2   0   2   0   0   0   2   0   0   0   0   0   2   0   0   0   0   0   0   2   2   0   2   2   0   0   0   2   0   2   0   2   0   2   0   2   2   2   2   2   2   2   2   2   2   0   2   0   0   2   2   0   2   0   2   0   2   0   0   0   2   2   2   2   0   2   2   2   2   0   0   2   2   0   2   0   2   2   2   0   0   0   0   0   0   0   2   2   0   2   2   2   0   2   2   2   0   2   2   2   0   0   0   2   0   0   0   2   2   0   0   2   2   2   2   2   0   2   0   0   0   2   0   2   2   0   0   0   0   0   0   2   0   0   2   2   2   0   2   2   2   2   0   2   2   2   0   2   2   0   2   2   2   0   0   2   0   0   2   0   0   0   0   2   0   2   0   2   0   2   0   0   2   2   2   0   2   2   2   0
 MK-4-15                2   0   2   2   2   2   2   2   0   2   0   0   2   0   0   2   0   2   0   0   2   0   2   0   0   2   2   0   2   0   0   0   2   2   0   0   0   0   0   2   2   0   2   2   0   0   0   2   0   2   0   2   0   2   0   2   2   2   2   2   2   0   2   2   2   0   2   0   2   2   2   0   2   0   2   0   2   0   2   0   0   2   0   0   0   2   2   2   2   0   0   2   2   0   2   0   2   2   2   0   0   0   0   2   0   0   2   2   0   2   2   2   0   0   2   2   2   2   0   0   0   0   0   2   0   0   0   2   2   0   0   2   2   2   2   2   0   2   0   0   0   2   0   2   2   0   0   0   0   0   0   2   2   0   2   2   2   0   2   0   2   2   0   2   2   2   0   2   2   0   2   2   2   0   0   2   0   0   2   0   0   0   0   2   2   2   0   2   0   2   0   0   2   2   2   0   2   2   2   0
 MK-4-16                2   0   2   2   2   2   2   2   0   2   0   0   2   0   0   2   0   2   0   2   2   0   2   0   0   2   2   0   2   0   0   0   2   2   0   0   0   0   2   2   2   0   2   2   0   0   0   2   0   2   0   0   0   2   0   2   2   2   2   2   2   0   0   2   2   0   2   0   2   2   2   0   2   0   2   2   2   0   2   0   0   2   0   0   0   2   2   2   2   0   0   2   0   0   2   0   0   2   2   0   0   0   2   2   0   0   2   2   0   2   2   0   0   0   2   2   2   2   0   2   0   0   0   2   2   2   0   2   2   0   0   0   2   0   2   2   0   2   2   2   0   2   0   2   2   0   0   0   0   0   0   2   2   0   2   2   2   0   2   0   0   2   0   2   2   2   0   2   2   0   2   2   2   0   0   2   0   0   2   0   0   0   0   2   2   0   0   2   0   2   0   0   2   2   2   0   2   2   2   0
 MK-5-1                 2   0   2   0   2   2   2   0   2   2   2   0   2   2   0   2   2   0   2   2   0   0   0   0   0   0   2   0   2   2   0   2   2   2   2   0   0   0   2   2   0   0   2   2   0   2   0   2   0   2   0   2   0   2   2   0   0   0   2   2   0   2   0   2   2   2   0   0   2   2   0   0   2   0   0   2   0   0   2   2   0   0   0   2   2   0   2   2   2   0   0   2   0   2   2   2   2   0   2   0   2   2   2   0   2   0   2   0   0   0   2   2   0   2   0   0   2   2   2   0   2   0   0   2   0   2   2   2   0   2   0   2   0   0   2   2   0   0   0   2   2   2   0   0   2   2   2   0   2   2   0   0   0   2   2   0   2   2   0   2   2   0   0   2   2   2   2   0   0   0   2   0   0   0   2   0   0   2   0   0   0   0   0   0   0   0   0   2   0   0   2   0   0   2   0   2   2   0   0   2
 MK-5-2                 2   0   2   0   2   0   0   0   2   2   2   0   2   2   0   2   2   0   2   2   0   0   0   0   0   0   2   0   2   2   0   2   2   2   2   0   0   0   2   2   0   0   0   2   0   2   0   2   0   2   0   2   0   0   2   0   0   0   0   2   0   2   0   0   0   2   0   0   2   2   0   0   2   2   0   2   0   0   2   2   0   0   0   2   2   0   2   2   2   0   0   2   0   2   2   2   2   0   2   0   2   2   0   0   2   0   2   0   0   2   2   2   0   2   0   0   2   2   2   0   2   0   0   2   0   2   2   2   0   2   0   2   0   0   2   2   0   0   0   2   2   0   0   0   2   2   2   0   2   2   0   0   0   2   2   0   2   2   0   2   2   0   0   2   2   2   2   0   0   0   2   0   0   0   2   0   0   2   0   0   2   0   0   0   0   0   0   2   0   0   2   0   2   2   0   2   2   0   0   0
 MK-5-3                 2   0   2   0   2   0   0   0   2   0   2   0   2   2   0   2   2   0   2   2   2   0   2   0   0   0   2   0   2   2   0   2   2   2   2   0   0   0   2   2   0   0   0   2   2   2   0   2   0   2   2   2   0   0   2   0   0   0   0   2   0   2   0   0   0   2   0   0   2   2   0   0   2   2   2   2   0   0   2   0   0   0   0   2   2   0   2   2   2   0   0   2   0   2   2   2   2   0   2   2   2   2   0   0   2   0   2   0   0   2   2   2   0   2   0   0   2   2   2   0   0   0   0   2   0   2   2   2   0   2   2   2   0   0   2   2   0   0   0   2   2   0   2   0   2   2   2   0   2   2   0   0   0   2   2   0   2   2   0   2   2   0   0   2   2   2   0   0   0   0   2   0   0   2   2   0   0   2   0   0   2   0   0   0   0   0   0   2   0   0   2   0   0   0   2   2   2   0   0   0
 MK-5-4                 2   0   2   0   2   0   0   0   2   0   2   0   2   2   0   2   2   0   2   2   2   0   2   0   0   0   2   0   2   0   0   2   2   2   2   0   0   2   2   2   0   0   0   2   2   2   0   2   0   2   2   2   0   2   2   0   0   0   0   2   0   2   0   0   0   2   0   0   2   2   0   0   2   0   2   2   0   0   2   0   0   0   0   2   2   0   2   2   2   0   0   2   0   2   2   2   2   0   2   2   2   2   0   0   2   0   2   0   0   2   2   2   0   2   0   0   2   2   2   0   0   2   0   2   0   2   2   2   0   2   2   2   0   0   2   2   0   0   0   2   2   0   2   0   2   2   0   0   2   2   0   0   0   0   2   0   2   2   0   2   2   0   0   2   2   2   0   0   0   0   2   0   0   0   2   0   0   0   0   0   2   0   0   2   0   0   2   2   0   0   2   0   2   0   2   2   2   0   0   0
 MK-5-5                 2   2   2   0   2   0   0   0   2   0   2   0   2   2   0   2   2   0   2   2   2   0   2   2   0   0   2   0   0   2   0   2   0   2   2   0   0   2   2   2   2   0   0   2   2   2   0   2   0   2   2   2   0   2   2   2   0   0   0   2   0   2   0   0   0   2   0   0   2   2   0   0   2   0   2   2   0   0   0   0   0   0   0   2   2   0   2   2   2   0   0   2   0   2   2   2   2   0   2   2   2   2   0   0   2   0   2   0   2   2   2   2   0   2   0   0   2   2   2   2   2   2   0   0   0   2   2   2   0   2   2   2   2   0   2   2   0   0   0   2   2   0   2   0   2   2   2   0   2   2   0   0   2   0   2   0   2   2   0   2   2   0   0   2   2   2   0   0   0   0   2   0   0   0   2   0   0   0   0   0   2   0   0   0   0   0   2   2   0   0   2   0   2   0   2   2   2   0   0   0
 MK-5-6                 2   2   2   0   2   0   0   0   2   0   2   0   2   2   0   2   2   0   2   2   0   0   0   2   0   2   2   0   0   2   0   2   0   2   2   0   0   2   2   2   2   0   0   2   2   2   0   2   0   2   2   2   0   2   2   2   0   0   0   2   0   2   0   0   0   2   0   0   2   2   0   0   0   0   2   2   0   0   0   0   0   0   0   2   2   0   2   2   2   0   0   2   0   2   2   2   0   0   2   2   2   2   0   0   0   0   2   0   2   2   2   2   0   2   0   0   2   2   2   2   2   2   0   0   0   2   2   2   0   2   2   2   2   0   2   2   0   0   0   2   2   0   2   0   2   2   0   0   2   2   0   0   2   0   0   0   0   2   0   2   2   0   0   2   2   2   0   0   0   0   2   0   0   0   2   0   0   2   0   0   2   0   0   0   0   0   2   2   0   0   2   0   2   0   2   0   2   2   0   0
 MK-5-7                 2   2   2   0   2   0   0   0   2   0   2   2   2   2   0   2   2   0   2   2   2   2   0   2   0   2   2   0   0   2   0   2   0   2   2   0   2   2   2   2   2   0   0   2   2   2   0   2   0   2   2   2   0   2   2   2   0   0   0   2   0   2   0   0   0   2   0   2   2   2   0   0   0   0   0   2   2   0   0   0   0   0   0   2   2   0   2   2   2   0   0   2   0   2   2   2   0   0   2   2   2   2   0   0   0   0   2   0   2   0   2   0   0   0   0   0   2   0   2   2   2   2   0   0   2   2   2   2   0   2   2   2   2   0   2   2   0   2   0   2   2   0   2   0   2   2   0   2   0   2   0   0   2   0   0   2   0   2   0   2   2   0   0   2   2   2   0   0   0   0   2   0   0   0   2   0   0   2   2   0   2   0   0   0   0   0   2   2   0   0   0   0   2   0   2   2   2   2   0   0
 MK-5-8                 2   2   2   0   2   0   0   0   2   0   2   2   2   2   0   2   2   2   2   2   0   2   0   2   0   2   2   0   0   2   0   2   0   0   2   0   2   2   2   2   2   0   0   2   2   2   0   2   0   2   2   2   2   2   2   2   0   0   0   2   2   2   0   0   2   2   0   2   2   2   0   0   0   0   2   2   2   0   0   0   0   0   0   2   2   0   2   2   2   0   0   2   0   2   0   2   0   0   2   2   2   2   0   0   0   0   2   0   2   0   2   0   0   0   0   0   2   0   2   2   2   2   0   0   2   2   2   2   0   0   2   2   2   0   2   2   0   2   0   2   0   0   2   0   2   0   0   2   0   2   0   0   2   0   2   2   0   2   0   2   2   0   0   2   2   2   0   0   0   0   2   0   0   0   0   0   0   2   0   0   2   0   0   0   0   0   2   2   0   0   2   0   2   0   2   2   2   2   0   0
 MK-5-9                 2   2   0   0   2   0   0   0   2   0   2   2   2   2   0   2   2   2   2   2   0   2   0   0   0   2   2   2   0   0   0   0   0   2   2   0   2   2   0   2   2   0   0   2   2   0   0   2   0   2   2   2   2   2   2   2   2   0   0   0   2   2   0   2   2   2   0   2   2   2   0   0   0   2   2   0   2   2   0   0   0   0   0   2   2   0   2   2   2   0   0   2   0   2   0   2   0   0   2   2   2   0   0   0   0   0   2   0   2   0   2   2   0   0   0   0   0   0   0   2   2   2   0   0   2   2   2   2   2   0   2   2   2   0   2   0   2   2   0   2   0   0   0   0   2   0   0   2   2   0   0   0   2   0   2   2   0   2   0   2   2   2   0   0   2   2   0   0   0   2   2   0   0   2   0   0   0   2   0   0   2   0   0   0   0   0   2   2   0   0   0   0   2   0   2   2   2   2   0   0
 MK-5-10                2   2   0   0   2   0   2   0   2   0   2   2   2   0   0   2   0   2   0   2   0   2   0   0   0   2   2   2   0   0   2   2   0   2   0   0   2   0   0   2   2   0   0   2   2   0   0   2   0   2   0   2   2   2   2   2   0   0   0   0   2   0   0   2   2   2   0   2   2   2   2   0   0   2   2   0   2   2   0   0   0   0   2   2   2   2   0   2   2   2   0   2   0   2   0   2   0   0   2   2   2   0   0   0   0   0   2   0   2   0   2   2   0   0   0   0   2   0   0   2   2   2   0   0   2   2   2   2   2   0   2   2   2   0   2   0   2   2   0   2   0   0   2   0   2   0   0   2   2   2   0   0   2   0   2   2   0   2   0   2   2   2   2   0   2   2   0   0   0   2   2   0   0   2   0   0   0   2   0   0   2   2   0   0   2   0   2   2   0   0   0   2   2   0   2   2   2   2   0   0
 MK-5-11                2   2   0   0   0   0   2   0   2   0   2   2   2   0   0   0   0   0   0   2   0   2   0   0   0   2   2   2   0   0   2   2   0   2   0   0   2   0   0   0   2   0   2   2   2   0   2   2   0   2   0   0   2   2   2   2   0   0   0   0   2   0   0   2   2   2   0   2   2   2   2   0   0   2   0   0   0   0   0   0   0   0   2   0   2   2   0   2   2   2   0   2   0   2   2   0   0   0   2   0   2   0   0   0   0   2   0   0   2   0   2   2   2   0   0   0   2   0   0   2   2   2   0   0   0   2   2   2   2   0   2   2   2   0   2   0   0   2   0   2   0   0   2   0   2   0   0   2   2   2   0   0   2   0   2   2   0   2   0   2   2   2   2   0   2   2   0   2   0   2   2   0   0   2   0   0   0   2   0   0   2   2   0   0   2   0   2   2   0   0   0   2   2   0   2   2   2   2   0   0
 MK-5-12                2   2   0   0   0   0   2   0   2   0   2   2   2   0   0   0   0   0   0   2   0   2   0   0   0   2   2   2   0   0   2   2   0   2   0   0   2   0   0   0   2   0   0   2   2   0   2   2   0   2   0   0   2   2   2   2   0   0   0   0   2   0   0   2   2   2   0   2   2   2   2   0   0   2   0   0   0   0   0   0   0   0   2   0   2   2   0   2   2   2   0   2   0   2   0   0   0   0   2   0   2   0   0   2   2   2   0   0   2   0   2   2   2   0   0   0   2   0   2   0   2   2   0   0   0   2   2   2   0   0   2   2   2   0   2   0   0   0   2   2   0   0   2   0   2   0   0   2   2   0   0   0   0   0   2   2   0   2   0   2   2   2   2   0   2   2   0   2   0   2   2   0   0   2   0   0   0   2   0   0   2   2   0   2   2   0   2   2   0   0   0   2   2   0   2   0   2   2   0   0
 MK-5-13                2   2   2   0   0   0   2   0   0   0   2   0   2   0   0   0   0   0   0   2   0   2   0   0   0   2   2   2   2   0   2   2   0   2   2   0   2   0   0   2   2   0   0   0   0   0   2   2   0   2   0   0   2   2   2   2   0   0   0   0   0   0   0   2   2   0   0   2   2   2   2   0   0   2   2   0   0   0   0   0   0   0   2   2   2   2   0   2   2   2   2   2   0   2   0   0   0   2   2   0   2   2   0   2   2   2   0   0   2   0   2   2   2   0   0   2   2   0   0   0   2   2   0   0   0   2   2   2   0   0   2   2   2   0   2   2   0   0   0   2   0   0   2   0   2   0   0   2   2   0   0   0   0   0   0   2   0   2   0   2   2   0   2   0   2   2   2   2   0   2   2   0   0   2   0   0   0   2   0   0   2   2   0   2   2   0   2   0   0   0   0   2   2   0   2   0   2   2   0   0
 MK-5-14                2   2   0   0   0   2   2   0   0   0   2   0   2   0   0   0   2   2   2   2   2   2   0   0   2   2   2   2   2   0   0   2   0   2   2   0   2   0   0   0   2   0   0   0   0   0   2   2   0   2   0   0   2   0   2   2   2   0   2   0   0   2   0   2   2   0   0   2   2   2   2   0   0   2   2   0   0   2   0   0   0   0   2   2   2   2   0   2   2   2   2   2   0   2   0   0   0   2   2   0   2   2   0   2   2   2   0   0   2   0   2   2   2   0   0   2   2   0   0   0   2   0   0   2   0   2   2   2   0   0   2   0   2   0   2   2   0   0   2   2   0   0   2   2   2   0   0   2   2   0   0   0   0   0   0   2   0   2   0   2   2   0   2   0   2   2   2   2   0   2   2   0   2   2   2   0   0   2   0   0   2   2   0   2   2   0   2   0   0   0   0   2   2   0   2   0   2   2   0   0
 MK-5-15                2   2   0   0   0   2   2   0   0   0   2   0   2   0   2   2   2   2   2   2   2   2   2   0   2   2   2   2   2   0   0   2   0   2   0   0   2   0   2   0   2   0   0   0   0   0   2   2   0   2   0   0   2   2   2   2   2   0   2   0   0   2   0   2   2   0   0   2   2   2   2   0   0   2   2   0   0   2   0   0   0   0   2   2   2   2   0   2   2   2   2   2   0   2   0   0   0   2   2   0   2   2   0   2   2   2   0   0   2   0   2   2   0   0   0   2   2   0   0   0   0   0   0   2   0   0   2   2   0   2   2   0   2   0   2   0   0   0   2   2   0   0   2   0   2   0   0   2   2   0   0   0   0   0   0   2   0   2   0   2   2   0   0   0   2   2   2   2   0   2   2   0   2   0   2   0   0   2   0   0   2   2   0   0   2   0   2   0   0   0   0   2   2   0   2   0   2   2   0   0
 MK-5-16                2   2   0   2   0   2   2   0   0   0   2   0   2   0   2   2   2   2   2   2   0   2   2   0   2   0   2   0   2   0   0   2   0   2   0   0   2   0   2   2   2   0   0   0   0   0   2   2   0   2   0   0   2   2   2   2   2   0   2   0   0   2   0   0   0   0   2   2   2   2   2   0   0   2   2   0   0   2   0   0   0   0   2   2   2   2   0   2   2   2   2   2   0   2   2   0   0   2   0   0   2   2   0   2   2   2   0   0   2   2   0   2   0   0   0   2   2   0   0   0   0   0   0   2   0   0   2   2   0   2   2   0   2   0   2   0   0   0   2   2   0   0   2   0   2   0   2   2   2   0   2   0   0   0   0   2   0   2   0   2   2   0   0   2   2   2   0   2   0   2   2   0   2   2   0   2   0   2   0   0   2   2   0   0   2   0   2   0   0   0   0   2   2   2   2   0   2   2   0   0
 MK-6-1                 2   0   0   2   0   0   0   2   2   2   0   0   2   2   2   0   2   2   0   0   0   0   2   2   0   2   2   2   0   0   0   2   0   2   0   0   2   0   0   0   0   2   2   0   0   0   2   2   2   2   0   2   0   0   2   2   2   2   0   2   0   2   2   0   0   0   2   2   0   2   2   0   0   2   2   0   2   2   2   0   0   0   2   0   0   2   2   0   2   2   0   2   2   2   2   0   0   0   0   2   0   2   2   0   2   0   2   2   2   0   0   2   2   2   0   2   2   0   0   0   2   0   2   2   2   0   2   2   0   2   0   2   2   0   2   0   2   0   0   2   2   0   2   2   0   2   2   2   0   0   2   0   0   0   0   2   0   2   0   2   0   2   2   0   0   0   2   2   2   0   0   2   0   0   0   2   0   2   0   0   0   0   2   2   2   2   2   2   0   2   2   2   0   0   2   2   2   2   0   0
 MK-6-2                 2   0   0   2   0   0   0   2   2   2   0   0   2   2   2   0   2   2   0   2   0   0   2   2   0   2   2   2   0   0   0   2   0   2   0   0   2   0   0   0   2   2   2   0   2   0   2   2   2   0   0   2   0   0   2   2   2   2   0   2   0   2   0   2   0   0   2   2   0   2   2   0   0   2   2   0   2   2   0   0   0   0   2   0   0   2   2   0   2   2   0   2   2   2   2   2   0   0   0   2   0   2   2   0   2   0   2   2   2   0   2   2   0   2   2   2   2   0   0   0   2   0   2   2   2   0   2   2   0   2   0   2   2   2   2   2   2   0   0   2   2   0   2   2   0   0   2   2   0   0   2   0   0   0   0   2   0   2   2   2   0   2   2   0   0   0   2   2   2   0   0   2   0   0   0   2   2   2   0   0   0   0   2   2   2   2   2   2   0   2   2   2   0   0   2   2   2   2   0   0
 MK-6-3                 2   0   0   2   0   0   0   2   2   2   0   0   0   2   2   0   2   2   0   2   0   0   2   2   0   2   2   2   0   0   0   2   0   2   0   0   2   0   0   0   2   2   2   0   2   0   2   2   2   0   0   2   2   0   2   2   2   2   0   2   0   2   0   2   0   0   2   2   0   2   2   0   0   2   2   0   0   2   0   0   0   0   2   0   0   2   0   0   2   2   0   0   2   0   2   2   0   0   0   2   0   2   2   2   2   0   2   2   2   0   2   2   0   2   2   2   0   0   0   0   2   0   2   0   2   0   2   2   0   2   0   2   2   2   2   2   2   0   0   0   2   0   2   2   0   0   2   2   0   0   2   0   0   0   0   2   0   2   2   2   0   2   2   2   0   2   2   2   2   0   0   2   0   0   0   2   2   2   0   0   0   0   2   2   2   2   2   2   0   2   2   2   0   0   2   2   0   2   0   0
 MK-6-4                 2   0   0   2   0   0   0   2   2   2   0   0   0   0   2   0   2   2   0   2   0   0   2   2   0   2   2   2   0   0   0   2   0   2   0   0   2   2   0   0   2   2   2   0   2   0   2   2   2   0   0   2   2   0   2   2   0   2   0   2   2   2   2   2   0   2   2   2   0   2   2   0   0   2   2   0   2   2   0   0   0   0   2   2   0   2   0   2   2   2   0   2   2   0   0   2   0   0   0   2   0   2   2   2   2   0   2   2   2   0   2   0   0   2   0   2   0   0   0   0   2   0   2   0   2   0   2   2   0   2   0   2   2   2   2   2   2   0   0   0   2   2   2   2   0   0   2   2   0   0   2   0   0   0   0   2   0   0   2   2   0   2   2   2   0   2   0   2   2   0   0   0   0   2   0   2   2   2   0   0   0   0   2   2   2   2   2   2   0   2   2   2   0   0   2   2   0   2   0   0
 MK-6-5                 2   0   0   2   0   0   0   2   2   2   0   2   0   0   2   0   2   2   0   0   0   0   2   2   0   2   2   2   0   0   0   2   0   2   0   0   2   2   0   0   2   2   2   0   2   0   2   2   2   0   0   2   2   0   0   0   0   2   0   2   2   2   2   2   0   2   2   2   0   2   2   0   2   2   2   0   2   0   0   0   0   0   2   2   0   2   0   0   2   2   0   2   2   0   0   2   0   2   0   2   0   2   2   2   2   0   2   2   2   2   2   0   0   2   0   0   0   2   0   0   2   0   2   0   2   0   2   0   0   0   0   2   2   2   2   2   2   2   0   0   0   2   2   2   0   0   2   2   0   0   2   0   0   0   0   2   0   0   2   2   0   2   0   2   0   2   0   2   2   0   2   0   0   2   0   2   2   2   0   0   0   0   2   2   2   2   2   0   0   2   2   2   0   0   2   2   0   0   0   0
 MK-6-6                 2   0   0   2   2   0   0   2   2   2   0   2   0   0   2   0   2   2   0   0   0   2   2   2   0   2   2   2   0   0   0   2   2   2   0   0   2   2   0   0   2   0   2   0   2   0   2   2   2   0   0   2   0   0   0   0   0   2   0   2   2   0   2   2   0   2   2   2   0   2   2   0   0   2   2   0   2   0   0   0   0   0   2   2   0   2   0   0   2   2   0   2   2   0   0   2   0   2   0   2   0   2   2   2   2   0   2   2   2   2   2   0   0   2   0   0   0   0   0   0   2   0   2   0   2   0   2   2   0   2   0   2   2   2   2   2   2   2   0   2   0   2   0   2   0   0   2   2   2   0   2   0   0   0   0   2   0   0   2   2   0   2   0   2   2   2   0   0   2   0   2   0   0   2   0   2   2   2   0   0   0   0   2   2   2   2   2   0   0   2   2   2   0   0   2   2   0   0   0   0
 MK-6-7                 2   0   2   2   2   0   0   2   2   0   0   2   0   0   0   0   2   2   0   0   0   2   0   2   0   2   2   2   2   0   0   2   2   2   0   0   2   2   0   0   2   0   2   0   2   0   2   2   2   0   0   2   0   0   0   0   2   2   0   2   2   0   2   2   0   2   2   2   0   2   2   0   0   2   2   0   0   0   0   0   0   0   0   2   0   2   0   0   2   2   0   2   2   0   0   2   0   2   0   2   0   2   2   2   2   0   2   2   2   2   2   0   0   2   0   0   0   0   0   0   2   0   2   0   2   0   2   2   0   2   0   0   2   2   2   2   2   2   0   2   0   2   0   2   0   0   2   2   2   0   2   0   0   0   0   2   0   0   2   2   0   2   0   0   2   0   2   0   2   0   0   0   0   2   0   0   0   2   2   0   0   0   2   2   2   2   2   2   0   2   2   0   0   0   2   2   0   0   0   0
 MK-6-8                 2   0   2   0   2   0   0   2   2   2   0   2   0   0   0   0   2   2   0   0   0   2   0   2   0   2   2   2   2   2   0   2   2   2   0   0   2   2   0   2   2   0   2   0   2   0   2   2   2   0   0   2   0   0   0   0   0   2   0   2   2   0   2   0   0   2   2   2   2   2   2   0   0   2   2   0   0   0   0   0   0   0   0   2   2   0   0   0   2   2   0   2   2   0   0   2   0   2   0   2   0   2   2   2   2   0   2   2   2   2   2   0   0   2   0   0   0   0   0   0   2   0   0   0   2   2   2   2   0   2   0   0   2   2   2   2   2   2   0   2   0   2   0   2   0   0   2   2   2   0   2   0   0   0   0   2   0   0   2   2   0   2   0   0   2   0   2   0   2   0   0   0   0   2   0   0   0   0   2   0   0   0   0   2   2   2   2   0   0   2   2   0   0   0   2   2   0   0   0   0
 MK-6-9                 2   0   2   0   2   0   0   2   2   2   0   2   0   0   0   0   2   2   0   0   0   2   0   2   0   2   2   2   2   2   0   2   2   2   0   0   2   2   0   0   2   0   2   0   2   0   2   0   2   0   0   2   0   0   0   0   0   2   2   2   2   2   2   0   0   2   2   2   2   2   2   0   0   2   2   0   0   0   0   0   0   0   0   2   2   0   0   2   2   2   0   2   2   0   0   2   0   2   0   2   0   2   2   2   2   0   2   2   2   2   0   0   0   2   0   2   0   0   0   0   2   0   2   0   2   0   2   2   0   2   0   0   0   2   2   2   0   0   0   2   0   2   0   2   0   0   2   2   2   0   2   0   0   0   0   2   0   0   2   2   0   2   0   0   2   0   2   0   2   0   0   0   0   2   0   0   0   0   2   0   0   0   0   0   2   2   2   0   0   2   2   0   0   0   2   2   0   0   2   0
 MK-6-10                0   0   2   0   2   0   0   2   2   2   0   2   0   0   0   0   2   2   0   0   0   2   0   2   2   2   2   0   2   2   2   2   2   2   0   0   2   2   0   0   2   0   2   0   2   0   2   0   2   0   0   2   0   0   0   0   0   2   2   2   2   2   2   0   0   2   2   2   2   2   2   0   0   2   2   0   0   0   0   0   0   0   2   2   2   0   0   2   2   2   0   2   2   0   0   2   0   2   0   2   0   2   0   2   2   0   2   2   2   2   0   0   0   0   0   0   0   0   0   0   2   0   2   0   2   0   2   2   0   2   0   0   0   2   2   2   0   0   0   2   0   2   0   2   0   0   2   2   2   0   2   0   0   0   0   2   0   0   2   2   0   2   0   0   2   2   2   2   2   0   0   0   0   2   0   0   0   0   2   0   0   0   0   0   2   2   2   0   0   2   2   0   0   0   2   2   0   0   2   0
 MK-6-11                0   0   2   2   2   0   2   2   0   2   0   2   0   0   0   0   2   2   0   0   0   2   0   2   2   2   2   0   0   2   2   2   0   2   0   0   2   2   0   0   2   0   2   0   2   0   2   2   2   0   0   2   0   0   0   0   0   2   0   2   0   0   2   0   2   2   2   0   2   2   0   0   0   2   2   0   0   0   2   0   0   0   2   2   2   0   0   2   2   2   0   2   0   0   0   2   0   0   0   2   0   2   0   0   0   0   2   2   2   2   0   2   0   0   0   0   0   0   0   0   2   0   2   0   2   0   2   2   0   2   0   0   0   2   2   2   0   0   0   2   0   2   2   2   0   0   2   2   2   0   2   0   0   0   0   2   0   0   0   0   0   2   0   0   2   2   2   2   2   0   0   0   0   0   2   0   2   0   2   0   0   0   0   0   2   2   2   0   0   2   2   0   0   0   2   2   0   0   2   0
 MK-6-12                0   0   2   2   0   0   2   2   0   2   0   2   0   0   0   0   2   2   0   0   0   2   0   2   2   2   2   0   0   2   2   2   0   2   0   0   2   0   0   0   2   2   2   0   0   0   2   2   2   0   0   2   0   0   0   0   0   2   2   2   0   0   2   2   2   2   2   0   2   2   0   0   0   0   2   0   0   0   2   0   2   0   0   2   2   2   0   0   2   2   0   2   0   0   0   2   2   0   0   2   0   2   0   0   0   0   2   2   2   2   0   0   2   0   0   0   0   0   0   0   2   0   2   0   2   0   2   2   0   2   0   0   0   2   2   2   0   0   0   2   0   2   2   2   0   0   2   2   2   0   2   0   2   0   0   2   0   0   0   0   0   2   0   0   2   2   2   2   2   0   2   0   2   0   2   2   2   2   2   2   0   0   0   0   2   2   2   0   0   2   2   0   0   0   2   2   0   0   2   0
 MK-6-13                0   0   2   2   0   0   2   2   0   2   0   2   0   0   0   0   2   0   0   0   0   2   0   2   2   0   2   0   0   2   2   2   0   2   0   0   2   0   0   2   2   2   2   0   0   0   2   2   2   0   0   2   0   2   0   0   0   2   2   2   0   0   0   2   2   2   2   2   2   2   0   0   0   0   2   2   0   0   2   0   2   0   0   2   0   2   0   0   2   2   0   2   0   0   0   2   0   0   0   2   0   2   0   0   0   0   2   2   2   0   0   0   2   0   0   0   0   0   0   0   2   0   2   0   2   0   2   2   2   0   0   0   0   2   2   2   0   0   0   2   0   2   2   2   0   0   2   2   2   0   2   0   2   0   0   2   0   0   0   0   0   2   0   0   2   2   2   2   2   2   2   0   2   0   2   0   2   2   2   2   0   0   0   0   2   2   2   2   0   0   2   2   0   0   2   2   2   0   2   0
 MK-6-14                0   0   2   2   0   0   2   2   0   2   0   2   0   0   0   0   0   0   2   0   0   2   0   2   0   0   2   0   0   2   2   2   0   2   0   0   2   0   0   2   0   2   2   2   0   0   2   2   2   0   0   2   0   2   0   0   0   2   2   2   0   0   2   2   2   2   2   2   2   2   0   0   0   0   2   2   0   0   2   0   2   0   0   2   0   2   0   0   2   2   0   2   0   0   0   2   0   0   0   2   0   2   0   0   0   0   2   2   2   0   0   0   2   2   0   0   0   0   0   0   2   0   2   0   2   0   2   2   2   0   0   0   0   2   2   2   0   0   0   2   0   2   2   2   0   0   2   2   2   0   2   0   2   0   0   2   0   0   0   0   0   2   0   0   2   2   2   0   2   2   2   0   2   0   2   0   2   2   2   2   0   0   0   0   2   2   2   0   0   0   2   2   0   0   0   0   2   0   2   0
 MK-6-15                0   0   2   2   0   0   2   0   0   2   0   2   0   0   0   0   0   0   2   0   0   2   0   2   0   2   2   0   0   2   2   2   0   2   0   0   2   0   0   2   0   2   2   2   0   0   2   2   2   0   0   2   2   2   0   0   0   2   2   2   0   0   2   2   2   2   2   2   2   2   0   2   0   0   2   2   0   0   0   0   2   0   0   2   0   2   0   0   2   2   0   2   0   0   0   2   0   0   0   2   0   2   0   0   0   0   2   2   2   0   0   0   2   2   0   0   0   0   0   0   2   0   2   0   2   0   0   2   2   0   0   0   0   2   0   2   0   0   0   2   2   2   2   2   0   0   2   2   2   0   2   0   2   0   0   2   0   0   0   0   0   2   0   0   2   0   2   0   0   2   2   0   2   0   2   0   2   0   2   2   0   2   0   0   0   2   2   0   0   0   2   2   2   2   0   0   2   0   2   0
 MK-6-16                0   0   2   2   0   0   2   0   0   2   0   2   0   0   0   0   0   0   2   0   0   2   0   2   0   0   2   0   0   2   2   2   0   2   0   0   2   0   0   2   0   2   2   0   0   0   2   2   2   0   0   2   2   2   0   0   0   2   2   2   0   0   2   2   2   2   2   2   2   2   0   2   0   0   2   2   0   2   0   0   2   0   0   2   0   2   0   0   2   2   0   2   0   2   0   2   0   0   0   2   0   2   0   0   0   0   2   2   2   2   0   2   2   2   0   0   0   0   0   2   2   0   2   0   2   0   0   2   2   0   0   0   0   2   0   2   0   0   0   2   2   2   2   2   0   0   2   2   2   0   2   0   2   0   0   2   0   0   0   0   0   2   0   0   2   2   2   0   0   2   2   0   2   0   2   0   2   0   2   2   0   2   0   0   0   2   2   2   0   0   2   0   2   2   0   0   2   0   2   0
 
!****************************************** Phenotypic Data **********************************************************
!-100.0 is resevred for missing phenotype
SimulatedTrait1        14.3932   15.5315   15.2945   14.0686   15.5280   14.8610   15.9441   15.8140   15.8539   12.4434   15.7323   14.6945   15.0986   13.1828   15.0631   15.3176   16.2771   14.0863   14.4686   13.2062   14.3806   16.2685   13.7232   15.9386   15.1245   15.0878   14.5675   15.1395   13.9766   14.5704   16.4606   15.0437   14.4642   14.9163   15.4724   15.7634   15.3016   13.1011   15.1350   14.3579   15.4556   15.3088   15.7267   16.8804   15.0025   14.1847   13.6701   15.0298   14.6955   16.1861   16.3191   16.0092   15.5915   16.5873   13.8464   13.9315   15.5186   15.7884   16.7929   12.5504   14.9479   13.8354   13.8624   17.2768   14.8942   13.2842   14.6952   15.9261   15.6643   14.0885   15.1499   16.1844   14.8195   13.1879   14.4220   16.4215   16.6220   16.5423   15.1644   16.1135   14.8098   13.4924   15.3319   14.6364   14.9473   14.8303   14.4783   17.2978   14.8705   14.7935   17.2258   13.2222   16.6577   16.0198   15.1136   15.2052   14.0223   14.0998   14.3072   12.0091   14.9649   16.4367   14.7282   16.6962   14.1101   15.8586   12.3734   14.5754   15.0496   14.6324   16.1499   16.8040   12.9910   14.0782   13.6468   17.0834   14.5719   15.2165   13.7037   15.3819   14.4397   14.2381   14.0602   13.2185   14.0595   14.3058   16.7193   17.5109   16.2899   13.8785   14.3214   13.6177   15.4775   14.7299   15.4853   15.1491   15.5435   13.0634   15.7828   13.8102   15.5482   13.9264   13.7894   16.2987   13.6159   16.9910   17.1516   14.5204   15.3415   15.3601   13.2517   13.3824   14.5728   13.1103   16.0968   18.1403   14.7151   17.0851   14.2149   14.8487   16.1067   15.4404   17.3559   15.7783   14.2251   16.4892   15.8788   16.6392   13.9648   16.0817   14.6844   15.4719   16.5021   15.9988   14.1841   13.6265   15.9955   15.1731   14.6938   13.0420   16.5806   15.5417   15.0587   14.5123   15.1086   17.8459   13.1343   14.4509   14.7377   12.7290   13.5095   13.0636   13.6291   17.0739   15.7314   17.4946   15.4928   16.9251   17.2254   16.6362
SimulatedTrait2         9.7402   10.5465    9.5681    9.9984   10.3253   10.1166    9.4865    9.5994   10.8059   11.0045    9.0892   10.1047   10.7483   10.0555    9.1353   10.4897    9.3545    9.7494   11.1948    9.8007   10.5325    9.5184    9.9203   10.3499    9.4117   10.6441    9.7372   10.2994   10.7584   10.4514    9.4091   10.9279   10.3489    9.5854    8.8583    9.2064   10.5870    9.2310    9.5606   10.8799    9.5615    9.2378    9.5846    8.7687    9.1150   10.8217   10.0992   10.2263    9.4170    9.5978    9.4661    9.7797   10.9601    9.9091    9.8085    9.6057    9.8577    9.5568   10.6479   10.3070    8.8612    9.9287    9.4045    9.2237   10.4445    9.4929   10.0830   10.3151   10.3937   10.2154   10.3582    9.2722    9.6041    9.6309    9.7796   10.2170    9.5845   10.6142    9.3052   10.2749   10.7178   10.5212    9.5671    9.3855   10.6120    9.2176   11.0963    9.9599    9.9193    9.6189    9.1163   10.3154    9.8753   10.7717   10.0009    9.9067   11.1647   11.0378    9.3933    9.9367    9.5008    8.8824    9.2456    9.9968   10.5833   10.2889   11.1798    8.7923   10.1825    9.3953   10.0832    9.4196   10.6440   10.3879   10.5191    9.6971   10.5467    9.9126   11.2847   10.1768   10.8046   11.0313   10.6788   10.0633   11.3848   10.7232   10.0485    8.7979    9.0394   10.4490   10.5148   10.5695    9.5421   10.5929    8.9571    9.6393    8.9746   10.1401    9.4230   10.4703   11.0277   11.0596   10.8770    8.9448   10.9372    9.4264   10.4095   10.3316   11.2721    9.2719    9.9345   10.5874    8.7472   10.7865    9.4634    9.6443    8.9632    9.9831    9.5543   10.3090    8.3596    9.1617    9.4780    9.5492   10.0341    9.6208    9.1234    9.3211    9.7617    9.3625   10.1966    9.2245   10.2207    9.3969   11.0060    9.8113    9.9785   11.1027   11.0122    9.9223    9.1937    9.3265   10.2212   10.2148    9.5478    9.1602    9.5501    8.8492   10.4326   10.4659   10.8112   10.5256    9.7268    9.8445   10.0600    9.4136    9.6269    9.0736    9.0028    9.3154
 
