# Supplementary material for: Inclusive Composite Interval Mapping of QTL by Environment Interactions in Biparental Populations
Source: PLoS One. 2015 Jul 10;10(7):e0132414. doi: 10.1371/journal.pone.0132414 (PMC4498613; doi:10.1371/journal.pone.0132414)
Supplement: S5 File — (ZIP) [file pone.0132414.s005.zip › H=0.5/L1/run_00178.met]

!**********************Note: lines staring with "!" are remarks and will be ignored in the program********************
!*********************************General Information**********************************
!Assuming F1 = P1 x P2, populations available in QTL IciMapping are: 
!  1, P1BC1F1 = P1 x F1, the first backcrossing where P1 is used as the recurrent parent;
!  2, P2BC1F1 = P2 x F1, the first backcrossing where P2 is used as the recurrent parent;
!  3, F1DH, F1-derived doubled haploids; 
!  4, RIL or F1RIL, recombination inbred lines through the repeated selfing of F1;
!  5, P1BC1RIL, recombination inbred lines through the repeated selfing of P1BC1F1;
!  6, P2BC1RIL, recombination inbred lines through the repeated selfing of P2BC1F1;
!  7, F2, the selfing generation of F1;
!  8, F3, the selfing generation of F2;
!  9, P1BC2F1, the second backcrossing where P1 is used as the recurrent parent; 
! 10, P2BC2F1, the second backcrossing where P2 is used as the recurrent parent;
! 11, P1BC2RIL, recombination inred lines through the repeated selfing of P1BC2F1; 
! 12, P2BC2RIL, recombination inred lines through the repeated selfing of P2BC2F1; 
! 13, P1BC1F2, the selfing generation of P1BC1F1; 
! 14, P2BC1F2, the selfing generation of P2BC1F1; 
! 15, P1BC2F2, the selfing generation of P1BC2F1; 
! 16, P2BC2F2, the selfing generation of P2BC2F1; 
! 17, P1BC1DH, P1BC1F1-derived doubled haploids; 
! 18, P2BC1DH, P2BC1F1-derived doubled haploids; 
! 19, P1BC2DH, P1BC2F1-derived doubled haploids; 
! 20, P2BC2DH, P2BC2F1-derived doubled haploids; 
   3      !Mapping Population (see remarks above)
   2      !Mapping Function (1 for Kosambi; 2 for Haldane; 3 for Morgan)
   2      !Marker Space Type (1 for intervals; 2 for positions)
   1      !Marker Space Unit(1 for centiMorgans; 2 for Morgan)
   6      !Number of Chromosomes (or Linkage Groups)
 200      !Size of the mapping population
   2      !Number of environments
 
!***************************************** Chromosomes and Linkage Maps **********************************************
!Chromosome                 NumMarkers
-CH1                        16
-CH2                        16
-CH3                        16
-CH4                        16
-CH5                        16
-CH6                        16
!Linkage map (Marker name followed by position or the interval length)
 MK-1-1                1     0.000
 MK-1-2                1    10.000
 MK-1-3                1    20.000
 MK-1-4                1    30.000
 MK-1-5                1    40.000
 MK-1-6                1    50.000
 MK-1-7                1    60.000
 MK-1-8                1    70.000
 MK-1-9                1    80.000
 MK-1-10               1    90.000
 MK-1-11               1   100.000
 MK-1-12               1   110.000
 MK-1-13               1   120.000
 MK-1-14               1   130.000
 MK-1-15               1   140.000
 MK-1-16               1   150.000
 MK-2-1                2     0.000
 MK-2-2                2    10.000
 MK-2-3                2    20.000
 MK-2-4                2    30.000
 MK-2-5                2    40.000
 MK-2-6                2    50.000
 MK-2-7                2    60.000
 MK-2-8                2    70.000
 MK-2-9                2    80.000
 MK-2-10               2    90.000
 MK-2-11               2   100.000
 MK-2-12               2   110.000
 MK-2-13               2   120.000
 MK-2-14               2   130.000
 MK-2-15               2   140.000
 MK-2-16               2   150.000
 MK-3-1                3     0.000
 MK-3-2                3    10.000
 MK-3-3                3    20.000
 MK-3-4                3    30.000
 MK-3-5                3    40.000
 MK-3-6                3    50.000
 MK-3-7                3    60.000
 MK-3-8                3    70.000
 MK-3-9                3    80.000
 MK-3-10               3    90.000
 MK-3-11               3   100.000
 MK-3-12               3   110.000
 MK-3-13               3   120.000
 MK-3-14               3   130.000
 MK-3-15               3   140.000
 MK-3-16               3   150.000
 MK-4-1                4     0.000
 MK-4-2                4    10.000
 MK-4-3                4    20.000
 MK-4-4                4    30.000
 MK-4-5                4    40.000
 MK-4-6                4    50.000
 MK-4-7                4    60.000
 MK-4-8                4    70.000
 MK-4-9                4    80.000
 MK-4-10               4    90.000
 MK-4-11               4   100.000
 MK-4-12               4   110.000
 MK-4-13               4   120.000
 MK-4-14               4   130.000
 MK-4-15               4   140.000
 MK-4-16               4   150.000
 MK-5-1                5     0.000
 MK-5-2                5    10.000
 MK-5-3                5    20.000
 MK-5-4                5    30.000
 MK-5-5                5    40.000
 MK-5-6                5    50.000
 MK-5-7                5    60.000
 MK-5-8                5    70.000
 MK-5-9                5    80.000
 MK-5-10               5    90.000
 MK-5-11               5   100.000
 MK-5-12               5   110.000
 MK-5-13               5   120.000
 MK-5-14               5   130.000
 MK-5-15               5   140.000
 MK-5-16               5   150.000
 MK-6-1                6     0.000
 MK-6-2                6    10.000
 MK-6-3                6    20.000
 MK-6-4                6    30.000
 MK-6-5                6    40.000
 MK-6-6                6    50.000
 MK-6-7                6    60.000
 MK-6-8                6    70.000
 MK-6-9                6    80.000
 MK-6-10               6    90.000
 MK-6-11               6   100.000
 MK-6-12               6   110.000
 MK-6-13               6   120.000
 MK-6-14               6   130.000
 MK-6-15               6   140.000
 MK-6-16               6   150.000
!*********************************** Marker Types ********************************************************************
!Co-dominant marker: When heterozygote F1 is present, P1 is coded as 2, F1 is coded as 1, and P2 is coded as 0; Otherwise, P1 is coded as 2, and P2 is coded as 0. 
!Dominant marker: When heterozygote F1 is present, P1 and F1 are coded as 12, and P2 is coded as 0; Otherwise, P1 is coded as 2, and P2 is coded as 0.  
!Recessive markers: When heterozygote F1 is present, P1 is coded as 2, and F1 and P2 are coded as 10; Otherwise, P1 is coded as 2, and P2 is coded as 0. 
!Missing marker is coded as -1. 
 MK-1-1                 2   0   2   0   2   2   0   2   2   0   2   0   0   0   0   0   0   0   2   2   0   2   2   2   0   2   2   2   0   2   2   0   2   0   2   0   2   2   2   0   2   2   0   0   2   2   0   2   0   2   2   0   2   0   2   2   2   0   2   2   0   2   0   2   0   2   2   2   0   0   0   0   2   0   0   2   2   0   0   2   2   0   0   2   0   2   0   2   0   0   2   2   0   2   2   2   2   2   0   2   2   2   0   0   0   0   0   0   2   0   2   0   2   2   0   0   2   0   2   0   0   0   0   2   0   0   2   2   2   2   2   2   0   2   2   0   0   0   2   2   0   0   0   0   0   0   0   2   2   2   2   2   0   0   0   2   2   0   2   0   2   2   2   2   2   2   2   2   2   2   2   0   0   2   0   2   2   0   0   2   0   0   2   0   0   2   2   0   2   2   2   2   0   0   2   0   2   2   0   2
 MK-1-2                 2   0   2   0   2   2   0   2   2   0   2   2   0   0   0   0   0   0   2   2   0   0   2   2   0   2   2   2   0   2   2   0   2   0   2   0   2   2   2   0   2   2   0   0   2   2   0   2   0   0   2   0   2   2   0   2   2   0   2   2   0   2   0   2   0   0   0   2   0   0   0   0   2   0   0   2   2   0   0   2   2   0   0   2   0   2   0   0   0   0   2   2   0   2   2   2   2   2   2   2   2   2   0   0   0   0   0   0   2   0   2   0   0   2   0   0   2   2   2   0   0   0   0   0   0   0   2   2   2   2   2   2   0   2   2   0   0   0   2   2   2   0   0   0   0   2   0   2   2   2   2   2   0   0   0   2   2   0   2   0   2   2   2   2   0   2   2   0   2   2   2   0   0   2   0   2   2   0   0   2   0   0   2   0   0   2   2   0   2   2   2   2   0   0   2   0   2   2   0   2
 MK-1-3                 2   0   2   0   2   2   0   2   2   0   2   2   0   0   0   0   0   0   2   2   0   0   0   2   0   2   0   2   0   2   2   0   2   0   2   0   2   2   2   0   2   2   0   0   2   2   0   2   0   0   2   0   2   2   0   2   2   0   2   0   0   2   0   2   0   0   0   2   0   0   0   0   2   0   0   2   2   0   0   2   2   0   0   0   2   2   0   0   0   0   2   2   0   2   2   2   2   0   0   2   2   2   0   0   0   0   0   0   2   0   0   0   0   2   0   0   2   2   2   0   0   0   0   0   0   0   2   2   2   2   2   2   0   2   2   0   0   0   2   2   2   2   0   0   0   2   2   2   2   2   2   2   0   0   0   2   2   0   2   0   2   2   2   2   0   2   2   0   2   0   2   0   0   2   0   2   2   0   2   2   0   0   2   0   0   2   2   0   2   2   2   0   0   0   2   0   2   2   0   2
 MK-1-4                 2   0   0   0   2   2   0   2   2   0   2   2   0   0   0   0   0   0   2   2   0   0   0   2   0   2   0   2   0   2   2   2   2   2   2   2   2   2   2   2   2   2   2   0   2   2   0   0   0   0   2   0   2   2   0   2   2   0   2   2   0   2   0   2   0   0   0   2   0   0   0   0   2   0   0   2   2   0   0   2   2   0   0   0   2   2   0   0   2   0   2   2   0   2   2   2   2   0   0   2   2   2   0   0   0   0   0   0   2   0   0   0   0   2   0   0   2   2   2   0   0   0   0   0   0   0   2   2   2   2   2   2   0   2   0   0   0   0   2   2   2   2   0   0   0   2   2   2   2   2   2   2   0   0   0   2   2   0   2   0   2   2   2   2   0   2   2   0   2   2   2   0   2   2   0   2   0   2   2   2   0   0   0   0   0   2   0   0   2   2   2   0   0   0   2   0   2   2   0   2
 MK-1-5                 2   0   2   0   2   0   0   2   2   0   2   2   0   0   2   0   0   0   2   2   0   0   0   2   0   2   0   2   0   2   2   2   2   2   0   2   2   2   2   2   2   2   2   0   2   2   0   0   0   0   2   0   2   2   0   2   2   0   2   0   0   2   2   2   0   2   0   2   0   0   0   0   2   0   0   2   2   0   0   2   2   0   0   0   2   2   0   0   2   0   2   2   0   2   2   2   2   0   0   2   2   2   0   0   0   2   0   2   2   0   2   0   0   2   0   0   2   2   2   0   0   0   0   0   0   0   2   2   2   2   2   2   0   2   0   0   0   0   2   2   2   2   0   0   0   2   2   0   0   2   2   2   2   0   0   2   2   0   2   0   2   2   2   0   2   2   2   0   2   2   2   0   2   2   0   2   0   2   2   2   0   0   0   0   0   2   0   0   2   2   2   0   0   0   2   0   0   0   0   2
 MK-1-6                 2   0   2   0   2   0   2   2   2   0   0   2   0   0   2   2   0   0   2   2   0   0   0   0   0   2   0   2   0   2   2   2   2   2   0   2   2   2   2   2   2   2   2   0   2   2   0   0   0   0   2   0   2   2   0   2   2   0   2   0   0   2   2   0   0   2   0   2   0   0   0   0   2   0   0   2   2   2   0   2   2   0   0   0   2   2   0   0   2   0   2   2   2   2   0   2   2   2   0   2   2   0   0   0   0   2   2   2   2   2   2   0   0   2   0   0   2   0   2   0   0   2   0   0   0   0   2   2   2   2   0   0   0   2   2   0   2   0   2   2   2   2   0   0   0   0   2   0   0   2   2   2   2   0   0   2   2   0   2   0   0   2   2   0   2   2   2   0   2   2   0   2   2   2   0   2   0   2   2   2   0   0   0   0   0   2   0   0   2   2   2   0   0   0   2   0   0   0   0   2
 MK-1-7                 2   0   2   0   2   0   2   2   2   0   0   2   0   0   2   2   0   0   2   2   2   0   0   0   2   2   0   2   0   2   2   2   2   2   0   2   0   2   0   2   0   2   2   0   2   2   0   0   2   0   2   0   2   2   2   2   2   0   2   0   0   2   2   0   0   2   0   2   0   0   0   0   2   2   0   2   2   2   0   2   2   0   0   0   2   2   0   2   2   0   2   2   2   2   0   2   0   2   0   2   2   0   0   0   0   2   0   2   2   2   2   0   0   2   0   0   2   0   2   0   0   2   0   0   0   0   2   2   2   2   0   0   0   2   0   0   2   0   2   2   2   2   0   0   0   0   2   0   0   2   0   2   2   0   2   2   2   0   2   0   0   2   2   2   2   0   2   0   2   2   0   2   2   2   0   2   0   2   2   2   0   0   0   0   0   2   0   0   0   2   2   0   0   0   2   0   0   0   0   2
 MK-1-8                 2   0   2   0   2   0   2   2   2   2   0   2   0   0   2   0   0   0   2   2   2   0   0   0   0   2   0   2   0   2   2   2   2   0   0   2   2   0   0   2   0   2   2   2   2   2   0   0   2   0   2   0   2   0   2   2   2   0   2   2   0   2   0   0   0   2   0   2   0   2   0   0   0   2   2   0   0   2   0   2   0   0   2   0   0   2   0   2   2   0   0   2   2   2   0   2   0   2   0   2   2   2   0   0   0   2   0   2   2   2   2   0   0   2   2   0   2   0   2   0   0   2   0   2   0   0   2   2   2   2   0   2   0   2   0   0   2   0   2   2   2   2   0   2   0   0   2   0   0   2   0   2   2   0   2   2   2   0   2   0   0   2   2   0   2   0   2   0   2   2   2   2   2   2   0   2   0   0   2   2   0   0   0   0   0   2   0   0   0   2   2   0   0   0   0   0   0   0   0   2
 MK-1-9                 2   2   2   0   2   0   2   2   2   2   0   2   0   0   2   0   0   0   2   2   2   0   0   0   0   2   0   2   2   2   2   2   2   2   0   2   2   0   0   2   0   2   2   2   2   2   0   0   2   0   2   0   2   0   0   2   2   0   2   2   0   2   0   0   0   2   0   2   0   2   0   0   2   2   2   2   0   2   2   2   0   0   2   0   0   2   0   2   2   2   2   2   2   0   0   2   0   2   0   2   2   2   0   0   0   2   0   2   2   2   2   0   0   2   2   0   2   0   2   0   0   2   0   2   0   0   2   2   0   2   0   2   0   2   0   2   2   0   2   2   2   2   2   2   0   0   2   0   0   2   0   2   2   0   2   2   2   0   2   0   0   2   2   0   2   0   2   2   2   2   2   2   2   0   0   2   0   0   0   2   0   2   0   0   0   2   0   0   0   2   2   0   0   0   0   0   0   0   0   2
 MK-1-10                2   2   2   0   2   0   2   2   2   2   0   2   0   2   2   0   0   0   2   2   2   0   0   0   0   2   2   2   2   0   2   2   2   2   0   2   2   0   0   2   0   2   2   2   2   2   0   0   2   0   2   0   2   0   0   2   2   0   2   2   0   2   0   0   0   2   0   2   0   2   0   0   2   2   2   2   0   2   2   2   0   0   2   0   0   2   0   2   2   0   2   2   0   2   0   2   0   2   0   2   2   2   0   0   0   2   0   2   2   2   2   0   0   2   2   2   2   0   2   2   0   2   0   2   0   0   2   2   0   2   0   0   0   2   0   2   2   0   2   2   2   2   2   2   0   0   2   2   0   2   0   2   2   2   2   2   2   0   2   0   2   2   2   0   2   0   2   2   2   2   2   2   2   0   0   2   2   0   0   2   0   2   0   0   2   2   0   0   0   2   2   0   0   0   2   0   0   0   0   2
 MK-1-11                2   2   2   0   2   2   2   2   2   2   0   2   0   2   2   0   0   0   2   2   2   0   2   0   0   2   2   2   2   0   2   2   2   2   0   2   0   0   0   2   0   2   2   2   2   2   0   0   2   0   0   0   2   0   0   2   2   0   2   2   0   2   0   0   0   2   0   2   0   2   0   2   2   2   2   0   0   2   2   2   0   0   2   0   0   2   0   2   2   0   2   2   0   2   0   2   0   2   0   2   2   2   0   0   0   2   0   2   2   2   2   0   0   2   2   0   2   0   2   2   0   2   0   2   0   0   0   2   0   2   0   0   2   0   0   2   2   0   2   2   2   2   2   2   0   0   2   2   0   2   0   2   2   2   2   2   2   0   2   0   0   0   2   2   2   2   2   2   2   2   0   2   2   0   2   2   2   0   0   2   0   2   0   0   2   2   0   0   2   2   2   0   0   0   0   0   0   0   0   2
 MK-1-12                2   2   2   0   2   2   0   2   2   2   0   2   0   2   2   0   0   0   2   2   0   2   2   0   0   0   2   2   2   0   2   2   2   2   2   2   2   0   0   2   0   2   2   2   2   2   0   2   2   0   0   2   2   0   2   2   2   0   2   2   0   2   0   0   0   2   2   2   0   2   0   2   2   2   2   0   0   2   0   2   0   0   2   0   0   2   0   2   2   0   2   2   0   2   0   2   0   0   0   2   2   2   0   0   2   2   0   2   2   2   2   0   0   2   2   0   2   0   0   2   0   0   0   2   0   0   0   2   0   2   0   0   2   0   0   2   2   0   2   2   2   2   0   2   0   0   2   2   0   2   2   2   2   0   2   2   2   0   2   0   0   0   2   2   2   2   2   2   2   2   0   2   2   0   2   2   2   0   0   0   0   2   0   0   0   2   0   0   2   2   2   0   0   2   0   0   0   0   0   2
 MK-1-13                0   2   2   0   2   2   0   2   2   2   0   2   2   2   0   0   0   2   2   2   0   2   2   0   0   0   2   2   2   0   2   2   2   2   2   2   2   2   2   2   0   2   2   2   2   2   0   2   0   0   0   2   2   0   2   2   2   0   2   2   0   2   0   0   2   2   2   2   0   2   0   2   2   2   2   0   0   2   0   2   0   0   2   0   2   2   2   2   2   0   2   2   0   0   0   2   0   0   0   2   2   2   0   0   2   2   0   2   2   2   2   0   0   2   2   0   2   0   0   2   0   2   0   0   0   0   2   2   0   0   0   0   2   0   2   2   0   0   2   2   2   2   0   2   0   0   2   2   0   2   2   2   2   0   2   2   2   0   2   0   0   0   2   2   2   2   2   2   2   2   0   0   2   0   2   2   2   0   0   0   2   2   0   0   0   2   0   0   2   2   2   2   0   2   0   0   0   0   0   2
 MK-1-14                0   2   2   0   2   2   0   2   2   0   0   0   2   2   0   0   0   2   2   2   2   2   2   0   0   0   0   2   2   0   2   2   2   2   2   2   2   2   2   0   0   2   2   2   2   2   2   2   2   0   0   2   2   0   0   2   0   2   2   2   0   2   0   0   2   2   2   2   2   2   0   2   2   2   2   0   0   2   0   2   0   0   2   0   2   2   2   2   2   0   2   2   0   0   0   2   0   2   0   2   2   0   0   2   2   2   0   0   2   2   2   0   0   2   2   2   2   2   0   2   0   2   2   0   0   0   2   2   0   0   2   0   2   0   0   2   0   0   2   2   2   2   0   2   0   0   2   2   0   2   2   2   2   0   2   2   2   0   2   0   0   0   0   2   2   2   2   2   2   2   2   0   2   0   2   2   2   0   0   0   2   2   0   0   0   2   0   0   2   2   2   2   0   2   0   0   0   0   0   2
 MK-1-15                0   2   2   0   2   2   0   2   2   0   0   0   2   2   0   2   0   2   2   2   2   2   2   0   0   0   0   0   2   0   2   2   2   2   2   2   2   2   2   0   0   2   2   2   2   0   2   0   2   0   0   2   2   0   0   2   0   2   2   2   0   2   0   0   2   0   2   0   2   2   2   2   2   2   2   0   0   2   2   2   2   0   2   0   2   0   2   2   2   0   2   2   0   0   0   2   0   2   0   0   2   0   0   2   2   2   0   0   2   2   2   0   0   2   2   0   2   2   0   2   0   2   2   0   0   0   2   2   0   0   0   0   2   0   0   2   2   0   2   2   0   2   0   2   0   0   2   2   0   2   2   0   0   0   2   0   2   0   2   0   0   0   2   2   2   2   2   2   2   2   2   0   2   0   2   2   2   0   0   0   2   2   0   0   2   2   0   0   2   2   2   2   0   2   0   0   0   0   2   0
 MK-1-16                0   2   2   0   2   2   0   2   0   0   0   0   2   2   0   2   0   2   2   2   2   2   2   0   0   0   0   0   2   0   2   2   2   2   2   2   2   2   2   0   0   2   2   2   2   0   2   2   2   0   2   0   2   0   0   2   0   2   2   2   0   2   0   2   2   0   2   0   2   2   2   2   2   0   2   0   0   2   2   2   2   0   2   0   2   0   0   2   2   0   2   2   0   0   0   2   0   2   0   0   2   0   0   2   2   2   0   0   2   2   2   0   0   2   2   0   2   2   0   2   0   2   2   0   0   0   0   2   0   0   0   0   2   0   0   2   2   2   2   2   0   2   0   2   0   0   2   0   0   0   2   0   0   0   2   0   0   0   2   0   0   0   2   2   2   0   2   0   2   2   2   0   2   0   2   2   2   0   0   0   2   2   0   0   2   2   2   0   2   2   2   0   0   2   2   0   0   0   2   0
 MK-2-1                 0   0   2   0   2   0   0   0   2   2   0   0   0   0   2   2   0   2   0   2   0   2   2   0   2   2   0   0   0   2   2   0   0   2   2   2   0   0   2   0   0   2   0   0   0   0   2   0   0   0   2   0   2   2   0   0   2   0   0   0   2   0   2   0   2   0   2   2   0   0   2   2   0   0   2   0   0   2   0   2   0   0   0   0   2   2   0   0   2   0   0   2   2   2   2   0   2   0   0   0   2   2   2   2   2   2   0   2   0   0   0   2   0   2   0   0   2   2   0   2   2   0   0   0   2   2   0   0   2   2   2   2   2   2   2   2   0   2   0   0   0   0   2   2   0   2   0   0   2   2   2   0   2   2   0   2   0   0   2   2   2   0   0   0   2   0   0   0   2   2   2   2   2   2   0   2   0   2   2   0   0   0   0   0   0   2   2   2   0   2   0   0   0   0   0   0   2   2   0   2
 MK-2-2                 0   0   2   0   2   0   0   0   2   2   2   0   0   0   2   2   0   2   2   2   0   2   2   0   2   2   2   0   0   2   2   0   0   2   2   2   0   0   2   0   0   2   0   0   0   0   0   0   0   0   2   0   2   2   0   2   2   0   0   0   2   0   0   0   0   0   2   2   0   0   2   2   0   0   2   2   0   2   2   2   0   2   0   2   2   2   0   0   2   0   0   2   2   2   2   0   2   0   0   0   2   2   2   2   2   2   0   0   0   0   0   0   2   2   2   0   2   2   0   0   2   0   0   0   0   2   2   0   2   2   2   2   2   2   2   2   2   2   0   0   2   0   2   2   0   2   0   0   2   2   2   0   2   2   0   2   2   0   2   2   2   0   0   0   2   0   0   0   2   2   2   2   2   2   0   2   2   2   2   2   0   0   0   0   0   0   2   2   0   2   0   0   0   0   0   0   2   2   0   2
 MK-2-3                 0   0   2   0   2   0   0   0   2   2   2   0   0   0   0   2   0   2   2   2   0   2   2   0   2   2   0   0   0   2   2   0   0   2   2   2   0   0   2   2   2   2   0   2   0   0   0   0   0   0   2   2   2   2   0   0   2   0   0   0   0   0   0   0   0   0   2   2   0   0   2   2   0   0   2   2   0   2   2   2   0   2   0   2   2   2   0   0   2   0   0   2   2   2   2   0   2   0   0   0   2   2   2   2   2   2   0   0   0   0   0   0   2   2   2   0   0   2   0   0   2   0   0   0   2   2   2   0   2   2   2   2   2   2   2   2   2   2   0   0   2   0   2   2   0   2   0   0   2   2   2   0   2   2   0   2   2   0   2   2   0   0   0   0   2   2   0   0   2   2   2   2   0   2   0   2   2   2   2   2   0   2   0   0   0   0   2   2   0   2   0   0   0   0   0   0   2   2   0   2
 MK-2-4                 0   0   2   0   2   0   2   0   2   2   2   0   0   0   2   0   0   2   0   2   0   2   2   0   2   2   0   0   0   2   2   0   0   0   2   2   0   0   2   2   2   0   0   2   0   0   0   0   0   0   2   0   2   2   0   0   2   0   0   2   2   0   0   0   0   0   2   2   0   0   2   2   2   0   2   2   0   2   2   2   0   2   0   2   2   2   0   0   2   0   0   2   2   2   2   0   2   0   0   2   2   2   2   2   2   2   0   0   0   2   0   0   0   2   2   0   0   2   0   0   2   0   0   2   0   2   2   0   2   2   2   2   2   2   2   2   2   2   0   0   2   0   2   2   0   2   0   0   2   2   0   0   2   2   0   2   2   2   2   2   0   0   0   0   2   2   0   2   2   0   2   0   0   2   0   0   2   2   0   2   0   2   2   0   0   0   2   2   0   2   0   0   0   0   0   0   2   2   0   2
 MK-2-5                 0   0   2   0   2   0   2   0   2   2   2   0   0   0   2   0   0   2   0   2   2   2   2   0   2   2   0   0   0   2   2   0   0   0   2   2   0   0   2   2   2   0   0   2   2   0   0   0   0   0   0   0   2   2   0   0   2   0   0   2   0   0   0   0   0   0   2   2   0   0   2   2   2   0   2   0   2   2   2   2   0   2   0   2   2   0   0   0   2   0   2   0   2   2   0   0   2   0   0   2   2   2   2   2   2   2   0   0   0   2   0   0   0   2   2   0   0   2   0   0   2   0   0   0   0   2   2   0   2   0   2   2   2   2   2   2   2   2   0   0   2   2   2   2   0   2   0   0   2   2   0   0   2   2   0   2   2   2   2   2   0   0   0   0   2   2   0   2   2   0   2   0   0   2   0   0   2   2   0   2   0   2   2   0   0   0   2   2   0   2   0   0   0   2   0   0   2   2   0   2
 MK-2-6                 0   0   2   0   2   0   2   0   2   2   2   0   2   0   2   2   0   2   0   0   2   2   2   0   2   2   0   0   2   2   2   2   2   0   2   2   0   0   2   2   2   0   0   2   2   2   0   0   0   0   0   0   2   2   0   0   2   0   0   2   0   0   0   0   0   0   2   2   0   0   2   2   2   0   2   0   2   2   0   2   0   2   0   2   2   0   0   0   2   0   2   0   2   2   0   0   2   0   0   2   2   2   2   2   2   2   0   0   0   0   0   2   2   2   2   0   0   2   0   0   0   0   0   0   0   2   0   0   2   0   2   2   2   2   2   2   2   2   0   0   2   2   2   2   0   2   0   0   2   2   0   0   2   2   0   2   2   2   2   2   0   0   0   0   2   2   0   0   2   0   2   0   0   2   0   0   2   0   2   2   0   2   2   0   0   0   2   0   0   2   2   0   0   2   0   2   2   2   0   0
 MK-2-7                 0   0   0   0   2   0   2   0   2   2   2   0   2   2   2   2   0   2   0   0   2   2   2   0   2   2   0   0   2   2   2   2   0   0   2   2   0   0   2   2   2   0   2   2   2   2   0   0   0   0   0   0   2   2   0   0   2   0   0   2   0   0   0   0   0   0   2   2   0   0   2   2   2   0   2   0   2   2   0   2   2   2   0   2   2   2   0   0   2   0   2   0   2   2   2   0   2   0   0   2   2   2   0   2   2   2   2   0   0   0   0   2   2   2   2   0   0   2   0   0   0   0   0   0   0   2   0   0   2   0   2   0   2   2   2   2   2   2   0   0   2   2   0   2   2   2   0   0   2   0   0   0   2   2   0   2   2   2   2   2   0   0   0   0   0   2   0   0   2   0   2   0   0   2   0   0   2   0   2   2   0   2   2   0   2   0   2   0   0   2   2   0   0   2   0   2   2   2   0   0
 MK-2-8                 0   0   0   0   2   0   2   0   2   0   2   0   2   2   2   2   0   0   0   2   2   2   2   0   2   2   0   0   2   2   2   2   0   0   2   2   0   0   0   2   2   0   2   2   2   2   2   0   0   0   0   0   2   2   0   0   2   0   0   2   0   0   0   0   0   0   2   2   0   0   2   2   2   0   2   0   2   2   0   2   2   2   0   2   2   2   0   0   2   0   0   0   2   2   2   0   2   0   0   0   0   2   0   2   2   0   2   0   0   0   0   2   2   2   2   2   0   2   0   2   0   0   0   0   2   2   0   0   2   0   2   0   2   0   2   2   2   2   0   0   0   2   0   2   2   2   0   0   2   0   0   0   2   2   0   2   2   2   2   2   0   0   2   0   0   2   0   0   2   0   2   0   0   0   0   0   2   0   2   0   2   2   2   0   2   0   2   0   0   2   2   2   0   2   2   2   2   2   0   0
 MK-2-9                 0   0   0   0   2   0   2   0   2   0   2   2   2   2   2   2   0   0   0   2   2   2   2   2   2   2   0   0   2   2   2   2   0   0   2   2   0   0   0   2   2   0   2   2   2   2   2   0   0   0   0   0   2   2   0   0   2   0   0   2   0   0   0   0   0   0   2   2   0   0   2   2   2   0   2   0   2   2   0   0   2   2   0   2   2   2   0   0   2   0   0   0   2   2   2   0   2   0   0   0   0   0   0   2   2   0   2   0   0   0   0   2   2   2   2   2   0   2   0   2   0   0   0   0   2   2   0   0   2   0   2   0   2   0   2   2   2   2   0   0   0   2   0   2   2   2   0   0   2   0   0   0   2   2   0   2   2   2   2   2   0   0   2   0   0   2   0   0   2   0   2   0   0   0   0   0   2   0   2   0   2   2   2   0   2   0   2   0   0   2   2   2   0   0   2   2   2   2   0   0
 MK-2-10                0   0   0   0   2   0   2   0   2   0   2   0   2   2   2   2   0   0   0   2   2   2   2   2   2   2   0   0   2   2   2   2   0   0   2   2   0   0   0   2   2   0   2   2   2   2   2   0   0   0   0   0   2   2   0   0   2   0   0   2   0   0   0   0   2   0   2   2   0   0   2   2   2   0   2   0   2   2   0   2   2   2   0   2   2   2   0   0   2   0   0   0   2   0   0   0   2   0   0   0   0   0   0   2   2   0   2   0   0   0   0   2   2   2   2   2   0   2   0   2   0   0   0   0   2   2   0   0   2   0   2   0   2   0   2   2   0   2   0   0   0   2   0   2   2   2   0   0   0   0   0   0   2   0   0   2   2   2   2   2   2   0   2   0   0   2   0   0   2   2   2   0   0   0   0   2   0   0   2   0   2   2   2   0   2   0   2   0   0   2   2   2   0   0   2   2   2   2   0   0
 MK-2-11                0   0   0   0   2   0   2   0   2   0   2   0   2   2   2   2   0   0   0   0   2   2   2   2   2   2   0   0   2   2   2   2   0   0   2   2   2   0   0   2   2   0   2   2   2   2   2   0   2   0   0   0   2   2   0   0   2   0   0   2   0   0   2   0   2   0   2   2   0   0   2   2   0   0   2   0   2   0   0   2   2   2   0   2   2   2   0   0   2   0   0   0   2   0   2   2   2   0   0   0   0   0   0   2   2   0   2   0   0   0   0   2   2   2   2   2   0   2   0   2   2   0   0   2   2   2   0   2   2   0   2   0   2   0   2   0   0   2   0   0   0   2   2   2   2   2   0   0   0   0   0   0   2   0   0   2   2   2   2   0   2   0   2   0   0   2   0   0   2   2   2   0   0   0   0   2   0   0   2   0   2   2   2   0   2   0   2   0   0   2   2   0   0   0   0   2   2   2   0   0
 MK-2-12                0   0   0   0   2   0   2   0   2   0   2   0   2   2   2   2   0   0   0   0   2   0   2   2   2   2   0   0   0   2   2   2   0   0   2   2   2   0   0   2   2   0   2   2   2   2   2   0   2   0   0   0   2   2   0   0   2   0   0   2   0   0   2   0   2   0   2   2   0   2   2   2   0   0   2   0   2   0   0   2   2   2   2   2   2   2   0   2   0   0   0   0   2   0   2   2   2   0   0   0   0   0   2   2   2   0   2   0   0   2   0   2   2   2   2   2   0   2   0   2   2   0   0   2   2   2   0   2   2   0   2   0   2   0   2   0   0   2   0   0   0   2   2   2   0   2   0   0   2   0   0   0   2   0   0   2   2   2   2   0   2   2   2   0   0   2   2   0   2   2   2   0   0   0   0   2   0   2   2   0   2   2   2   0   2   0   2   0   0   2   2   0   0   0   0   2   2   2   0   0
 MK-2-13                0   0   0   0   2   0   2   0   2   0   2   0   2   2   2   2   2   0   0   0   2   0   2   2   2   2   0   0   0   2   2   2   0   0   2   2   2   0   0   2   2   0   2   2   2   0   2   0   2   0   0   0   0   2   0   0   2   0   0   2   0   0   2   0   2   0   2   2   0   0   2   2   0   0   2   0   2   0   2   2   2   2   2   2   2   2   0   2   0   0   0   0   0   2   2   2   2   0   0   0   0   0   2   2   2   0   2   0   0   2   0   0   2   2   2   2   0   2   0   2   2   0   0   2   2   2   0   2   2   0   2   0   2   0   2   0   0   2   0   0   0   2   2   2   0   0   0   0   2   2   2   0   2   0   0   2   2   2   0   0   2   2   2   0   0   2   2   0   2   0   2   0   0   0   0   2   0   2   2   0   2   2   2   0   0   2   2   0   0   2   2   0   0   0   0   2   2   2   0   0
 MK-2-14                0   2   2   0   2   0   2   0   2   2   2   0   2   2   2   2   2   0   0   0   0   2   2   2   2   2   0   0   0   2   2   2   0   0   2   0   2   0   2   2   2   0   2   2   2   0   0   0   2   0   2   0   0   2   0   0   2   0   0   2   0   0   2   0   2   0   2   2   0   0   0   2   0   0   2   2   2   0   2   2   2   2   2   2   2   2   0   2   0   0   0   0   0   2   2   2   2   0   2   0   0   0   2   2   2   0   2   0   0   2   0   0   2   2   2   2   2   0   0   2   2   2   0   2   2   2   0   2   2   0   2   0   2   0   2   0   0   2   0   0   0   2   2   2   0   2   0   0   2   2   2   2   2   0   0   2   2   2   2   0   2   2   0   0   2   2   2   0   2   0   2   0   0   0   0   2   0   0   2   0   2   2   2   0   0   2   2   0   0   2   2   0   0   0   0   2   2   2   0   0
 MK-2-15                0   2   2   0   2   2   2   0   2   2   2   0   2   2   0   2   2   0   0   0   0   2   2   2   2   2   0   0   0   2   2   2   0   0   2   0   2   2   0   2   2   0   2   0   2   0   0   2   2   0   2   0   0   2   2   2   2   0   0   2   0   0   2   0   2   2   2   2   2   0   0   2   0   0   0   2   2   0   2   2   2   2   2   2   2   2   0   0   0   0   0   0   0   2   2   2   2   0   0   0   0   0   2   2   2   0   2   0   0   2   0   0   2   2   2   0   2   0   2   2   0   2   0   2   2   2   0   2   2   0   2   0   2   0   2   0   0   2   0   0   0   2   2   2   0   2   0   0   2   2   2   2   2   0   0   2   2   2   2   0   0   2   0   0   2   2   2   0   2   0   2   0   0   0   0   2   2   0   2   0   2   2   2   0   2   2   2   2   0   2   2   0   0   0   0   2   2   2   2   0
 MK-2-16                2   2   0   2   2   2   2   0   2   2   2   0   2   2   0   2   2   0   2   0   0   2   2   2   2   2   0   0   0   2   2   2   0   0   2   0   2   2   2   2   2   0   2   0   2   0   0   2   2   0   2   2   0   2   2   2   2   0   0   2   0   0   2   0   2   2   2   2   0   0   2   2   0   2   2   2   2   0   2   2   2   2   2   0   2   2   0   0   0   2   0   0   2   2   2   2   2   0   0   0   0   0   0   2   2   0   2   0   0   2   0   0   2   2   2   0   2   0   2   2   0   2   0   2   2   2   0   2   2   0   2   0   0   0   2   0   0   2   0   0   0   2   2   2   0   2   0   0   2   2   0   2   2   0   0   2   2   2   2   0   0   2   0   0   2   2   2   0   2   2   0   2   0   0   0   2   2   0   2   0   0   2   2   0   2   2   2   0   2   2   2   0   0   0   0   2   2   2   2   0
 MK-3-1                 0   0   2   2   2   2   0   0   0   2   2   0   2   0   0   0   0   0   2   2   2   2   2   2   0   0   2   2   2   0   0   0   0   0   0   0   2   0   2   2   0   2   2   2   2   2   0   0   2   0   0   2   0   0   2   2   2   0   2   2   0   2   0   0   2   2   2   0   2   0   0   0   2   0   2   2   0   0   0   0   2   2   0   0   2   2   2   2   2   2   2   0   0   2   0   0   2   0   2   0   2   2   0   2   0   0   2   0   0   2   0   0   0   2   2   2   2   2   2   0   2   2   2   2   2   0   2   2   0   2   2   2   2   2   0   2   0   0   2   0   0   0   2   2   2   0   0   0   2   0   0   2   0   0   2   2   0   2   0   2   2   2   0   2   0   2   2   0   0   0   2   2   0   0   0   2   2   0   2   2   2   2   2   2   0   0   2   2   0   0   2   0   0   0   0   2   2   0   2   2
 MK-3-2                 0   0   2   2   2   2   2   0   0   2   2   0   2   0   0   0   2   0   2   2   2   2   2   2   0   0   2   0   2   0   0   0   0   0   0   0   2   0   2   2   0   2   2   2   2   2   0   0   2   0   0   2   0   0   2   2   2   0   2   2   0   2   0   0   2   0   2   0   2   0   0   0   2   0   2   2   0   0   0   0   2   2   0   0   2   0   2   2   2   2   2   0   0   2   0   0   0   0   0   0   2   2   0   2   0   0   2   0   0   2   2   0   0   2   2   2   2   2   2   0   2   2   2   2   2   0   2   2   0   2   2   2   2   2   0   2   0   0   2   0   0   0   2   2   0   0   2   0   2   0   0   2   0   0   2   0   0   2   0   2   2   0   0   2   0   2   2   0   0   0   2   2   0   0   0   2   2   0   2   2   2   2   2   2   0   0   0   2   0   0   2   0   2   0   0   2   2   0   2   2
 MK-3-3                 0   0   2   2   2   2   2   0   0   2   2   0   2   0   0   0   2   0   2   2   2   2   2   2   2   0   2   0   2   0   0   0   0   0   0   2   2   0   2   2   0   2   2   2   2   2   0   0   2   2   0   2   0   0   2   2   2   0   2   2   2   2   0   0   2   0   0   0   2   0   2   0   2   0   2   2   0   0   0   0   2   2   0   0   2   0   2   2   2   2   0   0   0   2   0   0   0   0   0   0   2   0   0   2   0   0   2   2   0   2   0   0   0   0   2   2   2   2   2   0   2   2   0   2   2   0   2   2   0   2   0   2   2   2   0   2   0   0   2   0   2   0   2   2   0   0   2   2   2   0   0   2   0   0   2   2   0   2   0   0   0   0   0   2   0   2   2   0   0   2   2   0   0   0   2   2   2   0   2   2   2   2   2   2   0   0   0   2   0   0   2   0   2   0   0   0   2   0   2   2
 MK-3-4                 0   0   2   0   2   2   2   0   0   2   0   0   2   0   0   0   0   0   2   2   2   2   2   2   2   0   2   0   2   0   0   0   0   0   2   2   2   0   2   2   0   0   2   2   2   2   0   0   2   2   0   0   2   0   2   2   2   0   0   2   2   2   0   0   2   2   0   0   2   0   2   0   2   0   2   2   2   0   0   0   2   2   0   0   2   0   2   2   2   2   0   0   0   2   0   0   0   0   0   0   2   0   0   0   0   0   2   2   0   2   0   2   2   0   2   2   2   2   2   0   2   0   0   2   2   0   2   2   0   2   2   2   2   2   0   2   0   0   2   0   2   2   0   2   0   0   2   2   2   0   0   2   0   0   2   2   0   2   0   0   0   0   0   0   0   2   0   0   0   2   0   0   0   0   2   2   2   0   2   2   2   2   2   2   0   0   0   2   0   0   2   0   2   0   0   0   2   0   2   2
 MK-3-5                 0   0   2   0   2   2   2   0   2   2   0   0   2   0   0   0   0   0   2   2   2   2   2   2   2   0   2   0   0   0   0   0   0   0   2   2   2   0   2   2   0   0   2   2   2   0   0   0   2   2   0   0   2   0   2   2   2   0   0   2   2   2   0   0   2   2   0   0   2   2   2   0   2   0   2   0   2   0   0   0   2   2   0   0   2   0   2   2   2   2   0   0   0   2   0   0   0   0   0   0   2   0   0   2   0   0   2   2   0   2   0   2   2   2   2   2   2   2   2   0   2   0   0   2   2   0   2   2   0   0   2   2   2   2   2   2   0   0   2   0   2   0   2   2   0   0   2   2   2   0   0   2   0   0   2   2   0   2   0   0   0   0   0   0   0   2   0   0   0   2   2   0   0   0   2   2   2   0   2   0   2   2   2   2   0   2   0   2   0   0   2   0   2   0   0   0   0   0   2   0
 MK-3-6                 0   0   2   0   2   2   2   0   2   2   0   0   2   0   0   0   2   0   2   2   2   0   2   2   2   0   2   0   0   0   0   0   0   2   2   2   2   2   2   2   0   0   2   2   2   0   0   0   2   2   0   0   2   0   2   0   2   0   0   2   2   2   0   0   2   2   0   0   2   2   2   0   2   0   2   0   2   0   0   0   2   2   0   0   2   0   2   2   2   2   0   0   0   2   0   0   0   0   0   0   2   0   0   2   0   2   2   2   0   2   0   2   2   2   0   2   0   2   2   0   2   0   0   2   2   0   2   2   0   0   2   2   2   2   2   2   2   0   2   0   2   0   2   2   0   0   2   2   2   0   0   2   0   0   2   2   0   2   0   0   0   0   0   0   0   2   0   0   0   2   2   0   2   0   2   2   2   0   2   2   2   2   2   2   0   2   0   2   0   0   2   0   2   0   0   0   0   0   2   0
 MK-3-7                 0   0   2   2   2   2   2   0   2   2   0   2   2   0   0   0   2   0   2   2   2   0   2   0   2   0   2   0   0   0   0   0   0   2   2   2   2   2   2   2   0   0   2   2   2   0   0   0   2   2   0   0   2   2   2   0   2   0   0   2   2   2   0   0   2   0   0   0   2   2   0   0   2   0   2   0   2   0   0   0   2   2   0   0   2   0   2   2   2   2   0   0   0   2   0   0   0   0   0   0   2   0   0   2   0   2   2   2   0   2   2   2   2   2   0   2   0   2   2   0   2   2   0   2   2   0   2   0   0   0   2   2   2   2   2   2   2   0   2   0   2   0   2   0   0   0   2   2   2   0   0   2   0   0   2   2   0   2   0   0   2   0   2   0   0   2   0   0   2   2   2   0   2   0   2   2   2   0   2   2   2   2   2   2   0   2   0   2   2   0   2   0   2   0   0   0   0   0   2   0
 MK-3-8                 0   0   2   2   2   2   2   0   2   2   0   0   2   0   0   0   2   0   2   2   2   0   2   0   0   0   2   0   2   0   0   0   0   2   2   2   0   2   2   2   0   0   2   2   2   0   0   0   0   2   0   0   2   2   2   0   2   0   0   2   2   2   0   0   2   0   0   0   2   2   0   0   0   0   2   0   2   0   0   0   2   2   2   0   2   0   2   2   2   2   0   0   0   2   0   0   0   0   0   0   2   0   0   2   0   2   2   2   0   2   2   0   2   2   0   0   0   2   2   0   2   2   0   2   2   0   2   0   2   0   2   2   0   2   2   2   0   2   2   0   2   0   2   0   0   0   2   2   2   0   0   2   0   0   2   2   0   2   0   0   2   0   2   0   0   2   0   0   2   2   0   0   2   0   2   2   0   0   2   0   2   2   2   2   0   2   0   0   2   0   2   0   2   0   0   0   0   0   2   0
 MK-3-9                 0   0   2   2   2   2   2   0   2   2   0   0   0   0   2   0   2   0   2   2   2   0   2   0   0   0   2   0   0   0   0   0   0   2   2   2   0   2   2   2   0   0   2   2   2   0   0   0   0   2   0   0   2   2   2   0   2   0   2   2   2   0   0   0   2   0   0   0   2   2   0   0   0   0   0   0   2   0   0   0   2   2   2   2   0   2   2   2   2   2   0   0   0   2   0   0   0   0   0   0   2   0   0   2   2   2   2   2   0   2   2   0   2   2   0   2   0   2   2   0   2   2   0   2   2   0   2   0   2   0   2   2   0   2   0   2   0   2   2   0   2   0   2   0   0   0   2   2   2   0   0   2   0   0   2   2   0   2   0   0   2   0   2   0   0   2   0   0   2   2   0   0   2   0   2   2   0   0   2   0   2   2   2   2   0   2   0   0   2   2   2   0   2   0   0   2   0   0   2   0
 MK-3-10                0   2   2   2   2   2   2   0   2   2   0   0   0   2   2   0   2   0   2   2   2   0   2   0   0   0   2   2   0   0   0   0   0   2   2   2   0   2   2   2   0   0   2   2   2   0   0   0   0   2   0   0   2   2   2   0   2   0   2   2   2   0   0   0   2   0   0   0   2   2   0   0   0   0   0   0   2   0   0   0   2   2   2   2   0   2   2   2   0   2   0   0   0   2   0   0   0   0   0   2   0   2   0   2   2   2   2   2   0   2   2   0   2   2   0   2   0   2   2   0   2   0   0   2   2   0   2   0   0   0   2   2   0   2   0   2   0   0   2   0   2   0   2   0   2   0   2   2   2   0   0   2   0   0   2   2   0   2   0   0   2   0   2   0   0   2   0   0   2   2   0   0   2   0   2   2   0   0   2   0   2   2   0   2   0   2   0   0   2   2   2   0   2   0   0   2   0   0   2   0
 MK-3-11                0   2   2   2   2   2   2   0   2   2   0   0   0   2   2   2   2   0   2   2   0   0   2   0   0   2   2   2   0   0   0   2   0   2   2   2   0   2   2   2   0   0   2   2   2   0   0   0   0   0   0   0   0   2   2   0   2   0   2   0   2   0   0   2   2   0   0   0   2   2   0   0   0   0   0   0   2   0   0   0   2   2   2   2   0   2   2   2   0   2   0   0   0   2   0   0   0   0   0   2   0   2   0   2   2   0   2   2   0   2   2   0   2   2   0   2   0   2   2   0   2   0   0   2   2   0   2   2   0   0   2   2   0   2   0   2   0   0   2   0   2   0   0   0   2   0   2   2   2   0   0   2   0   0   0   2   0   2   0   0   0   0   2   0   0   2   0   0   0   2   0   0   2   0   2   2   2   0   2   0   2   2   0   2   2   2   0   0   2   0   2   0   0   0   2   2   0   0   2   2
 MK-3-12                0   2   0   2   2   2   2   2   2   2   0   0   0   2   2   2   2   0   2   2   0   0   2   0   0   2   2   2   0   0   0   2   0   2   2   2   0   0   2   2   0   0   2   2   2   2   2   0   0   0   0   0   0   2   2   0   2   0   2   0   2   2   0   2   2   0   0   0   0   2   2   0   0   0   0   0   2   0   0   0   2   2   2   0   0   2   2   2   0   2   0   0   0   2   0   0   0   0   0   2   2   2   0   2   2   0   2   2   0   0   2   0   0   2   0   2   0   2   2   0   2   0   0   2   2   0   2   0   0   0   2   0   0   2   2   2   0   0   2   0   2   2   0   0   2   0   2   2   2   0   0   2   0   0   0   2   0   2   0   0   0   0   2   0   0   2   0   0   0   2   0   0   2   0   2   2   2   2   2   0   2   2   0   2   2   2   0   0   2   0   2   0   0   0   2   2   0   0   2   2
 MK-3-13                0   2   0   2   2   2   2   2   2   0   0   0   0   2   2   2   2   0   2   2   2   0   2   0   0   2   2   2   0   0   0   2   0   2   2   0   0   2   2   2   0   0   2   2   2   2   2   0   0   0   0   0   0   2   0   2   2   0   2   0   2   2   0   2   2   0   2   0   0   2   2   0   0   0   2   0   2   0   0   0   2   2   2   0   0   2   2   2   0   2   2   0   0   2   0   0   0   0   2   2   2   2   0   2   2   0   0   2   0   0   2   0   2   2   0   2   0   2   2   0   2   0   0   2   2   0   2   0   0   0   2   0   0   2   2   2   0   0   2   0   2   2   0   0   2   0   2   2   2   0   0   2   0   0   0   2   0   2   0   0   0   0   2   0   0   2   0   0   0   2   0   0   2   0   2   2   2   2   2   0   2   2   0   2   2   2   0   0   2   0   2   2   2   0   2   2   0   0   2   2
 MK-3-14                0   2   0   0   2   2   2   0   2   0   0   2   0   2   2   2   2   0   2   2   2   0   2   0   0   0   2   2   0   2   0   2   0   2   0   0   0   2   2   2   0   0   0   2   2   2   2   2   2   2   0   0   0   2   0   2   2   0   2   0   0   2   0   2   2   0   2   0   0   2   2   0   0   0   2   0   2   0   0   0   2   2   2   0   2   2   2   2   2   2   2   0   2   0   0   0   0   0   2   2   0   0   0   2   2   0   0   2   0   0   2   0   2   2   0   2   0   2   2   0   2   0   0   2   2   0   2   0   0   0   2   0   0   2   2   2   2   2   2   0   2   2   0   2   2   0   2   2   2   0   0   2   0   0   2   2   0   2   0   0   0   0   0   0   0   2   0   0   2   2   0   0   2   0   2   2   2   2   2   0   2   0   0   2   2   2   0   0   0   2   0   2   2   0   2   2   0   2   2   2
 MK-3-15                0   2   0   0   2   2   2   0   2   0   0   2   0   2   2   2   2   0   2   2   0   2   2   0   0   2   2   2   0   2   0   2   0   2   2   0   0   2   0   0   0   0   0   2   2   2   2   2   2   2   0   0   0   2   0   2   2   0   2   0   0   0   0   2   2   0   2   0   0   2   0   2   0   0   2   0   2   0   0   2   2   2   2   0   2   2   2   0   2   2   2   0   2   0   2   0   0   0   2   2   0   0   0   2   2   2   0   2   0   0   2   0   2   2   0   2   0   2   0   0   0   0   0   0   2   0   2   0   0   0   2   0   0   2   2   2   0   2   2   0   2   2   0   2   2   0   2   2   2   0   0   2   0   0   2   2   0   2   0   0   0   0   2   0   0   0   0   0   2   2   0   0   2   0   2   2   0   2   2   0   2   0   0   2   2   2   0   0   0   2   0   2   2   0   2   2   2   2   2   2
 MK-3-16                0   2   0   0   2   0   2   0   2   0   0   2   2   2   0   2   2   0   2   2   0   2   2   0   0   2   2   2   0   2   0   2   0   2   2   0   0   2   0   0   0   0   0   2   2   2   2   2   2   2   0   0   0   2   0   0   2   0   2   0   0   0   0   2   2   0   0   0   0   2   2   0   0   0   2   2   2   0   2   2   0   2   2   2   2   2   2   0   2   2   2   0   2   0   2   0   0   0   2   2   0   0   0   0   2   0   0   2   0   0   2   0   2   0   2   2   0   2   0   0   0   0   0   0   2   2   2   0   0   0   2   0   0   2   2   2   2   2   2   0   2   2   0   2   2   0   2   2   2   0   0   2   0   0   2   2   0   2   0   0   0   0   2   0   0   0   0   0   2   0   0   2   2   0   2   2   0   0   2   0   2   0   0   2   2   2   0   0   2   2   2   2   2   0   2   2   2   2   2   0
 MK-4-1                 2   2   2   2   2   0   2   0   0   2   0   2   2   0   2   2   2   0   2   2   2   0   2   0   0   0   2   0   2   2   0   0   2   2   0   2   0   2   0   0   0   2   2   0   2   2   0   2   2   2   2   0   2   0   2   2   0   0   0   0   0   0   0   2   0   0   0   2   0   2   0   2   2   2   0   0   2   2   2   2   0   2   2   2   2   0   2   2   2   0   2   2   2   0   2   0   2   2   0   0   2   2   0   2   0   2   2   0   2   0   2   0   2   0   2   2   0   2   0   2   0   0   2   2   0   0   2   2   0   0   0   2   2   2   0   0   2   0   0   2   2   0   2   2   0   0   2   2   2   2   0   0   2   0   0   2   0   0   0   0   2   0   0   0   0   2   2   0   0   0   0   0   0   0   0   2   2   2   0   0   0   2   0   2   2   0   2   0   2   0   2   2   0   0   0   2   0   0   0   0
 MK-4-2                 2   2   2   2   2   0   2   0   0   0   0   2   2   0   2   2   2   0   2   2   0   0   2   0   0   0   2   0   2   2   0   0   2   2   0   2   2   2   0   0   0   2   2   0   2   2   0   2   0   2   2   0   0   0   2   2   0   0   0   0   0   0   2   0   0   0   2   2   0   2   0   2   2   2   0   0   2   2   2   2   0   2   2   2   2   0   2   2   2   0   0   0   2   0   2   0   2   0   0   0   2   2   0   0   0   2   2   0   2   0   0   0   2   0   2   0   2   0   0   2   0   0   2   2   0   0   2   2   2   0   0   2   2   2   0   0   2   0   0   0   2   2   2   2   0   0   2   2   2   0   0   2   0   0   0   2   0   0   0   0   2   0   0   0   0   2   2   0   0   0   0   0   0   0   0   2   2   2   0   0   0   2   0   2   0   0   2   0   2   0   2   2   0   0   0   0   0   0   0   0
 MK-4-3                 2   2   2   2   2   0   0   0   0   0   2   2   2   0   2   0   2   2   2   2   0   2   2   0   0   0   2   0   0   2   0   0   2   2   0   0   2   2   0   0   0   2   2   0   2   2   0   2   0   2   2   0   0   2   2   2   0   0   0   0   0   0   0   0   0   2   2   2   0   0   0   2   2   2   0   0   2   2   2   2   0   2   2   2   2   0   2   2   2   0   0   0   2   0   0   0   2   0   0   0   0   2   0   0   0   2   2   0   2   0   0   0   2   0   2   0   2   0   0   0   0   0   2   2   0   0   0   2   2   0   0   2   2   2   0   0   0   0   0   0   0   2   2   2   0   0   2   2   2   0   0   2   0   0   0   2   2   0   0   2   2   0   0   0   0   2   2   0   0   0   2   0   0   0   0   2   2   2   0   0   0   2   0   2   2   0   2   0   2   0   2   2   0   0   0   0   0   0   0   0
 MK-4-4                 2   2   2   2   0   0   0   0   0   0   2   2   2   2   2   0   2   2   2   2   2   2   2   0   0   0   2   0   0   2   0   2   2   2   0   0   2   2   0   0   0   2   2   0   2   2   0   2   0   2   2   0   2   2   2   2   0   0   0   0   0   0   2   0   0   2   2   2   0   0   0   2   2   2   0   0   2   2   2   2   0   2   2   2   2   0   2   2   2   0   0   0   2   0   0   0   2   0   0   0   2   2   0   2   0   2   2   0   2   0   0   0   2   0   2   0   2   2   0   0   0   0   0   2   0   0   0   2   2   0   0   2   2   2   2   0   2   0   2   0   0   0   2   2   0   0   2   2   2   0   0   2   0   0   0   2   2   0   0   2   0   0   0   0   0   2   2   0   0   0   2   0   0   0   0   0   2   2   2   0   0   2   0   2   2   0   2   0   2   0   2   2   0   0   0   0   0   0   0   0
 MK-4-5                 2   2   2   2   0   0   0   0   0   0   2   2   2   2   2   0   2   2   0   2   0   2   0   0   0   0   2   2   0   0   0   2   0   2   0   0   2   2   0   0   0   2   2   0   2   2   2   2   0   2   2   0   2   2   2   2   0   0   0   0   0   0   2   0   0   2   2   2   0   0   0   2   2   2   0   2   2   2   0   2   0   2   2   2   2   0   2   0   2   0   0   0   2   0   0   0   2   2   0   2   2   2   0   0   0   2   2   0   2   0   0   0   2   0   2   0   2   2   0   0   0   0   0   2   2   0   0   2   0   0   0   2   0   2   2   0   2   0   2   0   0   2   2   2   0   0   2   0   2   0   0   2   0   0   0   2   2   0   0   2   0   0   0   0   0   2   2   0   0   0   2   0   0   0   0   0   2   2   2   0   0   2   0   2   2   0   2   2   2   0   2   2   0   2   0   0   0   0   0   0
 MK-4-6                 2   2   0   2   0   0   0   0   0   2   2   2   2   2   2   0   2   2   0   2   0   2   0   0   0   0   2   2   0   0   0   2   0   2   0   0   2   2   0   0   0   2   2   0   2   2   2   2   0   2   2   0   2   2   2   2   0   0   0   0   2   0   2   0   0   2   2   2   0   0   2   2   2   2   0   2   2   2   0   2   0   2   2   2   2   0   0   0   2   2   2   0   2   0   0   0   2   2   0   2   2   2   2   0   0   2   2   0   2   0   0   0   2   0   2   0   2   2   0   0   0   0   2   2   2   0   0   2   0   0   0   2   0   2   2   0   2   0   2   0   0   2   0   2   2   0   2   0   2   0   0   2   0   0   2   2   2   0   2   2   0   0   0   0   0   2   2   0   0   0   2   0   0   0   0   0   2   2   2   0   0   2   0   2   2   0   0   2   2   0   2   2   0   2   0   0   0   0   0   0
 MK-4-7                 2   2   2   2   0   0   0   0   0   2   2   2   2   2   0   0   2   2   0   2   0   2   0   0   2   0   2   2   0   0   0   0   0   2   0   0   2   2   0   0   2   2   2   2   0   0   2   2   0   2   2   0   2   2   2   2   0   0   0   0   2   0   2   0   0   2   2   2   0   0   0   2   0   2   0   2   2   2   0   2   0   0   2   2   2   2   0   0   2   2   2   0   2   0   0   0   2   0   0   2   2   2   0   0   0   2   2   0   2   0   0   0   2   0   2   0   0   2   0   0   0   0   2   2   2   0   0   2   0   0   0   2   0   2   2   0   2   0   2   0   0   2   0   2   2   0   2   0   2   0   0   2   2   0   2   2   2   0   2   2   0   0   0   0   0   2   2   0   0   0   2   0   0   0   2   0   2   0   2   0   0   2   2   2   0   0   0   2   2   0   2   2   0   2   0   0   0   0   0   0
 MK-4-8                 0   0   2   2   0   0   0   0   0   2   0   2   2   2   0   2   2   2   0   2   0   0   0   2   2   0   2   0   0   0   0   0   0   2   0   0   2   2   0   0   0   2   2   2   2   0   2   2   0   2   2   2   2   2   0   2   0   0   0   0   0   0   2   0   0   2   2   2   0   0   0   2   0   2   0   2   0   2   2   0   0   0   2   2   2   2   0   0   2   2   2   2   2   0   0   2   2   0   0   2   2   2   0   0   0   2   2   0   2   0   0   0   2   0   2   0   0   2   0   0   0   0   2   2   2   0   0   0   0   0   0   2   2   2   2   0   2   0   2   0   0   2   0   2   2   0   2   0   2   0   0   2   2   0   0   2   2   0   2   2   0   0   0   0   0   2   2   0   0   0   2   2   0   0   2   0   0   0   2   0   0   2   2   2   0   0   0   2   2   0   2   2   0   2   0   0   0   0   0   0
 MK-4-9                 0   0   2   2   0   0   0   0   0   2   0   2   0   2   0   2   2   2   0   0   0   0   0   2   2   0   2   0   0   2   0   0   0   2   0   0   2   2   0   0   0   2   2   2   2   0   2   2   0   2   2   2   0   2   0   2   0   0   0   0   0   0   2   0   0   2   2   0   0   0   2   2   0   2   0   2   2   2   2   0   0   0   2   2   2   2   0   0   2   0   2   2   2   0   0   2   2   0   0   2   2   2   0   0   0   2   2   0   2   0   0   2   2   0   2   0   0   2   0   0   0   0   0   2   2   0   0   0   0   0   0   2   2   2   2   0   2   0   2   0   0   2   0   2   0   0   2   2   2   0   0   2   2   0   0   2   2   0   0   2   2   0   0   0   2   0   2   0   0   0   2   2   0   0   2   0   2   0   2   0   0   2   2   2   0   0   0   2   2   0   2   2   0   2   0   0   0   0   0   0
 MK-4-10                0   0   2   2   0   0   2   0   0   2   0   2   0   2   0   2   2   2   2   0   0   0   0   2   2   0   2   0   0   2   0   0   0   2   0   0   2   2   0   0   0   2   2   2   2   0   2   0   0   2   0   2   0   2   0   2   2   0   2   0   0   2   2   0   0   2   2   2   2   0   2   2   0   0   0   2   2   2   2   0   0   0   2   2   2   2   0   0   0   0   2   2   2   0   0   2   0   0   0   2   0   2   0   0   2   2   2   0   2   0   0   2   2   0   2   2   0   2   0   2   0   0   2   2   2   0   0   0   0   0   0   2   2   2   2   0   2   0   2   0   0   2   0   2   0   0   2   2   0   0   0   2   0   0   0   2   2   0   2   2   2   0   0   0   2   0   2   0   0   0   2   2   0   0   2   0   2   0   0   0   0   2   2   2   0   0   2   2   2   0   2   2   0   2   0   0   2   0   0   0
 MK-4-11                0   0   2   2   0   0   2   0   0   2   0   2   0   2   2   2   2   2   0   0   2   0   0   2   2   0   2   0   0   2   0   0   0   2   0   0   0   2   0   0   0   2   2   2   0   0   2   0   0   2   0   2   0   0   2   2   2   0   2   0   0   2   0   0   0   2   2   2   2   0   0   2   0   0   0   2   2   2   2   2   0   0   2   2   2   2   0   0   0   0   2   2   2   0   0   2   0   0   0   2   0   2   0   2   2   2   2   0   2   2   0   2   2   0   0   2   0   2   0   0   0   0   2   2   2   0   0   0   0   0   2   0   2   2   2   0   2   0   0   0   0   0   0   2   0   0   2   2   0   0   0   2   0   0   0   2   2   0   2   2   2   0   0   0   2   0   2   0   0   0   2   2   0   0   2   0   2   0   0   0   0   2   2   2   0   0   2   2   2   0   0   2   0   2   0   0   2   0   0   0
 MK-4-12                0   0   2   2   0   0   2   0   0   2   0   2   0   2   2   2   2   2   0   0   2   0   0   2   2   0   2   0   0   2   0   0   0   2   0   0   0   2   2   0   0   2   2   2   0   0   2   0   0   2   0   2   2   0   2   2   0   0   2   0   0   2   0   0   0   0   2   2   2   0   2   2   0   0   0   2   2   2   2   2   2   0   2   2   2   2   0   0   0   0   2   2   2   0   0   2   0   0   0   2   0   2   0   2   2   2   2   0   2   2   0   0   2   0   0   2   0   0   0   0   0   0   2   2   2   0   0   2   0   0   2   2   2   2   2   0   2   0   0   0   2   0   0   2   0   0   2   2   0   0   0   0   0   0   0   2   2   2   2   2   2   0   0   0   2   0   2   0   0   0   2   0   2   2   2   0   2   0   0   2   0   0   2   2   0   2   2   2   2   0   0   2   2   2   0   0   2   0   0   0
 MK-4-13                0   0   2   0   0   0   2   0   0   2   0   2   0   2   0   2   2   2   0   0   2   0   0   2   0   0   2   2   0   2   0   0   0   2   0   0   0   2   0   0   0   2   2   2   0   0   2   0   0   2   2   2   2   2   2   0   0   0   2   0   0   2   0   0   0   0   2   2   2   0   2   2   0   0   0   2   2   2   2   2   2   0   2   2   2   2   0   0   2   0   2   2   0   2   2   2   0   0   0   0   0   2   0   2   2   2   2   0   2   2   0   0   2   0   0   2   0   0   0   0   0   0   2   2   2   0   0   2   0   0   2   2   2   2   2   2   2   0   0   0   2   0   0   2   0   0   2   2   0   0   0   0   0   0   0   2   0   2   2   2   2   0   0   0   2   0   2   0   0   0   2   0   2   2   2   0   2   0   0   2   0   2   2   2   0   2   2   2   2   0   0   2   2   2   0   0   2   0   0   0
 MK-4-14                0   0   0   0   2   0   2   0   0   2   0   2   0   2   0   2   2   2   0   0   0   0   0   2   0   0   2   2   0   2   0   0   0   2   0   0   0   0   0   0   0   2   2   2   2   0   0   0   0   2   2   2   2   2   2   0   0   0   2   0   0   2   0   0   0   0   2   2   2   0   0   2   2   0   0   2   2   2   2   2   2   0   2   2   2   2   0   0   2   0   2   2   0   0   2   2   0   0   0   2   0   2   0   2   2   2   2   0   2   2   0   2   2   0   0   2   0   0   0   0   0   0   0   0   2   0   0   2   0   0   2   2   2   0   2   2   2   2   0   0   2   0   2   0   0   0   2   2   2   0   0   0   0   0   0   2   0   2   2   2   2   0   0   0   2   0   2   0   0   0   0   2   2   2   2   0   2   2   0   2   0   2   2   2   0   2   2   2   2   0   0   2   2   2   0   0   2   0   0   0
 MK-4-15                2   0   0   0   2   2   2   0   0   2   0   2   0   2   0   2   2   0   0   0   0   0   0   2   0   0   0   2   0   2   0   0   0   2   0   0   0   0   0   0   0   2   2   2   2   0   0   0   0   2   2   2   2   2   0   2   0   0   2   0   0   0   0   0   2   0   2   2   2   0   0   2   2   0   0   2   2   2   2   2   2   0   2   2   2   2   0   0   2   0   2   2   0   2   2   2   0   0   0   2   0   2   0   2   2   2   2   0   2   2   0   2   2   0   0   2   0   2   0   0   0   0   0   0   2   0   2   2   0   0   2   2   0   0   2   2   2   2   0   0   2   0   2   0   0   2   2   2   2   0   2   0   2   0   0   2   0   2   2   2   2   0   0   0   2   0   2   0   0   0   0   2   2   2   2   0   2   2   0   2   0   2   2   2   0   2   2   2   2   0   0   2   2   2   0   2   2   0   0   2
 MK-4-16                2   0   0   0   2   2   2   0   0   2   0   2   0   2   2   2   2   0   0   0   0   0   0   2   0   0   0   2   0   2   0   0   0   2   0   2   0   0   0   2   0   2   2   2   2   0   0   0   0   2   2   2   2   2   0   2   0   0   2   0   0   2   0   0   2   0   2   2   2   0   0   2   2   0   0   0   2   2   2   2   2   0   2   2   2   2   0   0   2   0   2   2   0   0   2   2   0   0   0   0   0   2   0   2   2   2   2   2   2   2   0   2   2   2   0   2   0   2   0   0   0   0   0   0   2   0   2   2   0   0   2   2   0   2   2   2   2   2   0   0   2   0   0   0   0   2   0   2   2   0   2   0   2   0   0   2   2   2   2   2   2   0   0   0   2   0   0   0   0   0   0   2   2   2   2   0   2   2   0   2   0   2   2   2   0   2   2   2   2   0   0   2   0   0   0   0   2   0   2   2
 MK-5-1                 2   0   2   2   2   2   2   0   0   0   2   2   0   2   0   2   0   2   2   0   2   2   0   0   0   0   0   2   0   0   0   0   2   2   2   0   0   0   2   0   2   2   2   0   0   0   2   0   0   0   0   2   2   2   0   0   2   2   0   0   2   2   0   2   2   2   0   0   2   2   0   0   0   2   2   0   2   2   0   2   0   0   0   2   2   2   2   0   0   2   2   0   0   2   0   2   0   2   0   0   0   0   0   0   0   0   0   2   0   2   2   0   2   0   0   0   0   0   2   2   0   2   2   2   2   0   2   0   2   2   0   0   0   2   2   0   0   2   2   2   2   2   2   0   2   2   2   2   0   2   0   0   0   2   2   2   0   2   0   0   2   0   2   0   0   2   0   2   2   0   2   0   0   0   2   2   0   0   0   0   0   0   0   0   0   0   2   2   0   0   0   0   0   0   0   2   0   0   2   0
 MK-5-2                 2   2   0   2   2   2   2   2   0   0   2   2   0   2   0   2   0   2   0   2   2   2   0   0   0   0   2   2   0   0   0   0   2   2   2   2   0   2   2   0   2   2   2   0   0   0   2   0   0   0   2   2   2   2   0   0   2   0   0   0   0   2   2   2   2   2   0   0   2   2   0   2   0   0   2   0   2   2   0   2   0   0   0   0   2   2   2   0   0   2   2   0   0   2   0   2   0   2   0   0   0   0   0   0   0   0   0   2   0   2   2   0   2   0   0   0   0   0   2   2   0   2   2   2   0   0   2   0   0   2   0   0   0   0   2   0   0   2   2   2   2   2   2   0   2   2   0   2   0   2   0   0   0   2   2   2   0   2   0   0   2   2   0   0   0   2   0   2   2   0   2   0   0   0   2   0   0   0   0   0   0   0   0   0   0   0   2   2   0   0   0   0   0   0   0   2   0   0   2   0
 MK-5-3                 2   2   0   2   2   2   0   2   0   0   2   2   0   2   0   2   2   0   0   2   2   0   0   0   0   0   2   2   0   0   0   0   2   2   2   2   0   2   0   0   2   2   0   0   0   0   2   0   0   0   2   2   2   2   0   0   2   0   0   0   0   2   2   2   2   2   0   0   2   2   0   0   0   0   2   0   2   2   0   2   0   0   0   0   2   2   2   0   0   2   2   0   0   2   0   2   0   0   0   0   0   0   2   0   0   0   0   0   0   2   2   0   2   0   2   0   0   0   2   2   0   2   0   0   0   0   2   0   0   2   0   0   0   0   2   0   0   2   2   2   0   0   2   0   2   0   2   2   0   2   0   0   2   2   2   2   0   2   0   0   2   2   0   0   0   2   0   2   2   2   2   2   0   0   2   0   0   0   0   0   2   0   0   0   0   0   2   2   0   0   0   0   0   2   0   2   0   0   2   0
 MK-5-4                 2   2   0   2   2   0   0   2   0   0   2   2   0   2   0   2   2   0   0   2   2   0   0   0   0   0   2   2   0   0   0   0   2   2   2   2   0   2   0   2   0   2   2   0   0   0   0   0   2   0   2   2   2   2   2   0   2   0   0   0   0   2   0   2   2   2   0   0   2   2   0   0   0   0   2   0   2   2   0   2   0   0   0   0   2   2   2   0   0   2   0   0   0   2   0   2   0   0   0   0   0   0   2   0   0   0   0   0   2   2   2   0   2   0   2   0   0   0   2   2   2   2   0   0   0   2   2   2   0   0   0   0   0   0   2   0   2   2   2   2   2   0   2   0   2   0   2   2   0   2   0   0   2   2   2   2   0   2   0   2   2   0   0   0   0   2   0   2   2   2   2   2   0   2   2   0   0   0   0   0   2   0   0   2   0   0   2   2   0   0   0   0   0   2   0   2   2   0   2   0
 MK-5-5                 2   2   2   2   2   0   0   2   0   0   2   2   2   2   0   2   2   0   0   2   0   0   0   0   0   0   2   2   0   0   0   0   2   2   2   2   0   0   0   2   2   2   0   0   0   0   0   0   2   2   2   2   2   2   2   0   2   0   0   0   0   2   0   2   2   2   0   0   2   2   0   0   0   0   0   0   2   2   2   2   2   0   0   0   2   2   2   0   0   2   0   0   0   2   0   2   2   0   0   0   0   0   2   0   0   0   2   2   2   2   2   0   2   2   2   0   0   0   2   0   2   2   0   0   0   2   2   2   0   0   0   0   0   0   2   0   2   2   2   2   2   0   2   0   2   0   2   2   0   2   0   2   2   2   2   2   0   2   0   2   2   0   0   0   0   2   0   2   2   2   2   2   0   2   2   0   0   0   0   0   2   0   0   2   2   0   2   2   0   0   0   0   0   2   0   2   0   0   2   2
 MK-5-6                 2   2   2   2   2   0   0   2   0   0   2   2   2   2   0   2   2   0   0   2   0   0   0   0   2   0   2   2   0   0   0   0   2   2   2   2   0   0   0   2   2   2   2   0   0   0   0   0   2   2   2   2   2   2   2   0   2   0   0   0   2   2   0   2   2   2   0   0   2   0   0   0   0   0   0   0   2   2   2   2   2   0   0   2   2   2   0   0   0   2   0   0   0   2   0   2   2   2   0   0   0   0   2   0   2   0   2   2   2   2   2   0   2   0   2   0   0   0   2   0   2   0   0   2   2   2   2   2   0   0   0   0   0   0   2   0   2   2   2   2   2   0   2   0   2   0   2   2   0   2   0   0   2   2   0   2   2   2   0   2   0   0   0   0   0   2   0   2   2   2   2   2   0   2   2   0   0   0   0   0   2   0   0   2   2   0   2   0   0   0   0   0   0   2   0   2   0   0   2   2
 MK-5-7                 0   2   0   2   2   0   0   0   0   0   2   2   2   2   0   2   2   0   0   0   0   0   0   0   2   0   2   2   0   2   0   0   2   2   2   2   0   0   0   2   2   2   2   2   0   0   0   0   2   2   2   2   2   2   2   0   0   0   0   0   2   0   0   2   2   0   0   0   2   2   0   0   0   0   0   0   2   2   2   2   2   0   0   2   2   2   0   0   0   2   0   0   0   2   0   0   2   2   0   0   0   2   2   0   2   0   2   2   2   2   0   2   2   0   2   0   0   0   2   0   2   0   0   2   2   2   2   2   0   0   0   0   0   0   2   0   2   2   2   2   2   0   0   2   2   0   2   2   0   2   0   0   2   2   0   2   2   2   0   2   0   0   0   0   0   2   0   2   2   2   2   2   0   2   2   0   0   0   0   0   2   0   0   2   2   0   2   0   0   2   0   0   0   2   0   0   0   0   2   2
 MK-5-8                 0   2   0   2   2   0   0   0   0   0   2   2   2   2   0   2   2   0   0   0   0   0   0   0   2   0   2   2   0   2   0   2   2   0   2   2   0   0   0   2   2   2   0   2   0   0   2   0   2   2   0   2   2   2   2   0   0   0   0   0   2   2   0   2   2   2   2   0   2   0   0   0   0   0   0   0   2   2   2   0   2   0   0   2   2   0   2   2   0   2   2   0   0   2   0   0   2   2   2   0   0   2   2   0   2   2   2   2   2   2   0   2   2   0   2   0   0   0   2   0   2   0   0   2   2   2   0   2   0   0   0   0   0   2   2   0   2   2   2   2   0   2   2   2   2   0   2   2   0   2   0   0   2   2   0   2   0   2   0   2   0   0   0   0   2   2   0   2   2   2   2   2   0   0   0   0   0   0   0   0   2   0   0   2   2   0   2   0   0   2   0   0   0   2   0   0   0   0   2   2
 MK-5-9                 0   2   0   0   2   0   0   0   0   0   2   2   2   2   0   2   2   0   0   0   0   0   0   0   2   0   2   2   0   2   0   2   2   0   2   2   0   0   0   2   2   2   0   2   0   0   2   0   2   0   0   2   2   0   2   0   0   0   0   0   2   2   0   2   2   2   2   0   2   0   0   0   0   0   0   0   2   2   0   0   2   0   0   2   0   0   2   2   0   2   2   0   0   2   0   0   2   2   2   0   0   2   2   0   2   2   2   2   2   2   2   2   2   0   2   2   0   0   2   0   2   0   2   2   2   2   0   2   0   0   0   0   0   2   2   0   2   2   2   2   0   2   2   2   2   0   2   2   0   2   0   0   2   2   0   2   0   2   0   2   0   0   0   0   2   2   0   0   2   2   2   2   0   0   0   2   0   0   0   0   2   0   2   2   2   0   2   0   0   2   0   0   0   2   0   0   0   0   2   2
 MK-5-10                0   2   0   0   2   0   0   0   0   0   2   2   2   2   0   2   2   0   0   0   0   0   0   0   2   0   2   2   0   2   0   2   2   0   2   2   0   0   0   0   2   2   0   2   2   0   2   0   2   0   0   0   0   0   2   0   0   0   0   0   2   2   0   2   2   2   2   0   2   0   0   0   0   2   0   0   2   2   0   0   2   0   2   2   2   0   2   2   0   2   2   0   0   2   0   0   2   2   2   0   0   2   2   0   2   2   2   2   2   2   2   2   2   2   2   2   0   0   0   0   2   0   2   2   2   2   0   2   0   0   0   0   0   2   2   0   0   2   2   2   0   2   2   2   2   0   2   2   0   2   0   0   2   2   0   2   0   2   0   2   0   0   0   0   2   2   2   0   2   2   2   2   0   0   0   2   0   0   0   0   2   0   2   0   2   2   2   0   0   2   0   0   0   2   2   0   0   0   2   2
 MK-5-11                0   2   0   0   2   0   0   0   2   0   2   0   2   2   0   2   2   0   0   0   0   0   0   0   2   0   2   2   0   2   0   0   2   0   0   2   0   0   0   2   2   2   0   2   2   0   2   0   0   0   0   0   0   0   2   0   0   0   0   2   2   2   0   2   0   0   2   2   2   2   0   2   2   2   0   0   2   2   0   0   2   0   2   2   2   0   2   0   0   2   2   0   0   2   2   0   2   2   2   2   0   2   2   0   2   2   2   2   0   2   2   2   2   2   2   2   0   0   0   2   2   0   0   2   0   2   2   2   0   0   0   0   0   2   2   0   0   2   2   2   0   2   2   2   0   0   2   2   2   2   0   0   2   0   0   2   0   2   0   2   0   0   0   0   2   2   2   0   0   2   2   0   0   2   0   2   2   0   0   0   2   0   2   0   2   2   0   0   0   2   0   0   0   2   2   0   2   0   2   2
 MK-5-12                0   0   0   0   2   0   2   0   2   2   2   0   2   2   2   2   2   0   0   0   0   0   0   0   2   0   2   2   2   0   0   2   2   0   0   2   0   0   0   0   2   2   0   2   2   0   2   2   0   0   0   0   2   0   2   0   0   0   0   2   2   2   0   2   0   0   2   2   2   2   0   2   2   2   0   0   0   2   0   0   2   0   2   2   2   0   2   0   0   2   2   0   0   2   0   0   2   0   2   2   0   2   0   2   2   2   2   2   0   2   2   2   2   2   2   2   0   0   0   2   2   0   0   2   0   0   2   0   2   0   0   0   0   0   2   2   0   2   2   2   0   2   0   2   0   0   2   2   2   2   0   2   2   0   0   2   0   2   2   2   0   0   0   0   2   2   0   0   0   2   2   0   2   2   0   2   2   0   0   0   2   0   0   0   2   2   0   0   0   2   0   0   0   2   2   0   2   0   2   2
 MK-5-13                0   0   2   0   0   0   2   0   2   0   2   0   2   2   2   2   2   0   0   0   0   0   2   0   2   0   2   2   2   2   0   2   2   0   0   2   0   0   2   0   2   2   0   2   2   0   2   2   0   0   0   2   2   0   2   0   0   0   0   2   2   2   0   2   0   0   2   2   2   2   0   2   2   2   0   0   0   2   0   0   2   0   2   2   2   0   2   0   0   2   0   0   0   2   0   0   2   0   2   2   0   2   2   2   2   2   2   2   0   2   2   2   2   2   2   0   0   0   0   2   2   0   0   0   2   0   2   0   2   0   0   0   0   0   2   2   0   2   0   2   0   2   0   2   0   0   2   2   2   2   0   2   2   0   0   0   0   2   2   2   0   0   0   0   2   2   0   2   0   2   2   0   2   2   0   2   2   0   0   0   2   0   0   0   2   2   0   0   0   2   0   0   0   2   2   0   0   0   2   2
 MK-5-14                0   0   2   0   0   0   0   0   2   0   0   0   2   2   2   2   0   0   0   0   0   0   2   0   2   0   0   2   2   2   0   2   0   0   0   2   0   0   2   0   2   2   0   2   2   0   2   2   0   2   0   2   2   0   2   2   0   0   0   2   0   2   0   0   0   0   2   2   2   2   0   0   2   2   2   0   0   2   0   0   2   0   2   2   2   0   2   0   0   0   0   0   0   2   0   2   2   2   2   2   0   2   0   0   2   0   2   2   0   2   2   2   2   2   2   0   0   2   0   2   2   0   0   0   2   0   2   0   2   0   0   2   0   0   2   2   0   2   0   2   0   2   0   2   0   0   2   2   2   2   0   2   2   0   0   0   0   2   2   2   0   2   0   0   2   2   0   2   0   2   2   0   0   2   2   2   2   0   0   0   2   0   0   2   2   2   0   0   0   2   0   0   0   2   2   0   0   0   2   2
 MK-5-15                0   0   2   0   0   0   0   0   2   0   0   0   2   2   2   2   0   0   0   0   2   0   2   2   2   0   0   2   2   2   0   0   0   0   0   2   2   2   2   0   2   0   0   2   2   2   2   2   0   0   0   2   2   0   2   2   2   0   0   0   0   2   0   0   0   0   2   0   2   2   0   0   2   2   2   0   0   2   2   0   2   0   2   2   2   0   0   0   0   0   0   2   0   2   0   2   2   2   2   2   0   2   0   0   0   0   2   2   0   2   2   2   2   2   2   0   0   2   0   2   2   0   0   0   2   0   2   0   2   0   0   2   0   0   2   2   0   2   0   2   0   2   0   2   0   0   2   2   2   2   0   0   2   0   0   0   0   0   2   2   0   0   2   0   2   2   0   2   0   2   0   0   0   2   2   2   2   2   0   0   2   0   2   0   2   2   2   0   0   0   0   0   2   0   2   0   2   0   2   2
 MK-5-16                0   0   2   0   0   0   0   0   2   0   0   0   2   2   2   2   0   0   0   0   0   0   2   2   2   0   0   2   2   2   0   0   0   0   0   2   2   2   2   0   2   0   0   2   2   2   2   0   0   0   0   0   2   0   2   2   2   0   0   0   0   2   2   0   0   2   2   0   2   0   0   0   2   2   2   0   2   2   2   0   2   0   2   2   2   0   0   0   0   0   0   2   0   0   0   2   2   2   2   2   0   2   0   0   0   0   2   2   0   2   2   0   2   2   0   2   0   2   2   2   2   0   0   0   2   0   2   0   2   0   0   0   0   0   2   2   0   2   0   2   0   2   0   2   0   0   2   2   2   2   0   0   2   0   0   0   0   0   2   2   0   0   2   0   2   2   0   2   2   2   2   0   0   2   2   2   2   0   0   0   2   0   2   0   2   2   2   0   0   0   0   0   2   0   2   0   2   0   2   0
 MK-6-1                 0   0   2   2   0   2   0   0   0   0   0   2   2   2   2   0   2   2   0   0   2   2   0   2   0   2   2   2   2   2   2   2   0   2   2   2   2   2   0   2   2   0   0   0   0   2   2   2   0   2   2   2   2   2   2   0   0   0   2   0   0   2   2   2   0   2   2   0   2   0   2   2   2   2   2   0   0   2   0   2   2   2   0   0   2   0   0   0   2   0   0   0   0   2   0   0   2   2   0   2   2   2   2   0   0   2   2   2   0   2   2   0   2   0   0   0   2   2   0   2   2   2   2   0   0   0   0   0   0   2   2   2   2   2   0   0   0   0   2   0   2   2   2   0   2   0   0   2   0   2   0   0   0   2   2   2   0   2   0   2   0   2   2   0   2   0   0   0   2   0   2   2   2   0   2   2   0   2   2   2   2   0   0   2   2   2   0   2   0   2   0   2   0   2   2   0   0   2   0   2
 MK-6-2                 0   0   0   0   0   2   0   0   0   0   0   2   2   2   2   2   2   0   0   0   2   2   0   2   0   2   2   2   2   2   2   0   0   2   2   2   2   2   0   2   2   2   0   0   0   2   2   0   0   2   2   2   2   2   2   0   0   2   2   0   0   2   2   2   0   2   2   0   2   2   2   2   2   2   2   2   0   2   0   0   2   2   0   0   2   0   0   0   2   0   0   0   0   2   2   0   2   2   0   2   2   2   2   0   0   2   2   2   0   2   2   0   2   2   2   0   0   2   0   2   2   2   2   0   0   0   0   0   0   2   2   0   2   2   2   0   0   0   2   0   2   2   0   0   2   0   0   2   0   2   0   0   0   2   2   2   0   2   0   2   0   2   2   0   2   0   0   0   2   0   2   2   2   2   2   2   0   2   2   2   2   0   0   2   2   2   0   2   0   2   0   2   0   2   2   0   0   2   0   2
 MK-6-3                 0   0   2   0   0   2   0   2   0   0   0   2   0   2   2   2   2   0   0   0   2   2   0   2   0   2   2   2   2   2   2   0   0   2   2   2   2   2   0   2   2   2   0   0   0   0   2   0   0   2   2   2   2   2   2   0   0   2   2   0   0   2   2   2   0   2   2   0   2   2   2   2   2   2   2   2   0   2   0   0   2   2   0   0   2   0   0   0   2   0   0   0   2   2   2   0   2   2   2   0   2   0   2   0   0   2   2   0   0   2   2   0   2   2   2   0   0   2   0   2   2   2   2   0   0   0   0   0   2   2   2   0   2   2   2   0   0   0   2   0   2   2   0   0   2   0   2   2   0   2   2   0   0   2   2   2   0   2   0   2   0   2   2   0   2   0   0   0   2   0   2   2   2   2   2   0   0   2   2   2   2   0   0   2   0   2   0   2   0   2   0   2   0   2   2   0   0   2   0   2
 MK-6-4                 0   0   2   0   0   2   0   2   0   0   0   2   0   2   2   2   0   0   2   0   2   2   0   2   0   2   2   2   2   2   2   0   0   2   2   2   2   2   0   2   2   2   0   0   2   0   2   0   0   2   2   2   2   2   2   0   0   2   2   0   2   2   2   0   0   2   2   0   2   2   0   0   2   2   2   2   0   2   0   0   2   2   0   0   2   0   0   0   2   0   0   0   2   2   0   2   2   2   2   0   2   0   2   0   0   2   2   0   0   2   2   0   2   0   2   0   0   2   0   2   2   0   2   0   0   0   0   0   2   0   2   0   0   2   2   0   0   0   0   0   2   2   0   0   2   0   0   2   0   2   2   2   0   2   2   2   0   2   0   2   2   2   2   0   0   0   0   0   2   2   2   2   0   2   2   2   0   2   2   2   2   2   0   2   0   2   0   2   0   2   0   2   0   2   2   0   0   2   0   2
 MK-6-5                 0   0   2   0   0   2   0   2   0   0   0   0   2   2   2   2   0   0   2   0   2   2   0   2   0   2   2   2   2   0   2   0   0   2   2   2   2   2   0   2   0   2   0   0   2   0   0   0   0   2   0   0   2   2   2   0   0   2   2   2   2   2   2   0   0   2   2   0   2   2   0   0   2   2   0   2   0   2   0   0   0   2   0   0   2   0   0   0   2   0   0   0   2   2   0   2   2   2   2   0   2   0   2   2   0   2   2   0   0   2   2   0   2   0   2   0   0   2   0   2   2   0   2   0   0   0   0   0   2   0   2   0   0   2   2   0   0   0   0   0   2   2   0   0   2   0   0   2   0   0   2   2   0   2   2   2   0   2   0   2   2   2   2   0   2   0   0   0   2   2   2   2   0   2   2   0   0   2   0   2   2   2   0   2   0   2   2   2   0   2   0   2   0   2   2   0   0   2   0   2
 MK-6-6                 0   0   2   0   0   2   0   2   0   0   2   0   2   2   2   2   2   0   2   0   0   2   0   2   0   2   2   2   2   0   2   0   0   2   2   2   2   2   0   2   0   2   0   0   2   0   0   0   0   2   2   2   2   0   2   0   0   2   2   0   2   2   2   2   0   2   2   0   2   2   0   2   2   2   0   2   0   2   0   2   0   2   0   0   2   0   0   0   2   2   0   0   2   2   2   2   2   2   2   0   0   0   2   2   0   2   2   0   0   2   2   0   2   2   2   0   0   2   0   2   2   0   2   0   0   0   0   0   0   0   2   0   0   2   2   0   0   0   2   0   2   2   0   0   2   0   0   2   0   2   0   2   2   2   2   2   0   0   0   0   2   2   2   2   2   0   0   0   2   2   2   2   2   2   2   0   0   2   0   2   2   2   0   2   0   2   2   2   0   2   0   2   0   0   0   0   2   2   0   2
 MK-6-7                 0   0   0   0   2   2   0   2   0   0   2   2   2   2   2   0   2   0   2   0   0   2   0   2   0   2   2   2   2   0   2   0   0   2   2   2   2   2   0   2   0   2   2   0   2   0   0   0   0   2   2   2   2   0   2   0   0   0   2   0   2   2   2   2   0   2   2   0   2   2   0   2   2   2   0   0   0   2   0   2   0   2   0   0   2   2   2   0   2   2   0   0   2   0   2   2   0   2   2   0   0   0   2   2   0   2   2   0   0   2   0   0   2   2   2   0   0   2   0   2   2   0   0   0   0   0   0   0   0   0   2   0   0   2   2   0   0   0   2   2   2   2   0   0   2   0   2   2   0   2   0   2   0   2   2   2   0   0   0   0   2   2   2   2   0   0   0   0   2   2   2   2   2   2   2   0   0   2   0   2   2   2   0   2   0   2   2   2   0   2   0   2   0   0   0   0   2   2   0   2
 MK-6-8                 0   0   0   0   2   2   0   2   0   0   2   0   2   2   2   0   2   0   2   0   0   2   2   2   0   2   2   2   2   0   2   0   0   2   2   2   2   2   0   2   0   2   2   0   2   0   0   0   0   2   0   0   0   2   2   0   2   0   2   0   2   0   2   2   0   2   2   2   2   2   0   2   2   2   0   0   0   2   0   2   0   2   0   0   2   2   2   0   2   2   0   0   2   0   2   2   0   2   2   0   0   0   0   2   0   0   0   0   0   2   0   0   2   2   2   0   2   2   0   2   2   0   2   0   0   2   0   0   0   0   2   0   2   2   0   0   0   0   2   2   0   2   0   0   2   0   2   0   0   2   2   2   2   0   2   2   0   0   0   0   2   2   2   0   0   0   0   0   2   2   2   2   2   2   2   0   0   2   0   0   2   2   0   2   0   2   2   2   0   2   0   2   0   2   0   0   2   2   2   2
 MK-6-9                 0   0   2   0   2   0   0   2   0   0   2   0   0   2   2   0   2   0   2   0   0   2   2   2   0   2   2   2   2   0   2   0   0   2   2   2   2   2   0   2   0   2   2   0   2   0   0   0   0   2   2   0   0   2   2   0   2   0   2   0   2   0   0   2   0   2   2   2   2   2   0   2   2   2   0   0   0   2   0   0   0   2   0   0   2   2   2   0   0   2   0   0   2   0   2   2   0   2   2   0   0   0   0   2   0   0   0   0   0   2   0   0   2   2   2   0   2   2   0   2   2   0   2   0   0   2   0   0   0   0   2   0   2   2   0   0   0   0   2   2   0   2   0   0   2   0   2   0   0   2   2   2   2   2   2   2   0   0   2   0   2   2   0   0   0   0   0   0   2   2   0   2   2   2   2   0   0   2   0   0   2   2   0   2   0   2   2   2   0   2   2   2   0   2   0   0   0   2   2   2
 MK-6-10                0   0   2   0   2   0   0   2   0   0   2   0   0   2   2   0   2   0   2   0   0   2   2   2   0   2   2   2   2   0   0   0   0   2   2   2   2   2   0   2   0   2   2   0   2   0   0   2   2   2   2   0   2   2   2   0   2   0   2   0   2   0   0   2   0   0   2   2   2   2   0   2   2   2   2   0   0   2   0   0   0   2   0   0   2   2   2   0   0   2   0   0   2   0   2   2   0   2   2   0   0   0   0   2   0   0   2   0   0   2   0   0   2   2   2   0   2   2   0   2   2   0   2   0   0   2   0   0   0   0   2   0   2   2   0   0   0   0   2   2   0   2   0   0   2   0   2   0   0   2   2   0   2   2   2   2   0   0   2   0   2   2   0   0   0   2   0   0   2   0   0   2   2   2   2   0   0   0   0   0   2   2   0   2   0   2   2   2   2   2   2   2   0   2   0   0   0   0   2   2
 MK-6-11                0   0   2   0   2   0   0   2   0   0   2   0   0   2   2   0   2   0   0   0   2   2   2   2   0   2   2   2   2   0   0   0   0   2   2   2   2   2   0   2   0   2   2   0   2   0   0   2   2   2   2   0   2   0   2   0   2   0   2   0   2   0   0   2   0   0   2   2   2   2   0   2   2   2   2   2   0   0   2   0   0   2   2   0   2   2   2   0   0   2   0   0   2   2   2   2   0   2   2   0   0   0   0   2   0   2   0   0   0   2   0   0   2   2   2   0   2   2   0   0   2   0   2   0   0   2   0   0   2   0   2   0   2   2   0   0   0   0   2   2   0   2   0   0   2   0   2   0   0   2   2   0   2   2   2   2   0   0   2   0   2   2   0   0   0   2   2   0   2   0   0   0   2   2   2   0   0   0   0   0   2   2   0   2   0   2   2   2   2   2   2   2   0   2   0   2   0   0   2   2
 MK-6-12                2   0   2   0   2   0   0   0   0   0   2   0   0   0   0   0   2   0   0   0   2   2   2   2   0   2   2   2   2   2   0   0   0   0   2   2   2   2   0   2   0   2   2   0   2   0   0   2   2   2   2   0   2   0   2   0   2   0   2   0   0   0   2   2   0   0   2   2   2   2   0   0   2   2   2   2   0   0   2   0   0   2   2   0   2   2   2   0   0   2   0   0   0   2   2   0   0   2   2   0   0   0   0   2   0   2   0   2   0   2   0   0   2   2   2   0   2   2   0   0   2   0   2   0   0   2   0   0   2   0   2   0   2   2   0   0   0   0   2   2   0   2   0   0   2   0   2   0   0   2   2   0   2   2   0   2   0   0   2   0   0   2   0   0   0   2   2   0   0   0   0   0   2   2   2   0   0   0   0   0   2   2   0   2   2   2   2   2   2   2   2   0   0   2   0   2   0   2   2   2
 MK-6-13                2   0   2   0   2   0   0   0   0   0   2   0   0   0   0   0   2   0   0   0   2   2   2   2   0   2   2   2   2   0   0   0   0   2   2   0   2   2   0   2   0   2   2   2   2   0   0   0   2   2   2   0   2   0   2   0   2   0   2   0   2   0   2   2   0   0   2   2   2   2   0   0   0   2   2   2   0   0   2   0   0   2   2   0   2   2   2   0   0   0   0   0   0   2   2   0   0   2   2   2   0   0   0   2   0   2   0   2   0   2   0   0   2   2   2   0   2   2   0   0   2   0   2   0   0   2   0   0   2   0   2   0   2   2   0   0   0   2   2   2   0   2   0   0   2   0   2   0   0   2   2   0   2   2   0   2   0   0   2   0   0   2   0   2   0   2   2   0   0   0   0   0   2   2   2   0   0   0   0   0   2   2   0   2   0   2   2   2   2   2   2   0   0   2   0   2   0   2   2   2
 MK-6-14                2   0   2   0   0   0   0   0   0   0   2   0   0   0   0   0   2   0   0   2   2   0   2   0   2   2   2   2   2   2   0   0   0   2   2   0   0   2   0   2   0   2   2   2   2   0   0   0   2   0   2   0   2   0   2   0   2   0   2   0   0   2   2   0   0   0   2   2   2   2   0   0   0   2   2   2   0   0   2   0   0   2   2   0   2   0   2   0   0   0   0   2   0   2   2   0   0   2   2   2   0   0   0   2   0   2   0   2   2   2   0   2   2   2   2   0   2   2   0   0   2   0   2   0   0   2   0   2   2   0   2   0   2   2   0   0   0   2   2   2   0   0   0   0   2   2   2   0   0   2   2   0   2   2   0   2   0   0   2   0   0   2   0   2   0   2   2   0   0   0   0   0   2   2   0   2   0   0   0   0   2   2   0   2   0   2   2   2   2   2   2   2   0   2   0   2   0   2   2   2
 MK-6-15                2   0   2   0   0   0   0   0   0   2   2   0   0   0   0   0   2   0   2   2   2   0   0   0   2   2   2   2   2   2   0   0   0   2   2   0   0   2   0   2   0   2   2   2   2   0   0   2   2   0   2   0   2   0   2   0   2   0   2   0   0   2   2   0   0   0   2   0   2   2   0   0   0   2   0   2   0   0   2   0   0   2   2   0   2   0   2   0   0   0   0   2   0   2   2   2   0   2   2   2   0   0   0   2   0   2   0   2   2   2   0   2   0   2   0   0   2   2   0   0   2   0   2   0   0   0   0   2   0   0   2   0   2   2   0   0   0   2   2   2   0   0   0   0   2   2   2   0   0   2   2   0   0   2   0   2   0   0   2   0   0   0   0   2   0   0   2   0   0   0   0   0   2   2   0   2   0   0   0   2   2   2   0   0   0   2   2   2   2   2   0   2   0   0   2   2   0   2   2   2
 MK-6-16                2   0   2   0   0   2   0   0   0   2   2   0   0   0   0   0   2   0   2   2   2   0   0   0   2   2   0   2   2   2   0   0   0   2   2   0   0   2   0   2   0   2   2   2   2   0   0   2   2   0   2   0   2   0   2   0   2   0   2   0   2   0   2   0   0   2   2   0   2   2   0   0   0   2   2   2   0   0   2   0   0   2   2   0   2   0   2   0   0   0   0   0   0   2   2   2   0   2   2   2   0   0   0   2   0   2   0   2   0   2   0   2   0   2   0   0   2   2   0   0   2   0   2   0   0   0   0   2   0   0   2   0   0   2   0   0   0   2   2   2   0   0   0   0   0   2   2   0   0   2   0   0   0   2   0   2   0   0   2   0   0   0   0   0   0   0   2   0   0   0   0   0   2   2   0   2   0   2   0   2   2   2   0   0   0   2   2   2   2   2   0   2   2   0   0   2   0   2   2   2
 
!****************************************** Phenotypic Data **********************************************************
!-100.0 is resevred for missing phenotype
SimulatedTrait1        16.0959   14.0705   15.6241   14.4207   16.7407   15.6440   15.6592   18.0693   17.1674   13.6315   15.3996   16.2979   16.1068   13.7553   13.3950   16.9608   14.5835   15.9221   16.1705   14.9046   11.6243   15.7548   12.8008   15.8465   16.3300   16.5585   13.8858   16.7229   13.9537   13.6517   14.8408   15.6671   16.2092   14.7184   16.3960   15.5738   14.8317   15.6420   14.7922   15.6195   15.0202   15.6878   13.5163   13.8948   16.2221   15.9780   12.3902   13.7060   15.6210   12.9600   14.6757   12.6857   18.2089   16.5950   14.4685   15.0956   16.8338   15.6378   15.2291   14.6505   15.5608   16.7210   15.6071   14.7011   13.8657   15.3890   13.9620   15.7215   12.8270   13.5058   13.6872   12.7348   16.5974   14.4375   14.6761   17.2644   15.4814   14.7341   15.1401   15.9811   16.7438   12.3187   14.1910   14.0434   16.5860   16.3825   14.7954   16.3073   16.0198   13.6004   15.4603   16.1229   13.7228   15.5183   13.6733   14.7563   16.6370   15.3228   13.8881   16.4776   14.0566   13.9870   12.7313   13.3374   13.2372   15.1162   12.9576   13.9722   16.9580   15.5015   16.7502   14.1880   13.8924   15.8326   13.9476   12.9209   16.8328   13.7501   15.2304   13.6306   14.4004   14.2703   13.5146   14.8139   14.3337   12.5174   17.4332   15.6385   14.9784   15.6099   14.1648   14.7251   13.2389   14.5007   14.2109   14.4870   14.1085   14.5357   15.9941   17.1508   16.2547   16.8745   14.8966   14.0871   12.5457   13.8782   16.7464   13.1368   14.3371   16.7596   15.7852   15.2604   14.8282   14.8405   14.3621   16.1727   16.4449   12.7210   14.2873   15.5227   15.4446   16.4618   16.6270   17.5941   15.2768   15.9222   15.6483   13.6715   17.4347   17.1245   14.2738   15.6776   16.5454   18.0369   14.4819   15.9949   13.8831   13.3021   15.4811   16.7603   14.0833   12.9064   13.7344   14.4396   12.8580   16.8296   13.3387   12.5737   15.7693   15.3038   15.9302   13.7934   12.8153   13.6680   15.4019   13.9429   15.6975   15.1144   15.2465   17.5254
SimulatedTrait2        10.2353   10.6044    9.6639   10.4733    9.2744    9.6964   11.1875    9.7317    9.9429   10.0409    9.7135    9.6117   10.0223   10.6447   10.3704   10.5931   10.6483   11.3493    9.1663    9.8326   10.7009   10.1251    9.9955    9.2441   10.5089    9.4871   10.2929   10.0692   10.8160    9.8245    8.8132    9.6073    9.8238   10.2271   10.0554   10.3151    9.4450    8.7626    9.1954    9.9856    9.9107    9.6368   10.7343   11.1980    9.0464    9.5764   10.3708   11.4287   10.8697   10.9247   10.0345   10.2553   10.1892    9.6547    9.8409    9.3810   10.3480   10.1872    9.9816   11.3206   11.2513   10.0234   10.6226   10.6266   10.4219   10.3201   10.4881    9.2252    9.5095    9.9401   10.4364   10.1108    8.7892   11.1253   10.4799    9.8445    8.8952   10.1199   10.3327    9.8808    9.8035   10.5763    9.8710    9.9249    9.4809    9.6534   11.0022   10.4073    9.7038   10.5037    9.5005    9.8930   10.3681    8.8421   10.2120    9.4448    9.5500    9.9996   11.4914    9.1350    9.4507    9.3261   10.4614   10.7033   10.9729   10.0165   10.9698   10.6402   10.4662    9.6001   10.2817   11.1771    9.5847    9.2292   10.1784   10.2232   10.4236   10.2347    9.3028   10.9434   10.6384   10.7693   10.3973   10.1977    9.5728   11.0844    9.9153    9.6048   10.3617   10.6186    9.3438   10.0169   11.3168   10.2529   10.3222   10.7471   10.2103    9.8712    9.8244    8.6701    9.3916    8.9170    9.8214   10.5539    9.5970    8.7363    9.4783    9.9138    9.3944    8.8011    9.2705    9.6836   10.7010    9.9338    9.9331    9.2968    8.9319    9.7495    8.9493    9.9549    9.0742    9.5180   10.0793    8.2582   10.1385   10.1362   10.0912   10.6909    9.9838    9.4200    9.6256   10.1123   10.1994    9.4278   10.7156    9.9865   11.0497    9.9068    9.9040    9.7198   10.9529   10.4953   10.9422   11.1283   12.2052   10.5026   10.0171    9.6674    8.8940    9.4458    9.5842   10.2671   10.7025   10.4113    9.0107   10.8169    9.4996    9.5116    9.9575   10.1813
 
