# Supplementary material for: Inclusive Composite Interval Mapping of QTL by Environment Interactions in Biparental Populations
Source: PLoS One. 2015 Jul 10;10(7):e0132414. doi: 10.1371/journal.pone.0132414 (PMC4498613; doi:10.1371/journal.pone.0132414)
Supplement: S5 File — (ZIP) [file pone.0132414.s005.zip › H=0.5/L1/run_00180.met]

!**********************Note: lines staring with "!" are remarks and will be ignored in the program********************
!*********************************General Information**********************************
!Assuming F1 = P1 x P2, populations available in QTL IciMapping are: 
!  1, P1BC1F1 = P1 x F1, the first backcrossing where P1 is used as the recurrent parent;
!  2, P2BC1F1 = P2 x F1, the first backcrossing where P2 is used as the recurrent parent;
!  3, F1DH, F1-derived doubled haploids; 
!  4, RIL or F1RIL, recombination inbred lines through the repeated selfing of F1;
!  5, P1BC1RIL, recombination inbred lines through the repeated selfing of P1BC1F1;
!  6, P2BC1RIL, recombination inbred lines through the repeated selfing of P2BC1F1;
!  7, F2, the selfing generation of F1;
!  8, F3, the selfing generation of F2;
!  9, P1BC2F1, the second backcrossing where P1 is used as the recurrent parent; 
! 10, P2BC2F1, the second backcrossing where P2 is used as the recurrent parent;
! 11, P1BC2RIL, recombination inred lines through the repeated selfing of P1BC2F1; 
! 12, P2BC2RIL, recombination inred lines through the repeated selfing of P2BC2F1; 
! 13, P1BC1F2, the selfing generation of P1BC1F1; 
! 14, P2BC1F2, the selfing generation of P2BC1F1; 
! 15, P1BC2F2, the selfing generation of P1BC2F1; 
! 16, P2BC2F2, the selfing generation of P2BC2F1; 
! 17, P1BC1DH, P1BC1F1-derived doubled haploids; 
! 18, P2BC1DH, P2BC1F1-derived doubled haploids; 
! 19, P1BC2DH, P1BC2F1-derived doubled haploids; 
! 20, P2BC2DH, P2BC2F1-derived doubled haploids; 
   3      !Mapping Population (see remarks above)
   2      !Mapping Function (1 for Kosambi; 2 for Haldane; 3 for Morgan)
   2      !Marker Space Type (1 for intervals; 2 for positions)
   1      !Marker Space Unit(1 for centiMorgans; 2 for Morgan)
   6      !Number of Chromosomes (or Linkage Groups)
 200      !Size of the mapping population
   2      !Number of environments
 
!***************************************** Chromosomes and Linkage Maps **********************************************
!Chromosome                 NumMarkers
-CH1                        16
-CH2                        16
-CH3                        16
-CH4                        16
-CH5                        16
-CH6                        16
!Linkage map (Marker name followed by position or the interval length)
 MK-1-1                1     0.000
 MK-1-2                1    10.000
 MK-1-3                1    20.000
 MK-1-4                1    30.000
 MK-1-5                1    40.000
 MK-1-6                1    50.000
 MK-1-7                1    60.000
 MK-1-8                1    70.000
 MK-1-9                1    80.000
 MK-1-10               1    90.000
 MK-1-11               1   100.000
 MK-1-12               1   110.000
 MK-1-13               1   120.000
 MK-1-14               1   130.000
 MK-1-15               1   140.000
 MK-1-16               1   150.000
 MK-2-1                2     0.000
 MK-2-2                2    10.000
 MK-2-3                2    20.000
 MK-2-4                2    30.000
 MK-2-5                2    40.000
 MK-2-6                2    50.000
 MK-2-7                2    60.000
 MK-2-8                2    70.000
 MK-2-9                2    80.000
 MK-2-10               2    90.000
 MK-2-11               2   100.000
 MK-2-12               2   110.000
 MK-2-13               2   120.000
 MK-2-14               2   130.000
 MK-2-15               2   140.000
 MK-2-16               2   150.000
 MK-3-1                3     0.000
 MK-3-2                3    10.000
 MK-3-3                3    20.000
 MK-3-4                3    30.000
 MK-3-5                3    40.000
 MK-3-6                3    50.000
 MK-3-7                3    60.000
 MK-3-8                3    70.000
 MK-3-9                3    80.000
 MK-3-10               3    90.000
 MK-3-11               3   100.000
 MK-3-12               3   110.000
 MK-3-13               3   120.000
 MK-3-14               3   130.000
 MK-3-15               3   140.000
 MK-3-16               3   150.000
 MK-4-1                4     0.000
 MK-4-2                4    10.000
 MK-4-3                4    20.000
 MK-4-4                4    30.000
 MK-4-5                4    40.000
 MK-4-6                4    50.000
 MK-4-7                4    60.000
 MK-4-8                4    70.000
 MK-4-9                4    80.000
 MK-4-10               4    90.000
 MK-4-11               4   100.000
 MK-4-12               4   110.000
 MK-4-13               4   120.000
 MK-4-14               4   130.000
 MK-4-15               4   140.000
 MK-4-16               4   150.000
 MK-5-1                5     0.000
 MK-5-2                5    10.000
 MK-5-3                5    20.000
 MK-5-4                5    30.000
 MK-5-5                5    40.000
 MK-5-6                5    50.000
 MK-5-7                5    60.000
 MK-5-8                5    70.000
 MK-5-9                5    80.000
 MK-5-10               5    90.000
 MK-5-11               5   100.000
 MK-5-12               5   110.000
 MK-5-13               5   120.000
 MK-5-14               5   130.000
 MK-5-15               5   140.000
 MK-5-16               5   150.000
 MK-6-1                6     0.000
 MK-6-2                6    10.000
 MK-6-3                6    20.000
 MK-6-4                6    30.000
 MK-6-5                6    40.000
 MK-6-6                6    50.000
 MK-6-7                6    60.000
 MK-6-8                6    70.000
 MK-6-9                6    80.000
 MK-6-10               6    90.000
 MK-6-11               6   100.000
 MK-6-12               6   110.000
 MK-6-13               6   120.000
 MK-6-14               6   130.000
 MK-6-15               6   140.000
 MK-6-16               6   150.000
!*********************************** Marker Types ********************************************************************
!Co-dominant marker: When heterozygote F1 is present, P1 is coded as 2, F1 is coded as 1, and P2 is coded as 0; Otherwise, P1 is coded as 2, and P2 is coded as 0. 
!Dominant marker: When heterozygote F1 is present, P1 and F1 are coded as 12, and P2 is coded as 0; Otherwise, P1 is coded as 2, and P2 is coded as 0.  
!Recessive markers: When heterozygote F1 is present, P1 is coded as 2, and F1 and P2 are coded as 10; Otherwise, P1 is coded as 2, and P2 is coded as 0. 
!Missing marker is coded as -1. 
 MK-1-1                 2   0   0   2   0   0   2   2   0   0   2   2   0   2   2   0   2   0   2   0   2   2   2   0   0   0   2   2   0   0   0   2   0   0   0   0   2   2   0   2   2   2   0   0   0   0   0   2   0   2   0   0   0   0   0   0   2   0   2   0   0   2   2   0   0   0   0   2   2   0   2   0   2   2   0   2   0   0   0   2   2   0   0   2   0   2   0   2   0   2   2   0   0   2   0   2   0   0   0   2   0   2   2   0   0   2   2   2   0   0   2   0   0   0   2   0   0   2   2   2   0   2   0   0   2   0   2   0   0   2   0   2   2   2   0   0   2   0   2   0   2   2   0   0   0   2   2   0   2   2   0   0   2   0   0   2   2   0   0   0   0   2   2   2   0   0   0   0   0   2   2   0   0   0   0   0   2   2   2   2   2   0   2   0   2   2   2   2   0   2   0   2   0   2   0   2   0   0   0   0
 MK-1-2                 2   0   0   2   0   0   2   2   0   0   2   2   0   2   2   0   0   0   0   0   2   2   0   0   0   0   2   2   0   0   0   2   0   0   0   0   2   2   0   2   2   2   0   0   0   0   0   2   0   2   0   0   0   0   0   0   2   0   2   0   0   0   2   2   0   0   0   2   2   0   2   0   2   2   2   2   0   0   0   2   2   0   0   2   0   2   2   2   0   2   2   0   0   0   0   2   0   0   0   0   2   2   2   0   0   2   0   2   0   0   2   0   0   0   2   0   0   2   2   2   0   2   0   0   2   0   2   0   0   2   0   2   2   2   0   0   2   2   2   0   2   2   0   0   0   2   2   0   2   2   0   0   2   0   0   2   0   0   2   0   0   2   2   2   0   0   0   0   0   2   2   0   0   0   0   0   2   2   0   2   2   0   2   2   2   2   2   2   0   2   0   2   2   2   0   2   0   0   0   0
 MK-1-3                 2   0   0   2   0   2   2   2   2   0   2   2   0   2   2   0   0   0   2   2   2   2   0   0   0   0   2   2   0   0   0   0   0   0   0   0   0   2   0   2   2   2   0   0   2   0   0   2   2   2   0   0   0   0   0   0   2   0   2   0   0   0   2   2   0   0   0   2   2   0   2   0   2   2   2   2   0   0   2   2   2   0   0   2   0   2   2   2   0   2   0   0   0   0   0   2   0   0   0   0   2   2   2   0   2   0   0   2   0   0   2   0   0   0   2   0   0   2   2   2   0   2   0   0   2   0   2   0   0   2   2   0   2   2   0   0   2   2   2   0   2   0   0   0   2   2   2   0   0   2   0   0   2   2   0   2   0   0   2   0   0   2   2   2   0   0   0   0   0   2   2   0   0   0   0   0   2   0   0   0   2   0   2   2   2   2   0   2   0   2   0   2   2   0   0   2   2   0   0   0
 MK-1-4                 2   0   0   2   0   2   2   2   2   0   2   2   0   2   2   0   0   0   2   0   2   2   0   0   0   0   2   0   0   0   0   0   0   2   2   0   0   2   0   2   2   2   0   0   0   0   0   2   2   2   0   0   0   0   0   0   2   2   2   0   0   0   2   2   0   0   2   2   2   0   2   0   2   2   0   2   0   2   2   2   2   2   2   2   0   0   0   2   0   2   2   0   2   0   0   2   0   0   2   0   2   2   2   0   2   2   0   2   0   0   2   0   0   0   2   0   0   2   2   2   0   2   0   0   2   0   2   0   2   2   2   0   0   2   0   0   2   2   2   2   2   0   0   0   2   2   2   2   0   2   0   0   2   2   2   2   0   0   2   0   0   2   0   2   0   0   0   0   0   2   2   0   0   0   0   2   2   0   0   0   2   2   2   2   2   0   0   2   0   2   0   2   2   0   0   2   2   0   0   2
 MK-1-5                 2   0   0   2   0   2   2   2   2   0   2   2   0   2   2   0   0   0   2   0   2   2   0   2   0   0   2   0   0   0   0   2   0   2   2   0   0   2   0   2   2   2   0   0   0   0   0   2   2   2   0   0   2   2   0   0   2   2   0   0   0   0   2   2   0   0   2   2   2   0   2   0   0   2   0   2   0   2   2   2   2   2   2   2   0   0   0   2   0   2   2   0   2   0   0   2   0   0   2   0   2   2   2   0   2   2   0   2   0   0   2   0   0   0   2   0   0   2   2   2   0   2   0   2   2   0   2   0   2   2   2   0   0   2   0   0   2   2   2   2   2   0   0   0   2   2   2   2   0   2   0   0   2   2   2   2   0   0   2   0   0   2   0   2   0   0   0   0   0   2   2   0   2   0   0   2   0   0   2   0   2   2   2   2   2   0   0   2   0   2   0   2   2   0   0   2   0   0   0   2
 MK-1-6                 2   0   0   2   0   2   2   2   2   0   0   2   0   0   2   0   2   0   2   0   2   2   0   2   2   0   2   0   0   0   0   2   0   2   2   0   0   2   0   2   2   2   0   0   0   0   0   2   0   2   0   0   2   2   0   0   2   0   0   0   0   0   2   2   0   0   2   2   2   0   2   2   0   2   0   2   0   2   2   2   2   2   2   2   2   0   0   2   2   2   2   0   2   2   0   2   0   0   2   0   2   2   2   0   2   2   0   2   0   0   2   0   0   0   2   0   0   2   2   2   0   2   0   2   0   0   2   0   2   2   2   0   0   2   0   0   2   2   2   2   2   0   0   0   2   2   2   2   2   2   0   0   2   2   2   0   0   0   2   0   0   2   0   2   0   0   0   0   0   2   2   0   2   0   2   2   0   2   2   0   0   2   2   2   2   0   0   2   0   2   0   2   0   0   0   0   0   0   0   0
 MK-1-7                 2   0   0   2   2   2   2   0   2   0   0   2   0   0   2   0   2   0   2   0   2   2   0   2   2   0   2   0   0   0   0   0   0   2   2   0   0   2   0   2   2   2   0   0   0   0   2   2   0   2   0   0   2   0   0   0   2   2   0   0   0   0   2   2   0   0   2   2   2   0   2   2   0   2   0   0   2   2   2   2   2   0   2   2   2   2   0   2   2   2   2   0   2   2   0   2   0   0   2   2   2   2   2   0   2   2   0   2   2   0   2   0   0   2   2   0   0   2   2   2   0   2   0   2   0   0   2   0   2   2   2   0   0   2   0   0   2   2   2   2   0   0   0   0   0   2   2   2   0   2   0   0   2   2   0   2   0   0   2   0   0   2   0   2   0   0   0   0   0   2   2   0   2   0   2   2   0   2   2   0   0   2   2   2   2   0   0   2   0   2   0   0   0   0   0   0   0   0   0   0
 MK-1-8                 0   0   0   2   2   2   2   0   2   0   0   0   2   0   2   0   2   0   2   0   2   2   0   2   0   0   0   0   2   2   0   0   0   2   2   0   0   2   0   0   2   2   0   0   0   0   2   2   0   2   0   0   2   0   0   0   2   2   2   0   0   0   2   2   0   0   2   2   2   0   2   2   0   2   0   0   2   2   2   2   2   0   2   2   2   2   0   2   2   2   2   0   2   2   0   2   0   0   2   2   2   2   0   0   2   2   0   2   2   0   2   0   0   0   2   0   0   2   2   2   0   2   0   2   0   0   2   0   2   2   2   0   0   2   2   0   2   2   2   2   0   0   0   2   0   2   2   2   0   2   0   0   2   2   0   2   2   0   0   0   0   2   0   2   0   0   0   0   0   2   2   0   2   0   2   2   0   2   2   2   0   2   2   2   2   0   2   2   0   2   0   0   0   0   0   0   0   0   0   0
 MK-1-9                 2   0   0   2   2   2   2   0   2   0   0   0   2   0   2   2   2   0   0   0   2   2   0   2   0   0   0   0   2   2   0   0   0   2   2   0   0   2   0   2   2   2   0   0   0   0   2   2   0   0   0   0   2   0   0   0   2   2   2   0   0   2   2   2   0   2   2   2   0   0   2   2   0   2   0   0   2   2   0   0   0   0   2   2   2   2   2   2   2   2   2   0   2   2   2   2   0   0   2   2   2   2   0   0   2   2   0   2   0   0   2   0   0   2   2   0   0   2   2   2   0   2   2   0   2   0   2   0   2   2   2   0   0   2   2   0   2   2   2   2   2   0   0   2   0   2   2   2   0   2   0   0   2   2   0   2   2   0   0   2   0   2   2   2   2   0   0   2   0   2   2   0   2   0   2   2   0   2   2   2   0   2   2   2   2   0   2   2   0   2   0   0   0   2   0   0   0   0   0   2
 MK-1-10                2   0   0   2   2   2   2   2   2   0   0   0   2   0   2   2   2   0   0   0   2   2   2   2   0   0   0   0   2   2   0   0   0   2   2   0   0   2   0   2   2   2   2   0   0   0   2   0   0   0   0   0   2   0   0   0   2   2   2   0   0   2   2   0   2   2   2   2   0   0   2   2   0   2   0   0   2   2   0   0   0   0   2   0   2   2   2   2   2   2   2   2   2   2   2   2   0   0   2   2   2   2   0   0   2   2   0   0   0   0   2   0   2   2   2   0   0   2   2   2   0   0   0   0   2   0   2   0   2   2   0   2   0   2   2   0   2   2   0   2   2   0   0   2   0   2   0   2   0   2   0   0   2   0   0   2   2   2   0   2   2   2   2   2   2   0   0   2   0   2   2   0   2   0   2   2   0   2   2   2   0   2   2   0   2   0   2   2   0   2   0   0   0   0   0   2   0   0   0   2
 MK-1-11                0   0   0   2   2   2   2   2   2   0   0   0   2   0   0   2   2   2   0   0   2   2   2   2   0   0   0   0   2   2   0   0   2   2   2   0   0   2   0   2   2   2   2   0   0   0   2   0   0   0   0   0   2   0   0   0   2   2   2   0   0   2   2   0   2   2   2   2   0   0   2   2   2   2   0   2   2   2   0   0   2   0   2   0   2   2   0   2   2   2   2   2   2   2   2   2   2   0   2   2   2   2   0   0   2   0   0   0   0   0   2   0   2   2   2   0   0   0   2   2   0   0   0   0   2   0   0   0   2   2   2   0   0   2   2   0   0   2   0   2   2   0   0   0   0   2   0   2   0   2   0   0   0   0   0   2   2   0   2   2   2   0   0   2   2   0   0   2   0   2   2   0   2   0   2   2   0   2   2   2   0   2   2   0   2   0   2   2   0   2   0   0   0   0   0   2   0   0   0   2
 MK-1-12                0   0   0   2   2   2   2   2   2   0   0   0   2   0   0   0   2   2   0   0   2   2   2   2   0   2   0   0   2   2   0   0   2   2   2   0   0   2   0   2   2   2   2   0   0   0   2   0   0   0   0   0   2   0   0   0   2   2   2   0   0   2   2   0   2   2   2   2   0   0   2   2   2   2   0   2   0   0   0   0   2   0   2   0   2   2   0   2   2   2   2   2   2   2   2   2   2   0   2   2   0   2   0   0   0   0   0   0   0   0   2   0   2   2   2   0   0   0   2   2   0   2   0   0   2   0   0   0   2   2   2   2   2   2   2   0   0   2   0   2   0   0   0   0   0   2   0   2   0   2   0   0   0   0   0   2   2   0   2   2   2   0   0   2   2   0   0   2   0   2   2   2   2   0   2   2   0   2   2   0   0   2   2   0   2   0   2   2   0   2   0   0   2   0   0   2   2   0   0   0
 MK-1-13                0   2   2   2   2   2   2   2   2   0   0   0   0   0   0   0   2   2   2   0   2   2   2   2   0   2   0   0   2   2   0   0   2   2   2   0   0   2   0   2   2   2   2   0   0   0   2   0   0   0   0   0   2   0   2   2   2   2   2   0   0   2   2   0   2   2   2   2   0   0   2   2   0   2   0   2   0   0   2   0   2   0   2   0   2   2   0   2   2   2   2   2   2   2   2   2   2   2   2   2   0   2   0   0   0   0   0   0   0   0   2   0   2   2   2   0   0   0   2   2   0   0   0   0   2   0   0   0   2   2   0   2   2   2   2   0   0   2   0   2   0   0   0   0   2   0   0   2   0   2   0   0   0   0   0   2   2   0   2   2   2   0   0   2   2   0   0   2   0   2   2   2   2   0   2   2   0   0   2   0   0   2   2   0   2   0   0   2   0   2   0   0   2   0   0   2   2   0   0   0
 MK-1-14                0   2   2   2   2   2   2   2   2   0   0   0   0   0   0   0   2   2   0   0   2   0   2   2   0   2   0   0   2   2   0   2   2   2   2   0   0   2   0   2   0   2   2   0   0   0   2   0   0   0   0   0   2   0   2   2   2   2   2   0   0   2   2   0   2   2   2   2   0   0   2   0   0   2   0   0   0   0   2   0   2   2   2   0   2   2   0   2   2   0   2   2   2   2   2   2   2   2   2   2   0   2   0   0   0   0   0   0   0   0   2   0   2   0   2   0   0   0   2   2   0   0   0   2   2   0   0   0   2   2   0   2   2   2   2   0   0   2   0   2   0   0   0   0   2   0   0   2   0   2   0   0   2   0   0   2   2   0   2   2   2   0   0   0   0   0   0   2   0   0   2   0   2   0   2   2   0   0   0   0   0   2   2   0   2   0   0   2   0   2   0   2   2   0   0   2   0   0   0   0
 MK-1-15                0   2   2   2   2   2   2   2   2   0   0   0   0   0   2   0   2   2   0   0   2   0   0   2   0   2   0   0   2   2   0   2   2   2   2   0   0   2   0   0   0   2   2   0   0   0   2   0   0   0   0   0   2   0   2   2   2   2   2   0   0   2   2   0   2   2   0   0   0   0   2   0   0   2   0   0   0   0   0   0   2   2   2   0   2   0   0   2   2   0   2   2   2   2   2   2   2   2   2   0   0   2   0   0   0   0   0   2   0   0   0   0   2   0   2   0   0   0   2   2   0   0   0   2   0   0   0   0   0   0   0   2   2   2   2   0   2   2   0   2   0   0   0   0   2   0   0   2   0   2   0   0   2   0   0   2   2   0   2   2   2   0   0   0   0   0   0   2   0   0   2   0   2   0   2   2   0   0   0   0   0   2   2   0   2   0   0   2   0   2   0   2   2   0   0   2   0   0   0   0
 MK-1-16                0   2   2   0   2   2   2   2   2   0   0   0   0   0   2   0   2   2   0   2   2   0   0   2   0   2   0   0   2   2   2   0   2   2   2   0   0   2   0   0   0   2   2   0   0   0   2   0   0   0   0   2   2   0   0   2   2   2   2   0   0   2   2   0   2   2   0   0   0   0   2   0   0   2   0   0   0   0   0   0   2   2   2   0   2   0   0   2   2   2   2   0   2   2   2   2   2   2   2   0   0   2   0   0   0   0   2   2   0   0   0   0   2   0   2   0   0   0   2   2   0   0   0   2   0   0   0   0   0   0   0   2   2   2   2   0   2   0   0   0   2   0   0   0   2   0   0   2   0   2   0   0   2   0   0   2   0   0   2   2   0   2   0   0   0   0   0   2   2   2   2   0   2   0   2   2   0   2   0   0   0   0   2   0   2   0   0   2   0   2   0   2   2   0   0   2   0   0   0   0
 MK-2-1                 2   0   0   0   0   2   2   0   0   2   2   0   0   0   0   0   0   2   2   0   0   0   2   0   0   0   0   2   0   2   0   2   2   2   2   0   2   0   2   2   2   0   0   2   0   0   2   2   0   0   0   0   2   0   0   2   2   2   2   0   0   2   2   2   2   2   2   0   0   2   0   2   2   0   0   2   0   0   0   0   0   0   2   2   2   0   0   2   2   0   0   0   2   2   2   0   2   2   2   0   2   2   2   0   2   0   0   2   0   0   0   2   2   0   0   2   2   0   0   0   0   0   2   2   2   0   0   0   0   2   2   2   2   2   0   2   2   2   0   0   0   2   2   2   0   2   0   0   0   2   0   0   2   2   0   0   2   0   0   0   0   2   0   0   2   2   0   0   0   2   0   2   2   2   2   2   0   0   0   2   2   2   2   2   0   2   0   2   2   0   2   2   0   2   2   2   2   2   2   0
 MK-2-2                 2   0   0   0   0   2   2   0   0   2   2   0   0   0   0   0   0   2   2   0   0   0   2   0   0   0   0   2   0   2   0   2   2   2   2   0   0   0   2   2   2   0   0   2   0   0   2   2   0   2   0   0   2   0   0   0   2   2   2   0   0   2   2   2   2   2   2   0   0   0   0   2   2   0   0   2   0   0   0   0   0   0   2   0   2   0   0   2   2   2   0   0   2   2   2   0   2   2   2   0   0   2   2   0   2   0   2   2   0   2   0   0   2   0   2   2   2   0   0   0   2   0   2   0   2   0   0   0   0   2   2   2   2   0   0   2   2   2   0   0   0   2   2   0   0   2   0   0   0   2   0   0   2   2   0   0   2   0   0   0   0   2   0   0   2   2   0   0   0   2   0   2   2   2   2   2   0   0   0   2   2   2   2   2   0   2   0   2   2   0   2   2   0   0   2   0   2   2   2   0
 MK-2-3                 2   0   0   2   0   2   2   0   0   2   2   0   0   0   0   0   0   2   0   0   0   0   2   0   2   0   0   2   0   2   0   2   2   2   2   0   0   0   2   2   2   0   0   2   2   0   2   0   0   2   0   0   2   0   0   0   2   2   2   0   2   2   0   2   2   2   2   0   0   0   0   2   2   0   0   2   2   0   0   0   0   0   2   0   2   2   0   2   2   2   0   0   0   2   0   0   2   2   2   0   0   2   2   0   2   0   0   2   0   2   0   0   2   0   2   2   2   0   0   0   2   2   2   0   2   0   0   0   0   2   2   2   2   0   0   2   2   2   0   0   0   2   2   0   0   2   0   0   0   2   0   0   2   0   0   0   2   0   0   0   0   2   0   0   2   2   0   0   0   0   0   2   2   0   2   2   2   0   0   2   2   2   2   2   0   0   0   2   0   0   2   2   0   0   2   0   2   2   2   0
 MK-2-4                 2   0   0   2   0   2   2   0   0   2   2   0   0   0   0   0   0   2   0   0   0   0   2   0   2   0   2   2   2   2   0   2   2   2   2   0   0   0   0   2   0   0   0   0   2   0   2   0   0   2   0   0   2   0   0   2   0   2   2   0   2   2   0   2   2   2   2   0   2   0   0   2   2   0   0   2   2   0   2   0   0   2   2   0   2   2   0   2   2   2   0   0   0   2   0   2   2   2   2   0   0   2   2   0   2   0   0   2   0   2   0   0   2   0   2   2   2   0   2   0   2   2   2   0   2   0   0   0   0   2   2   2   2   2   0   2   2   0   2   0   0   0   0   0   0   2   0   0   0   2   0   2   2   0   0   0   0   0   0   0   2   2   0   0   2   2   0   0   0   0   0   2   2   0   2   2   2   0   0   2   2   2   2   2   0   0   0   2   0   0   2   2   0   0   2   0   2   2   2   0
 MK-2-5                 2   0   0   2   0   2   2   0   0   2   2   2   0   2   0   0   0   2   0   0   2   0   2   0   2   0   2   2   0   2   0   2   2   2   2   0   0   0   0   2   0   0   2   0   2   0   2   0   0   2   0   0   2   0   0   2   0   2   2   0   2   2   2   2   2   2   2   0   2   0   0   2   2   2   0   2   2   0   2   0   0   2   2   0   2   2   0   0   2   2   0   0   0   2   0   2   2   2   2   0   0   2   2   0   2   0   0   2   2   2   0   0   2   0   2   0   2   0   2   0   2   2   2   0   2   0   0   0   0   2   0   2   0   2   2   2   2   0   2   0   0   0   0   0   0   2   0   2   0   2   0   2   2   0   0   0   0   0   0   0   2   2   0   0   2   2   0   0   0   0   0   2   2   0   2   2   2   0   0   2   2   2   0   2   0   2   0   2   0   0   2   2   0   0   2   0   2   2   2   0
 MK-2-6                 2   0   0   2   0   2   2   0   0   0   2   2   0   2   0   0   0   2   2   0   2   0   0   0   2   0   2   2   0   2   0   2   2   2   2   0   0   0   0   2   0   0   2   0   2   0   2   0   0   2   0   0   2   0   0   2   0   2   0   0   0   0   2   2   2   2   2   0   2   0   0   2   2   2   0   2   2   0   2   0   0   2   2   0   2   0   0   2   2   2   0   0   0   2   2   2   2   2   2   0   0   2   2   0   2   0   0   2   2   2   0   2   0   0   2   0   2   0   0   0   2   2   2   0   2   0   0   0   0   2   0   2   0   2   2   2   2   0   2   0   0   0   0   2   0   2   0   2   0   2   0   2   2   0   0   0   2   0   0   0   2   2   0   0   2   2   0   0   0   0   2   0   2   0   2   0   2   0   0   2   2   2   0   2   0   2   0   2   0   0   2   2   0   0   0   0   2   2   2   2
 MK-2-7                 0   0   0   2   0   2   0   0   0   0   2   2   0   2   0   0   0   2   2   0   2   0   0   2   2   0   2   2   2   2   0   2   2   2   2   0   2   0   0   2   0   0   2   0   2   2   2   0   2   2   0   0   2   0   0   2   0   2   0   0   2   0   2   2   2   2   2   0   2   0   0   2   2   2   0   2   2   2   2   0   0   2   2   0   2   2   0   2   2   2   0   0   0   2   2   2   2   2   2   0   0   2   2   0   2   0   0   2   0   2   0   2   0   0   2   0   2   0   0   0   2   0   2   0   2   2   0   0   0   2   2   2   0   2   2   2   2   0   2   0   0   0   0   2   0   2   0   2   0   2   0   2   2   0   0   0   2   0   0   0   2   2   0   0   2   2   0   0   0   0   2   0   2   0   2   0   2   0   0   2   2   2   0   2   0   2   0   2   0   0   2   2   0   0   0   0   2   2   2   2
 MK-2-8                 0   0   0   2   0   2   0   0   0   0   2   0   2   2   0   0   0   2   0   0   2   0   0   2   2   0   2   2   2   0   0   2   2   2   2   0   2   0   0   2   0   0   2   0   2   2   2   2   2   2   0   0   2   0   0   2   0   2   0   2   2   0   2   2   2   2   2   0   2   0   0   0   2   2   0   2   2   2   2   0   0   0   2   0   2   2   0   2   2   2   0   0   0   2   2   0   2   2   2   0   0   2   2   0   2   0   0   2   0   2   0   2   0   0   2   0   2   0   0   0   0   0   2   0   2   2   2   0   0   2   2   2   0   2   2   2   2   0   2   0   0   0   0   2   0   2   0   2   0   0   0   2   2   0   0   0   2   0   0   0   2   2   0   0   2   2   0   0   0   0   2   0   0   0   2   0   2   0   0   2   2   2   0   2   0   0   2   2   0   0   2   2   0   0   0   0   2   2   2   2
 MK-2-9                 0   0   0   0   0   2   0   0   0   0   2   0   2   2   0   2   0   2   0   0   2   0   0   2   2   0   2   2   2   0   0   2   2   2   2   0   2   0   0   2   0   0   2   0   2   2   2   2   2   2   0   0   2   0   0   2   0   2   0   2   2   0   2   2   2   2   2   0   2   0   0   2   2   2   0   2   2   2   0   0   0   2   2   0   2   2   0   2   2   2   0   0   0   2   2   0   2   0   2   0   0   2   2   0   2   0   0   2   2   0   0   2   0   0   2   0   2   0   0   0   0   0   2   0   2   2   2   2   0   2   2   2   0   2   2   2   2   0   2   0   0   0   0   2   0   2   0   2   0   0   2   2   2   0   0   0   2   0   0   0   2   2   0   2   2   2   0   0   0   0   2   0   0   0   0   0   0   0   0   2   2   2   0   2   2   0   2   2   0   0   2   2   0   0   0   2   2   2   2   2
 MK-2-10                0   0   0   0   0   2   0   0   0   0   2   0   2   2   0   2   0   2   0   0   0   2   0   0   2   0   2   2   2   0   0   2   2   2   2   0   2   0   0   2   0   2   2   0   2   2   2   2   2   2   0   0   2   0   0   2   0   2   0   2   2   0   0   2   2   2   0   0   2   0   0   2   2   2   0   2   2   2   0   0   0   2   2   0   0   2   0   2   2   2   0   0   2   2   2   0   0   0   2   0   0   2   2   2   2   0   0   2   2   0   0   2   0   2   0   0   2   2   0   0   0   0   2   2   2   2   2   0   0   2   0   2   0   2   2   0   2   0   2   0   0   0   0   2   0   2   0   2   0   2   2   2   2   0   0   0   2   0   0   0   2   2   0   2   2   0   0   0   0   0   2   0   2   0   0   0   0   0   0   2   2   2   2   2   2   0   2   2   2   0   2   2   0   0   0   2   0   2   2   2
 MK-2-11                0   0   2   2   0   0   0   0   0   0   2   0   2   2   0   2   0   2   0   0   0   0   0   2   0   0   2   2   2   0   0   2   2   2   2   2   2   0   2   2   2   0   2   0   2   2   2   2   2   2   0   0   2   0   0   2   0   2   0   2   2   0   0   2   2   2   0   0   0   0   0   2   0   2   0   2   0   2   0   0   2   2   2   0   2   2   2   2   2   2   0   0   0   2   2   0   0   0   2   2   0   2   2   2   2   0   0   2   2   0   0   2   0   0   0   0   2   2   0   0   0   0   2   2   2   2   2   0   0   2   2   2   0   2   2   0   2   0   2   0   0   0   0   2   0   2   0   2   0   2   2   2   2   0   0   0   0   0   0   0   2   2   0   2   2   0   0   0   2   0   2   0   0   0   0   0   0   0   0   2   2   2   2   2   2   2   0   2   2   0   2   2   0   0   0   2   0   2   2   2
 MK-2-12                0   2   2   2   0   0   0   0   0   0   2   0   2   0   0   2   0   2   0   0   2   0   0   2   0   2   2   2   2   2   0   0   2   2   0   2   2   0   2   2   2   0   0   0   2   0   2   2   2   2   0   0   2   0   0   2   0   2   0   2   2   0   2   2   2   2   0   0   0   0   0   2   0   2   0   2   0   2   0   0   2   0   2   0   2   2   2   2   2   2   0   0   0   2   2   0   0   0   2   2   0   2   2   2   2   0   0   2   2   0   0   2   0   0   0   0   2   0   0   0   0   0   2   2   2   2   2   0   0   2   2   2   0   2   2   0   2   0   2   0   0   0   0   2   0   2   0   2   0   2   0   2   2   0   0   2   0   0   0   0   2   2   0   2   2   0   0   2   2   0   2   0   2   0   0   0   0   0   0   2   2   2   2   2   2   2   0   2   2   0   2   2   0   0   0   2   0   2   2   0
 MK-2-13                0   2   2   2   0   0   0   0   0   0   2   0   2   0   0   2   2   2   2   0   2   0   0   2   0   2   2   2   2   2   0   0   2   2   0   0   2   0   2   0   2   0   0   0   2   0   2   2   2   0   0   0   2   0   0   2   0   2   0   2   2   2   0   2   2   2   0   0   0   0   0   2   0   2   0   2   0   0   0   0   2   2   2   0   2   2   2   2   2   2   0   0   0   2   2   0   0   0   2   2   0   2   2   0   2   0   0   2   2   0   0   2   0   0   0   0   0   0   0   0   0   0   2   2   0   2   2   0   0   2   2   0   0   2   0   0   2   0   0   0   0   0   0   2   0   2   0   2   0   2   0   2   2   0   0   2   0   0   0   0   2   2   0   2   2   2   0   2   2   0   2   0   2   0   0   0   0   0   0   2   2   2   2   2   2   2   0   2   2   0   2   2   0   0   0   2   0   0   2   2
 MK-2-14                0   0   2   2   0   0   0   2   0   0   2   0   2   0   0   2   2   2   2   0   2   0   0   2   0   2   2   2   2   2   0   2   2   2   2   0   2   0   0   0   2   0   0   0   2   0   2   2   0   0   0   0   0   0   0   2   2   0   0   2   2   2   0   2   2   2   0   0   0   0   0   2   0   2   0   2   0   0   2   0   2   2   2   0   2   2   0   2   2   2   0   0   0   2   2   0   0   0   2   2   2   2   2   0   2   2   0   2   2   0   0   2   0   0   0   0   0   0   2   0   0   0   2   2   0   2   2   0   0   2   2   0   0   2   0   0   0   0   0   0   0   0   0   2   0   2   0   2   0   2   0   2   2   0   0   2   0   0   0   2   2   2   0   2   2   0   0   2   2   0   2   0   2   0   0   0   0   0   0   2   2   2   2   2   2   2   0   2   2   0   2   2   0   0   0   2   0   0   2   2
 MK-2-15                0   0   0   2   0   0   2   2   0   0   2   0   2   0   0   2   2   2   0   0   2   0   0   2   0   2   2   2   2   2   0   2   2   2   2   0   2   0   0   0   2   0   0   0   2   0   2   2   0   0   0   2   0   0   2   2   2   0   2   2   2   2   0   0   2   2   0   0   2   0   0   2   0   2   0   2   0   0   2   0   2   2   2   0   2   2   0   2   2   2   0   0   2   2   2   0   0   0   2   2   2   2   2   0   2   2   0   2   2   0   0   2   0   0   0   0   0   0   0   2   0   0   2   0   0   2   2   0   0   2   2   0   0   2   0   0   0   0   0   0   0   0   0   2   0   2   0   2   0   2   2   2   2   0   0   2   0   0   0   2   0   2   0   2   2   0   0   2   2   0   2   0   2   0   0   0   0   0   0   2   2   2   0   2   2   2   0   2   2   0   0   2   0   0   0   2   2   0   2   2
 MK-2-16                0   0   0   2   0   0   2   2   2   0   2   2   2   0   0   2   2   2   0   2   2   2   0   2   0   2   2   2   2   2   0   2   2   2   2   0   2   2   0   0   2   0   2   0   2   0   2   2   0   0   0   2   0   0   2   2   2   0   2   2   2   2   0   0   2   0   0   0   2   0   0   2   0   2   0   2   0   0   2   0   2   2   2   2   2   2   0   2   2   2   0   0   2   2   2   0   0   0   2   2   2   2   2   0   2   2   0   2   2   0   0   2   0   0   0   0   0   0   0   2   0   0   0   2   0   2   2   2   0   2   2   0   0   2   0   0   0   0   2   0   0   0   2   2   0   2   0   2   0   2   2   2   2   0   0   2   0   0   0   0   0   2   0   0   2   0   0   2   2   0   2   0   2   2   0   2   0   0   2   2   2   2   0   2   2   2   0   2   2   0   0   2   0   0   0   2   2   2   2   2
 MK-3-1                 0   2   2   0   0   0   0   2   2   2   0   0   0   2   0   2   0   2   0   2   0   0   2   2   0   0   0   0   0   0   2   2   2   2   2   0   2   2   0   2   0   0   0   0   0   0   2   0   0   0   2   0   0   2   0   2   2   2   0   0   2   2   0   0   0   0   2   0   0   0   0   2   2   0   0   0   2   2   2   2   2   0   2   0   0   0   2   0   2   2   2   0   0   2   2   2   0   0   0   2   0   2   2   0   2   2   2   0   0   2   0   2   0   2   0   2   0   0   2   2   2   2   0   2   0   2   0   0   0   0   2   2   2   0   2   2   0   2   2   0   0   0   0   0   0   0   0   2   2   0   2   0   0   0   2   0   0   2   0   0   0   2   0   0   2   0   2   2   0   0   0   2   0   0   0   2   2   0   2   0   2   2   2   2   0   0   2   0   2   2   0   0   0   0   2   2   0   0   0   2
 MK-3-2                 0   2   2   0   2   0   0   2   2   2   0   0   0   2   0   2   0   2   0   2   0   0   0   0   0   0   0   0   0   0   2   0   2   2   2   0   0   2   0   2   0   2   0   0   0   0   2   0   0   0   2   0   0   2   0   0   2   2   0   0   2   2   2   0   0   0   2   0   0   2   2   2   2   0   0   0   2   2   2   2   2   0   2   0   0   0   2   0   2   2   2   0   0   2   2   2   0   0   0   2   0   2   0   0   2   2   2   0   0   2   0   2   0   2   0   2   0   0   2   2   2   2   2   2   0   2   0   0   0   0   2   2   2   0   2   2   0   2   0   0   0   0   0   2   2   0   2   0   2   0   2   0   0   0   2   0   0   2   0   0   0   2   0   0   2   0   2   2   0   0   0   2   2   0   0   2   2   0   2   0   2   2   2   2   0   0   2   0   2   2   0   0   0   0   2   0   0   2   2   2
 MK-3-3                 0   2   2   0   2   0   0   2   2   2   0   0   0   2   0   2   2   2   0   0   0   0   0   0   0   0   0   0   0   0   2   2   2   2   0   2   0   2   0   2   0   2   0   0   0   0   2   0   0   0   2   0   0   2   0   0   2   2   0   0   2   2   2   0   0   0   2   0   0   2   2   2   2   0   0   0   2   2   2   0   2   0   0   0   0   0   2   0   2   0   2   0   0   2   2   2   0   0   0   2   0   2   0   0   2   2   2   2   0   2   0   2   0   2   0   2   0   0   2   2   2   2   2   2   0   2   0   0   0   0   2   0   2   0   2   2   0   2   0   0   0   0   0   2   0   0   2   0   0   0   2   0   0   0   0   0   0   2   0   0   0   2   0   0   2   0   2   2   0   0   0   2   2   2   2   2   2   0   2   2   2   0   2   2   0   0   2   0   0   2   0   0   0   0   0   0   0   2   2   2
 MK-3-4                 0   2   2   0   2   0   0   2   2   2   0   0   0   2   0   2   0   0   0   0   0   0   0   0   0   0   2   0   0   0   2   2   2   2   2   0   0   2   0   2   0   2   0   0   0   2   2   2   2   0   0   2   0   2   0   0   2   2   0   2   2   2   2   0   0   0   2   0   0   2   2   2   2   0   0   0   0   0   2   0   2   2   0   0   0   0   2   0   2   0   2   0   2   0   2   2   0   0   0   2   0   2   0   0   2   2   2   2   0   2   0   2   2   0   0   2   0   0   2   2   2   2   2   0   0   2   0   0   0   0   2   0   2   0   2   2   0   2   0   0   0   0   0   2   0   0   2   0   0   0   2   0   0   0   0   0   0   2   0   0   0   0   0   0   2   0   2   2   0   0   2   2   2   2   2   2   2   0   2   2   2   0   2   0   0   0   2   0   0   2   0   0   0   0   0   0   0   2   2   2
 MK-3-5                 0   2   2   0   2   0   0   2   2   2   0   0   0   2   0   2   0   0   0   0   0   0   0   0   0   0   2   0   0   0   2   2   2   2   2   0   0   2   0   2   0   2   0   0   0   2   2   2   2   0   0   2   0   2   0   2   2   2   0   2   0   2   2   2   0   0   0   0   0   2   0   2   2   2   0   0   0   2   2   0   2   2   0   0   0   0   2   2   2   0   2   0   2   0   2   2   0   2   0   2   0   2   0   0   2   2   2   2   0   2   2   2   2   0   0   2   0   0   2   2   2   2   2   0   0   2   0   0   0   0   2   0   2   0   2   2   0   0   0   0   0   0   0   2   0   0   2   0   2   0   2   0   2   0   0   0   0   2   0   0   0   0   2   0   2   0   2   2   0   2   2   2   2   2   2   2   2   0   2   0   2   0   2   0   0   0   2   0   0   2   0   0   0   0   0   0   0   2   2   0
 MK-3-6                 0   2   2   0   2   0   2   2   2   2   0   0   0   2   0   2   0   0   0   0   0   2   0   0   0   0   2   2   0   0   2   2   2   2   2   0   0   2   0   0   0   2   0   0   0   2   2   2   0   0   0   2   0   2   0   2   2   2   0   2   0   2   2   2   0   0   0   0   0   2   0   2   2   2   0   0   0   2   0   0   2   2   0   0   0   0   2   2   2   2   2   0   2   0   2   2   0   2   0   2   0   2   0   0   2   0   2   2   0   2   2   2   2   0   0   2   0   0   2   2   2   2   2   0   0   2   0   2   0   0   2   0   2   0   0   2   2   0   0   0   0   0   0   2   0   2   2   0   2   0   2   0   2   0   0   0   0   2   0   0   0   0   2   0   2   0   2   2   2   0   2   2   2   2   0   2   2   0   2   0   2   2   2   0   2   0   2   0   0   2   0   0   0   0   2   0   0   2   0   0
 MK-3-7                 0   2   2   0   0   0   2   2   2   2   0   0   0   2   0   2   0   0   0   0   0   2   0   0   0   0   2   2   0   0   2   2   2   2   2   0   0   0   0   0   0   2   0   0   0   2   2   2   0   2   0   0   0   2   0   2   2   2   2   2   0   2   2   2   2   0   0   0   0   2   0   2   2   2   0   0   2   2   0   0   2   2   2   0   0   0   2   2   2   2   2   0   2   0   2   2   0   2   0   2   0   2   0   0   2   0   0   2   0   2   2   2   0   0   0   2   2   0   2   2   2   0   2   2   0   2   0   2   0   0   2   0   2   0   0   2   2   0   0   0   2   0   0   2   0   2   2   0   0   0   2   0   2   0   0   0   0   2   0   0   0   0   2   0   2   0   2   2   2   0   0   2   0   2   0   2   2   0   2   0   2   2   2   0   2   0   2   0   0   2   0   0   0   0   2   0   0   2   0   0
 MK-3-8                 0   2   2   0   0   0   2   2   2   2   0   0   0   2   0   2   0   0   0   0   0   2   0   0   0   0   2   2   0   0   2   2   2   2   2   2   0   2   0   0   0   2   2   0   0   0   2   2   0   2   0   0   0   2   2   2   2   2   2   0   0   2   2   2   2   0   0   0   0   2   0   2   2   2   0   0   2   2   0   0   2   2   2   0   0   0   2   2   2   2   2   0   2   0   2   0   0   2   0   0   0   2   0   0   2   0   0   2   0   2   2   2   0   0   0   2   2   0   2   2   0   0   2   0   0   2   0   2   0   0   2   0   2   0   0   0   2   0   0   0   2   0   0   2   0   2   2   0   0   0   2   0   2   0   0   0   0   0   0   0   0   0   2   2   2   0   2   2   2   0   0   2   0   2   2   2   2   0   2   0   2   2   2   0   2   0   2   2   2   2   2   0   0   0   2   0   0   2   0   0
 MK-3-9                 0   2   2   0   0   0   0   2   2   2   0   0   2   2   0   2   0   0   0   0   0   0   0   0   0   0   0   2   0   0   2   2   2   2   2   2   0   2   2   0   0   2   2   0   2   0   2   2   2   2   0   0   0   2   2   2   2   2   2   0   2   2   2   2   2   0   0   0   0   2   0   2   2   2   0   0   2   2   0   0   2   2   2   0   0   0   2   2   0   2   2   0   2   2   2   0   0   0   0   0   2   0   0   0   2   0   0   2   0   2   2   2   0   0   0   2   2   0   2   2   0   0   0   0   0   2   0   2   0   2   2   0   2   0   0   0   2   0   0   0   2   0   0   2   0   0   0   2   0   0   2   0   2   0   0   0   0   0   0   0   0   0   2   2   2   0   2   2   0   0   0   2   0   2   2   2   2   0   2   0   2   2   2   0   2   0   2   2   2   2   2   0   0   0   2   0   0   2   2   0
 MK-3-10                0   2   0   0   0   0   0   0   2   2   0   0   2   2   0   2   0   0   0   0   0   2   0   0   0   0   0   2   0   2   2   2   2   2   2   2   0   2   2   0   0   2   2   0   2   2   2   2   2   0   0   0   0   2   2   2   2   2   2   2   2   2   2   0   2   0   0   0   0   2   0   2   0   2   0   0   0   2   0   2   2   2   2   0   0   0   2   2   2   2   2   0   2   2   2   0   0   0   0   0   2   0   0   0   2   0   0   2   0   2   2   2   0   0   0   0   2   0   2   2   0   0   0   0   2   2   0   2   0   2   2   2   2   0   0   0   2   0   0   0   2   0   0   2   0   0   0   2   0   2   2   0   2   0   0   0   0   0   0   0   0   0   2   2   2   0   2   2   0   0   0   2   0   2   2   2   2   0   2   2   2   2   2   0   2   0   2   0   2   0   2   0   0   0   2   0   0   0   2   0
 MK-3-11                0   2   0   0   0   2   0   0   2   2   0   0   2   2   0   2   0   0   0   0   0   2   0   0   0   0   0   2   0   2   2   2   2   0   0   2   0   2   2   0   0   2   2   0   2   2   2   2   2   0   0   0   0   2   2   2   2   2   2   2   2   2   0   0   2   0   0   0   0   2   0   2   0   0   0   0   0   2   0   0   2   2   2   0   0   0   2   0   2   2   2   0   2   0   2   0   0   0   0   0   2   0   0   2   2   0   0   0   0   0   2   2   0   0   0   0   2   0   2   2   0   0   0   0   2   2   0   2   0   2   2   2   2   0   0   0   2   0   0   0   2   2   0   2   0   0   2   2   0   2   2   0   2   2   0   0   0   0   0   0   0   0   2   2   2   0   2   2   0   0   0   2   0   2   2   0   2   2   2   2   2   2   2   2   2   0   2   0   2   0   2   2   0   0   2   0   0   0   2   0
 MK-3-12                0   2   0   0   0   2   0   0   2   2   0   0   2   2   0   2   0   0   2   0   0   2   0   0   0   0   0   2   0   2   2   2   2   0   0   0   0   2   2   0   0   2   2   0   2   2   2   2   2   0   0   2   0   2   2   2   2   2   2   2   2   2   0   0   2   0   0   0   0   2   0   2   0   2   2   0   0   2   0   0   2   2   2   0   0   2   2   0   2   2   2   0   2   0   2   0   0   0   0   0   2   0   0   2   2   0   0   0   0   0   2   2   0   0   0   0   2   2   2   2   2   0   0   0   2   2   0   2   0   2   2   2   0   0   0   0   2   0   2   0   2   2   0   2   0   0   2   2   2   2   2   0   2   2   0   0   0   0   0   2   0   0   0   2   2   0   2   2   0   0   0   2   0   2   2   0   2   2   2   2   2   2   2   2   2   0   2   0   2   0   2   0   0   0   2   0   0   0   2   0
 MK-3-13                0   2   0   0   0   2   0   0   0   2   0   0   2   2   0   2   0   0   2   0   0   2   0   0   0   0   0   2   0   0   2   2   2   0   0   0   0   2   0   0   0   2   2   0   2   2   2   2   2   0   0   2   0   2   2   2   2   2   0   2   2   2   0   0   2   0   0   0   2   2   0   2   0   2   2   0   0   2   0   0   2   2   2   0   0   2   2   0   2   2   0   0   2   0   2   0   0   0   0   0   2   0   2   0   2   0   2   0   0   0   2   2   0   0   0   0   0   2   0   2   2   0   0   2   2   2   0   2   0   2   2   2   0   0   0   0   2   0   2   0   2   2   0   2   0   0   2   2   2   2   2   0   0   2   2   0   0   0   0   2   0   2   0   2   2   0   2   2   2   0   0   2   0   2   2   0   2   2   2   2   2   2   2   2   2   0   2   0   2   0   2   0   0   0   2   0   0   2   2   0
 MK-3-14                0   0   0   0   0   2   0   0   0   2   2   0   2   2   0   2   0   0   2   0   0   2   0   0   0   0   0   0   0   0   2   2   2   0   0   0   0   2   0   0   0   2   2   2   2   2   2   2   2   2   0   2   0   2   2   2   2   2   0   2   2   2   0   0   2   0   0   0   2   2   0   2   0   2   2   0   0   2   0   0   2   2   2   0   0   2   2   2   2   2   0   0   2   0   2   0   0   0   0   0   2   0   2   0   2   0   2   0   0   0   2   2   0   0   0   0   0   2   0   2   2   0   0   2   2   2   0   2   0   2   2   0   0   2   0   0   2   0   2   0   2   2   0   2   0   0   2   2   2   2   2   0   0   2   2   0   0   0   0   2   0   2   2   2   2   0   2   2   0   0   0   2   2   2   2   0   2   0   2   2   2   2   2   2   2   0   2   2   0   0   2   0   0   0   0   0   0   2   2   0
 MK-3-15                0   0   0   0   0   2   0   0   0   2   2   2   0   2   0   2   0   0   2   0   2   2   0   0   2   0   0   0   0   0   2   2   2   0   0   0   0   2   0   0   0   2   2   0   2   0   2   2   2   2   0   2   0   0   2   2   2   2   0   2   2   2   0   0   2   2   0   0   2   2   0   2   0   2   2   0   0   2   0   2   2   2   2   2   0   2   2   2   2   2   0   0   0   0   2   0   2   0   0   0   2   0   2   0   0   0   2   0   0   0   0   2   0   0   0   0   0   2   0   2   2   0   0   2   2   2   0   2   0   2   0   0   0   2   2   0   2   0   2   0   2   2   0   2   0   0   2   2   2   2   2   0   0   2   2   0   0   0   0   2   0   2   2   0   2   0   2   2   0   0   0   2   2   2   2   2   2   0   2   2   2   2   2   2   0   0   2   2   0   0   2   0   0   2   0   0   0   2   2   0
 MK-3-16                0   0   0   0   0   2   2   0   0   2   2   2   0   2   0   2   2   0   2   0   2   2   0   0   2   0   0   0   0   0   2   2   2   0   2   0   0   2   0   0   0   2   0   0   0   0   2   0   2   2   0   2   0   0   2   2   2   2   0   2   2   2   0   0   2   2   0   0   2   2   0   2   2   2   2   0   0   2   0   2   2   2   0   2   0   2   2   2   2   2   0   0   0   0   2   0   2   0   0   0   2   0   2   0   0   0   2   0   0   0   0   2   0   0   0   0   0   2   0   2   2   2   0   2   2   0   0   0   0   2   0   0   0   2   2   0   2   0   2   0   2   2   0   2   0   0   2   2   2   0   2   0   0   2   2   0   0   0   0   2   0   2   2   0   2   2   0   2   2   2   0   2   2   2   2   2   2   2   2   0   2   2   2   2   0   0   2   2   0   0   0   0   0   2   0   0   0   2   2   0
 MK-4-1                 0   0   0   2   0   2   2   0   2   0   0   2   2   2   2   0   0   0   2   0   2   0   2   0   0   0   2   0   0   2   2   0   0   0   2   2   0   0   0   0   2   0   2   0   2   2   2   0   2   2   2   2   0   2   0   0   0   2   2   0   2   2   2   0   0   0   2   0   0   2   2   0   0   2   0   2   0   2   2   0   0   2   2   2   0   2   0   2   0   0   0   2   0   2   2   2   0   0   0   2   2   0   0   0   0   2   2   2   2   2   2   2   0   2   0   0   0   2   2   0   0   0   0   2   0   0   2   0   0   2   0   0   0   2   2   2   2   0   0   0   2   0   0   2   0   0   0   0   2   2   2   0   2   0   2   2   2   2   0   2   0   2   0   2   0   2   0   2   0   0   0   2   0   0   2   2   2   0   0   2   0   2   2   0   0   0   2   0   0   2   2   2   2   2   2   0   2   0   2   0
 MK-4-2                 0   0   0   2   0   2   2   0   2   0   0   2   0   2   2   0   0   0   2   0   2   0   2   0   0   0   2   0   2   2   2   0   0   0   2   2   0   0   0   0   2   0   2   0   2   2   2   0   0   2   2   2   0   0   0   0   0   2   2   0   2   2   2   0   0   0   2   0   0   2   2   0   0   2   0   2   0   2   2   0   0   0   2   2   0   2   0   2   0   0   0   2   0   2   2   2   0   0   0   2   2   2   0   0   0   2   2   2   2   0   2   2   0   0   2   0   0   2   2   0   2   0   0   2   0   0   2   0   0   2   0   0   0   2   2   0   2   0   0   0   2   0   0   2   0   2   0   2   2   2   2   0   0   0   2   0   2   0   0   2   0   2   2   2   0   2   0   2   0   0   0   2   0   0   2   2   2   0   0   2   0   2   2   0   2   0   2   0   2   2   2   2   2   2   2   0   2   0   0   0
 MK-4-3                 0   0   0   0   0   2   0   2   2   0   0   2   0   2   2   0   0   0   2   2   2   0   2   0   0   0   2   0   2   2   2   0   0   0   2   2   0   2   0   0   2   0   2   0   2   2   2   0   0   2   2   2   2   0   0   0   2   2   2   0   2   2   2   0   0   0   0   0   0   2   2   0   0   2   0   2   0   2   0   0   0   0   2   2   0   2   0   2   0   0   0   2   0   2   2   2   0   0   0   2   2   2   0   0   0   0   2   0   2   0   0   2   0   0   2   0   2   2   2   0   2   0   0   2   0   0   2   0   0   2   0   0   0   2   2   0   2   0   0   0   2   0   0   2   0   2   0   2   2   2   2   0   0   2   2   0   2   0   0   2   0   2   2   2   0   2   2   2   0   2   0   2   0   0   2   2   2   0   0   2   0   2   2   0   2   0   2   0   2   2   2   2   0   2   2   0   2   0   0   0
 MK-4-4                 0   0   0   0   2   2   0   2   2   0   0   2   0   2   2   0   0   0   2   2   2   0   2   0   0   0   0   0   2   2   2   0   0   0   2   2   0   2   0   0   2   0   2   0   2   2   2   0   0   2   2   0   2   0   2   0   2   2   2   0   2   2   2   0   0   0   0   0   0   2   2   0   0   2   2   2   0   2   0   0   0   0   2   2   0   2   2   2   2   0   0   2   0   2   2   2   0   0   0   2   0   2   0   0   0   0   2   2   2   2   0   2   0   0   2   0   2   2   2   0   2   0   0   2   0   0   2   0   0   2   0   0   0   2   2   0   2   0   2   0   2   0   0   2   2   0   0   2   2   2   2   0   0   2   2   0   2   0   0   2   0   2   2   2   0   0   2   2   0   2   0   2   0   0   2   2   2   0   0   2   0   2   2   0   2   0   2   0   2   2   2   2   0   0   2   0   2   2   0   0
 MK-4-5                 0   0   0   0   2   2   0   2   2   0   0   2   0   2   2   0   2   0   2   2   2   0   2   0   0   0   0   2   2   2   2   0   0   0   2   2   0   2   0   0   2   0   2   0   2   2   2   0   0   2   2   2   2   0   2   0   2   2   2   2   2   2   0   0   2   0   0   0   0   2   2   0   0   2   2   2   0   2   0   0   0   0   2   2   0   2   2   2   2   0   0   2   0   2   2   2   0   0   0   2   0   2   2   0   0   0   2   2   2   2   0   2   0   0   2   0   2   2   0   0   2   0   0   2   2   0   2   0   0   0   0   0   0   2   2   0   2   0   2   0   2   0   2   2   2   2   0   2   2   2   2   0   0   2   2   0   2   0   0   2   0   2   2   2   0   0   2   2   0   2   2   0   0   0   2   2   2   0   0   2   0   2   2   0   2   0   2   0   2   2   2   2   0   0   2   0   2   2   0   0
 MK-4-6                 0   0   0   0   2   2   0   2   2   0   2   2   0   2   2   0   2   2   0   2   2   0   2   0   0   0   0   0   2   2   2   0   0   0   2   2   0   2   0   0   2   0   2   0   2   2   0   0   0   2   2   2   2   0   0   0   2   2   2   2   2   2   0   0   2   0   0   0   0   2   2   2   0   0   0   2   0   2   0   0   0   0   2   2   0   2   2   0   2   0   0   2   0   2   2   2   0   0   0   2   2   2   2   0   0   0   2   2   2   2   0   2   0   0   2   0   2   2   0   0   2   0   0   0   2   0   2   0   0   0   0   0   2   0   2   0   2   0   2   0   2   0   2   2   2   2   0   2   2   2   2   0   2   0   0   0   2   0   0   2   0   2   2   2   0   0   2   2   0   2   2   0   0   0   2   2   2   0   0   2   0   2   2   0   2   0   2   0   0   0   2   0   0   0   0   0   2   2   0   2
 MK-4-7                 0   2   0   0   2   2   0   2   2   0   2   0   0   2   2   0   2   2   2   2   2   0   2   0   0   0   0   0   2   2   2   0   0   0   2   2   0   2   0   0   0   0   2   0   2   2   0   0   0   2   2   2   2   0   0   2   2   2   2   2   2   2   0   0   2   0   0   0   0   2   2   2   0   0   0   2   2   2   0   0   2   2   2   2   0   0   2   2   2   0   0   2   0   2   2   0   0   0   0   0   2   2   2   0   0   0   2   2   2   2   0   2   0   0   2   0   2   0   0   0   2   0   0   2   2   0   2   0   0   0   0   0   2   0   2   0   2   0   2   0   2   2   2   2   2   2   0   0   0   2   2   0   2   0   0   0   2   0   0   2   0   2   2   2   0   0   0   2   2   2   2   0   2   0   2   2   2   0   0   2   0   2   2   0   2   0   2   0   0   0   2   0   0   0   0   0   2   2   0   2
 MK-4-8                 0   2   0   0   2   2   0   2   2   0   2   0   2   2   2   2   2   2   2   2   2   0   2   0   0   0   0   0   2   2   2   0   0   0   2   2   0   2   0   0   0   0   2   0   2   2   0   0   2   2   2   2   2   0   0   2   2   2   2   2   2   2   0   0   2   0   0   0   0   2   2   2   0   0   0   2   2   0   0   2   2   2   2   2   0   0   2   2   2   0   0   2   2   2   2   0   2   0   2   0   2   2   0   0   0   0   2   2   2   2   0   0   0   0   2   0   0   0   0   2   2   0   0   2   2   2   2   0   0   2   2   0   2   0   0   2   2   0   2   0   2   2   2   2   0   2   0   0   0   2   2   0   2   0   0   0   2   0   0   2   2   0   2   2   0   0   0   0   2   2   2   0   2   0   2   2   0   0   0   2   0   2   2   0   0   0   2   0   0   0   2   0   2   0   0   0   2   2   0   2
 MK-4-9                 0   2   0   0   2   2   0   2   2   0   2   0   2   2   2   2   2   2   2   2   0   0   2   0   0   0   0   0   2   2   0   2   0   0   2   2   0   2   0   0   0   0   2   0   2   2   0   0   2   2   2   0   0   0   0   2   0   2   2   2   2   2   0   0   2   0   2   0   0   2   2   2   0   0   0   2   2   2   0   2   2   2   2   0   2   0   2   2   2   0   0   2   2   2   2   0   2   0   2   0   2   2   0   0   0   0   2   2   2   2   0   0   0   2   2   0   0   0   0   0   2   0   0   2   2   2   2   0   0   2   2   0   2   0   0   2   2   0   0   2   2   2   2   2   0   2   0   0   0   2   0   0   2   0   2   0   2   0   0   2   2   0   2   2   2   0   0   2   2   0   2   0   2   0   2   2   0   0   0   2   0   2   2   0   0   0   2   0   0   0   2   0   2   0   0   0   2   2   0   2
 MK-4-10                0   2   0   2   0   2   0   2   2   0   2   0   2   2   2   2   2   2   0   2   0   0   2   0   0   0   0   0   2   2   0   2   0   0   2   2   0   0   0   0   0   0   2   0   2   2   0   0   2   2   2   0   0   0   0   2   0   2   2   2   2   2   0   0   2   0   0   0   0   2   2   2   2   0   0   2   2   0   0   2   2   0   2   0   2   0   2   2   0   0   0   2   2   2   2   0   2   0   2   0   2   2   0   0   0   0   2   2   2   2   0   0   0   2   2   0   0   0   0   0   2   0   0   2   0   0   2   0   0   2   2   0   2   0   0   0   2   0   0   2   2   2   2   0   0   2   0   0   0   2   0   0   2   0   2   0   2   0   0   2   2   0   2   2   2   0   0   2   2   0   2   0   0   0   2   2   0   0   0   2   0   2   2   0   0   2   2   0   0   0   2   0   2   0   0   0   2   2   0   2
 MK-4-11                0   2   0   2   0   2   0   2   2   0   2   0   2   2   2   2   2   2   2   2   0   0   2   0   0   0   0   0   2   2   0   2   0   0   2   2   0   0   0   0   0   0   2   0   2   2   0   0   2   2   0   0   0   0   0   2   0   2   2   2   2   0   0   0   2   0   0   0   0   2   2   2   0   0   0   2   0   0   0   2   2   0   2   0   2   0   2   2   2   0   0   2   2   2   2   0   2   0   2   0   2   0   0   0   0   0   2   2   2   2   0   0   0   2   2   0   2   0   0   0   2   0   0   2   0   0   2   0   0   2   2   0   2   0   2   0   2   0   0   2   2   2   0   0   0   0   2   0   0   2   2   0   2   0   0   0   2   0   0   2   2   0   2   2   0   0   0   2   0   0   2   0   2   0   2   2   0   0   0   2   0   2   2   0   0   2   2   0   0   0   2   0   2   2   0   0   2   0   0   2
 MK-4-12                0   2   0   0   0   2   0   2   2   0   2   0   0   2   2   2   2   2   2   2   0   0   2   0   0   0   0   0   2   2   2   2   0   0   2   2   0   2   0   0   0   0   2   0   2   2   0   0   2   0   2   0   0   0   0   2   0   2   2   2   2   0   0   0   2   0   0   2   0   2   2   2   0   0   0   2   0   0   0   2   2   0   0   0   2   0   2   2   2   0   0   2   2   2   0   0   2   0   2   0   2   0   0   0   0   0   2   2   0   2   2   0   2   2   2   0   2   0   0   0   2   0   0   2   0   0   2   0   0   2   2   0   2   0   2   0   2   0   0   2   2   2   0   0   0   0   2   0   0   2   2   0   2   0   0   0   2   0   0   2   2   0   2   2   0   0   0   2   0   0   2   0   2   0   0   2   0   0   0   2   2   2   2   0   0   2   2   0   0   0   2   2   2   2   0   0   0   0   0   2
 MK-4-13                0   2   0   0   0   2   0   2   2   0   2   0   0   2   2   2   2   2   2   2   0   0   2   0   0   0   0   0   2   2   0   2   0   0   0   2   0   2   0   0   0   0   2   2   2   2   0   0   2   0   2   2   0   0   0   2   2   0   2   2   2   0   0   0   2   0   0   2   0   2   2   2   0   0   0   0   0   0   0   2   2   0   0   0   2   0   2   2   2   0   0   2   2   2   0   0   2   0   2   0   2   0   0   0   0   0   0   2   0   2   2   0   2   2   2   0   2   0   2   0   0   0   0   2   0   0   0   0   0   2   2   0   0   0   2   0   2   0   0   2   2   2   0   0   0   0   2   0   0   2   2   0   2   0   0   0   2   0   0   2   2   0   2   2   0   0   0   2   0   0   2   0   2   0   0   2   0   0   0   2   2   2   2   2   0   2   2   0   0   0   2   2   2   2   0   0   2   0   0   2
 MK-4-14                0   2   0   0   0   2   0   2   2   0   2   0   0   2   2   2   2   2   2   2   0   0   2   0   0   0   0   0   2   2   0   2   0   0   0   2   0   2   0   0   2   0   2   2   2   2   0   0   2   0   2   2   0   0   2   2   2   0   2   2   0   0   0   0   2   0   0   2   0   2   2   2   0   0   0   2   0   0   0   2   2   0   0   2   2   0   0   2   2   0   2   0   2   2   0   0   2   0   2   0   2   0   0   0   0   0   0   2   0   2   2   0   2   2   2   0   0   0   2   0   0   0   0   2   0   0   0   0   0   2   2   0   0   0   2   0   2   0   0   0   2   2   0   0   0   0   2   0   0   2   2   0   2   0   0   0   2   0   0   0   2   0   2   2   0   0   2   2   0   2   2   0   2   2   0   2   0   0   0   2   2   2   2   2   0   2   2   0   0   0   2   2   2   2   0   0   2   0   0   2
 MK-4-15                0   0   0   0   0   2   0   2   2   0   2   0   0   2   0   2   2   2   2   2   0   0   2   0   0   0   0   0   2   2   0   2   0   0   0   2   0   2   0   0   2   0   0   2   2   0   0   0   2   0   2   0   0   0   2   2   2   0   2   0   0   0   2   0   2   0   0   0   2   2   2   2   2   0   0   2   0   0   0   2   2   0   0   2   2   0   0   2   2   0   2   0   2   2   0   0   2   0   2   0   2   2   2   0   2   0   0   2   0   2   2   0   2   2   2   0   0   0   2   0   0   0   0   2   0   0   0   0   0   0   2   0   0   0   2   0   2   0   0   0   2   2   0   2   0   0   0   0   0   2   2   0   2   0   0   0   2   0   0   0   2   0   2   2   2   0   2   2   0   2   2   0   2   2   0   2   0   0   2   2   2   2   2   2   0   0   2   0   0   2   2   2   2   2   0   2   2   0   0   2
 MK-4-16                0   2   0   0   0   2   0   2   2   0   0   0   0   2   0   2   2   2   2   2   0   0   2   0   2   2   0   0   2   2   0   0   0   0   0   2   0   2   2   0   2   0   2   2   2   2   0   2   2   0   2   0   2   2   2   2   2   0   2   0   0   0   2   0   2   0   0   0   2   0   2   2   2   0   0   2   0   0   0   2   2   0   0   2   2   0   0   2   2   0   2   0   2   2   0   0   2   0   2   0   2   2   2   0   2   2   0   0   0   2   2   0   2   2   2   0   0   0   2   0   0   0   0   0   0   0   0   0   2   0   2   0   0   0   2   0   2   0   2   0   2   2   0   2   2   0   2   0   0   2   2   0   2   0   0   2   2   0   0   0   2   0   2   2   2   0   2   0   0   2   2   0   2   2   0   2   0   0   2   2   2   2   2   2   0   0   2   0   0   2   2   2   2   2   0   2   2   0   0   0
 MK-5-1                 2   2   0   2   2   2   2   2   0   0   2   2   2   2   0   0   2   0   0   0   0   2   2   2   0   0   2   2   0   0   0   2   2   0   0   0   0   2   2   0   0   2   2   0   0   0   2   2   0   2   0   0   0   2   2   0   2   2   0   0   0   2   0   0   0   2   2   0   2   0   2   2   2   2   2   0   2   0   2   2   0   2   0   0   0   0   2   2   0   0   2   0   2   0   2   2   2   0   2   2   2   0   0   0   2   2   2   2   2   2   0   0   0   0   2   2   0   2   0   2   2   2   2   2   2   2   0   2   2   0   2   2   2   0   2   0   0   2   0   2   0   0   0   2   2   0   2   2   0   0   0   2   2   2   0   2   2   0   2   0   2   0   2   0   0   0   0   0   0   0   2   0   0   2   0   0   0   2   2   0   2   0   2   2   2   2   0   0   0   2   2   0   2   0   0   2   2   2   0   2
 MK-5-2                 0   2   0   0   2   2   0   2   0   0   2   2   0   2   0   2   2   0   2   0   0   2   2   2   0   0   2   2   0   0   0   2   2   0   2   0   2   0   2   0   0   2   2   0   2   0   2   2   0   2   0   0   0   2   2   0   2   2   0   0   0   2   0   0   0   2   2   0   2   0   2   0   2   2   2   0   2   0   2   2   0   2   0   0   0   0   2   2   0   0   2   0   2   0   2   2   2   2   2   2   2   0   0   0   2   2   2   2   0   2   0   0   2   0   2   2   0   0   0   2   2   2   2   2   2   2   0   2   2   2   2   2   2   0   2   0   0   2   0   2   0   0   0   2   0   0   2   2   0   0   0   2   2   2   0   2   2   0   2   0   2   0   2   0   0   0   0   0   2   0   2   0   0   2   0   0   2   2   2   0   2   0   2   2   2   2   0   0   0   2   2   0   2   0   0   2   2   2   0   2
 MK-5-3                 0   2   0   2   2   2   0   2   2   0   0   2   0   2   0   2   2   0   2   2   0   0   2   0   0   0   2   2   0   0   0   2   2   0   2   0   2   0   2   0   2   2   2   0   2   0   2   2   0   2   0   0   0   2   2   0   2   2   0   0   0   2   0   0   0   2   2   0   2   0   2   0   2   2   2   0   2   0   0   2   2   2   2   0   0   0   2   2   0   2   2   0   2   0   2   2   2   2   2   2   2   0   0   0   2   2   2   0   0   2   2   0   2   0   0   2   0   0   0   2   2   2   2   2   2   2   0   2   2   2   2   2   2   0   2   0   0   0   0   2   0   0   0   2   0   0   2   2   2   0   0   2   2   2   0   0   0   0   2   0   2   2   2   0   0   0   0   0   2   0   2   0   0   2   0   0   2   2   0   0   0   0   2   2   2   2   0   0   0   2   2   0   2   0   0   2   2   2   0   2
 MK-5-4                 0   2   0   2   2   2   0   2   2   0   0   2   0   2   0   2   2   0   2   2   0   2   2   0   2   0   2   2   0   0   0   2   2   0   2   0   2   0   2   0   2   2   2   0   2   0   2   2   0   2   0   0   0   2   2   0   2   2   0   0   2   2   0   0   0   2   2   0   2   0   2   0   2   2   2   2   2   0   0   2   2   0   2   2   0   0   2   2   0   2   2   0   0   0   2   2   2   2   2   2   0   0   0   0   2   2   2   2   0   2   2   2   0   2   0   2   0   0   2   2   2   2   2   2   2   2   0   2   2   2   2   2   2   0   2   2   0   0   0   2   0   0   0   2   0   0   2   2   2   0   2   2   2   2   0   0   0   2   2   0   0   0   2   0   2   0   2   0   2   0   2   0   0   2   0   0   0   2   2   0   0   2   2   2   2   2   0   0   0   2   2   2   2   0   0   2   2   2   0   2
 MK-5-5                 0   2   0   2   2   2   0   2   2   0   2   2   0   0   0   2   2   0   2   2   0   0   2   0   2   2   2   2   0   0   0   2   2   0   2   0   2   0   2   0   2   2   2   0   2   0   2   2   0   2   0   0   0   2   2   0   2   2   0   0   2   2   0   0   0   2   0   0   2   0   2   0   2   2   2   2   2   0   0   2   2   0   2   2   0   0   2   2   0   2   0   0   0   0   2   0   2   2   2   2   2   0   0   0   2   2   2   2   0   2   0   2   0   0   0   2   0   0   2   2   0   2   2   2   2   2   0   2   2   2   0   2   2   0   2   2   2   0   2   2   0   0   0   2   0   0   2   2   2   0   2   0   2   2   0   0   2   2   2   0   0   0   0   0   2   0   2   0   2   0   2   0   0   2   0   0   0   0   0   0   0   2   0   2   2   2   0   0   0   2   2   2   0   0   2   0   2   2   0   2
 MK-5-6                 0   2   0   2   2   0   2   2   2   2   2   2   0   0   0   2   2   0   2   2   0   0   2   0   2   2   2   2   0   0   0   2   2   0   2   0   2   0   2   2   2   0   2   0   2   0   2   2   2   0   0   2   0   2   2   0   2   2   0   0   2   2   0   2   0   2   0   0   2   0   2   0   2   2   2   2   2   0   0   2   2   0   2   2   0   0   2   2   2   0   0   0   0   0   2   0   2   2   2   2   2   0   0   0   2   0   2   2   2   2   2   2   0   0   0   2   0   0   2   2   2   2   2   2   2   2   0   2   2   2   0   2   2   0   2   2   0   0   2   2   0   0   0   2   0   0   2   2   2   0   2   0   2   2   2   0   2   2   2   0   0   0   0   0   2   0   2   0   2   0   2   0   0   2   0   0   0   0   2   0   0   2   0   2   2   2   0   0   0   2   2   2   0   0   2   0   2   2   0   2
 MK-5-7                 2   2   2   2   2   0   2   2   2   2   2   2   0   0   0   2   2   0   2   0   0   2   2   0   2   2   2   2   0   0   0   2   2   0   2   0   2   0   2   2   2   0   2   2   2   0   2   2   2   0   0   2   0   0   2   0   2   2   0   0   2   2   0   2   0   2   0   0   2   0   2   0   2   2   2   2   2   0   0   2   2   0   2   2   0   2   0   2   2   0   0   0   0   0   2   0   2   2   2   2   2   0   0   0   2   0   2   2   2   2   2   2   0   0   2   0   0   2   2   2   2   2   2   0   0   2   0   2   2   2   0   2   2   0   2   2   0   2   2   2   0   0   0   2   0   0   2   2   2   0   2   0   2   2   0   0   2   2   2   0   2   0   0   0   2   0   2   0   2   0   2   0   0   2   0   0   0   0   2   0   0   2   0   2   2   2   0   0   0   2   2   0   0   0   2   2   2   2   0   2
 MK-5-8                 2   2   2   2   2   0   2   2   2   2   2   2   0   0   0   2   2   0   2   0   0   2   2   0   2   0   2   2   0   0   0   2   2   0   2   0   2   0   2   2   2   0   2   2   2   0   2   2   2   0   0   2   0   0   2   0   2   2   0   0   2   0   0   2   0   2   0   0   2   0   2   0   2   2   2   2   2   0   0   2   2   0   2   2   0   2   0   2   2   2   0   0   0   0   2   0   2   2   2   0   2   0   0   0   2   0   2   2   2   0   2   2   0   0   2   0   0   2   0   2   2   2   2   0   0   2   0   2   2   2   0   2   2   0   0   0   0   2   2   2   0   0   0   2   0   0   2   0   2   0   2   0   2   2   0   0   2   2   2   0   2   0   0   0   2   0   2   0   2   0   2   0   0   2   0   0   0   0   2   0   2   2   0   2   2   0   0   0   0   2   2   0   0   0   2   2   2   0   0   2
 MK-5-9                 2   2   0   2   2   0   2   2   2   2   2   2   2   0   0   2   2   0   2   0   2   2   2   0   2   0   2   0   0   0   0   0   2   0   2   0   2   0   2   2   2   0   2   2   2   0   2   2   2   0   0   2   0   0   2   0   2   2   0   0   2   0   0   2   0   0   0   0   0   0   2   0   2   2   2   2   2   0   0   2   2   0   2   2   0   2   0   0   2   2   0   0   0   0   0   0   2   0   2   0   2   0   0   0   2   2   2   2   2   0   2   2   0   0   2   0   0   2   0   0   2   2   2   2   0   2   2   2   0   0   0   2   2   0   0   0   2   0   2   2   0   0   0   2   0   2   2   0   2   0   2   0   2   2   0   0   2   2   2   0   2   0   0   0   2   0   2   0   2   0   2   0   0   2   0   0   0   0   2   0   2   2   0   2   2   0   0   0   0   2   2   0   0   0   2   2   2   0   0   2
 MK-5-10                2   2   0   2   2   0   2   2   2   2   2   2   2   0   0   2   2   0   2   2   2   2   2   0   2   0   2   0   0   0   0   0   2   0   2   2   2   0   2   2   2   0   2   2   2   0   2   2   2   0   0   2   0   0   2   0   2   2   0   0   2   0   0   2   2   0   0   0   0   0   2   0   2   2   2   2   2   0   0   2   2   0   2   2   0   2   2   0   2   2   0   0   0   0   0   0   2   0   2   0   2   0   0   0   2   2   2   2   2   0   2   2   2   0   2   0   2   0   0   0   0   2   2   2   0   2   2   2   0   0   0   2   2   0   0   0   2   0   2   2   0   0   0   0   0   2   2   0   2   0   2   0   0   2   0   0   2   2   2   0   2   0   0   0   2   0   2   0   2   0   2   0   0   2   0   0   0   0   2   0   2   2   2   2   2   0   0   0   0   0   2   0   0   0   2   2   2   0   0   0
 MK-5-11                2   2   0   2   2   0   2   2   2   0   2   2   2   2   0   2   2   0   2   2   2   2   2   0   2   0   2   0   2   0   0   0   2   0   2   2   2   0   2   2   2   0   2   2   0   0   2   2   2   0   0   2   0   0   2   0   2   2   0   0   2   0   0   2   0   0   0   0   0   0   2   0   2   2   2   2   2   0   0   2   2   0   2   0   0   2   2   0   2   2   0   0   2   0   0   0   2   0   2   0   0   0   0   0   2   2   2   2   2   0   2   2   2   0   2   0   0   0   0   0   0   2   2   2   0   2   2   2   0   0   0   2   2   2   0   2   2   0   2   2   2   0   0   0   0   2   2   0   2   0   2   0   0   2   0   0   2   2   2   2   2   0   0   0   2   0   0   0   2   0   2   0   0   2   0   0   0   0   2   0   0   2   2   2   2   0   0   0   0   0   2   0   0   0   2   0   2   0   0   0
 MK-5-12                2   2   0   2   2   0   2   2   2   0   2   2   2   2   2   2   2   0   2   2   2   2   2   0   2   0   2   0   2   0   0   0   2   0   0   0   2   0   2   2   2   0   2   2   0   0   2   0   2   0   0   2   0   0   2   0   2   2   2   0   2   0   0   2   0   0   0   2   0   0   2   0   2   2   2   0   2   0   0   2   2   0   2   0   0   2   2   0   2   0   0   0   2   0   0   0   2   0   2   0   0   0   0   0   2   2   2   2   2   0   2   2   2   0   2   0   0   2   0   0   0   2   2   2   0   2   2   0   0   0   0   2   2   2   0   0   2   0   2   2   2   0   0   0   0   2   2   0   2   0   2   0   0   2   2   2   2   2   2   2   2   0   0   0   2   0   0   0   2   0   2   0   2   0   0   0   0   0   2   0   0   2   2   2   2   0   0   0   0   0   2   0   2   2   2   2   2   0   0   0
 MK-5-13                2   2   0   2   2   0   2   2   2   0   0   2   2   2   2   2   2   0   0   2   2   2   2   0   2   0   2   0   2   0   0   0   2   0   0   0   0   0   2   2   2   0   2   2   0   0   2   0   2   0   0   2   0   0   0   0   2   2   2   0   2   0   0   2   0   0   0   0   0   0   2   0   2   2   2   0   2   0   0   2   2   2   2   0   0   2   2   0   2   0   0   0   2   0   0   0   2   0   2   0   0   0   0   0   2   2   0   2   2   0   2   2   2   0   2   0   0   2   0   0   2   2   2   2   0   0   2   0   0   2   0   2   2   2   0   0   2   0   2   2   2   0   0   0   0   2   2   0   0   2   2   2   0   2   2   2   2   2   2   2   0   0   0   0   2   0   0   2   2   0   2   0   2   0   2   0   0   0   2   0   0   2   2   2   0   0   0   0   0   0   2   0   0   2   2   2   0   0   0   0
 MK-5-14                2   2   0   2   2   0   2   2   2   0   0   2   2   2   2   2   2   0   0   2   2   2   2   0   2   0   2   2   2   0   0   0   2   0   0   0   0   0   2   2   2   0   2   2   0   0   2   0   2   2   0   2   0   0   0   0   2   2   2   0   2   0   0   0   0   2   0   0   0   0   2   2   2   2   2   0   0   0   0   0   2   2   2   0   2   2   2   0   0   0   0   0   2   2   0   0   2   0   2   2   2   0   0   0   2   2   0   2   2   0   2   0   2   0   2   0   0   2   0   0   2   2   0   2   0   0   2   0   0   0   0   2   2   2   0   0   2   0   2   2   2   0   0   0   0   2   0   0   0   2   2   2   0   0   2   2   2   2   2   2   0   0   0   0   2   0   0   2   2   0   2   2   2   0   2   2   0   0   0   0   0   2   2   2   0   0   0   0   0   0   2   2   0   2   2   2   0   0   0   2
 MK-5-15                2   2   0   2   2   0   0   2   0   0   0   2   2   2   2   0   2   2   2   2   0   2   2   0   2   2   2   2   2   2   2   0   2   0   0   0   0   2   2   2   2   0   2   2   0   0   2   2   2   0   0   2   0   0   0   2   2   2   2   0   0   2   0   0   0   2   0   0   0   2   2   2   2   2   2   2   0   0   0   0   2   0   2   0   2   2   2   0   0   0   0   2   0   2   0   0   2   0   2   2   2   0   0   0   2   2   0   2   2   0   2   2   2   0   2   0   0   2   0   0   2   2   0   2   0   0   2   0   0   0   0   2   2   2   0   0   2   0   0   2   2   0   0   0   0   2   2   0   0   2   2   2   0   0   2   2   2   2   2   2   0   0   0   0   2   0   0   2   2   0   2   2   2   0   0   2   0   0   0   0   0   2   2   2   0   0   0   0   0   0   2   2   0   2   2   0   0   0   0   2
 MK-5-16                2   2   0   0   2   0   0   2   0   0   0   2   2   2   2   2   2   2   2   2   0   2   2   0   2   2   2   2   2   0   2   0   2   0   0   0   0   2   2   2   2   0   2   2   0   0   2   2   2   0   0   2   0   0   0   2   0   0   2   0   0   2   0   0   0   2   2   0   0   2   2   2   0   2   2   2   0   0   0   0   2   0   2   0   2   2   2   0   0   2   0   2   0   2   0   0   2   0   2   2   2   0   0   0   2   2   0   2   2   0   2   2   2   0   2   0   0   2   2   0   2   2   0   2   0   0   2   0   0   0   2   2   2   2   0   2   2   0   2   2   2   0   0   0   0   2   2   0   0   2   2   2   0   0   2   2   0   2   2   2   2   0   0   0   2   0   0   2   2   0   2   2   2   0   0   2   2   0   0   0   0   2   2   2   0   0   0   0   0   0   2   2   0   2   2   0   2   0   0   2
 MK-6-1                 2   2   2   0   2   2   2   0   2   0   0   0   2   2   0   2   0   0   2   2   2   2   0   2   0   2   2   0   2   2   2   2   2   0   0   0   0   2   2   2   2   2   0   0   0   2   2   0   0   0   2   2   2   0   0   0   2   0   2   0   0   0   2   2   0   2   0   0   2   2   0   2   0   2   0   2   2   0   0   2   0   0   0   0   2   0   2   0   2   2   2   2   0   2   2   2   2   2   2   2   2   0   0   0   2   0   0   0   0   2   2   2   2   0   0   0   0   2   2   0   2   2   2   2   2   2   2   0   2   2   0   0   2   2   0   2   0   0   2   2   0   2   0   0   2   2   2   0   2   2   0   0   0   0   0   2   2   2   2   0   0   2   0   2   0   0   0   2   0   0   0   2   2   0   2   0   2   2   2   0   2   2   0   0   0   0   0   2   2   2   0   0   0   0   2   0   2   2   0   2
 MK-6-2                 2   0   2   0   0   0   2   0   0   0   0   0   2   2   2   0   0   0   2   2   0   2   0   2   0   2   2   0   2   2   2   0   2   2   0   0   0   2   2   2   2   2   0   0   0   2   2   0   0   0   2   2   2   0   0   0   2   0   2   0   0   0   2   2   0   2   0   0   2   0   0   2   0   2   0   2   2   0   0   2   0   0   0   0   2   0   2   0   2   2   2   2   0   2   2   2   2   2   2   2   2   0   0   2   2   0   0   0   0   2   0   2   2   0   2   0   0   2   2   0   2   2   2   2   2   2   2   0   2   2   0   0   2   2   0   2   0   0   2   2   0   2   0   0   2   2   2   0   2   2   0   0   0   2   0   2   2   2   2   0   0   2   0   0   0   2   0   2   0   0   0   2   2   0   2   0   2   2   0   0   2   2   2   0   0   0   0   2   2   2   0   0   0   0   2   0   2   2   0   2
 MK-6-3                 2   0   2   0   0   0   2   0   0   0   0   0   2   2   2   0   0   2   2   2   0   2   0   2   0   2   2   2   2   2   2   0   2   2   0   0   0   2   2   2   2   2   0   0   0   2   2   0   2   2   2   2   2   2   0   0   0   0   2   0   0   0   2   2   0   2   0   0   2   0   2   2   0   0   0   2   0   0   0   2   0   0   0   0   2   0   2   0   2   2   2   2   0   2   2   2   2   0   2   2   2   0   2   0   2   0   0   0   0   2   0   2   2   0   2   0   0   2   2   0   2   2   0   0   2   2   2   0   2   2   0   0   2   2   0   2   0   0   2   2   0   2   0   0   2   2   2   0   2   2   0   0   0   2   2   0   2   2   2   2   0   2   0   0   0   2   0   2   0   0   0   2   2   0   2   0   2   2   0   0   2   2   2   0   0   0   0   2   0   2   0   0   0   0   2   0   2   2   0   2
 MK-6-4                 2   0   2   2   0   0   2   0   0   0   0   0   0   2   2   0   0   2   2   2   0   2   0   2   0   2   2   2   2   2   2   2   2   2   0   0   0   2   2   0   2   2   0   0   0   2   2   0   2   2   2   2   0   2   0   0   0   2   2   0   0   0   2   2   0   2   2   0   2   2   2   2   0   0   0   2   0   0   0   2   0   0   0   0   2   0   0   0   2   2   2   2   0   2   2   2   2   0   2   2   2   0   2   0   0   0   0   2   2   2   0   2   2   0   0   0   0   2   2   0   2   2   0   0   2   0   2   0   2   2   0   0   0   2   0   2   0   0   2   2   0   2   0   0   2   2   0   0   2   0   0   2   2   2   2   0   2   2   2   2   0   2   0   0   0   0   0   0   0   0   0   2   2   0   2   0   2   0   0   0   2   2   2   0   0   0   0   2   0   2   0   0   2   0   2   0   2   2   0   2
 MK-6-5                 0   0   2   2   0   0   2   0   0   0   0   0   0   2   2   0   0   2   2   2   0   2   0   2   0   2   2   2   2   2   2   2   2   2   0   0   0   2   2   0   2   2   0   0   0   0   2   0   2   2   2   2   0   2   0   0   0   2   2   0   0   0   2   2   0   2   2   0   2   2   0   2   2   0   0   2   0   0   0   2   0   0   0   0   2   0   0   0   2   2   2   2   0   2   2   2   2   0   2   2   2   0   2   0   0   0   0   2   2   2   2   2   2   0   0   0   0   2   2   0   2   0   0   0   2   0   2   0   2   0   0   0   0   2   0   2   0   0   2   0   0   2   0   0   0   2   0   0   2   0   0   2   2   2   2   0   2   2   2   2   0   2   0   0   0   0   2   0   0   0   0   2   2   0   2   0   2   0   0   0   2   2   2   0   0   0   0   2   0   2   0   0   2   0   2   0   0   2   2   2
 MK-6-6                 0   0   2   2   0   0   2   0   0   0   0   0   0   2   2   0   0   2   2   2   0   2   0   2   0   2   2   2   2   2   2   2   2   2   2   0   0   2   2   0   2   2   0   0   0   0   2   0   0   2   2   2   0   2   0   0   0   2   2   0   0   2   2   2   0   2   2   0   2   0   0   0   2   0   0   2   0   0   0   2   0   0   0   0   2   0   0   0   2   2   2   2   0   2   2   2   2   0   2   2   0   0   2   0   2   0   0   2   2   2   2   2   2   0   0   0   0   2   2   0   2   0   0   0   2   0   2   0   2   0   0   0   0   2   0   2   0   0   0   0   0   2   0   0   0   2   2   0   2   0   0   2   2   2   2   0   2   2   2   2   0   2   0   0   2   0   2   0   0   0   0   2   2   2   2   0   0   0   0   0   2   2   2   0   2   0   0   2   0   2   0   0   2   0   0   0   2   2   2   2
 MK-6-7                 0   0   2   2   0   0   2   0   0   0   0   0   0   2   2   0   0   2   2   2   0   2   0   2   0   2   2   2   2   0   2   2   2   2   2   2   0   2   2   0   2   2   0   0   0   0   2   2   0   2   2   2   0   2   0   0   2   2   2   0   0   2   2   2   0   2   2   2   2   0   0   0   2   0   0   2   0   0   0   2   0   0   0   0   0   0   0   0   2   2   2   2   0   2   2   2   0   0   2   2   0   0   2   0   2   0   0   2   0   2   2   2   2   0   0   0   0   0   2   0   2   2   0   0   2   0   2   0   2   0   0   0   0   2   0   0   0   0   0   0   0   2   0   0   2   2   0   0   2   0   0   2   2   2   2   0   2   2   0   2   0   2   0   0   2   0   2   0   0   0   0   2   2   2   2   0   0   0   0   0   2   2   2   0   2   0   0   2   0   2   2   0   2   0   0   0   2   0   2   0
 MK-6-8                 0   0   2   2   0   0   2   0   0   0   0   0   0   0   2   0   0   2   2   2   2   2   0   2   0   2   2   2   2   0   2   0   0   2   2   0   0   2   2   0   2   2   0   0   0   0   2   2   2   2   2   2   0   2   0   0   0   2   0   0   0   2   2   2   2   2   2   2   0   0   0   2   2   0   0   0   0   0   2   2   0   0   0   0   0   0   0   0   2   2   2   2   0   2   0   2   0   2   2   2   0   0   2   0   2   2   0   2   0   2   2   2   2   0   0   0   0   0   2   0   2   2   0   0   2   2   2   0   0   0   0   0   0   2   0   0   0   0   0   0   0   0   0   2   2   2   0   0   2   2   0   2   2   2   2   0   2   2   2   2   0   2   2   0   0   0   2   0   2   0   0   0   2   2   2   0   2   0   0   0   2   2   2   0   2   0   0   2   2   2   2   0   2   0   0   0   2   0   2   0
 MK-6-9                 2   0   2   2   2   0   2   0   0   0   0   0   0   0   2   0   0   2   2   2   2   2   0   0   0   2   2   2   0   0   2   0   0   2   2   0   0   2   2   0   2   2   0   0   0   0   2   2   2   0   2   2   0   2   0   0   0   0   0   2   0   2   2   0   0   2   2   2   0   0   0   2   2   2   0   0   0   0   2   2   0   0   0   0   0   0   0   0   2   2   2   2   0   0   0   0   0   2   2   2   2   0   2   0   2   2   0   2   2   2   2   2   2   0   2   0   0   0   2   2   2   2   0   0   2   2   2   0   0   0   2   0   2   2   0   0   0   0   0   0   0   0   0   0   2   2   0   0   2   2   2   2   2   2   0   0   2   2   2   2   0   2   2   0   0   0   2   0   2   0   2   0   2   2   2   0   2   0   0   0   2   2   2   0   2   0   0   2   2   2   2   2   2   0   0   0   2   0   2   2
 MK-6-10                0   0   2   0   2   0   2   0   0   0   0   0   0   0   2   0   0   2   2   2   2   2   0   0   0   0   2   2   0   0   2   0   0   2   2   0   0   2   2   0   2   2   0   0   2   0   2   2   2   0   2   2   0   2   2   0   0   0   0   2   0   2   2   0   0   0   2   2   0   0   0   2   0   2   0   0   0   0   2   2   0   2   0   0   0   0   0   0   0   2   2   0   0   0   2   0   0   2   2   2   2   0   2   0   2   2   0   2   2   2   2   2   0   0   2   0   0   0   2   2   2   2   0   0   2   2   2   0   0   0   2   0   2   2   0   0   0   0   0   0   0   0   0   0   2   0   0   0   2   2   0   2   2   2   0   0   2   2   2   2   0   2   2   0   0   0   0   0   2   0   2   0   2   2   2   0   0   2   0   0   2   2   2   0   2   0   0   2   2   2   2   2   2   0   2   0   2   0   2   2
 MK-6-11                0   0   2   0   2   0   2   0   2   0   0   0   0   0   2   0   0   2   2   2   2   2   0   0   0   0   2   2   0   0   2   0   0   2   2   0   0   2   2   0   2   2   0   0   2   0   0   0   2   0   2   2   0   2   2   0   0   0   0   2   0   2   2   0   0   0   2   0   0   0   0   2   0   2   0   0   0   0   2   2   0   2   0   0   0   2   0   0   0   2   2   0   0   0   2   0   0   0   2   2   2   0   2   0   2   2   0   0   2   2   2   2   0   0   2   0   2   0   2   2   2   2   0   0   2   2   2   2   0   0   2   0   2   2   0   2   0   0   0   0   0   0   0   0   2   0   0   0   2   2   0   2   2   2   0   0   2   0   2   2   0   2   2   0   0   0   2   0   0   0   2   0   2   2   0   0   2   2   0   0   2   2   2   0   2   0   0   2   2   2   2   2   2   0   2   0   2   0   2   2
 MK-6-12                0   0   2   2   0   0   2   0   2   0   0   0   0   0   2   0   0   2   2   2   2   2   0   0   0   0   2   2   0   0   2   0   0   2   0   0   0   2   2   0   2   2   0   0   2   2   0   0   2   0   2   2   0   0   2   0   0   0   0   0   0   0   2   0   0   2   0   0   0   2   0   2   0   2   0   2   0   0   2   2   0   2   0   0   0   2   0   0   0   2   2   0   0   2   0   0   0   0   2   2   2   0   0   0   2   2   0   0   2   2   2   2   0   0   2   0   2   0   2   2   2   2   2   0   2   2   2   2   0   0   2   0   2   2   0   2   0   0   0   0   0   0   0   0   2   0   0   0   2   2   0   2   2   2   0   0   0   0   2   2   0   0   2   0   0   0   2   0   0   0   2   2   0   2   0   0   2   2   2   0   2   2   2   0   0   0   0   2   2   2   2   0   2   0   2   0   2   0   2   2
 MK-6-13                0   0   2   2   0   0   2   0   0   0   0   0   0   0   2   0   0   2   2   2   2   2   0   0   0   0   2   2   2   0   2   0   0   2   0   0   0   0   2   2   2   2   0   0   2   2   0   0   2   0   2   0   0   0   2   0   0   0   0   0   0   2   2   0   0   2   0   2   0   2   2   2   0   2   2   0   0   0   2   2   0   2   0   0   0   2   0   0   0   2   2   0   0   2   0   0   2   0   0   2   2   0   0   0   2   2   0   0   2   2   2   2   0   0   2   0   2   0   2   2   2   2   2   2   2   2   0   2   0   0   2   0   2   2   0   2   0   0   0   0   0   0   0   0   2   0   0   0   2   2   0   2   2   2   0   0   0   0   2   2   0   0   2   0   0   0   2   0   0   0   2   2   0   2   0   0   2   2   2   0   2   2   2   0   2   0   0   2   0   2   2   0   2   0   2   0   2   0   2   2
 MK-6-14                0   0   2   0   0   0   2   0   0   0   0   0   0   0   2   0   0   0   2   2   0   2   0   0   0   2   2   0   2   0   2   0   2   2   0   0   0   0   2   2   2   2   0   2   2   2   0   0   0   0   2   0   2   0   2   0   0   0   0   0   0   2   2   0   0   2   0   2   0   0   2   2   0   2   2   2   0   0   2   2   0   2   0   0   0   2   0   0   0   2   2   0   0   2   0   0   2   0   0   2   2   0   0   0   2   2   0   0   2   2   2   2   0   0   2   0   2   0   2   2   2   2   2   2   2   2   0   2   0   0   2   0   2   2   2   2   0   0   0   0   0   0   0   2   0   0   0   0   2   2   0   0   2   2   0   0   0   0   2   2   0   0   2   0   0   0   2   0   0   0   2   2   2   2   0   0   2   2   2   0   2   0   2   0   2   0   0   2   0   2   2   2   2   2   2   0   2   0   2   2
 MK-6-15                0   0   2   0   0   0   2   0   0   0   0   0   0   0   2   0   0   0   2   2   0   2   0   0   0   2   2   0   2   0   2   0   2   2   0   0   0   0   2   2   2   2   0   2   2   2   0   0   0   0   2   2   2   0   2   0   2   2   0   2   2   2   2   0   0   2   0   2   0   0   2   2   0   2   2   2   0   0   2   2   0   2   0   0   0   2   0   2   0   2   2   0   0   2   0   0   0   0   0   2   2   0   0   0   2   2   0   0   2   2   2   2   0   0   2   0   2   0   2   2   2   2   2   2   2   0   0   2   0   0   2   0   2   2   2   2   0   2   0   2   0   0   0   2   2   0   0   0   2   2   0   0   0   0   0   0   0   0   2   2   0   0   2   0   0   0   2   0   0   0   2   2   2   2   2   0   2   2   2   0   2   0   2   0   2   0   0   2   0   2   2   2   2   2   2   0   2   0   2   2
 MK-6-16                0   2   2   2   2   0   2   0   0   0   0   0   0   0   0   0   0   0   2   2   0   2   0   2   0   2   2   0   2   0   2   0   2   2   0   0   0   0   2   2   2   2   0   2   2   0   0   0   0   0   2   2   2   0   2   0   0   2   0   2   2   0   2   0   0   2   0   2   0   2   0   2   0   2   2   2   0   0   2   2   0   2   0   0   0   2   0   2   2   0   2   0   0   2   0   0   0   0   0   2   2   0   0   0   2   2   0   0   2   2   2   0   0   0   0   0   2   0   2   0   2   0   2   0   2   2   0   2   0   0   2   2   2   2   2   0   0   2   0   2   0   0   0   2   2   0   2   0   2   0   2   0   0   0   2   0   0   0   2   2   0   0   2   0   0   0   2   0   0   0   2   2   2   2   2   0   2   2   2   2   2   0   2   0   2   0   0   2   0   2   2   2   2   0   2   2   2   0   2   2
 
!****************************************** Phenotypic Data **********************************************************
!-100.0 is resevred for missing phenotype
SimulatedTrait1        17.3470   14.6547   13.4908   16.4082   14.1142   16.3164   16.4122   14.5421   16.1228   14.4693   16.3649   16.2244   14.2713   15.1670   15.2811   13.9445   13.2100   14.4877   17.2209   13.2478   16.6079   17.5658   13.1851   15.3837   15.6692   15.0110   15.7069   14.1068   13.9678   13.4465   13.5573   12.9792   13.6736   16.6109   16.8514   12.9518   13.2354   16.6821   15.8003   15.9860   15.0852   15.6611   15.3674   13.6131   13.3738   14.0400   15.0709   16.5969   15.0567   15.1836   14.4281   12.1951   15.1521   14.2467   14.9404   15.0127   15.7858   16.5787   14.7502   14.0172   14.9789   15.6031   15.4239   13.6244   13.4466   13.1725   14.8116   16.5513   16.4088   13.7001   16.2624   14.7063   17.0343   16.6203   14.0056   15.3988   14.6331   15.4764   15.7471   16.7558   16.0356   15.2646   14.6093   17.1039   15.1555   14.5370   13.1386   16.9015   15.7285   15.1674   15.1217   15.0938   15.4910   14.6393   15.7901   16.2597   12.7005   14.6314   14.1016   14.3126   15.7853   17.5054   15.2338   13.6955   17.1047   15.6286   12.1034   16.4068   15.6280   13.0204   16.9128   14.8649   12.9148   15.3408   15.6243   13.6069   13.7499   15.9820   15.8093   15.1734   14.0337   15.8103   14.8515   15.4401   13.7706   14.8495   16.2107   14.6168   17.2264   14.5536   15.2512   15.7021   13.9155   17.0520   15.2625   12.9675   17.7271   17.0864   15.7429   15.4592   15.8125   15.2961   14.2235   14.9933   15.8452   14.8868   14.0982   15.1436   14.5882   14.7451   15.1670   13.0756   15.6185   16.2386   12.9773   14.4678   15.2825   14.5071   16.7106   14.1564   15.1892   15.7043   13.8436   16.0796   14.5405   15.6082   14.1419   14.3274   13.3708   15.3839   16.7541   13.0248   16.6378   13.9898   14.8588   14.6870   15.8595   15.4735   15.5888   13.3880   16.2521   16.0493   16.6132   15.7097   14.3732   14.9479   14.1802   14.4836   10.8982   17.1811   13.7755   14.9105   15.3778   14.3356   14.5608   15.4032   16.1825   15.0949   14.5012   14.4681
SimulatedTrait2        10.1778   11.1102   10.2641    9.1374   10.1051    9.5096    8.4116   10.0312    9.4563   11.0239    9.3405    8.6237   10.7597    9.1157    9.4877   10.6148   10.4933    9.6549    8.4446   10.1042    8.5788    9.2578   10.6347   11.4109   11.3734   10.9191    9.5284   10.2176   10.0285   10.4479    9.9176   10.4521   10.4822   10.0960   10.2574   11.2653   10.1536    9.2877   10.9545    9.7612    9.8054    9.3500   10.1832    9.8435   10.5730   10.3523   10.5897    9.7074   10.1177    9.1234   11.4411   10.0835   11.3984   10.3299   10.4888   11.2270   10.0236    9.7812    9.6895    9.9854   10.4987    9.6692    9.4195    9.4803   10.3544   10.5881   10.8506    9.1908    8.8389   10.7792    9.7538   10.7146    9.8904    7.7772   10.1986    9.5980   10.9431    9.3008    8.7755   10.1295    9.9364   10.7793   10.7643   10.2201   10.0302    9.4193    9.6805    9.6806   10.0955    9.7759   10.2235   10.8274   10.4968   11.6105   10.9002    9.0350   10.4509   11.0987   10.0836   10.7609   10.0026    9.5613    9.3258    9.9176    9.7850   11.3128   10.8376    9.9884   10.6366   10.0536    9.9319   11.4029   10.9766   10.2544    9.4663   10.4706    9.6890    9.9636    8.8770    7.6458    9.9673    8.3476   10.5805   10.4259    9.0135   10.5762    9.4792   11.1271    9.1991    9.5344    9.2066   10.5892    9.3675    9.5705   10.1497   10.7911   10.0899    9.5367    9.4996   10.4590    8.8452   10.1895   10.2215   11.1023    9.1746    9.1576    9.2887    9.3295   10.8661    9.7448   10.5495   10.0537   10.2344    9.3214   11.5069    8.5077   10.6859   10.1555    9.9110   10.1573   10.6434    9.0447   10.3501   10.3910   10.0214   10.5823   11.0633   11.0913   10.2638   10.8910    9.2940   11.4138   10.1800   10.1734    9.5089   10.8043   10.0077   10.6340   10.6234   11.1468   10.3363   10.6658    9.7582    9.5014   10.3185   11.0942   10.5011    9.1465   10.1405    9.6463   10.4819    8.6608    9.7938   10.5483   10.1939    8.8392   10.3394    9.5401    9.9672   10.0034
 
