# Supplementary material for: Inclusive Composite Interval Mapping of QTL by Environment Interactions in Biparental Populations
Source: PLoS One. 2015 Jul 10;10(7):e0132414. doi: 10.1371/journal.pone.0132414 (PMC4498613; doi:10.1371/journal.pone.0132414)
Supplement: S5 File — (ZIP) [file pone.0132414.s005.zip › H=0.5/L1/run_00182.met]

!**********************Note: lines staring with "!" are remarks and will be ignored in the program********************
!*********************************General Information**********************************
!Assuming F1 = P1 x P2, populations available in QTL IciMapping are: 
!  1, P1BC1F1 = P1 x F1, the first backcrossing where P1 is used as the recurrent parent;
!  2, P2BC1F1 = P2 x F1, the first backcrossing where P2 is used as the recurrent parent;
!  3, F1DH, F1-derived doubled haploids; 
!  4, RIL or F1RIL, recombination inbred lines through the repeated selfing of F1;
!  5, P1BC1RIL, recombination inbred lines through the repeated selfing of P1BC1F1;
!  6, P2BC1RIL, recombination inbred lines through the repeated selfing of P2BC1F1;
!  7, F2, the selfing generation of F1;
!  8, F3, the selfing generation of F2;
!  9, P1BC2F1, the second backcrossing where P1 is used as the recurrent parent; 
! 10, P2BC2F1, the second backcrossing where P2 is used as the recurrent parent;
! 11, P1BC2RIL, recombination inred lines through the repeated selfing of P1BC2F1; 
! 12, P2BC2RIL, recombination inred lines through the repeated selfing of P2BC2F1; 
! 13, P1BC1F2, the selfing generation of P1BC1F1; 
! 14, P2BC1F2, the selfing generation of P2BC1F1; 
! 15, P1BC2F2, the selfing generation of P1BC2F1; 
! 16, P2BC2F2, the selfing generation of P2BC2F1; 
! 17, P1BC1DH, P1BC1F1-derived doubled haploids; 
! 18, P2BC1DH, P2BC1F1-derived doubled haploids; 
! 19, P1BC2DH, P1BC2F1-derived doubled haploids; 
! 20, P2BC2DH, P2BC2F1-derived doubled haploids; 
   3      !Mapping Population (see remarks above)
   2      !Mapping Function (1 for Kosambi; 2 for Haldane; 3 for Morgan)
   2      !Marker Space Type (1 for intervals; 2 for positions)
   1      !Marker Space Unit(1 for centiMorgans; 2 for Morgan)
   6      !Number of Chromosomes (or Linkage Groups)
 200      !Size of the mapping population
   2      !Number of environments
 
!***************************************** Chromosomes and Linkage Maps **********************************************
!Chromosome                 NumMarkers
-CH1                        16
-CH2                        16
-CH3                        16
-CH4                        16
-CH5                        16
-CH6                        16
!Linkage map (Marker name followed by position or the interval length)
 MK-1-1                1     0.000
 MK-1-2                1    10.000
 MK-1-3                1    20.000
 MK-1-4                1    30.000
 MK-1-5                1    40.000
 MK-1-6                1    50.000
 MK-1-7                1    60.000
 MK-1-8                1    70.000
 MK-1-9                1    80.000
 MK-1-10               1    90.000
 MK-1-11               1   100.000
 MK-1-12               1   110.000
 MK-1-13               1   120.000
 MK-1-14               1   130.000
 MK-1-15               1   140.000
 MK-1-16               1   150.000
 MK-2-1                2     0.000
 MK-2-2                2    10.000
 MK-2-3                2    20.000
 MK-2-4                2    30.000
 MK-2-5                2    40.000
 MK-2-6                2    50.000
 MK-2-7                2    60.000
 MK-2-8                2    70.000
 MK-2-9                2    80.000
 MK-2-10               2    90.000
 MK-2-11               2   100.000
 MK-2-12               2   110.000
 MK-2-13               2   120.000
 MK-2-14               2   130.000
 MK-2-15               2   140.000
 MK-2-16               2   150.000
 MK-3-1                3     0.000
 MK-3-2                3    10.000
 MK-3-3                3    20.000
 MK-3-4                3    30.000
 MK-3-5                3    40.000
 MK-3-6                3    50.000
 MK-3-7                3    60.000
 MK-3-8                3    70.000
 MK-3-9                3    80.000
 MK-3-10               3    90.000
 MK-3-11               3   100.000
 MK-3-12               3   110.000
 MK-3-13               3   120.000
 MK-3-14               3   130.000
 MK-3-15               3   140.000
 MK-3-16               3   150.000
 MK-4-1                4     0.000
 MK-4-2                4    10.000
 MK-4-3                4    20.000
 MK-4-4                4    30.000
 MK-4-5                4    40.000
 MK-4-6                4    50.000
 MK-4-7                4    60.000
 MK-4-8                4    70.000
 MK-4-9                4    80.000
 MK-4-10               4    90.000
 MK-4-11               4   100.000
 MK-4-12               4   110.000
 MK-4-13               4   120.000
 MK-4-14               4   130.000
 MK-4-15               4   140.000
 MK-4-16               4   150.000
 MK-5-1                5     0.000
 MK-5-2                5    10.000
 MK-5-3                5    20.000
 MK-5-4                5    30.000
 MK-5-5                5    40.000
 MK-5-6                5    50.000
 MK-5-7                5    60.000
 MK-5-8                5    70.000
 MK-5-9                5    80.000
 MK-5-10               5    90.000
 MK-5-11               5   100.000
 MK-5-12               5   110.000
 MK-5-13               5   120.000
 MK-5-14               5   130.000
 MK-5-15               5   140.000
 MK-5-16               5   150.000
 MK-6-1                6     0.000
 MK-6-2                6    10.000
 MK-6-3                6    20.000
 MK-6-4                6    30.000
 MK-6-5                6    40.000
 MK-6-6                6    50.000
 MK-6-7                6    60.000
 MK-6-8                6    70.000
 MK-6-9                6    80.000
 MK-6-10               6    90.000
 MK-6-11               6   100.000
 MK-6-12               6   110.000
 MK-6-13               6   120.000
 MK-6-14               6   130.000
 MK-6-15               6   140.000
 MK-6-16               6   150.000
!*********************************** Marker Types ********************************************************************
!Co-dominant marker: When heterozygote F1 is present, P1 is coded as 2, F1 is coded as 1, and P2 is coded as 0; Otherwise, P1 is coded as 2, and P2 is coded as 0. 
!Dominant marker: When heterozygote F1 is present, P1 and F1 are coded as 12, and P2 is coded as 0; Otherwise, P1 is coded as 2, and P2 is coded as 0.  
!Recessive markers: When heterozygote F1 is present, P1 is coded as 2, and F1 and P2 are coded as 10; Otherwise, P1 is coded as 2, and P2 is coded as 0. 
!Missing marker is coded as -1. 
 MK-1-1                 0   2   2   2   0   2   0   2   2   0   0   0   0   0   0   0   0   2   0   2   0   0   0   2   2   2   0   0   2   0   2   0   0   0   2   0   0   0   0   0   0   2   2   0   2   2   0   0   2   2   2   0   0   2   0   2   2   2   2   2   0   2   0   2   2   2   0   0   2   2   0   2   0   2   2   2   2   2   2   0   0   0   2   2   2   2   2   2   0   2   0   0   0   0   2   0   0   0   0   0   0   0   2   0   2   2   0   0   2   0   2   2   2   2   2   0   0   2   2   0   2   2   2   0   0   0   2   0   0   0   0   2   2   2   2   2   2   2   2   2   0   0   2   0   2   0   0   0   2   2   2   0   2   0   2   0   2   2   0   2   0   2   0   2   0   2   0   2   2   0   0   2   0   2   0   0   2   0   2   0   0   2   0   2   2   0   2   0   0   2   2   0   0   0   2   0   2   0   2   0
 MK-1-2                 0   2   0   2   0   2   0   2   2   0   0   2   0   0   0   0   0   2   0   2   0   0   2   2   2   2   0   0   2   0   2   0   2   0   2   0   0   0   2   0   0   2   0   0   2   2   0   0   2   2   2   0   0   2   0   2   2   2   2   2   0   2   2   2   2   2   0   0   2   2   0   0   0   2   2   2   2   2   2   0   0   0   2   2   2   2   2   2   0   2   0   0   0   0   2   0   0   0   0   0   0   2   2   0   0   2   2   0   2   2   2   2   2   2   2   0   0   2   0   0   2   2   2   0   2   0   2   0   0   0   0   2   0   2   2   0   0   2   2   2   0   0   0   0   2   0   0   2   2   2   2   0   2   0   2   2   2   2   0   2   0   2   0   2   0   2   0   2   2   0   0   2   2   0   0   0   2   0   2   0   0   2   0   2   2   0   2   0   0   2   2   2   0   0   2   0   2   0   2   0
 MK-1-3                 0   2   0   0   0   2   0   2   2   0   2   0   0   0   0   0   2   2   2   2   0   2   0   0   0   2   0   2   2   0   0   0   2   0   2   0   0   0   2   0   0   2   0   0   2   2   0   0   2   2   2   0   0   2   0   2   0   0   2   2   0   2   2   0   2   2   0   0   2   2   0   0   0   0   2   0   2   2   2   0   2   0   2   2   2   0   2   2   0   2   0   0   0   0   2   0   0   0   2   0   0   2   2   0   0   2   2   0   2   2   2   2   2   2   2   2   0   2   2   0   2   2   2   0   0   0   2   0   0   2   0   2   0   2   2   0   2   2   2   2   0   0   0   0   2   0   0   0   2   2   2   0   2   0   2   0   2   2   0   2   0   0   0   2   2   2   2   0   2   0   0   2   2   0   2   0   2   2   0   0   0   2   0   2   2   0   2   0   0   2   2   2   0   0   2   0   2   0   0   0
 MK-1-4                 2   2   0   0   0   2   0   2   2   0   2   0   0   0   0   0   2   2   2   2   0   2   0   0   0   2   0   2   2   0   0   0   2   0   2   0   0   0   2   0   0   2   0   0   2   2   0   2   0   2   2   0   0   2   0   2   0   0   2   2   2   2   2   0   2   2   0   2   2   2   0   0   0   0   2   0   2   0   2   0   2   0   0   2   2   0   0   2   0   2   0   0   0   0   2   0   2   0   0   0   0   2   2   0   0   2   2   0   2   2   2   2   2   2   2   2   0   2   2   0   2   2   2   0   0   0   2   0   0   2   0   0   2   2   0   0   2   2   2   2   0   0   0   0   2   0   0   0   2   2   2   0   0   0   2   0   2   2   0   0   0   0   0   2   2   2   2   2   2   0   0   2   2   0   2   2   2   2   0   0   0   0   0   0   2   0   2   0   0   2   2   2   0   0   2   0   2   0   0   0
 MK-1-5                 0   2   0   0   0   2   0   2   2   0   2   0   0   0   0   0   2   2   2   2   0   2   0   0   0   2   0   2   2   2   0   0   0   0   2   0   0   0   2   0   2   2   0   0   2   2   0   2   0   2   2   0   0   2   0   2   0   0   2   2   2   2   2   0   2   0   0   2   2   2   0   0   0   0   2   2   2   0   2   0   0   0   0   2   2   0   0   2   0   2   0   0   0   0   2   0   2   0   0   0   0   0   2   0   0   2   2   0   2   2   2   2   2   2   2   2   2   2   2   0   2   2   2   0   0   0   2   0   0   2   0   0   2   2   2   2   2   2   2   2   0   0   0   0   2   0   0   0   2   2   2   0   0   0   2   0   2   2   0   0   0   0   0   2   2   2   2   2   2   2   0   0   2   0   2   0   2   2   0   0   0   0   0   0   2   0   2   0   0   2   2   2   0   0   2   0   2   2   2   0
 MK-1-6                 0   2   0   0   2   2   0   2   2   0   2   0   0   0   0   0   0   2   2   2   0   2   0   0   0   2   0   0   2   2   0   0   0   0   2   0   0   0   2   0   2   2   0   0   0   2   0   2   0   2   2   0   0   2   0   2   0   0   2   0   0   2   0   0   2   0   0   2   2   0   0   0   0   0   0   2   2   0   2   0   0   0   0   2   2   0   2   2   0   2   2   0   0   0   2   0   2   0   0   0   0   0   2   0   0   0   2   0   2   2   2   2   2   2   0   2   0   2   2   0   0   0   2   0   2   0   2   0   0   2   0   0   2   2   2   2   2   2   2   2   0   0   0   0   0   0   0   0   2   2   2   0   0   0   2   0   2   2   0   0   0   0   0   2   2   2   0   0   2   2   0   0   0   0   2   0   2   2   0   0   0   0   0   0   2   0   2   0   0   2   2   2   0   0   2   0   2   2   0   0
 MK-1-7                 0   2   2   0   2   2   0   2   2   0   2   0   0   0   0   0   0   2   2   2   0   2   0   0   0   2   0   0   2   2   0   0   0   0   2   0   0   0   2   0   2   0   0   2   0   2   0   2   2   2   2   0   0   2   0   2   0   0   0   0   0   2   0   0   2   0   0   0   0   0   0   0   0   0   2   2   2   0   2   0   0   0   0   2   2   2   2   2   0   0   2   0   0   0   2   0   2   0   0   2   0   0   2   0   0   0   2   0   2   2   2   2   2   2   2   2   0   2   2   0   0   0   0   0   2   0   2   0   0   0   0   2   2   2   2   0   2   2   2   2   0   0   0   0   0   0   0   0   2   2   2   0   0   0   2   0   0   2   0   0   0   0   0   2   2   2   0   0   2   2   0   0   0   0   2   0   0   2   0   0   2   0   0   0   2   0   2   0   0   2   2   2   0   0   0   0   2   2   0   2
 MK-1-8                 0   2   0   0   2   2   0   2   2   0   2   0   2   0   0   0   0   2   2   2   2   2   0   0   0   0   0   0   2   2   0   0   0   2   2   0   0   2   2   0   2   0   0   2   0   2   0   2   2   2   2   0   0   2   0   2   0   0   0   0   0   2   0   0   2   0   0   0   0   0   0   0   0   0   2   0   2   0   2   0   0   0   0   2   2   2   2   2   2   0   2   0   0   2   2   0   2   0   0   2   2   0   2   0   0   0   2   0   2   2   2   2   2   2   2   2   0   0   2   0   0   0   0   0   2   0   0   0   0   0   0   2   2   2   2   0   2   2   0   2   0   2   0   0   0   0   0   0   2   0   2   0   0   0   2   0   0   2   0   0   2   0   0   2   2   2   0   0   2   2   0   2   0   0   2   0   0   2   0   0   2   0   0   0   2   0   2   0   0   2   2   2   0   0   0   0   2   2   0   2
 MK-1-9                 0   2   0   0   2   2   0   2   2   0   0   0   2   0   0   0   0   2   2   2   2   2   0   0   0   0   0   0   2   2   0   0   0   2   2   0   0   2   2   0   2   0   0   2   0   2   0   2   2   2   2   0   0   2   0   2   2   0   0   2   0   2   0   0   2   0   0   0   0   0   0   0   2   2   2   0   2   0   2   0   2   0   2   2   2   2   2   2   2   0   2   0   0   2   2   0   2   0   0   2   2   0   2   0   0   0   2   0   2   2   2   2   2   2   2   2   0   0   2   0   0   2   0   0   2   0   0   0   0   0   0   2   2   2   2   0   2   2   0   2   0   0   0   0   0   0   2   2   2   0   2   0   0   0   2   0   0   2   0   0   2   0   0   2   2   2   0   0   2   2   0   0   0   0   0   2   0   0   0   0   2   0   0   0   2   0   2   0   0   0   2   2   0   0   0   0   2   0   0   2
 MK-1-10                2   2   0   0   0   2   0   2   2   0   0   2   2   2   0   0   0   2   2   2   2   2   0   0   0   0   0   0   2   2   0   0   0   2   2   0   0   0   2   0   2   0   0   2   0   2   0   2   2   2   2   0   0   0   0   2   2   0   0   2   0   2   0   0   2   0   0   0   0   2   0   0   2   2   2   0   2   0   2   0   2   0   2   2   2   2   2   2   2   2   2   0   0   2   2   0   2   0   0   0   2   0   2   0   0   0   2   0   2   2   2   2   2   2   2   2   0   2   2   0   0   2   0   0   2   0   0   0   0   0   2   0   2   2   2   0   2   2   0   2   0   0   0   0   0   0   2   2   2   0   2   0   0   0   2   0   0   2   2   0   2   0   0   2   2   2   0   0   2   2   0   0   0   0   0   2   0   0   0   0   2   0   0   0   2   0   2   0   0   2   2   2   0   0   0   0   2   0   0   2
 MK-1-11                2   2   0   0   0   2   0   2   2   0   0   2   2   2   0   0   0   2   2   2   2   2   2   0   0   0   0   0   2   2   0   0   2   2   2   0   2   0   2   0   2   0   2   2   0   2   0   2   2   2   2   0   0   0   0   2   2   0   0   0   0   0   0   0   2   0   0   0   0   2   0   0   2   2   2   0   2   0   2   0   2   0   2   0   2   2   2   2   2   2   2   0   0   2   2   0   2   0   2   0   2   0   0   0   0   0   0   0   2   2   2   0   2   2   2   2   0   2   2   0   2   2   0   0   2   0   0   0   0   0   2   2   2   0   2   0   2   2   0   2   0   0   0   0   0   0   0   2   2   0   2   0   0   0   2   0   0   2   2   0   2   0   2   2   2   2   0   0   2   2   0   2   0   0   0   2   0   2   0   0   2   0   0   0   2   0   2   0   2   2   2   2   0   0   0   0   2   0   0   2
 MK-1-12                2   2   0   0   0   0   0   2   2   0   0   2   2   2   0   0   0   2   2   2   2   2   2   0   0   0   0   0   2   2   0   0   2   0   2   0   2   0   2   0   2   0   2   2   0   2   0   0   2   2   2   0   2   0   2   2   2   0   0   0   0   0   0   0   2   0   0   0   0   2   0   0   2   2   2   0   2   0   2   0   2   0   2   0   2   2   2   2   2   2   2   0   0   2   2   0   2   0   2   2   2   0   0   0   0   0   0   0   2   2   2   0   2   2   2   0   2   2   2   0   2   2   0   0   0   0   0   0   0   2   2   2   2   0   2   0   2   2   0   2   0   0   2   2   0   0   0   2   2   0   2   0   0   0   2   0   0   2   2   0   2   0   2   2   2   2   0   2   2   2   0   2   0   0   0   2   2   2   0   0   2   0   0   0   2   0   2   0   2   2   2   2   0   0   0   0   2   0   2   2
 MK-1-13                2   2   0   2   0   0   2   2   2   0   0   2   2   2   0   0   0   2   2   2   2   2   2   0   0   0   0   0   0   2   0   0   2   0   2   0   0   0   2   0   2   0   2   2   0   2   2   0   2   2   2   0   2   0   2   2   2   2   0   0   0   0   2   0   2   0   0   0   0   2   0   0   2   2   2   0   0   0   2   0   2   0   2   0   2   2   0   2   2   2   2   0   0   2   2   0   2   0   0   2   2   0   0   0   0   0   0   0   2   0   0   0   2   2   2   0   2   2   2   0   2   2   0   0   0   0   0   0   0   2   2   2   2   0   2   0   2   2   2   2   0   0   0   2   0   0   0   2   2   0   2   0   0   0   2   0   0   2   0   0   2   0   2   2   2   2   0   2   2   2   0   2   0   0   0   2   2   2   0   0   2   0   0   0   2   0   2   0   2   2   2   2   0   0   0   2   2   0   2   2
 MK-1-14                2   2   0   2   0   0   0   2   0   0   0   2   2   2   0   0   0   2   2   2   0   2   2   0   0   0   0   0   0   2   0   2   2   0   0   0   0   0   2   0   2   0   2   2   0   2   2   0   2   2   2   2   0   2   2   2   2   2   0   0   0   0   2   2   2   0   0   0   0   2   0   0   2   2   2   0   0   2   2   0   2   0   2   0   2   2   0   2   2   2   2   0   0   2   2   0   0   0   0   2   2   0   0   0   0   0   0   0   2   0   0   0   2   2   2   0   2   2   2   0   2   2   0   2   0   0   0   2   0   2   2   0   2   2   2   0   2   2   2   0   0   0   0   2   0   0   0   2   0   0   2   2   2   0   2   0   2   2   0   2   2   2   2   2   2   2   0   2   2   2   0   2   0   0   0   2   2   2   0   2   2   0   2   0   2   0   0   0   2   2   2   2   0   0   0   2   2   0   2   2
 MK-1-15                2   2   0   2   0   0   0   2   2   0   0   0   2   2   0   0   0   2   2   2   0   0   2   0   0   0   2   0   0   2   2   2   2   0   0   0   0   0   2   0   2   0   2   2   0   2   2   0   2   2   2   2   0   2   2   2   2   2   0   0   0   0   2   2   2   0   0   0   0   2   0   0   2   2   2   0   0   2   2   0   2   0   2   0   2   2   2   2   2   0   2   0   0   2   2   0   0   0   0   0   2   0   0   0   0   0   0   0   2   0   0   2   2   2   2   0   2   2   2   0   2   2   0   2   0   0   0   0   0   2   2   0   0   2   0   0   2   2   2   0   0   0   0   2   0   0   0   2   0   0   2   2   2   0   2   0   0   0   2   2   2   2   2   2   2   2   0   2   2   2   0   2   0   0   0   2   2   2   0   2   2   2   2   0   2   0   0   0   2   2   2   2   0   0   0   2   2   0   2   2
 MK-1-16                2   0   0   2   0   0   0   2   2   0   0   2   2   2   0   2   0   2   2   2   0   0   2   2   0   0   2   0   0   2   2   2   2   0   0   0   0   0   2   0   2   2   2   2   0   2   2   0   2   2   2   2   0   2   2   2   2   2   2   0   0   0   2   0   2   0   0   0   0   2   0   0   2   2   2   0   0   2   2   0   2   0   2   0   0   2   2   2   2   2   2   0   2   2   2   0   0   0   0   0   2   0   0   0   0   0   0   0   2   0   0   2   2   2   2   0   2   2   2   2   2   2   0   2   0   0   0   0   0   2   2   0   0   2   0   0   2   2   2   0   2   0   0   2   0   0   0   2   0   0   2   2   2   0   2   2   0   0   2   2   2   2   0   0   0   2   0   2   2   2   0   2   0   0   0   2   0   2   0   2   2   2   2   0   2   0   0   0   2   2   2   2   0   0   0   0   2   0   2   2
 MK-2-1                 0   0   0   2   2   2   0   2   2   0   0   2   2   0   2   2   2   2   0   2   0   0   0   2   2   2   2   2   0   0   2   2   0   0   0   0   0   2   0   0   0   0   0   2   0   0   0   2   2   2   2   2   2   2   2   0   2   2   2   2   0   0   2   2   0   0   0   0   0   2   2   0   0   0   0   2   0   0   2   2   2   2   0   2   2   0   2   2   2   0   2   2   0   0   2   0   2   0   0   2   2   0   2   0   0   2   2   2   2   2   0   2   2   0   2   0   2   2   0   2   0   0   2   0   2   2   2   2   2   0   0   0   0   0   2   0   2   2   0   0   0   0   0   2   2   2   0   2   2   0   2   0   2   2   2   2   2   2   0   0   0   2   2   2   0   0   2   2   0   2   2   0   0   0   0   0   0   0   2   0   2   0   0   2   0   0   0   0   0   2   0   0   0   0   0   0   2   0   2   0
 MK-2-2                 2   0   0   2   2   2   0   2   2   0   0   2   2   0   2   2   2   0   2   2   0   0   0   0   2   2   2   2   0   0   2   2   0   0   0   0   0   2   0   0   0   0   0   2   0   0   0   2   2   2   2   2   2   0   2   0   2   2   2   0   0   2   2   2   0   0   0   0   0   2   2   2   0   0   0   0   0   0   2   2   2   2   0   2   2   0   2   2   2   0   2   2   2   0   2   0   2   0   0   2   2   0   2   0   0   2   2   2   2   2   0   2   2   0   2   0   2   2   0   2   0   0   2   0   2   2   2   2   2   0   0   0   0   0   2   0   2   0   0   2   0   0   2   2   2   0   0   2   2   0   2   0   2   2   2   2   2   2   0   0   0   2   2   2   0   0   2   2   0   2   2   0   0   0   0   0   0   0   2   0   2   0   0   0   0   0   0   0   0   2   0   0   0   0   0   0   2   0   2   0
 MK-2-3                 2   0   0   2   2   2   0   2   2   0   0   2   2   0   2   2   2   0   2   2   0   0   0   0   2   2   2   2   0   2   2   2   2   0   0   0   0   2   2   0   0   0   0   2   0   0   0   2   2   2   0   0   0   0   2   0   2   2   0   0   0   0   2   2   0   0   0   0   0   2   0   0   0   0   2   0   0   0   2   2   2   2   0   2   2   0   2   2   2   0   2   2   0   0   2   0   2   0   0   2   2   0   2   0   0   2   2   2   2   2   0   2   2   0   2   0   2   2   0   2   0   0   2   0   0   2   0   2   2   0   0   0   0   0   2   0   2   0   0   0   2   0   2   2   2   0   0   2   2   0   2   0   2   2   2   2   0   2   0   0   0   2   2   2   0   0   2   2   0   2   2   0   0   0   0   0   2   0   0   2   2   0   0   0   0   0   0   0   0   0   0   0   0   0   0   0   2   0   2   0
 MK-2-4                 2   0   0   0   2   2   2   2   2   0   0   2   2   0   2   2   2   0   2   2   2   0   0   0   2   0   2   2   0   2   2   2   2   0   0   0   0   2   2   0   0   0   0   2   0   0   0   2   2   2   0   0   2   0   2   0   2   2   0   2   0   0   2   2   0   0   0   0   0   2   2   0   0   0   2   2   0   0   2   2   2   2   0   2   2   0   2   2   2   0   2   2   0   0   2   0   2   0   0   2   2   0   2   2   0   2   2   2   2   2   0   2   2   0   2   0   0   2   0   2   0   0   2   2   0   2   2   0   2   0   0   0   0   0   2   0   2   0   2   0   2   0   2   2   2   2   0   2   0   0   2   0   2   2   2   2   0   2   0   0   0   2   2   2   0   0   2   2   0   2   2   0   2   0   0   0   2   0   0   2   2   2   0   2   0   0   0   0   0   2   2   0   0   0   0   0   2   0   0   0
 MK-2-5                 2   0   0   0   2   2   2   2   2   0   0   2   2   0   2   2   2   0   2   2   2   0   0   0   2   0   2   2   0   2   2   2   2   0   0   0   0   2   2   0   0   0   0   2   0   0   0   2   2   2   0   0   2   0   0   0   2   0   0   2   0   0   2   2   0   0   0   0   0   2   0   0   0   0   2   2   0   0   2   2   2   2   0   2   2   0   2   2   2   2   2   2   0   0   2   0   2   0   2   2   2   0   2   2   0   2   2   2   2   2   0   2   0   0   2   0   0   2   2   2   0   0   2   2   0   2   2   0   2   0   0   0   0   0   2   0   2   0   0   0   2   0   2   2   2   2   0   2   0   0   2   0   2   2   2   2   0   0   0   0   0   2   2   2   0   0   2   2   0   2   2   0   2   0   0   0   2   0   0   2   2   2   0   2   0   2   0   0   0   0   2   2   0   0   0   0   2   0   2   0
 MK-2-6                 2   0   0   0   2   0   0   0   2   0   0   2   2   0   2   2   2   0   2   2   2   0   0   0   2   0   2   2   0   2   2   0   2   0   0   0   0   2   2   0   2   0   0   2   0   0   0   2   2   2   0   0   0   0   0   0   2   0   0   2   0   0   2   2   0   0   0   0   0   2   0   0   0   0   2   2   0   0   2   2   2   2   0   2   2   0   2   2   2   2   2   2   0   0   2   0   2   0   2   2   2   0   2   2   0   2   2   2   2   2   0   2   0   0   2   0   0   2   2   2   0   0   2   2   0   2   2   0   2   0   0   0   0   0   2   0   2   0   0   0   2   0   2   2   0   2   0   2   0   0   2   0   2   2   2   2   0   2   0   0   0   2   2   0   0   0   2   2   0   2   2   0   2   0   0   0   2   0   0   2   0   2   0   2   0   2   0   0   0   0   2   2   0   2   0   0   2   0   2   0
 MK-2-7                 2   0   0   2   2   0   0   0   0   0   0   2   2   0   2   2   2   0   2   0   2   0   0   0   2   0   2   2   0   2   0   0   2   0   0   0   0   0   2   0   2   0   0   2   0   0   0   2   2   2   0   0   0   0   0   0   2   0   0   2   0   0   2   0   0   0   0   0   0   2   0   0   0   0   2   2   2   0   0   2   2   2   0   2   2   0   2   2   2   2   2   2   0   0   2   0   2   0   2   2   2   0   0   2   0   0   0   2   2   2   0   2   0   0   2   2   0   2   2   2   0   2   2   2   0   2   2   0   2   0   2   0   0   0   2   0   2   0   0   0   0   0   2   2   0   2   0   2   0   0   2   0   2   2   2   2   0   2   0   0   0   2   2   0   0   0   2   2   0   2   2   0   2   0   0   0   2   0   0   2   0   0   0   0   0   2   0   0   0   0   0   0   0   2   0   0   2   0   2   0
 MK-2-8                 2   0   0   2   2   0   0   0   0   0   0   2   2   2   2   2   2   0   2   0   2   0   0   0   2   0   2   2   0   0   0   0   0   0   0   0   0   0   2   0   2   0   0   2   0   0   0   2   2   2   0   0   0   0   0   0   2   0   0   2   0   0   2   0   0   0   0   0   0   2   0   0   0   0   2   0   2   0   0   2   2   2   0   2   2   0   0   2   2   2   2   2   0   0   0   0   2   0   2   2   2   0   2   0   0   0   0   2   2   0   0   2   2   0   2   2   0   2   2   2   0   0   2   0   2   2   0   0   2   0   2   0   0   0   2   0   2   0   0   0   0   0   2   2   0   2   0   2   0   2   2   0   2   0   2   2   0   2   0   0   0   2   2   0   0   0   2   2   0   2   2   0   2   0   0   0   2   0   0   2   0   0   2   0   0   2   0   0   2   0   0   0   0   2   0   0   0   2   2   0
 MK-2-9                 2   0   0   2   2   0   0   0   0   2   0   0   2   2   2   2   2   2   0   0   2   0   0   0   2   0   2   2   2   0   0   0   0   0   2   0   0   0   2   0   2   2   2   2   2   0   0   2   2   2   0   0   0   0   2   0   0   0   0   2   2   0   2   0   0   0   0   0   0   2   0   0   0   0   2   0   2   2   0   2   2   2   0   2   2   0   0   2   2   2   2   2   0   0   0   0   2   0   2   0   2   0   2   0   2   0   0   2   2   0   0   2   2   0   2   2   0   2   2   2   0   0   2   0   2   2   0   0   0   0   2   0   0   0   2   0   2   0   0   0   0   0   2   2   2   2   0   2   0   2   2   0   2   0   2   2   0   2   0   0   0   2   2   0   0   0   2   2   0   2   2   0   2   2   0   0   2   0   0   2   0   0   2   0   0   2   0   0   2   0   0   2   0   2   0   0   0   2   2   0
 MK-2-10                2   0   0   2   2   0   0   2   0   2   0   0   0   2   2   2   2   2   0   0   2   0   2   0   2   0   2   2   2   0   0   0   2   2   2   0   2   0   2   0   2   2   2   2   2   0   0   2   2   2   0   0   0   0   2   0   0   0   0   2   2   0   2   0   0   2   0   0   0   2   0   0   0   0   2   0   2   2   0   2   2   2   0   2   2   2   0   2   2   2   2   2   0   0   2   0   2   0   2   0   2   0   2   0   2   0   0   0   2   0   0   2   2   0   2   2   0   2   2   2   0   0   2   0   2   2   2   0   0   0   2   0   0   0   2   2   2   0   0   0   0   0   2   2   2   2   2   2   0   2   2   0   2   0   2   2   0   2   0   0   0   2   2   0   0   0   2   2   0   2   2   0   2   2   0   0   2   0   0   2   2   0   2   0   0   0   0   0   2   0   0   2   0   2   0   0   0   2   2   0
 MK-2-11                2   0   0   2   2   0   0   2   0   2   0   2   2   2   2   0   2   2   0   0   2   0   2   0   2   0   2   2   2   0   0   2   2   2   2   0   2   0   2   0   2   2   2   2   2   0   0   2   2   2   0   0   0   0   2   0   0   0   0   2   2   2   2   0   0   2   0   0   2   2   0   0   0   0   2   0   2   2   0   2   2   2   0   2   2   2   0   2   2   2   2   2   0   2   2   0   2   0   2   0   2   0   0   0   2   0   0   0   2   0   0   2   2   0   2   2   0   2   2   2   0   0   2   0   2   2   2   0   0   0   2   0   0   0   2   2   2   0   0   0   2   0   2   0   2   2   2   2   2   2   0   0   2   0   2   0   0   2   0   0   2   2   2   0   0   0   2   2   0   2   0   2   2   2   2   0   0   0   2   2   2   0   2   0   0   0   0   0   2   0   0   2   0   2   0   0   0   2   2   0
 MK-2-12                2   0   0   2   2   0   0   2   0   0   0   2   2   2   2   2   2   2   0   0   2   0   0   0   2   2   2   2   2   0   0   2   2   2   2   0   2   0   2   0   2   2   2   2   2   0   0   2   2   0   0   0   0   0   2   0   0   2   0   2   2   0   2   0   0   2   0   0   2   2   2   0   0   0   2   2   2   2   0   2   2   2   0   2   2   2   0   0   2   2   2   2   0   2   2   0   2   0   2   0   2   0   0   0   2   0   0   0   2   0   0   2   2   2   2   2   0   2   2   2   0   0   2   0   2   2   0   0   0   0   2   2   0   2   2   2   2   0   0   0   2   0   2   0   2   2   2   2   2   0   0   0   2   0   2   0   0   2   0   0   0   2   2   0   0   0   2   2   0   0   0   2   2   2   2   2   0   2   2   2   2   0   2   0   0   0   0   0   2   0   0   2   0   2   0   0   0   2   2   0
 MK-2-13                2   0   0   2   2   0   0   2   0   0   0   2   2   2   2   2   2   2   0   0   2   0   0   0   2   2   2   2   2   0   0   2   2   2   2   0   2   0   2   0   2   2   2   2   2   0   0   2   0   0   0   0   0   0   0   0   0   2   0   2   2   0   2   2   0   2   0   0   2   2   2   0   0   0   2   2   2   0   0   2   2   2   2   2   0   2   0   2   2   2   2   2   0   2   2   0   2   0   2   0   2   0   0   0   0   0   0   2   2   0   0   2   2   0   2   2   0   2   2   2   0   0   2   0   2   0   0   0   0   0   2   2   0   2   2   2   2   0   0   0   0   0   2   0   0   2   2   2   2   0   0   0   2   0   2   0   0   2   0   0   0   2   2   0   0   0   2   2   0   0   0   2   2   2   2   2   0   2   2   2   2   0   2   0   0   0   0   0   2   0   0   2   0   2   0   0   2   2   2   0
 MK-2-14                2   0   0   2   2   0   0   2   0   0   0   0   2   0   0   2   2   2   0   0   2   0   0   2   2   2   2   2   2   0   0   2   2   2   2   0   2   0   2   0   2   2   0   2   2   0   0   2   0   0   0   0   2   0   0   0   0   2   2   2   0   0   2   2   2   2   0   0   2   0   2   0   0   0   2   2   2   0   0   2   2   2   2   2   0   2   0   2   2   2   2   2   0   2   2   0   2   0   2   2   2   0   0   0   0   0   0   2   2   0   0   2   2   2   2   2   0   2   0   2   0   2   0   0   2   0   0   0   0   0   2   2   0   2   0   2   2   0   0   0   0   0   2   0   0   2   2   2   2   0   0   0   2   0   2   0   0   2   0   0   0   2   2   0   0   0   2   2   0   0   0   2   2   2   2   2   0   2   2   2   2   0   0   2   0   0   0   0   2   0   0   2   0   2   0   0   2   2   2   0
 MK-2-15                2   0   2   2   2   0   0   2   0   2   0   2   2   0   0   2   2   2   0   0   0   0   0   2   2   2   0   2   2   0   0   2   2   2   2   2   2   0   2   2   2   2   0   0   2   0   0   2   0   0   0   0   0   0   0   0   0   2   2   2   0   0   2   2   2   2   0   2   2   2   2   0   0   0   2   2   2   0   0   2   2   2   2   2   0   2   0   2   2   2   2   2   0   2   2   0   2   0   2   2   2   0   0   0   0   0   0   2   2   0   0   2   2   2   2   2   2   2   0   2   2   2   0   0   2   0   0   0   0   0   2   0   0   2   0   2   2   0   0   2   0   0   2   0   0   0   2   0   2   0   2   0   2   0   2   0   0   2   0   0   0   2   2   0   0   0   2   2   0   0   0   0   2   2   2   2   0   2   2   0   2   2   0   2   2   0   0   0   2   0   0   0   2   2   0   0   2   2   0   0
 MK-2-16                2   0   2   2   2   0   0   2   0   2   0   2   2   0   0   2   2   2   0   0   0   0   0   2   2   2   0   2   2   0   2   2   2   2   2   2   2   0   2   2   2   2   0   0   2   0   2   2   0   0   0   0   0   0   0   0   0   2   0   2   0   0   2   0   2   2   0   2   2   2   2   0   0   0   2   2   2   0   0   2   2   2   2   2   0   2   0   2   2   2   2   2   0   0   2   0   2   0   2   2   2   0   0   0   0   2   0   2   2   0   0   0   2   2   2   2   2   2   0   2   0   2   0   0   2   0   0   0   0   0   2   0   0   2   0   2   0   2   0   2   0   0   2   0   0   0   2   0   2   0   2   2   2   0   2   0   2   2   0   0   0   2   2   0   0   0   2   2   0   0   0   0   2   2   2   2   0   2   2   0   0   2   0   2   2   0   0   2   2   2   0   0   0   2   0   0   0   2   0   0
 MK-3-1                 2   0   2   2   0   2   2   2   0   2   0   2   2   0   0   0   0   2   2   0   0   0   0   0   0   2   2   2   0   2   2   0   2   0   0   0   2   0   2   0   0   2   2   2   0   2   2   0   0   2   2   0   0   0   2   2   2   2   2   0   0   0   0   0   2   0   0   0   2   0   2   0   0   0   0   2   2   2   0   2   2   0   2   2   2   0   2   0   0   2   2   2   0   0   0   2   2   2   0   2   2   0   2   2   0   2   2   0   2   0   2   0   0   2   0   2   2   0   2   0   0   2   0   2   0   2   2   0   2   2   0   0   0   0   2   0   0   0   0   0   2   0   0   2   2   2   0   0   2   2   2   0   0   2   2   2   2   0   2   2   2   2   0   2   2   2   2   2   2   2   2   0   0   0   2   2   0   2   0   2   0   0   0   0   0   2   2   2   2   2   2   0   2   0   0   2   2   2   0   2
 MK-3-2                 2   0   2   2   0   2   2   2   0   2   0   2   2   0   0   0   0   2   2   0   0   0   0   0   0   2   0   2   0   2   2   0   2   2   0   2   2   0   2   0   0   2   0   2   0   2   2   0   0   2   2   0   0   0   2   2   0   2   2   2   0   0   0   0   2   0   0   2   2   0   0   0   0   0   0   2   2   2   0   2   2   2   2   2   0   0   2   2   0   2   2   2   0   0   0   2   2   2   0   2   2   0   2   2   0   2   2   0   2   0   2   0   0   2   0   2   2   0   2   2   0   2   2   2   0   2   2   2   2   2   0   0   0   0   2   0   0   2   2   0   2   0   0   2   2   2   0   0   0   2   2   0   0   2   2   2   2   0   2   2   2   2   0   2   2   2   2   2   0   2   2   0   2   0   2   2   0   2   0   2   2   0   0   2   0   2   2   2   2   2   2   0   2   0   0   2   2   2   0   2
 MK-3-3                 2   0   2   0   2   2   2   2   0   2   0   2   2   0   0   0   0   2   2   0   0   0   0   0   0   2   0   0   0   2   2   0   2   2   0   0   2   0   2   0   0   0   0   2   0   2   2   2   0   2   2   0   0   0   2   2   0   2   2   2   0   0   0   0   2   0   0   2   2   0   0   0   0   0   2   2   2   2   0   2   2   2   2   2   0   0   2   2   0   0   0   2   0   0   0   2   2   2   0   2   2   0   2   2   0   2   2   0   2   0   2   2   0   2   0   2   2   0   0   2   0   2   2   2   0   2   2   0   0   2   0   0   0   2   2   2   0   2   2   0   2   0   0   2   2   2   0   0   2   2   2   0   0   2   2   2   2   0   2   2   2   2   0   2   2   2   2   2   0   2   2   0   2   0   2   2   0   2   0   2   2   0   0   2   0   0   2   2   2   0   2   2   2   0   0   2   2   2   0   2
 MK-3-4                 2   0   2   0   2   2   2   2   0   2   0   2   2   0   0   0   0   2   2   0   0   0   0   0   0   2   0   0   0   2   2   0   2   2   2   0   2   0   2   0   0   0   0   2   0   2   2   2   0   2   2   0   0   0   2   2   0   2   2   2   0   0   0   0   2   0   0   2   2   0   0   0   0   0   2   2   2   2   0   2   2   2   2   2   0   2   2   2   0   0   0   2   0   2   0   2   2   2   0   2   2   0   2   2   0   2   2   2   2   0   2   2   0   0   0   2   2   0   0   0   0   2   2   2   0   2   2   0   0   2   0   0   0   2   2   2   0   2   2   0   2   0   0   2   2   2   0   2   2   2   2   0   0   2   2   2   2   0   2   2   2   2   0   2   2   2   2   0   0   2   2   0   2   0   2   2   0   0   0   2   2   2   0   2   0   0   2   2   2   0   2   0   0   0   0   2   2   0   2   2
 MK-3-5                 2   0   2   0   2   0   2   2   0   2   0   2   2   0   0   0   0   2   2   2   0   0   0   0   0   2   0   0   0   2   2   0   0   2   2   2   2   2   2   0   0   0   0   2   0   2   2   2   0   2   2   0   0   0   2   2   0   2   2   2   0   0   0   0   2   0   0   2   2   0   2   2   0   0   2   2   2   2   0   0   0   2   2   2   0   2   2   2   2   0   0   2   0   2   0   2   0   2   0   2   2   0   2   2   0   2   2   2   0   0   2   2   0   0   0   2   2   0   0   0   0   2   2   2   0   2   2   0   0   2   0   0   0   2   0   2   0   2   2   0   2   0   0   2   2   2   0   2   2   2   2   0   0   0   2   2   2   0   2   2   2   2   0   2   2   2   2   0   0   2   0   0   2   0   2   2   0   0   0   2   2   2   0   2   0   0   2   0   2   0   2   0   0   0   0   2   0   0   2   2
 MK-3-6                 2   0   2   0   2   0   2   2   2   2   0   2   2   0   0   0   0   2   0   0   0   0   0   0   0   2   0   0   0   2   2   2   0   2   2   2   2   2   2   0   0   0   0   2   0   2   2   2   0   2   2   0   0   2   2   2   0   2   2   2   0   0   0   0   2   2   0   2   2   0   2   2   0   0   2   2   2   2   0   0   0   2   2   2   0   2   2   2   2   0   0   2   0   2   0   0   0   2   0   0   2   0   2   2   0   2   2   2   0   0   2   0   0   0   0   0   2   0   0   0   2   2   2   2   0   2   2   0   0   0   0   0   0   2   0   2   0   2   0   0   2   0   0   2   2   2   0   0   2   2   2   0   0   0   2   2   2   0   0   2   2   0   0   2   2   2   2   0   2   0   2   0   2   0   2   2   0   2   0   0   2   2   0   2   2   0   2   0   2   0   2   0   0   0   2   2   0   0   2   2
 MK-3-7                 2   0   2   0   2   0   2   2   2   2   0   2   2   2   0   0   0   2   0   0   0   2   0   2   0   2   2   0   0   2   2   2   2   2   0   2   2   2   2   0   0   2   0   2   0   2   2   2   0   2   2   0   0   2   2   2   0   2   2   2   0   0   0   0   2   2   0   2   2   0   0   2   0   0   2   2   2   2   0   0   0   2   2   2   2   2   2   2   2   0   0   2   0   0   0   0   0   2   0   2   2   0   2   0   0   2   2   2   0   0   2   0   0   0   0   0   2   0   0   0   2   2   2   2   0   2   2   0   0   0   0   0   0   2   0   2   0   2   0   0   2   0   0   2   2   2   0   0   2   2   2   2   0   0   2   2   2   0   0   2   2   0   0   2   0   2   2   0   2   0   2   0   0   0   2   2   0   2   0   0   2   2   0   2   2   0   2   0   2   2   2   2   0   2   2   0   0   0   2   0
 MK-3-8                 0   0   2   0   2   0   2   2   2   2   0   0   2   2   0   0   0   2   2   0   0   2   0   2   0   2   2   0   0   2   2   2   2   2   0   0   2   2   2   2   0   2   0   2   0   2   2   2   0   2   2   0   0   2   2   2   0   2   2   2   0   0   0   0   2   2   0   2   2   0   0   2   0   0   0   2   0   2   0   0   0   2   2   2   2   2   2   2   2   0   0   2   0   0   0   2   0   2   0   2   2   0   2   0   0   2   2   2   0   0   2   0   0   0   0   2   2   0   0   2   2   2   2   2   0   2   2   0   0   0   0   0   2   2   0   2   0   2   0   0   2   0   0   2   2   2   0   0   2   2   2   2   0   0   2   2   2   0   0   2   2   0   0   2   0   2   2   0   2   0   2   0   0   0   2   0   0   2   0   0   2   2   0   2   2   0   2   0   2   2   2   2   0   0   2   0   0   0   2   0
 MK-3-9                 0   0   2   0   2   2   2   2   2   2   0   0   2   2   2   0   0   2   2   0   0   2   2   2   0   2   2   0   2   2   2   2   2   2   0   0   2   2   2   2   0   2   0   2   0   2   2   2   0   2   0   0   0   2   2   2   0   2   2   0   0   0   0   0   2   2   2   2   2   0   0   2   0   0   0   2   0   0   0   0   0   2   2   2   2   2   2   0   2   2   0   2   0   0   0   2   0   2   0   0   2   0   2   0   0   2   2   2   2   0   2   0   0   0   0   2   0   0   0   2   2   2   0   2   0   2   2   0   0   0   0   0   2   2   0   2   0   0   2   0   2   0   0   2   0   2   0   0   2   2   2   2   0   2   0   2   2   0   0   2   2   0   0   2   0   2   0   0   2   0   2   0   0   0   2   2   0   2   0   0   2   2   0   2   2   0   2   0   2   2   2   2   2   0   2   0   0   0   2   0
 MK-3-10                0   0   2   0   2   2   2   2   2   2   0   0   2   2   2   0   0   0   2   0   0   2   2   2   0   2   2   0   2   2   2   2   2   2   0   0   2   2   2   0   2   2   0   2   0   2   0   2   0   2   0   0   0   2   2   2   0   2   2   0   0   0   0   2   2   2   2   2   2   0   0   2   0   0   0   2   0   0   0   0   2   2   2   2   2   2   2   0   0   2   0   2   0   0   0   2   0   2   0   0   2   0   2   2   0   2   2   0   2   0   2   0   0   0   0   2   0   0   0   2   2   2   0   2   0   2   2   0   0   0   2   0   2   2   0   2   0   0   2   0   2   0   0   2   0   2   0   0   2   2   2   2   0   0   0   2   2   0   0   0   0   0   0   2   0   2   2   0   2   0   2   0   0   0   2   2   0   2   0   0   2   2   0   2   2   0   2   2   0   2   2   2   2   0   2   0   0   0   2   0
 MK-3-11                0   0   2   0   2   0   2   0   2   0   0   0   0   2   0   0   0   0   2   0   0   2   2   2   0   2   2   0   2   2   2   2   2   2   0   0   2   2   2   0   2   2   0   2   0   2   0   2   0   2   0   0   0   2   2   2   0   2   2   0   0   0   0   2   2   2   2   2   2   0   0   2   0   0   0   2   0   0   0   2   2   2   0   2   2   2   2   0   2   2   0   0   0   0   0   2   0   0   2   0   2   0   2   2   0   2   2   2   2   0   2   0   0   0   0   2   0   0   2   2   2   2   0   2   0   0   2   0   0   0   2   0   2   2   0   2   0   0   2   0   2   0   0   2   0   2   0   0   2   2   2   2   0   2   0   2   2   0   0   0   0   0   0   2   2   2   2   0   2   0   2   0   0   0   2   2   0   2   0   0   0   2   0   2   2   0   2   2   0   2   2   2   2   0   2   0   0   0   2   0
 MK-3-12                0   0   2   0   2   0   2   0   2   2   0   0   0   2   0   0   0   0   2   0   0   2   2   2   0   2   2   0   2   2   2   2   2   2   0   0   0   2   2   2   2   2   0   2   0   2   0   0   0   2   0   0   0   2   0   2   0   0   2   0   0   0   0   2   2   2   0   2   0   0   0   2   0   0   0   2   0   0   0   2   2   2   0   2   2   2   2   2   0   2   0   0   2   2   0   2   0   0   0   0   2   0   2   2   0   2   2   2   2   0   0   0   0   2   0   2   0   2   2   2   2   2   0   2   0   0   0   2   0   0   2   0   2   2   0   2   0   0   2   0   2   0   0   2   0   2   0   2   2   2   2   0   0   2   0   2   2   0   0   0   0   0   0   2   2   2   2   0   0   0   2   0   0   0   2   2   0   2   0   0   0   2   0   2   2   0   2   2   0   2   2   2   2   0   2   0   0   0   2   0
 MK-3-13                0   0   2   0   2   0   0   0   2   2   0   0   0   2   0   0   0   0   2   0   0   0   2   2   0   0   2   0   2   0   2   2   2   2   0   2   0   2   0   2   2   2   0   2   0   2   0   0   0   2   0   0   0   2   0   2   0   0   0   0   0   0   0   2   2   2   0   2   0   0   0   2   0   0   0   2   0   2   0   2   0   2   0   2   2   2   0   2   0   2   0   0   2   2   0   2   0   0   0   2   2   0   2   2   0   2   2   2   2   0   0   0   0   0   0   2   0   2   2   2   2   2   0   2   0   0   0   2   0   0   2   0   2   2   0   2   0   0   2   0   2   0   0   2   0   0   2   0   2   2   2   0   0   2   0   2   2   2   0   0   0   0   0   2   2   2   2   0   0   0   2   0   0   0   2   2   0   0   0   0   0   2   0   2   2   0   2   2   0   0   2   2   2   0   2   2   0   0   0   0
 MK-3-14                0   0   2   0   0   0   0   0   2   2   0   0   2   2   0   0   0   0   2   0   0   2   2   2   2   0   0   0   2   0   2   2   2   2   0   2   0   2   0   2   2   2   0   2   0   2   0   2   0   2   0   0   0   2   0   2   0   2   0   0   0   0   0   2   2   2   2   2   0   0   0   2   0   0   0   2   0   2   0   2   0   2   0   2   2   2   0   2   0   2   0   0   2   2   0   2   0   0   0   2   2   0   2   2   0   2   2   2   2   0   0   0   0   0   0   2   0   2   2   2   0   2   0   2   0   0   0   2   0   0   2   0   2   2   0   2   0   0   2   0   2   0   0   2   2   0   0   0   2   2   2   0   0   2   0   2   2   2   0   0   0   0   2   2   2   2   0   0   0   0   2   2   0   0   2   0   0   0   0   0   0   2   0   2   2   0   2   2   0   0   2   2   2   0   2   2   2   0   0   2
 MK-3-15                0   2   2   0   0   0   0   0   0   0   0   0   2   2   0   0   0   0   2   0   0   2   2   2   2   0   0   0   2   0   0   2   2   2   0   2   0   2   0   2   2   2   0   2   0   0   0   2   0   2   0   0   0   2   0   2   0   2   0   0   0   0   0   2   2   2   2   0   0   0   0   2   0   2   0   2   0   2   0   0   0   2   0   2   2   2   0   2   0   2   0   0   2   2   2   2   0   0   0   2   2   0   2   2   0   2   0   0   2   0   0   0   0   0   0   2   0   2   2   2   0   2   0   2   0   0   0   2   0   0   2   0   2   2   0   2   0   0   2   0   2   0   2   2   2   0   0   0   2   0   2   0   0   2   2   2   0   2   0   0   0   0   2   2   2   2   0   0   0   0   2   2   0   2   0   0   2   0   0   0   0   2   0   2   0   0   2   2   0   0   2   2   2   0   2   2   2   0   0   2
 MK-3-16                0   2   2   2   0   0   0   0   0   0   0   0   2   2   0   0   0   0   2   2   2   2   2   2   2   0   0   0   2   0   0   2   2   0   0   2   0   2   0   2   2   2   0   2   0   0   0   2   0   2   2   0   0   2   0   2   0   0   0   0   0   0   0   2   0   2   2   2   0   0   0   2   0   2   0   0   0   2   0   0   0   2   0   2   2   2   0   2   0   2   0   0   2   2   0   2   2   0   0   2   2   0   0   0   0   0   0   0   2   0   0   0   0   0   0   2   0   2   2   0   0   2   2   2   0   0   2   2   0   0   2   0   0   2   0   2   0   0   2   0   2   0   2   2   2   0   0   0   2   0   0   0   0   2   2   2   2   2   0   0   0   0   2   2   2   2   0   2   0   0   2   2   0   2   2   0   2   0   0   0   0   2   0   0   0   0   2   2   0   0   2   2   0   2   2   2   2   0   2   2
 MK-4-1                 0   2   2   2   0   2   2   2   0   0   0   0   2   2   2   0   2   0   2   2   0   2   0   2   0   0   2   0   0   0   2   2   0   0   2   0   2   0   2   0   2   0   0   2   2   0   0   2   0   2   2   0   0   2   0   0   2   0   2   0   2   2   2   2   2   0   2   2   0   2   0   2   0   2   0   0   0   2   2   0   0   2   2   2   2   2   0   2   0   0   0   0   2   2   0   0   2   0   2   2   0   2   0   2   2   0   0   2   0   2   0   0   0   2   2   0   2   2   2   0   0   0   2   0   0   2   0   2   2   2   0   0   2   2   2   2   0   2   2   0   0   2   2   2   2   0   2   0   2   0   2   0   2   2   0   2   2   0   0   0   0   2   2   2   2   2   2   0   0   0   0   2   0   0   2   2   2   0   2   0   0   2   0   0   2   0   0   0   0   0   0   2   2   0   2   2   2   0   0   2
 MK-4-2                 0   2   0   2   0   2   2   2   0   0   0   0   2   2   2   0   2   0   2   2   0   2   0   2   0   0   2   0   0   0   2   2   0   0   2   2   2   0   2   0   2   0   0   2   2   0   0   2   0   2   2   0   2   2   0   2   2   0   2   0   0   2   2   2   2   0   2   2   0   2   0   2   0   2   2   2   0   2   2   0   2   0   2   2   2   2   0   2   0   0   0   0   2   2   0   0   2   0   2   2   0   2   0   2   2   0   0   2   0   2   0   0   2   2   2   0   2   2   2   0   0   0   2   0   0   2   0   2   2   2   0   0   2   2   2   0   0   2   2   0   0   0   2   2   2   0   2   0   2   0   2   0   2   2   0   2   2   0   2   0   0   2   2   2   2   2   2   0   0   0   0   2   0   0   2   2   2   2   2   0   0   2   0   0   2   2   0   0   0   0   0   0   2   0   2   2   2   0   0   2
 MK-4-3                 0   2   2   2   0   2   2   2   0   0   0   2   2   2   2   0   2   0   2   2   0   2   0   2   0   0   2   0   0   0   2   2   0   0   2   2   2   0   2   0   2   2   0   2   2   0   0   2   0   2   2   0   2   2   0   2   2   0   2   0   0   2   2   2   2   0   2   2   0   2   0   2   0   2   2   2   0   2   0   0   2   0   0   2   2   2   0   2   2   0   0   0   2   2   0   0   2   0   2   2   2   2   0   2   2   0   0   2   0   2   0   0   2   2   0   0   2   2   2   2   0   0   2   0   0   2   0   2   2   2   0   0   2   2   0   0   0   2   2   0   0   0   2   2   2   2   2   0   2   0   2   0   2   2   0   0   2   0   2   0   0   2   2   2   2   2   2   0   0   0   0   2   0   0   2   2   2   0   0   0   0   0   0   2   2   0   0   0   0   0   0   0   2   0   2   2   2   0   0   2
 MK-4-4                 0   2   2   2   0   2   2   2   0   0   0   2   2   2   2   2   2   0   2   2   2   2   0   2   0   0   2   0   0   0   2   2   0   0   2   2   2   0   2   0   2   2   0   2   2   0   0   2   0   2   2   0   2   2   0   2   2   0   2   0   0   2   2   2   2   0   2   2   0   2   0   0   0   2   0   2   0   2   0   0   2   0   0   2   2   0   0   2   2   0   0   0   2   2   0   0   2   0   2   2   2   2   0   2   2   0   0   2   0   2   0   0   2   2   0   0   2   2   2   0   0   2   2   0   0   2   0   2   2   2   0   0   2   2   0   0   0   2   2   0   0   0   2   2   2   2   2   0   2   0   2   0   0   2   0   0   2   0   2   0   0   2   2   2   2   2   0   0   0   0   2   2   0   0   0   2   2   0   0   0   0   2   2   2   2   0   0   0   0   0   0   0   2   0   2   2   2   0   0   2
 MK-4-5                 0   2   2   2   0   2   2   2   0   0   0   2   2   2   2   2   2   0   0   2   2   2   0   2   0   0   2   0   0   0   2   2   0   0   0   2   2   0   2   0   2   2   0   2   2   0   0   2   0   0   2   0   2   2   0   0   2   0   2   0   0   2   0   2   2   0   2   2   0   2   0   0   2   2   0   2   2   2   2   0   2   0   0   2   2   0   0   2   2   0   0   0   2   2   0   0   2   0   0   2   2   2   0   2   2   0   0   2   0   2   0   0   0   2   2   0   2   2   2   0   0   2   2   0   0   2   0   2   2   2   0   0   2   2   0   0   0   2   2   0   0   0   2   2   2   2   2   0   2   0   2   0   0   2   0   2   2   0   2   0   0   2   2   2   2   2   0   0   0   0   2   2   0   0   2   2   2   0   0   0   0   2   2   2   2   0   0   0   0   0   0   0   2   0   2   2   2   0   0   0
 MK-4-6                 0   2   2   2   0   2   0   2   0   0   0   2   2   0   2   2   2   0   0   2   2   2   0   2   0   0   2   0   0   0   2   2   0   0   0   2   2   0   2   0   2   2   0   0   2   0   0   2   0   0   2   0   2   2   0   0   0   0   2   0   0   2   0   2   2   0   2   2   0   2   0   0   2   2   2   2   2   2   2   0   2   0   0   2   2   2   0   2   2   0   2   0   2   2   0   0   2   0   0   2   2   2   0   2   2   0   0   2   0   0   0   0   0   2   2   0   2   0   2   0   0   2   2   0   0   2   0   0   2   0   0   0   2   2   0   0   0   2   2   0   0   0   2   2   2   2   2   0   0   0   2   0   0   0   0   0   2   0   2   0   0   2   2   2   2   2   0   0   0   0   2   2   2   0   2   2   2   0   0   2   2   2   2   2   2   0   0   0   0   0   0   2   2   0   2   0   2   0   0   0
 MK-4-7                 2   0   2   2   0   2   0   2   0   0   0   2   2   0   2   2   2   2   0   2   2   2   0   2   0   0   2   0   0   0   0   2   0   0   2   2   2   0   0   0   2   2   0   0   2   0   0   2   0   0   2   0   2   2   0   0   0   2   2   0   0   2   0   2   2   0   2   2   0   2   0   0   2   2   2   2   2   0   2   0   0   0   0   2   2   2   0   2   2   0   2   0   2   2   0   0   2   2   0   0   2   2   0   2   2   0   0   2   0   0   0   0   0   0   2   0   0   0   2   0   0   2   2   0   0   2   0   0   0   0   0   0   2   2   0   0   0   2   2   0   0   0   2   2   2   2   2   0   0   0   2   0   0   0   0   0   2   0   2   0   0   2   2   2   2   2   0   0   0   0   2   2   0   0   2   0   2   0   2   2   2   2   2   2   2   0   0   0   2   0   0   0   2   0   2   0   0   0   0   0
 MK-4-8                 2   2   2   0   0   2   0   2   2   0   0   2   0   2   2   2   2   2   0   2   2   2   0   0   0   0   2   2   0   0   0   2   0   0   2   2   2   0   0   0   2   2   0   0   2   0   2   2   0   0   0   0   2   2   2   0   0   0   2   0   0   2   0   2   2   0   2   2   0   2   0   0   2   2   2   2   2   0   0   0   0   0   0   2   2   2   0   2   2   0   2   0   2   2   2   0   2   2   0   0   2   2   0   2   2   0   0   2   0   0   0   0   0   0   2   0   2   2   2   0   0   0   2   0   0   2   0   0   0   0   0   0   2   2   0   0   0   2   2   0   0   0   2   2   0   2   2   0   0   0   2   0   0   0   0   0   2   0   2   0   0   2   2   2   2   2   0   2   0   0   0   2   0   0   2   0   2   0   2   2   2   2   2   2   2   0   0   0   2   0   0   0   2   0   2   0   2   0   0   0
 MK-4-9                 2   2   2   0   0   2   0   2   2   0   0   2   0   2   2   2   2   0   0   2   2   2   0   0   0   0   2   2   2   0   0   2   0   0   2   2   2   0   0   0   2   2   0   2   2   0   2   2   0   0   0   0   2   2   2   0   0   0   2   0   0   2   2   2   2   0   2   2   0   0   0   0   0   2   2   0   2   0   0   0   0   0   0   2   2   2   0   2   2   2   2   0   2   2   2   0   2   2   0   2   2   2   0   2   2   0   0   2   0   0   0   0   0   0   2   0   2   2   0   0   0   0   0   0   0   0   0   0   0   2   0   0   2   2   0   0   0   0   2   0   0   0   2   2   0   2   2   0   0   0   2   0   0   0   0   0   2   0   2   0   0   2   2   2   2   2   0   2   2   0   0   2   0   0   2   0   2   0   2   2   2   2   2   2   2   2   0   0   0   0   2   0   2   0   2   0   2   0   0   0
 MK-4-10                2   2   2   0   0   0   0   2   2   0   0   2   0   2   2   2   2   0   0   2   2   2   2   0   0   0   2   2   2   2   0   2   0   0   0   2   0   0   2   2   2   2   2   2   2   0   2   2   0   0   0   2   2   2   2   2   0   0   2   0   0   2   2   2   2   2   2   0   0   0   0   0   0   2   2   2   2   0   0   0   0   0   0   2   2   2   0   2   0   2   2   0   2   2   2   0   2   2   0   2   2   2   0   2   2   0   2   2   0   0   0   0   0   0   2   0   2   2   0   0   0   0   2   0   0   0   0   0   0   2   0   0   2   2   2   0   0   0   2   0   2   0   2   2   0   2   2   0   0   0   2   0   0   0   0   0   2   0   2   0   2   2   2   2   2   2   0   2   2   0   0   2   0   2   2   0   2   2   2   2   0   2   2   2   2   2   0   0   0   0   2   0   0   0   2   2   2   0   0   0
 MK-4-11                2   2   2   0   0   0   0   2   0   0   0   2   0   2   2   2   2   0   0   2   2   2   0   0   0   0   2   2   2   2   0   2   0   0   0   2   0   0   2   2   2   2   2   2   0   0   2   2   0   0   0   2   2   2   2   2   0   0   2   0   0   2   2   2   2   2   2   0   0   0   0   0   0   2   2   2   2   0   0   0   0   0   0   2   2   2   0   2   0   2   2   0   2   2   2   2   2   2   2   0   2   0   0   2   0   0   2   2   0   2   0   0   0   0   2   0   2   0   0   0   0   2   2   0   0   0   0   0   0   2   0   0   0   2   2   0   0   0   2   0   2   0   0   2   0   2   2   0   0   0   2   0   0   0   2   0   2   0   2   0   2   0   2   2   2   2   0   2   2   0   0   2   2   2   2   0   2   2   2   2   0   2   0   2   2   0   0   0   0   0   2   0   0   0   2   2   2   2   0   0
 MK-4-12                2   2   2   0   0   0   0   2   0   0   0   2   0   2   2   2   2   0   0   2   0   2   0   0   0   0   2   2   2   2   0   2   0   0   0   2   0   0   2   2   2   2   0   2   2   0   2   2   0   0   0   2   2   2   2   2   0   0   0   0   0   2   2   2   2   0   2   0   2   2   0   0   0   2   2   2   2   0   2   0   0   0   0   2   2   2   0   2   0   2   2   0   2   2   2   2   2   2   2   0   2   0   0   2   0   0   2   2   0   2   2   0   0   2   2   0   2   0   0   0   0   2   2   0   0   0   0   0   0   2   0   0   0   2   2   0   0   0   0   0   2   0   0   2   0   2   2   0   0   0   2   0   0   0   2   0   2   0   2   2   2   0   2   2   2   2   0   2   2   0   0   2   2   2   2   2   2   0   2   2   0   0   0   2   2   0   0   0   0   0   2   0   0   0   2   0   2   2   0   0
 MK-4-13                2   2   2   0   0   0   0   2   0   0   0   2   0   2   2   2   2   0   0   2   0   2   0   0   0   0   2   2   2   2   0   2   0   0   0   2   2   0   2   2   2   2   0   2   2   0   2   2   0   0   0   2   2   0   2   2   0   0   0   0   0   0   2   2   2   0   2   0   2   2   0   2   0   2   2   2   2   0   2   0   0   0   2   2   2   2   2   0   0   2   2   0   2   2   2   2   2   2   2   2   0   2   2   2   0   0   0   2   0   0   2   0   0   2   0   0   2   0   0   0   2   2   0   0   0   0   0   0   0   2   0   0   0   2   2   0   0   0   0   2   2   0   0   2   0   2   0   0   0   0   2   0   0   0   2   0   2   0   2   2   2   0   2   2   0   2   0   2   2   0   0   2   2   2   2   2   2   0   0   2   0   0   0   2   2   0   0   2   0   0   2   0   0   0   2   2   2   0   0   0
 MK-4-14                2   2   2   0   2   0   0   2   0   0   0   2   0   2   2   2   2   0   2   2   0   2   0   0   0   0   2   2   0   2   0   2   0   0   0   2   2   0   2   2   2   2   0   2   2   0   2   2   0   0   0   2   0   0   2   2   0   0   0   0   0   0   2   2   2   0   2   0   2   2   0   2   0   2   2   2   2   0   2   2   0   0   2   2   2   2   2   0   0   2   2   0   2   2   2   2   2   0   2   0   0   2   2   2   0   0   0   2   0   0   2   0   0   2   0   0   2   0   0   0   2   2   0   0   0   0   0   2   2   2   0   0   0   0   2   0   0   0   2   2   2   2   0   0   0   2   0   2   0   0   2   2   0   0   2   0   2   0   2   2   2   0   2   2   0   2   0   2   2   0   0   2   2   2   2   2   2   0   0   2   0   0   0   2   2   0   0   2   0   0   2   0   0   0   2   2   2   0   2   0
 MK-4-15                2   2   0   0   2   0   0   2   0   0   0   2   0   2   2   0   2   0   2   2   0   2   0   2   0   0   2   2   0   2   0   2   0   0   2   2   2   0   2   2   2   2   0   2   2   0   2   2   2   0   0   2   0   0   2   2   0   0   0   0   2   0   2   2   2   0   2   0   2   2   0   2   0   2   2   2   2   0   0   0   0   0   2   2   2   2   2   0   2   2   2   0   2   2   2   2   2   0   2   0   0   2   2   2   2   0   0   2   0   0   2   0   2   2   2   0   2   0   0   0   2   2   0   0   0   0   0   2   2   2   0   0   0   0   2   0   0   0   2   2   2   2   0   0   0   2   0   2   0   0   2   2   0   0   2   0   2   0   0   2   2   0   2   2   0   2   0   2   2   0   0   2   2   2   2   2   2   2   0   2   2   0   0   2   2   0   0   2   0   0   2   0   0   0   2   2   2   0   2   0
 MK-4-16                2   2   0   0   2   0   0   2   0   2   0   2   0   2   2   0   2   0   2   2   0   0   0   2   0   0   2   2   0   2   0   2   0   0   2   2   2   0   2   2   2   2   0   2   2   0   2   2   2   2   0   2   0   0   2   2   0   0   0   0   2   0   2   2   2   0   2   2   2   2   2   0   0   2   2   2   2   0   0   0   0   0   2   2   0   2   2   0   2   2   2   0   2   0   2   2   2   0   2   0   2   2   2   2   2   0   0   2   0   0   2   0   2   2   0   0   2   0   0   0   2   2   0   0   0   0   0   2   2   2   0   0   0   0   2   0   2   0   2   2   2   0   0   0   2   0   0   2   0   0   0   2   2   2   2   2   0   0   0   2   2   0   2   2   2   2   0   2   2   0   0   0   2   2   2   2   2   2   0   2   2   0   0   2   2   0   0   2   2   0   2   0   0   0   2   2   2   0   2   0
 MK-5-1                 0   2   0   0   0   0   0   0   2   2   0   0   2   2   0   2   2   0   0   0   0   0   0   0   2   0   0   2   2   0   2   0   2   0   2   2   2   2   2   2   2   2   2   0   0   2   2   2   2   2   2   2   0   0   0   2   0   0   0   2   2   0   2   0   2   0   2   0   0   2   2   2   0   2   0   0   2   0   2   0   0   0   2   0   2   0   0   2   2   0   2   0   2   2   2   2   0   0   0   2   0   0   0   2   0   2   0   2   0   2   0   0   2   2   2   2   2   0   0   0   2   0   0   2   2   0   0   0   2   2   0   0   0   2   0   0   0   0   2   0   2   2   2   0   2   0   0   2   0   2   2   2   2   2   0   0   2   0   0   2   2   0   2   0   2   0   2   0   0   2   2   2   2   0   0   2   2   0   2   2   2   0   0   2   2   2   0   2   2   0   0   0   0   2   0   0   2   2   0   0
 MK-5-2                 0   2   0   0   0   0   0   0   2   2   0   0   2   2   0   2   2   0   0   0   0   0   0   0   2   0   0   2   2   0   0   0   2   0   2   2   0   2   2   2   2   0   2   0   0   0   2   2   2   2   2   2   2   0   0   2   2   2   0   2   2   0   0   0   2   0   2   0   0   2   2   2   0   2   2   0   2   0   2   0   0   0   2   0   2   0   2   2   2   2   2   0   2   2   0   2   0   0   0   0   2   0   2   2   0   2   0   2   0   2   0   0   2   2   0   2   0   0   0   0   2   0   0   2   2   0   0   0   2   2   0   0   0   0   0   0   0   0   2   0   2   2   2   0   2   0   0   2   0   0   2   2   2   2   0   0   2   0   0   2   2   0   2   0   2   0   2   0   0   2   0   2   2   2   0   2   2   0   2   2   2   0   0   2   2   2   0   2   2   0   0   0   0   2   0   0   2   2   2   0
 MK-5-3                 0   2   0   0   0   0   0   0   2   0   0   0   0   0   0   2   2   2   0   0   0   0   0   0   0   0   0   2   2   0   0   0   2   0   2   0   0   2   2   2   2   0   2   0   0   0   2   2   2   0   2   2   2   0   0   2   2   2   0   2   2   0   0   0   2   0   2   0   0   2   2   0   0   2   2   0   2   0   0   0   0   0   2   0   2   0   2   2   2   0   2   0   2   2   0   2   2   0   0   0   2   0   2   2   0   2   0   2   0   2   0   0   2   2   2   2   0   0   0   0   2   0   0   2   2   0   0   0   2   2   0   0   0   2   0   0   0   0   2   0   2   2   2   0   2   0   0   2   0   0   2   2   2   2   0   0   2   0   0   0   2   0   2   0   2   0   2   2   0   2   0   0   2   2   0   2   2   0   2   2   2   2   0   2   2   2   0   2   2   0   0   0   0   0   0   0   2   2   2   0
 MK-5-4                 0   2   0   0   0   0   0   0   2   0   0   0   0   0   0   2   2   2   0   0   0   0   0   0   0   2   0   2   2   0   0   0   2   0   2   2   0   2   2   2   2   0   2   0   2   2   0   2   2   0   2   2   2   0   0   0   2   2   0   2   2   0   0   0   2   0   2   0   0   2   2   0   0   2   0   0   2   0   0   0   0   0   2   0   2   0   2   2   2   0   2   0   2   2   0   2   2   0   0   0   2   2   2   0   0   0   0   2   0   2   0   0   2   2   2   2   0   0   0   0   0   0   0   2   2   0   2   0   2   2   0   0   0   2   0   0   0   0   2   0   2   2   2   0   2   0   0   2   0   0   2   0   2   0   2   0   2   0   0   0   2   0   2   0   2   0   2   2   0   2   0   0   2   2   0   2   2   0   2   0   2   2   2   2   2   2   0   2   2   0   2   0   0   0   0   0   2   2   2   0
 MK-5-5                 0   2   0   0   2   0   0   0   2   0   0   0   0   0   0   2   2   2   0   0   0   0   0   0   0   2   0   2   2   0   0   0   2   0   2   2   2   2   2   2   0   0   2   0   2   2   0   2   2   0   2   2   2   2   0   2   2   2   0   2   2   0   0   0   2   0   2   0   0   2   2   0   0   2   0   0   2   0   0   0   0   0   2   0   2   0   2   2   2   0   2   0   2   2   0   2   2   0   0   0   2   2   2   0   0   0   0   2   0   2   0   2   2   2   2   2   0   0   0   0   0   0   0   2   0   0   2   0   2   2   0   0   0   2   0   0   0   0   2   0   0   2   2   0   2   0   0   2   0   0   2   0   2   0   2   0   2   0   0   0   2   0   2   0   2   0   2   2   0   2   0   0   2   0   0   2   0   0   2   0   2   2   2   2   2   2   0   2   2   0   2   0   0   0   0   0   0   0   2   0
 MK-5-6                 0   0   0   0   2   0   0   0   2   0   0   0   0   2   0   2   2   2   0   0   0   0   0   0   0   2   0   2   2   0   0   0   2   0   2   2   2   2   2   2   0   0   2   0   2   2   0   2   2   0   2   2   2   2   0   2   2   2   0   2   2   0   0   0   2   0   2   0   0   2   2   0   2   2   0   0   2   0   0   0   0   0   2   0   2   0   0   0   2   0   2   0   2   2   0   2   2   0   0   0   2   2   2   2   0   0   0   2   0   2   0   2   2   2   0   2   0   2   0   0   0   2   0   2   0   0   2   0   0   0   2   0   0   2   0   2   0   0   2   0   2   2   2   0   2   0   0   2   0   0   0   0   2   0   2   0   2   0   0   0   2   0   2   0   2   0   2   2   0   2   0   2   2   0   0   2   0   0   2   0   2   2   2   2   2   2   0   2   2   0   2   0   0   0   0   0   0   0   2   0
 MK-5-7                 0   0   0   2   0   0   0   0   2   0   2   0   0   2   0   2   2   2   0   0   0   0   2   0   0   2   0   2   2   0   0   0   2   0   2   2   2   0   2   2   0   0   2   0   2   2   0   2   2   0   2   0   2   2   0   2   2   2   0   2   2   2   0   0   2   0   2   0   0   2   0   0   2   2   0   0   2   0   0   0   0   0   2   0   2   0   0   0   2   0   2   0   2   0   0   2   2   0   0   0   2   2   2   2   0   0   0   2   0   2   0   2   2   2   0   2   0   2   0   0   0   0   0   0   0   0   2   2   0   0   2   0   0   2   0   2   0   0   2   0   2   2   2   0   2   0   0   2   0   0   0   0   2   0   2   0   2   0   0   0   2   0   2   0   2   0   2   2   0   0   0   0   2   0   0   2   0   0   2   0   2   0   2   2   0   2   0   2   2   0   2   0   0   0   0   0   0   0   0   0
 MK-5-8                 2   0   0   2   0   0   0   0   2   0   2   0   0   2   0   2   2   2   2   2   0   0   0   0   0   2   0   0   2   2   0   0   2   0   2   2   2   0   2   2   0   0   2   0   2   2   0   0   2   0   2   0   2   2   0   2   2   2   0   2   2   2   0   0   2   0   2   0   0   2   0   0   2   2   0   0   2   0   0   2   0   0   2   0   2   0   2   0   2   0   2   0   2   0   0   2   0   0   0   0   0   2   2   2   0   0   0   2   2   2   0   0   2   2   2   2   0   2   0   0   0   0   0   0   0   0   2   2   0   0   2   0   0   2   0   2   0   0   0   0   2   2   0   2   0   0   0   2   0   0   0   0   2   0   2   0   2   0   0   0   2   0   2   0   2   0   2   2   0   0   0   0   0   0   0   2   0   0   2   0   2   2   2   2   0   2   2   0   2   0   2   0   0   0   0   0   0   0   0   0
 MK-5-9                 2   0   0   2   0   2   0   0   2   0   2   0   0   0   0   2   2   2   2   2   0   0   0   0   0   2   0   0   2   2   2   0   2   0   0   2   2   0   2   2   0   0   0   0   2   2   0   0   2   0   2   0   2   0   0   2   2   2   0   2   2   2   0   0   2   0   2   0   0   2   0   0   2   2   0   0   2   2   0   2   0   0   2   0   2   0   0   0   0   2   2   2   2   0   0   2   0   0   0   0   0   2   2   2   0   0   2   2   0   2   0   0   2   2   2   2   0   2   2   2   0   2   2   0   2   0   2   2   0   0   2   0   0   2   0   2   0   2   0   0   2   2   0   2   0   2   0   2   0   0   0   0   0   0   2   0   2   0   0   0   2   0   0   0   2   0   2   2   0   0   0   0   0   0   0   2   0   0   2   0   2   2   2   2   0   2   2   0   2   0   2   0   0   0   0   0   0   2   0   2
 MK-5-10                2   0   0   2   0   2   0   0   0   2   2   0   0   0   2   2   2   0   2   2   0   0   0   0   0   2   0   0   2   2   2   0   2   0   0   2   2   0   2   2   0   0   0   0   2   2   0   2   2   0   2   0   2   0   0   2   2   2   0   0   2   2   0   0   2   0   2   0   0   2   0   2   2   2   0   2   2   0   0   2   2   0   2   2   2   0   0   0   0   2   2   2   2   0   0   2   0   0   0   0   0   2   2   2   0   0   2   2   0   0   0   2   2   2   2   2   0   2   2   2   0   2   0   0   2   0   0   2   0   0   2   0   0   0   0   2   0   2   0   2   2   2   0   2   0   2   0   2   0   0   0   0   2   0   2   0   2   0   0   2   2   0   0   2   2   0   2   2   0   0   2   0   0   0   0   2   0   0   2   0   2   2   2   2   0   2   0   0   2   0   2   0   0   0   0   0   2   2   2   2
 MK-5-11                2   0   0   2   2   2   0   0   0   0   0   0   0   0   2   2   0   0   2   2   2   0   0   0   0   2   0   0   0   2   2   0   2   0   2   2   2   0   2   2   0   0   0   0   2   2   0   2   2   0   2   0   2   0   0   2   2   2   2   0   2   2   0   0   2   0   2   0   0   2   0   2   2   2   0   2   2   0   2   2   0   0   2   2   2   0   2   0   2   2   2   2   0   0   0   2   0   0   0   0   0   2   2   2   0   0   2   2   0   0   0   2   2   2   2   2   0   2   2   2   2   2   0   0   2   0   0   2   0   0   0   0   0   2   0   2   0   2   0   2   0   2   0   2   0   2   0   2   0   0   0   0   2   2   2   0   2   0   0   2   2   0   0   2   2   0   2   2   0   0   2   0   0   0   0   2   0   0   2   0   2   2   2   2   0   2   0   0   0   0   2   0   0   0   0   2   2   2   2   2
 MK-5-12                2   0   0   2   2   2   0   0   2   0   0   0   0   0   2   2   0   0   2   2   2   0   0   0   0   2   0   0   2   2   2   0   2   0   2   2   0   0   2   2   0   0   0   0   2   2   0   2   2   0   2   0   2   0   0   2   2   0   0   0   2   2   0   0   2   0   2   0   0   0   0   2   2   2   0   2   2   0   2   2   0   0   2   2   2   0   2   0   0   2   0   2   0   0   2   2   0   0   0   0   2   2   2   2   0   0   2   2   0   0   0   2   2   2   2   2   2   2   2   2   2   2   0   0   0   0   0   2   0   0   0   0   0   2   0   2   0   2   0   2   0   2   2   0   0   2   0   2   2   0   0   0   2   2   2   0   2   0   0   2   2   0   0   2   2   2   2   2   0   0   2   2   0   0   0   2   0   0   2   0   0   2   2   2   0   2   0   0   0   0   0   0   0   2   0   2   2   2   2   2
 MK-5-13                2   0   0   2   2   2   0   0   2   0   0   0   2   0   2   2   2   0   2   2   2   0   0   0   0   2   0   0   0   0   2   0   2   0   2   2   0   0   2   2   0   0   0   0   2   0   2   2   2   0   2   0   2   0   2   2   2   0   0   0   0   2   0   0   0   2   2   0   2   2   0   0   2   2   0   2   2   0   2   2   0   0   2   2   2   0   0   0   0   2   0   2   2   0   2   2   2   2   0   0   2   2   0   2   0   0   2   2   0   2   0   2   2   2   2   2   2   2   2   0   2   2   0   2   0   0   0   2   0   0   0   0   0   2   0   2   0   2   0   2   0   2   2   0   2   2   0   2   2   0   0   0   2   2   2   0   2   0   0   2   2   0   0   2   2   2   2   2   0   0   2   2   0   0   0   2   0   0   2   0   0   2   2   0   0   2   0   0   0   0   0   2   0   2   0   2   0   2   2   2
 MK-5-14                2   0   0   2   2   2   0   0   2   0   0   0   2   0   2   2   2   2   2   2   2   0   0   0   0   0   0   0   0   0   2   0   2   0   2   2   0   0   0   2   0   0   0   0   2   0   2   2   2   0   2   2   2   0   2   2   2   0   0   0   2   2   0   0   0   2   2   0   2   2   2   0   2   2   0   2   0   0   2   0   0   0   2   2   2   0   0   0   0   2   0   2   2   0   2   2   2   2   0   0   2   2   0   2   0   0   0   2   0   2   0   2   2   2   2   2   2   2   2   0   2   2   2   2   0   0   2   2   0   2   0   0   0   2   0   2   0   2   0   2   0   2   2   0   2   2   0   2   2   0   0   2   2   2   2   0   2   0   0   2   2   0   0   2   2   2   2   2   2   0   2   2   2   0   0   2   2   0   0   0   0   2   2   0   0   2   0   0   0   0   0   2   0   2   0   2   0   2   2   2
 MK-5-15                2   0   2   2   2   0   0   0   2   0   0   0   0   0   2   2   2   2   0   2   2   0   0   0   0   0   0   0   0   2   0   0   2   0   2   2   0   2   0   2   0   0   0   0   2   0   2   2   2   0   2   0   2   2   2   2   2   0   0   0   2   2   0   0   0   2   2   0   2   0   2   0   2   2   0   0   0   0   2   0   0   0   2   0   2   2   2   0   0   2   0   2   2   0   2   2   2   2   0   0   2   2   0   2   2   0   0   2   0   2   0   2   2   2   2   2   2   0   2   0   2   2   2   2   0   0   2   2   0   2   0   0   2   2   0   0   0   2   0   2   0   2   2   2   2   0   0   2   2   0   0   2   2   2   2   0   2   0   0   2   2   0   0   2   2   2   2   2   2   2   2   2   2   0   2   2   2   2   0   0   0   2   2   0   0   2   0   0   0   0   0   2   0   2   0   2   0   2   2   2
 MK-5-16                2   0   2   2   2   0   0   0   2   0   0   0   0   0   2   2   2   2   0   2   0   0   0   0   2   0   0   0   0   2   0   0   2   0   2   2   0   2   0   2   0   0   0   0   2   0   0   2   0   0   2   2   2   2   2   2   0   0   0   0   2   2   0   0   0   2   2   0   2   2   2   2   2   2   0   2   0   0   2   0   2   0   2   0   2   2   2   0   0   2   0   2   2   0   2   2   2   2   0   0   2   2   0   2   2   0   0   2   0   2   0   0   2   0   2   2   2   0   2   0   2   2   2   2   2   0   0   2   0   0   0   2   2   2   0   0   2   2   0   2   0   2   2   2   2   0   0   2   2   0   0   0   2   2   2   0   2   0   0   2   2   2   0   2   2   0   2   2   2   2   2   2   2   0   2   2   2   2   0   0   0   2   2   0   0   2   2   0   0   0   0   2   0   2   0   0   0   0   2   2
 MK-6-1                 2   0   0   2   2   0   2   2   0   0   0   2   0   2   2   2   0   0   2   2   0   2   0   0   2   2   0   2   0   2   0   0   0   2   0   2   2   0   0   2   2   0   0   0   0   2   2   0   2   2   0   0   2   2   0   2   2   2   0   0   2   2   0   0   0   0   0   0   2   2   0   0   2   2   2   0   2   0   2   2   2   2   2   0   0   2   2   2   2   2   0   0   0   0   2   2   0   0   2   0   2   0   0   2   0   2   2   2   2   0   0   2   0   0   0   0   0   2   2   0   0   2   2   2   2   2   0   0   2   0   2   0   2   2   2   0   0   2   2   2   0   0   2   2   0   2   0   2   2   0   0   0   2   2   0   0   0   2   0   2   2   2   2   0   0   2   0   0   0   0   2   0   2   2   2   2   0   0   2   0   2   2   0   2   2   0   2   2   2   0   2   2   0   2   2   2   2   0   2   2
 MK-6-2                 2   0   0   0   2   0   2   2   0   0   0   2   2   0   0   2   0   0   2   2   0   2   0   0   2   2   0   2   0   2   0   0   0   2   0   0   2   0   0   0   2   0   0   0   0   0   0   0   0   2   0   0   2   2   0   2   2   0   0   0   2   2   0   0   0   0   0   2   2   2   2   0   2   2   2   0   2   0   2   2   2   2   0   0   0   2   2   2   2   2   0   0   0   0   2   2   2   2   2   0   2   0   0   2   0   2   2   2   2   0   0   2   0   0   0   0   0   2   2   0   2   2   2   2   2   2   0   0   2   0   0   2   2   2   2   0   0   2   2   2   2   0   2   2   0   2   2   2   2   0   2   0   2   2   0   0   0   2   0   0   2   2   0   0   0   2   2   0   0   0   2   2   2   2   2   2   0   0   2   0   2   2   2   2   0   0   2   2   2   0   2   2   0   2   2   2   2   0   2   2
 MK-6-3                 2   2   0   0   0   2   2   2   2   2   0   2   2   0   0   2   0   0   2   2   0   2   0   0   2   2   0   2   2   2   0   0   2   2   0   0   2   0   2   0   0   2   0   0   0   0   0   0   0   2   0   0   2   2   0   2   2   0   0   0   2   2   0   2   0   2   0   2   0   0   2   0   2   2   2   0   2   0   2   2   2   2   0   0   0   2   2   2   2   2   0   0   0   0   2   2   2   2   2   0   2   0   2   2   0   0   0   2   2   0   0   2   0   0   0   0   0   2   2   0   2   2   2   2   2   2   0   0   2   0   0   2   2   0   0   0   0   2   2   2   0   0   2   2   0   2   2   2   2   0   2   0   2   2   0   0   0   2   0   0   2   2   0   2   0   2   2   0   0   2   2   2   2   2   2   2   0   0   2   0   2   0   2   2   0   0   2   2   2   0   2   2   0   2   0   2   2   0   2   2
 MK-6-4                 2   2   0   0   0   0   2   2   2   2   0   2   2   2   0   2   0   0   2   2   0   2   2   0   2   2   0   2   2   2   0   2   2   2   0   0   2   0   2   0   0   2   0   0   0   0   0   0   0   2   0   2   2   2   0   2   0   2   0   0   2   2   0   0   0   2   0   2   0   0   2   0   2   0   2   0   2   0   2   0   2   2   0   0   0   0   2   0   2   2   0   0   0   0   2   0   0   2   2   0   2   0   2   2   0   0   0   2   2   0   0   2   0   0   0   0   0   2   2   0   2   2   2   2   2   2   0   0   2   0   0   2   2   0   0   0   0   2   0   0   0   2   2   2   0   2   2   2   0   0   0   0   2   2   0   0   0   2   0   0   2   2   0   2   0   2   2   0   0   2   2   2   2   2   2   2   0   0   2   2   2   2   2   2   0   0   2   2   2   0   2   2   0   2   0   2   2   0   2   2
 MK-6-5                 2   2   0   0   0   0   2   2   2   0   0   2   2   2   2   2   0   0   2   2   0   2   2   0   2   2   0   2   2   2   0   2   2   2   0   0   2   0   2   0   0   2   0   0   0   2   0   0   0   0   0   2   0   2   0   2   0   0   0   0   2   2   0   0   0   2   0   0   0   0   2   0   2   0   2   0   2   0   2   2   2   0   0   0   0   0   2   0   2   2   0   0   0   0   2   2   2   2   2   0   2   0   2   2   0   0   0   2   2   0   0   2   0   0   0   0   0   2   2   0   0   2   2   2   2   2   0   0   2   0   0   2   2   0   0   0   0   2   0   0   0   2   2   2   0   2   2   2   0   0   0   0   2   2   0   0   0   2   0   0   2   2   0   2   0   2   2   0   0   2   2   2   2   2   2   2   0   0   2   2   2   2   2   2   0   2   2   2   2   0   2   2   0   2   0   2   2   0   2   2
 MK-6-6                 0   2   0   0   0   0   2   2   2   2   0   2   2   2   2   2   2   0   2   2   0   2   2   0   2   2   0   2   0   2   0   2   2   2   0   0   2   0   2   0   0   2   0   2   0   2   0   0   0   0   0   2   0   2   0   2   0   2   0   0   2   0   0   0   0   2   2   0   0   0   0   0   2   0   2   0   2   0   2   2   2   0   0   0   0   0   0   0   2   2   0   0   0   0   2   2   0   2   2   0   2   0   2   2   0   0   0   2   2   0   0   2   0   0   0   0   0   2   2   0   0   2   2   0   2   2   2   0   2   0   0   2   2   0   0   2   2   2   0   0   0   2   2   2   0   2   2   2   0   0   0   0   0   2   0   2   0   2   2   0   2   0   0   2   0   2   0   0   0   2   2   2   2   2   2   2   0   0   2   2   2   0   2   2   0   2   2   2   2   0   0   2   0   2   0   2   2   0   2   2
 MK-6-7                 0   2   2   0   0   0   0   0   2   2   0   0   2   2   2   2   2   0   2   2   0   2   2   0   0   2   0   2   0   2   0   2   2   2   0   0   0   0   2   2   0   2   0   2   0   2   0   0   0   0   0   2   2   0   0   2   0   2   0   0   0   0   0   0   0   2   2   0   0   0   0   0   2   0   2   2   2   0   2   2   2   0   0   0   0   0   0   0   2   2   0   0   0   0   2   2   0   2   2   0   2   2   2   2   0   0   0   0   2   0   0   2   0   0   2   2   2   2   2   0   0   2   2   0   2   2   2   0   2   2   0   0   2   0   0   2   2   2   0   0   0   2   2   2   0   2   2   2   0   0   0   0   0   2   0   2   0   2   2   0   2   0   0   2   2   2   0   0   0   2   2   2   2   2   2   2   0   0   2   2   2   0   2   2   0   2   2   2   0   0   0   2   0   2   0   2   2   0   2   2
 MK-6-8                 0   2   2   0   0   0   2   2   2   2   0   0   2   2   2   2   2   2   2   2   0   2   2   0   0   2   0   2   0   2   0   2   2   2   0   0   0   2   2   2   0   2   0   2   0   2   0   0   0   0   0   2   2   0   0   0   0   2   0   0   0   0   0   0   0   2   2   0   2   2   2   0   2   0   2   2   2   0   2   2   2   0   0   0   0   0   0   0   2   2   0   0   0   0   2   2   0   2   2   0   2   2   2   2   0   0   0   2   2   0   0   2   0   0   2   2   2   2   2   0   0   2   2   0   0   2   2   0   2   2   0   2   2   0   0   2   0   2   0   0   0   2   2   2   2   2   2   2   0   0   0   0   0   0   0   2   0   2   2   0   2   0   2   2   2   2   0   0   2   2   2   2   0   2   2   2   2   0   2   2   2   0   2   2   0   2   2   2   0   0   0   2   0   2   0   2   2   0   2   2
 MK-6-9                 0   2   2   0   0   0   2   2   2   2   0   0   2   2   2   2   2   2   2   2   0   2   2   0   0   2   0   2   0   2   0   2   2   2   0   0   0   2   2   2   0   2   0   2   0   2   0   0   0   0   0   2   2   0   0   0   0   2   0   0   0   0   0   0   0   2   0   0   2   2   2   0   2   0   2   2   2   0   0   0   2   0   0   0   0   2   2   0   2   2   2   0   0   0   2   2   0   2   0   0   2   2   2   2   2   0   0   2   2   0   0   2   0   0   2   2   2   2   2   0   0   2   2   0   2   2   0   0   2   2   0   2   2   0   0   2   0   2   0   0   0   2   2   2   2   2   2   2   0   2   0   0   0   0   0   2   2   2   2   0   2   0   2   2   2   2   0   0   2   2   2   0   0   2   2   2   2   0   2   2   2   0   2   2   0   2   2   2   0   0   2   2   0   2   0   2   2   0   2   2
 MK-6-10                0   2   2   0   0   0   0   2   2   0   0   0   2   2   2   2   2   2   2   2   0   2   2   0   2   2   0   2   0   2   0   2   0   2   0   0   0   2   2   2   0   2   2   0   0   0   0   0   0   0   0   2   2   0   0   0   0   2   0   0   0   0   0   0   0   2   0   2   2   2   2   0   2   0   2   2   2   2   2   0   2   0   0   0   0   2   2   2   2   2   2   0   0   0   2   2   0   2   0   0   2   2   2   2   2   0   0   2   2   0   0   2   0   0   2   2   0   2   2   0   0   2   2   0   2   2   0   0   2   2   2   2   2   0   0   2   0   2   0   2   0   2   2   2   2   2   2   2   0   2   0   0   0   0   0   2   2   2   2   0   2   0   2   2   2   2   0   0   2   2   2   0   0   0   2   2   2   0   2   2   2   0   2   2   0   2   0   2   0   0   0   2   0   2   0   2   2   0   2   2
 MK-6-11                0   2   2   0   0   0   0   2   2   0   0   0   2   2   2   2   2   2   2   2   0   2   2   0   0   2   0   2   0   2   0   2   0   2   0   0   0   2   2   2   0   2   2   0   0   0   0   0   2   0   0   2   2   0   0   0   2   2   0   0   0   0   0   0   0   2   0   2   2   2   2   0   2   0   2   2   2   2   2   0   2   0   0   0   2   0   2   2   2   2   2   0   0   0   2   2   0   2   0   0   2   2   2   2   0   0   0   2   2   0   0   2   2   0   0   2   0   2   2   0   0   2   2   0   2   2   0   0   2   2   2   2   2   0   0   2   0   2   0   2   0   2   2   2   2   2   2   2   0   2   0   0   2   0   0   2   2   0   2   0   2   0   2   2   2   2   0   0   2   2   2   0   2   0   2   2   2   0   2   2   2   0   2   2   0   2   0   2   0   0   0   2   0   2   0   2   0   0   2   2
 MK-6-12                2   2   2   0   0   2   0   2   2   0   0   2   2   2   2   2   2   2   0   2   0   2   2   2   0   2   0   2   0   2   0   2   0   2   0   0   0   2   2   2   0   2   0   0   0   0   0   0   0   0   0   2   2   0   0   0   2   2   0   0   0   0   0   0   0   2   0   2   2   2   0   0   2   0   2   2   2   2   0   0   2   0   0   0   2   0   2   2   2   2   2   0   0   0   2   2   0   2   0   0   2   2   2   2   0   0   0   2   2   0   0   2   2   0   0   2   0   0   2   0   0   2   2   2   2   2   0   0   2   2   2   2   0   0   0   2   0   2   0   2   0   2   0   2   2   2   2   2   0   2   0   0   2   0   0   2   2   0   2   0   2   0   0   2   2   0   0   0   2   2   2   0   2   0   2   0   2   0   0   2   2   0   2   0   0   2   0   2   0   0   0   2   0   2   0   2   0   0   0   2
 MK-6-13                2   2   2   0   0   2   0   2   2   0   0   2   0   2   2   0   2   2   0   2   0   2   2   2   0   2   0   2   0   0   0   2   2   2   0   0   0   2   2   2   0   0   0   0   0   0   0   0   0   0   0   2   2   0   0   0   2   2   0   0   2   0   0   0   0   2   0   0   2   2   0   0   2   0   2   2   2   2   0   0   2   0   0   0   2   0   2   2   2   2   2   0   0   0   2   0   0   2   0   0   2   2   2   2   0   0   0   2   2   0   0   2   2   0   0   2   0   0   2   0   0   2   2   2   2   2   0   0   2   2   0   2   0   2   0   2   0   2   0   2   0   2   0   2   2   2   2   2   0   2   0   0   2   0   0   2   2   0   2   0   2   0   0   2   2   0   0   0   2   2   2   0   2   2   2   0   2   0   0   2   2   0   2   0   0   0   0   2   0   0   0   2   0   2   0   2   0   2   0   2
 MK-6-14                2   2   2   0   0   2   2   2   2   0   0   2   0   2   2   0   2   2   2   2   0   2   2   2   0   2   0   2   0   0   0   2   2   2   0   0   0   2   2   2   0   2   0   0   0   0   0   0   0   0   0   2   2   0   0   0   2   2   0   0   2   0   0   0   0   2   0   0   0   2   0   0   2   0   2   0   2   2   0   0   2   0   2   0   2   2   2   2   2   2   2   0   0   0   2   0   0   2   0   0   2   2   2   2   0   0   0   2   2   0   0   2   2   0   0   2   0   0   2   2   0   2   2   2   2   2   0   0   2   2   0   2   0   2   0   2   0   0   0   2   0   2   0   2   2   2   2   0   0   2   0   0   2   0   0   2   2   0   2   0   2   0   0   2   2   0   0   0   2   2   2   0   2   2   2   0   2   0   2   2   2   0   2   0   0   0   0   2   0   2   0   2   0   2   0   2   0   2   0   2
 MK-6-15                2   2   2   2   0   2   2   2   2   0   0   2   0   2   2   0   2   2   0   2   0   2   2   2   0   2   0   2   0   0   0   2   2   0   0   0   0   2   2   2   0   2   0   0   0   2   0   0   0   0   0   2   2   0   0   0   2   0   2   0   2   0   0   0   0   2   0   0   0   2   0   0   0   0   2   0   2   2   0   0   2   0   2   0   2   2   0   2   2   2   2   0   0   0   2   2   0   2   0   0   0   2   2   2   0   0   0   2   0   0   0   2   2   2   0   2   0   0   2   2   0   2   2   2   2   2   0   0   2   2   0   2   0   2   0   2   0   0   2   2   0   2   0   2   2   2   2   0   0   2   0   0   2   0   0   2   2   0   0   0   2   0   0   2   2   0   0   2   2   2   2   0   2   2   2   0   2   0   2   2   2   0   0   0   0   0   0   2   0   2   0   2   2   2   0   2   0   2   2   2
 MK-6-16                2   2   2   2   0   2   2   0   2   0   0   0   0   0   2   0   2   2   0   2   0   2   2   2   0   2   0   2   0   0   0   2   2   0   0   2   0   2   2   2   0   2   0   0   0   2   0   0   0   0   0   2   2   0   0   0   2   0   2   0   2   0   2   0   0   2   0   0   2   2   0   0   0   0   2   0   2   2   0   0   2   0   2   0   2   2   0   2   2   2   2   0   0   2   2   2   0   2   0   0   0   2   0   2   0   0   0   2   0   0   0   2   2   2   0   2   0   0   2   2   0   2   2   2   2   2   0   0   2   2   0   2   0   2   0   2   0   0   2   2   0   2   0   2   2   0   2   0   2   2   0   0   2   0   0   0   2   0   0   0   2   0   0   2   2   0   0   2   2   2   2   0   2   2   2   0   2   0   2   2   2   0   2   0   0   2   0   2   0   2   0   2   2   2   0   2   2   0   2   2
 
!****************************************** Phenotypic Data **********************************************************
!-100.0 is resevred for missing phenotype
SimulatedTrait1        13.8751   16.2735   14.3460   13.3998   14.2838   15.7800   14.1502   16.1918   17.0350   14.7885   16.8132   13.3014   13.2261   14.0554   13.9633   13.8329   15.3835   14.3415   15.3136   15.8972   13.5698   16.1693   13.1051   13.1917   14.6997   14.8849   14.2917   15.3912   15.4417   16.8080   13.4410   14.4729   16.1631   14.8209   16.0583   15.1479   14.3666   13.1527   16.4327   13.2133   15.1674   15.1760   13.4783   15.2338   15.0000   15.3889   14.6879   15.5067   13.7765   14.3248   16.4369   15.8041   14.1942   15.5292   14.6950   16.2010   12.7976   15.0980   14.9303   13.8182   14.0916   15.1598   15.5417   13.9740   15.9353   14.7727   15.1892   15.9737   15.7686   13.6472   13.4949   13.4079   13.0369   13.7737   17.4928   15.2982   15.2884   13.3419   15.7465   12.5426   15.5130   15.4247   15.3306   17.5541   15.1983   15.3499   15.9466   16.2298   14.1991   14.4064   16.0870   14.6187   13.1337   15.4664   17.0502   13.7664   17.3734   14.0906   13.3617   15.8641   12.7293   16.0261   15.3609   13.9968   13.3136   14.6927   16.0304   12.6847   15.7224   16.7945   17.1012   16.8797   15.7707   17.0699   16.0855   15.9781   14.1792   16.2772   15.9594   13.3084   14.1599   15.7399   16.6266   12.9179   15.8837   14.7331   17.3753   15.4966   12.4362   15.3491   13.4257   15.5810   15.9430   14.1076   12.1940   15.0345   15.0502   15.4416   15.9486   16.2576   14.4440   12.9681   13.8288   14.2622   15.9962   13.1451   14.8824   13.3219   17.0778   15.8024   17.5686   13.7291   15.8684   15.3180   15.1444   14.2161   16.3959   16.3058   12.2389   14.2790   12.9585   13.8191   15.2375   16.7761   15.6976   16.3475   14.0618   13.6718   16.1572   14.5035   14.7696   15.2432   13.9656   14.5086   15.3688   12.7799   15.4232   17.4369   15.1387   13.4921   14.5147   14.8603   14.6743   14.4317   14.1280   14.1490   16.7277   13.7008   14.1160   15.0430   16.3554   17.4451   14.0366   15.7082   17.1690   14.6633   15.9766   14.0838   13.7808   12.4478
SimulatedTrait2         9.6991   10.6177   10.9493    9.8217   10.5793    9.4370    9.5385    9.2397    9.9626   10.3113    9.4948   10.6734   10.0565   10.4809   10.1368   10.5989   10.7706    9.9067    9.7501    9.9041   10.4917    9.6047   10.5296   10.9451   10.6742    8.6039   10.1340   10.3762    9.5202   10.2419   10.5968   11.1828    8.5109   10.0565    9.5323   10.6107   10.8898   10.2873   10.4198   10.3653    9.8968    9.1997   10.2114   10.6869    9.5732    9.4654   10.1903    9.4007   10.0998    9.2126   10.0500    9.3305   11.1122    9.8179   10.8483    9.1528    9.9823   10.7201    9.4057    9.7822    9.3774    9.0226    9.4411   10.9440    9.5742   10.6787   10.2615    9.3621   10.4883   10.3059    9.6795   10.3350   10.5114   11.1265    9.8705   11.3290    9.4834   10.4849    9.4917   10.2790   10.0904   10.0084   10.5909    9.9642    9.9260   10.5658   10.2049    9.4956   10.1577    8.5197   10.8319   10.7144   10.3105   10.9193    9.2147   10.6168    9.9094   10.0438   10.3732   11.5867   10.8063    9.8905    8.9719   10.1264   10.7521    9.6003    9.3947   11.2324    9.7116    8.7123    9.9832    9.8430    9.3079    9.8328    9.8885    9.7679   10.2646    9.6957    9.9447   10.6642    9.5933    9.5562    9.4971   10.4268   10.7058   10.8019    8.9791   10.5816   10.3805   10.4461   11.0444    8.6856   10.2007    9.3216    9.9634   10.8674   10.2286    9.2158    9.3610    8.4610   10.8336    9.4898   10.2874   11.1008    9.4639    9.9067   10.5852    9.9215    8.7679    9.7489    8.9402    9.6269    9.9045   10.7980    9.8956    9.9136   10.7055    9.9905   11.2008   10.9285   10.4904   10.9021   11.0557    9.4481    9.1969   10.5041   10.2525   10.0157    9.7390   10.9591   10.7108   10.3155    8.9828   11.0690    9.3276    9.7229    9.8554    9.8961   10.4925   10.6506   10.1260    9.4609    9.5160   10.7809   10.2962   10.6032    9.6839    9.1889   10.6594    9.7728    9.6766    9.7752   11.0005    9.6621   10.1436    9.7640    9.8273   11.3618    9.5207    9.7505
 
