# Supplementary material for: Inclusive Composite Interval Mapping of QTL by Environment Interactions in Biparental Populations
Source: PLoS One. 2015 Jul 10;10(7):e0132414. doi: 10.1371/journal.pone.0132414 (PMC4498613; doi:10.1371/journal.pone.0132414)
Supplement: S5 File — (ZIP) [file pone.0132414.s005.zip › H=0.5/L1/run_00183.met]

!**********************Note: lines staring with "!" are remarks and will be ignored in the program********************
!*********************************General Information**********************************
!Assuming F1 = P1 x P2, populations available in QTL IciMapping are: 
!  1, P1BC1F1 = P1 x F1, the first backcrossing where P1 is used as the recurrent parent;
!  2, P2BC1F1 = P2 x F1, the first backcrossing where P2 is used as the recurrent parent;
!  3, F1DH, F1-derived doubled haploids; 
!  4, RIL or F1RIL, recombination inbred lines through the repeated selfing of F1;
!  5, P1BC1RIL, recombination inbred lines through the repeated selfing of P1BC1F1;
!  6, P2BC1RIL, recombination inbred lines through the repeated selfing of P2BC1F1;
!  7, F2, the selfing generation of F1;
!  8, F3, the selfing generation of F2;
!  9, P1BC2F1, the second backcrossing where P1 is used as the recurrent parent; 
! 10, P2BC2F1, the second backcrossing where P2 is used as the recurrent parent;
! 11, P1BC2RIL, recombination inred lines through the repeated selfing of P1BC2F1; 
! 12, P2BC2RIL, recombination inred lines through the repeated selfing of P2BC2F1; 
! 13, P1BC1F2, the selfing generation of P1BC1F1; 
! 14, P2BC1F2, the selfing generation of P2BC1F1; 
! 15, P1BC2F2, the selfing generation of P1BC2F1; 
! 16, P2BC2F2, the selfing generation of P2BC2F1; 
! 17, P1BC1DH, P1BC1F1-derived doubled haploids; 
! 18, P2BC1DH, P2BC1F1-derived doubled haploids; 
! 19, P1BC2DH, P1BC2F1-derived doubled haploids; 
! 20, P2BC2DH, P2BC2F1-derived doubled haploids; 
   3      !Mapping Population (see remarks above)
   2      !Mapping Function (1 for Kosambi; 2 for Haldane; 3 for Morgan)
   2      !Marker Space Type (1 for intervals; 2 for positions)
   1      !Marker Space Unit(1 for centiMorgans; 2 for Morgan)
   6      !Number of Chromosomes (or Linkage Groups)
 200      !Size of the mapping population
   2      !Number of environments
 
!***************************************** Chromosomes and Linkage Maps **********************************************
!Chromosome                 NumMarkers
-CH1                        16
-CH2                        16
-CH3                        16
-CH4                        16
-CH5                        16
-CH6                        16
!Linkage map (Marker name followed by position or the interval length)
 MK-1-1                1     0.000
 MK-1-2                1    10.000
 MK-1-3                1    20.000
 MK-1-4                1    30.000
 MK-1-5                1    40.000
 MK-1-6                1    50.000
 MK-1-7                1    60.000
 MK-1-8                1    70.000
 MK-1-9                1    80.000
 MK-1-10               1    90.000
 MK-1-11               1   100.000
 MK-1-12               1   110.000
 MK-1-13               1   120.000
 MK-1-14               1   130.000
 MK-1-15               1   140.000
 MK-1-16               1   150.000
 MK-2-1                2     0.000
 MK-2-2                2    10.000
 MK-2-3                2    20.000
 MK-2-4                2    30.000
 MK-2-5                2    40.000
 MK-2-6                2    50.000
 MK-2-7                2    60.000
 MK-2-8                2    70.000
 MK-2-9                2    80.000
 MK-2-10               2    90.000
 MK-2-11               2   100.000
 MK-2-12               2   110.000
 MK-2-13               2   120.000
 MK-2-14               2   130.000
 MK-2-15               2   140.000
 MK-2-16               2   150.000
 MK-3-1                3     0.000
 MK-3-2                3    10.000
 MK-3-3                3    20.000
 MK-3-4                3    30.000
 MK-3-5                3    40.000
 MK-3-6                3    50.000
 MK-3-7                3    60.000
 MK-3-8                3    70.000
 MK-3-9                3    80.000
 MK-3-10               3    90.000
 MK-3-11               3   100.000
 MK-3-12               3   110.000
 MK-3-13               3   120.000
 MK-3-14               3   130.000
 MK-3-15               3   140.000
 MK-3-16               3   150.000
 MK-4-1                4     0.000
 MK-4-2                4    10.000
 MK-4-3                4    20.000
 MK-4-4                4    30.000
 MK-4-5                4    40.000
 MK-4-6                4    50.000
 MK-4-7                4    60.000
 MK-4-8                4    70.000
 MK-4-9                4    80.000
 MK-4-10               4    90.000
 MK-4-11               4   100.000
 MK-4-12               4   110.000
 MK-4-13               4   120.000
 MK-4-14               4   130.000
 MK-4-15               4   140.000
 MK-4-16               4   150.000
 MK-5-1                5     0.000
 MK-5-2                5    10.000
 MK-5-3                5    20.000
 MK-5-4                5    30.000
 MK-5-5                5    40.000
 MK-5-6                5    50.000
 MK-5-7                5    60.000
 MK-5-8                5    70.000
 MK-5-9                5    80.000
 MK-5-10               5    90.000
 MK-5-11               5   100.000
 MK-5-12               5   110.000
 MK-5-13               5   120.000
 MK-5-14               5   130.000
 MK-5-15               5   140.000
 MK-5-16               5   150.000
 MK-6-1                6     0.000
 MK-6-2                6    10.000
 MK-6-3                6    20.000
 MK-6-4                6    30.000
 MK-6-5                6    40.000
 MK-6-6                6    50.000
 MK-6-7                6    60.000
 MK-6-8                6    70.000
 MK-6-9                6    80.000
 MK-6-10               6    90.000
 MK-6-11               6   100.000
 MK-6-12               6   110.000
 MK-6-13               6   120.000
 MK-6-14               6   130.000
 MK-6-15               6   140.000
 MK-6-16               6   150.000
!*********************************** Marker Types ********************************************************************
!Co-dominant marker: When heterozygote F1 is present, P1 is coded as 2, F1 is coded as 1, and P2 is coded as 0; Otherwise, P1 is coded as 2, and P2 is coded as 0. 
!Dominant marker: When heterozygote F1 is present, P1 and F1 are coded as 12, and P2 is coded as 0; Otherwise, P1 is coded as 2, and P2 is coded as 0.  
!Recessive markers: When heterozygote F1 is present, P1 is coded as 2, and F1 and P2 are coded as 10; Otherwise, P1 is coded as 2, and P2 is coded as 0. 
!Missing marker is coded as -1. 
 MK-1-1                 2   0   2   0   0   2   2   2   0   0   2   2   2   2   2   2   0   2   2   2   2   2   0   2   2   0   0   2   2   0   2   0   0   2   2   2   0   0   2   0   0   0   2   0   0   0   2   2   2   2   2   2   0   0   2   0   2   2   0   0   0   2   2   0   0   0   0   0   2   0   2   0   0   2   2   2   0   0   2   2   0   0   2   2   2   2   0   0   0   2   2   2   0   0   2   2   2   2   2   2   2   0   0   2   2   0   2   2   2   0   2   0   0   2   0   0   0   2   0   0   2   2   0   0   0   2   2   2   2   0   0   0   2   0   2   0   2   0   2   2   0   0   2   0   2   2   0   0   0   2   2   2   0   2   0   2   0   2   0   0   0   0   0   0   0   0   2   0   2   0   0   0   0   0   2   0   0   2   2   2   2   0   2   0   2   2   2   0   2   0   0   0   2   2   2   0   2   2   0   2
 MK-1-2                 2   0   2   0   0   2   0   2   2   0   2   2   2   2   2   2   0   2   2   2   2   2   0   2   2   0   0   2   2   0   0   0   0   2   0   2   0   0   2   0   0   0   2   0   0   0   2   2   2   2   0   2   0   0   2   0   2   2   0   0   0   2   2   2   2   0   2   0   2   0   2   2   0   0   2   2   0   2   2   2   0   0   2   0   2   2   0   0   0   2   2   2   0   0   2   2   2   2   2   0   2   0   0   2   2   0   2   0   2   0   2   0   0   0   0   0   0   2   2   0   0   2   0   2   0   2   2   2   2   2   0   2   2   0   2   0   2   0   2   2   0   0   2   0   2   2   0   0   0   2   2   2   0   2   0   0   0   2   0   2   0   0   0   0   0   0   2   0   2   0   0   0   0   0   2   0   0   2   2   2   2   0   2   0   2   2   2   0   2   0   2   0   2   2   2   2   2   2   0   2
 MK-1-3                 2   0   2   0   0   2   0   2   2   0   2   2   0   2   2   2   0   2   2   2   2   2   0   2   2   0   0   0   2   0   0   0   0   2   0   2   0   0   2   0   0   0   2   0   2   0   2   2   2   2   0   2   0   0   2   0   0   2   0   2   0   2   2   2   0   0   2   0   2   0   2   2   2   0   2   2   0   2   2   2   2   0   2   0   0   2   0   0   0   2   2   2   0   0   2   2   2   2   2   0   2   0   0   2   2   0   2   0   2   0   2   0   2   0   0   0   0   2   2   2   0   2   0   2   0   2   2   2   2   2   2   2   2   0   2   0   2   0   2   2   0   0   2   0   2   2   0   0   2   2   2   2   0   2   0   0   0   2   0   2   0   0   0   0   0   0   2   0   2   0   0   0   0   0   2   0   0   2   2   2   2   0   2   0   2   2   2   2   2   0   2   0   2   2   2   2   2   2   0   2
 MK-1-4                 2   2   2   0   0   2   0   2   2   0   2   2   0   2   2   2   0   2   2   2   2   2   0   2   2   0   0   0   2   0   0   0   0   2   0   2   0   0   2   0   0   0   2   0   2   0   2   2   2   2   0   2   0   0   2   0   0   2   0   2   0   2   2   2   0   0   2   0   0   0   2   0   2   0   0   2   0   2   2   2   2   0   2   0   0   0   0   0   0   2   2   2   0   0   2   2   2   2   2   0   2   0   0   2   2   0   2   0   2   0   2   0   2   0   0   2   0   2   0   2   0   2   0   2   2   2   2   2   2   2   2   2   2   2   2   2   2   0   2   2   0   0   0   0   2   2   0   0   2   2   2   2   0   2   0   0   0   0   0   2   0   0   0   0   0   0   2   0   2   0   0   0   0   0   2   0   0   2   2   2   2   2   2   0   0   2   2   2   2   0   2   0   2   2   2   2   2   2   0   0
 MK-1-5                 2   2   2   0   0   2   0   0   2   0   2   2   0   2   2   2   0   0   2   2   2   2   0   2   2   0   0   0   0   0   0   0   0   2   0   2   0   0   2   0   0   0   2   0   2   0   2   2   0   2   0   2   2   0   2   2   0   2   0   2   0   2   2   2   0   0   2   0   0   0   2   0   2   0   0   2   0   2   2   0   2   0   2   0   0   2   0   0   0   2   2   2   0   0   2   2   2   2   0   0   0   0   0   2   2   0   2   0   2   0   2   2   2   0   0   0   0   0   0   2   0   2   0   2   2   2   2   2   2   2   2   2   0   2   2   2   2   0   2   2   0   0   2   0   2   2   0   0   2   2   2   2   0   2   0   0   2   0   0   2   0   0   0   0   0   2   2   0   2   0   0   0   0   0   2   0   0   2   2   2   2   2   2   0   0   2   2   2   2   2   2   0   2   2   0   2   2   2   0   0
 MK-1-6                 2   2   2   0   2   2   0   0   2   0   2   2   0   2   2   2   0   0   2   2   2   0   0   2   2   0   2   0   0   0   0   0   0   2   0   2   2   0   2   0   0   0   2   0   2   0   2   2   0   2   0   2   2   0   0   2   0   2   0   2   0   2   2   2   0   0   2   0   0   0   2   0   2   0   0   2   0   2   2   0   2   0   2   0   0   2   2   2   0   2   2   2   0   0   2   2   2   2   0   0   0   0   0   2   2   0   2   0   2   0   2   2   2   0   0   0   0   0   0   2   0   2   0   2   2   2   2   2   0   2   2   2   0   2   2   2   2   0   2   2   0   0   0   0   2   2   0   0   0   2   2   2   0   2   0   0   2   0   2   2   0   0   0   0   0   2   2   0   2   0   0   0   0   0   2   0   0   2   2   2   2   2   2   0   0   2   2   2   2   2   2   0   2   2   0   2   2   2   0   0
 MK-1-7                 2   2   0   0   2   2   0   2   2   0   2   2   0   2   2   2   0   0   2   2   2   0   0   2   2   0   2   0   0   0   0   0   2   2   0   2   2   0   2   0   0   0   2   0   0   0   2   0   0   2   0   2   2   0   0   2   0   2   0   2   0   0   2   2   0   0   0   0   0   0   2   0   2   0   0   2   0   2   2   2   2   0   2   0   0   2   2   2   0   2   2   2   0   0   0   2   2   2   0   0   0   2   0   2   2   0   2   0   2   0   2   2   2   0   0   0   0   0   0   2   0   2   0   2   2   2   2   2   2   2   2   2   0   2   2   2   0   0   2   0   0   0   0   0   2   2   0   0   2   2   2   2   0   2   0   2   2   2   2   2   0   0   0   2   0   2   2   0   2   0   0   0   0   0   2   0   0   2   2   2   2   2   0   0   0   2   0   0   0   2   2   0   2   2   0   2   2   0   0   0
 MK-1-8                 2   2   0   0   2   2   0   2   2   0   0   2   0   2   2   2   0   0   2   2   0   0   0   2   2   0   2   0   0   0   0   0   2   2   2   0   2   0   2   0   0   0   0   0   0   0   2   0   0   2   0   2   0   0   0   2   0   2   0   2   0   0   2   2   0   2   0   2   0   0   2   0   2   0   0   2   0   2   2   2   2   0   0   0   0   2   2   0   0   2   2   2   0   0   0   2   2   2   0   0   2   0   0   2   2   0   2   0   2   0   2   0   2   0   0   0   0   0   0   2   0   2   0   2   2   0   2   2   2   2   2   2   2   2   2   0   0   0   2   0   0   2   0   2   2   2   2   0   2   2   2   2   0   2   0   2   2   2   2   2   0   0   0   2   0   2   2   0   2   0   0   0   0   0   2   0   0   2   2   2   2   2   0   0   0   2   0   0   2   2   2   0   2   2   0   2   2   0   0   0
 MK-1-9                 2   2   0   0   2   2   0   2   2   0   0   2   0   0   2   0   2   0   2   2   0   2   0   2   2   0   2   0   0   2   0   2   2   2   2   0   2   0   2   0   0   0   0   0   0   2   2   0   0   2   0   2   0   0   0   2   0   2   0   2   0   0   2   0   0   2   0   2   0   0   2   0   2   0   0   0   0   2   2   2   2   0   0   0   0   2   2   2   0   2   2   2   0   0   0   2   2   2   0   0   2   0   2   2   2   0   2   0   2   0   2   0   2   0   0   0   0   0   0   2   0   2   0   2   2   0   2   0   2   2   2   2   2   2   2   0   0   0   2   0   0   2   0   2   0   2   0   0   2   0   2   2   2   2   0   2   2   2   2   0   0   0   0   2   0   2   2   0   2   0   0   0   0   2   2   2   0   2   0   0   2   2   0   2   0   2   0   0   2   2   2   0   2   2   0   2   2   2   0   0
 MK-1-10                2   2   0   0   2   2   0   2   2   0   0   2   0   0   2   0   2   0   0   2   0   2   0   2   0   0   2   0   0   2   0   2   2   2   2   0   2   0   2   0   0   0   0   0   0   2   2   0   2   2   0   0   0   0   0   2   0   2   0   2   0   0   2   0   0   2   0   2   0   2   2   0   2   0   0   0   0   2   2   2   0   2   0   0   0   2   2   2   0   2   2   2   0   0   0   2   2   2   0   0   2   0   0   2   2   0   2   0   2   0   2   0   2   0   0   0   0   0   0   2   0   2   0   2   2   0   2   0   2   2   2   2   0   2   2   0   0   0   2   0   2   2   0   2   0   2   0   0   2   0   2   2   2   2   0   2   2   2   2   0   0   0   0   2   0   2   2   2   2   0   0   0   0   2   2   2   2   2   0   0   2   2   2   2   0   2   0   0   2   2   2   0   2   2   0   0   2   0   0   0
 MK-1-11                2   2   0   0   0   2   0   2   2   0   0   2   0   0   2   0   2   0   0   2   0   2   0   2   2   0   2   0   0   2   0   2   0   2   2   0   2   0   2   0   0   0   0   0   0   2   2   2   2   2   0   0   0   0   0   2   0   2   0   2   0   0   2   0   0   2   0   2   0   2   2   0   2   0   0   0   0   2   2   2   0   2   0   0   0   2   0   2   0   2   2   2   0   0   0   2   2   2   0   0   2   0   0   2   2   0   2   0   0   0   2   0   2   0   0   0   0   0   0   2   0   2   0   2   2   0   2   0   2   2   0   2   2   2   2   0   2   0   2   0   2   2   0   0   0   0   0   0   2   0   2   2   2   2   0   2   2   2   0   0   2   0   2   2   0   2   2   2   2   0   0   0   0   2   2   2   2   2   0   0   2   0   2   2   2   2   2   0   2   0   2   0   2   2   0   0   2   0   0   0
 MK-1-12                2   2   0   0   0   2   0   2   2   0   0   2   0   0   2   0   2   0   0   2   0   2   0   2   2   0   0   0   0   2   0   2   0   2   2   0   2   0   2   0   0   0   0   0   0   0   0   2   2   2   0   0   0   0   0   2   0   2   0   2   0   0   2   0   0   2   0   2   0   2   2   2   2   0   0   0   0   2   2   2   0   2   0   0   0   2   0   2   0   2   2   0   0   0   0   2   0   2   0   0   2   0   0   2   2   0   0   0   0   0   2   0   2   0   0   0   0   0   0   2   0   2   0   2   0   0   2   2   2   2   2   2   2   2   2   0   2   0   2   0   0   2   0   0   0   0   0   0   2   0   2   2   2   2   0   2   2   2   0   0   2   0   2   2   0   2   2   0   2   2   0   0   0   2   2   2   2   2   0   2   2   0   2   0   2   0   2   0   2   0   2   0   2   2   0   0   2   0   0   0
 MK-1-13                2   2   0   0   0   2   0   2   2   0   0   2   0   0   2   0   2   0   0   2   0   2   0   2   2   0   0   0   0   2   0   2   0   2   2   0   2   0   2   0   0   0   0   0   0   2   0   2   0   2   0   0   0   0   0   2   0   2   0   2   0   0   2   0   0   2   0   2   0   2   2   2   2   0   0   0   0   2   2   2   0   2   0   0   0   2   0   2   0   2   2   0   0   0   2   0   0   2   0   0   0   0   0   0   0   0   0   0   2   0   2   2   2   0   0   2   0   0   0   2   0   2   0   2   0   0   2   2   2   2   2   2   2   2   2   0   2   0   2   0   0   2   0   0   0   0   0   0   2   0   2   2   2   2   0   0   2   2   0   0   2   0   2   2   0   2   2   0   2   2   0   0   0   2   2   2   2   2   0   0   2   0   2   0   0   0   2   0   2   0   2   0   2   2   2   0   2   0   0   0
 MK-1-14                2   2   0   0   0   2   0   2   2   0   0   2   0   0   2   0   2   2   0   2   0   2   0   2   2   0   0   0   0   2   0   2   0   2   2   0   2   2   2   0   0   0   0   0   0   2   2   2   0   2   0   0   0   0   0   2   0   2   0   2   0   0   2   0   0   2   0   0   0   2   2   2   2   0   2   0   0   2   2   2   0   2   0   0   0   0   0   0   0   2   0   0   0   0   2   0   0   2   0   0   2   0   0   0   0   0   0   2   2   0   2   2   2   0   0   2   0   0   0   2   0   0   0   2   0   0   2   2   2   2   2   2   0   2   2   0   2   0   2   0   0   2   0   0   0   0   0   0   2   0   2   0   2   2   0   0   2   2   0   0   2   0   2   2   0   2   2   0   2   2   0   0   0   0   2   2   0   2   0   0   2   0   2   0   0   0   2   0   2   0   2   0   2   2   2   0   2   0   0   0
 MK-1-15                2   2   0   0   0   2   0   2   2   0   0   2   0   0   2   0   2   2   0   2   0   2   0   2   2   0   0   0   0   2   0   2   0   2   0   2   2   2   2   0   0   0   0   0   0   2   2   2   2   0   0   0   0   0   2   2   0   2   0   2   0   0   2   0   0   2   0   0   0   2   2   0   0   0   2   0   0   2   2   2   0   2   0   0   0   0   0   0   0   2   0   0   0   0   0   0   0   2   2   0   2   0   0   0   0   0   0   2   2   0   2   2   2   0   0   2   0   0   0   2   0   0   0   2   0   0   2   2   2   2   2   2   0   2   2   0   2   0   2   0   0   2   0   0   0   0   0   0   0   2   2   0   2   2   0   0   2   2   0   0   2   2   2   2   0   2   2   0   2   2   0   0   0   0   2   2   0   2   0   0   2   0   2   0   0   0   2   0   2   0   2   0   2   2   2   0   2   0   2   2
 MK-1-16                0   2   0   0   0   2   0   2   2   0   0   2   0   0   2   0   2   2   0   2   0   0   0   2   2   0   0   0   2   0   0   2   0   2   0   2   2   0   2   0   0   0   0   0   0   2   2   2   2   0   0   0   0   0   2   2   0   2   0   2   0   0   2   0   0   2   0   0   0   2   2   0   0   2   2   0   0   2   2   2   0   2   0   0   0   0   0   2   0   2   0   0   0   0   0   2   0   2   0   0   2   0   0   2   0   0   0   2   2   0   2   0   2   0   0   2   0   0   0   2   0   0   0   2   0   0   0   2   2   2   2   2   0   2   2   2   2   0   2   0   0   2   2   0   0   0   0   0   0   2   2   0   2   2   0   0   2   2   0   0   2   2   2   2   0   2   2   0   2   2   0   0   0   0   2   2   0   2   0   0   2   0   2   0   0   0   2   0   2   0   0   2   2   2   2   0   2   0   2   2
 MK-2-1                 0   0   2   0   2   0   2   2   2   0   2   0   2   2   2   2   2   2   0   2   2   0   0   2   0   2   0   0   2   2   0   0   2   2   0   0   0   0   2   2   0   2   2   2   0   2   0   2   0   2   0   2   2   0   0   0   2   0   0   0   0   2   0   0   2   0   0   0   0   0   0   2   0   2   0   0   2   0   0   2   2   2   2   2   0   2   2   0   0   2   0   0   0   2   2   0   0   2   0   0   2   0   0   2   2   0   0   2   0   2   2   2   2   2   0   0   2   0   2   0   0   2   0   0   0   2   0   2   2   0   2   0   0   0   0   2   2   0   0   2   0   0   0   2   2   0   2   0   2   2   0   2   2   0   0   2   0   2   2   0   0   2   2   0   2   2   2   0   2   0   0   0   0   2   2   0   0   0   2   0   2   0   0   2   2   0   2   2   0   2   0   2   2   2   2   0   0   0   2   0
 MK-2-2                 0   2   2   0   2   0   2   2   2   0   2   0   0   2   2   2   2   2   2   2   2   2   0   2   0   2   0   2   2   2   0   0   2   2   0   0   0   0   2   2   0   2   2   0   0   2   0   0   2   2   0   2   2   0   0   0   2   0   2   0   0   0   0   0   2   0   0   0   0   0   0   2   0   2   0   0   2   0   0   2   2   2   2   2   0   2   2   0   0   2   0   0   2   2   2   0   0   2   0   0   2   0   0   0   2   0   0   2   0   2   0   2   2   2   0   0   2   0   2   2   0   2   0   0   0   2   0   2   2   0   2   2   0   0   0   2   2   0   2   2   0   0   0   2   0   0   2   0   2   2   0   0   2   0   2   2   0   0   2   0   0   0   2   2   2   2   2   0   2   0   0   0   0   2   2   0   0   0   2   0   2   0   0   2   2   0   0   2   0   2   0   2   2   2   2   0   2   0   2   0
 MK-2-3                 0   2   2   0   2   0   2   2   2   0   2   0   0   2   2   2   2   2   0   2   2   2   0   0   0   2   2   2   2   2   2   0   2   2   0   0   0   0   2   2   0   2   2   2   0   2   0   0   2   2   0   2   2   0   2   0   2   0   2   0   0   0   0   0   2   0   0   0   0   0   0   2   0   2   0   0   2   2   0   2   2   2   2   2   0   2   2   0   0   2   2   0   2   2   2   0   0   2   0   0   2   0   0   0   2   0   0   2   0   2   0   2   2   0   0   2   2   0   2   2   0   0   0   0   0   2   0   2   2   0   2   2   0   0   0   0   2   0   2   2   0   0   0   2   0   0   2   0   2   2   0   0   2   0   2   0   0   0   2   2   0   0   2   2   2   2   2   0   2   0   0   0   0   2   2   0   0   0   2   0   0   0   2   2   2   0   0   2   2   0   0   2   2   2   2   0   0   0   2   0
 MK-2-4                 0   2   2   0   2   0   2   2   2   0   2   0   0   2   2   2   0   2   2   0   2   2   0   0   0   2   2   2   2   0   2   0   2   2   0   0   0   0   2   2   2   2   2   2   0   2   0   0   2   2   0   2   2   0   2   0   2   0   2   2   2   2   0   2   2   0   2   0   0   0   0   2   0   2   0   0   2   2   0   2   2   2   2   2   2   2   2   0   0   2   2   0   2   2   2   0   0   2   0   0   2   0   0   0   2   0   2   2   0   2   0   2   2   0   0   2   2   0   2   2   0   0   0   0   0   2   2   2   2   0   2   2   0   0   0   0   2   0   2   2   0   0   0   2   0   0   2   0   2   2   0   0   2   0   2   0   0   0   2   2   0   2   2   0   2   2   2   0   2   0   0   0   0   2   2   0   0   0   2   0   0   2   2   2   2   0   0   2   2   0   0   2   2   2   2   0   0   0   2   0
 MK-2-5                 0   2   2   0   2   0   2   2   2   0   2   0   0   2   2   2   2   2   2   2   0   2   0   0   2   0   2   2   2   0   2   0   2   0   0   0   0   0   2   2   2   2   2   0   0   2   0   0   2   2   0   2   2   0   2   0   0   0   2   0   2   2   0   2   2   0   2   0   0   0   0   2   0   2   0   0   0   2   0   2   2   0   2   2   2   2   2   0   0   2   2   2   2   2   2   0   0   2   0   0   2   0   0   0   2   0   2   2   0   2   0   2   2   0   0   2   2   0   2   2   0   0   0   0   0   2   2   2   0   0   2   2   0   0   0   0   2   2   2   2   0   0   0   2   0   0   2   0   2   2   2   2   2   0   2   2   0   0   2   2   0   2   2   0   2   2   2   0   0   0   0   0   0   0   2   0   0   0   2   0   2   2   2   2   2   0   0   2   2   0   0   2   2   2   2   0   0   0   2   2
 MK-2-6                 0   2   2   0   2   0   2   2   2   2   2   0   0   0   2   2   2   2   2   2   0   2   0   0   2   0   2   2   2   0   2   0   0   0   0   0   0   0   2   2   2   2   2   0   0   2   0   0   2   2   0   2   2   0   2   0   0   0   0   0   2   2   0   2   2   2   2   0   0   0   0   2   2   2   0   2   0   2   0   2   0   0   2   2   0   2   2   0   0   2   2   2   0   2   2   0   0   2   0   0   0   0   0   0   2   0   2   2   2   2   0   2   2   0   0   2   2   0   2   2   0   2   0   0   2   2   2   2   0   0   2   2   0   0   0   0   0   2   2   0   0   0   0   2   0   0   0   2   2   2   2   2   2   0   2   2   2   0   0   2   0   2   2   0   2   2   2   0   0   0   0   0   0   2   2   0   0   0   2   0   0   2   2   2   2   0   2   2   2   0   2   2   2   2   2   0   0   2   2   2
 MK-2-7                 0   2   2   0   2   2   2   2   2   2   2   0   0   0   2   2   2   2   2   2   0   2   0   0   2   0   2   2   0   2   2   0   0   0   0   0   0   0   2   2   2   2   2   0   0   2   0   0   2   2   0   2   2   0   2   2   0   0   0   0   2   2   0   2   2   2   2   0   0   0   0   2   2   2   0   2   0   2   0   2   0   0   2   2   0   2   2   0   0   2   2   2   0   2   2   0   0   0   0   2   0   0   0   0   2   0   0   2   2   2   0   2   0   0   0   2   2   0   2   2   0   2   0   0   2   2   2   2   0   0   2   2   0   0   0   0   0   2   0   0   0   0   0   2   0   0   2   2   2   2   2   2   2   0   2   2   0   2   0   2   0   2   2   0   2   2   2   0   0   0   0   0   0   2   2   0   0   0   0   2   0   2   2   2   2   0   2   2   2   0   2   2   2   2   2   0   0   2   2   2
 MK-2-8                 0   2   2   0   2   2   2   2   2   0   2   0   0   0   2   2   2   2   2   2   0   2   0   0   2   0   2   2   0   2   2   2   0   0   0   0   0   0   2   2   2   2   2   0   0   2   0   0   2   2   0   2   2   0   2   2   0   0   0   0   2   2   0   2   2   2   2   0   0   0   0   2   2   2   0   2   2   2   0   2   0   0   2   2   0   0   2   0   0   2   2   2   0   2   2   0   0   0   2   2   0   0   0   0   2   0   0   2   2   2   0   0   0   0   0   2   2   0   2   2   0   2   2   0   2   2   2   2   0   0   2   2   0   0   0   0   0   2   0   0   0   0   0   2   0   2   2   2   2   2   2   2   2   0   2   2   0   2   0   2   0   2   2   0   2   2   2   0   0   0   0   0   0   0   2   0   0   0   0   2   0   2   2   0   0   0   2   2   2   2   2   0   2   2   2   0   0   2   2   2
 MK-2-9                 0   0   2   0   2   2   2   2   2   0   2   0   0   0   2   2   2   2   2   2   0   2   0   0   2   0   2   2   2   2   2   2   0   0   0   2   0   0   2   2   2   2   2   0   0   2   0   0   2   2   0   2   2   0   2   2   0   0   0   0   2   2   0   2   2   2   2   0   0   0   0   2   2   2   0   2   2   2   0   2   2   0   2   2   0   0   2   0   0   2   2   2   0   2   2   2   0   0   2   2   0   0   0   0   2   0   0   2   2   0   0   0   0   2   0   2   2   0   2   2   0   0   2   0   0   2   2   2   0   0   2   2   0   0   0   0   0   2   0   0   2   2   2   0   0   2   2   2   2   2   2   2   2   0   2   2   0   2   0   2   0   2   0   0   2   2   2   2   0   0   0   0   0   0   2   0   0   0   2   2   0   2   2   0   0   0   2   2   2   2   0   0   2   2   2   2   0   2   0   2
 MK-2-10                2   0   2   0   2   2   2   2   2   0   2   0   0   0   2   0   2   2   2   0   0   0   0   0   2   0   2   2   2   2   2   2   2   0   2   0   0   2   2   2   2   0   2   0   0   2   0   0   2   2   2   2   2   0   2   2   0   0   0   0   2   2   0   2   2   2   2   0   0   2   0   2   2   2   0   2   0   2   0   2   0   2   2   0   0   0   2   0   0   0   2   2   0   2   2   2   0   0   2   2   2   0   0   0   2   0   2   2   2   0   0   0   0   0   0   2   2   0   2   2   0   0   0   0   0   2   2   2   0   0   2   2   0   0   0   0   0   2   0   0   2   2   2   2   0   2   2   2   2   2   2   2   2   0   2   2   0   2   0   2   0   2   2   0   2   2   2   2   0   0   0   0   0   0   2   0   0   0   2   2   0   2   2   0   0   0   2   0   2   2   0   0   2   2   0   2   0   2   0   2
 MK-2-11                2   2   2   0   2   2   2   2   2   0   2   0   2   0   2   0   2   2   2   0   0   0   0   2   2   0   2   2   2   2   2   2   2   0   2   0   0   2   0   2   0   0   2   2   0   2   0   0   2   2   2   2   2   0   0   2   0   0   0   0   2   2   0   2   2   2   2   0   0   2   2   2   2   2   0   2   0   2   0   2   0   2   2   0   0   0   2   0   2   0   2   2   0   2   2   2   0   0   2   2   0   0   0   0   2   0   2   0   2   2   2   0   0   0   0   2   0   0   2   2   0   0   0   0   0   2   2   2   0   0   2   0   2   2   0   0   0   2   0   0   2   2   2   2   0   2   0   2   2   2   2   2   0   0   2   2   0   2   0   2   0   2   2   0   2   2   2   2   0   0   0   2   0   0   2   0   0   0   2   2   0   2   2   0   0   0   2   0   2   2   2   0   2   2   0   2   0   2   0   2
 MK-2-12                2   2   2   2   2   2   2   2   2   0   2   0   2   0   2   0   2   2   2   0   0   0   0   2   2   0   2   2   2   2   2   2   2   0   2   0   0   2   2   2   0   0   2   2   0   2   0   2   2   2   2   2   2   0   0   2   0   0   0   0   2   2   0   2   2   2   2   0   0   2   2   2   0   2   2   2   0   2   0   2   0   2   2   0   0   0   2   0   2   0   2   2   0   2   2   2   0   0   0   2   2   0   0   0   2   2   2   0   2   0   0   0   0   0   0   2   0   0   2   2   0   0   0   0   0   2   2   2   0   2   2   0   2   2   0   2   0   2   0   0   2   2   2   2   0   2   0   2   2   2   2   2   0   0   2   2   0   2   0   2   0   2   2   0   2   2   2   2   0   0   0   2   2   0   2   0   0   2   2   2   0   2   2   0   0   0   2   0   2   2   2   0   2   2   0   2   0   2   0   2
 MK-2-13                0   2   2   2   0   0   2   2   2   0   0   2   2   0   2   0   2   2   2   0   0   2   0   2   2   2   2   2   2   0   2   2   2   0   2   0   0   2   2   2   0   0   2   2   0   2   2   2   0   2   2   2   2   0   0   2   0   0   0   0   2   2   0   0   0   2   2   2   0   2   2   2   0   2   2   2   0   2   2   0   0   0   2   0   0   0   2   0   2   0   2   2   0   2   2   2   2   0   0   2   0   2   0   0   2   2   2   0   2   0   0   2   0   0   0   2   0   0   2   2   2   0   0   0   0   2   2   2   0   2   2   0   2   2   0   2   0   2   0   0   2   2   2   2   0   2   0   2   2   2   2   0   0   0   2   2   2   2   0   2   2   2   2   0   2   0   2   2   0   0   0   2   2   0   2   0   0   0   0   2   2   2   2   2   0   0   0   0   2   2   2   0   2   2   0   2   0   2   0   0
 MK-2-14                0   2   2   2   0   0   2   2   2   0   0   2   2   0   2   2   2   2   2   0   0   2   0   2   2   2   2   2   2   0   2   2   2   0   2   2   0   2   2   2   0   0   2   2   0   2   0   2   0   2   2   2   2   0   0   2   0   2   0   0   2   2   2   0   0   2   2   2   0   2   2   2   0   2   0   2   0   2   2   2   0   0   2   0   0   0   2   0   0   0   2   2   0   2   2   2   2   0   0   2   0   2   0   0   2   2   2   0   2   0   0   2   0   0   0   2   2   0   2   2   2   0   0   0   0   2   2   2   0   2   2   0   2   2   0   2   0   2   0   0   2   2   2   2   0   2   0   2   2   2   2   0   0   0   2   2   2   2   0   2   2   2   2   0   2   0   2   0   0   0   2   2   2   0   0   0   0   0   0   2   2   2   2   2   0   0   0   0   2   2   2   0   2   2   2   0   0   2   0   0
 MK-2-15                0   2   2   2   0   0   2   2   2   0   0   2   2   0   2   2   2   0   2   0   0   2   0   2   2   2   2   2   2   0   2   2   2   0   2   2   0   2   2   2   0   0   2   2   0   2   2   2   0   2   2   2   2   0   0   2   0   2   2   0   2   2   2   0   0   2   2   2   2   2   2   2   0   2   0   2   0   2   2   2   0   0   2   0   0   0   2   0   0   0   2   2   2   0   2   2   2   0   0   0   0   2   0   0   2   2   0   0   2   0   0   2   2   2   0   2   0   0   2   0   0   0   0   0   0   2   2   2   0   2   2   0   2   2   0   2   0   2   0   0   2   2   2   2   0   2   0   2   2   2   2   0   0   0   2   2   2   2   0   2   2   0   2   0   2   0   2   0   0   2   2   2   2   0   0   0   0   0   0   2   2   2   2   2   0   0   0   0   2   2   2   0   2   2   2   0   0   2   0   0
 MK-2-16                0   2   2   2   2   0   2   2   2   2   0   2   2   0   2   2   2   0   2   0   0   2   0   2   2   2   2   2   2   0   2   2   2   0   2   2   0   2   2   2   0   0   2   2   0   2   2   2   0   2   2   2   2   0   0   2   2   2   0   2   2   2   2   2   2   2   2   2   2   2   2   2   0   2   0   0   2   2   2   2   0   0   0   2   0   0   2   0   2   0   2   0   2   0   2   2   2   0   0   0   0   2   0   0   2   2   2   0   2   0   0   2   2   2   2   2   0   0   2   2   0   0   0   0   0   2   2   2   0   2   0   0   2   2   0   0   0   2   0   0   2   2   0   2   0   2   0   2   2   2   2   0   0   0   2   2   2   2   0   2   2   0   2   2   2   0   2   0   2   2   2   2   2   0   0   0   0   0   2   2   2   2   2   2   0   0   0   0   2   2   2   0   2   2   2   0   0   0   0   0
 MK-3-1                 0   0   0   0   0   0   0   2   2   2   0   0   2   0   0   0   0   0   0   2   2   2   2   2   2   0   2   0   0   0   2   0   2   0   2   0   0   2   2   0   0   0   2   0   0   0   0   2   0   2   0   0   2   0   0   2   2   0   2   2   0   0   2   2   0   2   2   2   0   2   0   0   0   2   2   0   0   0   2   0   0   2   0   2   0   2   2   2   0   0   2   2   0   2   2   0   0   0   0   2   2   2   0   2   2   2   2   2   0   0   2   0   0   2   2   0   0   2   0   0   2   2   2   0   0   0   0   2   0   0   2   2   0   2   0   2   2   2   0   0   0   2   0   2   2   0   0   2   2   0   0   0   0   2   2   0   2   0   0   0   0   2   0   0   2   2   2   2   0   0   0   2   2   0   2   0   0   0   0   2   0   0   2   2   0   2   2   2   2   0   2   0   2   2   0   0   2   0   0   0
 MK-3-2                 0   0   0   0   0   2   2   2   2   2   0   0   2   0   0   0   0   0   0   2   2   2   2   2   2   0   2   0   0   0   2   0   2   0   2   0   0   2   2   0   0   0   2   0   0   0   0   2   0   2   0   0   2   0   0   2   2   0   2   2   0   0   0   2   0   2   2   2   0   2   0   0   0   2   2   0   0   0   2   0   0   2   0   2   0   2   2   2   2   0   2   0   0   2   2   0   0   0   0   2   2   2   0   2   2   2   2   2   0   0   2   0   0   2   2   0   0   2   2   0   2   2   0   0   0   0   0   2   0   0   2   2   0   2   0   2   2   2   0   0   0   2   0   2   2   0   0   0   2   0   0   0   2   2   0   0   2   2   2   0   0   2   0   0   2   2   2   2   0   0   0   2   2   0   2   0   2   0   0   2   0   0   2   2   0   2   0   2   2   0   2   0   2   2   0   0   2   0   0   0
 MK-3-3                 0   0   0   0   0   2   2   2   2   2   0   2   2   0   2   0   0   0   0   2   2   2   2   2   2   0   0   0   0   0   2   2   2   0   2   0   0   2   2   0   0   0   2   0   0   0   0   2   2   2   0   0   2   0   0   2   2   0   2   2   0   0   0   2   0   2   2   0   0   2   0   0   0   0   2   0   0   0   2   0   0   0   0   2   0   2   2   2   2   0   2   2   0   2   2   0   2   2   0   2   2   2   0   2   2   2   2   2   0   0   2   0   0   2   2   0   0   2   2   0   2   2   0   0   0   0   0   2   0   0   2   2   0   2   2   2   2   2   0   0   0   2   0   2   2   0   0   0   2   0   0   0   0   2   0   0   2   2   2   0   0   2   0   0   2   2   2   2   0   0   0   2   2   0   2   0   2   0   0   0   0   0   2   2   0   2   0   2   2   0   0   0   2   2   2   0   2   2   0   0
 MK-3-4                 0   2   0   0   0   2   2   2   0   2   0   2   2   0   2   2   0   0   0   2   2   2   2   2   2   0   0   0   2   0   2   2   2   0   2   2   0   2   2   0   0   0   2   0   0   0   0   2   2   2   0   0   2   0   0   2   2   0   2   2   0   2   2   2   0   2   0   0   0   2   0   0   0   0   2   0   0   0   2   0   0   0   0   2   0   2   2   2   2   0   2   2   0   2   0   0   2   2   0   2   2   2   0   2   2   2   2   2   0   0   2   0   0   2   0   0   0   0   2   0   2   2   0   0   0   0   0   2   0   0   2   2   0   2   2   2   2   2   0   0   0   2   0   0   2   0   0   0   2   0   0   0   0   2   0   0   2   2   2   0   0   2   0   0   2   2   2   0   0   0   0   2   2   0   2   0   2   0   0   0   0   2   2   2   0   2   0   2   2   0   0   0   2   2   2   2   2   2   0   2
 MK-3-5                 0   0   0   0   0   2   2   2   2   2   2   2   2   0   2   2   0   2   0   2   2   2   2   2   2   0   0   0   2   0   2   2   2   0   2   2   0   2   2   0   0   2   2   2   0   0   0   2   2   2   0   0   2   0   0   2   2   0   2   2   0   2   2   0   0   2   0   0   0   2   0   0   0   0   2   0   0   0   2   0   0   0   0   2   0   2   2   2   2   0   2   2   0   2   0   2   2   2   0   2   2   2   0   2   2   2   2   2   0   0   2   0   0   2   0   0   0   0   2   0   2   2   0   0   0   0   0   2   0   0   2   2   0   2   2   2   2   2   0   2   0   0   0   0   2   0   0   0   2   0   0   0   0   2   0   0   2   2   2   0   0   2   0   0   2   2   2   0   0   0   0   2   2   0   2   0   2   0   0   0   0   0   2   2   0   2   0   2   2   0   0   0   2   2   2   0   2   2   0   0
 MK-3-6                 0   0   0   0   0   2   0   2   2   2   2   2   2   0   2   2   0   2   0   2   2   2   2   2   2   0   0   0   2   0   2   2   2   0   2   2   0   2   2   0   0   0   2   2   0   0   0   2   2   2   0   0   2   0   2   2   2   0   2   2   0   2   2   0   0   2   0   0   0   2   0   0   0   0   2   0   0   0   0   0   0   0   0   2   0   2   2   2   2   2   2   2   0   2   0   2   2   2   2   2   2   2   0   2   2   2   2   2   0   0   2   0   0   2   0   0   0   0   2   0   2   2   0   0   0   0   2   2   0   0   2   2   0   2   2   2   2   0   0   2   0   0   0   0   2   0   0   0   2   0   0   0   0   2   0   0   0   2   2   0   0   2   0   0   2   0   2   0   2   0   0   2   2   2   2   0   2   0   0   2   0   0   2   2   0   2   0   2   2   0   0   0   2   2   2   0   2   2   0   0
 MK-3-7                 0   0   0   2   0   2   0   2   0   0   2   2   2   0   2   2   0   2   0   0   2   2   2   0   0   0   0   0   2   0   2   2   2   0   0   2   0   2   2   0   0   2   2   2   0   0   0   2   2   2   2   0   2   0   2   0   2   0   2   2   0   2   2   0   0   2   0   0   0   2   0   0   0   0   2   0   0   0   0   0   0   0   0   2   0   2   0   2   2   2   2   2   0   2   0   2   2   2   2   2   2   0   0   2   0   2   2   2   0   0   2   0   0   2   0   2   0   0   2   0   2   2   2   0   0   0   2   2   0   2   2   2   0   2   0   0   2   0   0   2   0   0   0   0   2   0   0   0   2   0   2   0   0   2   0   2   0   2   2   0   0   0   0   2   0   0   2   0   2   0   0   2   2   2   2   0   2   0   0   2   0   0   2   2   0   2   0   0   2   0   0   0   2   2   2   0   2   2   0   2
 MK-3-8                 0   0   0   2   2   2   0   2   0   0   2   2   2   0   2   2   0   2   0   0   2   2   2   2   0   0   0   0   2   0   0   2   2   0   2   2   2   2   2   2   0   2   0   2   0   0   0   2   2   2   2   0   0   2   0   0   0   0   2   2   0   0   2   0   0   2   0   0   0   2   0   0   0   0   2   0   0   0   0   0   0   2   0   2   0   2   0   2   2   2   2   2   0   2   0   2   0   2   0   2   2   0   0   2   0   2   2   2   0   0   2   0   0   2   0   0   0   0   2   2   2   2   2   0   0   0   2   2   2   2   2   2   0   2   0   0   2   0   0   2   0   0   0   0   2   0   0   0   2   0   2   0   0   2   0   2   0   2   2   0   0   0   0   2   0   0   2   0   0   0   0   2   2   0   2   0   2   0   0   2   0   0   2   2   0   2   2   0   0   0   0   0   2   2   2   2   2   2   0   2
 MK-3-9                 0   0   0   2   2   2   0   2   0   0   2   2   2   0   2   2   0   2   0   0   2   0   2   2   0   0   0   0   2   0   0   0   2   0   2   2   2   0   2   2   0   2   0   2   0   0   0   2   2   2   2   0   0   2   0   0   0   2   0   2   0   0   2   0   2   2   0   0   2   2   0   0   0   0   2   0   0   2   0   0   0   2   0   0   0   2   0   2   2   2   2   2   0   2   0   2   0   0   0   2   2   0   0   2   0   2   2   2   0   0   2   0   0   2   0   0   0   0   2   2   2   2   2   0   0   0   2   2   2   2   2   2   0   2   0   0   2   0   0   2   0   0   0   2   2   0   0   0   2   0   2   0   0   2   0   2   0   2   2   0   0   0   0   2   0   0   2   0   0   2   0   2   2   0   2   0   2   0   0   2   0   0   2   2   0   2   2   0   0   0   0   0   2   2   2   2   0   2   0   2
 MK-3-10                0   0   0   2   2   2   0   2   0   2   2   0   0   2   0   2   0   2   0   0   2   0   2   2   0   0   0   0   0   0   0   0   2   0   2   2   2   0   2   2   0   2   0   2   0   0   0   2   2   2   2   0   0   2   0   0   0   2   0   2   0   2   2   0   2   2   0   2   2   0   0   0   2   0   2   0   0   2   0   0   0   2   0   0   2   2   0   2   2   2   2   2   0   0   0   0   0   0   0   2   2   0   0   2   0   2   2   2   0   0   2   0   0   2   0   0   0   0   2   2   0   2   2   0   0   0   2   2   2   2   2   2   0   2   2   0   2   0   0   2   0   0   0   2   2   0   0   0   2   2   2   0   0   2   0   2   0   2   2   0   0   0   0   2   0   0   2   0   0   2   0   2   2   0   2   0   2   0   0   2   0   0   2   2   0   2   0   0   0   0   0   0   2   0   2   2   0   2   0   2
 MK-3-11                0   0   0   2   2   2   0   2   0   2   2   0   0   0   0   2   0   2   0   0   2   0   2   2   0   0   0   0   0   2   0   0   2   0   2   2   2   0   2   2   0   2   0   2   0   2   0   2   2   2   2   0   0   2   0   0   0   0   0   0   0   2   2   0   2   0   0   0   2   0   0   0   2   0   2   0   0   2   0   0   0   2   0   0   2   2   0   0   2   2   2   2   0   0   0   0   0   0   0   2   2   2   0   2   0   2   2   2   0   0   2   0   0   2   0   2   0   0   2   2   0   2   2   2   0   0   2   2   2   2   2   2   0   2   2   0   2   0   2   2   0   0   0   2   2   0   0   0   2   2   2   2   2   2   0   2   0   2   2   2   0   0   0   2   0   0   2   0   0   2   0   2   2   0   2   0   0   2   0   2   0   0   2   2   0   2   0   0   0   0   0   0   2   0   2   2   0   2   0   2
 MK-3-12                0   0   0   2   2   2   0   2   0   2   2   0   0   0   0   2   0   2   0   0   2   0   2   0   2   0   0   0   0   2   0   0   2   0   2   2   2   0   2   2   0   2   0   2   2   2   0   0   2   0   2   0   2   2   0   0   0   0   0   0   0   2   2   0   2   0   0   0   2   0   0   0   2   0   2   0   0   2   0   0   0   0   0   0   2   2   2   0   2   2   2   2   0   2   0   0   2   0   0   2   0   2   0   2   0   0   2   2   0   0   2   0   0   2   0   2   2   0   0   2   0   2   2   0   0   0   2   2   2   2   2   2   2   0   2   0   2   0   2   2   0   0   0   2   2   0   2   0   2   2   2   2   2   2   0   2   0   2   2   2   0   0   0   2   0   0   2   0   0   2   0   2   0   0   2   2   0   0   0   2   0   0   2   0   0   2   0   0   0   0   0   0   2   0   2   2   0   0   0   2
 MK-3-13                2   0   0   2   0   0   0   2   0   2   2   0   0   0   0   2   0   2   0   2   2   0   2   2   2   0   0   0   0   2   0   0   2   0   2   2   2   0   2   2   0   0   0   2   0   2   0   0   2   2   2   0   0   2   0   0   0   0   0   0   0   2   2   0   0   0   0   0   2   0   2   0   2   0   2   0   0   2   0   0   0   0   0   0   2   2   2   0   2   2   2   2   0   2   0   0   2   0   0   2   0   2   0   2   0   0   2   2   2   0   2   0   0   2   0   2   2   0   0   2   0   2   2   0   0   0   2   2   2   2   2   2   2   2   2   2   2   0   2   2   0   0   2   2   0   0   2   0   2   2   2   2   2   2   0   2   0   2   2   2   0   2   2   2   0   0   2   0   2   2   0   2   2   0   2   2   0   0   0   2   0   0   2   0   0   2   0   0   0   0   0   0   2   0   2   2   0   0   0   2
 MK-3-14                2   0   0   2   0   0   0   0   0   2   2   2   0   0   0   2   0   2   0   2   2   0   0   2   2   0   0   0   0   0   0   0   2   0   2   2   2   0   2   2   0   0   0   2   0   0   0   2   2   2   2   0   0   2   0   0   0   0   0   0   0   2   2   0   0   0   2   0   2   0   2   0   2   0   2   0   0   2   0   0   2   0   0   0   2   2   2   0   2   2   2   2   2   2   0   2   2   2   0   2   0   2   0   2   0   0   2   2   2   0   0   0   0   2   0   2   2   0   0   2   0   2   2   0   2   0   2   2   2   2   2   2   2   2   2   2   2   0   2   0   0   2   0   2   0   0   2   0   2   2   2   2   2   2   0   2   0   2   2   2   0   2   2   0   0   0   2   2   2   2   0   2   2   0   2   2   0   0   0   2   0   0   2   0   0   2   0   2   0   2   0   0   0   0   2   2   0   0   0   2
 MK-3-15                2   0   0   2   0   0   0   0   0   2   2   2   0   0   0   2   0   2   0   2   2   0   0   2   2   0   0   0   0   0   0   2   2   0   2   2   2   0   2   2   0   0   0   2   0   2   2   2   2   2   2   2   0   2   0   0   0   0   0   0   0   2   2   2   0   0   2   0   2   0   2   0   2   2   2   0   0   0   0   0   2   2   2   0   2   2   2   0   2   2   2   2   2   2   0   2   2   0   0   0   0   2   0   2   0   0   2   2   2   0   0   0   0   2   0   2   2   0   0   2   0   2   2   2   2   0   2   2   2   2   2   2   2   2   2   2   2   0   2   0   2   2   0   2   0   0   2   2   2   2   2   2   2   0   0   0   2   2   2   2   0   2   2   0   0   0   2   2   2   2   0   2   2   0   0   2   0   0   0   2   0   2   2   0   0   2   2   2   0   2   0   0   0   2   2   2   2   0   2   2
 MK-3-16                2   0   0   2   0   0   0   0   0   2   2   2   0   0   0   2   0   2   0   2   0   2   0   2   2   0   2   0   0   0   0   2   2   0   2   2   2   2   2   2   0   0   0   2   0   2   2   0   2   2   2   2   0   2   0   0   0   0   0   0   0   2   2   2   0   0   2   0   2   0   0   0   2   2   2   0   0   0   0   0   2   2   2   0   2   2   2   0   2   2   2   2   2   0   0   2   2   0   0   0   0   0   0   2   0   0   2   2   2   0   0   0   0   2   0   2   2   0   0   2   0   2   2   2   2   0   2   2   2   2   2   2   0   2   2   2   2   0   2   0   2   2   0   0   0   0   2   2   2   2   2   2   2   0   0   0   2   2   0   2   0   2   2   2   0   0   0   2   2   2   2   2   2   0   0   2   0   0   0   2   0   0   2   0   0   2   2   2   0   2   2   0   0   2   2   2   2   0   2   2
 MK-4-1                 0   0   0   2   0   2   0   0   0   2   2   2   0   2   2   0   2   0   2   0   0   2   2   0   0   2   2   2   0   2   2   0   0   2   2   2   2   0   2   2   0   0   2   2   2   0   2   2   2   2   2   2   0   2   2   2   2   0   2   0   2   0   0   2   0   0   0   2   2   2   0   0   0   2   2   0   0   2   2   0   2   2   0   2   0   2   2   0   0   2   0   2   0   0   2   2   2   2   0   2   0   0   2   2   2   2   0   2   0   0   0   0   2   2   0   2   0   2   2   0   2   0   2   2   0   0   2   2   2   0   2   2   0   0   0   2   0   2   2   0   0   0   0   0   2   2   0   2   0   0   0   0   0   0   0   2   2   2   2   2   2   0   0   0   2   2   2   0   0   2   2   0   2   2   2   2   2   2   0   2   2   2   2   2   2   2   0   2   2   0   2   2   0   2   2   2   0   2   2   2
 MK-4-2                 0   0   2   2   2   2   0   0   0   2   2   2   0   2   2   0   2   0   2   0   0   2   0   2   0   2   0   2   0   2   2   0   0   2   2   2   2   0   2   2   0   0   2   2   2   0   2   2   2   0   0   2   0   2   2   2   2   0   2   2   2   0   0   2   0   0   0   0   2   2   2   0   0   2   2   2   0   2   2   0   2   2   0   2   0   2   2   0   0   2   0   0   0   0   2   2   2   2   2   2   0   0   2   2   2   2   0   2   0   2   0   2   2   0   0   2   0   2   2   0   2   0   2   2   0   0   2   2   2   0   2   2   0   0   0   2   0   2   0   0   0   0   0   2   2   0   0   2   0   0   0   0   0   0   0   2   0   2   2   2   2   0   0   0   2   2   2   0   0   2   2   0   2   2   2   2   2   2   0   2   2   2   2   2   2   2   0   2   2   0   2   2   0   2   2   2   0   2   2   2
 MK-4-3                 0   0   2   2   2   2   0   2   0   2   2   2   0   2   2   0   2   0   2   0   2   2   0   2   0   2   0   2   0   2   2   0   0   2   2   2   2   0   2   2   2   0   2   2   2   0   2   0   2   2   0   2   2   2   0   2   2   0   2   2   2   0   0   2   0   0   0   0   2   2   2   0   0   2   2   2   0   2   2   0   2   2   0   2   0   2   2   0   2   2   0   0   0   0   2   2   2   2   0   2   2   0   2   2   2   2   0   2   0   2   0   2   2   2   0   2   0   2   2   0   2   0   2   2   0   0   2   2   2   0   2   2   0   0   0   2   0   2   0   0   0   0   0   2   2   0   0   2   0   0   0   0   0   0   0   2   0   2   2   2   2   0   0   0   2   2   2   0   2   2   2   0   2   2   2   2   2   2   2   2   2   2   2   2   2   0   0   2   2   0   2   2   0   2   2   2   0   2   2   2
 MK-4-4                 0   0   2   2   2   2   0   2   0   2   2   2   0   2   2   0   2   2   0   0   0   2   0   2   0   2   0   2   0   2   2   2   0   2   2   2   0   0   2   2   2   2   2   2   2   0   2   0   2   2   0   2   2   2   0   2   2   0   0   2   2   0   0   2   0   0   0   0   2   0   0   0   0   2   2   2   0   2   2   0   2   2   0   2   0   2   2   0   2   2   0   0   0   0   2   2   2   2   0   0   2   0   2   0   2   2   0   2   0   2   0   2   2   2   2   2   0   2   2   0   2   0   2   2   0   0   2   2   0   0   2   2   0   2   0   0   0   2   0   0   2   0   0   2   2   0   0   2   0   0   0   0   0   0   0   2   0   2   2   2   2   0   0   0   2   2   2   0   2   2   0   0   2   2   2   2   2   2   2   2   0   2   0   2   2   2   0   2   2   0   2   2   0   2   2   2   0   2   2   2
 MK-4-5                 0   0   2   2   2   2   0   2   0   0   2   2   0   2   2   0   2   2   0   0   0   2   0   2   0   2   0   2   0   2   2   2   0   2   2   2   0   0   2   2   0   0   2   2   2   0   2   0   0   2   2   2   2   2   0   2   2   0   0   2   2   0   0   0   0   0   0   0   0   0   0   0   0   2   2   2   0   2   2   2   2   2   2   2   0   0   2   0   2   2   0   0   0   0   2   2   2   2   0   0   2   0   2   0   2   2   0   2   0   2   2   2   2   2   2   2   2   2   2   2   2   0   2   2   0   0   2   2   0   0   2   2   0   2   0   0   0   2   0   0   2   0   0   0   2   0   0   2   0   0   0   0   0   0   2   2   0   2   2   0   2   0   0   0   2   2   2   0   0   2   0   0   2   2   2   2   2   2   2   2   0   2   0   2   2   2   0   2   2   0   2   2   0   2   2   2   2   0   2   2
 MK-4-6                 0   2   2   2   2   2   0   2   0   0   2   2   0   2   2   0   2   2   0   0   0   2   0   2   0   0   0   2   0   2   2   0   0   2   2   2   0   0   2   2   0   0   2   2   2   0   2   0   0   2   2   2   0   2   0   2   2   0   0   2   2   0   0   0   0   0   0   0   2   0   2   0   0   2   0   2   0   0   2   2   2   2   2   2   0   0   2   0   2   2   0   0   0   0   2   2   2   2   0   0   2   0   2   0   2   2   0   2   0   2   2   2   2   2   2   2   2   2   2   2   2   0   2   2   2   0   0   2   0   0   2   2   0   2   0   0   0   0   0   0   2   0   0   2   2   0   0   2   0   2   0   0   0   0   2   2   0   2   2   0   2   0   0   0   2   0   2   0   0   2   0   0   2   0   2   2   2   2   2   2   0   2   0   2   2   0   0   2   2   0   2   2   2   2   2   2   2   0   2   2
 MK-4-7                 0   2   2   2   2   2   0   2   0   0   2   2   0   2   2   0   2   2   0   2   0   2   0   2   0   0   0   2   0   2   2   0   0   2   2   2   0   0   2   2   2   0   2   2   2   2   2   0   0   2   0   2   0   2   0   2   2   0   0   2   2   0   0   0   0   0   0   2   2   0   2   0   0   2   0   0   0   0   0   2   2   2   2   0   0   0   0   0   2   2   0   2   0   0   0   2   2   2   0   0   2   0   2   0   2   2   0   2   0   2   2   2   2   2   2   2   2   0   2   2   2   2   2   2   2   0   0   2   2   0   2   2   0   2   0   0   0   0   0   0   2   0   0   2   2   0   0   2   0   2   0   0   0   0   2   2   0   2   2   0   2   0   0   0   0   0   2   0   0   2   0   0   2   0   2   2   2   2   2   2   0   2   0   2   2   0   2   2   0   2   2   2   0   2   2   2   2   0   2   2
 MK-4-8                 0   2   2   2   2   2   0   2   0   0   2   2   2   2   2   0   2   2   0   2   0   2   0   2   0   0   0   2   0   2   2   0   0   2   2   0   0   0   0   2   2   0   2   2   2   2   2   0   0   2   0   2   0   2   0   2   2   0   0   2   2   0   0   0   0   0   0   2   2   0   2   0   2   2   0   0   0   0   2   2   2   2   2   0   0   0   2   0   2   2   0   2   0   0   0   2   2   2   0   0   0   0   2   0   2   0   0   2   0   2   2   2   2   2   2   2   2   0   2   2   2   2   2   2   0   2   0   2   2   0   2   2   0   2   2   0   2   0   0   0   2   2   0   2   2   0   0   2   0   2   0   0   0   0   2   2   0   2   0   0   2   0   0   0   0   0   2   2   0   2   0   0   2   0   2   2   2   2   2   0   0   2   2   2   2   2   2   2   0   2   2   2   0   2   2   2   2   0   2   2
 MK-4-9                 0   2   2   2   2   2   0   2   0   0   2   2   2   2   2   0   2   2   0   2   0   2   0   2   0   0   2   2   0   2   2   0   0   2   0   0   0   0   0   2   0   0   2   2   2   2   2   0   0   2   0   2   0   2   0   2   2   0   0   2   0   0   0   0   0   0   0   0   2   0   2   0   0   2   0   0   0   0   2   2   2   2   2   2   0   0   2   0   2   0   0   2   0   0   0   2   2   2   0   0   0   0   0   2   2   0   2   2   0   2   2   2   2   0   2   2   2   0   2   2   2   2   2   2   0   2   0   2   2   2   2   2   0   2   2   0   2   0   0   0   2   0   0   2   2   0   0   2   0   2   0   0   2   0   2   2   0   2   0   0   2   0   0   0   0   0   0   2   2   2   0   0   0   0   2   2   2   0   2   0   0   2   2   2   2   0   2   2   0   2   0   2   0   2   2   2   2   0   2   2
 MK-4-10                0   2   2   2   2   2   0   2   0   0   0   2   2   2   2   2   2   2   0   2   0   2   0   2   0   2   2   2   0   2   2   0   2   2   0   0   0   0   2   2   0   0   2   2   0   2   2   0   0   2   0   2   0   2   0   2   2   0   0   2   0   0   0   0   0   0   0   0   2   0   2   0   0   2   0   0   0   0   2   2   0   0   2   2   0   0   2   0   2   0   0   2   0   0   0   2   2   2   0   0   0   0   0   2   2   0   2   2   0   2   0   2   2   0   2   2   2   0   2   0   2   2   2   2   0   2   0   0   2   2   2   2   0   2   2   0   2   0   0   0   2   0   0   2   2   0   0   2   0   0   0   2   2   0   0   2   0   2   0   0   2   0   0   0   0   0   0   2   2   2   0   0   0   0   2   0   2   0   2   0   0   2   2   2   2   0   2   2   0   2   0   2   0   2   0   0   2   2   2   0
 MK-4-11                0   2   2   2   2   2   0   2   0   0   0   2   2   2   2   2   2   2   0   2   0   2   0   2   0   2   0   2   0   2   2   0   2   2   0   0   0   0   2   2   0   0   2   2   0   2   2   0   0   2   0   2   0   2   2   2   2   0   0   2   0   0   0   0   0   2   0   0   2   2   2   0   0   2   0   0   0   0   2   2   0   0   2   2   0   0   2   0   2   0   0   2   0   0   0   0   2   2   0   2   0   0   0   2   2   0   2   2   0   2   0   2   2   0   2   2   2   0   2   0   2   2   2   2   0   2   0   0   2   2   2   0   0   2   2   0   2   0   0   0   2   0   0   2   2   0   0   0   0   0   2   2   2   0   0   2   0   2   0   0   2   0   0   0   0   0   0   2   2   2   0   0   0   0   2   0   2   0   2   0   2   2   2   2   2   0   2   2   0   2   0   2   2   2   0   0   2   2   2   0
 MK-4-12                0   2   2   2   2   2   0   2   0   0   0   2   2   2   2   2   2   2   2   2   2   2   0   2   0   2   0   0   0   2   2   0   2   2   0   0   0   0   0   2   0   0   2   2   0   2   2   0   0   2   0   2   0   2   0   2   2   0   0   2   0   2   0   0   0   2   0   0   2   2   0   0   0   2   0   0   0   0   0   2   0   0   2   2   0   0   2   0   2   0   0   2   0   0   2   0   2   2   0   2   0   0   0   2   2   0   2   2   0   2   2   2   2   0   2   2   2   0   2   2   2   0   2   2   0   2   0   2   2   0   2   0   0   0   0   0   2   0   0   0   0   0   0   2   2   0   0   0   0   0   0   2   2   0   0   2   0   2   0   2   2   0   0   0   0   0   0   2   0   0   0   2   0   0   2   0   2   0   2   0   0   2   2   0   2   0   2   2   0   2   0   2   2   2   0   0   2   2   2   2
 MK-4-13                0   2   2   2   2   2   0   2   0   0   0   2   2   2   2   0   2   2   2   2   2   2   0   2   2   2   2   0   0   2   2   0   2   2   0   0   0   0   0   2   0   0   2   0   2   2   2   2   0   2   0   2   0   0   0   2   2   2   0   2   0   2   2   2   0   2   0   0   0   2   0   0   0   2   0   0   2   2   0   0   0   0   2   2   0   0   0   2   2   0   0   2   0   0   2   0   2   0   0   2   0   0   0   0   2   0   2   2   0   2   2   2   2   0   2   2   2   0   2   2   2   0   0   2   0   2   0   2   2   0   2   0   0   2   2   0   2   0   0   0   0   0   0   2   2   0   0   0   0   0   0   2   2   0   0   2   0   2   0   2   0   2   0   0   0   2   0   2   0   0   0   2   0   0   2   0   2   0   2   0   0   2   2   0   2   0   2   0   0   2   0   2   2   2   0   0   2   2   2   2
 MK-4-14                0   2   2   2   2   2   2   0   0   0   2   2   2   2   2   0   2   2   2   2   2   0   0   2   2   2   2   0   0   2   2   0   2   2   0   0   0   0   0   2   0   0   2   0   2   2   2   2   0   2   0   2   0   0   0   2   2   2   0   2   0   2   2   2   2   2   2   0   0   2   0   0   0   2   0   0   2   0   0   0   0   0   2   2   0   0   0   2   2   0   0   2   0   0   2   0   2   2   0   2   0   0   0   0   2   0   2   2   0   2   2   2   2   0   2   2   2   0   2   2   2   0   2   2   0   2   0   2   2   0   2   0   2   2   0   0   2   0   0   0   0   2   0   2   0   0   0   0   0   0   0   2   2   0   0   2   2   2   2   2   0   2   0   0   0   2   0   2   0   2   0   2   0   0   2   0   0   0   2   0   0   2   2   0   2   0   0   0   0   0   0   0   2   2   0   0   2   2   2   2
 MK-4-15                0   0   2   2   2   2   2   0   0   0   2   2   2   2   2   2   2   2   0   2   2   0   0   2   0   2   2   0   0   2   2   0   0   2   0   0   0   0   2   2   0   2   2   0   2   2   2   2   0   2   0   2   2   0   0   2   2   2   0   2   0   2   2   2   2   2   2   0   0   2   0   0   0   2   0   0   2   0   0   0   0   0   2   2   0   0   0   2   2   0   0   2   0   0   2   0   2   2   0   2   0   0   0   0   2   0   0   2   0   2   2   2   2   0   2   2   2   0   2   2   2   0   2   0   0   2   0   2   2   0   2   0   2   0   0   0   2   2   0   0   0   2   0   2   0   0   2   0   0   0   0   2   2   0   0   2   2   2   2   2   0   2   2   0   0   2   0   2   2   2   0   0   0   0   2   0   2   0   2   0   0   2   2   0   2   0   0   0   0   0   0   0   2   2   0   0   2   2   2   2
 MK-4-16                0   0   2   2   2   2   2   0   0   0   2   2   2   2   2   2   2   2   0   2   2   2   2   2   0   2   2   0   0   2   2   0   0   2   0   0   0   0   2   2   0   2   2   2   2   2   2   0   0   2   0   2   2   0   0   2   2   2   0   2   0   2   2   0   2   2   2   0   0   2   0   0   0   0   0   2   2   0   0   0   0   0   2   2   0   0   0   2   2   2   0   2   0   0   2   2   2   2   0   2   0   0   0   0   2   0   0   2   0   2   2   2   2   0   2   2   2   0   2   2   2   0   2   0   0   2   2   2   0   0   0   0   2   0   0   0   2   0   0   2   0   2   0   2   2   0   2   0   0   0   0   2   2   0   0   2   2   2   2   2   0   2   2   0   0   2   0   2   2   2   0   0   0   2   0   0   2   0   2   0   0   2   2   0   2   0   0   0   0   0   0   0   2   2   0   0   2   2   2   2
 MK-5-1                 2   2   0   2   2   0   0   2   2   2   0   0   0   0   0   0   0   2   0   0   0   2   2   0   0   0   2   2   0   0   2   0   0   0   2   2   0   2   0   0   0   0   2   2   0   2   0   2   2   0   2   2   2   2   2   0   2   0   0   2   2   2   0   0   2   2   2   0   2   0   2   0   2   2   0   0   2   0   2   0   2   0   2   2   2   2   0   0   2   0   2   2   2   0   2   0   0   2   0   2   2   0   0   0   2   2   0   0   2   2   2   0   0   0   2   2   0   2   2   2   0   2   0   0   2   0   2   2   0   2   2   0   0   0   0   2   2   0   2   0   0   0   0   2   2   0   2   2   2   0   0   2   2   2   0   0   0   0   2   0   2   2   2   2   2   0   0   0   0   0   0   0   0   0   2   0   2   0   2   2   0   2   2   2   0   0   2   0   2   2   0   2   0   0   2   2   2   2   2   0
 MK-5-2                 2   2   0   2   0   0   2   2   2   2   0   0   0   0   0   0   0   0   0   0   0   2   2   0   0   0   2   2   0   0   2   0   0   0   2   2   0   2   0   0   0   0   2   2   0   2   0   0   2   0   0   2   2   2   2   0   2   2   0   2   2   2   0   0   2   2   2   0   2   0   2   0   2   2   0   0   2   0   0   2   2   0   2   0   2   2   0   0   2   2   0   2   2   0   2   0   0   2   0   2   2   0   0   0   2   0   0   0   2   2   2   0   0   2   2   2   0   2   2   0   0   2   0   2   2   0   0   2   0   2   2   0   0   0   0   2   0   0   2   0   0   2   0   2   2   2   0   2   2   0   2   2   2   2   0   0   0   0   2   0   2   2   2   2   2   0   0   0   0   0   0   0   0   0   0   0   2   0   2   2   0   2   2   2   2   0   0   0   2   2   0   2   0   0   2   2   2   2   2   0
 MK-5-3                 2   2   0   2   0   0   2   2   2   2   2   2   0   0   0   0   0   0   0   0   0   2   0   0   0   0   2   2   0   0   2   0   0   0   2   2   0   2   0   0   0   0   2   2   2   0   0   0   2   2   0   2   2   2   2   0   2   2   0   2   2   2   0   0   2   2   2   0   0   0   2   0   2   2   0   0   2   0   0   0   2   0   2   0   2   2   0   0   2   2   0   2   2   0   2   0   0   2   0   2   2   0   0   0   2   2   0   0   0   2   2   0   0   2   2   2   0   2   0   0   2   2   0   2   0   0   0   2   0   2   2   0   0   0   0   2   0   0   2   0   0   2   0   2   2   2   0   2   2   0   2   2   2   2   2   0   0   0   2   0   2   2   2   2   2   0   0   0   0   0   2   0   0   0   0   0   2   0   2   2   0   2   2   2   2   0   0   0   2   2   0   2   0   0   2   0   2   0   2   0
 MK-5-4                 2   2   0   2   0   0   2   2   2   2   2   2   0   0   0   0   0   0   0   0   2   2   0   0   2   0   2   2   0   0   2   0   0   0   2   0   0   2   0   2   0   0   2   2   2   0   0   0   2   2   0   2   2   2   2   0   2   2   0   2   2   2   0   0   2   2   2   0   0   0   2   0   2   2   0   0   2   0   0   0   2   0   2   2   2   2   0   0   0   2   0   0   2   0   0   0   0   0   0   2   2   0   0   0   2   2   0   0   0   2   2   0   0   2   2   2   0   2   0   0   2   2   0   2   0   0   0   2   0   2   2   0   0   0   0   2   2   0   2   0   0   2   0   2   2   2   0   2   2   0   2   0   2   2   2   0   0   0   2   0   2   2   2   2   2   0   0   0   0   0   2   0   0   0   0   0   2   0   2   2   0   0   2   2   2   0   0   0   2   2   0   2   2   0   2   0   2   2   2   2
 MK-5-5                 2   2   0   0   0   0   2   2   2   2   2   2   0   2   0   0   0   0   0   0   2   2   0   0   2   0   0   2   0   0   2   0   0   0   2   0   0   2   0   2   0   0   2   2   2   0   0   0   2   2   0   2   2   2   2   0   2   0   0   2   2   2   0   2   0   2   2   0   0   0   0   0   2   2   0   0   2   0   0   0   2   0   2   2   2   2   0   0   0   2   0   0   2   0   0   0   0   0   2   2   2   0   0   0   2   2   0   0   0   2   2   0   0   2   2   2   2   2   0   0   2   2   0   2   0   0   0   2   0   0   0   0   0   0   0   2   2   0   2   0   0   2   0   0   0   2   0   2   2   0   0   0   2   2   2   0   0   0   2   0   2   2   2   2   2   0   0   0   0   0   0   2   0   2   0   2   2   0   2   2   0   0   2   2   2   0   0   2   2   2   0   2   2   0   2   0   2   2   2   2
 MK-5-6                 2   2   0   2   0   0   2   2   0   2   2   2   0   2   2   0   0   0   0   0   0   2   0   0   2   0   2   0   0   0   0   0   0   0   2   0   0   2   0   2   0   0   2   2   2   0   0   0   2   2   0   0   2   2   2   0   2   0   0   2   2   2   0   0   0   2   2   0   0   0   0   0   2   2   0   2   2   0   0   0   2   2   2   2   2   2   0   0   0   2   0   0   2   0   0   0   0   0   2   2   2   0   2   0   2   2   0   0   0   0   2   0   0   2   2   2   2   2   2   0   2   2   0   2   0   0   0   2   0   2   0   0   0   0   0   2   2   0   0   0   0   2   0   0   0   2   0   2   2   2   0   0   2   0   2   0   0   0   2   0   2   2   2   2   2   0   0   0   0   0   0   2   0   0   0   2   2   2   2   2   0   0   0   2   2   0   0   2   2   0   0   2   2   0   2   0   2   2   2   2
 MK-5-7                 2   2   2   2   0   0   2   2   0   2   2   2   0   2   0   0   0   2   2   0   0   2   0   0   2   0   2   0   0   0   0   0   0   0   2   0   0   2   2   2   0   2   2   2   2   0   0   0   2   2   2   0   2   0   2   0   2   2   0   0   2   2   0   0   0   2   2   0   0   0   0   0   2   2   0   2   2   0   0   0   2   2   2   2   2   2   0   0   0   2   0   2   2   0   0   0   0   0   0   2   2   0   2   0   2   2   0   0   2   2   2   0   0   2   2   2   2   0   2   0   2   2   0   2   2   0   0   0   0   2   0   0   0   0   2   2   2   0   0   0   0   2   0   0   0   2   0   2   2   0   0   2   2   0   2   0   2   0   2   0   2   2   2   2   2   0   0   0   0   0   0   2   0   0   0   0   2   2   2   2   0   0   0   2   2   0   0   2   2   0   0   2   2   0   2   0   0   2   2   2
 MK-5-8                 2   2   2   2   0   0   2   2   0   2   2   2   0   2   0   0   0   0   2   0   2   2   0   0   2   0   2   0   0   0   0   0   0   0   2   0   2   2   2   2   0   2   2   2   2   0   2   0   2   2   2   0   2   0   2   0   2   0   0   0   2   2   0   0   0   2   2   0   0   0   0   0   2   2   0   2   2   0   0   0   2   2   2   0   2   2   0   0   0   2   0   2   2   0   0   0   0   0   0   2   2   2   0   0   2   2   0   0   2   2   2   0   0   2   0   0   2   0   2   0   2   2   0   2   2   0   0   0   0   2   0   0   2   0   2   2   2   0   0   0   0   0   0   0   0   2   0   0   2   0   0   2   2   0   2   0   2   0   2   0   2   2   2   0   2   0   0   0   0   0   2   0   0   0   0   0   2   2   2   2   0   0   0   2   2   0   0   2   2   0   0   0   2   0   2   2   0   2   2   2
 MK-5-9                 2   2   2   2   0   0   2   2   0   0   0   2   0   2   0   0   0   0   2   0   2   2   0   0   2   0   0   0   0   0   0   0   0   0   2   0   2   2   2   2   0   2   2   2   2   2   2   2   2   2   2   0   2   0   2   0   0   0   0   0   2   0   0   0   0   2   2   2   0   0   0   2   2   2   0   2   0   0   0   2   0   2   2   0   2   2   0   0   0   2   0   0   2   0   0   0   0   0   0   2   0   2   0   2   2   0   0   2   2   0   2   2   0   2   0   0   2   0   2   2   2   0   0   2   2   0   0   0   0   2   0   0   2   0   2   2   2   0   0   0   0   0   0   0   0   2   0   0   2   0   0   2   2   0   2   2   2   0   2   0   2   0   2   0   0   0   0   0   0   0   2   0   0   0   0   0   2   2   2   0   2   0   0   2   2   2   2   2   2   0   0   0   2   0   2   2   0   2   2   2
 MK-5-10                2   2   2   2   0   0   0   2   0   0   0   2   0   2   0   0   0   0   2   0   2   2   0   0   2   0   0   0   0   0   0   0   0   0   2   0   2   2   2   2   0   2   2   2   0   0   2   2   2   2   2   0   2   0   2   0   0   0   0   0   2   0   0   0   0   2   2   2   0   0   0   2   0   2   0   2   0   0   0   2   0   2   2   0   2   2   0   0   0   2   2   0   2   0   2   0   0   0   0   0   0   2   0   2   2   0   0   2   2   0   2   0   0   2   0   0   2   0   2   2   2   0   0   2   0   0   0   0   0   2   0   0   2   0   0   0   0   0   0   0   0   0   0   0   0   2   0   0   2   0   2   2   2   0   0   2   2   0   2   0   2   0   2   0   0   0   0   0   0   0   2   0   0   0   2   0   2   2   2   0   2   0   0   2   0   2   2   2   0   0   0   0   2   0   2   2   0   2   2   2
 MK-5-11                2   2   2   2   0   0   0   2   0   0   0   2   2   2   2   0   2   0   2   0   2   2   0   0   2   0   0   0   2   0   0   0   0   0   2   0   2   2   2   2   2   2   2   2   0   0   2   2   2   2   2   0   2   0   2   0   2   0   0   0   2   0   0   0   0   2   2   2   0   0   2   2   0   2   0   2   0   0   0   0   0   2   2   0   2   2   0   0   0   2   2   0   2   0   2   0   0   0   0   0   0   2   0   2   2   0   0   2   2   0   2   0   0   2   0   0   2   0   2   2   2   0   2   2   0   2   0   0   0   2   0   0   2   0   0   0   0   0   0   0   0   0   0   0   2   2   0   0   2   0   2   2   2   0   2   2   2   0   2   0   2   0   2   0   0   0   0   0   0   0   2   0   0   2   2   0   2   0   2   0   2   0   0   2   0   2   2   2   0   0   0   2   2   0   2   2   0   2   2   2
 MK-5-12                2   2   2   2   0   0   0   2   0   0   0   2   2   0   2   0   2   0   2   0   2   0   0   0   2   0   0   0   2   0   0   0   0   0   2   0   2   2   2   2   2   2   2   2   0   0   2   2   2   2   2   0   0   0   2   0   2   0   2   0   2   2   0   0   0   2   2   2   0   0   2   2   0   2   0   2   2   0   0   0   0   2   2   0   2   2   0   0   0   2   2   0   2   0   2   0   0   0   0   0   0   2   2   2   2   0   0   2   2   0   2   2   0   2   0   0   2   0   2   2   2   0   2   2   0   0   0   0   0   2   2   0   2   0   0   0   0   0   0   0   0   0   0   0   2   2   0   0   2   0   2   2   2   2   2   2   2   0   2   0   2   0   0   0   0   0   0   0   0   0   2   0   0   2   2   0   2   0   2   2   2   2   0   2   0   2   2   2   0   0   2   2   2   0   2   2   0   2   0   2
 MK-5-13                2   2   2   0   0   0   0   2   0   0   0   2   2   0   2   0   2   0   2   2   2   0   0   0   2   0   0   0   0   0   0   0   0   0   2   0   2   2   2   2   2   2   2   2   0   0   0   2   2   2   2   0   0   0   2   0   0   0   2   2   2   2   0   0   0   2   0   2   0   0   2   2   0   2   0   2   2   0   0   2   0   2   2   0   2   2   0   0   0   2   2   0   2   0   2   0   0   0   0   0   0   2   2   2   2   0   0   2   2   0   2   2   0   2   0   0   2   0   2   2   2   0   2   2   0   0   0   0   0   2   2   0   2   2   0   0   0   0   0   0   0   0   0   2   2   0   0   0   2   0   2   2   0   2   2   2   2   0   2   0   2   0   0   0   0   0   2   0   2   2   2   0   0   2   2   0   0   0   2   2   2   2   0   2   0   2   2   2   0   0   2   2   2   0   0   2   0   2   0   2
 MK-5-14                2   0   2   0   0   0   0   2   0   2   0   2   2   0   2   0   2   0   2   2   2   0   0   0   2   0   2   0   0   2   0   2   2   0   2   0   2   2   2   2   2   2   2   2   0   0   0   2   2   2   2   0   0   0   2   0   0   0   2   2   2   2   0   0   0   2   0   2   0   2   2   2   0   2   0   2   0   2   0   2   0   2   2   0   2   2   0   0   0   2   0   0   2   0   2   0   0   2   2   0   0   2   2   2   0   0   0   2   2   0   2   0   0   2   0   0   2   0   2   2   2   0   2   2   0   0   0   0   0   2   2   0   2   0   0   0   0   0   0   0   0   0   0   2   2   0   0   0   0   0   2   2   0   2   2   2   2   0   2   0   2   0   0   0   0   0   2   2   2   2   2   0   0   2   2   2   0   0   2   2   2   2   0   2   0   2   2   2   0   0   2   2   2   0   0   2   0   2   0   2
 MK-5-15                2   0   2   0   0   0   0   2   0   2   0   2   2   2   2   0   2   0   2   2   2   0   0   0   2   0   2   2   0   2   0   2   2   0   2   0   2   2   2   2   2   2   2   2   0   0   0   2   2   2   2   0   0   0   2   0   2   0   2   2   2   2   0   0   0   2   0   2   0   2   2   2   0   2   0   2   0   2   0   2   0   0   2   0   2   0   0   2   0   2   0   0   2   0   2   0   0   2   2   0   0   2   2   2   0   0   2   2   2   0   2   0   0   0   0   0   2   0   2   2   2   0   2   2   0   0   0   0   0   2   2   0   2   0   0   0   0   0   2   2   2   2   0   2   2   0   0   0   0   0   2   2   0   2   2   0   0   0   2   0   2   2   0   0   0   0   2   2   2   2   0   0   0   2   2   2   0   0   2   0   0   2   0   2   0   2   0   2   0   0   2   2   2   2   2   2   2   0   0   2
 MK-5-16                2   0   2   0   0   0   0   2   0   2   0   2   2   2   2   2   2   0   2   2   2   0   0   0   2   0   2   2   0   2   0   2   0   0   2   0   2   2   2   2   2   2   2   2   0   0   0   2   2   2   2   2   0   0   2   0   0   0   2   2   2   2   0   0   0   0   0   2   0   2   2   2   2   2   0   2   0   2   0   0   0   0   2   0   2   0   0   2   2   0   0   0   0   0   2   0   0   0   2   0   0   2   2   2   0   0   2   2   0   0   2   0   0   0   0   0   2   0   2   2   2   2   2   2   0   0   2   0   0   2   2   0   2   0   0   0   0   0   2   2   2   2   0   2   2   0   0   0   0   0   2   2   0   2   2   0   0   0   2   0   2   2   0   0   0   0   2   2   2   2   0   0   0   2   2   2   0   2   2   0   0   0   0   2   0   2   0   2   0   0   2   2   2   0   2   2   0   0   0   2
 MK-6-1                 0   2   0   2   2   2   2   2   0   2   2   0   0   2   0   0   2   2   0   2   2   2   2   2   2   0   2   2   2   0   2   0   0   0   0   2   2   2   2   0   0   0   0   2   2   2   2   0   2   0   0   0   2   2   2   0   0   0   2   0   0   0   2   0   2   0   2   2   0   0   2   0   2   2   2   0   2   0   2   2   2   2   0   2   0   0   2   0   0   2   2   0   0   2   0   2   0   2   0   2   2   2   2   0   0   2   0   2   2   2   2   0   0   2   0   0   2   2   2   0   2   2   2   0   0   0   2   2   2   2   0   0   0   0   0   0   0   0   0   2   0   2   0   2   2   2   2   0   2   2   0   0   2   2   2   2   0   2   0   0   2   0   2   2   2   0   2   0   0   0   0   2   2   0   0   0   0   0   0   0   0   0   2   0   2   0   0   2   0   2   0   2   0   0   2   2   2   0   2   0
 MK-6-2                 0   2   0   2   2   2   2   2   0   2   2   0   0   2   0   0   2   2   0   2   2   0   2   2   0   0   0   2   2   0   2   0   0   0   0   2   0   2   2   0   0   2   0   2   2   0   2   0   2   0   0   0   2   2   2   0   0   0   2   0   0   0   2   0   2   2   2   2   0   0   2   0   2   2   2   0   2   0   2   0   2   2   0   2   2   0   2   2   2   2   2   0   0   2   0   2   0   2   2   2   2   0   2   0   0   0   0   2   2   0   0   0   0   2   0   2   2   2   2   0   2   2   2   0   0   0   2   2   2   0   0   0   0   0   0   2   0   0   0   2   0   2   0   2   2   2   0   2   2   2   0   0   2   2   2   2   0   2   0   0   2   0   2   2   2   0   2   0   0   0   0   2   2   0   2   0   0   0   0   0   0   0   2   0   2   0   0   2   0   2   0   0   0   0   2   2   2   0   2   0
 MK-6-3                 0   2   0   2   2   2   2   2   0   2   2   0   0   2   0   0   2   2   0   2   2   0   2   2   0   2   0   2   2   0   2   0   0   0   0   2   2   2   2   0   0   2   0   2   2   0   2   0   2   0   0   0   2   2   2   0   0   0   0   0   0   0   2   0   2   2   2   2   0   0   2   0   2   2   2   0   2   0   2   0   2   2   0   2   2   0   2   2   2   2   2   0   0   2   2   2   0   2   2   0   2   0   2   0   0   0   2   2   2   0   2   0   0   2   2   0   2   2   2   0   2   0   2   0   0   0   2   2   2   0   0   0   0   0   0   2   0   0   0   0   2   2   0   2   2   2   0   2   0   2   0   0   2   2   2   2   0   2   0   2   2   0   2   2   2   0   0   0   0   0   0   2   0   0   2   0   2   0   0   2   0   0   2   0   2   0   0   2   0   0   0   0   0   0   2   2   2   0   2   0
 MK-6-4                 0   2   0   2   2   2   2   0   0   2   2   0   0   2   0   0   2   2   0   2   2   0   2   2   0   2   0   2   2   0   2   2   0   0   2   2   2   2   2   2   0   2   2   2   2   0   2   0   0   0   0   0   2   0   2   2   0   0   0   0   0   0   0   0   2   2   2   2   0   0   2   0   2   2   2   0   2   0   2   0   2   2   0   2   2   0   2   2   2   2   2   0   2   2   2   2   0   2   0   0   2   0   2   0   2   0   2   2   2   0   2   0   2   2   2   0   2   2   2   0   2   0   2   0   2   0   2   2   2   0   0   0   0   0   0   2   0   0   0   0   2   2   0   2   2   2   0   2   0   2   0   0   2   2   2   2   0   2   0   2   2   0   2   2   2   0   0   0   0   0   0   2   0   0   2   0   2   0   0   2   0   0   2   0   2   0   2   0   0   2   0   2   0   0   2   2   2   0   2   0
 MK-6-5                 0   2   0   0   2   2   2   0   0   2   2   0   2   2   0   0   2   2   0   2   2   0   2   2   0   2   0   2   2   0   2   2   0   0   2   2   2   0   2   0   0   2   2   2   2   0   2   0   0   2   0   0   2   0   2   2   0   2   0   0   0   0   2   0   2   2   2   2   0   0   2   0   0   2   2   0   2   0   2   0   2   2   0   2   2   0   2   2   2   2   2   0   2   2   0   2   0   2   2   0   2   0   2   0   2   0   2   0   2   0   2   0   2   2   2   0   2   2   2   2   2   0   2   0   2   0   2   0   2   0   0   0   2   0   0   2   0   0   2   0   2   2   0   2   0   2   0   2   0   2   0   0   2   2   2   2   0   2   0   2   0   0   2   2   2   0   0   0   0   0   0   2   0   0   2   0   2   0   0   2   0   0   2   0   2   0   2   2   0   2   0   2   0   0   0   2   2   0   2   0
 MK-6-6                 0   2   0   0   2   0   2   0   0   2   2   0   2   2   0   0   2   2   2   2   2   0   2   2   2   2   0   2   2   2   2   2   2   0   2   0   2   0   2   0   0   2   0   2   2   0   2   0   0   2   2   0   2   0   2   2   0   2   0   0   0   0   2   0   2   2   2   2   0   0   2   0   0   2   2   0   2   0   2   0   2   2   0   2   2   2   2   2   2   2   2   0   2   2   0   2   0   2   2   0   2   0   2   0   2   0   2   2   2   2   2   0   2   2   2   0   2   2   2   2   2   0   2   0   2   0   0   0   2   0   0   0   0   0   0   2   0   0   2   0   2   0   0   2   0   2   0   2   0   2   0   0   2   2   2   2   0   2   0   2   2   0   2   2   2   0   0   0   0   0   0   0   0   0   2   0   2   0   0   2   0   0   2   0   2   0   0   0   0   2   0   2   0   0   0   2   2   0   2   0
 MK-6-7                 0   0   0   0   2   0   2   0   0   2   2   0   2   2   2   0   2   2   2   2   2   0   2   2   2   2   0   2   2   2   2   2   2   0   2   0   2   0   0   0   0   2   0   2   2   0   2   0   0   2   2   0   2   0   2   2   0   2   0   0   0   0   2   0   2   2   2   0   0   0   2   0   0   2   2   0   2   0   2   0   2   2   0   2   2   2   0   2   2   2   2   0   2   2   0   2   0   2   2   0   2   0   0   0   2   0   2   2   2   2   2   0   2   2   2   0   0   2   2   2   2   0   2   0   2   0   0   0   2   0   0   0   0   0   0   2   0   0   2   0   0   0   2   2   0   2   0   2   0   2   0   0   2   2   2   2   0   2   0   2   2   0   0   2   2   0   2   0   0   0   0   0   0   0   2   0   2   0   0   2   0   0   2   0   2   0   2   0   0   0   0   2   0   0   0   2   2   0   0   0
 MK-6-8                 0   0   0   0   0   2   2   0   0   2   2   0   2   2   2   0   2   2   2   2   2   0   2   2   2   2   0   2   2   2   2   2   2   2   2   2   2   0   0   0   0   2   0   2   2   0   2   0   0   2   2   0   2   0   2   2   0   2   0   0   0   0   2   0   2   2   2   0   0   0   2   2   0   2   2   0   2   0   0   0   0   2   0   2   2   2   0   2   2   2   2   0   0   2   0   2   0   2   2   0   0   0   0   0   2   0   2   2   2   2   2   0   2   2   0   0   0   2   2   0   2   0   2   0   2   0   0   0   2   0   2   2   0   0   0   2   0   0   2   2   0   0   2   2   0   2   2   2   0   0   0   2   2   2   2   2   2   2   0   2   0   0   0   0   2   0   2   0   0   0   0   0   0   0   2   2   2   0   0   2   0   0   2   0   2   0   2   0   0   0   0   2   0   0   0   2   2   0   0   0
 MK-6-9                 0   0   0   0   0   2   2   0   0   2   2   0   2   2   2   0   2   2   2   2   2   2   2   2   0   2   2   2   2   2   2   2   2   2   2   2   2   0   0   0   0   2   0   2   2   0   2   0   0   2   2   0   2   0   2   2   0   2   2   0   2   0   2   0   2   0   2   0   0   0   2   2   0   2   2   0   2   0   0   0   0   2   0   2   2   2   0   2   2   2   2   0   0   2   0   2   0   0   2   0   0   0   0   0   2   0   2   2   2   2   2   0   2   2   0   2   0   2   2   0   2   0   2   0   2   0   0   0   2   2   2   2   0   0   0   0   2   0   2   2   0   2   2   2   0   2   2   2   0   0   0   2   2   2   2   2   2   2   0   2   0   0   0   2   2   0   2   0   0   0   0   0   0   0   2   2   2   0   2   2   0   0   2   2   2   0   2   0   0   0   0   2   2   2   0   0   0   0   2   2
 MK-6-10                0   0   0   0   0   2   2   0   0   0   2   0   2   0   2   0   2   0   2   2   2   2   2   2   0   2   2   2   2   2   2   2   2   2   2   2   2   0   0   0   0   2   0   2   0   0   2   0   2   2   0   0   2   0   2   2   0   2   2   0   2   0   2   0   2   0   2   0   0   0   2   2   0   2   2   0   2   0   0   0   0   2   0   2   2   0   0   2   0   2   2   0   0   2   0   2   0   2   2   2   2   0   0   0   0   0   2   2   2   2   2   0   2   2   0   2   0   2   2   0   0   0   2   2   2   0   0   0   2   2   2   2   0   0   0   0   2   0   2   2   0   2   2   2   0   2   2   2   0   0   0   2   2   2   2   2   2   2   0   2   0   0   0   2   2   0   2   0   0   0   0   0   0   0   2   2   2   0   2   2   0   0   2   2   2   0   2   0   0   0   0   2   2   2   0   0   0   0   2   2
 MK-6-11                0   0   0   2   0   2   0   0   0   0   2   0   2   0   2   0   2   0   2   2   2   2   2   2   0   2   2   2   2   2   2   2   2   2   2   2   2   0   0   0   0   2   0   2   0   0   2   0   2   2   0   0   2   0   2   2   0   2   2   0   2   0   2   0   2   0   2   0   0   0   2   2   0   2   2   0   0   0   0   2   0   2   0   2   2   2   0   2   0   2   2   0   0   2   0   2   0   2   2   0   2   0   0   0   0   0   2   2   2   2   2   2   2   2   0   2   0   2   2   0   0   0   2   2   2   0   2   0   2   2   2   2   2   0   0   0   2   2   2   2   0   2   2   2   0   2   2   0   0   0   0   2   2   2   0   2   2   2   0   0   0   0   0   2   2   0   2   0   0   0   0   0   0   0   2   2   2   0   2   2   0   0   2   2   2   0   0   0   2   0   0   2   2   2   2   0   0   0   2   2
 MK-6-12                0   0   0   2   0   2   0   0   0   0   2   0   2   2   2   0   2   0   2   2   2   2   2   2   0   2   0   2   2   2   2   2   2   2   0   2   0   0   0   0   2   2   0   2   2   0   2   0   2   0   0   0   2   0   2   2   0   2   2   0   2   0   2   0   2   0   2   0   0   0   2   0   2   2   2   0   0   0   0   2   0   2   0   2   0   2   0   2   0   2   2   0   0   2   0   2   0   0   2   2   2   0   0   0   0   2   2   2   2   0   2   2   0   2   0   2   0   2   0   0   0   0   2   2   2   0   2   2   2   2   2   2   2   0   0   0   2   0   0   2   0   2   2   2   0   2   2   0   0   0   0   2   2   2   0   2   2   2   2   0   0   0   0   2   2   0   2   0   0   0   0   0   2   0   2   2   0   0   2   2   0   2   2   0   2   0   2   0   2   0   0   2   2   0   2   0   0   0   2   2
 MK-6-13                0   0   2   2   0   2   0   0   0   0   2   0   2   2   2   0   2   0   2   2   2   2   2   2   2   0   0   2   2   2   2   0   2   2   0   0   0   0   0   0   2   2   0   2   2   0   0   0   2   0   0   2   2   0   2   2   0   2   2   0   2   0   2   0   2   2   2   0   0   0   0   0   2   2   2   0   0   0   0   2   0   2   0   0   0   2   0   2   0   2   0   0   0   2   2   2   0   0   2   2   2   0   2   0   0   2   2   2   2   0   2   2   0   2   0   2   0   2   0   0   0   0   2   2   2   0   2   2   2   2   2   2   2   0   0   0   0   0   0   2   2   2   2   2   0   2   2   0   0   0   0   2   2   0   2   2   2   2   0   0   0   0   0   2   2   0   2   0   0   0   0   0   2   0   2   2   0   0   2   2   0   2   2   2   2   0   2   0   2   0   0   2   2   0   2   0   0   0   2   0
 MK-6-14                0   0   2   2   0   0   0   0   0   0   0   0   2   2   2   0   2   2   2   2   2   2   2   2   2   0   0   0   2   0   2   2   2   2   0   0   0   0   0   0   2   2   0   2   2   2   0   0   2   0   0   2   2   0   0   0   2   2   2   0   2   0   2   0   2   2   2   0   0   0   0   0   2   2   2   0   0   2   0   2   0   2   0   0   0   2   0   2   0   2   0   0   0   2   2   2   0   0   2   2   2   0   2   0   0   0   2   2   2   0   2   2   0   2   0   0   0   2   0   0   0   2   2   2   2   0   2   2   2   2   2   0   0   0   2   0   0   2   0   2   2   2   2   0   0   2   2   0   0   0   0   2   2   0   2   0   2   0   0   0   0   0   0   2   2   2   2   0   2   0   2   0   2   0   2   2   0   0   2   2   0   2   2   2   2   0   2   0   2   0   0   2   2   0   2   0   2   0   2   0
 MK-6-15                0   0   2   2   0   0   0   0   0   0   0   0   2   2   2   0   2   2   2   2   2   2   2   0   2   0   0   0   2   2   2   2   2   2   0   2   0   0   0   0   0   2   0   0   2   2   0   0   2   0   0   2   2   0   0   0   2   2   2   2   2   2   2   0   2   2   2   0   0   0   0   0   2   2   2   2   0   2   0   0   0   2   0   2   0   2   0   2   0   2   0   0   0   2   2   0   0   0   2   2   2   0   2   0   2   0   2   2   2   0   2   2   0   2   0   0   0   2   0   0   0   2   2   2   2   0   2   2   2   2   2   2   0   0   2   0   2   2   0   2   2   2   2   0   0   0   2   0   0   0   2   2   2   2   0   0   2   0   0   0   0   2   0   2   2   2   2   0   2   0   2   2   2   0   2   2   0   0   2   2   0   2   2   2   2   0   2   0   2   0   0   2   2   0   2   0   2   0   2   0
 MK-6-16                0   0   2   2   0   0   0   0   0   0   0   0   2   2   2   0   2   2   0   2   2   0   2   0   0   0   0   0   2   2   0   2   0   2   2   2   0   0   0   0   0   2   0   0   2   2   0   0   2   0   0   2   2   0   0   0   2   2   2   2   2   2   2   0   2   2   2   0   0   0   0   0   2   2   2   2   0   0   0   0   0   2   0   2   0   2   0   2   2   2   0   0   2   2   2   0   0   0   2   2   2   0   2   0   2   0   0   2   0   0   2   2   0   2   2   0   0   2   2   0   0   2   2   2   0   0   2   2   2   2   2   2   0   0   2   0   2   2   2   2   0   2   2   0   0   0   2   0   0   0   2   2   2   2   0   0   2   0   0   0   2   0   0   2   2   2   2   0   2   0   2   2   0   0   2   2   0   0   2   2   0   0   2   2   2   0   2   0   0   0   0   2   2   0   2   0   0   0   2   0
 
!****************************************** Phenotypic Data **********************************************************
!-100.0 is resevred for missing phenotype
SimulatedTrait1        15.6762   14.0933   15.2768   14.2000   16.0203   14.6728   12.7374   16.1318   16.4592   13.4497   15.4099   17.2721   13.7102   15.6995   16.4717   17.0489   13.7292   15.0450   16.5446   17.2631   15.8457   15.2184   15.0080   16.3737   16.7333   12.9033   15.0721   14.1919   14.2724   13.5343   13.0700   13.3878   11.7056   16.5268   15.0768   18.1184   14.3788   14.9637   14.1646   14.6024   14.1730   13.9389   14.3457   12.5797   16.0461   14.2103   15.3718   16.0720   15.0936   14.7414   14.4841   16.1788   14.4828   14.1652   14.4879   15.7041   12.8171   17.6163   13.9554   14.7890   13.9709   15.6472   18.0525   16.2670   14.1768   14.3244   17.2223   13.1661   14.4649   13.5913   16.6869   14.8134   16.0048   12.7142   13.4836   14.8664   14.9122   16.8268   17.2282   16.2492   16.4518   14.4790   15.2400   14.2275   14.4018   17.2988   15.2403   14.1616   13.0889   17.2734   15.3417   15.9778   12.8534   13.8582   14.6084   16.2536   15.2770   16.6176   16.4990   15.4937   15.8489   14.9821   14.9768   16.6483   14.1358   13.2554   15.5423   14.3857   16.3544   15.1078   16.5642   14.6296   16.3032   12.9276   13.9647   15.2942   13.6459   16.8468   13.7412   15.6317   13.6531   15.6612   14.9453   16.5665   15.8710   14.2336   15.5598   16.5893   15.0887   17.3004   15.9919   14.7484   15.5519   16.3794   16.1210   13.7351   15.2041   13.6265   15.6711   16.3354   12.9904   13.6738   14.1250   13.7722   16.0833   15.8777   15.4475   13.7071   15.4371   16.6700   17.0226   15.7358   14.8459   17.1558   14.5367   13.9382   13.4797   13.5721   15.1141   14.8742   15.3104   14.1515   14.7845   13.6673   14.8280   16.0821   16.6372   14.5472   15.5074   13.0425   14.4294   12.7722   14.3873   14.1378   16.4677   16.2639   12.4206   15.9527   16.4516   16.3845   15.7253   15.5302   13.9639   13.3457   15.2344   15.3859   13.9232   16.2236   15.0769   14.5312   15.6776   16.1519   15.4861   17.0107   15.0333   14.9949   16.3019   15.3519   14.7853   14.9414
SimulatedTrait2         9.1065    9.6996    9.7409   10.6563   10.3033    8.5284   10.3344    9.5342    9.5637    9.8774    8.5645    9.7319   10.6956    8.6105    9.3558   10.7524   10.2773    9.0570    9.2117    8.7342    9.4144    9.6084   10.4881    9.5045    9.5424   10.0772   11.5438   10.4535    9.8306   10.9187   10.8701   10.5178   10.6699    9.4013   11.3789   10.0411   10.6660   10.6402    9.4631   10.5728   10.3751   10.2929    9.3310   11.0907    9.0707    9.7174   10.0088    9.9064    9.8161    9.8133   10.0254    9.8129   10.4893   10.2805   10.2474   10.3555   10.7246    9.6524   10.4571   10.6241   11.0666    9.3815    9.3965    9.4775   10.6916    9.9051    9.2531   10.8214    9.7973    9.9278    9.8457    8.9556    9.5811   10.4608   10.9788    9.3133   11.4931    9.5116   10.0775    9.3270    9.2965   10.0999    9.9267   10.5189    9.9586    9.6860    9.3429   10.6151   11.6508    9.6284    8.7362    9.8885   11.0209   10.8305    9.3373    9.4747   10.1184    9.0900    9.2775    9.9967   10.1317   10.2166   10.7184    9.6206    9.3057   10.6062   10.2019   10.0779    9.3495   10.4547    8.9134   10.3206    9.6705   10.5089   10.6752    9.8975   10.6466    9.5970    9.5780    9.8160    9.7682    8.5423   10.7211   10.1788    9.9315    9.3764    8.4729    8.9637    9.6570    9.3833    9.7180    8.7244    9.2093   10.5769    9.2274   10.5300    9.6639   10.1951    9.9449    9.0104   10.2801   10.9160    9.0337   10.6844    9.7300    8.6887   10.3401    9.7452   10.3525    9.6650   10.1110    9.2436    9.6246    9.1974    9.9639   10.0107   11.0260   10.5996   10.6346    9.6927   10.3852   10.4282   10.1006   10.7399    9.6640   10.4398    9.5252   10.1232    8.9577   10.8229   10.4298   10.6268   10.0028   10.8020   10.0559   10.8958    9.9734    9.1928    9.6513   10.1543   11.3872    9.6002    9.7069    9.8589   10.1786    8.9676   10.0590    8.9907    9.6522   10.9977    9.2580   10.7196    9.8439   10.2610    9.4499    9.6313   10.1953    9.1741   10.9469   10.6605
 
