# Supplementary material for: Inclusive Composite Interval Mapping of QTL by Environment Interactions in Biparental Populations
Source: PLoS One. 2015 Jul 10;10(7):e0132414. doi: 10.1371/journal.pone.0132414 (PMC4498613; doi:10.1371/journal.pone.0132414)
Supplement: S5 File — (ZIP) [file pone.0132414.s005.zip › H=0.5/L1/run_00184.met]

!**********************Note: lines staring with "!" are remarks and will be ignored in the program********************
!*********************************General Information**********************************
!Assuming F1 = P1 x P2, populations available in QTL IciMapping are: 
!  1, P1BC1F1 = P1 x F1, the first backcrossing where P1 is used as the recurrent parent;
!  2, P2BC1F1 = P2 x F1, the first backcrossing where P2 is used as the recurrent parent;
!  3, F1DH, F1-derived doubled haploids; 
!  4, RIL or F1RIL, recombination inbred lines through the repeated selfing of F1;
!  5, P1BC1RIL, recombination inbred lines through the repeated selfing of P1BC1F1;
!  6, P2BC1RIL, recombination inbred lines through the repeated selfing of P2BC1F1;
!  7, F2, the selfing generation of F1;
!  8, F3, the selfing generation of F2;
!  9, P1BC2F1, the second backcrossing where P1 is used as the recurrent parent; 
! 10, P2BC2F1, the second backcrossing where P2 is used as the recurrent parent;
! 11, P1BC2RIL, recombination inred lines through the repeated selfing of P1BC2F1; 
! 12, P2BC2RIL, recombination inred lines through the repeated selfing of P2BC2F1; 
! 13, P1BC1F2, the selfing generation of P1BC1F1; 
! 14, P2BC1F2, the selfing generation of P2BC1F1; 
! 15, P1BC2F2, the selfing generation of P1BC2F1; 
! 16, P2BC2F2, the selfing generation of P2BC2F1; 
! 17, P1BC1DH, P1BC1F1-derived doubled haploids; 
! 18, P2BC1DH, P2BC1F1-derived doubled haploids; 
! 19, P1BC2DH, P1BC2F1-derived doubled haploids; 
! 20, P2BC2DH, P2BC2F1-derived doubled haploids; 
   3      !Mapping Population (see remarks above)
   2      !Mapping Function (1 for Kosambi; 2 for Haldane; 3 for Morgan)
   2      !Marker Space Type (1 for intervals; 2 for positions)
   1      !Marker Space Unit(1 for centiMorgans; 2 for Morgan)
   6      !Number of Chromosomes (or Linkage Groups)
 200      !Size of the mapping population
   2      !Number of environments
 
!***************************************** Chromosomes and Linkage Maps **********************************************
!Chromosome                 NumMarkers
-CH1                        16
-CH2                        16
-CH3                        16
-CH4                        16
-CH5                        16
-CH6                        16
!Linkage map (Marker name followed by position or the interval length)
 MK-1-1                1     0.000
 MK-1-2                1    10.000
 MK-1-3                1    20.000
 MK-1-4                1    30.000
 MK-1-5                1    40.000
 MK-1-6                1    50.000
 MK-1-7                1    60.000
 MK-1-8                1    70.000
 MK-1-9                1    80.000
 MK-1-10               1    90.000
 MK-1-11               1   100.000
 MK-1-12               1   110.000
 MK-1-13               1   120.000
 MK-1-14               1   130.000
 MK-1-15               1   140.000
 MK-1-16               1   150.000
 MK-2-1                2     0.000
 MK-2-2                2    10.000
 MK-2-3                2    20.000
 MK-2-4                2    30.000
 MK-2-5                2    40.000
 MK-2-6                2    50.000
 MK-2-7                2    60.000
 MK-2-8                2    70.000
 MK-2-9                2    80.000
 MK-2-10               2    90.000
 MK-2-11               2   100.000
 MK-2-12               2   110.000
 MK-2-13               2   120.000
 MK-2-14               2   130.000
 MK-2-15               2   140.000
 MK-2-16               2   150.000
 MK-3-1                3     0.000
 MK-3-2                3    10.000
 MK-3-3                3    20.000
 MK-3-4                3    30.000
 MK-3-5                3    40.000
 MK-3-6                3    50.000
 MK-3-7                3    60.000
 MK-3-8                3    70.000
 MK-3-9                3    80.000
 MK-3-10               3    90.000
 MK-3-11               3   100.000
 MK-3-12               3   110.000
 MK-3-13               3   120.000
 MK-3-14               3   130.000
 MK-3-15               3   140.000
 MK-3-16               3   150.000
 MK-4-1                4     0.000
 MK-4-2                4    10.000
 MK-4-3                4    20.000
 MK-4-4                4    30.000
 MK-4-5                4    40.000
 MK-4-6                4    50.000
 MK-4-7                4    60.000
 MK-4-8                4    70.000
 MK-4-9                4    80.000
 MK-4-10               4    90.000
 MK-4-11               4   100.000
 MK-4-12               4   110.000
 MK-4-13               4   120.000
 MK-4-14               4   130.000
 MK-4-15               4   140.000
 MK-4-16               4   150.000
 MK-5-1                5     0.000
 MK-5-2                5    10.000
 MK-5-3                5    20.000
 MK-5-4                5    30.000
 MK-5-5                5    40.000
 MK-5-6                5    50.000
 MK-5-7                5    60.000
 MK-5-8                5    70.000
 MK-5-9                5    80.000
 MK-5-10               5    90.000
 MK-5-11               5   100.000
 MK-5-12               5   110.000
 MK-5-13               5   120.000
 MK-5-14               5   130.000
 MK-5-15               5   140.000
 MK-5-16               5   150.000
 MK-6-1                6     0.000
 MK-6-2                6    10.000
 MK-6-3                6    20.000
 MK-6-4                6    30.000
 MK-6-5                6    40.000
 MK-6-6                6    50.000
 MK-6-7                6    60.000
 MK-6-8                6    70.000
 MK-6-9                6    80.000
 MK-6-10               6    90.000
 MK-6-11               6   100.000
 MK-6-12               6   110.000
 MK-6-13               6   120.000
 MK-6-14               6   130.000
 MK-6-15               6   140.000
 MK-6-16               6   150.000
!*********************************** Marker Types ********************************************************************
!Co-dominant marker: When heterozygote F1 is present, P1 is coded as 2, F1 is coded as 1, and P2 is coded as 0; Otherwise, P1 is coded as 2, and P2 is coded as 0. 
!Dominant marker: When heterozygote F1 is present, P1 and F1 are coded as 12, and P2 is coded as 0; Otherwise, P1 is coded as 2, and P2 is coded as 0.  
!Recessive markers: When heterozygote F1 is present, P1 is coded as 2, and F1 and P2 are coded as 10; Otherwise, P1 is coded as 2, and P2 is coded as 0. 
!Missing marker is coded as -1. 
 MK-1-1                 0   0   0   2   2   2   0   2   0   0   0   2   0   0   0   2   2   0   0   0   2   2   0   0   2   0   0   2   2   2   2   2   0   2   0   2   2   2   0   0   0   2   2   0   2   2   0   2   0   2   0   0   2   2   2   0   2   2   2   2   0   2   0   2   2   0   2   0   0   0   2   0   0   2   2   0   2   0   2   0   2   0   2   0   0   0   0   0   0   2   2   0   2   2   0   2   2   0   2   2   0   0   0   0   0   0   2   0   0   0   2   0   0   2   0   2   0   0   2   0   0   0   0   0   2   2   0   2   0   0   0   0   2   0   0   0   0   0   0   2   0   2   2   0   2   0   0   2   2   2   2   0   2   0   2   2   0   2   2   2   2   0   2   0   2   0   2   2   0   2   0   2   0   2   2   0   2   2   2   0   2   0   0   0   0   0   0   2   0   2   2   0   2   0   0   0   2   0   2   2
 MK-1-2                 0   0   0   2   2   2   0   2   0   2   0   2   0   0   2   0   2   0   0   0   2   2   0   0   2   0   0   2   0   2   2   0   0   2   0   2   2   2   0   0   0   2   2   0   0   2   0   2   0   2   0   0   2   2   2   0   2   2   2   2   0   2   0   2   2   0   2   0   2   0   2   0   0   2   2   0   2   0   2   0   2   0   2   0   0   0   0   0   0   2   2   0   2   2   0   2   2   0   2   2   0   0   0   0   0   0   2   0   0   0   2   0   0   2   0   2   0   0   2   0   0   0   0   0   2   2   0   2   0   2   0   0   2   2   0   0   0   0   0   0   2   2   2   2   2   2   0   2   2   2   2   0   2   0   2   2   0   2   2   2   2   0   2   0   2   0   2   2   2   2   0   2   0   0   2   0   2   2   2   0   2   0   0   0   0   2   0   2   0   2   2   0   2   2   0   0   0   0   2   2
 MK-1-3                 0   0   0   2   2   2   0   2   0   2   0   2   0   0   2   0   2   0   0   0   2   2   0   2   2   0   0   2   0   2   2   2   0   2   0   2   2   2   0   0   2   2   2   0   0   2   0   2   0   2   0   2   0   2   2   0   2   2   2   2   0   2   2   2   2   0   2   0   0   0   2   0   0   2   2   2   2   0   2   0   2   0   2   0   0   0   0   0   0   0   2   0   2   2   0   2   2   0   2   2   0   0   0   0   0   0   0   0   0   0   2   0   0   2   2   2   0   0   2   0   2   0   0   0   2   2   0   0   2   2   0   0   2   2   0   0   0   0   0   2   2   2   2   2   2   2   0   2   2   2   2   0   2   0   2   2   0   2   2   2   2   0   2   0   2   0   2   2   2   2   0   2   0   0   2   0   2   2   2   0   2   0   0   0   0   2   0   2   0   2   2   0   2   2   0   0   0   0   2   0
 MK-1-4                 0   0   0   2   2   2   0   2   0   0   0   2   0   0   2   2   2   0   2   0   0   2   0   2   2   0   0   2   0   2   0   2   2   2   0   2   2   2   0   0   2   2   2   0   0   2   0   2   0   2   2   2   0   2   2   0   2   2   2   2   0   2   2   2   0   0   2   0   0   0   2   0   0   2   2   2   2   0   2   0   2   0   2   0   0   0   0   0   0   0   0   0   2   2   0   2   2   0   2   2   0   0   0   0   0   0   0   0   0   0   2   0   0   2   2   2   0   0   2   0   0   0   0   0   2   0   0   0   2   2   0   2   2   2   0   0   0   2   0   2   2   2   2   2   2   2   2   2   2   2   2   0   2   0   2   2   0   2   0   2   2   0   2   0   2   0   2   0   2   2   0   2   2   0   2   0   2   2   2   0   2   0   0   0   0   2   0   2   0   2   2   0   2   2   0   0   0   0   2   0
 MK-1-5                 0   2   0   2   2   2   0   2   0   0   0   2   0   0   2   2   2   0   2   0   0   2   0   2   2   0   0   2   0   2   0   2   2   2   0   0   0   2   0   0   2   2   2   0   0   2   0   2   0   2   2   2   0   2   2   0   2   2   2   2   0   2   2   2   0   0   2   0   0   0   2   0   0   0   2   2   0   0   2   0   2   0   2   0   0   0   0   0   0   0   0   0   2   2   0   0   2   0   2   2   0   0   0   0   0   0   0   0   0   0   2   0   0   2   2   2   0   0   2   0   0   0   2   0   2   0   0   0   2   2   0   2   2   2   0   0   0   2   0   2   2   2   2   2   2   0   2   2   2   2   2   0   0   0   2   2   0   2   0   2   2   0   2   0   2   0   2   0   2   2   0   2   2   0   2   0   2   2   2   0   2   0   0   0   0   2   0   2   2   2   2   0   2   2   0   0   0   0   2   0
 MK-1-6                 0   2   0   2   2   2   0   2   0   0   0   2   0   0   2   2   2   0   2   0   0   2   0   2   0   0   0   2   0   2   0   2   2   2   2   0   0   2   2   2   2   0   2   0   0   2   0   2   0   2   2   2   0   2   2   0   2   2   2   2   0   0   2   2   0   0   2   0   0   0   2   0   0   0   2   2   2   0   2   0   2   0   2   2   2   0   0   0   0   0   0   0   2   2   0   0   2   0   2   2   0   0   2   0   0   0   0   0   2   0   2   0   0   2   2   2   0   0   2   0   0   0   2   0   2   0   0   0   0   0   0   2   2   2   0   0   0   2   0   2   2   2   2   2   2   0   0   2   2   0   2   0   0   2   2   2   0   2   0   2   2   0   2   2   2   0   2   0   2   2   0   2   2   0   2   0   2   2   2   0   2   0   2   0   0   2   0   2   2   2   2   0   2   2   0   0   0   0   2   0
 MK-1-7                 2   0   0   2   2   2   0   2   0   0   0   2   0   0   2   2   2   0   2   0   0   2   0   2   0   0   0   2   0   2   0   2   0   2   0   0   0   2   2   2   2   0   2   0   0   2   0   2   2   2   2   2   0   2   2   0   2   2   2   2   0   0   2   2   0   0   2   0   0   0   2   0   0   0   2   2   2   2   2   0   2   0   2   2   2   0   0   2   0   0   0   0   2   2   0   0   2   0   2   2   0   0   2   0   2   0   0   0   2   2   2   0   0   2   2   2   0   0   2   0   0   0   2   0   2   0   0   0   0   0   0   0   2   0   0   0   0   2   0   2   2   2   2   2   2   0   0   2   2   2   2   0   0   2   2   2   0   2   0   2   2   0   0   2   2   0   2   0   2   2   0   2   2   0   2   2   2   2   2   0   2   0   2   0   0   2   0   2   2   2   2   2   2   2   0   0   0   0   2   0
 MK-1-8                 2   0   0   2   0   2   2   2   0   0   0   2   0   2   2   2   2   0   2   0   0   2   0   2   0   0   0   2   0   2   0   0   0   2   2   0   0   2   2   2   2   2   2   0   0   2   0   2   2   2   2   2   0   2   2   0   2   2   2   2   0   0   2   2   0   0   2   0   0   0   2   0   0   0   2   2   2   2   2   0   2   0   0   2   2   0   0   2   0   0   0   0   2   0   0   0   2   2   2   2   0   0   2   0   2   0   0   0   2   2   2   0   0   2   2   2   0   0   2   0   0   0   2   0   2   0   0   0   0   0   0   0   2   0   0   0   0   2   0   2   2   2   2   2   2   0   0   2   2   2   2   0   0   2   2   0   0   2   0   2   2   0   0   2   2   0   2   0   2   2   0   2   2   0   2   2   2   2   2   0   2   0   0   0   0   2   0   0   2   2   2   2   2   2   0   0   0   2   2   0
 MK-1-9                 2   0   0   2   0   2   2   2   0   0   0   2   0   2   2   2   2   0   2   0   0   2   0   2   0   0   0   0   0   2   0   2   0   2   2   0   0   2   2   2   0   2   2   0   0   2   0   2   2   2   2   2   2   2   2   0   2   2   2   2   2   0   2   2   0   0   2   0   0   0   2   0   0   0   2   2   0   2   2   0   2   0   0   2   2   0   0   2   0   0   0   0   2   2   0   0   2   2   2   2   0   0   2   2   2   0   0   0   2   2   2   0   0   2   2   2   0   0   0   0   0   0   2   0   2   0   0   0   2   0   0   0   2   0   0   0   0   2   0   2   2   2   2   2   0   0   0   2   2   2   2   0   0   2   2   0   0   2   0   2   2   0   2   2   2   0   2   0   2   2   0   2   2   0   2   2   2   2   2   0   2   0   0   0   0   2   0   0   2   2   0   0   2   2   0   0   0   2   2   0
 MK-1-10                2   0   0   0   0   2   2   2   0   0   2   2   0   2   2   0   2   0   2   0   0   2   0   2   0   0   0   0   0   2   0   2   0   2   2   0   0   2   2   2   0   2   2   0   0   2   0   2   2   2   2   2   0   2   2   0   2   2   2   2   2   0   2   2   0   0   2   0   0   0   2   0   0   0   2   2   0   2   2   0   2   2   0   2   0   0   0   2   0   0   2   0   2   2   0   0   2   2   2   2   0   0   2   2   2   0   0   0   2   2   0   0   0   2   2   2   0   0   0   0   2   0   2   0   2   0   0   2   2   0   0   0   2   0   0   0   0   2   0   2   2   2   2   2   0   0   0   2   2   2   2   0   0   2   2   2   0   2   0   2   2   0   2   2   2   0   2   0   2   2   0   2   2   2   0   2   2   2   2   0   2   0   0   0   0   2   0   0   2   2   0   0   2   2   0   0   0   2   2   0
 MK-1-11                2   0   2   0   2   2   2   2   0   2   2   2   0   2   2   0   2   0   2   0   0   0   0   2   0   2   0   0   0   2   2   2   0   2   2   0   0   2   2   2   0   2   2   0   0   2   0   2   2   2   2   2   0   0   2   0   2   2   2   2   0   0   2   2   0   0   2   0   0   0   2   0   0   0   2   2   2   2   2   0   2   0   2   2   0   0   0   2   0   0   2   0   2   2   0   0   2   2   2   2   0   0   2   2   2   0   2   0   2   2   0   0   0   2   2   2   0   0   2   0   2   0   0   0   2   0   0   2   2   0   2   2   2   0   0   0   0   2   0   2   2   2   2   0   0   0   0   2   2   2   2   0   0   2   2   2   0   2   0   2   2   0   2   0   2   0   2   0   2   2   0   2   2   2   0   2   2   2   2   0   2   0   0   0   0   2   0   0   2   2   0   0   2   0   0   0   2   2   2   0
 MK-1-12                2   0   2   0   2   2   2   2   0   2   0   2   0   2   2   0   0   0   2   0   0   2   0   2   0   2   0   0   0   2   0   0   0   2   2   2   0   2   0   2   0   2   2   0   2   2   0   2   2   2   0   2   2   0   2   0   2   2   2   2   0   0   2   2   0   0   2   2   0   0   0   0   0   0   2   2   2   0   2   0   2   0   2   2   0   0   0   2   0   0   2   0   2   2   0   0   2   2   2   2   0   0   2   2   2   0   2   0   2   2   0   0   0   2   2   2   0   0   2   0   0   0   0   0   2   0   0   2   2   0   2   2   2   2   0   0   0   2   0   2   2   2   2   0   0   0   0   2   2   2   2   0   0   2   2   2   2   2   0   2   2   0   2   0   2   0   2   0   0   2   0   2   2   2   0   2   2   2   2   0   2   0   0   0   0   2   0   0   2   2   0   0   2   0   0   0   2   2   2   0
 MK-1-13                2   0   2   0   2   2   2   2   0   2   0   2   0   2   0   0   0   0   2   0   0   2   0   2   0   2   0   0   0   2   0   0   0   2   2   2   0   2   0   2   0   2   2   2   2   2   0   2   2   2   0   2   2   2   2   0   2   2   2   2   0   0   2   2   2   0   0   2   0   0   0   0   0   0   2   2   2   0   2   0   0   0   2   2   2   2   0   2   0   0   0   0   2   2   2   0   2   0   2   2   0   0   2   2   2   0   2   0   2   2   2   0   0   2   0   2   2   0   2   0   0   0   0   2   2   2   0   2   2   0   2   2   2   2   0   2   2   2   0   0   2   2   2   0   0   0   0   2   2   2   2   0   0   2   2   2   2   2   0   2   2   0   2   0   2   0   2   0   0   2   0   2   2   2   0   2   0   2   2   0   2   0   0   0   0   0   0   0   2   2   0   0   2   0   0   0   2   2   2   0
 MK-1-14                2   0   2   0   2   2   2   2   0   2   0   2   0   2   0   0   0   2   2   0   0   2   0   2   0   2   0   0   2   2   0   0   0   2   2   2   0   2   0   2   0   2   2   2   2   2   0   2   2   2   0   2   2   2   2   0   2   2   2   2   0   0   2   2   2   0   0   2   0   0   0   0   0   0   2   2   2   0   2   2   0   0   2   0   2   2   0   2   0   0   0   2   2   2   2   0   0   0   2   2   0   0   2   2   2   0   2   0   2   2   2   0   2   2   0   2   2   0   0   0   0   2   2   2   2   2   0   2   2   0   2   2   2   2   0   2   2   2   0   0   0   2   2   0   0   0   0   2   0   2   2   2   0   2   2   2   2   2   0   2   0   0   2   0   2   0   2   0   0   2   0   2   2   2   0   0   0   2   2   0   2   0   0   0   0   0   0   0   0   0   0   0   2   0   0   0   2   2   0   0
 MK-1-15                2   0   2   0   2   2   2   2   0   2   0   2   0   2   0   0   0   2   2   2   0   2   0   2   0   2   0   0   2   2   0   0   0   2   2   2   0   2   0   2   0   2   2   2   2   2   0   2   2   2   0   2   2   2   2   0   2   2   2   2   0   0   2   2   2   0   0   2   0   0   0   0   0   0   2   2   2   0   2   2   0   0   2   0   2   2   0   2   0   0   0   2   2   2   2   0   0   0   2   2   0   0   2   2   2   0   2   0   2   2   2   0   2   2   0   2   2   0   0   0   0   2   2   2   2   2   0   2   2   0   2   2   2   2   0   2   2   2   0   0   0   0   2   0   0   0   0   2   0   2   2   2   0   2   2   2   2   2   0   2   0   0   0   0   2   0   2   0   0   2   0   0   0   0   0   0   0   2   0   0   2   0   2   0   0   0   0   0   0   0   0   0   2   0   0   0   2   0   0   2
 MK-1-16                0   0   2   0   2   0   2   2   0   2   0   2   0   2   0   0   0   2   2   2   0   2   0   2   0   2   0   0   2   2   0   0   0   2   2   2   0   2   0   0   0   2   2   2   2   2   0   2   2   2   0   2   2   2   2   0   2   0   2   2   0   0   2   2   2   0   0   2   0   0   0   0   0   0   2   2   2   0   2   2   0   0   2   0   0   2   0   2   0   0   0   2   2   2   0   0   2   0   2   2   0   0   2   2   2   0   2   0   0   2   2   0   2   2   0   2   2   2   0   0   0   2   2   2   2   2   0   2   2   2   2   2   2   2   0   0   2   2   0   0   0   0   2   0   0   0   0   2   0   2   2   2   0   2   2   2   2   2   0   2   0   0   0   0   2   0   2   2   0   2   0   0   0   0   0   0   0   0   0   0   2   0   2   0   0   0   0   2   0   0   0   0   2   0   0   0   2   0   0   2
 MK-2-1                 0   0   0   2   2   0   2   2   2   0   2   2   2   0   0   2   0   2   2   2   2   0   2   0   0   0   2   2   2   0   0   0   2   2   0   0   2   0   2   0   2   0   2   2   2   0   0   2   2   2   2   0   0   2   2   2   2   0   0   2   2   2   0   2   2   0   2   2   0   0   0   0   2   0   2   0   2   0   0   2   2   0   2   2   0   0   0   0   2   0   2   2   0   2   2   0   0   0   0   0   2   0   0   2   0   0   0   0   0   2   2   2   2   2   2   2   2   0   2   0   0   2   0   0   2   2   2   2   0   2   2   0   0   2   2   2   2   0   2   2   0   2   2   2   0   2   2   0   2   0   2   0   2   2   0   0   0   0   0   0   2   2   2   2   0   0   2   2   0   0   2   2   0   0   0   0   2   2   2   0   2   2   0   2   2   0   2   2   0   0   0   2   2   2   0   0   2   2   0   0
 MK-2-2                 0   0   0   2   2   0   2   2   2   0   2   2   2   0   0   2   0   2   2   2   2   0   2   0   0   0   2   2   2   0   0   0   2   2   0   0   0   0   2   0   2   0   2   2   2   0   0   2   2   2   2   0   0   2   2   2   2   0   0   2   2   0   2   2   2   0   2   2   0   0   0   0   2   0   2   0   2   0   0   2   2   0   2   2   0   0   0   0   2   0   2   2   0   2   0   0   0   0   0   0   2   0   0   0   2   0   0   0   0   2   2   2   2   2   2   2   2   2   2   0   0   2   0   0   2   2   2   2   0   2   2   0   0   2   2   2   2   0   2   2   0   2   2   2   0   2   2   0   2   0   2   0   2   2   0   0   0   0   0   0   2   2   2   2   0   0   2   2   0   0   2   2   0   0   0   0   2   2   2   0   2   0   0   2   2   0   2   2   0   2   0   2   2   2   0   0   2   0   0   0
 MK-2-3                 0   0   0   2   2   0   2   2   2   0   2   0   2   0   0   0   0   2   0   2   2   2   2   0   0   2   0   2   2   2   0   0   2   2   0   0   0   0   2   0   2   0   2   2   2   0   0   2   0   0   2   0   0   2   2   0   0   0   0   2   2   0   2   2   0   0   0   2   0   0   0   0   2   0   2   0   2   0   0   2   2   0   2   2   0   0   0   0   2   0   2   2   0   2   0   0   0   0   0   0   2   0   0   0   2   0   0   0   0   2   2   2   2   2   2   2   2   0   2   0   0   2   0   0   2   2   2   2   0   2   2   0   0   2   2   2   2   0   2   2   0   2   2   2   0   2   2   0   2   0   2   0   2   2   0   0   0   0   0   0   2   2   2   2   0   0   2   2   2   0   2   2   2   0   0   0   2   2   2   0   0   0   0   2   2   0   2   2   2   2   0   2   2   2   0   0   0   0   0   0
 MK-2-4                 0   0   0   2   2   0   2   0   2   0   2   0   2   2   0   0   0   2   0   2   2   2   2   0   0   2   0   2   2   2   0   0   2   2   0   0   0   0   2   0   0   0   2   2   2   0   0   2   0   2   2   0   0   2   2   0   0   0   0   2   2   0   2   0   0   0   0   2   0   0   0   0   2   0   2   0   2   0   0   2   2   0   2   2   0   2   0   0   2   0   2   2   0   2   2   0   0   0   0   0   2   0   2   2   2   0   0   0   0   2   2   2   2   2   2   2   2   0   2   0   0   2   0   0   2   2   2   0   0   2   2   0   0   2   2   0   2   0   2   2   2   2   2   0   0   2   2   0   2   0   2   0   2   2   0   0   0   0   0   0   2   2   2   2   0   2   2   0   2   0   2   2   2   0   0   0   2   2   2   0   0   0   0   2   0   0   0   2   2   2   0   2   2   2   0   2   0   0   0   0
 MK-2-5                 0   0   0   2   2   0   2   0   2   0   2   0   2   0   0   0   2   2   0   2   2   2   2   0   0   2   2   2   2   2   0   0   2   2   0   2   0   0   2   0   0   0   2   2   2   0   0   0   0   0   2   0   0   0   2   2   0   0   0   2   2   0   2   0   0   0   0   2   0   2   0   0   2   0   2   0   2   0   0   2   2   0   2   2   0   2   0   0   2   0   2   2   2   2   2   0   0   0   0   0   2   0   2   2   2   2   0   0   2   0   0   2   2   2   2   0   2   0   2   0   0   2   0   2   2   2   2   0   2   2   2   0   0   2   2   0   2   0   2   2   2   2   2   0   0   2   2   0   2   0   2   2   2   2   0   0   0   0   0   0   2   2   0   0   0   2   2   0   0   0   2   2   2   2   0   0   2   2   2   0   0   0   0   0   0   0   0   2   0   0   0   2   2   2   0   2   2   0   0   2
 MK-2-6                 0   0   0   2   2   0   2   0   2   0   2   0   2   0   0   0   0   2   0   2   2   2   0   0   0   2   2   2   2   2   0   0   2   2   0   0   0   0   2   0   0   0   2   2   2   0   0   0   0   0   2   0   0   0   2   2   0   0   0   2   2   0   2   2   0   0   0   2   0   2   0   0   2   0   2   0   2   0   0   2   2   0   2   2   0   2   0   0   2   0   0   2   2   2   2   0   0   0   0   0   2   0   2   2   2   2   0   2   2   0   0   2   2   0   2   0   2   0   2   0   2   2   0   2   2   2   2   0   2   2   2   0   0   2   2   0   2   0   0   2   2   2   2   0   0   2   2   0   2   0   2   2   0   2   0   2   0   0   0   0   2   0   0   0   0   2   2   0   0   0   2   2   2   2   0   0   2   0   2   0   0   0   0   0   0   0   0   2   0   0   0   2   2   2   0   0   0   0   0   2
 MK-2-7                 0   0   0   2   2   2   2   0   2   0   2   0   2   0   0   0   0   0   0   0   2   2   0   0   0   2   2   2   2   2   0   2   2   2   0   0   0   0   2   0   0   0   2   0   2   0   0   0   0   0   2   0   0   0   2   2   0   0   0   2   2   0   0   2   0   0   0   2   0   2   0   0   2   0   2   0   2   0   0   2   2   0   2   2   0   2   0   0   0   0   0   2   2   2   2   0   0   0   0   0   2   0   2   2   2   2   0   2   0   0   0   2   2   2   2   0   2   0   2   0   2   2   0   2   2   2   2   0   2   2   0   0   0   2   2   0   2   0   0   0   0   2   2   0   0   2   2   0   2   0   2   2   0   2   0   2   2   0   0   0   2   0   0   0   0   2   2   0   0   0   0   2   2   2   0   0   2   0   2   0   0   0   0   0   0   0   0   2   0   2   0   0   0   2   0   0   0   0   0   2
 MK-2-8                 0   0   0   0   2   0   2   0   2   0   2   0   2   0   0   0   2   0   0   2   2   2   0   0   2   2   2   2   2   2   0   0   2   2   0   0   0   0   2   0   0   0   2   0   2   0   0   0   0   0   2   0   0   0   2   2   0   0   0   2   2   0   0   2   0   0   0   2   0   2   0   0   2   0   2   0   2   0   2   2   2   0   2   2   0   2   0   0   0   0   0   2   2   2   2   0   0   0   0   0   2   2   2   2   0   2   0   2   0   0   0   2   2   2   2   0   2   0   2   0   0   2   0   2   2   2   2   0   2   2   0   0   0   2   2   0   2   0   0   0   0   2   2   0   0   2   2   2   2   0   2   2   0   2   0   2   2   0   0   0   2   0   0   0   0   2   2   0   0   0   0   2   2   2   0   0   2   0   2   2   0   0   2   0   0   0   0   2   0   2   0   0   0   2   0   0   0   0   0   2
 MK-2-9                 0   2   0   0   2   0   2   0   2   0   2   0   2   0   0   0   2   0   0   2   2   0   2   0   0   2   2   2   2   2   0   0   0   2   0   0   0   0   2   0   0   2   2   2   2   0   0   0   0   0   2   2   0   0   2   2   0   0   0   2   2   0   0   2   0   2   0   2   0   2   2   0   2   0   2   0   2   0   2   2   2   0   2   2   0   2   0   0   2   0   0   2   2   2   2   0   0   0   0   0   2   2   2   2   0   2   0   2   0   0   0   2   2   2   2   0   2   0   2   0   0   2   0   2   2   2   2   0   2   2   0   0   2   2   0   0   2   0   0   0   0   2   2   0   0   2   2   0   2   0   2   0   0   2   0   2   0   0   0   2   2   0   2   0   0   2   0   0   2   0   0   2   2   2   0   0   2   0   2   2   0   0   2   0   0   0   0   2   0   2   0   0   0   2   0   0   0   0   0   2
 MK-2-10                0   2   0   0   2   2   2   0   2   0   2   2   2   0   0   0   2   0   0   2   2   2   2   0   0   2   2   0   2   2   0   2   2   2   0   2   2   0   2   0   0   2   2   2   2   0   0   0   0   0   2   2   0   0   2   2   0   0   0   2   2   0   0   2   0   2   0   2   0   2   2   0   0   0   2   0   2   0   2   2   2   0   2   2   0   2   0   0   2   0   0   2   2   0   2   2   0   0   0   0   2   2   2   2   0   2   2   2   0   0   0   2   2   2   2   0   2   0   2   0   0   0   0   2   2   0   2   0   2   2   0   0   2   2   0   0   2   2   2   2   0   2   2   0   0   2   2   0   2   0   2   0   0   2   0   2   0   2   2   0   2   0   0   0   0   2   0   0   2   2   0   2   2   2   0   0   2   0   2   2   0   0   2   0   0   2   0   2   0   2   0   2   0   2   0   0   0   0   0   2
 MK-2-11                0   2   0   0   2   2   2   0   2   0   2   2   2   0   0   0   2   0   0   2   2   2   2   0   0   2   2   0   0   2   0   2   2   0   2   2   2   0   2   0   2   2   2   2   2   0   0   0   0   0   0   2   0   0   2   2   0   0   0   2   2   0   0   2   0   2   0   2   2   2   0   0   0   0   2   0   2   2   2   2   0   0   0   2   0   0   0   0   2   0   0   2   2   0   2   2   0   0   0   0   2   2   2   2   0   2   2   2   0   0   0   2   2   2   2   0   2   0   2   0   0   0   2   2   0   0   2   0   2   2   0   0   2   2   0   0   0   2   2   0   0   2   0   2   0   0   0   0   2   0   2   0   2   2   0   2   2   2   2   0   2   0   0   0   0   2   0   0   2   2   0   2   0   2   0   0   2   0   2   2   0   0   2   0   0   2   0   2   0   2   0   2   0   2   0   0   2   0   0   0
 MK-2-12                0   2   0   0   2   2   2   0   2   0   2   0   2   0   0   0   2   0   0   2   2   2   2   0   0   2   2   0   2   2   0   2   2   0   2   2   2   0   2   0   2   2   2   2   2   0   0   0   0   0   2   2   0   0   2   2   0   0   0   2   2   0   2   2   0   2   0   2   2   0   0   0   0   0   2   0   2   2   2   2   0   0   0   2   0   0   0   0   2   0   2   2   2   0   2   2   0   0   0   0   2   2   2   2   0   2   2   0   0   0   0   2   2   2   2   0   2   0   2   0   0   2   2   2   0   0   2   0   2   2   0   0   2   2   0   0   0   2   2   0   0   2   0   2   2   0   0   0   2   0   2   0   2   2   0   2   0   2   2   0   2   0   0   0   0   2   2   0   2   2   0   2   0   0   0   0   2   0   2   2   2   0   2   0   0   2   0   2   0   2   0   2   0   2   0   0   2   2   0   2
 MK-2-13                2   2   0   0   2   2   2   0   0   0   2   0   2   0   0   0   2   0   2   2   2   2   0   0   0   2   2   0   2   2   0   2   2   0   2   2   2   0   2   2   2   2   2   2   2   0   0   0   0   0   2   0   0   0   2   2   0   0   2   2   2   0   2   2   0   2   0   2   2   0   0   0   0   0   2   0   2   2   2   2   0   0   2   2   0   2   0   0   2   0   2   2   0   0   2   2   0   0   0   0   2   2   2   0   0   2   2   2   0   0   0   0   2   2   2   0   2   0   2   0   0   2   2   2   2   0   2   0   2   2   2   0   2   2   0   0   0   2   2   0   0   2   0   2   2   0   0   0   2   0   0   0   2   2   0   0   0   2   2   0   2   0   0   2   0   2   2   0   2   0   0   2   0   0   2   0   2   0   2   2   2   0   2   0   0   2   0   2   0   0   0   2   2   0   0   2   2   2   0   2
 MK-2-14                2   2   0   0   0   2   2   0   0   0   2   2   2   0   0   0   2   0   2   2   0   2   0   0   0   0   2   0   2   2   0   2   2   0   2   2   0   0   2   2   2   2   2   2   2   0   0   0   0   0   0   0   2   0   2   0   2   0   2   2   2   0   2   2   2   2   2   2   2   0   0   0   0   0   2   0   2   2   2   2   0   0   2   0   0   2   0   0   2   2   2   2   0   0   2   2   0   0   0   0   2   2   2   0   0   2   2   2   0   0   0   0   2   2   2   0   2   2   2   0   0   2   2   2   2   0   2   0   2   2   2   0   2   0   0   0   0   2   2   2   0   2   0   2   0   0   2   0   2   0   0   0   2   2   0   0   0   2   2   0   2   0   0   2   0   2   2   0   2   0   0   2   0   0   2   0   2   0   2   2   2   0   2   0   0   2   0   2   0   2   0   2   2   0   0   2   2   2   0   2
 MK-2-15                2   2   0   2   2   2   2   0   0   0   2   0   2   2   0   0   2   2   2   0   2   0   0   0   0   0   0   0   2   2   0   2   2   0   0   2   0   0   2   2   2   2   2   2   2   0   0   0   0   0   0   0   2   0   2   0   2   2   2   2   2   0   2   2   2   0   2   2   2   0   0   0   0   0   2   0   2   2   2   2   0   0   2   0   0   2   0   0   2   2   2   2   0   0   2   2   0   0   0   0   2   2   2   0   0   2   2   2   0   0   0   0   2   2   2   0   2   2   2   0   0   0   2   2   2   0   2   0   2   2   0   0   0   0   0   0   0   2   2   2   0   2   0   2   0   0   2   0   2   0   0   0   2   2   0   2   0   2   2   0   2   0   0   2   0   2   2   0   2   0   0   2   0   0   2   0   2   0   2   2   2   0   2   0   0   2   0   2   0   0   0   2   0   0   0   2   2   2   0   2
 MK-2-16                2   2   2   2   2   2   2   0   0   0   2   0   2   2   0   0   0   2   2   0   2   0   0   0   0   0   0   0   2   2   0   0   0   0   0   0   0   0   2   2   2   2   2   2   2   0   0   0   0   0   0   0   2   0   2   0   0   2   2   2   2   0   0   2   2   0   2   2   2   0   0   2   0   0   2   2   2   0   2   2   0   0   2   2   0   0   0   0   2   2   2   2   0   0   2   2   0   0   0   0   2   2   2   0   0   2   0   2   0   0   0   0   2   2   2   0   2   0   2   0   0   0   0   2   2   0   2   0   2   2   0   0   0   0   0   0   0   2   2   2   0   0   0   2   0   0   2   0   2   0   0   0   2   2   0   2   0   2   2   0   2   0   2   2   2   2   0   0   2   0   0   2   0   2   2   0   2   0   2   2   2   0   2   0   0   2   0   2   0   0   0   2   2   0   0   2   2   2   0   2
 MK-3-1                 0   2   0   2   2   0   2   0   2   0   0   2   2   0   2   0   2   0   2   2   0   0   0   0   0   2   0   0   0   2   2   0   2   2   0   2   0   0   2   0   2   0   2   0   0   2   2   0   2   0   0   2   0   2   0   0   0   0   2   2   2   0   2   0   0   0   0   0   2   0   2   2   2   0   0   2   2   2   0   2   2   2   0   2   2   0   2   0   2   2   0   2   0   0   0   2   2   2   0   2   0   2   2   2   2   0   2   2   2   0   2   2   2   0   0   2   0   0   0   0   0   0   2   2   2   0   0   0   0   0   0   2   2   2   0   2   0   2   2   0   0   0   0   0   2   0   2   0   0   0   0   0   2   0   2   2   2   2   2   0   2   2   2   0   0   0   2   0   2   0   2   0   0   0   0   2   0   0   0   0   0   0   0   0   0   2   2   0   0   0   0   0   2   0   2   2   2   2   0   0
 MK-3-2                 0   2   0   0   2   0   2   0   2   0   0   2   2   0   2   0   2   0   2   2   0   0   0   0   0   2   2   0   0   2   2   0   2   2   0   2   0   0   2   0   2   0   2   0   0   2   2   0   2   0   0   2   0   2   0   0   0   0   2   0   0   2   2   0   0   0   0   0   2   0   0   2   2   0   0   0   2   2   0   0   2   2   0   2   2   0   2   0   2   2   0   2   0   0   0   2   2   2   0   2   0   2   2   2   2   0   2   2   2   0   2   2   2   0   0   2   0   0   2   0   0   0   2   2   2   0   0   0   0   0   0   2   2   2   0   2   0   2   2   0   0   0   0   0   2   0   2   0   0   0   0   0   2   0   2   2   2   2   2   0   2   2   2   0   0   0   0   0   2   0   0   0   0   0   2   2   0   0   0   0   0   0   2   0   0   2   2   0   0   0   0   0   2   0   2   2   2   2   0   0
 MK-3-3                 0   2   0   0   2   0   2   0   0   0   0   2   2   0   2   0   2   0   2   2   0   0   0   0   2   2   0   0   0   2   2   0   2   2   0   2   2   0   2   0   2   0   2   0   0   0   2   0   2   0   0   2   0   2   0   0   0   0   2   0   0   2   2   2   0   0   2   0   2   0   0   2   2   0   0   0   2   2   2   0   2   2   0   2   2   2   2   2   2   2   0   2   0   0   0   2   2   2   0   2   0   2   0   2   2   0   2   2   2   2   0   2   2   0   0   2   0   0   2   0   2   0   2   2   2   0   0   0   0   2   0   0   2   2   0   2   0   2   2   0   0   0   0   0   2   0   2   0   0   0   0   0   2   0   2   2   2   2   2   0   2   2   2   0   0   0   0   0   2   0   0   0   2   0   0   2   0   0   0   0   0   0   2   0   0   2   0   0   2   0   0   0   2   0   2   2   2   2   0   0
 MK-3-4                 0   2   0   0   2   0   2   0   0   0   0   2   2   0   2   0   2   0   0   2   0   0   0   0   2   2   0   0   0   2   2   2   2   2   0   2   2   0   2   0   0   0   2   0   0   0   2   0   2   0   0   2   0   2   0   0   0   0   0   0   0   2   2   2   2   0   2   0   2   0   0   2   2   0   2   0   2   2   2   0   2   2   0   2   2   2   2   2   2   2   0   2   0   0   0   2   2   2   0   2   0   2   0   0   2   0   2   2   2   2   0   2   2   0   0   2   0   0   2   0   0   0   2   2   2   0   0   0   0   2   0   0   2   2   0   2   0   2   2   0   0   0   0   0   2   0   2   0   0   0   0   0   2   0   0   2   2   0   2   0   2   2   0   0   0   0   0   0   2   0   0   2   2   0   2   2   0   0   0   0   0   0   2   0   0   2   0   0   0   0   0   0   2   0   2   2   2   2   0   0
 MK-3-5                 0   0   0   0   2   0   2   0   0   0   0   2   2   0   2   0   2   0   0   0   0   0   0   0   2   2   0   0   0   0   2   2   2   2   0   2   2   0   2   0   0   0   2   0   0   0   2   0   2   0   0   2   0   0   0   0   0   2   0   0   0   2   2   0   2   0   2   0   2   0   0   2   2   0   0   0   0   2   2   0   2   2   0   2   2   2   2   2   2   2   0   2   2   0   2   2   0   2   0   2   0   2   0   0   2   0   2   2   2   2   0   2   2   0   0   2   0   0   2   0   0   0   2   2   2   0   0   0   0   2   0   0   2   0   0   2   0   2   2   0   0   0   0   0   2   2   2   0   0   0   0   0   2   0   0   0   2   0   2   0   2   0   0   0   0   0   0   0   2   0   0   2   2   0   2   2   0   0   2   0   0   2   2   2   0   2   0   0   2   0   0   0   2   0   2   2   2   2   0   0
 MK-3-6                 0   0   0   0   2   0   0   0   0   0   0   0   2   0   2   0   2   0   0   0   0   0   0   0   0   2   0   0   0   0   2   2   2   2   0   2   2   0   0   0   0   0   0   2   0   0   2   0   2   0   0   2   0   0   0   0   0   2   0   2   0   2   2   0   2   0   0   0   2   0   0   0   2   0   0   2   2   2   2   0   2   2   0   0   2   2   2   0   2   2   0   2   2   0   2   2   0   2   0   2   0   2   0   0   2   0   2   2   2   2   0   2   2   2   0   2   2   0   2   0   0   0   2   2   2   0   0   2   0   2   0   0   2   0   0   2   0   2   2   0   0   2   0   2   2   2   2   0   0   0   0   0   2   0   0   0   2   0   2   0   2   0   0   0   0   0   0   0   2   0   0   2   2   0   2   2   0   0   2   0   0   2   2   2   0   2   0   0   2   0   0   0   2   0   2   2   2   2   0   0
 MK-3-7                 0   0   0   0   2   0   0   0   0   0   0   0   2   0   2   0   2   0   0   0   0   0   0   0   0   2   0   0   0   0   2   2   2   2   0   2   2   0   0   0   0   0   2   2   0   0   2   0   2   0   0   2   0   0   0   2   0   2   0   2   0   2   2   0   2   2   0   0   2   0   0   0   2   0   0   2   2   2   2   0   2   2   2   0   2   2   2   0   2   2   0   2   2   0   2   2   0   2   2   2   0   2   0   0   2   2   2   2   2   2   0   2   2   2   0   2   2   0   2   0   0   0   0   2   0   0   0   0   0   2   2   0   2   0   0   2   0   2   2   0   0   0   0   2   2   2   2   0   0   0   2   2   2   0   0   2   0   0   2   2   2   2   0   0   0   0   2   0   2   0   2   0   2   0   2   2   0   0   0   0   0   2   2   2   0   2   0   0   2   0   0   0   2   0   2   2   2   0   0   0
 MK-3-8                 0   0   0   0   2   0   0   0   0   0   0   0   2   0   2   0   2   2   2   0   0   2   2   0   0   2   0   0   0   0   0   2   2   2   2   0   2   0   0   0   0   0   2   2   0   0   2   0   2   0   2   2   0   0   0   0   0   2   0   2   0   2   2   0   2   2   0   0   2   0   0   0   2   0   0   2   2   2   2   0   2   2   2   0   2   2   2   0   2   2   0   2   2   0   2   2   0   2   2   2   2   2   0   0   2   0   2   2   2   2   0   2   2   2   0   0   2   0   2   0   2   0   0   2   0   0   0   0   0   0   2   0   0   2   0   2   0   2   2   0   0   0   0   2   2   2   2   0   0   0   2   2   2   0   0   2   0   0   2   2   2   0   0   2   0   2   2   2   0   0   2   0   2   2   2   2   0   0   0   0   0   2   2   2   0   2   2   0   2   0   2   0   2   0   2   2   2   0   0   0
 MK-3-9                 0   0   2   0   0   2   0   0   0   0   0   0   2   0   2   0   2   2   2   0   0   2   2   0   2   0   0   0   0   0   2   2   2   0   0   0   2   0   0   0   0   0   2   2   0   0   2   0   2   0   2   2   0   0   0   2   0   0   0   2   0   2   2   0   2   0   0   0   2   0   0   2   2   0   0   2   2   2   2   0   2   2   2   0   2   2   2   0   2   2   0   0   2   2   2   2   2   2   2   2   2   2   0   2   2   0   2   2   2   2   2   2   2   2   0   0   2   0   2   0   2   0   0   2   0   0   2   0   0   0   2   0   0   0   0   2   0   2   2   0   0   0   0   2   2   2   2   0   0   0   0   2   2   0   0   2   0   0   2   2   2   0   0   2   0   2   2   0   0   0   0   0   2   2   2   2   0   0   0   0   0   2   2   0   0   2   2   0   2   0   2   0   2   0   2   2   2   0   2   0
 MK-3-10                2   0   2   0   0   2   0   0   0   0   0   2   2   0   2   0   0   2   2   0   0   2   2   0   2   0   0   2   2   0   2   2   2   0   0   0   2   0   0   0   0   0   2   2   0   0   2   0   2   0   2   2   0   0   0   2   0   2   0   2   0   2   2   2   2   0   2   0   2   0   0   2   2   0   0   2   2   2   2   0   2   2   2   0   2   2   2   2   2   2   0   0   2   2   2   2   2   2   2   2   2   2   0   2   2   2   0   2   2   2   2   2   2   2   0   0   0   0   2   0   2   0   0   2   0   0   2   0   0   0   2   2   0   0   0   2   0   2   2   0   0   2   2   2   2   2   2   0   0   0   0   2   2   0   0   2   0   0   2   2   2   0   0   2   0   2   2   0   0   0   0   0   2   2   2   2   0   0   0   0   0   2   2   0   0   2   2   0   2   0   2   0   2   0   2   2   2   0   2   0
 MK-3-11                2   0   2   0   0   2   0   0   0   0   0   2   2   0   2   0   2   2   2   0   0   2   0   0   2   0   0   0   2   0   2   2   2   0   0   0   2   0   2   2   0   0   2   2   2   0   2   0   0   0   2   2   0   0   0   2   0   2   2   2   0   0   2   0   2   2   2   0   2   0   0   2   2   0   0   2   2   2   0   0   2   2   2   0   0   0   2   2   2   2   0   0   2   2   2   2   2   2   2   2   2   2   0   2   2   2   0   2   2   2   2   2   2   2   0   0   2   0   2   0   2   0   0   2   0   0   2   0   0   0   2   2   0   0   2   0   0   2   0   0   0   2   2   0   2   2   2   0   0   0   0   2   2   2   0   2   0   0   2   0   2   0   0   2   0   0   2   0   0   0   0   0   2   2   2   2   0   0   0   0   0   0   2   0   0   2   2   0   2   0   2   0   2   0   2   0   2   2   2   0
 MK-3-12                2   0   2   0   0   2   2   0   0   0   2   2   0   0   2   0   2   2   2   0   0   2   0   0   2   0   0   0   2   0   2   2   2   2   0   0   2   0   2   2   0   0   2   2   2   0   2   0   0   0   2   2   0   0   0   2   0   2   2   2   0   0   2   0   2   0   2   0   2   0   0   2   2   0   0   2   2   2   0   0   2   2   2   0   2   0   2   2   2   2   0   0   2   2   2   2   2   2   2   2   2   2   0   2   2   2   0   2   2   2   2   2   2   2   0   0   2   0   2   0   2   0   2   2   0   0   2   0   0   0   2   2   0   0   2   0   0   2   0   0   0   2   2   0   2   2   2   0   0   0   0   2   2   2   0   2   2   0   2   0   2   0   0   2   0   0   2   0   0   0   0   0   2   2   2   2   0   0   0   0   0   0   2   0   2   2   2   2   2   0   2   0   2   0   2   0   2   2   2   0
 MK-3-13                2   0   2   0   0   2   2   0   0   0   2   2   0   0   2   0   2   2   2   2   0   2   0   0   2   0   0   0   2   0   2   2   2   2   0   0   0   2   2   2   0   0   2   2   2   0   2   0   0   0   2   2   0   0   2   2   0   2   2   2   0   0   0   0   2   0   2   0   2   0   0   2   2   0   0   0   2   0   0   0   2   2   2   0   2   0   2   2   2   2   0   0   2   2   2   2   0   2   2   2   2   2   0   2   2   2   0   2   2   2   2   0   2   2   0   0   2   0   2   0   2   0   2   0   0   0   2   2   0   0   2   2   0   0   2   0   0   2   0   0   0   2   2   0   2   2   2   2   0   0   0   2   2   2   0   2   0   0   2   0   0   0   0   2   0   0   2   0   0   0   0   0   2   2   2   2   0   0   0   0   0   0   2   0   2   2   2   2   2   0   2   0   2   0   0   0   2   2   2   0
 MK-3-14                2   0   2   0   2   2   2   0   0   0   2   2   0   0   0   2   0   2   2   2   2   2   0   0   2   0   0   0   2   0   2   2   2   2   0   0   0   2   2   2   0   0   2   2   2   0   2   0   0   0   2   2   0   0   0   2   0   2   2   2   0   0   0   0   2   0   2   0   2   0   0   2   2   0   0   0   2   0   0   0   2   2   0   0   2   0   2   2   2   2   0   0   2   2   2   2   0   2   2   2   2   2   0   2   2   2   0   0   2   2   2   0   2   2   0   0   2   2   2   0   2   0   2   2   2   0   2   2   0   0   2   2   0   0   2   0   0   2   0   0   0   2   2   2   2   2   2   2   0   0   0   2   2   2   2   2   0   0   2   0   0   0   0   2   0   0   2   0   0   2   2   0   2   2   2   0   0   0   0   0   0   0   0   0   2   2   2   2   2   0   2   0   2   0   0   0   2   2   2   0
 MK-3-15                2   0   2   0   2   2   2   0   0   0   2   2   0   0   2   2   0   2   2   2   2   2   0   0   2   0   0   0   2   0   2   2   2   2   0   0   0   2   2   2   2   0   2   2   2   0   2   0   0   0   2   2   0   0   0   2   0   0   2   2   0   0   0   0   2   0   0   0   2   0   0   2   2   0   0   0   2   0   2   0   2   2   0   0   2   0   2   2   2   2   0   0   2   2   2   2   0   2   2   2   2   0   0   2   2   2   0   0   0   2   2   0   2   2   0   2   2   2   2   0   2   0   2   2   2   0   2   2   0   0   2   2   2   0   2   0   2   2   0   0   0   2   2   2   0   0   2   2   0   0   0   2   2   2   2   2   0   0   2   0   0   0   0   2   0   0   2   0   0   2   2   0   2   2   2   0   0   0   0   0   0   0   0   0   2   2   2   2   2   0   2   0   0   0   0   0   2   2   2   0
 MK-3-16                2   0   2   0   2   0   2   0   0   0   2   2   0   0   2   2   0   2   2   2   2   2   0   0   2   0   2   0   2   0   0   2   2   2   0   0   0   2   2   2   2   0   2   2   2   2   2   0   0   0   2   2   0   0   0   2   0   0   2   2   2   0   0   0   2   2   0   0   2   0   0   2   2   0   0   0   0   0   2   0   2   2   0   0   2   0   2   2   2   2   0   0   0   2   2   2   0   2   2   2   2   2   0   2   2   2   0   2   0   2   2   0   0   2   0   2   2   2   2   0   2   0   2   2   0   0   2   2   0   0   2   2   0   0   2   0   2   2   0   0   0   2   0   2   0   2   0   2   0   2   0   2   2   2   2   2   0   0   2   0   0   0   0   2   0   0   2   0   0   2   2   0   2   2   2   0   0   0   0   0   0   0   0   0   2   2   2   0   2   0   2   0   0   0   0   0   2   2   0   2
 MK-4-1                 2   2   0   2   2   0   2   2   2   2   2   2   0   2   2   2   2   2   0   0   0   2   2   0   0   0   2   2   2   0   0   2   2   0   0   2   2   2   0   2   2   2   2   2   0   0   2   0   2   2   0   0   2   2   2   2   2   0   0   2   2   0   0   2   0   0   0   2   0   2   0   0   0   0   0   0   2   2   0   0   0   0   0   0   0   2   0   0   2   2   2   0   0   2   0   0   2   0   0   2   0   2   0   0   2   2   2   2   0   0   2   0   0   0   0   0   2   0   2   2   0   2   0   0   2   2   2   2   2   2   2   2   0   0   2   2   0   0   2   2   2   0   2   0   2   2   2   2   0   0   2   2   2   2   2   0   0   2   2   2   0   2   2   2   0   0   0   2   2   0   2   2   0   0   2   0   2   0   0   2   0   0   0   2   2   0   0   2   2   2   0   2   2   0   2   2   2   2   2   0
 MK-4-2                 2   2   0   2   2   0   2   2   2   2   2   2   0   2   2   2   2   2   0   0   0   2   2   0   0   0   2   2   2   0   0   2   2   0   0   2   2   2   2   2   0   2   2   2   0   0   2   2   2   0   0   0   2   2   2   2   2   0   0   2   2   0   0   2   0   0   0   2   0   2   0   0   0   0   0   0   2   2   0   2   0   0   0   0   0   2   0   0   2   2   2   0   0   2   0   0   0   0   2   2   0   2   2   0   0   2   2   0   0   0   2   0   0   0   2   0   2   0   0   2   0   2   0   0   2   2   2   2   0   2   2   2   0   0   2   2   0   0   2   2   2   0   0   2   2   2   2   2   0   0   0   2   2   2   2   0   0   2   2   2   0   2   2   2   0   0   0   2   2   0   2   0   0   0   2   0   2   0   0   2   0   0   0   2   2   0   0   2   2   2   0   2   2   0   2   2   2   2   2   0
 MK-4-3                 2   2   0   2   2   0   2   2   2   2   2   2   0   2   2   2   0   0   0   0   0   2   2   0   0   0   2   2   2   0   0   0   2   0   0   2   2   2   2   2   0   2   2   2   0   2   2   2   0   0   0   2   2   2   0   2   2   0   0   2   0   0   0   2   0   0   0   2   0   2   0   0   0   0   0   0   2   2   0   2   0   0   0   2   0   2   0   0   2   2   0   0   0   2   0   0   0   0   2   2   0   2   2   0   0   2   2   0   2   2   2   0   0   0   2   0   2   0   0   2   0   2   0   2   2   0   2   2   0   2   2   2   0   0   0   2   2   0   2   2   2   2   0   2   2   2   2   2   0   0   0   2   2   2   2   0   2   2   0   2   0   2   2   2   0   2   0   2   2   0   2   0   2   0   2   0   2   0   0   2   0   0   0   2   2   0   0   2   2   2   0   2   2   0   2   2   2   2   2   0
 MK-4-4                 2   2   0   2   2   0   2   2   2   2   2   2   0   2   2   2   2   0   0   0   0   2   2   0   0   2   2   2   2   0   0   0   2   2   0   2   0   2   2   2   0   2   2   2   0   2   2   2   0   0   0   0   2   2   0   2   2   0   0   2   0   0   0   2   0   0   0   2   2   0   0   0   0   2   0   0   2   2   0   2   0   0   0   2   0   2   0   0   2   2   0   0   0   2   0   0   0   0   2   2   0   2   0   0   0   2   2   0   2   2   2   0   0   2   0   0   2   0   0   0   0   2   0   2   2   0   2   2   0   2   2   2   0   0   0   2   2   0   2   2   0   0   0   2   2   2   2   2   2   0   0   2   2   2   2   0   2   0   0   0   0   0   2   2   0   2   0   2   0   0   2   0   2   0   2   0   2   0   0   0   0   0   0   2   2   0   0   2   2   2   0   2   2   0   2   2   0   2   2   0
 MK-4-5                 2   2   0   2   2   0   2   2   2   2   2   2   0   2   2   2   2   0   0   0   0   2   2   0   0   0   2   2   2   0   0   0   2   2   0   2   0   2   0   2   0   2   0   2   0   2   2   2   0   2   0   0   2   2   0   2   2   0   0   2   0   0   2   2   0   0   0   2   2   0   2   0   0   2   0   0   2   0   0   0   0   0   0   2   0   2   0   0   2   2   0   2   0   2   0   0   0   2   2   2   0   2   0   0   0   2   2   2   2   2   2   0   2   2   0   0   2   0   0   0   0   2   0   2   2   0   2   2   0   2   2   2   2   0   0   2   2   0   2   2   0   2   0   2   2   2   2   2   2   2   0   2   2   2   2   0   2   0   0   0   2   0   2   2   0   2   2   2   0   0   2   0   0   0   2   0   2   0   0   0   0   0   0   2   2   0   0   2   2   2   0   0   2   0   2   2   0   2   2   0
 MK-4-6                 2   2   0   2   2   0   2   2   2   0   2   2   0   0   2   2   2   0   0   0   0   2   2   0   0   0   2   2   2   0   0   0   2   2   0   0   0   2   0   2   0   2   0   2   0   2   2   2   0   2   0   0   2   0   0   2   2   0   0   2   0   0   2   2   0   0   0   2   2   0   2   0   0   2   0   0   2   0   0   0   2   0   0   2   0   2   0   0   2   2   2   2   2   0   0   0   0   2   2   0   2   2   2   0   0   2   2   2   2   2   2   0   2   2   0   0   2   0   0   0   0   2   0   2   2   0   2   2   0   2   2   2   2   0   0   2   2   0   2   2   0   2   0   2   2   2   2   2   2   2   0   2   2   2   2   0   2   0   0   0   2   0   2   2   0   2   2   2   0   0   2   0   0   0   2   0   2   0   0   0   0   0   0   2   0   0   0   2   2   2   0   0   2   0   2   2   0   2   0   0
 MK-4-7                 2   2   0   2   2   0   2   2   2   0   2   2   0   0   2   2   2   0   0   0   0   0   2   0   0   0   2   2   2   0   0   0   2   2   2   0   0   2   0   2   0   2   0   0   0   2   0   2   0   2   0   0   2   0   0   2   0   0   0   2   0   2   2   2   0   0   0   2   2   0   2   0   0   2   0   0   2   0   0   2   2   0   0   0   0   2   0   0   2   2   2   2   2   0   0   0   0   0   2   0   2   2   2   0   0   2   2   2   2   2   2   0   2   2   0   0   0   0   0   0   0   2   0   2   2   0   2   2   0   2   2   2   2   0   0   2   2   0   2   2   0   2   0   2   2   2   0   2   2   2   0   0   2   2   2   0   2   0   0   0   2   0   2   0   0   2   2   0   0   0   2   0   0   0   2   0   2   0   0   0   2   0   0   2   0   0   0   2   0   2   2   0   0   0   2   2   0   2   0   0
 MK-4-8                 2   2   0   2   2   0   2   2   2   0   2   2   0   0   2   2   2   0   0   0   0   0   2   0   0   0   2   2   0   0   0   0   2   2   2   0   0   2   0   0   0   2   0   0   0   2   0   2   0   2   0   0   2   0   0   2   0   0   0   2   0   2   2   2   0   0   0   2   2   0   2   0   0   2   0   0   2   0   0   2   0   0   0   0   0   2   0   0   2   2   2   2   2   0   0   0   0   0   2   0   2   2   2   0   0   2   2   2   2   2   2   0   2   2   0   2   0   0   0   2   0   2   0   2   2   0   2   2   0   2   2   2   2   0   2   2   2   0   0   2   0   2   0   0   2   2   0   2   2   2   0   0   2   2   2   0   2   0   0   0   2   2   2   0   0   2   2   0   0   0   2   0   0   0   2   0   2   0   2   0   2   0   0   2   0   2   0   2   0   2   0   0   0   0   2   2   0   2   0   0
 MK-4-9                 2   2   0   2   2   0   2   2   2   0   2   2   0   2   2   2   2   0   0   0   0   0   2   0   0   0   2   2   0   0   0   0   2   2   2   0   2   2   0   0   0   2   0   2   0   2   0   2   0   0   0   0   2   0   0   2   0   0   0   2   2   2   2   2   0   0   0   2   2   2   2   0   0   2   0   0   0   0   0   2   0   0   0   0   0   0   0   0   2   2   2   0   2   0   2   0   0   0   0   0   2   2   2   0   2   2   2   2   2   2   2   0   2   2   0   2   0   0   0   2   0   2   0   2   2   0   2   2   0   2   2   2   2   0   2   2   2   0   2   0   0   2   2   0   2   2   0   2   2   2   0   0   2   2   2   2   2   0   0   0   2   2   0   0   2   2   2   0   2   0   2   0   0   0   2   0   2   0   2   0   2   0   0   0   0   2   0   2   0   2   0   0   0   0   2   2   0   2   0   0
 MK-4-10                2   2   0   2   2   0   2   0   2   0   2   2   0   2   2   2   2   0   0   0   0   0   2   0   0   0   2   2   0   0   0   0   2   2   2   0   0   2   0   0   0   2   0   2   0   2   0   2   2   0   0   0   2   0   0   2   0   0   0   2   2   2   2   2   0   0   0   0   2   2   0   0   0   2   0   0   0   0   0   2   0   0   0   0   0   0   0   0   2   2   2   0   2   0   2   2   0   0   0   2   2   2   2   0   2   2   2   0   2   2   2   0   2   2   2   2   0   0   2   2   0   2   0   2   0   0   2   2   0   2   2   2   2   0   2   2   2   0   2   0   0   0   2   0   2   2   0   2   2   2   0   0   2   2   2   2   2   0   0   0   2   2   0   0   2   2   2   0   2   0   2   0   0   0   2   0   0   0   2   0   2   0   0   0   0   2   0   2   0   2   0   0   2   0   2   2   0   2   2   2
 MK-4-11                2   2   0   2   2   0   2   0   2   2   2   2   0   2   2   2   2   0   0   0   0   0   2   0   0   0   2   2   0   0   0   0   2   2   2   0   2   2   0   0   0   2   0   2   2   0   0   2   2   0   0   0   2   0   0   2   0   0   0   2   0   2   2   2   0   0   0   0   2   0   2   0   0   2   2   0   0   0   0   0   0   2   0   0   0   0   0   0   2   2   2   0   2   0   2   2   0   2   0   2   2   2   2   0   2   2   2   2   2   2   2   0   2   2   2   2   0   0   2   2   0   2   0   2   0   0   2   2   0   2   2   2   2   0   0   2   2   0   2   0   0   0   2   0   2   2   0   2   2   2   0   0   2   2   2   2   2   0   0   0   2   2   0   0   2   2   2   0   2   0   2   0   0   0   2   0   2   0   2   0   2   0   0   0   2   2   0   2   0   2   0   0   2   0   2   2   0   2   2   2
 MK-4-12                2   2   0   0   2   0   2   0   2   2   2   2   0   2   2   2   2   0   0   0   0   0   2   0   0   0   2   2   2   0   2   0   2   2   2   0   2   2   0   0   0   2   0   2   2   0   0   2   2   0   0   0   2   0   2   2   0   0   2   2   0   0   2   2   2   0   0   0   0   0   2   0   2   2   2   0   0   2   0   0   0   2   0   0   0   0   0   0   2   0   2   0   2   2   2   2   0   2   0   2   2   2   2   0   0   2   2   2   2   0   2   0   2   2   0   2   0   0   2   2   0   2   0   2   0   0   2   2   2   2   2   2   2   0   0   2   2   0   2   0   0   0   2   0   0   2   2   2   0   2   0   0   2   0   2   2   2   0   0   0   2   2   0   0   2   2   2   0   2   2   2   0   0   0   2   0   0   0   2   0   0   0   0   0   2   2   0   2   0   2   0   0   2   0   2   2   0   2   2   2
 MK-4-13                2   2   0   0   2   0   2   0   2   2   2   2   0   2   2   2   2   0   0   0   0   0   2   0   0   0   2   2   2   0   2   0   2   2   2   2   2   2   0   0   0   2   0   2   2   0   0   2   2   0   0   0   2   0   2   0   0   0   2   2   0   0   2   2   2   0   0   0   0   0   2   0   2   2   2   0   0   2   0   0   0   2   0   0   0   0   0   0   2   0   2   0   2   2   2   2   0   2   0   2   2   2   2   0   0   2   2   2   2   0   2   0   0   2   0   2   0   0   2   0   0   2   0   2   0   0   2   2   2   2   2   2   2   0   0   2   2   2   2   0   0   0   2   2   0   2   2   2   0   2   2   0   2   0   2   2   2   0   0   0   2   2   0   0   2   2   2   0   2   2   2   0   0   0   2   0   0   2   2   0   0   0   2   0   2   2   0   0   0   2   0   0   2   0   2   2   0   2   2   2
 MK-4-14                2   2   0   0   2   0   2   0   0   2   2   2   0   2   2   2   0   0   0   0   0   0   2   0   0   0   2   2   2   0   2   0   2   2   2   2   2   2   0   0   0   2   0   2   2   0   0   2   2   0   0   0   0   2   0   0   0   0   0   2   0   0   2   2   2   2   0   0   0   0   2   0   2   2   2   0   0   2   0   0   0   2   0   0   0   0   0   2   2   2   2   0   2   0   2   2   0   2   0   2   2   2   2   0   0   2   2   2   2   0   2   0   0   2   0   2   0   0   2   0   0   2   2   2   0   0   0   2   2   2   2   2   2   0   0   2   2   2   2   0   0   0   2   2   0   2   2   2   2   0   2   0   2   0   2   2   2   0   0   0   2   2   0   0   2   2   2   0   2   2   2   0   0   0   2   0   0   2   0   0   2   0   2   0   0   2   0   0   0   0   2   0   0   0   2   0   0   2   2   0
 MK-4-15                2   2   0   0   2   0   2   0   0   2   2   2   0   2   2   2   2   0   0   0   0   0   2   0   0   0   2   2   2   0   0   0   2   2   2   2   2   0   0   0   0   2   0   2   2   0   0   2   2   0   0   0   0   2   0   0   0   0   0   2   0   0   2   2   2   2   0   0   2   0   0   0   2   2   2   0   0   2   0   0   0   2   0   2   0   0   0   2   2   2   2   0   2   0   0   2   0   2   0   2   2   2   2   0   0   2   2   2   2   0   2   0   0   2   0   2   0   0   2   0   0   2   2   2   2   0   2   2   2   2   2   2   2   0   0   2   2   2   2   0   0   0   2   2   0   2   2   2   2   0   2   0   2   0   2   2   2   0   0   0   2   2   0   0   2   2   2   0   2   2   2   0   0   0   2   0   0   2   2   0   2   0   2   0   2   2   0   0   0   0   2   0   0   0   2   0   0   2   2   0
 MK-4-16                2   0   0   0   2   0   2   0   0   0   0   2   0   2   2   2   2   0   2   0   0   2   2   0   0   0   2   2   2   0   0   0   2   2   2   2   2   0   0   0   0   2   0   2   2   0   0   2   2   0   0   0   0   2   0   0   2   0   2   2   0   0   2   0   2   2   0   0   2   0   0   2   2   2   2   0   0   2   0   0   0   2   0   2   0   0   0   2   2   2   2   0   0   0   0   2   0   2   0   2   0   2   2   0   0   2   2   0   2   0   2   0   0   2   2   2   0   0   2   0   0   2   2   2   2   0   2   0   2   2   2   2   2   0   0   2   0   2   2   0   0   0   2   2   0   0   2   0   2   0   2   0   0   0   2   2   2   0   0   0   2   2   0   0   2   2   2   0   2   2   0   0   0   0   2   0   0   2   2   0   2   0   2   0   2   2   0   0   0   0   2   0   0   2   2   0   0   2   2   0
 MK-5-1                 2   2   2   2   2   0   0   0   0   0   2   0   0   0   0   0   0   0   0   0   0   2   2   0   0   0   0   0   2   0   2   2   2   0   2   2   2   0   2   0   0   0   2   2   2   2   0   0   2   0   0   0   0   0   0   2   0   2   2   0   2   0   2   0   0   0   0   0   2   0   2   0   0   2   0   0   2   2   2   0   2   0   0   0   2   0   0   2   2   0   0   2   2   0   0   0   2   2   0   2   0   0   0   0   0   2   2   2   0   2   2   2   2   2   2   0   2   2   2   0   2   0   0   2   0   0   2   2   0   0   2   0   0   0   0   0   2   0   2   0   2   2   2   0   2   0   0   0   2   2   0   2   0   0   2   0   0   2   2   2   0   0   2   2   2   2   0   2   2   2   2   0   0   0   0   2   2   0   0   2   2   0   2   0   2   0   2   2   2   2   2   2   0   0   0   0   2   2   0   2
 MK-5-2                 2   2   2   2   2   0   0   0   0   0   2   0   0   0   2   0   0   0   0   0   0   2   2   0   0   0   2   0   2   0   2   2   2   0   2   2   0   0   0   0   0   0   2   2   2   2   2   0   2   0   0   0   0   2   2   2   0   2   2   2   2   0   2   0   0   0   0   0   2   0   2   0   0   2   0   0   2   2   2   0   2   0   0   0   2   0   0   2   2   0   2   2   2   0   0   0   2   2   0   2   0   2   0   0   0   2   2   2   2   2   2   0   2   2   2   0   2   2   2   0   2   2   0   2   0   0   2   2   0   0   2   0   0   0   0   0   0   0   2   0   2   2   0   0   2   2   0   0   2   2   0   2   0   0   2   0   2   2   2   2   0   0   2   0   2   2   0   2   2   2   2   2   0   2   0   2   2   0   0   2   2   0   2   0   2   0   2   2   2   2   0   2   0   0   0   0   2   2   0   2
 MK-5-3                 0   2   2   2   2   0   0   0   0   0   2   0   0   0   2   0   0   0   0   0   0   2   2   0   0   0   2   0   2   0   0   0   2   0   2   2   0   2   0   0   0   0   2   2   2   2   2   2   2   0   0   0   0   2   2   2   0   2   2   2   0   0   2   2   0   0   0   2   2   0   2   0   0   2   0   0   2   2   2   0   2   0   2   2   2   0   0   2   2   0   2   2   2   0   0   0   2   2   0   2   0   2   0   0   0   2   2   0   2   2   2   0   2   2   2   2   2   2   2   0   2   2   0   2   0   0   2   2   0   0   2   0   0   0   0   0   0   2   0   0   0   2   0   0   2   2   0   0   2   2   0   2   0   0   0   0   2   2   2   2   0   0   2   0   2   2   0   2   2   2   2   2   0   2   0   2   2   0   0   2   2   0   2   0   2   0   2   2   2   2   0   2   0   0   0   0   2   2   0   2
 MK-5-4                 2   2   2   2   0   0   0   0   0   0   0   0   0   0   2   0   0   0   0   0   0   2   2   0   0   2   2   2   2   0   0   0   2   0   2   0   0   2   0   0   0   0   2   2   2   2   2   2   2   0   0   0   0   2   2   2   0   2   2   2   0   2   2   2   2   2   0   2   2   0   2   0   0   2   0   0   0   2   0   0   2   0   2   2   2   0   0   2   0   0   2   2   2   0   0   0   2   2   0   2   0   2   0   0   0   2   2   0   2   0   0   0   2   2   2   2   2   2   0   0   2   2   0   2   0   0   2   2   0   0   2   0   0   0   0   0   0   0   0   0   0   2   0   0   2   2   0   0   2   2   0   2   0   0   0   0   2   2   2   2   0   0   2   0   2   2   0   2   2   2   0   2   0   2   0   0   2   0   0   2   2   0   2   0   2   0   2   2   2   2   0   2   0   0   0   0   2   2   0   2
 MK-5-5                 2   2   2   2   0   0   0   0   0   0   0   0   0   0   2   0   0   0   0   0   0   2   2   0   0   2   2   2   2   2   0   2   2   0   2   0   2   2   0   0   0   2   2   2   2   2   2   2   2   0   0   0   0   2   2   2   0   2   2   2   0   2   2   2   2   0   0   2   2   0   2   0   0   2   0   0   0   2   0   2   2   0   2   2   2   0   0   0   0   0   2   2   2   0   0   0   2   2   0   2   0   0   0   0   0   2   2   0   2   0   0   0   2   2   2   2   2   2   0   0   2   2   0   2   0   2   0   2   0   0   2   0   0   0   0   0   0   0   2   0   0   2   0   0   0   2   0   2   2   2   2   2   0   2   0   0   2   0   2   2   0   0   2   0   2   2   0   2   2   2   0   2   0   2   0   0   2   0   0   2   2   0   2   0   2   0   2   2   2   2   0   2   0   0   0   0   0   2   0   2
 MK-5-6                 2   2   2   2   0   0   0   0   0   0   0   0   2   0   2   0   0   0   0   0   0   2   2   0   0   2   2   2   2   2   0   2   2   0   2   0   2   2   0   0   0   2   2   0   2   2   2   2   0   0   0   0   0   2   2   2   0   2   2   2   0   2   2   2   0   2   0   2   2   0   2   0   0   2   0   0   0   2   0   2   2   0   2   2   2   0   0   2   0   2   2   2   2   0   0   0   2   2   0   2   2   0   0   0   0   2   2   0   2   0   0   0   2   2   2   2   2   2   0   0   2   2   0   2   0   2   0   2   0   0   2   0   0   0   0   0   0   0   0   0   2   0   0   0   0   2   0   2   2   2   2   2   2   2   0   0   2   0   2   0   0   0   2   0   2   0   0   2   2   2   0   2   0   2   0   0   2   0   0   2   2   0   2   0   2   0   2   2   2   2   0   0   0   0   0   0   2   2   0   0
 MK-5-7                 0   0   2   2   0   0   0   2   0   0   0   0   2   0   2   2   2   0   0   0   0   2   2   0   0   2   2   0   2   2   0   2   2   0   0   0   2   2   0   0   0   2   2   0   2   2   2   2   0   0   0   0   0   2   2   2   0   2   2   2   0   2   2   2   0   2   0   2   2   2   2   0   0   2   0   0   0   2   0   2   2   0   2   2   2   0   0   2   2   2   2   2   2   0   0   0   2   2   0   2   2   0   0   0   0   2   2   0   2   0   2   2   2   0   2   2   2   2   0   0   2   0   0   2   0   2   0   2   0   0   2   0   2   0   0   2   0   0   0   0   2   0   0   0   0   2   0   2   2   2   2   2   2   2   0   0   0   0   0   0   2   0   2   0   2   0   0   2   2   2   0   2   0   2   0   0   2   0   0   2   2   0   2   0   2   0   2   2   2   2   0   0   0   0   0   0   2   2   0   2
 MK-5-8                 0   0   2   0   0   0   0   2   0   0   0   0   2   0   2   2   0   0   0   0   0   2   2   0   0   2   2   0   2   2   0   2   2   0   0   0   2   2   0   0   0   2   2   0   0   2   2   0   0   0   0   0   0   2   2   2   0   2   2   2   0   2   2   2   0   2   2   2   2   2   2   0   0   2   0   0   0   2   0   2   2   0   2   0   0   0   0   2   2   2   2   2   2   0   0   0   2   0   0   2   2   0   0   0   0   2   0   0   2   0   2   2   2   0   0   2   2   2   0   0   2   0   0   2   0   2   0   2   0   0   2   2   2   0   0   2   0   0   0   0   2   0   0   0   0   2   0   2   2   2   2   2   0   2   0   2   0   0   0   0   2   0   2   0   2   0   0   2   2   2   0   2   0   2   0   0   0   0   0   0   2   2   2   0   2   0   0   2   2   2   2   0   0   0   0   0   2   2   0   2
 MK-5-9                 0   0   2   0   0   0   0   2   0   0   0   0   2   0   2   2   0   0   0   0   0   2   2   0   0   2   2   0   2   2   0   2   2   0   0   0   2   2   0   0   0   2   2   0   0   2   2   0   0   0   0   0   0   2   2   2   0   2   2   2   0   2   0   2   0   2   2   0   0   2   2   0   0   2   0   2   0   2   2   2   2   0   2   0   2   0   0   2   2   2   0   2   2   0   0   0   2   0   0   2   2   2   0   0   0   2   0   2   2   0   0   2   2   0   0   2   2   2   0   0   2   2   0   2   0   2   0   2   0   0   2   2   2   2   0   2   0   0   0   0   2   0   0   0   0   2   2   2   2   2   2   2   0   2   0   2   0   0   0   0   2   0   2   0   2   0   0   2   2   2   0   2   0   2   0   0   0   0   0   0   2   0   2   0   2   0   0   0   2   2   2   2   0   2   0   0   2   2   0   2
 MK-5-10                0   0   2   0   0   0   0   2   0   0   0   2   0   0   2   2   0   0   0   0   0   2   0   2   0   2   2   0   2   2   0   2   2   0   2   0   2   2   0   0   0   0   2   0   0   2   2   0   0   0   0   0   0   2   2   2   0   2   2   2   0   2   0   2   0   2   2   0   0   2   2   0   0   2   0   2   0   2   2   2   2   0   2   0   2   0   0   2   2   2   0   2   2   2   0   0   0   0   0   2   2   2   0   0   2   2   0   2   2   0   0   2   2   0   0   2   2   2   0   0   2   2   2   2   0   2   0   2   0   0   2   2   2   2   0   2   0   0   0   0   0   0   0   0   0   2   2   2   2   2   0   2   0   0   0   2   0   0   0   0   2   2   2   0   0   0   0   2   2   2   0   2   0   2   0   0   0   0   0   0   2   0   2   0   2   0   2   0   2   2   2   2   0   2   0   2   2   2   0   2
 MK-5-11                0   0   2   0   0   0   0   2   0   0   0   2   0   0   0   2   0   0   0   0   0   2   0   2   0   2   2   0   2   0   0   2   0   0   2   0   2   2   0   0   2   0   2   0   0   2   2   0   0   0   0   2   0   2   2   2   0   2   2   2   0   2   0   2   0   2   2   0   0   2   2   0   0   2   0   2   0   2   2   2   2   0   2   0   2   0   0   2   0   2   2   2   2   2   0   0   0   0   0   2   0   2   2   0   2   2   0   2   2   0   0   2   2   2   0   2   2   2   0   0   2   2   2   2   0   2   0   0   0   0   0   2   2   2   0   2   0   0   0   0   0   0   0   0   0   0   2   2   2   2   0   2   0   0   0   2   0   0   2   0   2   0   2   0   0   0   0   2   2   2   0   2   0   2   0   0   0   0   0   0   2   0   0   0   0   0   2   0   0   2   2   2   0   2   0   2   2   2   0   2
 MK-5-12                0   0   2   0   2   0   0   2   0   0   0   2   0   0   0   2   0   0   0   0   0   2   0   2   0   2   2   0   2   0   0   2   0   0   2   0   2   2   2   0   2   0   2   0   0   2   2   0   0   0   0   2   0   2   2   2   2   2   2   2   2   2   2   2   0   2   2   2   0   2   2   0   0   2   2   2   0   2   2   2   2   0   0   2   2   0   0   2   0   2   2   2   2   2   0   0   0   0   0   2   0   2   2   0   2   2   0   0   2   0   0   2   2   2   0   2   2   2   0   0   2   2   2   2   0   2   0   2   0   0   0   0   2   2   0   2   0   0   0   0   0   0   2   0   0   0   2   2   2   2   0   0   0   0   0   2   0   0   2   0   2   0   2   0   0   0   0   2   2   2   0   2   0   2   0   0   2   0   0   0   2   0   0   0   0   0   2   0   0   2   2   2   0   2   0   2   0   2   0   2
 MK-5-13                0   0   2   0   2   0   0   2   0   0   0   0   0   0   0   2   0   0   0   0   0   0   0   2   0   2   0   0   2   0   0   2   0   0   2   2   0   2   2   0   2   0   2   0   0   2   2   0   0   0   0   2   0   2   2   2   2   2   2   2   2   2   2   0   0   2   2   2   0   2   2   0   0   2   2   2   0   2   2   2   2   0   0   2   2   0   0   2   0   2   2   2   2   0   0   0   0   0   0   2   0   2   2   0   0   2   0   0   0   0   0   2   2   2   0   2   2   2   2   0   2   2   2   2   0   2   0   2   0   0   0   0   2   2   0   2   0   0   0   0   0   0   2   0   0   0   2   0   2   2   0   0   2   2   0   0   2   0   2   0   2   0   2   0   2   0   0   2   2   2   0   2   0   2   0   0   2   0   0   0   2   0   0   0   0   0   2   0   0   2   2   2   0   2   0   2   0   2   0   2
 MK-5-14                0   0   2   0   2   0   0   2   0   0   0   0   0   0   2   2   0   0   0   0   2   0   2   0   0   2   0   0   2   0   0   2   0   2   0   2   0   2   0   0   2   2   2   0   0   0   2   0   0   0   0   2   0   2   2   2   2   2   2   2   2   2   2   0   0   2   2   2   0   0   2   0   0   2   2   0   0   2   0   2   2   0   0   2   2   0   0   2   0   2   2   2   2   0   2   0   0   0   0   2   0   2   2   0   0   2   0   0   0   0   0   2   2   0   0   2   2   2   2   0   2   2   2   2   0   2   0   2   0   0   0   0   2   2   0   2   0   0   0   0   0   0   2   0   0   0   2   0   2   2   0   0   2   2   0   0   2   0   2   0   2   0   2   0   2   0   0   2   2   2   0   2   0   2   0   0   2   0   2   0   2   0   0   0   0   0   2   0   0   2   2   2   2   2   0   2   0   2   0   2
 MK-5-15                0   0   2   0   2   2   0   2   0   0   0   0   0   0   2   2   0   0   0   0   2   0   2   0   0   2   0   0   2   0   0   2   0   0   0   2   0   2   0   0   2   2   2   0   0   0   2   0   0   0   0   2   0   2   2   2   2   2   2   2   2   2   0   0   0   0   2   2   0   0   2   0   0   2   2   0   0   2   2   2   2   0   2   2   2   0   0   2   0   2   2   2   2   0   2   0   2   0   0   2   0   2   2   2   0   2   0   0   0   0   0   2   2   0   0   2   2   2   2   0   2   2   2   2   0   2   0   2   0   0   0   0   2   2   0   2   0   0   0   0   0   0   2   0   2   0   2   0   2   2   0   0   2   2   0   0   2   0   2   2   2   0   2   0   2   0   0   2   2   0   0   2   0   2   0   0   2   0   2   0   2   0   2   0   0   0   0   0   0   0   2   2   2   0   0   2   0   2   0   2
 MK-5-16                0   0   2   0   2   2   0   2   0   0   0   0   0   0   2   2   0   0   2   0   2   0   2   0   0   2   0   0   2   0   0   2   0   0   0   0   2   2   0   0   2   2   2   0   0   0   2   0   0   0   0   0   0   2   2   2   2   2   2   2   2   2   0   0   0   0   2   2   0   0   2   0   0   2   2   0   0   2   2   2   0   0   2   2   2   0   0   2   0   0   2   2   0   0   2   0   2   2   2   2   0   2   2   2   0   2   0   0   0   0   0   2   2   0   0   2   2   2   2   0   2   2   2   2   0   2   0   2   0   0   0   0   2   2   0   2   0   0   0   0   0   0   2   0   2   0   0   0   2   2   0   0   2   2   0   0   2   0   2   2   2   0   2   0   2   0   0   2   2   0   0   2   0   2   0   0   2   0   2   0   2   0   2   0   0   0   0   0   0   0   2   2   2   0   0   2   2   0   0   2
 MK-6-1                 0   2   2   0   2   0   0   0   2   0   2   2   0   2   2   0   2   0   2   0   2   0   0   2   2   0   2   2   2   0   2   2   0   0   0   2   2   0   2   0   0   0   0   2   2   2   0   2   0   0   2   2   0   0   2   2   0   2   2   2   2   2   0   0   0   0   2   2   2   2   0   2   0   2   0   2   0   2   0   0   2   0   2   2   2   2   0   2   0   2   2   2   0   0   2   0   2   2   2   0   2   2   2   0   0   0   0   2   2   2   0   2   2   0   2   0   2   0   0   2   2   0   2   2   0   2   0   0   2   0   0   2   0   0   2   0   0   2   0   2   2   0   0   0   2   0   2   0   0   2   2   2   2   0   2   0   0   2   0   0   2   0   2   2   0   0   2   2   2   2   2   0   0   0   2   2   2   2   0   0   0   0   0   2   0   2   0   0   2   2   0   0   0   0   0   0   2   0   0   2
 MK-6-2                 0   2   2   0   2   0   0   0   2   0   2   2   0   2   2   0   2   0   2   0   2   0   0   2   2   2   2   2   2   0   2   2   2   0   0   2   2   0   0   0   0   0   0   2   2   2   0   2   0   0   2   2   0   0   2   2   0   2   2   2   2   2   0   0   0   0   2   2   0   0   0   2   0   2   0   2   2   2   0   2   2   0   2   2   2   2   0   2   0   2   2   2   2   0   2   0   2   2   2   2   2   2   2   0   0   0   0   2   2   0   0   2   2   0   2   0   2   2   0   2   2   0   2   2   0   2   0   0   2   0   0   2   0   2   2   0   0   2   0   2   2   0   0   0   2   0   2   0   0   2   2   2   2   0   2   0   0   2   2   0   2   0   2   2   0   0   2   2   2   2   2   0   0   0   2   2   2   2   0   0   0   0   0   2   0   2   0   0   2   2   0   2   0   0   0   0   2   0   0   2
 MK-6-3                 0   2   2   0   2   0   0   0   2   0   2   2   0   2   2   0   2   0   2   0   2   0   0   2   2   2   2   2   0   0   2   2   2   0   0   2   2   0   0   0   0   0   0   2   2   2   0   2   0   0   2   2   0   0   2   2   0   2   2   2   2   2   0   0   0   0   2   2   0   2   0   2   0   2   2   2   2   2   2   2   2   0   2   2   2   2   0   2   0   2   2   2   2   0   2   0   2   2   2   0   2   2   2   0   0   0   2   2   2   0   0   2   2   0   2   0   2   2   0   2   2   0   2   2   0   2   0   0   2   0   2   2   0   2   2   0   0   2   0   2   2   0   0   0   2   0   2   2   0   2   2   2   2   0   2   0   0   2   2   0   2   0   2   2   0   0   2   2   2   2   2   0   0   0   2   2   2   2   0   0   0   0   0   2   0   2   0   0   2   2   0   2   0   0   0   0   2   0   0   2
 MK-6-4                 0   0   2   0   2   2   0   2   2   0   2   2   0   2   2   0   2   0   0   0   2   0   0   2   2   2   2   2   0   0   2   0   2   0   0   2   2   2   0   2   0   0   0   0   2   2   0   2   0   0   2   2   0   0   2   0   0   2   2   2   2   2   0   2   0   0   2   2   0   2   0   2   0   2   2   2   2   2   0   2   2   0   2   2   0   2   0   2   0   2   2   2   2   0   2   0   2   2   2   0   2   2   2   0   0   0   2   2   2   0   0   2   2   0   2   0   2   2   0   0   2   0   2   2   0   2   0   0   2   0   2   2   0   2   2   0   0   2   0   2   2   0   0   0   0   0   2   2   0   2   2   2   0   0   0   2   0   2   2   0   0   0   2   2   0   2   2   2   2   2   2   0   0   0   2   2   2   2   0   0   2   0   0   2   0   2   0   0   2   2   0   2   0   0   0   0   2   0   0   2
 MK-6-5                 0   0   2   0   2   2   0   2   2   0   0   2   0   2   2   0   2   0   2   0   2   0   0   2   2   2   2   2   0   0   2   0   2   0   0   2   2   2   2   2   0   0   0   0   2   0   0   2   0   0   2   2   0   0   2   0   0   2   2   2   2   2   0   2   0   2   2   2   0   2   0   2   0   2   2   2   2   2   0   2   2   0   0   2   0   2   0   0   0   2   2   2   2   2   0   0   0   2   2   0   2   0   2   0   0   2   2   2   2   0   0   2   0   0   2   0   2   2   0   0   2   0   2   2   0   2   0   0   2   0   2   2   0   2   2   0   0   2   0   2   2   0   0   0   0   0   2   2   0   2   2   0   0   0   0   2   0   2   2   0   0   0   2   2   0   2   2   2   2   2   2   0   0   2   2   2   2   2   0   0   2   0   0   2   0   2   0   0   2   2   0   2   0   2   0   0   2   0   0   2
 MK-6-6                 0   0   2   0   2   2   0   2   0   0   0   0   0   2   2   2   2   2   2   0   0   0   0   2   2   2   2   2   0   0   2   2   2   0   2   2   2   2   2   0   0   0   0   2   0   0   0   2   0   0   2   2   0   0   2   2   0   2   2   2   2   2   0   2   0   2   2   2   2   2   0   2   0   2   2   2   2   2   0   2   2   0   0   2   0   2   2   0   0   2   0   0   2   2   0   0   0   2   2   0   2   0   2   0   0   2   2   2   0   2   0   2   0   0   2   0   2   2   0   0   2   0   2   2   0   2   0   0   2   0   0   2   0   2   2   0   0   2   0   0   0   0   0   0   0   0   2   2   0   2   2   0   0   0   0   2   0   2   2   2   0   0   2   2   0   2   2   2   2   2   0   0   0   2   2   2   2   2   0   0   2   0   0   2   0   2   0   0   0   2   0   0   0   2   0   0   2   0   0   2
 MK-6-7                 0   0   2   0   2   2   0   2   0   0   2   0   0   2   2   2   2   0   2   0   0   0   0   2   2   2   2   2   0   0   2   2   2   0   2   2   2   2   0   0   0   0   0   2   0   0   0   2   0   0   2   2   0   0   2   2   0   2   2   2   0   2   2   2   0   2   2   2   2   0   0   2   0   2   2   2   2   2   0   2   2   0   0   0   0   2   2   0   0   2   0   0   2   2   0   0   0   2   2   0   2   0   0   0   0   2   2   2   0   2   0   2   0   0   2   0   2   2   0   0   2   0   2   0   0   2   0   0   2   0   0   2   2   2   2   0   0   2   0   0   0   0   0   0   0   0   2   2   0   2   2   0   0   0   2   2   0   2   2   2   2   0   2   0   0   2   2   2   0   2   0   0   0   2   0   0   2   2   0   2   2   0   0   2   0   2   0   0   0   2   0   0   0   2   0   0   2   0   0   2
 MK-6-8                 0   0   2   0   2   2   0   2   0   0   2   0   0   2   2   2   2   0   2   0   0   0   0   2   2   2   2   2   0   0   2   2   0   0   2   2   0   2   2   0   0   0   0   2   0   0   0   2   0   0   2   2   2   0   2   0   2   2   0   2   0   2   2   2   0   2   2   2   2   0   0   2   0   2   2   0   2   2   0   2   2   0   0   0   0   2   2   0   2   2   2   0   2   0   0   0   0   2   2   0   2   2   0   0   0   2   2   2   0   2   0   2   0   0   2   0   2   0   0   0   2   2   2   2   0   0   0   0   2   0   2   2   2   2   2   0   0   2   0   0   2   0   0   0   0   0   2   2   0   2   2   0   0   0   2   0   2   2   2   2   2   0   2   0   0   2   2   2   0   2   0   0   0   2   0   0   2   2   0   2   2   0   0   2   0   2   0   0   0   2   2   0   0   2   0   0   2   0   0   2
 MK-6-9                 0   0   2   0   2   2   0   2   0   0   0   0   0   2   2   2   2   0   2   0   0   0   0   2   2   2   2   2   0   0   2   2   0   0   2   0   0   2   2   0   0   0   0   2   2   0   0   2   0   0   2   2   2   0   2   0   0   2   0   2   2   2   2   0   0   2   2   2   2   0   2   2   0   2   2   0   2   2   0   0   2   0   0   0   2   2   2   0   2   2   2   0   2   0   2   0   0   2   2   0   2   2   0   0   2   2   2   0   0   2   0   2   2   0   0   0   2   0   2   2   2   2   2   2   0   0   0   0   2   0   2   2   2   2   2   0   2   2   0   0   2   0   0   0   0   0   2   2   0   2   2   0   0   2   0   0   2   2   2   2   2   2   2   0   0   2   2   2   0   0   0   0   0   2   0   0   2   2   0   2   2   0   0   2   0   2   0   0   0   2   2   0   0   2   0   2   2   0   0   2
 MK-6-10                0   0   2   0   2   2   2   2   0   0   2   0   0   2   2   2   0   0   2   2   0   0   2   2   2   2   2   2   0   0   2   2   0   0   2   0   0   2   2   0   0   0   0   2   2   0   0   2   0   0   2   2   2   0   2   0   0   2   0   2   2   2   2   0   0   2   2   2   0   0   2   2   0   2   2   0   2   2   0   0   2   0   0   0   2   2   2   0   2   2   2   0   2   0   0   0   2   2   2   0   2   2   0   0   2   2   2   0   0   2   0   2   2   0   0   0   2   0   2   2   2   2   2   2   0   0   0   0   2   0   2   2   2   2   2   0   2   2   0   0   2   2   0   0   0   0   2   2   0   2   2   0   0   2   0   0   2   0   2   2   2   2   2   0   0   2   0   2   0   0   0   0   0   2   0   0   2   2   0   2   2   0   0   2   0   2   0   0   0   2   2   0   0   0   0   2   2   0   0   2
 MK-6-11                0   0   2   0   2   2   2   0   0   0   2   0   0   2   2   2   0   0   2   0   0   0   2   2   2   2   2   2   0   0   2   2   2   0   2   2   0   2   2   0   0   0   0   2   0   0   0   2   0   0   2   2   2   0   2   0   0   2   0   2   2   2   0   0   0   2   2   2   0   0   2   2   0   2   2   0   2   0   0   0   2   0   0   2   2   2   2   0   2   2   2   0   2   0   0   0   2   2   2   0   0   2   0   0   2   2   2   0   0   0   2   2   0   0   0   0   2   0   2   2   2   2   2   2   0   0   0   0   2   0   2   2   2   2   2   0   2   2   0   0   0   2   0   0   0   0   2   2   0   2   2   0   0   2   0   0   2   0   2   2   2   2   2   0   0   2   0   2   2   0   0   0   0   2   0   0   2   2   2   2   2   0   0   2   0   2   0   0   0   2   2   0   0   0   0   2   2   0   0   2
 MK-6-12                0   0   2   0   0   0   0   0   0   0   2   0   0   2   2   2   0   0   2   0   0   0   2   2   2   2   2   0   0   0   2   2   2   0   2   2   0   2   2   2   0   0   0   2   0   0   0   2   2   0   0   2   2   0   2   0   0   0   0   2   2   0   0   0   0   2   2   0   2   0   2   0   0   0   2   0   0   0   0   0   2   0   0   2   2   2   2   0   2   2   2   0   2   0   0   2   2   2   2   0   0   2   0   0   2   2   2   0   0   0   2   2   0   2   0   0   2   0   2   2   2   0   0   2   0   0   0   0   2   0   0   2   2   2   2   0   2   2   0   0   0   2   0   0   0   0   2   2   0   2   2   0   0   2   2   0   2   0   2   2   2   2   2   2   0   2   0   2   2   0   0   0   0   2   0   0   2   2   2   0   2   0   0   2   0   2   0   0   0   2   2   0   0   2   0   2   2   0   0   2
 MK-6-13                0   0   2   0   0   0   0   0   0   0   2   0   0   2   2   2   0   0   2   0   0   0   2   2   2   0   0   0   0   2   2   0   0   0   2   2   0   2   2   2   0   0   0   0   0   0   0   2   2   0   0   2   2   0   2   2   0   2   0   2   2   0   0   0   0   2   2   0   2   0   2   0   0   0   2   0   0   0   0   0   0   0   0   2   2   2   2   2   2   2   2   0   2   0   0   2   2   2   2   0   0   2   0   0   0   2   2   0   0   0   2   2   0   2   0   2   2   0   2   2   2   0   0   2   0   0   0   0   2   0   0   2   0   2   0   2   2   2   0   0   0   2   0   0   0   0   2   2   0   2   0   0   0   2   2   0   2   0   2   2   2   2   2   2   0   2   0   2   2   0   0   0   0   2   0   0   0   0   2   0   2   0   0   0   0   0   0   0   0   2   2   0   0   2   0   2   0   0   0   2
 MK-6-14                0   0   2   0   0   0   0   0   0   0   2   0   0   2   2   2   0   0   2   0   0   0   2   2   2   0   0   0   0   0   0   0   0   0   2   2   0   2   2   2   0   0   0   0   0   0   0   2   2   0   0   2   2   0   2   0   0   2   0   2   2   0   0   0   0   2   2   0   2   0   2   0   0   0   2   0   0   0   0   0   0   0   0   2   2   2   2   2   2   2   2   0   2   0   0   2   0   0   2   0   0   2   0   0   0   2   2   0   0   0   2   0   0   2   0   2   2   0   2   2   2   0   0   2   0   0   0   0   2   0   0   2   0   2   0   0   2   2   0   0   0   2   0   0   0   0   2   2   0   2   0   0   0   2   2   0   2   0   2   0   2   0   0   2   0   2   0   2   2   0   0   0   0   2   2   0   0   0   2   0   2   0   0   2   0   0   0   0   0   2   2   0   0   2   2   2   0   0   0   2
 MK-6-15                0   0   2   0   0   0   2   0   0   0   2   0   0   0   2   2   0   0   2   0   0   0   2   2   2   0   0   0   0   0   0   0   0   0   2   2   0   0   2   2   0   0   0   0   0   0   0   2   2   2   0   2   2   0   2   0   0   2   0   2   2   0   0   0   0   2   2   0   0   0   2   0   0   0   2   0   0   0   0   0   0   0   0   2   2   2   2   2   2   2   2   0   2   0   0   2   0   0   2   0   0   2   0   0   0   0   0   0   0   0   2   0   0   2   0   2   0   0   2   2   2   0   0   2   0   0   0   0   2   0   0   2   0   2   0   0   2   2   0   0   0   2   0   0   0   0   2   2   0   2   2   0   2   2   2   0   0   0   2   0   2   0   0   2   0   2   0   2   2   0   0   2   0   2   2   2   0   0   2   0   2   0   0   2   0   0   0   0   0   2   2   0   0   2   2   2   0   0   0   2
 MK-6-16                2   0   2   0   0   0   2   2   0   0   2   0   2   0   2   2   0   0   2   0   0   0   0   2   2   0   0   0   0   0   0   0   0   0   2   2   0   0   2   2   0   0   0   0   0   0   0   2   2   2   2   2   2   0   2   0   0   2   0   2   2   0   0   0   0   0   2   0   0   0   0   0   0   2   0   0   0   0   2   0   2   0   0   2   2   2   2   2   2   2   2   0   2   0   0   2   0   0   0   0   0   2   0   0   2   0   0   2   0   0   2   0   0   2   0   2   0   0   2   2   2   0   0   2   0   0   2   0   2   0   2   2   0   2   0   0   2   2   0   0   0   2   0   0   0   0   2   2   0   2   2   0   2   2   2   0   0   0   2   0   2   0   0   2   0   2   0   2   2   0   0   2   0   2   2   2   0   0   2   0   2   0   0   2   0   0   0   0   0   2   2   0   0   2   0   2   0   0   0   2
 
!****************************************** Phenotypic Data **********************************************************
!-100.0 is resevred for missing phenotype
SimulatedTrait1        16.0728   15.3371   13.7066   14.9298   15.8447   17.5603   13.8866   15.2908   13.7324   15.8893   14.1538   16.9582   12.9333   15.7046   15.4214   14.9736   15.0511   13.3461   16.7419   13.9057   14.8856   16.0997   12.9438   15.9109   15.9317   14.8765   14.8460   15.1181   14.8262   17.3623   14.3377   16.0026   14.1894   17.1120   13.9998   15.5650   14.9047   15.3205   14.8696   14.0103   15.8775   14.5611   14.9801   15.0838   13.3737   16.6081   13.3885   16.9753   14.9876   17.0903   15.4392   18.0358   13.7732   17.3901   13.5944   15.1030   14.5683   15.4842   17.4320   16.7553   14.7372   14.0852   15.7076   15.7501   15.2394   11.6767   15.2886   13.7812   14.2759   13.9206   15.4702   13.1893   15.4901   16.4267   14.9399   16.2548   15.7086   15.6183   17.2129   14.7774   17.0565   12.6226   15.8820   15.1849   14.0185   16.4319   15.0916   13.8432   12.2271   14.1645   13.9177   14.9253   14.9354   16.6945   13.3297   16.9323   15.7985   14.7208   16.3571   15.6123   14.3611   13.2053   14.7607   14.7862   13.6754   14.6995   14.5934   11.8466   16.2363   14.3516   15.1463   16.1291   14.8108   15.9213   14.1160   16.6022   12.2598   13.1743   13.6669   13.5361   14.0096   14.9514   14.3477   15.3325   14.8678   14.3591   13.8447   14.9438   15.9399   15.5791   15.3092   12.7655   17.4358   16.0172   13.4080   13.4357   13.8491   13.9125   13.7610   15.3132   15.0541   16.3514   15.8710   16.3240   17.6024   15.5249   14.7797   14.2837   15.0804   15.6497   16.3891   13.8982   13.7946   14.9393   15.8930   14.7595   12.7444   17.3985   15.1394   15.9678   15.9995   14.6670   15.1389   14.1829   15.9857   13.4155   16.2721   14.0717   17.4249   17.4428   14.8410   15.2708   15.1106   14.6564   16.0274   12.7851   15.6105   16.8094   16.5323   14.7237   16.3672   13.6523   15.0183   13.8897   13.9444   16.2472   14.2479   17.1115   15.7987   16.0296   14.5046   14.9695   16.1054   13.9255   13.7174   14.8581   13.6761   12.6875   14.6204   13.8870
SimulatedTrait2        10.0362    8.9972   11.1629    9.7174    9.7343    8.5236   10.3136    8.8198   10.1020    9.2514   10.3310    9.2773    9.4885    9.4802    8.7955   10.4407   10.8161   10.6361   10.3430   10.7203   10.9357    9.1765   10.2470   10.2111    9.8806   10.8138   11.2543    9.1567   10.2418    9.8450   10.5639    9.0981   10.7003   10.0164    9.7203    9.4987    9.1940   10.0640   10.6244   10.5853    8.7300    9.1975   10.1407   10.3837   10.9524    9.8212   10.6749    9.6720   10.8088    9.1362   10.4608    9.1814   11.2394    9.2700    9.1932   10.6476    9.5464    9.3164   10.1647    9.7994   10.5385    9.7343    8.5557   10.0608   10.2304   10.1213    9.7589   10.5942   10.6200   10.5020    9.3375    9.9888   11.1971    8.9794    9.4732    9.3745   10.6638   10.5373    8.5524   10.4415    8.9545   10.1664    9.7655   10.1701    9.7151   11.9565   11.1450   10.3910    9.6145   10.5399    9.5272   10.2331    9.7922    9.1457   10.4666    8.5987    9.3124   10.3278   10.1502    9.6129   10.8908   11.4796   10.6272   10.4421    9.6064   10.8858   10.9280   10.3687   10.0693   10.4939    9.3788    9.9711   10.5588    9.3200    8.5971    8.8538   10.4145   11.3028    9.0299   10.1337   11.0979   10.4523   11.2771   10.8936    9.1826    9.9455   10.2032   10.6006   10.1385    9.4864   10.5056   10.4580    9.6770    8.3441   10.1917   10.2449    9.9349   10.6324    9.6348    9.6773    9.0351    8.9624    8.1155    9.7001    9.9029    9.4327    9.4090    9.2178    9.8913    9.1494    8.9628   10.3238    9.6403   10.2330    9.6083    8.3979    9.9711   10.1966   10.5417    9.5301    9.7042   10.3215   10.1933   11.2460    8.5156   11.0616    9.2196    9.6534    9.3745   10.5558   10.1684    8.8986    9.4754    9.5308    9.4490    9.5772    9.6030    9.6552    9.0932   10.4717    8.5980   10.9309   10.6072   10.4591   10.3867    8.7844   10.0483    9.3287   11.0502    8.6770    9.7009    8.8473    9.8483    8.0197   10.5780   10.3966   10.0763   10.6291    9.8866   10.9730
 
