# Supplementary material for: Inclusive Composite Interval Mapping of QTL by Environment Interactions in Biparental Populations
Source: PLoS One. 2015 Jul 10;10(7):e0132414. doi: 10.1371/journal.pone.0132414 (PMC4498613; doi:10.1371/journal.pone.0132414)
Supplement: S5 File — (ZIP) [file pone.0132414.s005.zip › H=0.5/L1/run_00185.met]

!**********************Note: lines staring with "!" are remarks and will be ignored in the program********************
!*********************************General Information**********************************
!Assuming F1 = P1 x P2, populations available in QTL IciMapping are: 
!  1, P1BC1F1 = P1 x F1, the first backcrossing where P1 is used as the recurrent parent;
!  2, P2BC1F1 = P2 x F1, the first backcrossing where P2 is used as the recurrent parent;
!  3, F1DH, F1-derived doubled haploids; 
!  4, RIL or F1RIL, recombination inbred lines through the repeated selfing of F1;
!  5, P1BC1RIL, recombination inbred lines through the repeated selfing of P1BC1F1;
!  6, P2BC1RIL, recombination inbred lines through the repeated selfing of P2BC1F1;
!  7, F2, the selfing generation of F1;
!  8, F3, the selfing generation of F2;
!  9, P1BC2F1, the second backcrossing where P1 is used as the recurrent parent; 
! 10, P2BC2F1, the second backcrossing where P2 is used as the recurrent parent;
! 11, P1BC2RIL, recombination inred lines through the repeated selfing of P1BC2F1; 
! 12, P2BC2RIL, recombination inred lines through the repeated selfing of P2BC2F1; 
! 13, P1BC1F2, the selfing generation of P1BC1F1; 
! 14, P2BC1F2, the selfing generation of P2BC1F1; 
! 15, P1BC2F2, the selfing generation of P1BC2F1; 
! 16, P2BC2F2, the selfing generation of P2BC2F1; 
! 17, P1BC1DH, P1BC1F1-derived doubled haploids; 
! 18, P2BC1DH, P2BC1F1-derived doubled haploids; 
! 19, P1BC2DH, P1BC2F1-derived doubled haploids; 
! 20, P2BC2DH, P2BC2F1-derived doubled haploids; 
   3      !Mapping Population (see remarks above)
   2      !Mapping Function (1 for Kosambi; 2 for Haldane; 3 for Morgan)
   2      !Marker Space Type (1 for intervals; 2 for positions)
   1      !Marker Space Unit(1 for centiMorgans; 2 for Morgan)
   6      !Number of Chromosomes (or Linkage Groups)
 200      !Size of the mapping population
   2      !Number of environments
 
!***************************************** Chromosomes and Linkage Maps **********************************************
!Chromosome                 NumMarkers
-CH1                        16
-CH2                        16
-CH3                        16
-CH4                        16
-CH5                        16
-CH6                        16
!Linkage map (Marker name followed by position or the interval length)
 MK-1-1                1     0.000
 MK-1-2                1    10.000
 MK-1-3                1    20.000
 MK-1-4                1    30.000
 MK-1-5                1    40.000
 MK-1-6                1    50.000
 MK-1-7                1    60.000
 MK-1-8                1    70.000
 MK-1-9                1    80.000
 MK-1-10               1    90.000
 MK-1-11               1   100.000
 MK-1-12               1   110.000
 MK-1-13               1   120.000
 MK-1-14               1   130.000
 MK-1-15               1   140.000
 MK-1-16               1   150.000
 MK-2-1                2     0.000
 MK-2-2                2    10.000
 MK-2-3                2    20.000
 MK-2-4                2    30.000
 MK-2-5                2    40.000
 MK-2-6                2    50.000
 MK-2-7                2    60.000
 MK-2-8                2    70.000
 MK-2-9                2    80.000
 MK-2-10               2    90.000
 MK-2-11               2   100.000
 MK-2-12               2   110.000
 MK-2-13               2   120.000
 MK-2-14               2   130.000
 MK-2-15               2   140.000
 MK-2-16               2   150.000
 MK-3-1                3     0.000
 MK-3-2                3    10.000
 MK-3-3                3    20.000
 MK-3-4                3    30.000
 MK-3-5                3    40.000
 MK-3-6                3    50.000
 MK-3-7                3    60.000
 MK-3-8                3    70.000
 MK-3-9                3    80.000
 MK-3-10               3    90.000
 MK-3-11               3   100.000
 MK-3-12               3   110.000
 MK-3-13               3   120.000
 MK-3-14               3   130.000
 MK-3-15               3   140.000
 MK-3-16               3   150.000
 MK-4-1                4     0.000
 MK-4-2                4    10.000
 MK-4-3                4    20.000
 MK-4-4                4    30.000
 MK-4-5                4    40.000
 MK-4-6                4    50.000
 MK-4-7                4    60.000
 MK-4-8                4    70.000
 MK-4-9                4    80.000
 MK-4-10               4    90.000
 MK-4-11               4   100.000
 MK-4-12               4   110.000
 MK-4-13               4   120.000
 MK-4-14               4   130.000
 MK-4-15               4   140.000
 MK-4-16               4   150.000
 MK-5-1                5     0.000
 MK-5-2                5    10.000
 MK-5-3                5    20.000
 MK-5-4                5    30.000
 MK-5-5                5    40.000
 MK-5-6                5    50.000
 MK-5-7                5    60.000
 MK-5-8                5    70.000
 MK-5-9                5    80.000
 MK-5-10               5    90.000
 MK-5-11               5   100.000
 MK-5-12               5   110.000
 MK-5-13               5   120.000
 MK-5-14               5   130.000
 MK-5-15               5   140.000
 MK-5-16               5   150.000
 MK-6-1                6     0.000
 MK-6-2                6    10.000
 MK-6-3                6    20.000
 MK-6-4                6    30.000
 MK-6-5                6    40.000
 MK-6-6                6    50.000
 MK-6-7                6    60.000
 MK-6-8                6    70.000
 MK-6-9                6    80.000
 MK-6-10               6    90.000
 MK-6-11               6   100.000
 MK-6-12               6   110.000
 MK-6-13               6   120.000
 MK-6-14               6   130.000
 MK-6-15               6   140.000
 MK-6-16               6   150.000
!*********************************** Marker Types ********************************************************************
!Co-dominant marker: When heterozygote F1 is present, P1 is coded as 2, F1 is coded as 1, and P2 is coded as 0; Otherwise, P1 is coded as 2, and P2 is coded as 0. 
!Dominant marker: When heterozygote F1 is present, P1 and F1 are coded as 12, and P2 is coded as 0; Otherwise, P1 is coded as 2, and P2 is coded as 0.  
!Recessive markers: When heterozygote F1 is present, P1 is coded as 2, and F1 and P2 are coded as 10; Otherwise, P1 is coded as 2, and P2 is coded as 0. 
!Missing marker is coded as -1. 
 MK-1-1                 0   2   0   0   2   2   0   0   2   2   0   2   2   0   2   0   0   0   2   2   2   2   2   0   0   0   2   0   0   2   0   0   0   0   2   2   2   2   0   0   2   0   0   2   2   2   0   0   2   0   0   2   0   0   0   0   0   2   2   2   0   2   2   0   2   2   0   2   2   0   0   2   2   0   2   2   2   2   2   2   0   0   2   0   2   0   2   0   0   2   0   0   2   0   0   2   2   2   0   0   2   0   0   2   2   2   2   2   2   2   2   2   2   0   0   2   0   2   0   0   2   2   2   2   0   2   2   0   2   0   2   0   0   0   0   2   2   0   2   2   0   0   0   0   2   0   2   2   2   2   2   0   2   0   0   2   0   2   0   2   0   2   0   2   0   2   0   0   2   2   0   0   2   2   0   2   0   0   2   2   0   2   2   2   2   0   0   2   2   0   0   0   0   2   0   2   2   2   2   2
 MK-1-2                 0   2   0   0   2   2   0   2   2   2   0   2   2   0   2   0   0   0   2   2   0   2   2   0   0   0   2   0   0   2   0   0   0   0   2   2   2   0   0   0   2   0   0   0   2   2   0   0   2   0   0   2   0   0   2   0   0   2   0   0   0   2   2   0   2   2   2   2   0   2   0   2   2   0   2   2   2   2   2   2   0   0   2   0   2   0   0   0   0   2   0   0   2   0   0   2   2   0   0   0   2   0   0   2   2   2   2   2   2   2   2   2   2   0   0   2   0   2   0   0   2   2   2   0   0   2   2   0   2   0   2   0   0   0   0   2   2   0   2   2   0   0   0   0   2   0   2   2   2   2   2   0   2   0   0   0   0   2   0   2   0   2   0   2   0   2   0   0   2   2   0   0   2   2   0   2   0   0   2   2   0   2   2   2   2   0   0   2   2   0   0   0   0   2   0   2   0   2   2   0
 MK-1-3                 0   2   0   0   2   2   0   0   0   0   0   2   2   0   2   0   0   0   2   2   0   2   2   0   0   0   2   0   0   0   0   0   0   0   2   2   2   0   0   0   2   0   0   0   2   2   0   0   2   0   0   2   2   0   2   0   0   2   2   0   0   2   2   2   2   2   2   2   0   2   2   2   2   0   2   2   2   0   2   2   2   0   2   0   2   0   0   0   0   2   0   0   2   0   0   2   0   0   0   0   2   0   0   2   2   2   2   2   2   2   2   0   0   0   0   2   0   0   0   0   2   2   2   0   0   2   2   0   0   0   2   0   0   0   0   2   2   0   2   2   0   0   0   0   2   0   2   2   2   2   2   0   2   0   0   0   0   2   0   2   0   2   0   2   0   2   0   0   2   0   0   0   2   2   0   2   0   2   2   2   2   2   2   2   2   0   0   2   0   0   0   0   0   2   0   2   2   2   2   0
 MK-1-4                 0   0   0   0   2   0   0   0   2   0   0   2   2   0   2   0   0   0   2   0   0   2   2   0   0   0   2   0   0   0   0   0   0   0   0   2   2   2   0   0   2   0   0   0   2   2   0   0   2   0   0   2   2   0   2   0   0   2   2   0   0   2   2   2   2   2   2   2   0   2   2   2   2   0   2   2   2   0   2   0   2   0   2   0   2   0   0   0   0   2   0   0   2   0   0   2   0   0   0   0   2   0   0   2   0   2   2   2   2   2   2   0   0   2   0   2   0   0   0   0   2   2   2   0   0   2   2   0   0   0   2   2   0   0   0   0   2   0   2   2   0   0   0   0   2   0   2   2   2   2   2   0   2   0   2   0   0   0   0   2   0   2   0   2   0   2   0   0   2   0   0   0   2   2   0   2   0   2   2   2   0   2   0   2   2   0   0   2   0   0   0   0   0   2   0   2   0   0   2   0
 MK-1-5                 0   0   0   0   2   0   0   0   2   0   0   2   2   0   2   0   0   0   2   0   0   2   0   0   0   0   2   2   0   0   0   0   0   0   0   2   2   0   0   2   2   0   0   0   2   2   0   0   2   0   0   2   2   2   2   0   0   2   2   0   0   2   2   2   2   2   2   2   0   2   2   2   2   0   2   2   2   0   2   0   2   2   2   0   2   0   0   0   0   2   0   0   2   0   0   2   0   0   0   0   2   0   0   2   0   2   2   2   2   2   2   0   0   0   0   2   0   0   0   0   2   2   2   0   0   2   2   0   0   0   2   2   0   0   0   0   2   2   2   2   0   2   0   0   0   0   2   2   2   2   2   0   2   0   2   0   0   0   0   2   0   0   0   2   0   2   0   0   2   0   0   0   2   2   0   2   0   2   2   2   0   2   0   2   2   0   0   2   0   0   0   0   0   2   0   0   0   0   2   0
 MK-1-6                 0   0   0   0   2   0   0   0   2   0   0   2   2   0   2   0   0   0   2   0   0   2   0   0   0   0   2   2   0   0   0   0   0   0   0   2   0   0   0   2   2   0   0   0   2   2   0   0   2   0   0   2   2   2   2   0   0   2   2   0   2   2   2   2   2   2   2   2   0   2   2   2   2   0   2   2   2   0   2   0   2   2   2   0   2   0   0   0   0   2   0   0   2   0   0   2   0   0   0   2   2   0   2   0   0   2   2   2   0   2   2   2   0   0   0   2   0   0   0   0   2   2   2   0   0   2   0   0   0   0   2   2   2   0   0   2   2   2   2   2   0   2   2   0   0   0   2   2   0   2   2   0   2   0   2   0   0   2   0   0   0   0   0   2   0   2   0   0   2   0   0   0   2   2   0   2   2   2   2   2   0   2   0   2   2   0   0   2   0   0   0   0   0   2   2   0   0   0   2   0
 MK-1-7                 0   0   0   2   2   0   0   0   2   0   0   2   2   0   2   0   0   2   2   0   0   2   0   0   2   0   2   2   0   0   0   0   0   0   2   2   0   0   0   2   2   0   0   0   2   2   2   0   2   0   0   2   2   2   2   2   0   0   2   0   2   2   2   2   2   2   2   2   0   2   2   0   2   0   2   2   2   0   2   0   2   2   2   0   2   0   0   0   0   2   0   0   2   2   0   2   0   0   0   2   2   2   2   0   0   2   2   2   0   2   2   0   0   0   0   2   0   0   0   2   2   0   2   0   0   2   0   0   0   0   2   2   2   0   0   2   2   2   2   2   2   2   2   2   0   0   2   2   0   2   2   0   2   0   2   0   0   2   0   0   0   0   0   2   0   2   0   0   2   0   0   0   2   0   0   2   2   2   2   0   0   2   0   2   2   2   0   2   0   0   0   0   0   2   2   0   0   0   2   2
 MK-1-8                 0   0   0   2   2   0   0   0   2   0   0   2   2   0   2   0   0   0   2   0   0   2   0   2   2   0   2   2   0   0   0   0   0   0   2   2   0   0   0   2   2   0   0   0   0   0   2   0   2   0   0   2   2   2   2   2   0   0   2   0   2   2   2   2   2   2   2   2   0   2   2   0   2   2   2   0   2   0   2   0   2   0   2   0   2   0   0   0   0   0   0   0   2   2   0   2   0   0   2   2   2   2   2   0   2   2   2   2   0   2   0   2   0   0   0   2   0   2   0   2   0   0   2   0   0   2   0   0   0   0   2   2   2   0   0   2   2   2   2   2   2   2   2   2   0   0   2   2   2   2   2   0   2   0   2   0   0   2   0   0   0   0   0   2   0   2   2   0   2   0   0   0   2   0   0   2   2   2   2   0   0   2   0   0   2   2   0   2   0   0   0   0   0   2   2   0   0   0   2   0
 MK-1-9                 0   0   2   2   2   2   0   0   0   0   0   2   2   0   2   0   0   0   2   2   0   2   0   2   2   2   2   2   0   0   0   0   0   0   2   2   0   0   0   2   2   0   0   0   2   0   2   0   2   0   0   2   2   2   2   2   0   0   2   0   2   2   2   2   2   2   2   2   0   0   2   0   2   2   2   0   2   2   2   0   2   2   0   0   2   2   0   0   2   2   0   0   2   2   0   2   0   0   2   2   2   2   2   0   2   2   2   2   0   2   0   2   0   0   2   2   0   2   0   2   0   0   2   0   0   2   0   0   0   0   2   2   2   0   2   2   2   2   2   2   2   0   2   0   0   0   2   2   2   2   2   0   2   0   2   0   0   2   0   0   0   0   0   2   0   2   2   0   2   0   0   0   2   0   0   2   2   2   2   0   0   2   0   0   0   2   0   0   0   2   0   2   0   2   2   0   0   0   2   0
 MK-1-10                2   0   2   2   2   2   0   0   0   0   0   2   2   0   2   0   0   2   2   2   0   2   0   2   2   2   2   2   0   0   0   2   0   0   2   2   0   0   0   2   2   0   0   2   0   0   2   2   2   0   0   2   2   2   2   2   0   0   2   0   2   2   2   2   2   2   2   2   0   0   2   0   2   2   2   0   2   2   2   0   2   2   0   2   2   2   0   0   2   0   0   0   2   2   0   2   0   0   2   2   2   2   2   0   2   2   2   2   0   2   0   2   0   0   2   2   0   2   0   2   0   0   2   0   0   2   0   0   0   0   2   2   0   0   2   2   2   0   2   2   0   0   2   2   0   0   2   2   2   2   2   0   2   0   2   0   0   2   0   2   0   0   0   2   0   2   2   0   2   2   0   0   2   0   0   2   2   2   2   2   0   2   0   0   0   0   0   0   0   0   0   2   0   2   2   0   0   0   2   0
 MK-1-11                2   0   2   0   0   2   0   0   0   0   0   0   2   2   2   0   0   2   2   2   0   0   0   2   2   0   2   2   0   0   0   2   0   0   2   2   0   0   0   2   2   2   0   2   0   0   2   2   2   0   0   2   2   2   2   2   0   0   2   0   2   2   2   0   2   2   2   2   0   0   0   0   2   2   2   0   2   2   2   0   2   2   0   2   2   0   0   0   2   0   0   0   0   2   0   2   0   0   2   2   2   2   2   0   0   2   2   2   0   2   0   2   0   2   0   2   2   2   0   2   0   0   2   0   0   2   0   0   0   0   0   2   0   0   2   2   2   0   2   0   0   0   2   2   0   0   2   2   2   2   2   0   0   0   2   0   0   2   2   0   0   0   0   2   0   2   2   0   2   2   0   0   2   2   0   2   2   2   2   2   0   2   0   0   0   0   0   0   0   0   0   0   0   2   2   0   0   0   2   0
 MK-1-12                2   0   2   0   0   2   0   0   0   0   0   2   2   0   2   0   0   2   2   2   0   0   0   2   2   0   2   2   0   2   0   2   0   0   2   2   0   0   0   2   2   2   0   2   0   0   2   2   2   0   2   2   2   2   2   2   0   0   2   0   2   0   2   0   2   2   2   2   0   2   0   0   2   2   0   0   2   2   2   0   2   2   0   2   2   0   0   0   2   0   0   0   0   2   2   2   0   0   2   2   2   2   2   0   0   2   2   2   0   2   0   2   0   2   2   2   2   2   2   2   0   0   2   0   0   2   0   0   0   0   0   2   0   0   2   2   2   0   2   0   0   0   2   2   0   0   2   2   2   2   2   0   0   0   2   0   0   2   2   2   2   0   0   2   0   2   2   0   2   2   0   0   2   2   0   2   2   2   2   2   0   2   0   0   0   0   0   0   0   0   0   0   0   2   2   0   0   0   2   0
 MK-1-13                2   0   2   0   2   2   0   0   0   0   0   2   2   2   2   2   0   2   2   2   0   0   0   2   2   0   2   0   0   2   0   2   2   0   2   2   0   0   0   2   2   2   0   2   0   0   2   2   2   0   2   2   2   2   0   2   0   0   2   0   2   0   2   0   2   2   2   2   0   2   2   0   0   2   2   0   0   2   2   0   2   2   0   2   2   0   0   2   2   0   2   0   0   2   2   2   0   0   2   2   0   2   2   0   0   2   2   2   0   2   0   0   0   2   2   2   2   2   0   2   0   0   2   2   0   2   0   0   0   0   0   2   0   0   2   2   2   0   2   0   0   0   0   2   0   0   2   2   0   2   2   0   0   0   2   0   0   2   2   2   2   0   0   0   0   2   2   2   2   2   0   0   2   2   0   2   2   2   2   2   0   2   0   0   0   0   2   0   0   0   0   0   0   2   2   0   0   0   2   0
 MK-1-14                2   0   2   0   2   2   0   0   0   0   0   2   2   2   2   2   0   2   2   2   0   0   0   2   2   0   2   0   0   2   0   2   2   0   2   2   0   0   0   2   2   0   0   2   0   0   2   2   2   0   0   2   2   2   0   2   0   0   2   0   2   0   2   0   2   2   2   2   0   2   0   0   0   2   2   0   0   2   0   0   0   2   0   2   0   0   2   0   2   0   2   0   0   0   2   2   2   0   2   2   0   2   2   0   0   0   2   2   0   2   0   2   0   2   2   2   2   2   0   2   0   0   2   2   0   2   0   0   0   0   0   2   0   0   2   0   0   0   2   0   0   0   0   2   0   0   2   2   2   0   2   2   2   2   2   0   0   0   2   2   2   0   0   0   2   2   2   2   2   2   2   0   2   2   0   0   2   2   2   2   0   2   0   0   0   0   2   2   0   0   2   0   0   2   2   0   0   0   2   0
 MK-1-15                2   0   2   0   2   2   0   0   0   0   0   0   2   2   2   2   0   2   2   2   0   0   2   0   2   0   0   0   0   2   0   2   2   0   2   2   0   0   0   2   2   2   0   2   0   0   2   2   2   2   0   2   2   2   0   2   2   0   2   0   2   0   2   0   2   0   0   0   0   2   0   0   2   2   2   0   0   2   0   0   0   2   2   2   0   0   2   0   2   0   2   0   0   0   2   2   2   0   2   2   0   2   2   0   0   2   2   0   0   2   0   2   0   2   2   2   2   2   0   2   2   0   2   2   0   2   0   0   0   0   0   2   0   2   2   0   0   0   2   0   0   0   0   2   2   2   2   2   2   0   2   2   2   2   2   0   0   0   2   2   2   0   0   0   2   2   2   2   2   2   2   0   2   2   2   0   2   2   2   2   2   2   0   0   0   0   2   2   0   0   2   0   0   2   2   0   0   0   2   0
 MK-1-16                0   0   2   0   2   2   2   0   0   0   0   0   2   2   2   2   0   2   2   0   0   0   2   0   2   0   0   0   0   2   0   0   2   2   2   2   0   0   0   2   2   2   0   2   0   0   2   2   2   2   0   2   2   2   0   2   2   2   2   0   2   0   0   0   2   0   0   0   0   2   0   0   0   2   2   0   0   2   0   0   0   2   2   0   0   0   2   0   2   0   2   0   2   0   2   2   2   0   0   2   0   2   0   2   0   2   0   0   0   2   0   0   0   2   2   0   2   2   0   2   2   2   2   2   0   2   0   0   0   0   0   2   0   2   2   0   0   2   2   0   0   0   0   2   2   2   2   2   2   0   2   2   2   2   2   0   0   0   2   2   0   0   0   0   2   2   2   2   2   2   2   0   2   2   2   0   2   0   2   2   0   2   0   0   0   0   2   2   0   0   2   0   0   2   2   0   0   0   2   0
 MK-2-1                 0   0   2   2   0   2   0   2   0   2   0   2   0   2   0   0   2   2   2   2   0   2   2   2   2   2   0   2   2   2   2   2   0   0   2   2   2   0   0   2   2   2   2   0   2   2   0   2   2   0   0   0   0   0   0   0   0   0   2   2   2   2   0   2   2   0   2   2   0   0   2   0   0   2   0   0   2   2   0   2   0   0   0   0   2   2   0   0   0   2   0   2   0   0   2   2   0   0   0   0   0   0   0   2   0   2   0   0   2   0   2   0   2   2   0   0   0   0   2   0   2   0   0   0   2   0   0   0   2   0   0   0   2   2   0   2   2   0   0   2   0   2   2   0   2   0   0   2   0   2   0   0   2   0   2   0   2   0   0   2   0   2   0   0   2   2   0   0   2   2   0   0   0   2   0   0   0   0   2   0   2   2   0   0   0   2   0   2   2   0   0   2   0   0   2   0   2   0   2   2
 MK-2-2                 0   0   2   2   0   2   0   2   2   2   0   2   0   2   0   0   2   0   2   2   0   2   2   2   2   2   0   2   2   2   2   2   2   0   2   2   2   0   0   0   0   2   2   0   0   2   0   2   2   0   0   0   0   0   0   2   0   0   2   2   2   2   0   2   2   2   2   2   0   0   0   0   0   2   0   0   2   2   0   2   0   2   0   0   2   2   0   0   0   2   0   2   0   2   2   2   0   2   0   0   0   0   0   0   0   2   0   0   2   0   2   0   2   2   0   0   0   0   2   0   2   2   2   0   2   0   0   0   0   0   0   0   2   2   0   2   2   0   0   2   2   2   2   0   2   0   0   2   0   2   0   0   2   0   2   0   2   0   0   2   0   2   0   0   2   2   0   2   2   2   0   0   0   2   0   0   0   0   2   0   2   2   0   0   0   2   0   2   2   0   2   2   0   0   2   0   2   0   2   2
 MK-2-3                 0   0   2   2   0   2   0   2   2   2   0   2   0   2   0   0   2   0   2   2   0   2   2   2   2   2   0   2   2   2   2   2   2   2   2   2   2   0   0   0   0   2   2   0   0   0   2   2   2   0   0   0   0   0   0   2   0   0   2   2   2   2   0   2   2   2   2   2   0   0   0   0   0   2   0   0   2   2   0   2   0   2   0   0   2   2   0   0   0   2   0   2   0   2   2   2   0   2   0   0   0   0   0   0   0   2   2   2   2   0   2   0   2   2   0   2   0   0   0   0   2   2   2   0   2   0   0   0   0   0   0   0   2   2   0   2   2   0   0   2   2   2   2   0   2   0   0   2   0   2   0   0   0   0   2   0   2   0   0   2   0   2   0   0   2   2   0   2   2   2   0   0   0   2   0   0   0   0   2   0   2   2   0   0   0   2   0   2   2   0   2   2   0   0   2   0   2   0   2   2
 MK-2-4                 0   0   2   2   0   2   0   2   2   2   0   2   0   2   0   0   2   0   2   2   2   2   2   0   2   2   0   2   2   0   2   2   2   2   2   2   2   0   0   0   0   2   2   2   0   0   0   2   2   0   0   0   0   0   0   0   0   0   2   2   2   2   0   0   2   2   2   2   0   0   0   0   0   2   0   2   2   2   0   2   2   2   0   0   2   2   0   0   2   2   0   2   0   2   2   0   0   2   0   0   0   0   0   0   0   2   2   2   2   2   2   0   2   2   0   2   0   0   0   0   2   2   2   0   2   0   2   0   0   0   0   2   2   2   0   2   2   0   0   2   2   2   2   0   2   0   0   2   2   2   2   2   0   0   2   0   2   0   0   2   0   2   0   0   2   2   0   2   2   2   0   0   0   2   0   0   0   0   2   0   0   0   2   0   0   2   0   2   2   0   2   2   0   0   2   0   2   2   2   2
 MK-2-5                 0   0   2   2   0   2   0   2   2   2   0   2   0   0   0   0   2   0   2   2   2   2   2   0   2   2   0   2   2   0   2   0   2   2   2   2   2   0   0   0   0   2   2   0   0   2   0   2   2   0   2   0   0   0   0   0   0   0   0   2   2   2   0   0   2   2   2   2   0   0   0   0   0   2   0   2   2   2   0   2   2   0   0   0   2   2   0   0   2   2   0   2   0   2   2   0   0   2   0   0   0   0   0   0   0   2   2   2   2   2   2   2   2   0   0   2   0   0   0   0   2   2   2   0   2   2   2   0   0   0   0   2   2   2   0   2   2   0   0   2   2   2   2   0   0   2   0   2   2   2   2   2   0   2   2   0   0   0   0   0   0   2   0   0   2   2   0   0   2   2   0   2   0   2   0   0   0   0   2   2   0   0   2   0   0   2   0   2   2   0   2   2   0   0   2   0   2   0   2   2
 MK-2-6                 0   0   2   2   0   2   0   2   2   0   0   2   0   2   0   0   2   0   2   2   2   2   2   0   2   2   2   2   2   0   2   0   2   2   2   2   2   2   0   0   0   2   2   0   0   2   0   2   2   0   0   2   0   0   0   0   0   0   0   2   2   2   0   2   2   2   2   2   0   0   0   0   0   2   0   2   2   2   0   2   2   0   2   0   2   2   2   0   2   2   0   2   0   2   2   0   0   2   2   0   0   0   0   0   0   2   2   2   2   2   2   2   2   0   0   2   0   0   0   0   0   2   2   0   2   2   2   0   0   0   0   2   2   2   0   2   2   0   0   0   2   2   2   0   0   2   0   2   2   2   2   2   0   2   0   2   0   0   0   0   0   2   0   0   2   2   0   0   2   2   0   2   0   2   0   0   0   0   2   2   0   0   2   0   0   2   0   2   2   0   2   2   0   0   2   0   2   0   2   2
 MK-2-7                 0   0   2   2   0   2   0   2   2   0   0   2   0   2   0   2   2   0   2   2   2   2   2   0   2   2   2   2   2   0   2   0   2   2   2   2   2   2   0   0   0   2   2   0   0   2   0   2   2   0   2   2   0   0   0   0   0   0   0   2   2   2   0   2   0   2   2   2   2   0   0   2   2   2   0   2   2   2   0   2   2   0   2   0   2   2   2   2   2   2   0   2   0   2   2   0   0   2   2   0   0   0   0   2   0   2   2   0   2   2   2   2   2   0   0   2   0   0   2   0   0   2   2   0   2   2   2   0   0   0   0   2   0   2   0   2   2   0   0   0   2   2   2   0   0   2   2   2   2   2   0   2   2   2   0   2   0   0   0   0   0   2   0   0   2   2   0   0   2   2   2   2   0   2   0   0   2   2   2   2   0   2   2   0   0   2   0   2   2   0   2   2   0   0   2   0   2   0   2   2
 MK-2-8                 0   0   0   2   2   2   2   2   2   2   0   2   0   2   0   2   2   0   0   2   2   2   2   0   2   2   2   2   2   2   2   0   2   2   2   2   2   2   0   2   0   2   2   0   0   2   0   2   2   0   2   2   0   2   0   0   0   0   0   2   2   2   0   0   0   2   2   2   2   0   0   2   2   2   0   2   2   2   0   2   2   0   2   0   2   2   2   2   0   2   2   2   2   2   2   0   0   2   2   0   2   0   0   2   0   2   2   0   2   0   2   2   2   0   0   2   0   0   2   0   0   2   2   0   2   0   2   0   0   0   0   2   0   2   0   2   2   0   0   0   2   2   2   0   0   0   2   2   2   0   0   0   2   2   0   2   0   0   0   2   0   2   0   0   2   2   0   0   2   2   2   0   2   2   0   0   2   2   2   2   0   2   2   0   0   2   0   2   0   2   2   2   0   0   2   2   2   0   2   2
 MK-2-9                 0   0   0   2   2   2   2   2   2   2   0   2   2   2   2   2   2   0   0   2   2   0   2   0   2   2   2   0   2   2   2   0   2   2   2   2   2   2   0   2   0   2   2   0   0   2   0   2   2   0   2   0   0   2   0   0   0   0   0   2   2   0   0   0   0   2   2   2   2   0   0   2   2   2   0   2   2   2   0   2   2   0   2   0   2   2   2   0   0   2   0   2   2   2   2   0   0   2   2   0   2   0   0   0   0   2   0   0   2   0   2   2   2   0   0   2   0   0   2   0   0   2   2   0   2   0   2   0   0   0   0   2   0   2   0   2   2   0   0   0   2   2   0   0   2   0   2   0   2   0   0   0   2   2   0   2   0   0   0   2   0   2   0   0   2   2   0   0   2   2   2   0   2   2   0   0   2   2   2   2   0   2   2   0   0   2   0   2   0   2   2   2   0   0   2   2   2   2   2   2
 MK-2-10                0   0   0   2   2   0   2   0   2   2   0   2   2   2   2   2   2   2   0   2   2   0   2   0   2   2   2   0   2   2   2   0   2   2   2   2   2   0   0   2   0   2   2   0   0   2   0   2   2   0   2   0   0   2   0   0   0   0   0   2   2   0   0   0   0   2   2   2   2   0   0   2   2   2   0   2   2   2   0   2   2   0   2   0   2   2   2   0   0   2   0   2   2   2   2   0   0   2   2   0   2   0   2   0   0   2   0   0   2   0   2   2   2   0   0   2   0   0   2   0   0   2   2   0   2   0   2   0   0   0   0   2   0   2   0   2   2   0   0   0   2   0   0   0   2   0   2   0   2   0   0   0   2   2   0   2   0   0   0   2   0   2   0   0   2   2   2   0   0   2   0   0   2   0   0   0   2   2   2   0   0   2   2   0   0   2   0   2   0   2   2   2   0   0   2   2   2   2   2   2
 MK-2-11                0   0   0   0   2   0   2   0   2   2   0   2   2   2   2   2   2   0   2   0   2   0   2   0   2   2   2   0   2   2   2   0   2   2   2   0   2   2   0   2   0   2   2   0   0   2   0   2   2   0   2   0   0   2   0   0   0   0   0   2   0   0   0   0   0   2   2   2   2   2   0   2   2   2   0   2   2   0   0   2   2   0   2   0   2   2   2   0   0   0   0   2   2   0   2   0   0   2   2   0   0   0   2   0   0   2   2   0   0   0   2   2   2   0   0   2   0   0   2   2   0   2   2   0   0   0   2   0   0   0   0   2   2   2   0   0   0   0   0   0   2   0   0   0   2   0   2   0   2   0   0   0   2   2   2   2   0   0   2   2   0   2   0   0   0   0   2   2   2   0   0   2   2   0   0   0   2   2   2   2   2   2   2   0   0   2   0   2   0   2   2   2   0   0   2   2   2   2   2   2
 MK-2-12                0   0   2   0   2   0   2   0   2   0   0   2   2   2   2   0   2   0   2   0   2   0   2   0   2   2   2   0   2   2   2   0   2   2   2   0   2   0   0   2   0   2   2   0   2   2   0   2   2   2   2   0   0   2   0   0   0   0   0   2   0   0   0   0   0   2   2   2   2   2   0   0   2   2   0   2   0   0   0   2   2   2   2   0   0   2   2   0   0   0   0   2   2   0   2   0   0   2   2   0   0   2   2   0   0   2   0   0   0   0   2   2   2   0   0   2   0   0   2   2   0   2   2   0   0   0   2   0   0   0   0   2   0   2   0   0   2   0   0   0   2   0   0   0   2   0   2   0   0   0   0   0   2   0   2   2   0   0   2   2   0   2   0   0   0   0   2   2   2   2   0   2   2   0   0   0   0   2   2   2   2   2   2   0   0   2   0   2   0   2   2   2   0   0   2   2   2   2   2   2
 MK-2-13                0   0   2   0   2   0   2   0   2   0   0   2   2   2   0   0   2   0   2   0   2   0   2   0   2   2   2   0   2   2   2   0   2   2   2   0   2   0   0   2   2   2   2   0   0   2   0   0   2   0   2   0   0   2   0   0   0   0   0   2   0   2   0   0   0   2   2   2   0   2   0   0   2   2   0   2   0   0   0   2   2   2   2   2   0   2   2   0   0   0   0   2   2   2   0   0   2   2   2   0   0   2   2   0   0   2   0   0   0   2   0   2   2   0   0   2   0   0   0   2   0   2   0   0   0   0   2   0   0   0   0   2   0   2   2   0   2   0   0   0   2   0   0   0   2   0   2   0   0   0   0   0   2   0   2   2   0   2   2   2   0   2   0   0   0   0   2   2   2   0   0   2   2   0   2   2   0   2   2   2   2   0   2   0   0   2   0   2   0   2   2   0   0   0   2   2   2   2   2   2
 MK-2-14                0   0   2   0   0   0   2   0   2   0   0   2   2   0   0   0   2   0   2   0   2   0   0   0   2   2   2   0   2   0   2   0   2   2   0   0   2   0   0   2   2   0   2   0   0   0   0   0   2   0   2   2   0   2   0   0   0   0   0   2   0   0   0   0   0   2   0   2   0   0   0   0   2   2   0   2   0   0   0   2   2   2   2   2   0   2   2   0   0   2   0   2   2   2   0   0   2   2   2   0   0   2   2   0   2   2   0   0   0   2   2   2   0   2   0   2   0   0   0   2   0   2   0   0   2   0   2   0   0   2   0   2   0   2   2   0   2   0   0   0   2   0   0   0   2   0   2   0   0   0   0   2   2   0   2   2   0   2   2   2   0   2   0   0   0   0   2   2   2   0   0   2   2   0   2   2   0   2   2   2   0   0   2   0   0   2   0   2   0   2   2   0   0   0   2   2   2   2   2   2
 MK-2-15                0   0   0   0   0   0   2   0   2   2   0   2   2   0   0   0   2   0   2   0   2   0   0   0   2   2   2   0   2   0   2   2   2   2   0   0   2   0   0   2   2   0   2   0   0   0   2   0   2   0   2   2   2   2   0   0   0   0   0   2   0   2   0   0   0   2   0   2   2   0   0   0   2   2   0   2   0   2   0   0   2   2   2   2   0   2   2   0   0   2   0   2   2   2   0   2   2   2   2   0   0   2   2   0   2   2   0   0   0   2   2   2   0   2   0   2   0   0   0   0   0   2   0   0   2   0   2   2   0   2   0   2   0   2   2   0   2   0   0   0   0   0   2   0   2   0   2   0   0   0   0   2   2   0   2   2   0   2   2   2   0   2   0   0   0   0   2   2   2   0   0   2   2   2   2   2   0   2   2   2   0   0   2   0   0   2   0   2   0   2   2   0   0   0   0   0   2   2   2   2
 MK-2-16                0   0   0   0   0   2   2   2   2   2   0   2   2   0   0   0   2   0   2   0   2   0   0   0   2   2   2   0   2   0   2   2   2   2   0   0   2   0   0   2   2   0   2   0   0   0   2   0   2   0   2   2   2   2   0   0   0   0   0   2   0   2   0   0   2   2   0   2   0   0   0   0   2   2   0   2   0   0   0   0   2   0   2   2   0   2   2   0   0   2   0   2   2   2   0   2   2   2   2   2   2   2   2   0   2   2   0   0   0   2   2   2   0   2   0   2   0   0   0   0   2   0   0   0   2   0   2   2   0   2   0   0   0   2   2   0   2   0   0   0   0   0   2   0   2   2   2   0   0   0   0   2   2   0   2   2   0   2   2   2   0   2   0   0   0   0   2   2   2   0   0   2   2   2   2   2   0   2   2   2   0   0   2   0   0   2   0   0   0   2   2   0   2   2   0   0   2   2   2   2
 MK-3-1                 0   2   2   0   0   0   2   0   0   0   2   2   0   2   0   2   0   2   0   2   2   0   0   2   0   2   2   2   0   2   2   0   0   2   2   2   0   0   0   0   2   2   2   0   0   2   0   2   2   0   0   2   2   2   2   2   0   0   0   0   2   2   0   2   0   2   0   2   2   2   0   0   2   0   2   0   2   0   0   2   0   2   0   2   2   0   2   2   2   0   0   2   2   2   2   0   2   0   2   0   2   2   0   2   0   0   2   0   2   0   0   0   0   2   2   2   0   0   2   0   2   0   2   2   0   2   2   0   2   0   2   0   2   2   2   0   2   0   0   0   0   2   0   0   0   2   2   2   2   0   0   2   0   0   2   2   0   0   2   2   2   0   0   2   0   0   0   2   2   2   0   0   0   0   2   0   2   2   2   0   2   0   2   0   2   0   2   2   2   0   0   2   2   2   0   0   0   2   2   2
 MK-3-2                 0   2   2   0   0   0   2   0   0   0   2   2   0   2   0   0   0   2   0   2   0   0   2   2   0   2   2   2   0   2   2   0   0   2   2   2   0   0   0   0   2   2   2   2   0   2   0   2   2   0   0   2   2   2   2   2   0   0   0   0   2   2   2   2   0   2   0   2   2   2   0   2   2   0   2   0   2   0   0   2   0   2   0   2   2   0   2   2   2   0   0   2   0   2   2   0   2   0   2   0   0   2   0   2   0   0   2   0   2   0   0   0   0   2   2   2   0   0   2   0   2   0   2   2   0   2   2   0   2   0   2   0   2   2   2   0   2   0   0   0   0   2   0   0   0   2   2   2   0   0   0   2   0   0   2   2   0   0   2   2   2   0   0   2   0   0   0   2   2   2   0   0   0   0   2   2   0   2   0   0   2   0   0   0   2   0   2   2   2   0   2   2   2   2   0   0   0   2   2   2
 MK-3-3                 0   2   2   0   0   0   2   0   0   0   2   0   0   2   0   0   0   2   0   2   0   0   2   2   0   2   2   2   0   2   2   0   0   2   2   2   0   0   0   0   2   2   2   2   0   2   0   0   2   0   0   2   2   2   2   2   0   0   0   0   2   2   2   2   0   2   0   2   2   2   0   2   2   0   2   0   2   2   0   2   0   2   0   2   2   0   2   2   0   0   0   2   0   2   2   0   2   0   0   0   0   2   0   2   0   0   2   0   2   0   0   0   0   2   2   2   0   0   2   2   2   0   2   2   0   2   2   0   2   2   2   0   2   2   2   0   0   0   0   0   0   2   0   0   0   2   2   2   0   0   0   2   0   0   0   2   0   0   2   2   2   0   0   2   2   2   0   2   2   0   0   0   0   0   2   2   0   2   0   0   2   0   0   0   2   0   2   2   2   0   0   2   2   2   0   0   0   2   2   2
 MK-3-4                 0   2   2   0   0   0   2   2   2   0   2   0   0   2   0   2   0   2   0   2   2   0   2   2   0   2   2   2   0   2   2   0   0   0   2   2   0   0   0   0   2   0   0   2   0   2   0   0   2   0   0   2   2   2   2   2   0   0   0   0   2   2   2   2   0   2   0   0   2   2   2   2   2   0   0   0   2   2   0   2   0   2   0   2   2   0   2   2   0   0   0   2   0   2   2   0   2   0   0   0   0   2   0   2   0   2   2   0   2   2   0   0   0   2   2   2   0   0   0   2   2   0   2   2   2   2   2   0   2   2   2   0   2   2   2   0   0   0   0   0   0   0   0   0   0   2   2   2   0   0   0   2   2   0   0   0   0   0   2   2   2   0   0   2   2   2   2   2   2   0   0   0   0   0   2   2   0   2   0   2   2   0   0   0   2   0   2   2   2   0   0   2   2   2   0   0   0   2   0   2
 MK-3-5                 0   2   2   0   0   0   2   2   2   0   2   0   0   2   0   2   0   2   0   2   2   0   2   2   0   2   2   2   0   2   2   0   0   0   2   2   2   0   0   0   2   0   0   2   0   0   2   0   0   0   0   2   2   2   0   2   0   0   0   0   2   2   0   2   0   2   0   0   2   2   2   2   2   0   2   0   2   0   0   2   2   2   0   2   2   0   2   0   0   0   2   2   0   2   0   0   2   0   0   0   0   2   0   2   0   2   2   2   2   2   0   0   0   2   2   2   0   0   0   2   2   0   2   2   0   2   2   0   2   2   2   0   2   2   2   0   0   0   0   0   2   0   0   0   0   2   2   2   0   0   0   2   2   0   0   0   0   0   2   2   2   0   0   2   2   2   2   2   2   0   0   0   0   0   2   2   0   2   0   2   2   0   0   0   2   0   0   2   2   0   2   0   2   2   0   0   0   2   0   2
 MK-3-6                 0   2   0   0   0   0   0   2   0   0   2   0   0   2   0   2   0   2   0   0   2   0   2   2   0   2   2   2   0   2   2   0   0   0   2   0   2   0   0   0   2   0   0   2   0   0   2   0   0   0   0   0   2   2   0   2   2   0   0   0   2   2   0   2   0   2   0   0   2   2   2   2   2   0   0   0   2   0   0   2   2   2   0   2   2   0   2   0   0   0   0   2   0   2   0   0   2   0   0   0   0   2   0   2   0   2   2   2   2   2   0   0   0   0   2   2   0   0   0   2   2   0   2   2   0   0   2   0   2   2   2   2   2   2   2   0   0   0   2   0   2   0   2   0   0   2   2   2   0   2   0   2   2   0   0   2   0   0   2   2   2   0   0   2   2   2   2   2   2   0   0   0   0   0   2   0   2   2   0   2   2   0   2   0   2   2   0   2   2   0   2   0   2   2   0   0   0   2   0   2
 MK-3-7                 0   2   0   0   0   0   0   2   0   0   2   0   0   2   0   2   0   2   0   0   2   0   2   2   0   2   2   2   0   2   2   0   0   0   2   0   2   0   0   2   2   0   0   2   0   0   2   0   0   0   0   0   2   0   0   2   2   0   2   0   0   2   0   0   0   2   2   0   2   2   2   0   2   0   0   0   2   0   0   0   2   2   0   2   2   0   2   0   0   0   0   2   0   2   0   0   2   0   2   0   0   2   0   2   0   2   2   2   2   2   0   0   0   2   0   2   0   0   0   2   2   0   2   2   0   0   2   0   2   2   2   2   2   2   2   0   0   0   2   0   2   0   2   0   0   0   2   2   0   2   0   2   2   0   0   2   0   0   0   2   2   0   0   2   2   2   2   2   2   2   2   0   0   0   2   0   2   2   0   2   2   0   2   0   2   2   0   2   2   2   2   0   0   2   0   0   0   2   0   2
 MK-3-8                 0   2   0   0   0   0   0   2   0   0   2   0   0   2   0   2   2   2   0   0   2   0   2   2   2   2   2   2   0   2   2   0   0   0   2   2   2   0   2   2   2   0   0   2   0   0   2   0   0   2   0   0   2   0   0   0   2   0   2   0   0   2   0   0   0   2   2   2   2   2   2   0   2   0   0   0   2   0   2   0   2   2   0   2   2   0   2   0   0   0   0   2   0   2   0   0   2   0   2   0   0   2   0   2   0   2   2   2   2   2   2   2   0   2   0   2   0   0   0   0   2   0   2   2   0   0   2   0   2   2   2   2   2   2   2   0   0   0   2   0   2   0   2   0   0   0   2   2   0   2   0   2   2   0   0   2   0   0   0   2   0   0   0   2   2   2   2   2   2   2   2   0   0   0   2   0   2   2   0   2   2   0   2   2   2   2   0   0   2   2   2   0   0   2   0   2   0   2   0   2
 MK-3-9                 0   2   0   0   0   0   0   2   0   0   2   2   0   2   0   2   2   2   0   0   0   0   2   2   2   2   2   2   0   2   2   0   0   0   2   2   2   0   2   2   2   0   0   2   0   0   2   0   0   2   0   0   2   0   0   0   0   0   0   0   0   2   0   0   0   2   2   2   2   2   2   0   2   0   0   2   2   0   2   0   2   2   0   2   2   0   2   0   2   0   0   2   0   2   0   0   2   0   2   0   0   2   0   2   0   2   2   2   2   2   2   2   0   2   0   2   0   0   0   0   2   0   2   2   0   0   2   0   2   2   0   2   0   0   2   0   0   0   2   2   2   2   2   0   0   2   2   2   0   2   0   2   2   0   0   0   0   0   0   2   0   0   0   2   2   2   2   2   2   2   2   0   0   0   2   2   2   2   0   2   2   0   2   2   2   2   0   0   0   2   2   0   0   2   0   2   0   2   0   0
 MK-3-10                0   2   0   0   0   0   0   2   0   0   2   2   0   2   0   2   2   2   2   0   0   2   2   2   2   2   2   2   2   2   2   0   2   0   2   2   2   0   2   0   2   0   0   2   0   2   2   2   0   2   0   0   2   0   0   0   0   0   0   0   0   2   0   0   0   2   2   2   2   2   2   0   2   0   0   2   2   0   0   0   2   2   2   2   0   2   2   0   0   0   0   2   0   2   0   0   2   0   2   0   2   2   0   2   0   0   2   2   2   2   2   2   0   2   0   2   0   0   0   0   2   0   2   2   0   0   2   0   2   2   2   2   0   0   2   0   0   0   2   2   2   2   2   0   0   2   2   2   0   2   2   2   2   0   0   0   0   2   0   2   0   0   0   2   2   2   2   2   2   0   2   0   0   0   2   2   2   2   0   2   2   0   2   2   2   2   0   0   0   2   0   0   0   2   0   2   0   2   0   0
 MK-3-11                0   2   0   0   0   0   0   2   0   0   2   2   0   2   0   2   2   2   2   0   0   2   2   2   2   2   2   2   2   2   2   0   2   0   2   2   2   0   2   0   2   0   0   2   0   2   2   2   0   2   0   0   0   0   0   0   0   0   0   0   2   2   0   0   0   2   2   2   2   2   2   2   2   2   0   2   2   0   0   0   2   2   2   2   0   2   2   0   0   0   0   2   0   2   0   0   2   0   2   0   0   2   0   2   0   0   2   2   2   2   2   2   0   2   0   2   0   0   0   0   2   0   2   2   2   0   2   0   2   2   2   2   0   0   2   0   0   0   2   2   2   2   2   0   0   2   2   0   0   2   2   0   2   0   0   0   2   2   0   2   0   0   0   2   2   2   2   2   2   0   0   0   0   0   2   2   2   2   2   0   2   0   2   2   2   2   2   0   0   2   0   0   0   0   0   2   0   2   0   0
 MK-3-12                0   0   0   0   0   0   0   2   2   0   2   0   0   0   0   2   2   2   2   0   0   2   2   2   2   2   2   2   2   2   0   0   2   0   2   2   2   0   2   0   2   0   0   2   0   2   2   2   0   2   0   0   0   0   0   0   0   0   0   0   2   2   2   2   0   2   2   2   2   2   2   2   2   2   0   2   2   0   0   0   2   2   2   2   0   2   2   0   0   0   0   2   0   2   0   0   2   0   2   0   0   2   0   2   0   0   2   2   2   2   2   2   0   2   0   2   0   0   0   0   2   0   2   2   2   0   2   0   2   2   2   2   2   0   0   0   0   0   2   2   2   2   2   0   0   2   2   0   0   2   2   0   2   0   0   0   0   2   0   0   0   0   0   2   2   2   2   2   2   0   0   2   0   2   2   2   2   2   2   0   2   2   2   2   2   2   2   0   2   0   0   0   2   0   0   2   0   2   0   0
 MK-3-13                0   0   0   0   0   0   0   0   2   0   2   0   0   0   0   2   2   2   2   0   0   2   2   0   2   0   2   2   2   2   0   2   2   0   0   2   2   0   2   0   2   0   0   2   0   2   0   2   0   2   2   0   0   0   0   0   2   0   0   0   2   2   2   2   0   2   2   2   2   2   2   0   2   2   0   2   2   0   0   0   0   2   2   2   0   2   0   0   2   0   0   2   0   2   0   2   2   0   2   0   0   2   0   2   0   0   2   2   2   2   2   2   0   2   0   2   0   0   2   0   2   0   2   2   2   0   2   0   2   2   2   2   2   0   0   2   0   0   2   2   2   2   2   0   0   0   2   0   0   2   0   0   2   0   0   2   0   2   0   0   0   0   0   0   2   2   2   2   2   0   0   2   0   0   2   2   2   2   2   2   2   2   2   2   2   2   2   0   2   2   0   0   2   0   0   2   0   2   0   0
 MK-3-14                0   0   0   2   2   0   0   0   2   0   2   0   2   2   0   0   2   2   2   0   0   2   2   0   2   0   2   2   2   2   0   2   2   0   0   2   2   2   2   0   2   0   0   2   0   2   0   2   2   2   0   0   0   0   0   0   0   0   0   2   2   2   2   2   0   2   2   2   0   2   0   0   2   2   0   2   2   0   0   0   0   2   2   0   2   2   2   0   2   0   0   0   0   2   0   2   2   0   2   0   0   2   0   0   0   0   2   2   2   2   2   0   0   2   0   0   0   0   2   0   2   2   2   2   2   0   2   0   2   2   2   2   2   0   2   0   0   0   2   2   2   0   2   0   0   2   2   0   0   2   0   0   2   0   0   2   0   2   0   0   0   0   0   0   0   2   2   2   2   0   0   2   0   0   2   2   2   2   2   2   2   2   0   2   2   2   2   0   2   2   0   0   2   2   0   2   0   2   0   0
 MK-3-15                0   2   0   2   2   0   0   0   2   0   2   0   2   2   0   0   2   2   2   0   0   0   2   0   2   0   2   2   2   2   0   2   2   0   0   2   2   2   2   0   2   2   0   2   0   2   0   2   2   2   0   0   0   0   0   0   0   0   0   2   2   2   2   2   0   2   2   2   0   2   0   0   2   2   0   2   0   0   0   0   0   2   2   0   2   2   2   0   2   0   0   0   0   2   0   2   2   0   0   0   2   2   2   0   0   0   2   2   2   2   2   0   0   2   0   0   0   0   2   0   2   2   2   2   2   2   2   0   2   2   2   2   2   0   2   0   0   0   2   2   2   0   2   0   0   2   2   2   0   0   0   0   2   0   0   2   0   2   0   0   0   0   0   2   0   2   2   2   2   0   0   2   2   0   2   2   2   2   2   2   2   2   0   2   2   2   2   0   2   2   0   0   2   2   0   2   0   2   0   0
 MK-3-16                0   2   0   2   0   0   0   0   2   0   2   0   2   2   0   0   2   2   2   2   0   0   2   0   2   0   2   2   2   2   0   2   2   0   0   2   2   2   2   0   2   2   0   0   0   2   0   2   2   2   2   2   0   0   2   0   0   0   0   2   0   0   2   2   0   2   2   2   0   2   2   0   2   2   0   2   0   0   0   0   0   2   2   0   2   2   2   0   0   0   0   0   0   0   0   2   2   0   0   0   0   2   2   0   0   0   2   2   2   2   2   0   0   2   0   0   0   0   2   0   2   2   0   2   2   2   2   0   2   2   2   2   2   0   2   0   0   0   2   2   2   0   2   0   0   2   2   2   0   0   0   0   2   0   0   2   0   2   0   0   0   0   0   2   0   2   0   2   2   0   0   2   2   0   2   2   0   2   2   2   2   2   0   2   2   2   2   0   2   2   0   0   2   2   0   2   0   2   0   0
 MK-4-1                 2   0   0   0   2   2   2   0   0   2   2   2   2   2   0   2   0   2   0   2   2   2   0   2   0   0   2   2   0   2   0   0   0   0   2   0   0   0   0   0   2   0   2   0   2   0   2   0   0   0   0   2   0   2   2   2   2   2   0   2   0   0   0   2   0   0   0   2   2   0   0   2   2   2   2   2   2   2   0   0   0   2   0   2   0   0   0   0   2   0   2   0   0   2   0   0   2   2   0   2   0   0   0   0   0   2   2   2   2   0   0   0   2   0   0   0   0   0   2   2   2   2   0   2   0   0   0   2   2   0   2   2   2   0   2   2   2   2   0   0   2   2   2   2   2   2   2   2   2   2   0   2   2   2   0   0   2   2   0   2   2   0   2   2   0   0   2   0   2   0   0   2   0   2   0   2   0   0   2   2   0   2   2   0   0   2   2   0   0   0   0   2   0   2   2   2   0   0   0   2
 MK-4-2                 2   0   0   0   2   2   2   0   0   2   2   0   2   2   0   2   0   2   0   2   2   0   0   2   0   0   2   2   0   2   0   0   0   2   2   0   0   0   0   0   2   0   2   0   2   2   2   0   0   0   0   2   0   2   2   2   2   2   0   2   0   0   0   2   0   0   0   2   2   0   0   2   2   2   2   0   2   2   0   0   0   2   0   2   0   0   0   0   2   0   2   0   0   2   0   0   0   2   0   2   0   0   0   0   0   2   2   0   2   0   0   0   2   0   0   0   0   0   2   2   2   2   0   2   0   0   2   2   2   0   0   2   2   0   2   0   2   0   0   0   0   2   0   2   2   2   2   0   2   2   0   2   2   2   0   0   2   2   0   2   2   0   2   2   0   0   2   0   2   0   0   2   0   2   0   2   0   2   2   2   0   2   2   0   0   2   2   0   2   0   0   2   0   2   2   2   0   0   0   2
 MK-4-3                 2   0   0   0   2   2   2   0   0   2   2   0   0   0   2   2   0   2   0   2   2   0   0   2   0   0   0   2   0   2   0   0   0   2   2   0   0   2   0   0   2   0   2   0   2   2   2   0   0   0   0   0   0   2   2   2   2   2   0   2   0   0   0   2   0   0   0   2   2   0   0   2   2   2   2   0   2   2   0   0   0   2   0   2   0   0   0   0   2   0   2   0   0   2   0   2   0   2   0   2   0   0   0   0   0   2   2   0   2   0   0   2   2   0   0   0   0   0   2   2   2   2   0   0   0   0   2   2   2   0   0   2   2   0   2   0   2   0   0   0   0   2   2   0   2   2   2   0   2   2   0   2   2   2   0   0   2   2   0   2   2   0   2   2   0   2   2   0   2   0   0   2   0   0   2   0   0   2   2   2   2   2   2   0   0   2   2   0   2   0   0   2   2   2   2   2   2   0   0   0
 MK-4-4                 2   0   0   0   2   2   2   0   0   2   2   2   0   0   2   2   0   2   0   2   2   0   0   2   0   0   0   2   0   2   0   0   0   2   2   0   0   2   0   0   2   2   2   0   2   2   2   0   0   0   2   0   0   2   2   2   2   2   0   2   0   0   0   2   0   0   0   2   2   0   0   2   2   2   2   0   2   2   0   0   0   0   0   2   0   0   0   0   0   0   2   0   0   2   2   2   2   2   0   2   0   0   0   0   0   2   2   0   2   0   0   2   2   0   0   0   0   0   2   2   2   2   2   0   0   0   2   0   0   0   0   2   2   0   2   0   2   0   0   0   0   2   0   0   2   2   2   2   2   2   0   2   2   2   0   2   2   2   0   2   2   0   2   2   0   2   2   0   2   0   0   2   0   0   2   0   0   2   2   2   2   2   2   2   0   2   2   0   2   0   0   2   2   2   2   2   2   0   0   0
 MK-4-5                 2   2   0   0   2   2   0   0   0   2   2   0   2   0   2   2   0   2   0   2   2   0   0   2   0   0   0   2   0   2   0   0   0   2   2   0   0   2   0   0   2   2   2   0   2   0   2   0   0   0   2   0   0   2   2   0   2   2   0   2   0   0   0   2   0   0   2   2   2   0   0   2   2   2   2   0   0   2   0   0   0   0   0   2   0   0   0   0   0   0   2   0   0   2   2   2   2   2   0   2   0   2   0   0   2   2   2   0   2   0   0   2   2   0   0   2   0   0   0   2   2   2   2   0   2   0   2   0   0   0   0   2   2   0   2   2   2   0   0   0   0   2   0   0   2   2   2   2   2   2   2   2   2   2   0   2   0   2   0   2   2   0   2   2   0   2   2   0   2   0   0   2   2   0   2   0   0   0   2   0   2   2   2   2   0   2   2   0   2   0   0   2   2   2   2   2   0   0   0   0
 MK-4-6                 2   2   0   0   2   2   0   0   0   2   2   0   2   0   2   2   0   2   0   2   2   0   0   2   0   0   0   2   0   2   0   0   0   2   2   0   0   2   0   0   2   2   2   0   2   0   2   0   0   0   2   0   0   2   2   0   2   2   0   2   0   2   0   2   0   2   2   2   2   0   0   0   2   2   2   2   0   2   0   0   0   0   0   2   0   0   0   0   0   0   2   0   0   2   2   2   2   0   0   2   2   2   0   2   0   2   2   0   2   0   0   2   2   0   0   2   0   0   0   0   2   2   2   2   2   0   2   0   0   0   0   2   0   0   2   2   2   0   0   0   0   2   0   2   2   0   2   2   2   2   2   2   2   2   0   2   0   2   0   2   2   0   2   2   0   2   2   0   2   0   0   2   2   0   2   0   0   0   0   0   2   2   0   2   0   2   2   0   2   0   0   2   2   2   2   2   0   0   0   0
 MK-4-7                 2   2   0   0   2   2   0   0   0   0   2   0   2   2   2   2   0   2   0   2   2   0   0   2   0   0   0   0   0   2   0   0   0   2   2   0   0   2   0   0   0   2   2   0   2   0   2   0   0   0   2   0   0   2   0   0   2   2   0   2   0   2   0   2   0   2   2   0   2   0   0   0   2   2   0   2   0   2   0   0   0   0   0   2   0   0   0   0   0   0   2   0   0   2   2   0   2   0   0   2   2   2   0   2   0   2   2   2   2   0   0   2   2   0   2   2   0   0   0   0   0   2   2   2   2   0   2   0   0   0   0   2   0   0   2   2   2   0   0   0   0   2   0   2   0   0   2   0   0   2   2   2   2   2   0   2   0   2   0   2   2   0   2   2   0   2   2   0   2   0   0   2   2   0   2   0   2   0   0   0   2   2   0   2   0   2   2   2   2   0   0   2   2   2   2   2   0   0   0   0
 MK-4-8                 2   2   0   0   2   2   0   0   0   0   2   0   2   2   2   2   0   2   0   2   2   0   2   2   0   0   2   0   0   2   0   0   0   2   2   0   0   2   0   0   0   2   2   0   2   2   2   0   0   0   2   0   2   2   0   0   0   2   0   0   0   0   0   2   0   2   2   0   2   0   0   0   2   2   0   2   0   2   0   0   0   0   0   2   0   0   0   0   0   0   2   2   0   2   2   0   0   0   0   2   2   0   0   0   0   2   0   2   2   0   0   2   2   0   2   2   0   0   0   0   0   2   0   2   0   0   2   0   0   0   0   2   0   0   2   2   2   0   0   2   2   2   0   0   0   0   2   0   0   2   0   2   2   2   0   2   0   2   0   2   2   0   2   2   0   2   0   2   2   0   0   2   2   0   2   0   2   0   0   2   2   2   0   0   0   2   2   2   2   0   0   2   2   2   2   2   0   0   2   0
 MK-4-9                 2   2   0   0   2   2   0   2   0   0   2   0   2   0   0   2   0   2   2   0   2   0   2   2   0   0   2   0   0   2   0   0   0   2   2   0   0   0   0   0   0   2   2   0   2   2   2   0   0   0   2   0   2   2   0   0   0   2   0   0   0   0   0   2   0   2   2   0   2   0   0   0   2   0   0   2   0   2   0   2   0   0   0   2   0   0   0   0   0   2   2   2   0   2   2   0   0   0   2   2   2   0   0   0   0   2   0   2   2   0   0   2   2   0   2   2   0   0   0   0   0   2   0   0   0   0   2   0   0   0   0   2   2   0   2   2   0   0   0   2   2   2   0   0   0   0   2   0   0   2   0   2   2   2   0   2   0   0   0   0   2   0   2   2   0   2   0   2   2   0   0   2   2   0   2   0   2   0   0   2   2   0   2   0   0   2   2   2   2   2   0   2   0   2   2   2   0   0   2   0
 MK-4-10                2   2   0   0   2   0   0   2   0   0   2   0   2   0   0   2   0   2   2   0   2   2   2   2   0   0   2   0   0   2   0   0   2   2   2   0   0   0   0   0   0   2   2   2   2   2   2   0   0   0   2   2   2   2   0   0   0   2   0   0   0   0   0   2   0   2   2   0   2   0   0   0   2   0   0   2   0   2   0   0   0   0   0   2   0   0   0   0   0   2   0   2   0   2   2   0   0   0   2   2   2   0   0   0   2   2   0   2   2   0   0   2   2   0   2   2   0   0   0   0   0   2   0   0   0   0   2   0   0   0   0   2   2   0   2   2   0   0   0   0   2   2   2   0   0   0   2   0   0   2   0   2   0   2   0   2   2   0   0   0   0   0   2   2   2   2   0   2   2   0   0   2   2   0   2   0   0   0   0   2   2   0   2   0   2   2   2   2   2   2   0   2   0   2   2   2   0   0   2   0
 MK-4-11                2   2   0   0   2   0   0   2   0   0   2   0   2   0   0   2   0   2   2   0   2   2   2   2   0   0   2   0   0   2   0   0   2   2   2   0   0   0   0   0   0   0   0   2   2   2   2   0   0   0   2   2   2   2   2   2   0   2   0   0   0   0   0   2   0   2   2   0   2   0   0   2   2   0   0   2   0   2   0   0   0   0   0   2   2   0   0   0   2   2   0   2   2   2   2   0   0   0   2   2   2   0   0   0   2   2   0   2   2   0   0   2   2   0   2   2   0   2   0   0   0   2   0   0   0   0   2   0   0   0   0   2   2   0   2   2   0   0   0   0   2   2   2   0   0   0   2   0   0   2   0   2   0   2   0   2   2   0   0   0   0   0   0   2   2   2   0   2   2   0   0   2   2   0   2   0   0   2   2   2   2   2   2   0   2   2   2   2   0   2   0   2   0   2   2   2   0   0   2   0
 MK-4-12                2   2   0   0   2   0   0   2   0   0   2   0   2   0   0   2   0   2   2   0   2   2   0   2   0   0   2   0   0   2   0   0   2   2   2   0   0   0   2   0   0   0   0   2   2   2   2   0   0   0   2   2   2   2   2   2   0   2   0   2   0   0   0   2   2   2   2   0   2   0   0   2   2   0   0   2   0   2   0   0   0   0   2   2   2   0   0   0   2   2   2   2   0   2   2   0   0   0   2   2   2   0   0   0   2   2   0   2   2   0   0   2   2   2   2   2   0   2   0   0   0   2   2   0   0   0   0   0   0   0   0   2   2   0   2   2   0   0   0   0   2   0   2   0   0   0   0   0   0   0   0   2   0   2   2   2   2   0   0   0   2   0   0   2   2   2   0   2   2   0   0   2   2   0   0   0   2   2   2   2   2   2   2   2   2   2   2   2   2   2   0   2   0   2   2   2   0   0   2   0
 MK-4-13                2   2   0   2   2   0   0   2   0   0   0   0   2   0   0   2   0   2   2   0   2   2   0   2   0   2   2   0   0   2   0   0   2   2   2   2   0   0   2   0   0   2   0   2   2   2   2   0   0   0   2   2   2   2   2   2   0   2   0   2   0   0   0   0   0   2   2   0   2   0   0   2   2   0   0   2   0   0   0   0   0   0   2   2   2   0   0   0   2   2   2   2   0   0   2   0   0   0   2   2   2   0   0   0   2   2   0   2   2   0   0   2   2   2   2   2   0   2   0   0   0   2   2   0   0   0   0   0   0   0   0   2   2   0   2   2   0   0   0   0   2   0   2   0   0   0   0   0   2   0   0   2   0   2   2   2   2   0   0   2   2   0   0   2   2   2   0   2   2   0   0   0   2   0   0   0   2   2   2   2   2   2   2   0   2   2   2   2   0   0   0   2   0   2   2   2   2   0   2   0
 MK-4-14                2   2   0   2   2   0   0   2   0   0   0   0   2   0   0   2   0   2   0   0   2   0   0   2   0   0   0   0   0   2   2   0   2   2   2   2   0   0   2   0   0   2   0   2   2   2   2   0   0   0   2   2   2   2   2   2   0   2   0   2   0   0   2   0   0   2   0   0   2   0   0   2   2   0   0   2   0   0   0   2   0   0   2   2   2   0   2   0   2   2   2   0   0   0   2   0   0   0   2   2   2   0   0   0   2   2   0   2   0   0   0   2   2   2   2   2   0   2   0   0   0   2   2   0   2   0   0   0   0   0   0   2   2   0   2   2   0   0   0   0   2   0   2   0   0   0   0   0   2   0   0   2   0   2   2   2   2   0   0   2   2   0   0   2   2   2   0   2   2   0   0   0   2   0   0   0   2   2   2   2   2   2   0   0   0   2   2   2   0   0   0   2   0   2   2   2   2   2   0   0
 MK-4-15                0   2   0   0   2   0   0   2   0   0   0   0   2   0   0   2   2   2   0   0   2   0   0   2   0   0   0   2   0   2   2   0   2   2   2   2   0   0   2   0   0   2   0   2   2   2   2   0   0   0   2   2   2   2   0   2   0   2   0   2   0   0   2   0   2   2   0   2   2   0   0   2   2   0   2   2   0   0   0   2   0   0   2   0   2   0   2   0   2   2   2   0   0   0   2   0   0   0   2   2   2   0   0   0   2   2   0   2   2   0   0   2   2   2   2   2   0   2   0   0   0   2   2   0   2   0   0   0   0   0   0   2   2   0   2   2   0   0   0   0   2   0   2   0   0   0   0   0   2   0   0   2   0   2   2   0   2   0   0   2   2   0   0   2   0   0   0   2   2   0   0   0   2   0   0   0   2   2   2   2   2   2   0   0   0   2   2   2   0   0   0   2   0   2   2   2   0   2   0   0
 MK-4-16                0   2   0   0   2   0   2   2   0   0   0   0   2   0   0   2   2   2   0   0   2   2   0   2   2   0   0   2   2   2   2   0   2   2   2   2   0   0   2   0   0   2   0   2   2   2   2   0   0   0   2   2   2   2   0   2   2   2   0   2   0   0   2   0   2   0   0   2   2   0   0   2   2   0   2   2   0   0   0   2   0   0   2   0   2   0   2   0   2   2   0   0   0   0   2   0   0   0   2   2   2   0   2   0   2   2   0   2   2   0   0   2   2   2   2   2   0   2   0   0   0   2   2   0   2   0   0   0   0   0   0   2   2   0   2   2   0   0   0   0   2   0   2   2   0   0   0   0   2   0   0   2   0   2   2   0   2   0   0   2   2   0   0   2   0   0   0   2   2   0   0   0   2   0   0   0   2   2   2   2   2   2   2   0   0   2   2   2   0   0   0   2   0   2   2   2   0   2   0   0
 MK-5-1                 0   2   0   0   2   2   0   2   2   2   2   0   2   2   2   0   0   0   2   0   2   0   0   0   2   0   2   2   2   0   2   2   0   2   0   0   2   0   0   0   0   2   0   2   2   0   0   2   2   2   0   0   0   2   2   0   2   2   0   0   0   0   2   2   0   2   2   0   2   0   0   2   0   0   0   2   0   0   2   2   0   0   2   2   2   0   2   0   0   2   2   2   0   2   2   2   0   0   2   0   0   2   2   0   2   2   0   0   2   0   0   2   0   0   2   0   0   2   0   0   2   2   0   2   2   0   2   2   0   0   2   0   0   0   2   0   0   2   2   0   0   2   0   2   0   2   0   2   0   0   2   2   0   2   0   0   0   2   0   2   2   2   2   2   0   2   2   0   2   0   0   2   0   2   0   0   2   2   0   2   0   0   2   0   0   2   0   2   2   0   0   0   2   0   2   0   0   0   0   2
 MK-5-2                 0   2   0   0   2   2   0   2   2   2   2   0   2   2   0   0   0   2   0   0   2   0   0   0   2   0   2   2   2   2   2   2   0   2   0   0   2   0   0   0   0   2   0   2   2   0   0   2   2   2   0   0   0   2   2   0   2   2   0   0   0   0   2   0   0   2   2   0   2   0   0   2   0   2   2   2   0   0   2   2   2   0   2   0   2   0   2   0   0   2   2   2   0   2   2   0   0   0   2   0   0   0   2   2   0   2   0   0   2   0   0   2   0   0   0   0   0   2   0   0   2   2   0   2   2   2   2   2   2   0   2   2   0   0   2   0   0   2   2   0   0   2   0   2   0   2   2   2   0   0   2   2   0   2   0   2   0   2   0   2   2   2   0   2   0   2   2   0   2   0   0   2   0   2   0   0   2   2   0   2   2   0   2   0   0   2   0   2   2   0   0   0   2   0   2   0   0   0   0   2
 MK-5-3                 0   2   0   0   2   2   0   2   2   2   0   0   2   2   0   0   0   2   0   0   2   0   0   2   2   0   2   2   0   2   2   2   0   2   0   0   2   0   0   0   0   2   0   2   2   0   0   2   2   2   0   0   0   2   0   0   2   0   0   0   0   0   2   0   0   2   2   0   2   0   0   2   0   2   2   2   0   0   2   2   2   0   2   0   0   0   2   2   0   2   2   2   0   2   2   0   0   0   2   0   2   0   2   0   0   2   0   0   0   0   0   2   0   0   0   0   0   2   0   0   0   2   0   2   2   0   2   2   2   0   2   2   0   0   0   0   2   2   2   0   0   2   0   2   2   2   2   0   2   0   2   2   0   0   0   2   0   2   2   2   2   2   0   2   0   2   2   0   0   0   0   2   0   2   2   0   2   2   0   2   2   0   2   2   0   2   0   2   2   0   0   0   2   0   2   0   0   0   0   2
 MK-5-4                 0   2   0   0   2   2   0   2   2   2   0   0   2   2   0   0   0   2   0   0   2   0   0   2   2   0   2   2   0   2   2   2   0   0   0   0   2   0   0   0   0   2   0   2   2   0   0   2   2   0   2   0   0   2   0   0   2   0   0   0   0   0   2   2   0   2   2   0   2   0   0   2   0   2   2   2   0   0   2   2   2   0   2   0   0   0   2   2   0   0   2   0   0   2   2   2   0   0   2   0   2   0   2   0   0   0   0   0   0   0   0   0   0   0   0   0   0   2   0   0   0   0   0   2   2   2   2   2   2   0   2   2   0   0   0   0   2   2   2   0   0   2   0   2   0   2   2   0   2   0   0   2   0   0   0   0   0   2   2   2   2   2   0   0   0   0   2   0   2   0   0   2   0   2   2   0   2   2   0   2   2   0   2   2   0   2   0   2   2   0   2   0   2   0   2   0   0   2   2   2
 MK-5-5                 0   2   0   0   2   2   0   2   2   2   0   0   2   2   0   0   0   2   0   0   2   0   0   2   2   0   2   2   0   2   2   2   0   0   0   0   2   0   0   0   0   2   0   2   2   0   0   2   2   0   2   0   0   2   0   0   2   0   0   0   0   0   2   2   0   0   0   0   2   0   0   2   0   2   2   2   0   0   2   2   2   0   2   0   0   0   2   2   0   0   0   0   0   2   2   2   0   0   2   0   2   0   2   0   0   0   0   0   0   0   0   0   0   0   0   0   0   2   2   0   0   0   0   2   2   2   2   2   2   0   2   2   0   0   0   0   2   2   2   0   0   2   0   2   2   2   2   0   2   0   0   2   0   0   2   0   2   2   2   2   2   2   2   0   0   0   2   0   2   0   0   2   0   2   2   0   2   2   0   2   2   0   2   2   0   0   0   2   2   0   2   0   0   0   2   2   0   2   2   0
 MK-5-6                 0   2   0   0   2   0   0   2   2   0   0   0   2   2   0   0   0   2   0   0   2   0   2   2   2   0   0   2   0   2   2   2   0   0   0   2   2   0   0   0   0   2   0   0   2   2   0   2   2   0   2   0   0   0   0   2   2   0   0   0   0   0   2   2   0   2   0   0   2   0   0   2   0   2   0   2   0   0   0   2   2   0   2   0   0   0   2   2   0   0   0   0   2   2   2   2   0   0   2   0   2   0   2   0   0   0   2   0   2   2   0   0   0   0   0   0   2   2   0   0   0   0   0   2   2   2   2   2   2   0   2   2   0   0   0   0   2   2   2   0   2   2   0   2   2   2   2   0   2   0   0   2   0   0   2   0   0   2   2   2   2   2   2   0   2   0   0   0   2   0   0   2   0   2   2   0   2   2   0   2   2   0   2   2   0   0   0   2   2   0   2   0   0   0   2   2   0   2   2   0
 MK-5-7                 0   2   0   0   2   0   0   0   2   0   0   2   2   2   0   0   0   2   0   0   2   0   2   2   2   0   0   2   0   2   2   2   0   0   0   2   2   0   0   0   0   2   0   0   2   2   0   0   2   0   2   0   2   0   0   2   2   0   0   0   0   0   2   2   0   2   0   0   2   0   0   2   0   2   0   0   0   0   0   2   2   0   2   0   0   0   2   2   0   0   0   0   2   2   2   2   0   0   0   0   2   0   2   0   0   2   2   0   2   2   2   0   0   0   0   0   2   2   0   0   0   0   0   2   2   2   2   2   2   0   2   2   0   2   0   0   2   2   2   0   2   2   0   2   2   2   2   0   2   0   0   2   0   2   2   2   0   2   2   2   2   2   2   0   2   0   0   0   2   0   0   2   0   2   2   0   0   2   0   2   2   0   2   2   0   0   0   2   2   0   2   0   0   2   2   2   0   2   2   0
 MK-5-8                 0   2   0   0   0   0   0   0   2   0   0   2   2   2   0   0   0   2   0   0   2   0   2   2   2   0   0   2   0   2   2   2   0   0   0   2   2   0   0   0   0   2   2   2   2   2   0   0   2   0   2   0   2   0   0   2   2   0   0   0   0   0   2   2   0   0   0   0   2   0   0   2   0   2   0   0   0   0   0   0   2   0   2   0   0   0   2   2   0   0   0   2   0   2   2   2   0   0   0   0   2   0   2   2   0   2   2   2   2   2   2   0   0   0   0   0   2   2   0   0   0   0   0   2   2   2   2   2   2   0   2   2   0   2   0   0   2   2   2   0   2   2   0   0   2   2   2   0   2   0   0   2   0   2   2   2   0   2   2   2   2   2   2   0   0   0   0   0   2   0   0   2   0   2   2   0   0   2   0   2   2   0   2   2   0   0   0   2   2   0   2   0   0   2   2   0   0   2   2   0
 MK-5-9                 0   2   0   0   0   0   0   0   2   0   0   2   2   0   0   0   2   2   0   0   2   0   2   2   2   0   2   2   0   2   2   2   0   0   2   2   2   0   0   0   0   2   2   2   2   2   0   0   2   0   2   0   2   0   2   2   2   0   0   0   0   0   2   2   0   0   0   0   2   0   0   0   0   2   0   0   0   0   0   0   2   0   2   0   0   0   2   2   0   0   0   2   0   2   2   0   0   0   0   0   2   0   2   0   0   2   2   0   2   0   2   0   0   0   0   0   2   2   0   0   2   0   0   2   0   2   2   2   2   2   0   2   2   2   0   0   2   2   2   0   2   2   0   0   0   2   2   0   2   0   0   2   0   2   2   0   0   2   2   2   2   2   2   0   0   0   0   0   2   0   0   2   0   2   2   0   0   2   0   2   2   0   2   2   0   0   0   2   2   0   2   0   0   2   2   0   0   2   2   0
 MK-5-10                0   2   0   2   0   0   0   0   0   2   0   2   2   0   0   0   2   2   0   0   2   2   2   2   2   0   2   2   0   0   2   0   0   0   2   2   2   0   0   0   0   2   2   2   2   2   0   0   0   2   2   0   2   0   2   2   2   0   0   0   0   0   2   0   0   0   0   2   2   0   2   0   2   2   0   0   0   0   0   2   2   0   2   0   0   0   2   2   0   0   0   2   0   2   2   0   0   0   0   0   0   0   0   2   2   2   0   2   2   2   2   0   0   0   0   0   2   2   0   0   0   0   0   2   0   2   2   2   2   2   0   2   2   2   2   0   2   2   2   0   2   0   0   2   0   2   2   0   2   0   0   2   0   2   0   0   0   2   2   2   2   2   2   0   0   0   0   0   2   0   0   2   0   2   2   0   0   2   0   2   2   0   2   2   2   0   2   2   2   0   2   0   0   2   2   0   2   2   2   0
 MK-5-11                0   2   0   2   2   0   0   0   0   2   2   2   2   0   0   0   2   2   0   0   2   2   2   2   2   0   2   2   0   0   2   0   0   0   2   2   2   0   0   0   0   2   2   0   2   2   0   0   0   0   2   0   2   0   2   2   2   0   0   0   0   0   2   0   0   0   0   2   2   0   2   0   2   2   0   0   0   0   0   2   2   0   2   0   0   0   2   2   0   0   0   2   2   2   2   0   0   2   0   0   0   0   0   2   2   2   0   0   2   2   2   0   0   0   0   2   2   2   0   0   0   0   0   2   0   2   2   2   2   2   0   2   0   2   2   0   2   0   2   0   2   0   0   2   0   2   2   0   2   0   0   2   0   2   0   0   0   2   2   2   2   2   2   0   0   0   2   0   2   0   0   2   0   2   2   0   0   2   0   2   2   0   0   2   0   0   2   2   2   0   0   2   0   2   2   0   0   2   2   2
 MK-5-12                0   2   0   2   2   0   0   0   2   2   2   2   0   0   0   0   2   2   0   0   2   2   2   2   2   0   2   2   0   0   2   0   0   2   2   2   2   0   0   0   0   0   2   0   2   2   2   0   0   0   2   0   2   0   2   2   2   2   0   0   0   0   2   0   0   0   0   2   2   0   2   0   2   2   0   2   0   0   0   2   2   2   0   0   0   0   2   2   0   2   0   2   2   2   2   2   0   2   0   0   0   0   0   2   2   2   0   0   2   2   2   0   0   0   0   2   2   2   0   0   0   0   2   2   0   0   2   2   0   2   0   2   0   2   2   0   2   0   2   0   2   0   0   2   0   2   2   0   2   0   0   2   0   2   0   0   0   2   0   2   2   2   0   0   0   0   2   0   2   0   0   2   0   2   2   0   0   2   0   2   2   0   2   0   0   0   2   0   2   0   0   2   0   2   2   0   0   2   2   2
 MK-5-13                0   2   0   2   2   0   0   0   2   2   2   2   0   0   0   0   0   2   2   0   2   2   2   2   2   0   2   2   0   2   2   2   0   2   2   2   2   0   0   0   0   0   2   0   2   2   2   0   2   0   2   0   2   0   2   2   2   2   0   0   0   0   2   0   0   0   0   2   2   2   2   0   2   2   0   2   0   0   0   2   2   2   0   0   0   0   2   2   0   2   0   2   2   2   2   2   0   2   0   0   0   0   0   2   2   2   0   2   2   2   2   0   0   0   2   2   2   2   0   0   0   0   2   2   0   0   2   2   0   2   0   2   0   2   2   0   2   0   2   0   2   0   0   2   2   2   2   0   2   0   0   2   0   2   0   0   0   2   0   2   2   2   0   0   0   0   2   0   2   0   0   2   0   0   2   0   0   2   0   2   0   0   2   0   0   0   2   0   2   0   0   2   0   2   2   0   0   2   2   2
 MK-5-14                2   2   0   2   2   0   0   0   2   2   2   2   0   2   0   0   0   2   2   0   2   2   2   2   2   0   2   0   0   2   2   2   0   2   2   2   2   0   0   0   0   2   0   0   2   2   2   0   2   2   2   0   2   0   2   2   2   2   0   0   0   0   2   2   0   0   0   2   2   2   2   0   2   2   0   2   0   0   0   2   2   2   0   0   0   0   0   2   0   2   0   2   2   2   2   2   0   2   0   0   2   0   0   2   2   2   0   0   2   2   2   0   0   2   2   0   2   2   0   0   0   0   2   2   0   2   2   2   0   2   0   2   0   2   2   0   2   0   2   0   2   0   0   0   2   2   2   0   2   2   0   2   0   2   0   0   2   2   0   2   2   2   0   0   0   0   2   0   2   0   0   2   0   0   2   0   2   2   0   2   0   0   2   0   0   0   2   0   2   0   0   2   0   2   2   0   0   2   2   2
 MK-5-15                2   2   0   2   2   0   0   0   2   2   2   2   2   2   0   0   0   2   2   0   2   2   2   0   2   0   2   0   0   2   2   2   0   2   2   2   2   0   0   0   0   0   2   2   2   2   2   2   2   2   2   0   2   0   2   2   2   2   0   0   0   0   2   2   0   0   0   2   2   2   2   0   2   2   0   0   0   0   0   2   2   2   0   0   0   0   0   2   0   2   0   0   0   0   2   2   0   2   0   0   2   0   0   2   2   2   0   0   2   2   2   0   0   2   2   2   0   2   0   0   0   0   2   2   0   2   2   2   0   2   0   2   0   2   2   0   2   0   2   0   2   0   0   0   2   2   2   0   2   2   0   2   0   2   0   0   2   2   0   2   2   2   0   0   0   0   2   0   2   0   0   2   0   0   2   0   2   2   0   2   0   0   0   0   0   0   2   0   2   0   0   2   0   2   2   0   0   2   2   2
 MK-5-16                2   0   0   2   2   0   0   0   2   0   2   2   2   2   0   0   0   2   2   0   2   2   0   0   2   0   2   0   0   2   2   0   0   2   2   2   2   0   0   0   0   0   2   2   2   2   2   2   2   2   2   0   0   0   2   2   2   2   2   0   0   0   2   2   0   0   0   2   0   2   2   2   2   2   0   0   0   2   0   0   2   2   0   0   0   0   0   2   0   2   0   0   0   0   2   0   0   2   0   0   2   0   0   2   2   2   0   0   2   2   2   0   0   2   2   2   0   2   0   0   0   0   2   2   2   2   2   0   0   2   0   2   0   2   2   0   2   0   2   0   2   0   0   0   2   2   2   0   2   2   0   2   0   2   0   0   2   2   0   2   2   2   0   0   0   0   2   0   2   2   0   2   0   0   2   0   0   2   0   2   0   0   0   0   0   0   2   0   2   2   0   2   0   2   2   0   0   2   0   2
 MK-6-1                 0   2   2   2   0   0   2   0   2   0   2   2   2   0   2   0   0   0   2   0   2   2   0   0   0   2   0   2   0   0   2   0   2   0   0   2   2   2   0   2   0   2   0   0   2   0   0   0   0   0   2   0   2   0   2   2   2   0   2   0   2   2   0   0   0   2   0   0   2   2   2   0   2   2   2   2   2   2   2   2   2   2   2   2   2   0   2   0   0   0   0   2   2   2   2   0   0   0   0   0   0   0   0   0   0   2   0   0   0   2   0   0   2   0   2   2   0   2   0   2   0   0   2   2   2   0   0   0   0   0   2   2   2   2   0   0   0   0   0   2   0   2   0   0   0   0   0   0   2   0   2   2   0   2   0   2   2   2   2   2   0   2   2   0   0   2   0   2   0   0   2   2   0   0   0   0   2   0   0   0   0   0   2   0   0   0   2   2   2   0   0   0   0   2   0   2   0   0   2   0
 MK-6-2                 0   2   2   2   0   0   2   2   2   0   2   0   2   0   0   0   0   0   2   0   2   2   0   0   0   2   0   2   0   0   2   0   2   0   0   2   2   2   0   0   0   2   0   0   2   0   0   2   0   0   2   0   2   0   2   2   2   0   2   0   0   2   0   0   0   2   0   0   2   2   0   0   2   2   2   2   2   0   2   2   2   2   2   2   0   0   2   0   0   0   0   2   0   2   0   0   0   0   0   0   0   0   0   0   0   2   0   0   0   2   0   2   2   0   2   2   0   2   0   2   0   0   2   2   2   0   0   0   0   0   2   0   2   0   0   0   0   2   0   2   0   0   0   0   0   0   2   0   2   0   2   2   0   2   0   0   2   2   0   2   0   2   2   0   0   2   0   2   0   0   2   2   0   0   0   0   2   0   0   0   0   0   2   0   2   2   2   2   2   0   0   0   2   2   0   2   0   0   2   0
 MK-6-3                 2   2   2   2   0   0   2   2   2   0   2   2   0   0   2   2   0   0   2   0   2   2   2   0   2   2   0   2   0   0   0   0   2   0   0   0   2   2   0   0   0   2   0   0   2   0   0   0   2   0   2   0   2   0   2   2   2   0   2   0   2   2   0   0   0   2   0   0   2   2   0   0   2   2   2   2   0   0   2   2   2   2   2   0   0   0   2   0   0   0   0   2   0   0   0   0   0   0   0   0   0   0   0   0   0   2   2   0   0   2   0   2   2   0   2   2   0   2   0   2   0   0   2   2   2   0   2   0   0   0   2   0   2   0   0   0   0   2   0   2   0   0   0   0   0   0   2   0   2   0   2   2   0   2   0   0   2   2   0   2   0   2   2   0   0   2   0   0   0   0   2   2   0   0   0   0   2   0   0   0   0   2   2   0   2   2   2   2   2   0   0   0   2   2   0   2   2   0   2   0
 MK-6-4                 2   2   2   2   0   0   2   2   2   0   2   2   0   2   2   2   0   0   2   0   2   2   2   0   2   2   0   2   0   0   0   0   2   0   0   0   2   2   0   0   0   2   0   0   2   0   0   0   2   0   2   0   2   0   2   2   2   0   2   2   2   0   0   0   0   2   2   0   2   2   0   0   2   2   2   2   0   0   2   2   2   2   2   0   2   0   2   0   0   0   0   2   0   0   0   0   0   0   0   0   0   2   0   0   0   2   2   0   2   2   0   2   2   0   2   2   0   2   2   2   0   0   2   2   2   0   2   2   0   0   2   0   0   0   0   0   0   2   0   2   0   0   0   0   0   0   2   0   0   0   2   2   0   2   2   0   2   2   0   2   2   2   2   0   0   2   0   0   0   0   2   2   0   0   0   0   2   0   0   0   0   2   2   0   2   2   0   2   2   0   0   0   2   2   0   2   2   2   2   0
 MK-6-5                 2   2   2   2   0   0   2   0   2   0   2   2   0   2   2   2   0   0   2   0   2   0   2   0   2   2   2   2   0   2   0   0   2   0   0   0   2   2   0   0   0   2   0   0   2   0   0   0   2   0   2   0   2   0   2   2   2   0   2   2   2   2   0   0   0   2   0   0   2   2   0   0   2   2   2   2   0   0   2   2   2   2   2   0   2   0   2   0   0   0   0   2   0   0   0   2   0   0   0   0   0   0   0   0   2   2   2   0   2   2   0   0   2   0   2   2   0   0   2   2   0   0   2   2   2   0   2   2   0   0   2   0   0   0   0   0   0   2   0   2   0   0   0   0   0   0   2   0   0   0   2   0   0   2   2   0   2   2   0   2   0   2   2   0   0   2   0   0   0   0   2   2   0   0   0   0   2   0   0   0   0   2   2   0   2   2   0   2   2   0   0   0   2   2   0   0   2   2   2   0
 MK-6-6                 2   2   2   2   0   0   2   0   2   0   2   2   0   2   2   2   0   0   2   0   2   2   2   0   2   2   2   2   0   2   0   0   2   0   0   0   2   2   0   0   2   2   0   0   2   0   0   0   2   0   2   0   2   0   2   2   2   0   2   2   2   2   0   0   0   0   0   0   2   2   0   2   2   0   2   2   0   0   2   0   0   2   2   0   2   0   0   0   0   2   0   0   0   2   0   2   0   0   0   0   0   2   0   0   2   2   2   0   2   2   0   0   0   0   2   2   0   0   2   2   0   2   2   2   2   0   2   2   0   0   0   0   0   0   0   0   0   0   0   2   0   0   2   0   0   0   2   0   0   0   2   0   0   2   2   2   0   2   0   2   0   2   2   0   0   0   2   0   0   0   2   2   0   0   0   0   0   0   0   0   0   0   0   0   2   2   2   0   2   2   0   0   2   2   0   0   2   2   2   0
 MK-6-7                 2   2   2   2   0   0   2   0   2   0   2   2   0   2   2   2   0   0   2   0   2   2   2   0   2   2   2   2   0   2   0   0   2   2   0   0   2   2   0   0   2   2   0   0   2   0   2   0   2   0   2   2   2   0   2   2   2   0   2   2   2   2   2   0   0   0   0   0   2   2   0   2   2   2   0   0   0   0   2   0   0   2   2   0   2   0   0   0   0   2   0   0   0   2   0   2   0   0   0   0   0   2   0   0   2   2   2   0   2   2   0   0   0   0   2   2   0   0   2   2   0   2   2   2   2   0   2   2   0   0   0   2   0   0   0   0   0   0   0   2   0   0   2   0   0   0   2   0   0   0   2   0   0   2   2   2   0   2   0   2   0   2   2   0   2   0   2   0   0   0   2   2   0   0   0   0   2   0   0   0   0   0   0   0   2   2   2   0   2   2   0   0   2   2   0   0   2   2   2   0
 MK-6-8                 0   2   2   0   0   0   2   0   2   0   2   2   0   2   2   2   0   0   2   2   2   2   2   0   2   2   2   2   0   2   0   0   2   2   0   0   2   2   0   0   2   2   0   0   2   0   2   2   2   0   2   2   2   0   2   2   2   0   2   2   2   2   2   0   0   2   0   0   2   2   0   2   2   2   0   0   0   0   2   0   0   2   2   0   2   2   0   2   0   2   0   0   0   2   0   2   2   0   0   0   0   2   0   0   0   2   2   0   2   2   0   0   0   0   2   2   0   0   2   2   0   2   2   2   2   2   2   2   0   0   0   2   0   0   0   0   0   0   0   0   0   0   2   0   0   0   2   0   0   0   2   2   2   2   2   2   0   2   0   2   0   2   2   0   2   0   2   0   0   0   2   0   0   0   0   0   2   0   2   2   2   0   0   0   2   2   2   0   2   2   0   0   2   2   0   0   2   2   2   0
 MK-6-9                 0   2   2   0   0   0   2   0   2   0   2   2   0   2   2   2   0   0   2   2   2   0   2   0   2   2   2   2   0   0   0   0   2   2   2   2   2   2   0   0   2   2   0   0   0   0   2   2   2   0   2   2   2   0   2   0   2   0   2   2   2   2   2   0   0   2   0   0   2   2   0   2   2   2   0   0   0   0   2   0   0   2   2   0   2   2   2   2   0   2   0   0   0   2   0   2   2   0   0   0   0   2   0   0   0   2   2   2   0   2   2   0   0   0   2   2   0   0   2   2   2   2   2   2   2   2   2   2   0   0   0   2   2   0   0   0   0   0   0   0   0   0   2   0   0   0   2   0   0   0   2   0   2   2   2   2   0   2   0   0   0   0   2   0   2   0   2   0   0   0   2   0   2   0   0   0   0   0   2   2   2   0   0   0   2   2   2   0   2   2   0   0   2   2   0   0   2   2   2   2
 MK-6-10                0   2   2   0   0   0   2   0   2   0   2   2   0   2   0   0   0   0   0   2   2   0   2   0   2   2   2   2   0   0   0   0   2   2   2   2   2   2   0   0   2   2   0   2   2   0   2   2   2   0   2   2   2   0   2   0   2   0   2   2   2   2   2   0   0   2   0   0   2   2   0   2   2   2   0   0   0   0   2   0   0   2   2   0   2   2   2   2   0   2   0   0   0   2   0   2   2   0   0   0   0   2   0   0   0   2   2   2   0   2   2   0   0   0   0   2   0   2   2   2   2   2   2   2   2   2   2   2   0   0   0   2   2   0   2   0   0   0   2   0   0   0   2   0   2   0   2   0   0   0   2   0   2   2   2   2   0   2   0   0   0   0   2   0   2   0   2   0   0   0   0   0   2   0   0   0   0   0   2   0   0   0   0   2   2   2   2   0   2   2   0   0   2   2   0   0   2   2   0   2
 MK-6-11                0   2   2   0   0   0   2   2   2   0   0   2   0   2   0   0   0   2   0   2   2   2   0   0   2   2   2   2   0   0   0   0   2   2   2   0   2   2   2   0   2   2   0   2   2   0   2   2   2   2   0   2   2   0   0   0   2   0   2   2   2   2   2   0   0   2   0   0   2   2   0   2   0   2   2   0   0   0   2   2   0   2   0   0   2   2   2   2   0   2   0   0   0   2   0   2   2   0   0   2   0   2   0   0   0   2   2   2   0   2   2   0   0   0   0   2   0   0   2   0   2   2   2   2   2   2   2   2   0   0   0   2   2   0   2   0   0   0   2   0   0   0   2   0   0   0   2   0   0   0   2   2   2   2   2   2   0   2   0   0   0   0   2   0   0   0   2   0   2   0   2   0   2   0   0   0   0   0   2   0   0   0   0   2   2   2   0   0   2   2   0   0   0   0   0   0   2   2   2   2
 MK-6-12                0   2   2   0   0   0   2   2   2   0   0   0   0   2   0   0   0   2   0   2   2   0   0   0   2   2   2   2   0   0   0   0   2   2   2   0   2   2   2   0   2   2   0   2   2   0   2   0   0   2   0   2   2   0   0   2   2   0   2   2   2   2   2   0   0   2   0   0   2   2   2   2   0   0   2   0   0   0   2   2   2   2   2   2   2   2   2   2   0   2   0   0   0   2   0   2   2   0   0   2   0   2   0   0   0   2   2   2   0   2   2   0   0   0   0   0   0   0   2   0   2   2   2   2   2   2   2   2   0   0   0   2   2   2   2   0   0   0   2   0   0   0   2   0   0   0   0   0   0   0   2   2   2   2   0   2   0   2   0   0   0   0   2   0   0   0   2   0   2   0   2   0   2   0   0   0   0   0   2   0   0   0   0   2   2   2   0   0   2   2   0   2   0   2   0   0   2   2   2   2
 MK-6-13                0   0   2   0   2   0   2   2   2   0   2   0   0   0   0   2   2   2   0   2   2   0   0   0   2   2   2   2   0   0   0   0   2   2   2   0   2   2   0   0   2   2   0   2   2   0   0   0   0   0   0   2   2   0   0   2   2   0   2   2   2   0   2   0   0   2   0   0   0   2   2   2   0   0   2   0   0   0   2   2   2   2   2   2   2   0   2   2   0   2   0   0   0   2   0   0   2   0   0   0   0   2   0   0   0   2   2   2   0   2   2   0   0   0   0   0   0   0   2   0   2   2   2   2   2   2   2   2   0   0   0   2   2   2   2   0   0   0   2   0   0   0   2   0   0   0   0   0   2   0   2   2   2   0   0   2   0   2   0   0   2   0   2   0   0   0   2   0   2   0   2   0   2   0   0   0   0   0   2   0   0   2   0   2   2   2   0   0   2   2   0   2   0   2   0   0   0   2   2   2
 MK-6-14                0   0   2   0   2   0   2   2   2   0   2   0   0   0   0   2   2   2   0   2   2   0   0   0   2   2   2   2   0   0   0   0   2   2   2   0   2   2   0   0   2   2   0   2   2   0   2   0   0   0   0   2   2   0   2   2   2   0   2   2   2   2   2   0   0   0   0   0   0   2   2   2   0   0   2   2   0   0   2   2   2   2   2   2   2   0   2   0   0   2   0   0   0   2   0   0   0   0   0   0   0   2   0   0   0   2   2   2   0   2   2   0   0   0   0   0   0   0   2   0   0   2   2   2   2   2   2   2   0   0   0   2   2   2   2   0   0   0   0   0   0   0   2   0   0   0   0   0   0   0   2   2   2   0   0   2   0   2   0   0   2   0   2   0   0   0   2   0   2   0   2   0   2   0   0   0   2   0   2   0   0   2   0   2   2   2   0   0   2   2   0   2   0   2   0   0   0   2   2   2
 MK-6-15                0   0   2   0   2   0   2   2   0   0   2   0   0   0   0   2   2   2   0   2   2   0   0   0   2   2   0   0   0   0   0   0   2   2   2   0   2   0   0   0   2   2   0   2   2   0   2   0   2   0   0   2   0   2   2   2   2   0   2   2   2   2   2   0   0   2   0   0   0   2   0   2   0   0   2   2   0   0   2   2   2   2   2   2   2   0   2   0   2   2   0   0   0   2   0   0   0   0   0   0   0   0   0   0   0   2   2   2   0   2   2   0   2   0   0   0   0   0   2   0   2   0   2   2   2   2   2   2   0   0   2   2   2   2   2   0   0   2   0   0   0   0   2   0   0   2   0   0   0   0   2   0   2   0   0   2   0   2   0   0   2   0   2   0   0   0   2   0   2   0   2   0   2   0   0   0   2   0   2   0   0   2   0   0   2   2   0   0   2   2   0   2   0   2   0   0   0   2   2   2
 MK-6-16                0   2   2   0   2   0   2   2   0   0   2   0   0   0   0   2   2   2   0   2   2   0   0   0   0   2   0   0   0   0   0   0   0   0   0   0   2   0   2   0   2   2   0   2   2   0   2   0   2   0   0   2   0   2   2   2   2   0   2   2   0   2   2   2   2   2   0   0   0   2   0   0   0   0   2   2   0   0   2   2   2   2   2   2   2   0   2   0   2   2   0   0   0   2   0   0   0   0   0   0   0   0   0   0   2   0   2   2   0   2   2   0   2   0   0   0   2   0   2   0   2   0   2   2   2   2   2   2   0   0   2   2   2   2   2   0   0   2   0   0   0   0   0   0   0   2   0   0   0   0   0   0   2   0   0   2   0   2   0   0   2   0   2   0   0   2   0   0   2   0   2   0   2   0   0   0   2   0   2   0   0   2   0   0   0   2   0   0   2   2   0   2   0   2   0   0   0   2   2   0
 
!****************************************** Phenotypic Data **********************************************************
!-100.0 is resevred for missing phenotype
SimulatedTrait1        14.5068   15.7167   15.4627   16.8621   16.5935   14.5928   13.2822   14.4715   14.8376   14.6898   13.8322   14.8974   16.3766   13.3660   15.3877   14.1458   14.5698   15.4655   15.0234   14.1816   13.2689   16.7791   13.5755   14.0747   14.1584   15.3873   16.3620   17.2641   14.7690   13.2599   14.1022   13.7738   14.2863   11.7832   14.1666   15.9150   16.1703   14.7120   13.7293   13.9148   15.0792   14.2905   14.5457   13.9369   17.5023   16.0844   15.1129   14.1800   16.1696   14.7733   15.1683   15.6992   15.1715   14.5188   16.6003   14.8407   13.8685   17.3723   16.9792   13.8037   14.2230   15.7498   15.2451   17.1808   16.6815   16.5904   15.6197   16.1277   14.2576   16.7728   16.0073   16.5073   14.8049   13.0571   16.4863   16.0779   16.3715   12.8757   17.6748   13.9930   15.3812   15.6320   16.8382   11.9697   14.5315   14.9864   13.8080   14.1203   14.2947   16.9354   13.7387   15.2927   15.4397   14.9162   14.3923   17.9206   13.2874   14.8126   14.5392   15.3361   15.8689   14.5380   15.8992   15.0376   12.7416   14.7354   15.7315   16.2739   14.6330   15.5815   16.0766   14.9063   13.6179   15.1239   15.8949   15.5975   12.4992   13.4396   11.7556   14.2879   14.8920   13.9821   17.1623   15.5546   14.2488   16.5396   17.4559   14.5753   12.8655   12.5874   16.7972   14.7949   14.8058   14.1556   14.2099   16.2100   15.0252   13.7577   14.8798   14.8122   12.8931   14.4534   15.3626   14.5095   16.1525   12.7049   17.0019   15.1237   16.3113   16.9059   13.9510   12.4242   15.5076   14.0401   16.3251   14.0398   14.3440   14.5762   12.0657   16.1282   13.3956   15.1481   12.5755   15.8508   12.8104   14.6894   13.1221   13.3485   17.5281   14.4166   13.1411   13.3386   17.8691   15.9296   12.6344   16.2940   15.6844   15.8752   15.3657   14.0327   15.3296   17.0777   14.4624   15.0578   15.6737   15.3847   12.7795   15.5490   14.7614   14.0081   14.1415   14.8705   14.6064   17.6596   15.0347   15.8652   15.9679   15.7599   16.0654   15.9845
SimulatedTrait2        10.5962    9.6215   11.4141   11.2741    9.5270   10.2758   10.2166   10.6184   10.2324    9.9657   10.6337    9.7008    9.2422    9.8162    9.7831   10.4289   10.9026   10.6466    8.8509   10.3644   10.7288   10.0402    9.2589   10.1280   11.7557   11.0701    9.0361   11.1441   10.3855   10.2586   11.8370    9.5034   10.0780   10.7684   10.9755    9.9634    9.7222   10.1566   10.1430   10.0122    9.3167    9.4093   10.7795   10.4361    9.0354    9.4040   10.7403   10.5714    9.1419   10.0151   10.1342    8.9616    9.0785    9.3688    9.4763   11.2704   10.9540    9.0482   10.3914   11.2115   10.5716    9.7187    9.1938    9.1038    8.1478    9.6383   10.2292    9.9015    9.4317    9.1094    9.0519   10.6138    9.4534    9.9572    8.9655    8.4757    9.3340   10.8014    9.1562   10.9433   10.3114   10.2699    8.9141    9.8610   10.1194    9.7319   10.6382    9.9459   10.3785   10.1372    9.2669   10.2118    9.1011    9.9729   10.6124    9.0341    9.7164   10.5185    9.7481   11.0906    9.9678   10.0929    9.9077    9.4216   10.2638    9.4667    9.8803    9.6029    9.6401    9.3070   10.0848   10.4985   10.6795   10.3730    9.9705    9.2003   11.1801   11.2361   10.1913   10.3306    8.9839    9.5539    8.5360    9.9817   10.7114    9.3381    9.1277   10.1149   10.5992   10.1808    9.3618    9.9183   11.3401   10.6987   10.2495    9.6836    9.3749   10.1525    8.8286    9.2387   10.1193   10.1569   10.7465    9.6436    9.9924   10.3555    8.9902   10.0308    9.2466    8.9974    9.7272   10.2798    8.9531   10.4159   10.3263   11.3273   10.3021    9.6406    9.9646    9.6170   11.0977   10.5644   11.7917    8.9946    9.5164   10.1375   11.0326   11.2816    9.5050   10.3902   12.0513   10.1635   10.5301    9.6050   10.8516    9.6364   11.1697    9.3531    9.5059   10.2120    9.0947    9.8236   10.2742    9.0495    9.3566   10.8912   10.0520    9.5801   10.8198   10.6534    9.4425   10.4224    9.8711    9.1343   10.1649    8.4225    9.4594    9.4625    9.7470   10.6304
 
