# Supplementary material for: Inclusive Composite Interval Mapping of QTL by Environment Interactions in Biparental Populations
Source: PLoS One. 2015 Jul 10;10(7):e0132414. doi: 10.1371/journal.pone.0132414 (PMC4498613; doi:10.1371/journal.pone.0132414)
Supplement: S5 File — (ZIP) [file pone.0132414.s005.zip › H=0.5/L1/run_00187.met]

!**********************Note: lines staring with "!" are remarks and will be ignored in the program********************
!*********************************General Information**********************************
!Assuming F1 = P1 x P2, populations available in QTL IciMapping are: 
!  1, P1BC1F1 = P1 x F1, the first backcrossing where P1 is used as the recurrent parent;
!  2, P2BC1F1 = P2 x F1, the first backcrossing where P2 is used as the recurrent parent;
!  3, F1DH, F1-derived doubled haploids; 
!  4, RIL or F1RIL, recombination inbred lines through the repeated selfing of F1;
!  5, P1BC1RIL, recombination inbred lines through the repeated selfing of P1BC1F1;
!  6, P2BC1RIL, recombination inbred lines through the repeated selfing of P2BC1F1;
!  7, F2, the selfing generation of F1;
!  8, F3, the selfing generation of F2;
!  9, P1BC2F1, the second backcrossing where P1 is used as the recurrent parent; 
! 10, P2BC2F1, the second backcrossing where P2 is used as the recurrent parent;
! 11, P1BC2RIL, recombination inred lines through the repeated selfing of P1BC2F1; 
! 12, P2BC2RIL, recombination inred lines through the repeated selfing of P2BC2F1; 
! 13, P1BC1F2, the selfing generation of P1BC1F1; 
! 14, P2BC1F2, the selfing generation of P2BC1F1; 
! 15, P1BC2F2, the selfing generation of P1BC2F1; 
! 16, P2BC2F2, the selfing generation of P2BC2F1; 
! 17, P1BC1DH, P1BC1F1-derived doubled haploids; 
! 18, P2BC1DH, P2BC1F1-derived doubled haploids; 
! 19, P1BC2DH, P1BC2F1-derived doubled haploids; 
! 20, P2BC2DH, P2BC2F1-derived doubled haploids; 
   3      !Mapping Population (see remarks above)
   2      !Mapping Function (1 for Kosambi; 2 for Haldane; 3 for Morgan)
   2      !Marker Space Type (1 for intervals; 2 for positions)
   1      !Marker Space Unit(1 for centiMorgans; 2 for Morgan)
   6      !Number of Chromosomes (or Linkage Groups)
 200      !Size of the mapping population
   2      !Number of environments
 
!***************************************** Chromosomes and Linkage Maps **********************************************
!Chromosome                 NumMarkers
-CH1                        16
-CH2                        16
-CH3                        16
-CH4                        16
-CH5                        16
-CH6                        16
!Linkage map (Marker name followed by position or the interval length)
 MK-1-1                1     0.000
 MK-1-2                1    10.000
 MK-1-3                1    20.000
 MK-1-4                1    30.000
 MK-1-5                1    40.000
 MK-1-6                1    50.000
 MK-1-7                1    60.000
 MK-1-8                1    70.000
 MK-1-9                1    80.000
 MK-1-10               1    90.000
 MK-1-11               1   100.000
 MK-1-12               1   110.000
 MK-1-13               1   120.000
 MK-1-14               1   130.000
 MK-1-15               1   140.000
 MK-1-16               1   150.000
 MK-2-1                2     0.000
 MK-2-2                2    10.000
 MK-2-3                2    20.000
 MK-2-4                2    30.000
 MK-2-5                2    40.000
 MK-2-6                2    50.000
 MK-2-7                2    60.000
 MK-2-8                2    70.000
 MK-2-9                2    80.000
 MK-2-10               2    90.000
 MK-2-11               2   100.000
 MK-2-12               2   110.000
 MK-2-13               2   120.000
 MK-2-14               2   130.000
 MK-2-15               2   140.000
 MK-2-16               2   150.000
 MK-3-1                3     0.000
 MK-3-2                3    10.000
 MK-3-3                3    20.000
 MK-3-4                3    30.000
 MK-3-5                3    40.000
 MK-3-6                3    50.000
 MK-3-7                3    60.000
 MK-3-8                3    70.000
 MK-3-9                3    80.000
 MK-3-10               3    90.000
 MK-3-11               3   100.000
 MK-3-12               3   110.000
 MK-3-13               3   120.000
 MK-3-14               3   130.000
 MK-3-15               3   140.000
 MK-3-16               3   150.000
 MK-4-1                4     0.000
 MK-4-2                4    10.000
 MK-4-3                4    20.000
 MK-4-4                4    30.000
 MK-4-5                4    40.000
 MK-4-6                4    50.000
 MK-4-7                4    60.000
 MK-4-8                4    70.000
 MK-4-9                4    80.000
 MK-4-10               4    90.000
 MK-4-11               4   100.000
 MK-4-12               4   110.000
 MK-4-13               4   120.000
 MK-4-14               4   130.000
 MK-4-15               4   140.000
 MK-4-16               4   150.000
 MK-5-1                5     0.000
 MK-5-2                5    10.000
 MK-5-3                5    20.000
 MK-5-4                5    30.000
 MK-5-5                5    40.000
 MK-5-6                5    50.000
 MK-5-7                5    60.000
 MK-5-8                5    70.000
 MK-5-9                5    80.000
 MK-5-10               5    90.000
 MK-5-11               5   100.000
 MK-5-12               5   110.000
 MK-5-13               5   120.000
 MK-5-14               5   130.000
 MK-5-15               5   140.000
 MK-5-16               5   150.000
 MK-6-1                6     0.000
 MK-6-2                6    10.000
 MK-6-3                6    20.000
 MK-6-4                6    30.000
 MK-6-5                6    40.000
 MK-6-6                6    50.000
 MK-6-7                6    60.000
 MK-6-8                6    70.000
 MK-6-9                6    80.000
 MK-6-10               6    90.000
 MK-6-11               6   100.000
 MK-6-12               6   110.000
 MK-6-13               6   120.000
 MK-6-14               6   130.000
 MK-6-15               6   140.000
 MK-6-16               6   150.000
!*********************************** Marker Types ********************************************************************
!Co-dominant marker: When heterozygote F1 is present, P1 is coded as 2, F1 is coded as 1, and P2 is coded as 0; Otherwise, P1 is coded as 2, and P2 is coded as 0. 
!Dominant marker: When heterozygote F1 is present, P1 and F1 are coded as 12, and P2 is coded as 0; Otherwise, P1 is coded as 2, and P2 is coded as 0.  
!Recessive markers: When heterozygote F1 is present, P1 is coded as 2, and F1 and P2 are coded as 10; Otherwise, P1 is coded as 2, and P2 is coded as 0. 
!Missing marker is coded as -1. 
 MK-1-1                 0   0   0   2   2   2   2   0   2   0   0   2   2   0   2   0   2   2   2   0   2   2   0   0   2   0   2   0   0   0   0   2   0   0   2   2   2   2   2   0   2   2   2   2   2   0   0   0   0   2   2   0   0   0   2   2   0   0   2   0   2   2   0   2   2   0   2   0   2   2   2   0   2   0   2   0   0   2   0   2   2   2   0   2   0   2   0   2   0   2   0   2   0   2   0   0   2   0   2   0   2   0   0   2   2   0   2   0   2   0   2   0   2   2   2   2   0   0   2   0   0   2   0   2   0   2   0   2   2   0   0   2   0   0   2   0   2   0   2   2   2   2   2   0   0   0   0   0   0   2   0   0   0   0   2   0   2   2   2   2   0   2   2   0   2   0   2   2   0   2   0   0   0   2   0   2   2   2   0   2   0   2   0   2   2   2   2   0   0   0   0   2   2   2   0   0   0   0   2   2
 MK-1-2                 0   0   2   2   2   2   2   0   2   0   2   2   2   0   2   0   2   2   2   0   2   2   0   0   2   2   2   0   0   0   0   2   0   0   2   2   2   2   2   2   2   2   2   2   2   0   0   0   0   2   2   0   0   0   2   2   0   0   2   2   2   2   0   2   2   0   2   0   2   2   2   0   2   2   2   0   0   2   0   2   2   2   0   2   0   2   0   2   0   0   0   2   0   2   0   0   2   0   2   0   2   0   0   2   2   0   2   0   0   0   2   0   2   2   2   2   0   0   2   0   0   2   0   0   0   2   0   2   2   2   0   2   0   0   2   0   0   0   2   2   2   2   0   0   0   0   0   0   0   0   0   0   0   0   2   0   0   2   2   2   0   2   2   0   2   0   2   2   0   0   0   0   0   2   0   2   2   0   2   2   0   2   0   2   2   2   2   0   0   0   0   2   2   2   2   0   0   0   2   2
 MK-1-3                 0   0   2   2   2   2   2   0   2   0   2   2   2   0   0   0   2   0   2   0   2   2   0   0   2   2   2   2   0   0   0   2   0   2   0   2   2   2   2   2   2   0   2   2   2   0   0   2   0   2   2   2   0   0   2   2   0   0   2   2   0   0   2   2   2   0   2   0   2   2   2   0   2   2   0   0   0   2   0   0   0   0   0   2   0   0   0   2   0   2   0   2   0   2   0   0   2   0   2   0   2   0   2   2   2   0   2   2   0   0   2   0   2   2   0   2   0   0   2   0   0   2   0   0   0   2   0   2   2   2   0   2   0   0   2   0   0   0   2   2   0   2   0   0   0   0   0   0   0   0   0   0   0   0   2   0   0   2   2   2   0   0   2   0   2   0   2   2   0   0   2   2   0   2   0   2   2   0   2   2   0   2   0   2   2   2   2   0   0   0   0   2   2   2   2   0   0   0   2   2
 MK-1-4                 0   0   2   0   2   2   2   0   2   0   2   2   2   0   0   0   2   0   2   0   2   2   0   0   2   2   2   2   0   0   0   2   0   2   0   2   2   2   2   2   2   0   2   2   2   0   0   2   0   2   2   0   2   2   2   2   0   0   2   2   0   0   2   2   2   0   2   0   2   2   2   0   2   2   0   0   0   2   0   0   0   0   0   2   0   0   0   2   0   2   0   0   0   2   0   0   2   0   2   0   2   0   2   0   2   0   2   2   0   0   2   2   2   2   0   2   2   0   2   0   0   2   2   0   0   2   0   2   2   2   0   2   0   0   2   0   0   0   2   2   0   2   0   0   0   0   0   0   0   0   0   0   0   0   2   2   0   2   2   2   0   0   2   0   2   0   0   2   0   0   0   2   0   2   0   2   2   0   2   2   0   2   0   0   0   2   2   0   0   0   0   2   2   2   2   0   2   0   2   2
 MK-1-5                 0   0   2   0   2   2   2   0   2   0   2   2   2   0   2   0   0   0   2   0   0   2   0   0   2   2   0   2   0   2   0   0   0   2   0   2   2   2   2   2   2   0   2   2   2   2   0   2   0   2   2   2   2   2   0   2   0   0   2   2   0   2   2   0   0   0   2   0   2   0   2   0   2   2   2   2   0   2   0   0   0   0   0   2   0   0   0   2   0   2   0   0   0   0   0   0   2   0   2   0   2   0   2   0   2   0   2   2   2   0   2   2   2   2   0   2   2   0   2   0   0   2   2   0   0   2   0   0   2   2   0   2   0   0   2   0   0   0   2   2   0   2   0   0   0   0   0   0   0   0   0   0   2   0   0   2   0   2   2   2   2   0   2   0   2   0   0   2   0   0   0   2   0   2   0   2   2   0   2   2   0   2   2   0   0   2   2   0   2   0   0   0   2   2   2   0   0   0   2   2
 MK-1-6                 0   0   2   0   2   2   2   0   2   0   2   2   2   0   2   0   0   0   2   0   0   2   2   0   2   2   0   2   0   2   0   0   0   0   0   2   2   2   2   2   2   0   2   2   2   2   0   2   0   2   2   2   2   2   0   2   0   2   2   2   0   2   2   0   0   0   2   0   2   0   2   0   2   0   2   2   0   2   0   0   0   0   0   2   0   0   2   2   0   2   0   0   0   0   0   0   0   2   2   0   2   0   2   0   2   0   2   2   2   0   2   2   2   2   0   2   2   0   2   0   0   2   2   0   0   2   0   0   2   2   0   2   0   0   2   0   0   0   2   2   2   2   0   0   0   0   0   0   0   0   0   0   2   0   2   2   0   2   0   2   2   0   2   0   2   0   0   2   0   0   0   2   0   2   0   2   2   0   2   2   0   0   2   0   0   2   2   0   2   0   0   0   2   0   2   0   0   0   2   2
 MK-1-7                 0   0   2   0   2   2   2   0   2   0   2   2   2   2   2   0   0   0   2   0   0   2   2   0   2   2   0   0   0   2   0   0   0   0   0   2   2   2   2   2   2   0   2   2   2   2   0   2   0   2   2   2   2   2   0   2   0   2   2   2   0   2   2   0   0   0   2   0   2   0   2   0   2   0   2   2   0   2   0   2   2   0   0   2   0   0   0   2   0   2   0   0   2   0   0   0   0   2   2   0   2   0   2   0   2   0   2   2   2   0   2   2   2   2   0   2   2   0   2   0   0   2   2   0   0   2   0   0   0   0   0   2   0   0   0   0   0   2   2   2   2   2   0   2   0   0   0   0   0   0   2   0   2   0   2   2   0   2   0   0   2   0   2   0   2   0   0   2   2   0   0   2   0   2   0   2   2   0   2   2   0   0   2   0   0   2   2   0   2   0   0   0   2   2   2   2   0   0   2   0
 MK-1-8                 0   0   2   0   2   2   2   2   2   0   2   2   2   2   2   0   0   0   2   0   0   2   2   0   2   2   0   0   0   2   0   0   0   0   0   2   2   2   2   2   2   0   2   2   2   2   0   2   2   2   2   2   0   2   0   2   0   2   2   0   0   2   2   0   0   0   2   0   2   0   2   0   2   0   2   2   0   2   0   0   2   0   0   2   0   0   0   2   0   0   0   0   2   0   0   0   0   2   2   0   2   0   2   0   2   0   2   2   2   0   2   0   2   2   0   2   2   0   2   0   0   2   2   0   0   2   0   0   0   0   0   2   0   2   0   0   2   2   2   0   2   2   2   2   0   0   0   0   0   0   2   0   2   0   2   2   0   2   0   0   2   0   2   0   2   0   0   2   2   0   0   2   0   2   0   2   2   0   0   2   0   2   2   0   0   2   2   0   0   0   0   0   2   2   2   2   0   0   2   0
 MK-1-9                 0   0   2   0   2   2   2   2   2   0   2   2   2   2   2   0   0   0   2   0   0   2   2   2   2   2   0   0   0   2   0   0   0   0   0   2   2   2   2   0   2   0   2   2   2   2   0   2   2   2   2   2   0   2   0   2   0   2   2   0   2   2   2   2   0   0   2   0   2   0   2   0   2   0   2   2   0   0   0   0   2   0   2   2   0   0   0   2   0   2   0   0   2   0   0   0   0   2   2   0   2   0   2   0   2   0   2   2   2   0   2   0   2   2   0   2   2   0   0   0   2   2   2   0   0   2   0   0   0   0   0   2   0   2   0   0   2   2   2   2   2   0   0   2   0   0   0   0   0   0   2   0   2   0   2   2   2   2   0   0   2   2   0   0   2   2   2   2   2   0   0   2   0   2   0   2   2   0   0   2   0   2   2   0   0   2   2   0   2   0   0   0   2   2   2   2   0   0   2   0
 MK-1-10                0   0   2   2   2   2   2   2   2   0   2   2   2   2   2   2   0   0   2   0   0   2   2   2   2   2   0   2   0   2   0   0   0   0   0   2   0   0   2   0   2   0   2   2   2   2   0   2   2   2   2   2   0   2   0   2   0   2   2   0   2   2   2   2   0   0   2   0   2   0   2   0   0   0   2   2   0   0   0   0   2   0   2   2   0   0   0   2   0   2   0   0   2   0   0   0   0   2   2   0   2   2   2   0   2   0   2   2   2   0   2   0   2   2   0   2   0   0   0   0   2   2   2   0   0   2   0   0   0   2   0   2   0   0   0   0   2   2   2   2   2   0   0   2   0   0   2   0   0   0   2   0   2   0   2   2   2   2   0   0   2   2   0   0   2   2   2   2   2   0   0   2   0   0   0   2   2   0   0   2   0   2   2   0   0   0   2   0   2   0   0   0   2   2   0   2   0   0   2   0
 MK-1-11                0   0   2   2   2   2   2   0   2   0   2   2   2   2   0   2   0   2   2   0   0   2   2   2   2   2   0   0   0   2   0   0   0   0   0   2   0   0   2   2   2   0   2   2   2   2   0   2   2   2   2   2   2   2   0   0   0   2   2   2   2   2   2   2   0   0   2   0   2   0   2   0   0   0   2   2   0   0   0   0   2   0   2   2   0   0   0   2   0   2   0   0   2   0   2   0   0   2   2   0   2   2   2   0   2   0   2   2   2   0   2   0   2   2   0   2   2   0   0   0   2   2   2   0   0   2   0   0   0   2   0   2   0   0   0   0   2   2   2   2   0   0   0   0   0   2   2   0   0   0   2   0   2   0   2   2   2   2   0   0   2   2   0   0   2   2   2   2   2   0   0   2   0   0   2   2   2   0   0   2   0   2   2   0   2   0   2   0   2   0   0   0   0   2   0   2   0   2   2   0
 MK-1-12                0   0   2   0   2   0   2   0   2   0   2   0   2   2   0   2   0   2   0   0   0   2   2   2   2   2   0   0   0   2   0   0   0   0   0   2   0   2   2   2   2   0   2   2   2   2   0   2   0   2   2   2   0   2   2   0   0   2   2   2   2   0   2   2   0   0   2   0   2   0   2   0   0   0   2   2   0   0   0   0   2   0   2   2   0   2   0   2   0   2   0   0   0   0   2   0   0   2   2   0   2   2   2   0   0   0   2   2   2   0   2   0   2   2   0   2   2   0   0   0   2   2   2   0   2   2   0   0   0   2   0   2   0   0   0   0   2   2   2   2   0   0   0   0   0   2   2   0   0   0   2   0   2   0   2   2   2   2   0   0   2   2   0   0   2   2   2   2   2   0   0   2   0   0   2   2   2   0   0   2   0   2   2   0   2   0   2   2   2   0   0   2   0   2   0   2   0   2   2   0
 MK-1-13                0   0   2   0   0   0   2   0   2   0   2   0   2   2   0   2   0   2   0   0   0   0   2   2   2   0   0   0   0   2   0   0   0   2   0   0   0   2   2   2   2   0   2   2   2   2   0   2   0   2   2   2   0   2   2   0   0   2   2   2   0   0   2   2   0   0   2   0   2   0   2   0   0   0   2   2   0   0   0   0   2   0   2   2   0   2   0   2   0   0   0   0   2   0   2   0   0   2   0   0   0   2   2   0   0   0   2   2   2   2   2   0   0   2   0   2   2   0   2   0   2   2   2   0   2   0   0   0   0   2   0   2   0   0   0   0   2   2   0   2   0   0   0   0   0   2   2   0   0   0   2   0   2   0   2   0   2   2   0   0   2   2   0   0   2   2   2   2   2   2   0   0   2   0   2   2   2   2   2   2   0   2   2   0   2   0   2   2   2   2   0   2   0   2   0   2   0   2   2   0
 MK-1-14                0   0   2   0   0   2   2   0   2   0   2   0   2   2   0   2   0   2   0   0   0   0   2   0   2   0   0   0   0   2   0   0   0   2   0   0   2   2   2   2   2   0   2   2   2   0   0   2   0   2   2   2   0   2   2   2   0   0   2   2   0   0   0   2   0   0   2   0   0   0   0   0   2   0   2   2   0   0   0   0   2   0   0   0   0   0   0   2   2   0   0   0   2   0   2   0   0   2   0   0   0   2   0   0   0   0   2   2   2   2   2   0   0   2   0   2   2   0   2   0   2   2   2   0   2   0   0   0   0   2   0   2   0   0   0   0   2   2   0   2   0   0   0   2   0   2   2   0   2   2   2   0   2   0   2   0   2   2   0   0   2   2   0   0   2   2   2   2   2   2   0   0   2   0   0   2   2   2   2   2   0   2   2   0   2   0   2   2   2   2   0   2   0   2   0   2   2   2   2   0
 MK-1-15                0   0   2   0   0   0   2   0   2   0   2   0   2   2   0   2   0   2   0   0   0   0   2   0   2   0   0   0   0   2   0   0   0   0   0   0   2   2   2   2   2   0   2   2   2   0   0   2   0   2   2   2   2   2   0   2   0   0   0   2   2   0   0   2   0   0   0   0   0   0   0   0   2   0   2   2   0   0   0   0   2   0   0   0   0   0   0   2   2   2   0   2   2   0   2   0   0   2   2   0   0   2   0   0   0   0   2   2   2   2   2   0   0   2   0   2   2   0   2   0   2   2   2   0   2   0   0   0   0   2   0   2   0   2   0   0   2   2   0   2   0   0   0   2   0   2   2   0   2   2   2   0   2   0   2   0   2   2   0   0   0   2   0   0   2   2   2   2   2   2   0   0   2   0   0   0   0   0   0   2   0   2   2   0   2   0   2   2   2   2   0   2   0   2   0   2   2   2   2   2
 MK-1-16                0   0   2   0   2   0   2   2   2   0   2   0   2   2   0   2   0   2   0   0   0   0   0   0   0   0   0   0   0   2   0   0   0   0   0   0   2   0   2   2   2   0   2   2   0   0   2   2   0   2   2   2   0   2   0   2   2   0   0   2   2   0   0   2   0   2   0   0   0   0   0   0   2   0   2   2   0   0   0   0   2   0   0   0   0   0   0   2   2   2   0   2   2   2   2   0   0   2   2   0   0   2   0   0   0   0   2   2   2   2   2   0   0   2   0   2   2   0   2   0   2   2   2   0   0   0   0   0   0   0   0   2   0   2   0   0   0   2   0   2   0   0   0   2   0   2   2   0   2   2   2   0   2   0   2   0   2   2   0   2   0   2   0   0   2   2   2   2   2   2   0   0   2   0   0   0   0   0   0   2   0   2   2   0   2   0   2   2   2   2   2   2   0   2   0   2   2   0   2   2
 MK-2-1                 0   0   0   0   2   0   0   2   2   2   2   2   2   0   2   0   0   2   0   2   2   0   2   0   0   2   2   2   0   2   2   0   0   0   2   0   0   2   2   0   0   2   0   2   2   2   0   0   0   0   2   0   2   0   2   2   0   2   2   0   2   0   2   0   0   2   0   2   0   2   2   2   2   2   0   0   0   2   2   2   2   2   0   0   2   2   0   0   0   2   0   2   0   0   0   0   2   2   2   0   0   2   0   0   0   0   2   2   2   0   2   0   0   2   2   2   2   0   2   2   0   2   0   2   2   2   2   0   0   2   0   0   0   0   0   2   0   2   0   2   2   0   0   2   0   2   2   0   2   0   2   2   2   2   2   2   0   2   0   0   0   0   2   0   2   2   2   0   2   0   0   2   2   0   2   0   2   0   2   2   2   0   2   0   2   2   2   2   2   0   0   2   0   0   0   2   2   0   0   2
 MK-2-2                 0   0   0   0   2   0   0   2   2   2   2   2   2   0   2   0   0   2   0   2   2   0   0   0   0   2   2   2   0   2   2   0   0   0   2   0   0   2   2   0   0   2   0   2   2   2   0   0   0   0   2   0   2   2   2   2   0   2   2   0   2   0   2   0   0   2   0   2   0   2   2   0   2   2   2   0   0   2   2   2   2   2   0   0   2   2   0   0   0   2   0   2   0   0   0   0   2   0   2   0   0   2   0   0   0   0   2   2   2   0   0   0   0   2   0   2   2   0   2   2   0   0   0   0   2   2   2   0   0   2   2   0   0   0   0   2   0   0   0   2   2   0   0   2   0   2   2   0   2   0   2   2   2   2   0   2   0   2   0   0   2   0   2   0   0   2   2   0   2   0   0   2   2   2   2   0   2   2   2   2   0   0   2   0   2   2   2   2   2   0   0   2   0   0   0   2   2   2   0   2
 MK-2-3                 0   0   2   0   2   0   0   2   2   2   2   2   2   0   2   0   2   2   0   2   2   0   0   0   0   0   2   2   0   2   0   0   0   0   2   0   0   2   2   0   0   2   0   2   2   2   0   0   0   0   2   0   2   2   2   2   2   2   2   0   2   0   2   0   0   2   0   2   0   2   2   0   2   2   2   0   0   2   2   2   2   2   0   0   2   2   0   0   0   2   0   2   0   0   0   0   2   0   2   0   0   2   0   0   0   0   2   2   2   0   0   0   0   2   0   2   2   0   2   2   0   0   0   0   2   2   2   2   0   0   2   0   0   0   0   2   0   2   0   2   2   0   0   2   2   2   2   0   0   0   0   2   2   2   0   2   0   2   0   0   2   2   2   0   0   2   2   0   2   0   0   2   0   2   2   0   2   2   2   2   0   0   2   0   2   2   2   2   2   0   0   2   0   0   0   2   2   2   0   2
 MK-2-4                 0   0   2   0   2   0   0   2   2   2   0   2   2   0   2   0   2   2   0   2   2   0   2   0   0   0   0   2   0   2   0   0   0   0   2   0   0   2   2   0   0   2   0   2   2   2   0   0   0   0   0   0   2   2   2   2   2   2   2   0   2   0   2   0   0   2   0   0   0   2   2   0   2   2   2   0   0   2   2   2   2   2   0   0   2   2   0   0   2   2   0   2   0   0   0   0   2   0   2   0   0   2   2   0   0   0   2   2   0   2   0   0   0   2   0   2   2   0   2   2   0   0   0   0   2   2   2   2   0   0   2   0   0   0   2   2   0   2   2   2   2   0   0   2   0   2   2   0   0   0   0   2   2   2   0   2   0   2   0   0   2   2   2   0   0   2   2   0   2   0   0   2   0   2   2   0   2   2   2   2   0   0   2   0   2   2   2   0   2   2   0   2   0   0   0   2   2   0   2   2
 MK-2-5                 0   0   2   0   2   0   0   2   2   2   2   2   2   0   2   0   2   2   0   2   2   2   2   0   0   0   0   2   0   2   0   0   0   0   2   0   0   2   2   0   0   2   2   2   2   2   0   0   0   0   0   0   2   2   2   2   2   2   2   0   2   0   2   0   0   2   0   0   0   2   2   2   0   2   2   0   0   2   2   2   2   2   0   0   0   2   0   0   2   2   0   2   2   0   0   0   2   0   2   0   0   2   2   0   2   0   2   2   0   2   0   0   0   2   0   2   2   0   0   2   0   2   0   0   2   2   2   2   0   2   0   0   0   0   2   0   0   0   2   2   2   0   0   2   0   2   0   0   0   0   2   2   2   2   0   2   0   2   0   0   2   2   2   0   0   2   2   0   2   0   0   2   0   2   2   0   2   2   2   0   2   2   2   0   0   2   2   2   0   0   0   2   0   0   0   2   2   0   2   2
 MK-2-6                 0   0   2   2   2   0   0   2   0   2   2   2   2   0   2   0   2   2   0   0   2   2   2   0   0   0   0   2   0   2   0   0   2   0   2   2   0   2   2   2   0   2   2   2   2   2   0   2   0   0   0   0   2   2   2   2   2   2   2   0   2   0   2   0   0   2   0   0   0   2   2   2   0   2   2   0   0   2   2   2   2   2   0   0   0   2   0   0   2   2   0   2   2   0   2   0   2   0   2   0   0   2   0   0   0   0   2   2   0   2   0   0   2   2   0   2   2   0   0   2   0   2   0   0   2   2   0   2   0   2   0   0   0   0   2   0   0   0   2   2   2   0   0   2   0   2   0   0   0   0   2   2   2   2   0   2   0   2   0   0   2   2   2   0   0   2   2   0   2   0   0   2   0   2   2   0   2   2   2   0   2   2   2   0   0   2   0   2   0   0   2   2   0   0   0   2   2   0   2   2
 MK-2-7                 0   0   2   2   2   0   0   2   0   2   2   2   2   0   2   0   2   2   0   0   2   2   2   0   0   0   0   2   0   2   0   0   2   0   2   2   0   2   2   2   0   2   2   2   2   2   0   2   0   0   0   0   2   2   2   0   2   2   2   0   2   0   2   0   0   0   0   0   0   2   2   2   0   2   2   2   0   2   2   2   2   2   0   0   2   2   0   2   2   2   0   2   2   0   2   0   2   0   2   0   0   2   0   2   0   0   2   2   0   2   0   0   2   2   0   2   2   0   0   2   0   2   0   0   2   2   0   2   0   2   0   0   0   0   2   0   0   0   2   2   2   0   0   2   0   0   0   0   0   0   2   2   2   2   0   0   2   2   0   2   2   2   2   0   0   2   2   0   2   0   0   2   0   2   2   2   0   2   2   0   0   2   2   0   0   2   0   2   0   0   2   2   0   0   0   2   2   0   2   2
 MK-2-8                 0   0   2   2   2   0   0   2   0   2   2   2   2   0   2   0   2   2   0   0   0   2   2   0   0   0   0   2   0   2   0   0   2   2   0   2   2   2   0   2   0   2   2   2   0   2   0   2   0   0   0   0   2   2   2   0   2   2   2   0   2   2   2   2   0   0   0   0   0   2   2   2   0   2   2   2   0   2   2   2   2   2   0   0   0   2   0   2   2   2   0   2   0   0   2   0   2   0   2   0   2   2   0   2   0   0   2   2   0   2   0   0   2   2   2   2   2   2   0   2   0   2   0   0   2   0   0   2   0   2   0   0   0   0   0   0   2   0   2   2   2   2   0   2   2   0   0   0   0   2   2   2   2   2   0   0   2   2   0   2   2   2   2   2   2   2   2   2   0   0   0   2   0   2   2   2   2   2   2   0   2   2   2   2   0   2   0   2   0   0   2   2   0   0   0   2   2   0   2   2
 MK-2-9                 0   0   0   2   2   0   0   2   0   2   2   2   2   0   2   0   0   2   0   0   2   2   2   0   0   2   0   2   0   2   0   0   2   2   0   2   2   2   0   2   0   2   0   2   0   2   0   2   0   0   0   0   0   2   2   0   2   2   0   0   0   2   2   2   2   0   0   0   0   2   2   2   0   2   2   2   0   2   2   2   2   2   0   0   0   2   0   2   2   2   0   2   2   0   2   0   2   0   2   0   2   2   2   2   0   0   2   2   0   2   0   0   0   2   2   2   0   0   2   2   0   2   0   0   0   2   0   2   0   2   0   0   0   0   0   0   2   0   2   2   0   2   0   2   2   0   2   0   0   2   2   2   2   2   2   0   2   2   0   2   2   2   2   2   2   2   2   2   2   0   0   2   0   2   0   0   0   2   2   0   2   2   2   2   0   2   2   2   0   0   2   2   0   0   0   2   2   0   0   2
 MK-2-10                2   0   0   2   2   0   0   2   0   2   2   2   2   0   2   0   0   0   0   2   2   2   2   0   0   2   2   2   0   2   0   2   2   2   0   0   2   2   0   2   0   2   0   2   0   2   0   2   0   0   0   0   0   2   2   0   2   2   0   0   0   2   2   2   2   0   2   0   0   2   2   2   0   2   0   2   0   2   2   2   2   2   0   0   0   2   0   2   2   2   0   2   0   0   2   2   2   0   2   0   2   2   0   0   0   2   2   2   0   2   0   0   0   2   2   2   0   0   2   2   2   2   0   2   0   2   0   0   0   2   0   0   0   0   0   0   2   0   2   2   0   2   2   2   2   0   2   0   0   2   2   2   2   2   2   0   0   2   0   2   2   2   2   2   2   2   2   2   2   0   0   2   0   2   0   0   0   2   2   0   2   2   2   2   0   2   2   2   0   0   2   2   0   0   0   2   2   0   0   0
 MK-2-11                2   0   0   2   2   0   0   2   0   2   2   2   2   0   2   2   0   0   0   2   2   0   2   2   0   2   2   2   0   2   0   2   2   2   0   0   2   2   0   2   0   2   0   2   0   2   0   2   0   0   2   0   2   2   2   0   2   2   0   0   0   2   2   2   2   0   2   0   0   2   2   2   0   2   0   2   0   2   2   2   2   2   0   0   0   2   0   2   2   0   0   2   0   0   2   2   2   0   0   0   2   2   0   0   0   0   2   2   0   2   0   0   0   0   2   2   2   0   2   0   2   2   0   2   0   2   0   0   2   2   0   0   0   0   0   0   2   0   2   2   0   2   2   2   2   0   2   0   0   2   2   2   2   2   2   0   0   2   0   2   2   2   2   0   2   2   2   2   2   0   0   0   0   2   0   0   0   2   2   0   2   2   2   2   0   2   2   2   0   0   2   2   0   0   0   2   2   0   0   2
 MK-2-12                2   0   0   2   2   0   0   2   0   2   2   2   2   0   2   2   0   0   0   2   2   0   2   2   0   2   2   2   0   2   0   2   2   2   0   0   2   2   0   2   0   2   0   2   0   2   0   2   0   0   2   0   2   2   2   0   2   2   0   0   0   2   2   2   2   0   2   0   0   2   2   2   0   2   2   2   0   2   2   2   2   2   2   0   0   2   0   2   2   0   0   2   0   0   2   0   2   0   0   0   2   0   0   0   0   2   2   2   0   2   0   0   0   0   2   2   2   0   2   0   2   2   0   2   0   2   2   0   2   0   0   0   0   0   2   0   2   2   2   2   0   2   2   2   2   2   2   0   0   2   2   2   2   2   2   0   0   2   0   2   0   2   2   0   2   0   2   2   0   0   0   0   0   2   0   0   0   0   2   0   0   2   2   2   0   2   2   2   0   0   2   0   0   0   0   2   2   0   0   2
 MK-2-13                2   0   0   2   2   0   0   2   0   2   2   2   2   2   2   2   0   0   0   2   2   0   2   2   0   2   2   2   2   2   0   2   0   0   2   0   2   2   0   0   0   2   0   2   0   2   0   2   0   0   2   0   2   2   2   0   2   2   0   0   0   2   2   2   2   0   2   0   0   2   2   2   0   2   2   2   0   2   2   2   2   2   2   0   0   2   0   2   2   0   0   2   0   0   2   0   2   0   0   0   2   0   0   0   0   2   2   2   0   2   0   0   0   0   2   2   2   0   2   0   2   2   0   2   0   2   2   0   2   0   0   0   0   2   2   0   2   2   2   2   2   2   0   2   2   2   2   0   0   2   2   2   0   2   2   0   0   2   0   2   0   2   2   0   2   0   2   2   0   0   0   0   0   2   0   0   0   0   2   0   0   2   0   2   0   2   2   0   0   0   2   0   2   0   0   2   0   2   0   2
 MK-2-14                2   0   0   2   2   0   0   2   0   2   2   2   2   2   0   2   0   0   0   2   2   0   2   2   0   2   2   2   2   2   0   2   0   0   2   0   2   2   0   0   0   2   0   2   0   0   0   0   0   0   0   0   2   2   2   0   2   2   0   0   0   0   2   2   2   0   2   0   0   2   2   2   0   2   2   2   0   2   2   2   2   2   2   0   2   2   2   2   2   0   0   2   0   0   2   0   2   0   0   0   2   0   2   0   0   2   2   2   0   2   0   0   0   0   2   2   2   0   2   0   2   2   0   2   0   2   2   0   2   0   0   0   2   0   2   0   2   2   2   2   2   2   0   2   0   2   0   0   0   2   2   2   0   2   2   0   0   2   0   2   0   2   2   0   2   0   2   2   0   0   2   0   0   2   0   0   0   0   2   0   0   2   0   2   0   2   2   0   0   0   2   0   2   0   0   2   0   2   2   0
 MK-2-15                0   0   0   2   2   0   0   2   0   2   2   2   2   2   0   2   0   0   0   2   2   0   2   2   0   2   2   2   2   2   0   2   0   0   2   0   2   2   0   2   0   0   0   2   0   0   0   0   0   0   0   0   2   2   2   0   0   2   0   0   0   0   2   2   2   0   2   0   0   0   2   2   0   2   2   2   0   2   2   2   0   2   2   0   2   2   2   2   2   0   0   2   0   0   2   0   2   0   0   0   2   2   0   0   0   0   2   2   0   2   0   0   2   0   2   2   2   0   2   0   2   0   0   2   0   2   2   0   2   0   0   0   2   0   2   0   2   2   2   2   2   2   0   2   0   2   0   0   0   2   2   2   0   2   2   0   0   2   0   2   0   0   2   0   2   0   0   0   0   0   2   2   0   2   0   0   0   0   2   0   2   2   0   2   0   2   2   0   0   0   2   0   2   0   0   2   0   2   2   0
 MK-2-16                0   0   0   2   2   0   0   2   0   2   2   0   2   2   0   2   0   0   0   2   2   0   2   2   0   0   2   2   2   2   2   2   0   0   2   0   2   2   0   2   0   0   0   2   0   0   0   0   2   0   0   0   2   2   0   2   0   2   2   0   0   2   2   2   2   0   2   0   0   0   2   2   0   2   2   2   0   2   2   2   0   2   2   2   0   2   2   2   2   0   0   2   0   0   2   0   2   0   0   0   2   2   0   0   0   0   2   2   0   2   0   0   2   0   2   2   2   0   0   0   2   0   0   2   0   2   2   0   0   0   0   2   2   0   2   0   2   2   2   2   2   2   0   2   0   0   0   0   0   2   2   2   0   2   2   2   0   0   0   2   0   0   2   0   2   0   0   0   0   0   0   2   0   2   0   0   0   0   2   0   2   0   0   2   0   2   2   0   0   0   2   0   2   0   0   2   0   2   2   0
 MK-3-1                 2   0   2   2   2   0   2   0   2   0   0   0   2   0   0   0   2   2   0   0   0   0   2   0   2   0   2   0   2   0   0   2   2   2   0   0   0   0   2   2   2   0   2   0   0   0   0   0   0   0   2   2   2   2   0   0   0   2   0   0   2   2   0   0   2   2   0   2   0   2   2   2   2   0   0   2   0   2   2   0   0   2   2   0   2   0   0   2   0   0   0   0   0   2   2   0   2   2   2   2   0   0   2   2   0   2   0   0   2   0   2   0   0   0   0   0   2   2   2   0   0   0   0   2   2   0   2   0   0   2   0   0   0   2   0   0   0   2   0   2   0   2   0   0   2   2   2   2   0   2   2   2   0   0   0   2   0   2   0   2   2   0   2   0   2   2   2   2   0   0   0   2   2   2   2   2   0   2   2   2   2   2   2   2   0   0   2   2   2   0   0   0   0   0   2   0   2   0   2   0
 MK-3-2                 2   0   2   2   2   0   2   0   2   0   0   0   2   0   0   0   2   2   0   0   0   0   2   2   2   0   2   0   2   0   0   2   2   2   0   0   0   0   2   2   2   0   0   0   0   0   0   2   0   0   0   2   2   2   2   0   0   2   0   0   2   2   0   0   2   2   0   2   0   2   2   2   2   0   0   2   0   2   2   0   0   2   2   2   2   0   0   2   0   0   0   0   0   0   2   0   2   2   2   2   0   0   0   2   0   2   0   0   2   0   2   0   0   0   0   0   2   2   2   0   2   0   0   2   2   0   2   0   0   2   0   0   0   2   0   0   0   2   0   2   0   2   0   0   2   2   2   2   0   2   2   2   0   0   0   2   0   2   0   2   2   0   2   0   2   2   2   2   0   0   0   2   2   2   2   2   0   0   2   2   2   2   2   2   0   0   2   2   2   0   0   0   0   0   0   0   2   0   2   0
 MK-3-3                 2   0   2   2   2   0   2   0   2   0   0   0   2   0   2   0   2   2   0   0   0   0   2   2   2   0   2   0   2   2   0   2   2   2   0   0   2   0   2   2   2   0   0   0   0   0   0   2   0   2   0   2   2   2   2   0   0   2   0   0   2   2   0   0   2   2   0   2   0   2   2   2   2   0   2   2   0   2   2   0   0   2   2   2   2   0   0   2   0   0   0   0   0   0   2   0   2   2   2   2   0   2   0   2   2   2   0   0   2   0   2   0   2   0   0   0   2   2   2   0   2   0   2   2   2   0   2   0   0   2   0   0   2   2   0   0   0   2   0   2   2   2   0   0   2   2   2   2   0   2   2   2   0   0   0   2   0   2   2   2   0   0   0   2   0   2   2   2   0   0   0   0   2   2   2   2   0   0   2   2   2   2   2   2   0   0   2   2   2   0   0   0   2   0   0   0   0   0   2   0
 MK-3-4                 2   0   2   2   2   0   2   0   2   0   0   2   2   0   2   0   2   2   0   0   0   0   2   2   2   2   2   0   2   2   0   2   2   2   0   0   2   0   2   2   2   0   2   0   0   0   0   0   0   2   0   2   2   2   2   0   0   2   0   2   2   2   0   0   0   0   0   2   0   2   2   2   0   0   2   2   0   2   2   0   0   2   2   2   2   0   0   2   0   0   0   0   0   0   2   2   2   2   2   2   0   2   0   2   2   2   0   0   2   2   2   0   2   0   2   0   2   2   2   2   2   0   0   2   2   0   0   0   0   2   0   0   2   2   2   2   0   2   0   2   2   2   0   0   2   2   0   2   0   2   2   2   0   0   0   2   0   0   2   2   0   0   0   2   0   2   2   2   0   0   0   0   2   2   2   2   0   0   2   2   2   2   2   0   0   0   2   2   2   0   2   0   2   0   0   2   0   0   2   0
 MK-3-5                 2   0   2   2   2   0   2   0   2   0   0   2   2   0   2   0   2   2   0   0   0   0   2   2   2   2   2   0   0   2   0   0   2   2   0   2   2   0   2   2   2   0   2   0   2   0   0   0   2   2   0   2   2   0   2   0   0   0   0   2   2   2   0   0   0   0   0   2   0   2   2   2   0   0   2   2   0   0   2   0   0   2   2   0   2   2   0   2   0   0   0   2   0   0   2   0   2   2   2   2   0   2   0   0   2   2   0   0   2   2   2   0   2   0   2   0   2   0   2   2   2   0   0   2   2   0   0   0   0   2   0   0   2   2   2   2   0   2   0   2   0   2   0   0   2   2   2   2   0   0   2   2   0   0   0   2   0   0   2   2   0   2   0   2   0   2   2   2   0   0   0   0   2   2   0   2   0   0   2   2   2   2   2   0   0   0   0   2   0   0   0   0   2   0   2   2   0   0   2   2
 MK-3-6                 0   0   2   2   2   0   2   0   2   0   0   2   2   0   0   0   2   2   0   2   0   0   2   2   2   2   2   0   0   2   0   0   2   2   0   2   2   0   2   2   2   0   2   2   2   2   0   0   2   0   0   2   0   0   2   2   0   0   0   2   2   2   0   0   0   2   0   2   2   2   2   2   0   0   2   0   0   0   2   0   0   2   2   0   2   2   0   0   2   0   0   2   0   0   2   0   2   2   2   2   0   2   0   0   2   2   0   0   0   0   2   0   2   0   2   0   2   2   2   2   2   0   0   2   2   0   0   0   0   2   0   0   2   2   0   2   0   2   0   2   0   2   0   0   2   2   2   2   0   0   2   2   0   0   0   2   2   0   2   2   2   2   0   2   0   2   2   2   0   0   0   0   0   2   0   2   0   0   2   2   2   2   2   0   0   0   0   2   0   0   0   0   2   0   0   2   0   0   2   2
 MK-3-7                 0   0   2   2   0   0   2   0   2   0   0   2   2   0   0   0   2   2   0   2   0   0   2   0   2   2   2   0   0   2   0   0   2   2   0   2   2   0   2   2   2   0   2   2   2   2   0   0   2   0   0   2   0   0   2   2   0   0   0   2   2   2   0   0   2   2   0   2   2   2   2   0   0   0   2   0   0   2   2   0   0   2   2   0   2   2   0   0   2   0   0   0   0   0   2   0   2   2   2   2   0   2   0   0   2   2   0   0   2   0   2   0   2   0   2   0   2   2   2   2   2   0   0   2   2   0   0   0   0   2   0   0   2   2   0   2   0   2   0   2   0   2   0   0   2   2   2   2   0   0   2   2   0   0   0   2   2   0   2   0   2   2   0   0   0   2   2   0   0   0   0   0   0   2   0   2   0   0   2   2   2   2   2   0   0   0   0   2   0   0   0   0   2   2   0   2   0   0   2   2
 MK-3-8                 0   2   0   2   0   0   0   0   2   0   0   0   2   0   0   0   2   2   0   2   2   0   0   0   2   2   0   2   0   2   0   0   2   2   0   2   2   0   0   2   2   0   2   2   2   2   0   0   2   0   0   2   0   0   2   2   0   0   0   2   2   2   0   2   2   2   0   2   2   2   2   0   0   2   2   0   0   2   2   2   0   2   2   0   2   2   0   0   2   0   0   0   0   0   2   0   2   2   2   2   0   2   0   0   2   2   0   0   2   0   2   2   2   0   2   0   2   2   2   2   0   0   0   2   2   2   0   0   0   2   0   0   2   2   0   2   0   2   0   2   0   2   0   0   2   2   2   2   0   0   2   0   0   0   0   2   2   0   2   0   2   2   0   0   0   0   2   0   0   0   0   0   0   2   0   2   0   2   2   2   2   2   0   0   0   0   0   2   0   0   0   0   2   2   0   2   0   0   2   2
 MK-3-9                 0   2   0   2   0   0   0   0   2   0   0   0   2   0   0   0   2   2   0   2   2   0   0   0   0   2   0   2   0   2   2   0   2   2   0   2   2   0   0   2   0   0   2   2   2   2   0   0   2   0   0   2   0   0   2   2   0   0   0   2   2   2   0   2   2   2   0   2   2   2   2   0   0   2   2   0   0   2   2   2   0   0   2   0   2   2   0   0   2   0   0   0   0   0   2   0   2   2   2   2   0   2   0   0   0   2   0   2   2   0   2   2   2   0   2   0   0   2   2   2   0   2   0   2   2   2   0   0   0   0   0   0   2   2   0   2   0   2   0   2   0   2   0   0   2   2   2   2   0   2   0   0   0   2   0   2   2   0   2   0   2   2   0   0   2   0   2   0   0   0   0   0   0   2   0   2   0   2   2   2   2   2   0   0   0   0   0   0   0   0   0   0   0   2   0   0   0   0   2   2
 MK-3-10                0   2   0   2   0   2   0   0   2   0   0   0   2   0   0   0   2   2   0   0   2   0   0   0   0   2   0   2   0   2   2   0   2   2   0   2   2   0   0   2   0   0   2   2   2   2   0   0   2   0   0   2   0   0   2   2   0   0   0   2   2   2   0   2   2   0   0   2   2   2   2   0   0   2   2   0   2   2   2   2   0   0   2   2   2   2   0   0   2   0   2   0   0   0   0   0   2   2   2   0   0   2   0   0   0   2   0   2   2   0   2   2   2   0   2   0   0   2   2   0   0   0   0   2   2   2   0   0   0   0   0   0   2   2   2   2   0   0   0   2   0   2   0   0   2   2   2   2   0   2   0   0   0   2   0   2   2   0   2   0   2   2   0   2   2   0   2   0   0   0   0   0   0   2   0   2   0   2   2   2   0   2   0   0   2   0   0   0   0   0   2   0   0   2   0   0   0   0   2   2
 MK-3-11                0   2   0   2   0   2   0   0   2   0   0   0   2   0   0   0   2   2   0   0   2   2   2   0   0   2   0   2   0   2   2   0   2   0   0   0   2   2   0   2   0   0   2   2   2   2   0   0   2   0   0   2   0   0   2   2   0   0   0   2   2   2   0   2   2   2   0   2   2   2   2   0   0   2   2   0   2   2   2   2   0   0   2   2   2   2   2   0   2   0   2   0   0   0   0   0   2   2   2   0   2   2   0   0   0   2   0   2   2   0   2   0   2   0   2   0   2   2   2   2   0   0   0   2   2   2   0   0   0   0   0   0   2   2   2   0   0   0   0   2   0   2   0   0   2   2   2   2   0   2   0   0   0   2   0   2   2   0   2   2   2   2   0   2   0   0   2   0   0   0   0   2   0   2   0   2   0   2   2   2   0   2   0   0   0   0   0   0   0   0   0   2   0   2   0   0   0   2   2   2
 MK-3-12                0   2   0   2   0   2   0   0   2   0   0   0   0   0   0   0   2   2   0   0   0   2   2   0   0   2   0   2   0   2   2   0   2   0   0   0   0   2   0   2   0   0   2   2   2   2   0   0   2   0   0   2   0   0   2   2   0   0   0   2   2   2   0   2   2   2   0   2   2   2   2   0   0   2   2   0   2   2   2   2   0   0   2   0   2   2   2   0   2   0   2   0   0   0   0   0   2   2   2   0   2   2   0   0   2   0   0   2   2   0   2   2   2   0   2   0   2   2   2   2   0   0   0   2   2   2   2   0   2   0   0   0   2   2   2   0   0   0   0   2   2   2   0   0   2   2   2   2   0   2   0   2   0   2   0   2   2   0   2   2   2   2   0   2   2   0   2   0   0   0   0   2   0   2   0   2   0   2   2   2   0   2   0   0   0   0   0   0   0   0   0   2   0   2   0   0   0   2   2   2
 MK-3-13                0   2   0   2   0   2   0   0   0   2   0   2   0   0   0   0   2   2   0   0   0   2   2   0   2   0   0   2   0   2   2   0   2   0   0   0   0   2   0   2   0   0   2   2   2   2   2   0   2   0   0   2   0   0   2   2   0   2   0   2   2   2   0   2   0   2   0   2   2   2   2   0   2   2   2   0   2   0   2   0   0   0   0   0   2   2   0   0   2   0   2   0   0   2   0   0   2   2   2   0   2   2   2   0   2   0   0   2   2   0   2   2   2   0   2   0   0   2   2   0   0   0   0   2   2   2   2   0   2   0   0   0   2   2   2   0   0   2   0   2   2   2   2   0   2   2   2   2   0   2   0   2   0   2   0   2   0   0   2   0   2   2   0   2   2   2   2   0   0   0   0   2   0   2   0   2   0   2   2   2   0   2   0   0   2   0   0   0   0   0   0   2   0   2   2   0   0   2   2   2
 MK-3-14                0   2   0   2   0   0   0   0   0   2   0   2   0   0   0   0   2   2   0   0   0   2   2   0   2   0   2   2   0   2   2   0   2   0   0   0   0   2   0   2   2   0   0   2   2   2   2   0   0   0   0   2   0   0   2   2   0   2   0   2   2   2   0   0   0   2   0   2   2   2   2   0   0   2   2   0   2   0   2   0   0   0   0   0   2   2   0   2   2   0   2   2   0   2   0   0   2   2   2   0   2   2   2   2   0   0   0   2   2   0   2   2   2   0   0   0   0   2   2   0   0   0   0   2   2   2   2   2   2   0   2   0   2   2   2   0   0   2   0   2   2   2   2   0   2   2   2   2   0   2   0   2   0   2   0   2   0   0   2   0   2   2   0   2   2   0   2   2   0   0   0   2   0   2   0   2   0   2   2   2   0   0   0   0   2   0   0   0   0   0   0   0   0   2   2   0   0   2   2   2
 MK-3-15                0   2   0   2   0   0   0   0   0   2   0   2   0   0   0   2   2   2   0   0   0   2   2   0   2   0   2   0   0   2   2   0   2   2   0   0   0   2   0   2   2   0   0   2   2   2   2   2   0   0   2   2   0   0   2   2   0   2   0   2   2   2   0   0   0   2   0   2   2   2   2   0   0   2   0   0   2   0   2   0   0   0   0   0   2   2   2   2   2   2   2   2   0   2   0   0   0   2   2   0   2   2   2   2   0   0   0   2   0   0   2   2   2   0   0   2   0   2   2   0   0   0   0   2   2   2   2   2   2   0   2   0   2   2   2   0   0   2   0   2   2   2   2   0   2   2   2   0   0   2   0   2   2   0   0   2   0   0   2   0   2   2   0   2   2   2   2   2   0   0   0   2   2   2   0   2   0   2   2   2   0   2   2   0   2   0   0   0   0   0   0   0   0   2   2   0   0   0   2   2
 MK-3-16                0   2   0   2   0   0   0   2   0   2   0   2   0   0   0   2   2   2   0   0   0   2   2   0   2   0   2   0   0   2   2   0   2   2   0   2   0   2   0   2   2   0   0   2   2   2   2   2   2   0   2   2   0   0   2   2   2   2   0   2   2   0   0   0   0   2   0   0   2   2   2   0   0   2   0   0   2   0   0   2   2   0   0   0   2   2   2   0   2   2   2   2   0   2   0   0   0   2   2   0   2   2   2   2   0   0   0   0   0   0   2   2   2   0   2   2   0   2   2   0   0   0   0   2   2   2   2   2   2   2   2   0   2   2   2   0   0   2   0   2   2   2   2   0   0   2   2   0   0   2   0   2   2   0   0   2   2   0   2   0   0   2   0   2   2   2   2   2   0   0   2   2   2   2   0   2   0   2   2   2   0   2   2   2   2   0   0   0   0   2   0   0   0   2   0   0   0   0   2   2
 MK-4-1                 2   2   2   0   0   0   2   0   0   2   2   0   0   2   0   2   2   2   0   2   2   0   0   2   2   2   2   2   0   0   0   2   0   0   2   2   0   2   0   2   2   2   2   0   2   0   2   0   2   0   2   2   2   2   0   2   2   0   2   0   0   0   0   2   2   0   0   2   2   0   2   0   2   2   0   2   2   2   0   2   2   0   2   0   2   2   2   2   0   2   0   2   0   2   0   0   0   0   2   2   0   0   0   0   0   0   0   0   2   2   0   0   0   2   0   2   0   0   0   2   2   2   2   0   0   0   0   0   0   0   2   2   2   0   0   2   2   2   2   0   2   2   0   0   2   2   0   0   2   0   2   2   2   0   2   2   0   2   0   0   2   2   2   2   2   2   0   0   0   2   0   2   0   2   0   0   2   2   0   0   0   2   0   0   0   2   0   0   0   0   2   2   0   2   0   2   2   2   0   2
 MK-4-2                 2   0   2   0   0   0   2   0   0   2   2   0   0   2   0   2   2   2   0   2   2   0   0   0   0   2   2   0   0   2   0   2   0   2   2   2   0   2   0   2   2   2   2   0   2   0   2   0   2   0   2   2   2   2   0   2   2   0   0   0   0   0   0   2   2   0   0   2   2   0   2   0   2   2   0   2   2   2   0   2   2   0   2   0   2   2   2   2   0   0   0   0   0   2   0   0   0   0   0   2   0   0   0   0   0   0   0   0   2   2   0   0   0   2   0   2   0   0   0   2   2   2   2   0   2   0   2   0   0   0   2   2   2   0   0   2   0   0   2   0   2   2   0   0   2   2   0   0   2   0   2   2   2   0   2   2   0   2   0   0   0   2   2   2   2   2   0   2   0   2   0   2   0   2   0   0   2   2   0   0   0   2   2   0   0   2   2   0   0   0   0   2   2   2   0   2   2   2   0   2
 MK-4-3                 2   0   2   0   0   0   2   0   0   2   2   0   0   2   0   0   2   0   0   0   2   0   0   0   0   2   2   0   0   2   2   2   0   2   2   2   0   0   0   2   2   2   2   0   2   0   2   0   2   0   2   2   2   2   0   2   2   0   2   0   0   0   2   2   2   0   0   0   0   0   2   0   2   2   0   2   2   2   0   2   2   0   2   0   2   2   2   2   0   0   0   0   0   2   0   0   0   0   0   2   0   0   0   0   2   0   0   0   2   2   0   2   0   2   0   2   0   0   0   2   2   2   2   2   2   0   2   0   0   0   2   2   2   0   0   2   0   0   2   0   2   2   0   0   2   2   0   0   2   0   2   2   2   0   2   2   0   2   0   0   0   0   2   2   2   2   0   0   0   0   0   2   0   2   0   0   0   2   0   0   2   0   2   0   0   2   2   0   0   0   0   2   2   0   0   2   2   2   0   2
 MK-4-4                 2   0   2   0   0   0   2   0   0   2   2   0   0   2   0   0   2   0   0   0   2   0   0   0   0   0   0   0   0   0   2   2   0   2   2   2   0   0   0   2   2   2   2   0   2   0   2   0   2   0   2   2   2   2   0   2   2   0   2   0   0   0   2   2   2   0   0   0   0   0   2   0   2   2   0   2   2   2   0   2   2   0   2   0   2   0   2   2   0   0   0   0   0   2   0   0   0   0   0   2   0   0   0   2   2   0   0   0   2   2   0   2   0   2   0   2   0   0   0   0   2   2   2   2   2   0   2   0   0   0   2   2   2   0   0   2   0   2   2   0   2   2   0   0   2   2   0   0   2   0   0   2   2   0   2   2   0   2   0   0   0   0   2   2   0   2   2   2   0   0   0   2   0   2   0   0   0   2   0   0   2   0   2   2   0   2   2   0   0   0   0   2   2   0   0   2   2   2   0   2
 MK-4-5                 2   0   2   0   0   0   2   0   0   2   2   0   0   2   0   0   2   0   0   0   2   2   0   0   0   0   0   2   2   0   2   2   2   2   2   2   0   2   0   2   0   2   2   0   0   0   2   0   2   0   2   0   2   2   0   2   2   0   2   0   0   0   2   2   2   0   0   0   2   0   2   0   2   2   0   2   2   2   0   2   2   0   0   0   2   0   2   2   0   0   0   0   0   2   0   0   0   0   0   2   0   0   0   2   2   0   0   0   2   2   0   2   0   2   0   2   0   0   0   0   2   2   2   2   2   0   2   2   0   0   2   2   2   0   0   2   0   2   2   0   2   2   0   0   2   2   0   0   0   0   0   2   2   0   2   2   0   0   0   0   0   0   0   2   0   2   2   2   0   0   0   2   0   2   0   0   0   2   0   0   2   0   2   0   0   2   2   0   0   0   0   2   0   0   0   2   2   2   0   2
 MK-4-6                 2   0   2   0   0   0   2   0   0   2   2   0   0   2   0   0   2   0   0   0   2   2   0   2   0   2   0   2   2   0   2   2   2   0   2   2   0   2   0   2   0   2   2   0   2   0   2   0   2   0   2   0   2   2   0   0   2   0   2   0   0   2   2   2   0   0   0   0   2   0   2   0   2   2   0   2   2   2   0   2   2   0   0   2   0   0   2   2   0   0   0   0   0   0   0   0   0   0   0   2   0   0   0   2   2   0   0   0   2   2   0   2   0   2   0   2   0   0   0   0   2   2   2   2   0   0   2   2   0   0   2   2   2   0   0   2   0   2   2   0   2   2   0   0   2   2   0   0   0   0   0   2   2   0   2   2   0   0   0   2   0   0   0   2   0   2   2   2   0   0   0   2   0   2   0   0   0   2   0   2   2   0   2   0   2   2   2   0   0   2   0   0   0   0   0   2   2   2   0   2
 MK-4-7                 2   0   2   0   0   0   2   0   0   2   2   0   0   2   0   0   2   0   0   0   2   2   0   2   0   2   0   2   2   0   0   2   2   0   2   2   0   2   0   2   0   2   2   0   2   0   2   0   2   0   2   0   2   2   0   0   2   0   2   0   0   2   0   2   0   0   0   0   0   0   2   0   2   2   0   0   2   2   0   2   2   0   2   2   0   2   2   2   0   2   0   0   0   0   2   0   0   0   0   2   0   0   0   2   0   0   0   0   2   2   0   0   0   2   0   2   2   0   0   0   2   2   0   2   0   0   2   2   0   0   2   2   0   0   0   2   2   2   2   2   2   2   0   0   2   2   0   0   0   0   0   2   2   0   2   2   0   0   0   2   0   0   0   0   0   2   2   2   2   0   0   2   0   2   0   0   0   0   0   2   2   0   2   0   2   2   2   0   2   2   0   0   0   0   2   2   2   2   2   2
 MK-4-8                 2   0   2   0   0   0   2   0   0   2   2   0   0   2   0   0   2   0   0   0   0   2   0   2   0   2   0   2   2   0   0   2   2   0   2   0   0   2   0   2   0   0   2   0   2   0   2   0   2   0   2   0   2   2   2   0   2   0   2   0   2   2   0   0   0   0   0   0   0   0   2   0   2   2   0   0   2   2   0   2   2   0   0   2   0   2   2   2   0   2   0   0   0   0   2   0   0   0   0   2   0   0   0   2   0   0   0   0   0   2   0   0   0   2   0   2   2   0   0   0   2   2   2   2   2   0   2   2   0   0   2   2   0   0   2   2   2   2   0   2   2   2   0   0   2   2   0   0   0   0   0   2   2   0   2   2   0   0   0   2   0   0   0   0   0   2   2   0   2   0   0   2   2   2   0   0   0   0   0   2   2   0   2   0   2   2   2   0   2   2   0   0   0   0   2   2   2   2   2   0
 MK-4-9                 2   0   2   0   2   0   0   0   0   2   2   0   0   2   0   0   2   0   0   0   0   2   0   2   0   2   0   2   2   0   0   2   2   0   2   0   0   2   2   0   0   0   2   0   2   2   2   0   2   0   2   0   2   2   2   0   2   0   2   0   0   2   0   0   0   0   0   0   0   0   2   0   2   2   0   0   2   2   0   0   2   0   0   2   2   2   0   2   2   2   0   0   0   0   2   0   0   2   0   0   0   0   0   2   0   2   0   0   0   2   0   0   0   2   0   0   2   0   0   0   2   2   2   2   2   0   2   2   0   0   2   2   0   0   2   2   0   2   0   2   2   2   0   2   2   2   0   0   0   0   0   2   2   2   2   2   0   2   0   2   0   0   0   0   0   2   2   2   2   0   2   2   2   2   0   0   2   0   0   0   2   0   2   0   2   2   2   0   2   2   0   0   0   0   2   2   2   2   2   0
 MK-4-10                2   0   2   0   2   2   0   0   0   2   2   0   0   2   0   2   2   0   0   0   0   2   0   2   2   2   0   2   2   2   0   2   2   0   2   0   0   2   2   0   0   0   2   0   2   2   2   0   2   0   2   0   0   2   2   0   2   0   2   0   0   2   0   0   0   0   0   0   0   2   2   0   2   2   0   0   2   2   0   0   2   0   0   2   2   2   0   2   2   2   0   0   0   0   2   0   0   2   0   0   0   0   0   2   0   2   0   2   0   2   0   0   0   2   0   0   2   0   0   0   2   2   2   2   2   0   2   2   0   0   2   2   0   0   2   2   0   2   0   2   2   2   2   0   2   2   0   0   2   0   0   2   0   2   2   2   0   2   0   2   0   2   0   2   0   2   2   2   2   0   2   2   2   2   0   0   2   0   0   0   0   0   2   0   0   2   2   0   2   2   0   2   0   0   0   2   2   0   2   0
 MK-4-11                2   0   2   0   2   2   0   0   0   2   2   0   2   0   0   2   2   0   0   0   0   2   0   2   2   2   0   2   2   2   0   2   2   0   0   0   0   2   2   0   0   0   2   0   2   2   2   0   2   0   2   0   0   2   2   0   2   0   2   0   0   2   0   2   0   0   0   0   0   0   2   0   2   0   0   0   2   2   0   0   2   0   0   2   2   2   0   2   2   2   0   0   0   0   0   0   0   2   2   0   0   0   0   2   2   2   0   2   0   2   0   0   0   2   2   0   2   0   0   0   2   2   2   2   2   0   2   2   0   0   2   2   0   0   2   2   2   2   0   2   2   2   2   0   2   2   0   0   0   2   0   2   0   2   2   2   0   2   0   2   0   0   0   2   0   2   2   0   2   0   2   2   2   2   0   0   2   2   0   2   0   0   2   0   0   2   2   0   2   2   2   2   0   0   0   2   2   0   2   0
 MK-4-12                2   2   2   2   2   2   0   0   0   2   2   0   2   0   0   2   2   0   0   0   0   2   0   2   2   2   2   2   2   2   0   2   2   0   0   0   0   2   2   0   2   0   2   0   0   2   2   2   2   0   0   0   0   2   2   0   2   0   2   0   2   2   0   2   2   0   0   0   0   0   2   0   0   0   0   0   2   2   0   2   2   2   0   2   2   0   0   2   2   2   0   0   0   0   0   0   0   2   2   0   0   0   0   0   2   2   0   2   0   2   0   0   2   2   2   0   0   0   0   0   2   2   2   2   2   0   0   2   0   0   2   2   0   0   2   2   2   2   0   2   2   0   2   0   2   2   0   0   0   2   0   2   0   2   2   0   2   2   0   2   0   0   0   2   0   2   2   0   2   2   2   2   2   2   0   2   2   2   0   2   0   0   2   0   0   2   2   0   2   2   2   2   0   2   0   2   2   0   2   0
 MK-4-13                2   2   2   2   0   2   0   0   0   2   0   0   2   0   0   2   2   0   0   0   0   2   2   2   2   2   2   2   2   2   0   2   2   0   0   0   0   2   2   0   2   0   2   0   0   2   2   2   2   0   0   0   0   2   2   0   2   0   2   0   2   2   2   2   2   0   0   0   0   0   2   0   0   0   0   2   2   2   0   2   2   2   0   2   2   0   2   2   2   2   2   0   0   0   0   0   0   2   2   0   0   0   0   0   2   2   0   2   0   2   0   0   2   2   2   0   0   0   0   2   2   2   2   2   2   0   0   2   0   0   2   2   0   2   0   2   2   2   0   2   0   2   2   0   2   2   2   2   0   2   0   2   0   2   2   0   2   2   0   0   0   0   0   2   0   2   2   0   2   2   2   2   2   2   0   2   2   2   0   2   2   0   0   0   0   2   2   0   2   2   2   2   0   2   0   2   2   0   2   0
 MK-4-14                2   2   2   2   0   2   0   0   0   2   0   2   0   0   0   2   2   0   0   0   0   2   2   2   2   2   2   2   2   2   0   2   2   0   0   0   0   2   2   0   2   0   2   0   0   2   2   2   2   0   0   0   0   2   2   0   2   0   2   0   2   2   2   2   2   0   0   0   0   0   2   0   0   0   0   2   2   2   0   2   2   2   0   2   2   0   2   2   2   2   2   0   0   0   0   0   0   2   2   0   0   0   0   0   0   2   2   2   0   2   0   2   2   2   2   0   2   0   0   2   2   2   0   0   2   0   0   2   0   0   0   2   2   2   0   2   2   2   0   2   0   0   2   0   2   0   2   0   0   2   0   2   2   2   2   0   2   2   0   0   0   0   0   2   0   2   0   0   2   2   2   2   2   2   0   2   2   2   0   2   2   0   0   0   2   2   2   0   0   2   2   2   0   2   0   2   2   0   2   0
 MK-4-15                2   2   2   2   0   0   0   0   0   2   0   2   0   2   0   2   2   0   0   0   0   2   2   2   2   2   2   2   2   2   0   2   2   0   2   0   2   2   2   0   2   0   0   0   0   2   2   2   2   0   0   0   0   2   2   0   2   2   2   0   2   2   2   2   2   2   0   0   0   0   2   0   0   0   0   2   2   0   0   2   2   2   0   2   2   0   2   2   2   0   2   0   0   0   0   0   0   2   2   0   0   0   0   0   0   2   2   2   0   2   0   2   2   2   0   0   2   0   0   0   0   2   2   0   2   0   0   2   0   0   0   2   2   2   0   2   2   2   0   2   0   0   2   0   2   0   2   2   0   2   0   2   2   2   2   0   2   2   0   0   2   0   0   2   0   2   0   2   2   2   2   0   2   2   2   2   2   2   2   2   2   0   0   0   2   2   2   0   0   2   2   2   0   2   0   2   2   0   2   0
 MK-4-16                2   2   0   2   0   0   2   0   0   2   0   2   0   2   0   2   2   0   0   0   2   2   0   2   2   2   2   2   2   2   0   2   2   0   2   0   2   2   2   0   2   0   2   0   0   2   2   2   2   2   0   0   0   2   2   0   2   2   2   0   0   2   2   2   2   2   0   0   0   0   2   0   0   0   0   2   2   0   0   2   2   2   0   2   2   0   2   0   2   0   2   0   0   0   0   2   0   0   0   0   0   0   0   0   0   2   2   2   0   2   0   2   2   2   2   0   2   0   0   0   0   2   2   0   2   0   0   0   0   0   0   2   0   2   0   2   2   2   0   2   2   0   2   0   2   0   2   2   2   2   0   2   2   2   0   0   2   2   0   0   2   0   0   2   0   2   0   2   2   2   2   0   2   2   2   2   2   2   2   2   2   0   2   0   2   2   2   0   0   2   2   2   0   2   0   2   2   0   0   0
 MK-5-1                 0   2   0   0   2   0   0   0   0   2   0   0   0   2   2   0   2   0   0   2   2   0   2   2   0   2   0   0   2   0   2   0   2   2   0   0   2   2   0   0   2   0   0   2   0   2   0   0   0   0   0   2   0   0   2   2   2   2   0   0   2   0   0   0   0   2   0   0   2   2   0   0   0   2   0   0   0   0   0   0   2   2   0   0   2   0   0   0   0   2   0   2   0   2   0   2   0   0   0   2   2   2   0   2   0   0   2   0   2   2   0   2   2   0   0   0   2   2   0   0   0   2   2   2   0   0   0   0   0   0   2   2   0   0   2   0   0   0   2   0   0   2   0   2   0   0   2   0   0   2   0   2   2   2   2   0   0   0   2   0   2   2   2   0   0   2   2   0   2   2   0   2   0   2   2   0   0   2   0   0   0   0   0   0   0   0   0   2   0   2   0   2   2   2   2   0   0   0   0   0
 MK-5-2                 0   0   0   0   2   0   0   0   2   2   0   0   0   2   2   0   2   0   0   2   2   0   2   2   0   2   0   0   2   0   2   0   2   2   0   0   2   2   0   0   2   0   0   0   0   0   0   0   0   0   0   2   0   0   2   2   2   2   0   0   2   0   0   2   0   2   0   0   2   2   0   0   0   0   0   0   0   0   0   0   2   2   0   0   2   0   0   0   0   2   0   2   0   2   0   2   0   0   0   2   2   2   0   2   0   2   2   0   0   2   2   2   2   0   0   0   2   2   0   0   2   2   2   2   0   0   0   2   2   0   0   2   0   0   2   0   0   0   2   0   0   2   0   0   2   0   2   0   0   2   0   2   2   2   2   0   0   0   2   0   2   2   2   0   0   2   2   2   2   2   0   2   0   2   2   0   0   2   0   0   0   0   0   0   0   0   0   2   0   2   2   2   2   2   2   2   2   0   0   0
 MK-5-3                 0   0   0   0   2   0   0   0   2   2   0   0   0   2   2   2   2   0   0   2   2   0   2   2   0   2   0   0   2   0   2   0   2   2   0   2   0   2   0   0   2   0   0   2   0   0   0   0   0   0   2   2   0   0   2   2   2   2   0   0   2   0   0   2   0   2   0   0   2   2   2   0   0   0   0   2   0   0   0   0   2   2   0   0   2   0   2   0   2   2   0   2   0   2   0   2   0   0   0   2   2   2   0   2   0   2   2   0   2   2   2   2   2   0   0   0   2   2   0   0   2   0   2   2   0   0   0   2   2   0   0   2   0   0   2   0   0   0   2   0   0   2   0   0   2   0   2   0   2   2   0   2   2   2   2   0   2   2   2   2   2   2   2   0   0   2   2   2   2   2   0   2   0   2   2   0   0   2   0   0   0   2   0   0   0   0   0   0   0   2   2   2   2   2   2   2   2   0   0   0
 MK-5-4                 0   0   2   0   2   0   0   0   2   2   2   0   0   2   2   2   2   0   0   2   2   0   0   2   0   2   0   0   2   0   2   0   2   2   0   2   0   2   0   0   2   2   0   2   0   0   0   0   0   0   2   2   2   2   2   2   2   2   0   0   2   0   0   2   0   2   0   0   2   2   2   0   0   0   0   2   0   0   0   0   2   2   0   2   2   0   2   0   2   2   0   2   0   2   0   2   0   0   0   2   2   0   0   2   0   2   2   0   2   2   2   2   2   0   2   0   2   2   0   0   2   0   2   2   0   0   0   0   2   0   0   2   0   0   0   0   0   0   2   0   0   2   0   0   2   0   2   0   2   2   0   2   2   2   2   0   2   2   2   2   0   2   2   0   2   2   2   0   2   2   0   2   0   2   2   0   0   2   0   0   0   2   0   0   0   0   0   0   0   2   0   0   2   2   2   2   2   0   0   0
 MK-5-5                 0   0   2   0   2   0   0   0   0   2   2   0   0   2   2   2   2   0   0   2   2   0   0   2   0   2   0   0   2   0   2   0   2   2   0   2   0   2   2   0   2   2   0   2   0   0   0   0   2   0   2   2   2   2   2   2   2   2   0   0   2   0   0   2   2   2   0   0   2   2   2   0   0   0   0   2   0   0   0   0   2   2   2   2   2   0   2   0   2   2   2   2   0   2   0   2   0   0   2   2   2   0   0   2   0   2   2   0   0   2   2   2   0   0   2   0   2   2   2   0   2   0   2   2   0   0   0   0   2   0   0   2   0   0   0   0   0   0   2   0   0   2   0   0   2   0   2   0   2   2   0   2   2   2   2   0   2   0   2   2   2   2   2   0   2   0   2   0   0   2   0   2   0   2   0   0   0   2   0   0   0   2   0   0   0   0   0   0   0   2   0   0   2   2   2   2   2   0   0   0
 MK-5-6                 0   0   2   2   2   0   0   0   0   2   2   0   0   2   0   0   2   2   0   2   0   2   0   2   0   2   0   0   2   2   2   0   2   2   0   2   0   2   2   0   2   2   2   2   0   0   0   0   2   0   2   2   2   0   2   2   2   2   0   0   2   0   0   2   0   2   0   0   2   2   2   0   2   0   0   2   0   0   0   0   2   2   2   2   2   0   2   2   2   2   2   2   0   2   0   2   0   0   2   2   0   0   2   2   0   2   2   0   0   2   2   2   0   0   2   0   2   2   2   0   2   0   2   2   0   0   0   0   0   0   0   2   0   0   2   0   0   0   2   0   2   0   0   0   2   0   2   0   2   2   0   2   2   2   2   0   2   0   2   2   2   2   2   0   2   0   0   0   0   2   2   2   0   2   0   0   0   2   0   0   0   0   0   0   0   0   0   0   0   2   2   2   2   2   2   2   2   0   0   0
 MK-5-7                 0   0   2   2   0   0   0   0   0   2   2   0   0   2   0   0   0   2   0   2   0   2   0   2   0   2   0   0   2   2   2   0   2   0   0   2   0   2   2   0   0   2   2   2   0   0   0   0   2   0   2   2   2   0   0   2   0   2   0   0   2   0   0   2   0   2   0   0   2   2   2   0   2   0   0   2   0   0   0   0   2   2   2   2   2   0   2   2   2   2   2   2   0   2   0   2   0   0   2   2   0   0   2   2   0   2   2   0   0   2   2   2   0   0   2   2   2   2   2   0   2   0   2   2   0   0   0   0   0   0   0   2   0   0   2   2   0   0   0   0   2   2   0   0   2   0   0   0   2   2   0   2   0   2   0   0   2   2   2   0   2   2   2   2   2   0   0   2   0   2   2   2   0   2   0   0   0   2   0   2   0   0   0   0   0   0   0   0   0   2   2   0   2   2   2   2   2   0   0   2
 MK-5-8                 0   0   2   2   0   0   0   0   0   2   2   0   0   2   0   0   0   2   2   2   0   2   2   2   0   2   0   0   2   2   2   0   2   0   0   2   0   2   2   0   0   2   2   2   0   0   0   2   2   0   2   2   2   0   2   2   0   2   0   2   2   2   0   2   0   0   0   0   2   2   2   0   2   0   0   2   0   0   0   0   2   2   2   2   2   0   2   2   2   2   2   2   0   2   0   2   0   0   2   2   0   0   2   2   0   0   2   2   0   2   2   0   0   0   2   2   2   2   0   0   2   0   2   2   0   0   0   0   0   0   0   2   0   0   2   0   0   0   0   0   2   2   0   0   2   0   0   2   2   2   0   2   2   2   2   2   2   2   2   0   2   2   2   2   2   0   0   2   0   2   2   2   0   2   0   2   0   2   0   2   0   0   0   2   0   0   0   0   0   2   2   0   2   2   2   2   2   0   0   2
 MK-5-9                 0   0   2   2   0   0   0   0   0   2   2   0   0   2   0   0   0   2   2   0   0   2   2   2   0   2   0   0   2   2   2   0   2   0   0   2   0   2   2   0   0   2   2   2   0   0   0   2   2   0   2   2   2   0   2   2   0   2   0   2   2   2   0   2   0   2   0   0   2   2   2   0   2   0   0   2   2   2   2   0   2   2   2   0   0   0   2   2   2   2   2   2   0   2   0   2   0   0   2   2   0   0   2   2   0   0   2   2   0   2   2   0   0   0   2   2   2   2   0   0   2   0   0   2   0   0   0   0   0   2   0   2   0   0   2   0   0   0   0   0   0   2   0   0   2   0   0   2   2   2   0   0   2   2   2   2   2   2   2   0   2   2   2   2   2   0   0   2   0   2   2   2   0   2   0   2   0   2   0   2   0   0   0   2   0   0   2   0   0   2   2   0   2   2   2   2   2   0   0   2
 MK-5-10                0   0   2   2   2   0   0   0   0   2   2   0   0   2   0   0   0   2   2   0   0   2   2   2   0   2   0   0   2   2   2   0   2   0   0   2   0   2   2   2   0   2   2   2   0   2   0   2   2   2   2   2   2   0   2   2   0   2   0   2   2   2   0   2   0   2   0   0   2   2   2   0   2   0   0   2   0   2   2   0   2   2   2   0   0   0   2   2   2   2   0   2   0   2   0   2   0   2   0   2   0   0   2   2   2   0   2   2   2   2   2   0   0   0   2   2   2   2   0   0   2   0   0   2   0   0   0   0   0   2   0   2   0   0   2   0   0   0   0   0   2   2   0   0   2   0   0   0   2   2   0   0   2   2   2   2   2   2   2   0   2   2   0   2   2   0   0   2   2   2   2   2   2   2   0   2   0   2   0   2   0   0   0   2   0   0   2   0   0   2   2   0   2   2   2   2   2   0   0   2
 MK-5-11                0   0   2   2   2   0   0   0   0   2   2   0   0   2   0   2   0   2   0   2   0   2   2   2   0   0   0   0   2   0   2   0   2   0   0   2   2   2   2   2   2   0   2   2   0   2   0   2   2   2   2   2   2   0   2   2   0   2   0   2   2   2   0   2   0   2   0   0   0   2   2   0   2   0   0   2   0   2   2   0   2   2   2   0   0   0   2   2   2   2   0   2   0   2   2   2   0   2   0   2   0   0   2   2   2   0   2   2   2   2   2   0   0   0   2   2   0   2   0   0   2   0   0   2   0   0   0   0   0   2   0   2   0   0   2   0   2   0   0   0   2   2   2   0   2   0   0   0   2   2   0   0   2   2   2   2   2   2   2   0   2   2   0   2   2   0   0   2   2   0   0   2   2   2   0   2   0   2   0   2   0   0   2   2   0   0   2   2   0   2   2   0   2   2   2   2   2   2   0   2
 MK-5-12                0   0   0   2   2   0   0   0   0   2   2   0   2   2   0   2   0   2   0   0   0   2   2   2   0   0   0   0   2   2   2   0   2   0   0   2   2   2   2   0   2   0   2   2   0   2   0   2   2   2   2   2   2   0   2   2   0   0   0   2   2   0   0   2   0   2   0   0   0   2   2   0   0   0   0   2   0   2   2   0   2   2   2   0   0   0   2   2   2   2   0   2   0   2   2   2   0   2   0   2   0   2   2   2   2   0   2   2   2   2   2   2   0   0   2   2   0   0   0   0   2   0   0   2   0   0   0   0   2   2   0   2   0   0   2   0   2   2   0   0   2   0   2   0   2   0   0   0   2   2   2   0   2   2   2   2   2   2   2   0   2   2   0   2   2   0   0   2   2   0   0   2   0   2   0   2   0   2   0   2   0   0   2   2   0   0   0   2   2   0   2   0   2   2   2   2   2   2   0   2
 MK-5-13                0   0   0   2   0   2   0   0   2   2   2   0   2   2   0   0   0   2   0   2   0   2   2   0   0   0   0   0   2   2   2   0   2   0   2   2   2   2   0   0   2   0   2   2   0   2   0   2   2   2   2   2   2   0   2   2   0   0   0   0   2   0   0   2   0   2   0   0   0   2   2   0   0   0   0   2   0   2   2   0   2   2   2   2   0   0   2   2   2   0   0   2   0   2   2   2   0   2   0   2   0   0   2   2   2   0   2   2   0   2   2   2   0   0   2   2   2   0   0   0   2   0   0   2   0   0   0   0   2   2   0   2   0   0   2   0   2   2   0   0   2   0   2   0   2   0   0   0   2   2   2   2   2   2   2   2   2   2   0   0   2   2   0   2   2   0   0   2   2   0   0   2   0   2   0   2   0   2   0   2   0   0   2   2   0   0   0   2   2   2   2   0   2   2   2   2   2   2   0   2
 MK-5-14                0   2   0   2   0   2   0   0   2   2   2   0   2   2   0   0   0   2   0   2   0   2   2   0   0   0   0   0   2   2   2   0   2   0   2   2   2   2   0   0   2   0   2   2   0   2   0   2   2   2   2   2   2   0   2   2   0   0   0   0   2   2   0   2   0   2   0   2   0   0   2   0   0   0   0   2   0   2   2   0   2   2   0   2   0   2   2   2   2   0   0   2   2   2   2   2   0   2   0   2   0   0   2   2   2   0   2   2   0   2   2   2   0   0   2   0   2   0   0   2   2   0   0   2   0   0   0   0   2   2   0   2   2   2   2   0   2   2   0   0   2   2   2   0   2   2   0   0   2   2   2   2   2   2   2   2   2   2   0   0   2   2   2   2   2   0   0   0   0   0   0   2   2   2   0   0   0   2   0   2   0   0   2   2   0   0   0   2   2   2   2   0   2   2   2   2   2   2   0   2
 MK-5-15                0   2   0   0   0   2   0   2   2   0   2   0   2   2   0   0   0   2   0   2   0   2   0   0   0   0   0   0   2   2   0   0   2   0   2   2   2   2   0   0   2   0   2   2   2   0   0   2   2   2   2   2   2   0   2   2   0   0   0   0   0   2   2   0   0   2   0   2   2   0   2   0   0   2   0   2   0   2   0   0   2   2   0   2   0   2   2   2   2   0   0   2   2   2   2   2   0   2   0   2   0   0   2   0   2   0   2   2   0   2   2   2   0   0   2   0   2   0   0   2   2   0   2   2   0   0   0   2   2   0   0   2   2   0   0   2   2   2   0   0   2   0   2   0   2   2   0   0   2   2   2   2   2   2   2   2   2   2   0   0   2   2   2   2   2   0   0   0   0   0   2   2   2   0   0   0   0   2   0   2   0   0   2   2   0   0   0   2   2   2   2   0   2   2   2   2   2   2   0   2
 MK-5-16                0   2   0   0   0   0   0   2   2   0   2   0   2   2   0   0   0   2   0   2   0   2   0   0   2   0   0   0   2   2   0   0   2   2   2   2   2   2   0   0   2   0   2   2   2   0   2   0   2   2   2   2   2   0   2   2   0   0   0   0   0   2   2   0   0   2   0   2   2   0   2   0   0   2   0   2   2   2   2   0   2   2   0   2   0   0   2   2   2   0   0   2   2   0   0   2   0   2   0   2   0   2   2   0   2   0   2   2   0   2   2   2   0   0   2   0   2   0   0   2   2   0   2   2   0   0   0   2   2   0   0   2   2   0   0   2   2   2   0   0   2   0   0   0   2   2   0   0   2   0   2   2   2   0   2   0   2   2   0   0   2   2   2   2   2   0   0   0   0   0   2   2   2   2   0   0   0   2   0   0   0   0   2   2   0   0   0   2   2   2   2   0   2   2   2   2   0   2   0   2
 MK-6-1                 2   0   2   0   0   2   0   0   2   2   0   0   2   0   2   0   0   0   2   0   2   2   2   2   2   0   2   0   2   0   2   0   0   2   2   0   0   2   2   0   0   0   0   2   0   2   0   2   0   0   0   2   0   2   2   0   2   0   2   2   0   2   2   2   2   0   2   2   2   2   2   2   2   0   0   0   2   2   0   2   0   0   2   2   0   2   2   0   0   0   0   2   0   0   2   0   2   0   0   0   2   0   2   2   2   2   0   2   0   2   0   0   0   0   0   0   2   2   0   0   2   0   2   2   0   0   0   0   0   0   0   2   2   2   0   0   0   0   2   0   0   2   2   2   0   2   0   2   2   2   2   0   0   0   0   0   2   0   2   0   2   2   0   0   2   2   0   0   0   0   2   0   0   0   0   0   0   2   2   2   0   0   0   2   0   0   0   0   0   2   0   0   2   2   2   0   2   2   2   0
 MK-6-2                 2   0   0   0   0   2   0   0   2   2   0   0   2   0   2   0   0   2   2   0   0   2   2   2   2   0   2   0   2   0   2   0   0   2   2   0   0   0   2   0   0   2   2   2   0   2   0   0   2   0   2   2   0   2   2   0   2   0   2   2   0   2   0   2   2   0   2   2   2   2   2   2   2   0   0   2   2   2   2   2   2   0   2   2   0   2   2   0   0   0   0   2   0   0   2   0   2   0   0   0   2   0   2   2   2   2   0   2   0   2   0   0   0   0   0   0   2   2   2   0   0   0   2   2   2   0   2   0   0   2   0   2   2   2   0   0   0   0   2   0   0   2   2   2   0   2   0   2   2   2   2   0   0   0   0   0   2   0   2   0   2   2   0   0   2   2   0   0   0   0   2   0   0   0   0   0   0   2   2   2   0   0   0   2   0   0   0   2   0   2   0   0   2   2   2   0   2   2   2   0
 MK-6-3                 2   0   0   0   0   0   0   0   2   0   0   0   2   0   2   0   0   0   2   2   0   2   2   2   2   0   2   0   2   0   2   0   0   2   2   0   0   0   0   0   2   2   2   0   0   2   0   0   2   0   2   2   0   2   2   0   2   0   2   2   0   2   0   2   0   0   2   2   2   2   0   0   2   0   0   2   2   2   2   2   2   0   2   0   0   2   0   2   0   0   0   2   0   2   2   0   2   0   0   0   2   0   0   2   2   2   0   2   0   2   0   0   0   0   0   0   2   2   2   0   0   0   2   2   2   0   2   0   0   2   0   2   2   2   0   0   0   0   2   2   0   2   2   2   0   0   0   2   2   2   2   0   0   0   0   0   2   0   2   0   2   2   2   0   2   2   0   0   0   0   2   0   0   0   0   0   0   2   0   2   0   0   2   0   0   0   0   2   0   0   0   2   2   2   2   0   2   2   2   0
 MK-6-4                 2   0   0   0   0   2   0   0   2   0   0   0   2   0   2   0   0   0   2   0   2   2   2   2   2   2   2   0   0   0   2   0   0   2   2   0   2   0   2   0   2   2   2   2   0   2   0   0   2   0   2   2   0   2   2   0   2   0   2   0   0   0   0   2   2   0   2   2   2   2   0   0   2   0   0   2   2   2   2   2   2   0   2   0   0   2   0   2   0   0   0   2   0   2   2   0   0   0   0   0   2   0   0   2   0   2   0   2   0   2   0   0   2   0   0   0   2   2   2   0   0   0   2   2   2   0   0   0   0   2   0   2   2   2   0   0   0   0   2   2   0   2   0   2   0   0   0   2   2   0   2   0   0   0   0   0   2   2   2   0   2   2   2   0   2   0   0   0   0   0   0   0   0   0   0   0   0   0   0   2   2   0   2   0   0   0   0   2   0   0   0   2   2   2   2   0   2   2   2   0
 MK-6-5                 2   0   0   2   2   2   0   0   2   0   0   0   2   0   2   2   0   0   2   0   2   2   2   2   2   2   2   0   2   0   2   0   0   2   0   0   2   0   2   0   2   2   2   2   0   2   0   0   2   0   2   2   0   2   2   2   2   0   2   0   0   0   0   0   2   2   2   2   0   2   0   0   2   0   2   2   2   2   2   2   2   0   2   0   0   2   0   2   0   0   0   2   0   2   2   0   0   0   0   0   2   0   0   2   0   2   0   2   0   2   0   0   2   0   0   0   2   2   2   0   0   0   2   2   2   0   0   0   0   2   0   2   2   2   0   0   0   0   2   2   0   2   0   2   0   0   0   2   2   2   2   0   0   0   0   0   2   2   2   0   2   2   2   0   2   0   0   2   0   0   0   0   0   0   0   2   0   2   0   2   2   2   0   2   0   0   0   2   0   0   0   2   2   2   0   0   2   2   2   0
 MK-6-6                 2   0   0   0   2   2   0   0   2   0   0   0   2   0   2   2   0   0   2   0   2   2   2   2   2   2   2   0   2   0   2   0   0   2   0   0   2   0   0   0   2   2   2   2   2   2   0   0   0   0   2   2   0   2   2   2   2   0   2   0   0   0   0   0   2   2   0   2   0   0   2   0   2   0   2   2   2   2   2   2   2   2   2   0   0   2   0   2   0   0   0   2   0   0   2   0   0   0   0   0   2   0   2   0   0   0   0   2   0   2   0   0   2   0   0   0   2   2   2   0   0   0   2   0   2   0   0   0   0   2   0   2   2   2   0   2   0   0   2   2   0   2   0   2   0   0   0   2   0   2   0   0   0   0   0   0   2   2   2   0   2   2   2   0   2   0   0   2   0   0   0   0   2   0   0   2   0   2   0   2   2   2   0   2   0   0   0   0   0   0   0   0   2   2   0   0   2   2   2   2
 MK-6-7                 2   2   2   0   2   2   0   0   2   0   0   0   2   0   2   2   0   0   2   2   2   2   2   2   2   2   2   0   2   0   2   0   2   2   2   0   2   0   0   0   2   2   2   2   2   2   0   0   0   0   2   2   0   2   2   2   2   0   2   0   0   0   2   0   2   2   0   0   0   0   0   0   2   0   2   2   2   2   0   2   2   2   2   0   0   2   0   2   2   0   0   2   0   0   2   0   0   0   0   0   2   0   2   0   0   0   2   2   0   2   0   0   2   0   0   0   2   2   2   0   0   0   2   0   2   0   2   0   0   2   0   2   2   2   0   2   2   0   2   2   0   2   0   2   2   0   0   2   0   2   0   0   0   0   0   0   2   2   2   0   2   2   2   0   0   0   0   2   0   0   2   0   2   0   2   2   0   2   0   2   2   2   0   2   0   0   0   0   0   0   0   2   0   0   2   0   2   0   2   2
 MK-6-8                 2   2   2   0   2   2   0   0   2   0   0   0   0   0   2   0   0   0   2   2   2   2   2   2   2   2   2   2   2   0   2   0   2   2   2   0   2   0   0   0   2   2   2   2   2   2   0   0   0   0   2   2   0   2   2   2   2   0   0   0   0   0   2   0   2   0   0   0   0   0   0   0   2   0   2   2   2   2   2   2   2   2   2   0   0   2   0   2   2   0   0   2   2   0   2   0   0   0   0   0   2   0   2   0   2   0   0   2   0   2   0   0   2   2   0   2   2   2   2   0   0   0   2   0   2   0   2   0   0   0   0   2   2   2   0   2   2   0   2   2   0   0   0   2   2   0   0   2   0   2   0   0   0   0   0   2   2   2   2   0   2   2   2   0   0   2   0   2   2   0   2   0   2   0   2   2   0   2   0   2   2   2   0   0   0   0   0   0   0   0   0   2   0   0   2   0   2   0   2   2
 MK-6-9                 2   2   2   0   2   2   0   0   2   0   0   0   0   0   2   0   0   0   2   2   2   2   2   2   2   2   0   0   2   0   2   0   2   2   2   0   2   0   0   0   2   2   2   2   2   2   0   0   0   0   2   2   2   2   2   2   2   0   0   0   0   0   2   0   0   0   0   2   0   0   0   0   2   0   2   2   0   0   2   2   2   2   2   0   0   2   0   2   2   0   0   2   2   0   2   0   0   0   0   0   2   0   2   0   2   0   0   2   2   2   0   0   2   2   0   2   2   2   2   0   0   0   2   0   2   0   2   0   0   0   0   2   2   2   0   2   2   0   2   2   0   0   0   0   2   0   0   2   0   0   0   0   0   2   0   2   2   2   2   0   2   2   2   0   0   2   0   2   2   0   2   0   2   0   2   2   0   2   0   2   2   2   0   0   0   0   0   0   2   0   0   2   0   0   2   0   2   0   2   2
 MK-6-10                0   2   2   0   2   2   0   2   2   0   0   0   0   0   2   0   0   0   2   2   2   0   2   2   2   0   0   0   2   0   2   0   2   2   2   2   2   0   0   0   2   2   2   2   2   2   0   0   0   0   2   2   2   2   2   2   2   2   0   0   0   0   2   0   0   2   2   2   0   0   2   0   2   0   2   2   0   0   2   2   2   2   2   0   0   2   0   2   2   0   0   2   2   0   0   0   0   2   0   0   2   0   2   0   2   0   0   2   2   2   2   2   2   0   0   2   2   2   2   0   0   0   2   0   2   0   2   0   0   0   0   2   2   2   0   2   2   0   2   2   0   0   0   0   2   0   0   2   0   0   0   0   0   2   0   2   2   2   2   0   2   2   2   0   0   2   0   2   2   0   2   0   2   0   2   2   0   2   2   0   2   2   0   0   0   2   2   0   2   0   0   2   0   0   2   2   2   0   2   2
 MK-6-11                0   2   2   0   2   2   0   0   2   0   0   0   0   0   2   0   2   0   2   2   2   0   2   2   2   0   0   0   2   0   2   0   2   0   2   2   2   0   0   0   2   2   0   2   2   0   0   0   0   0   2   2   2   0   2   2   2   0   0   0   0   0   2   0   0   2   2   2   0   0   2   2   2   0   2   2   0   0   2   2   2   2   2   0   0   2   0   2   2   0   0   2   2   0   0   0   0   0   0   0   2   0   2   0   2   2   0   2   2   0   2   2   2   2   0   2   2   2   2   0   0   0   2   0   2   0   2   0   0   2   2   2   2   2   0   2   2   0   2   2   0   0   0   0   2   0   0   0   0   0   0   0   0   2   0   2   2   2   2   0   2   2   2   0   0   2   0   2   2   0   2   0   2   0   0   2   0   2   2   0   2   2   2   0   0   2   2   2   2   0   2   2   0   0   2   2   2   0   2   2
 MK-6-12                0   2   2   0   2   2   0   0   2   0   0   0   0   0   2   0   2   2   2   2   2   0   2   2   2   0   0   0   0   0   2   0   2   0   2   2   2   0   0   0   2   2   0   2   2   0   0   0   2   0   2   2   2   0   2   2   2   0   0   0   0   2   2   2   0   2   2   2   0   0   2   0   2   0   2   2   0   0   0   2   0   2   2   0   0   2   0   2   2   0   0   2   0   0   2   0   0   0   0   0   2   0   0   0   2   2   0   2   2   0   2   2   2   2   0   2   2   2   2   0   2   0   2   0   2   0   2   0   0   2   2   2   2   2   0   0   2   0   2   2   0   0   0   0   2   0   0   0   0   0   0   0   0   0   2   2   2   2   2   0   2   2   2   0   0   0   0   2   0   0   2   0   2   0   0   2   0   2   2   0   2   2   2   0   0   2   2   2   2   0   2   2   0   0   2   2   2   0   2   2
 MK-6-13                0   2   2   0   2   2   0   0   2   0   0   0   0   0   2   0   2   2   2   2   2   0   2   2   2   2   2   0   0   2   2   0   2   0   2   2   2   0   0   0   2   2   0   2   2   0   0   2   2   0   2   2   2   0   2   2   0   0   0   0   0   2   2   2   0   2   2   2   0   0   2   2   2   0   2   2   0   0   0   2   0   2   2   0   0   2   2   2   2   0   0   2   0   0   2   0   0   2   0   0   0   0   0   0   2   2   0   2   2   0   2   2   2   2   0   2   2   2   2   2   2   0   2   0   2   0   2   0   0   2   2   2   2   2   0   2   2   0   2   2   0   0   0   0   2   0   0   0   0   2   0   0   0   0   2   2   2   2   2   0   2   2   2   0   0   0   0   2   0   0   2   0   2   0   0   2   0   2   2   0   2   2   2   0   0   2   0   2   2   0   2   2   0   0   2   2   2   0   2   2
 MK-6-14                0   2   2   0   2   2   0   0   2   0   0   0   0   0   2   0   0   2   0   2   2   0   2   2   0   2   2   0   0   0   2   0   2   0   2   2   2   0   0   2   2   0   0   2   2   0   0   2   2   0   2   2   2   0   2   2   0   0   0   0   0   2   2   2   2   2   2   2   0   0   2   2   2   0   2   2   0   0   0   2   0   2   2   0   0   2   0   0   2   0   0   2   0   0   2   0   0   2   0   0   0   0   0   0   2   2   0   2   0   0   2   2   2   2   0   2   2   2   2   2   2   0   2   0   2   0   2   0   0   2   0   2   2   2   0   2   2   0   2   2   0   0   0   0   2   0   0   0   0   2   0   0   0   0   0   2   2   2   2   0   2   2   2   0   0   0   0   2   0   2   0   0   2   0   0   2   0   2   2   0   2   2   2   0   0   2   0   2   2   0   0   2   0   2   2   2   2   0   2   2
 MK-6-15                0   2   0   2   2   2   0   0   2   0   0   0   0   0   0   0   0   2   0   2   2   0   2   2   0   2   2   0   0   0   2   0   2   0   2   2   2   0   0   2   2   0   0   2   2   0   0   2   0   0   2   0   2   0   2   2   0   2   0   0   0   2   2   2   2   2   2   2   0   0   2   2   2   0   0   2   2   0   0   2   2   2   2   2   0   2   0   0   2   0   0   2   0   0   2   0   0   2   0   0   0   2   0   0   0   2   0   2   2   0   2   2   2   2   0   2   2   2   2   2   0   0   2   0   2   0   2   0   0   2   0   2   2   2   0   2   2   2   2   2   0   0   0   0   0   0   0   0   0   2   0   0   0   0   0   2   0   2   2   0   2   2   0   0   0   0   0   2   0   2   0   0   2   0   0   2   0   2   2   0   2   2   2   0   0   2   0   2   2   0   0   2   2   2   2   2   2   0   2   2
 MK-6-16                0   2   0   2   2   2   0   0   0   0   0   0   0   0   0   2   0   2   0   2   2   0   2   2   0   2   2   2   0   0   2   0   2   0   2   0   2   0   2   2   2   0   0   2   2   0   0   2   0   0   2   0   2   0   2   2   0   2   0   0   0   2   2   2   2   2   2   2   0   0   2   2   2   2   0   2   2   0   0   2   2   2   0   2   0   2   0   0   2   0   0   2   0   0   2   0   0   2   0   0   0   2   0   0   0   2   0   2   0   0   2   2   2   2   0   2   2   0   2   2   0   2   2   0   2   0   2   0   0   2   0   2   2   2   0   2   2   2   2   2   2   0   0   0   0   0   0   0   0   2   0   0   0   0   0   2   0   2   2   0   2   2   0   0   0   0   0   2   0   2   0   0   0   0   0   2   0   2   2   0   2   2   2   0   0   2   0   2   2   0   0   0   2   0   2   2   2   0   2   2
 
!****************************************** Phenotypic Data **********************************************************
!-100.0 is resevred for missing phenotype
SimulatedTrait1        13.4611   13.5413   15.8724   14.4928   16.6609   13.8856   17.0093   14.5433   16.4167   13.8886   15.0323   14.8705   17.5321   13.1836   13.9517   13.5985   14.5417   12.2992   16.5023   15.5822   14.7615   16.5477   15.6262   15.7735   15.5533   15.1725   15.0463   16.1619   14.1228   14.1214   14.2258   16.0093   16.1800   14.9730   12.8810   15.2797   15.7656   16.2004   15.5456   16.3971   15.2564   15.2770   15.8219   15.0020   16.9037   16.3389   12.8769   16.0884   14.2015   16.8465   16.2862   14.4738   15.6524   15.5142   15.9396   16.6149   13.9436   13.5973   16.4559   17.3123   15.4406   14.3572   16.8546   15.3424   15.0183   14.2795   16.4491   14.4660   15.4505   14.6358   16.5597   14.0504   15.6289   14.0504   15.7259   15.8151   12.9413   15.7567   13.3493   13.5270   14.5551   14.2067   13.2825   15.2146   13.3516   15.2589   13.1523   14.7642   13.7051   15.7185   13.7182   14.7163   14.4128   15.2783   13.7258   13.3066   14.0503   15.5501   15.3044   14.5646   15.8956   13.1631   16.5550   15.4730   16.4003   14.9950   17.0705   15.7290   15.6192   15.1351   16.2340   14.8565   16.4714   17.1596   14.7722   14.9591   14.0790   14.3403   15.3807   15.2526   13.7952   17.7141   15.4587   14.6953   14.5606   17.0903   14.9326   14.9070   12.6152   15.8424   13.0143   16.7170   13.4600   14.1267   14.8483   13.9232   14.3964   13.6444   17.1509   16.2177   15.1777   16.6155   15.5950   13.4341   13.3737   14.0514   14.6380   14.0494   13.8787   14.1288   13.0226   13.4589   13.4518   14.9449   15.9265   15.4865   14.5957   15.3302   14.8408   15.1394   15.6134   13.8049   16.0758   13.8349   16.8966   13.6378   15.5320   14.5792   13.8051   14.4914   13.3960   17.3911   12.5750   14.9857   13.5300   16.2607   16.1610   13.5078   16.8543   15.5019   13.0194   14.2377   15.5808   14.2133   14.2693   16.9719   17.0381   13.6774   13.6532   15.6333   15.5267   15.1614   17.7599   14.7529   15.7257   15.6441   14.7657   13.9100   16.7495   15.4567
SimulatedTrait2        10.2585   10.4904    9.0858    9.2859    8.7992    9.8896    9.3615   10.3909    9.0388   10.2872    9.0665    9.5886    9.5946   10.0230   10.3392   10.8373    9.8727   10.4262   10.4820    9.8433    9.4564    8.9363   10.3162   10.0442    8.7404    8.8783   10.3488    9.2438   11.3248   10.2178   10.2736    9.5869   10.9901    9.6615   10.6279    8.9277    9.2644   10.3947    9.8217    9.4955    8.7390    9.9750    9.9223    9.1253    9.7472   10.7553   10.8713    9.9136   10.9702    9.0226    9.6046   11.2291    9.8494    9.6855    9.7938   10.2060   11.3810   10.2142   10.0663   10.1266   11.4919   11.5046    8.6277    9.5191    9.6634    9.8975    9.4115   10.0090    9.2484    9.5954    9.7787   10.4219    7.8729    9.7100   10.4683   10.5177   10.7678    8.7247   10.6491   10.0743   10.4013   11.4835   10.9595    9.6808   10.4032    9.9925   10.4686    9.0095   10.0902    8.7712   10.8622    9.4651   10.5888    9.0876   10.4246   10.4942    9.3215   11.3696    8.8250   10.4894    9.1275   10.2610    8.6998    9.6947    9.3295   10.1791    9.8095    9.7199   11.2265   11.4504   10.4538   11.1803    9.6358    9.5659    9.5704    9.8825   10.5339   10.2399    9.5508   10.3111    9.8873   10.1667   11.0526   10.2056   11.0406    9.7193   11.0740   10.0829    9.3746    9.1448    9.8138    9.7350   10.2792   10.4904    8.9813   10.5479   10.6144   10.5032    9.0764    9.1408   10.5364    9.6601   10.1444    9.4584   10.4678   10.8519   10.8787   11.1393   10.1170    9.8796    9.4603   10.5012   10.8287   10.6202    9.3473    9.8301   10.8430    9.3050   10.5077    8.1134   10.9402   10.7200    9.1769   10.4498    9.2189    9.8052    8.9399    9.5358    9.6987   11.0498   10.8381    9.4658   10.4871    8.9461   10.4945    9.2914    9.1799   10.1891    9.5085    9.2257    9.9961    9.1601   10.6305    9.8573   10.9798    9.5463    9.4151   11.4123   10.3216   10.3882   10.6715    8.8252    9.6739    9.2772    9.6361    9.9860    9.2731   10.3189    9.1155    8.8588
 
