# Supplementary material for: Inclusive Composite Interval Mapping of QTL by Environment Interactions in Biparental Populations
Source: PLoS One. 2015 Jul 10;10(7):e0132414. doi: 10.1371/journal.pone.0132414 (PMC4498613; doi:10.1371/journal.pone.0132414)
Supplement: S5 File — (ZIP) [file pone.0132414.s005.zip › H=0.5/L1/run_00190.met]

!**********************Note: lines staring with "!" are remarks and will be ignored in the program********************
!*********************************General Information**********************************
!Assuming F1 = P1 x P2, populations available in QTL IciMapping are: 
!  1, P1BC1F1 = P1 x F1, the first backcrossing where P1 is used as the recurrent parent;
!  2, P2BC1F1 = P2 x F1, the first backcrossing where P2 is used as the recurrent parent;
!  3, F1DH, F1-derived doubled haploids; 
!  4, RIL or F1RIL, recombination inbred lines through the repeated selfing of F1;
!  5, P1BC1RIL, recombination inbred lines through the repeated selfing of P1BC1F1;
!  6, P2BC1RIL, recombination inbred lines through the repeated selfing of P2BC1F1;
!  7, F2, the selfing generation of F1;
!  8, F3, the selfing generation of F2;
!  9, P1BC2F1, the second backcrossing where P1 is used as the recurrent parent; 
! 10, P2BC2F1, the second backcrossing where P2 is used as the recurrent parent;
! 11, P1BC2RIL, recombination inred lines through the repeated selfing of P1BC2F1; 
! 12, P2BC2RIL, recombination inred lines through the repeated selfing of P2BC2F1; 
! 13, P1BC1F2, the selfing generation of P1BC1F1; 
! 14, P2BC1F2, the selfing generation of P2BC1F1; 
! 15, P1BC2F2, the selfing generation of P1BC2F1; 
! 16, P2BC2F2, the selfing generation of P2BC2F1; 
! 17, P1BC1DH, P1BC1F1-derived doubled haploids; 
! 18, P2BC1DH, P2BC1F1-derived doubled haploids; 
! 19, P1BC2DH, P1BC2F1-derived doubled haploids; 
! 20, P2BC2DH, P2BC2F1-derived doubled haploids; 
   3      !Mapping Population (see remarks above)
   2      !Mapping Function (1 for Kosambi; 2 for Haldane; 3 for Morgan)
   2      !Marker Space Type (1 for intervals; 2 for positions)
   1      !Marker Space Unit(1 for centiMorgans; 2 for Morgan)
   6      !Number of Chromosomes (or Linkage Groups)
 200      !Size of the mapping population
   2      !Number of environments
 
!***************************************** Chromosomes and Linkage Maps **********************************************
!Chromosome                 NumMarkers
-CH1                        16
-CH2                        16
-CH3                        16
-CH4                        16
-CH5                        16
-CH6                        16
!Linkage map (Marker name followed by position or the interval length)
 MK-1-1                1     0.000
 MK-1-2                1    10.000
 MK-1-3                1    20.000
 MK-1-4                1    30.000
 MK-1-5                1    40.000
 MK-1-6                1    50.000
 MK-1-7                1    60.000
 MK-1-8                1    70.000
 MK-1-9                1    80.000
 MK-1-10               1    90.000
 MK-1-11               1   100.000
 MK-1-12               1   110.000
 MK-1-13               1   120.000
 MK-1-14               1   130.000
 MK-1-15               1   140.000
 MK-1-16               1   150.000
 MK-2-1                2     0.000
 MK-2-2                2    10.000
 MK-2-3                2    20.000
 MK-2-4                2    30.000
 MK-2-5                2    40.000
 MK-2-6                2    50.000
 MK-2-7                2    60.000
 MK-2-8                2    70.000
 MK-2-9                2    80.000
 MK-2-10               2    90.000
 MK-2-11               2   100.000
 MK-2-12               2   110.000
 MK-2-13               2   120.000
 MK-2-14               2   130.000
 MK-2-15               2   140.000
 MK-2-16               2   150.000
 MK-3-1                3     0.000
 MK-3-2                3    10.000
 MK-3-3                3    20.000
 MK-3-4                3    30.000
 MK-3-5                3    40.000
 MK-3-6                3    50.000
 MK-3-7                3    60.000
 MK-3-8                3    70.000
 MK-3-9                3    80.000
 MK-3-10               3    90.000
 MK-3-11               3   100.000
 MK-3-12               3   110.000
 MK-3-13               3   120.000
 MK-3-14               3   130.000
 MK-3-15               3   140.000
 MK-3-16               3   150.000
 MK-4-1                4     0.000
 MK-4-2                4    10.000
 MK-4-3                4    20.000
 MK-4-4                4    30.000
 MK-4-5                4    40.000
 MK-4-6                4    50.000
 MK-4-7                4    60.000
 MK-4-8                4    70.000
 MK-4-9                4    80.000
 MK-4-10               4    90.000
 MK-4-11               4   100.000
 MK-4-12               4   110.000
 MK-4-13               4   120.000
 MK-4-14               4   130.000
 MK-4-15               4   140.000
 MK-4-16               4   150.000
 MK-5-1                5     0.000
 MK-5-2                5    10.000
 MK-5-3                5    20.000
 MK-5-4                5    30.000
 MK-5-5                5    40.000
 MK-5-6                5    50.000
 MK-5-7                5    60.000
 MK-5-8                5    70.000
 MK-5-9                5    80.000
 MK-5-10               5    90.000
 MK-5-11               5   100.000
 MK-5-12               5   110.000
 MK-5-13               5   120.000
 MK-5-14               5   130.000
 MK-5-15               5   140.000
 MK-5-16               5   150.000
 MK-6-1                6     0.000
 MK-6-2                6    10.000
 MK-6-3                6    20.000
 MK-6-4                6    30.000
 MK-6-5                6    40.000
 MK-6-6                6    50.000
 MK-6-7                6    60.000
 MK-6-8                6    70.000
 MK-6-9                6    80.000
 MK-6-10               6    90.000
 MK-6-11               6   100.000
 MK-6-12               6   110.000
 MK-6-13               6   120.000
 MK-6-14               6   130.000
 MK-6-15               6   140.000
 MK-6-16               6   150.000
!*********************************** Marker Types ********************************************************************
!Co-dominant marker: When heterozygote F1 is present, P1 is coded as 2, F1 is coded as 1, and P2 is coded as 0; Otherwise, P1 is coded as 2, and P2 is coded as 0. 
!Dominant marker: When heterozygote F1 is present, P1 and F1 are coded as 12, and P2 is coded as 0; Otherwise, P1 is coded as 2, and P2 is coded as 0.  
!Recessive markers: When heterozygote F1 is present, P1 is coded as 2, and F1 and P2 are coded as 10; Otherwise, P1 is coded as 2, and P2 is coded as 0. 
!Missing marker is coded as -1. 
 MK-1-1                 2   2   2   0   2   0   2   2   2   2   2   0   0   2   2   0   0   2   0   2   2   0   2   0   0   2   2   0   0   0   0   2   2   0   0   0   2   0   2   0   2   0   0   2   2   0   2   2   2   0   2   2   2   2   0   2   2   2   0   0   0   0   0   2   2   2   2   0   0   0   0   2   2   2   0   0   2   0   0   2   0   2   2   2   2   2   0   0   0   0   0   2   2   2   2   0   2   2   0   2   2   2   0   0   2   0   0   2   0   0   0   2   0   0   2   0   2   2   0   2   0   0   2   2   2   0   2   0   0   0   2   0   0   2   0   0   2   2   0   0   0   2   2   2   0   2   0   2   2   2   0   2   0   2   2   2   0   0   0   0   0   2   2   0   2   2   0   2   0   0   2   2   2   0   0   0   2   2   0   0   2   0   2   0   0   2   2   0   2   0   0   0   0   0   2   2   0   0   2   2
 MK-1-2                 2   2   2   0   2   0   0   2   2   0   2   0   0   2   2   0   0   2   0   0   2   0   2   0   0   2   2   0   0   0   0   2   2   0   2   2   2   0   2   0   2   0   0   2   2   0   2   2   2   0   2   0   2   2   0   2   2   2   0   0   0   0   0   2   0   2   2   0   0   2   0   2   2   2   0   0   0   0   0   2   2   2   2   2   2   2   0   0   0   0   2   2   2   2   2   0   2   2   2   2   2   2   0   0   2   0   2   0   0   0   0   2   0   0   2   0   2   2   2   2   0   2   2   0   2   0   2   0   0   0   2   0   0   2   0   0   2   2   0   0   0   2   2   2   0   2   0   0   2   2   0   2   0   2   2   2   0   0   0   0   0   2   2   0   2   0   0   0   2   0   2   2   2   0   0   2   2   2   0   0   0   0   2   0   0   0   2   0   2   0   0   0   0   0   2   2   0   0   0   2
 MK-1-3                 2   2   2   0   2   0   0   2   2   0   2   2   0   2   2   0   0   2   2   0   2   0   2   0   0   2   2   0   0   0   0   2   2   0   0   2   2   0   2   0   0   0   0   2   2   0   2   2   2   0   2   0   2   2   0   2   0   2   2   0   0   0   0   2   0   2   0   0   0   2   0   2   2   2   2   0   0   2   0   2   2   0   2   2   2   2   0   0   0   0   2   2   2   2   2   0   2   2   2   2   2   2   0   0   2   0   0   0   2   0   0   0   0   0   2   0   2   2   2   2   0   2   2   0   2   0   2   0   0   0   2   0   0   2   0   0   2   2   0   0   0   2   2   2   0   2   0   0   2   2   0   2   0   2   2   0   0   0   0   0   0   0   2   0   2   0   0   0   2   0   2   0   2   0   0   2   2   2   0   0   0   2   2   0   0   0   2   0   2   0   0   0   0   0   2   2   0   0   0   2
 MK-1-4                 2   2   2   0   2   0   0   2   2   0   0   2   0   2   2   0   0   2   0   2   2   0   2   0   0   2   2   0   2   0   0   0   2   0   2   2   2   0   2   0   0   0   0   2   2   0   2   2   2   0   2   0   2   2   2   2   0   2   2   0   0   2   0   2   0   2   0   0   0   2   0   2   2   2   2   0   0   2   0   2   2   0   2   2   2   2   0   0   0   0   2   2   2   2   2   0   2   2   2   2   2   2   0   0   2   0   0   0   2   0   0   0   0   0   2   0   2   0   2   2   0   2   2   0   2   0   2   0   0   0   0   0   0   2   0   0   2   2   0   0   2   2   2   2   0   0   0   2   2   2   0   2   0   2   2   0   2   0   0   0   0   0   2   0   2   2   0   0   0   0   2   0   2   0   0   2   0   2   0   0   0   2   2   0   0   0   2   0   2   0   2   0   0   0   2   2   0   0   0   2
 MK-1-5                 2   2   2   0   2   0   0   2   2   0   0   2   0   2   2   2   0   2   0   2   2   2   2   0   0   2   0   2   2   0   0   0   2   0   2   2   0   0   2   0   0   0   0   2   2   0   2   2   2   0   2   0   2   2   2   2   0   2   2   0   0   2   0   2   0   2   0   0   0   2   0   2   2   2   2   0   0   2   0   2   2   0   2   2   2   2   0   0   0   0   2   2   2   0   2   2   2   2   2   2   2   2   2   0   2   0   2   0   2   0   0   0   0   0   2   0   2   0   2   0   0   2   2   0   2   0   2   0   0   0   0   2   0   2   0   0   2   2   0   2   2   2   2   2   0   0   0   2   2   0   0   2   0   2   2   0   2   2   2   0   0   0   2   0   2   2   0   0   0   0   2   0   2   0   0   2   0   2   0   2   0   0   2   2   0   0   2   0   2   2   2   0   0   0   2   2   0   0   0   0
 MK-1-6                 2   2   2   0   2   0   0   2   2   0   0   2   0   2   2   2   0   2   0   2   2   0   2   0   0   2   0   2   2   0   0   0   2   0   2   2   0   0   0   0   2   0   0   2   2   0   2   2   2   2   2   0   2   2   2   2   0   2   2   0   0   2   0   2   0   0   0   0   0   2   2   2   0   0   2   0   0   2   0   2   0   0   2   2   2   2   0   0   2   0   2   2   2   0   2   2   2   2   2   2   2   2   2   0   2   0   2   0   2   2   0   0   0   0   2   0   2   0   2   0   0   2   2   0   0   0   2   0   0   0   0   2   0   2   0   0   2   0   2   2   2   2   2   2   0   0   0   2   2   0   0   2   0   2   2   0   0   2   2   0   0   0   2   0   2   2   0   0   0   0   2   0   2   0   0   2   0   2   0   2   2   0   2   2   0   0   2   0   0   0   2   0   0   0   2   2   2   0   0   0
 MK-1-7                 2   2   0   0   2   0   0   2   2   0   0   2   0   2   2   2   0   2   2   2   2   0   2   0   0   2   2   2   2   0   0   0   2   0   2   2   0   0   0   0   2   0   0   2   2   0   2   0   2   2   2   2   2   2   2   2   0   0   2   0   0   2   0   2   0   0   0   0   0   2   2   2   0   0   2   0   0   2   0   2   0   0   2   2   2   0   0   0   2   0   2   2   2   0   2   2   0   2   0   2   2   2   2   2   2   0   2   0   2   2   0   0   0   0   2   2   2   0   2   0   0   2   2   0   2   0   2   0   0   0   2   2   0   2   0   0   2   0   2   0   2   0   2   0   0   0   0   2   2   0   0   2   0   2   2   0   0   2   2   2   0   0   2   0   2   2   0   0   0   0   2   0   2   0   0   2   0   2   0   2   2   0   0   2   0   0   2   0   0   0   2   0   0   0   2   2   2   0   0   0
 MK-1-8                 2   2   0   0   2   0   0   2   2   0   0   2   0   2   2   2   0   2   2   2   2   0   2   0   0   2   2   2   2   2   0   0   2   0   2   2   0   0   0   0   2   0   0   2   2   0   2   0   2   0   2   2   2   2   2   2   0   0   2   0   0   2   0   2   0   0   0   0   0   2   2   2   0   0   2   0   0   2   0   2   0   0   2   2   2   0   2   2   2   0   2   2   2   0   2   2   0   2   0   2   2   2   2   2   2   2   2   0   2   2   0   0   0   0   2   2   2   2   2   0   0   2   2   0   2   0   2   2   0   0   2   2   0   2   0   0   2   0   2   0   2   2   2   0   2   0   0   2   2   0   0   2   0   2   2   0   0   2   2   2   0   0   2   2   0   2   0   0   0   0   0   0   2   0   0   2   0   2   0   2   0   0   0   2   0   0   2   0   0   0   2   0   0   0   2   2   2   0   0   0
 MK-1-9                 2   2   0   0   2   0   0   2   0   0   2   2   0   2   0   2   0   2   2   2   0   2   2   0   0   2   2   2   2   2   2   0   2   0   2   2   0   0   0   0   2   0   0   2   2   0   2   0   2   0   2   2   2   2   2   2   0   2   2   0   2   2   0   2   0   0   0   0   0   2   2   2   2   0   2   0   0   2   0   2   0   2   2   2   0   0   2   2   2   0   2   2   0   0   2   2   0   0   0   2   2   2   2   2   2   2   2   0   2   2   2   2   0   0   2   2   2   2   2   0   0   2   2   0   2   0   2   2   0   2   2   2   0   2   0   0   2   0   2   0   2   2   2   0   2   2   0   2   2   0   0   2   0   2   2   0   0   2   2   2   0   0   2   0   0   2   0   0   0   0   0   0   2   2   0   2   0   2   0   2   0   0   0   2   0   0   2   0   0   0   2   0   0   2   2   2   2   2   0   2
 MK-1-10                2   2   0   0   2   2   0   2   0   0   2   0   2   2   0   2   0   2   2   2   0   0   2   0   0   2   2   2   2   2   2   0   2   0   2   2   0   0   2   0   2   0   0   2   2   0   2   0   2   0   2   0   2   2   2   0   0   2   2   0   2   2   0   2   0   0   0   0   0   2   2   2   2   0   2   0   0   2   0   2   0   2   2   2   0   0   2   2   2   0   2   2   0   0   2   2   0   0   0   2   2   2   0   2   2   2   2   0   2   2   2   0   0   0   2   2   2   2   2   0   0   2   2   0   2   2   2   0   0   2   2   2   0   0   0   0   2   0   2   0   2   2   2   0   2   2   0   2   2   2   0   2   0   2   0   0   0   2   2   2   0   2   2   0   0   2   0   0   0   0   0   2   2   2   0   2   0   2   0   2   0   0   0   2   0   0   2   0   0   0   2   0   2   2   2   2   2   0   2   2
 MK-1-11                2   2   0   0   2   2   2   2   0   0   2   2   2   2   0   2   0   2   2   0   2   0   2   2   0   2   2   2   2   2   2   0   2   0   0   2   0   0   0   0   2   0   0   2   2   0   2   0   2   0   2   0   2   0   2   0   2   2   2   0   2   2   0   2   0   0   0   0   0   2   2   0   2   0   2   0   0   2   0   2   0   2   2   2   0   0   2   2   2   0   2   2   0   0   2   2   0   0   0   2   2   2   0   2   2   2   2   0   2   0   2   0   0   0   2   0   2   2   2   0   2   2   2   2   2   0   2   0   0   2   0   2   0   2   0   0   2   0   2   0   2   2   2   0   0   2   0   2   2   0   0   2   2   2   0   0   0   2   2   2   0   2   2   2   0   2   0   0   0   0   0   2   0   2   0   2   2   2   0   2   0   0   0   2   0   0   2   0   0   2   0   0   2   2   2   2   2   2   2   2
 MK-1-12                2   2   0   0   2   2   2   2   0   0   2   2   2   0   0   2   0   2   2   0   2   0   2   2   0   2   2   2   2   2   2   0   2   0   0   0   0   0   0   0   2   0   0   2   2   0   2   0   2   0   2   0   2   0   2   0   2   2   2   0   2   2   2   2   0   2   0   0   0   2   2   0   2   0   2   0   0   2   0   2   0   2   2   2   0   0   2   2   2   0   2   2   0   2   2   2   0   0   0   2   2   2   0   2   0   2   2   0   2   0   2   0   0   0   2   2   2   2   2   2   2   2   2   2   2   0   2   0   0   2   0   2   0   2   0   0   2   0   2   0   2   2   2   0   0   2   2   2   2   0   0   2   2   2   0   0   0   2   0   0   0   0   2   2   0   2   2   0   0   0   0   2   0   2   0   2   2   2   0   2   0   0   0   2   0   0   2   2   0   0   0   0   2   2   2   2   2   2   2   2
 MK-1-13                2   2   0   0   2   0   2   2   0   0   2   0   2   0   0   2   0   2   2   0   2   0   2   2   0   2   0   2   2   2   2   0   2   0   0   0   0   0   0   0   2   0   0   2   2   0   2   0   2   0   2   0   2   0   2   0   0   2   2   2   2   2   2   2   2   2   0   0   0   2   2   0   2   0   2   0   0   2   0   2   0   2   2   2   2   0   2   0   2   0   2   2   0   2   2   2   0   0   0   2   0   2   0   2   0   2   2   0   2   0   2   0   0   0   2   2   2   2   2   2   2   2   2   2   2   0   2   0   0   2   0   2   0   2   0   0   2   0   2   0   2   0   2   0   0   2   2   2   2   0   0   2   2   2   0   0   0   0   0   0   0   2   2   2   0   2   2   0   0   0   0   2   2   2   0   2   2   2   0   2   0   2   0   0   0   0   2   2   0   0   0   0   2   2   2   2   2   2   2   2
 MK-1-14                2   2   0   0   2   0   2   2   0   0   2   0   2   0   0   2   2   2   2   0   2   0   2   2   0   2   0   2   2   2   2   0   2   0   0   0   0   0   0   0   2   0   0   2   2   0   2   0   2   0   2   0   0   0   2   0   0   2   2   2   2   2   2   2   2   2   0   0   0   2   0   0   2   0   2   0   0   2   0   2   0   2   2   2   2   2   2   0   2   0   2   0   0   2   2   2   0   0   0   2   0   2   0   2   0   2   2   0   2   2   2   0   2   0   2   2   2   2   2   2   2   2   2   2   2   0   2   0   0   2   0   0   2   2   0   2   2   0   2   0   2   0   2   0   0   2   2   2   2   0   0   2   2   2   0   0   0   0   0   0   0   2   2   2   0   2   2   0   0   0   0   2   2   2   0   2   2   0   0   2   0   2   0   0   0   0   2   2   0   2   0   0   2   2   2   2   2   2   2   2
 MK-1-15                2   2   0   0   2   0   2   2   0   0   0   0   2   0   0   2   2   2   2   2   2   0   2   2   2   2   0   2   2   2   2   0   2   0   0   0   2   0   0   0   2   0   2   2   2   2   2   2   2   0   2   2   0   0   2   2   0   2   2   2   2   2   2   0   2   2   0   0   0   2   0   0   0   0   0   0   0   0   0   2   0   2   0   2   2   2   2   0   2   0   2   0   0   2   2   2   0   0   0   2   0   2   0   2   0   0   2   0   0   2   2   0   2   0   2   2   0   0   2   2   2   2   2   2   0   0   2   0   0   2   0   2   2   2   0   2   2   0   2   0   2   0   2   0   0   2   2   2   2   0   0   2   2   0   0   0   0   0   0   0   0   2   2   2   0   2   2   0   0   0   0   2   2   2   0   2   0   0   0   0   0   2   0   0   0   0   2   0   0   2   0   0   2   2   2   0   2   2   2   2
 MK-1-16                2   2   0   2   2   0   0   2   0   0   2   0   2   0   0   2   2   2   2   2   2   0   2   2   2   2   0   2   2   2   2   0   2   0   0   0   2   0   2   0   2   0   2   2   0   0   2   2   2   0   2   2   0   0   2   2   0   2   2   2   0   2   2   0   2   2   0   0   0   2   0   0   0   0   0   0   0   0   0   2   0   2   0   2   2   2   2   0   2   2   2   0   0   2   2   2   0   0   0   2   0   2   0   2   0   0   2   0   0   2   2   0   2   0   2   2   0   0   2   2   2   2   2   2   0   0   2   0   0   2   0   2   2   2   0   2   2   0   2   0   2   2   2   0   0   2   2   2   2   0   0   2   2   2   0   0   0   0   0   0   0   2   2   2   0   2   0   0   0   0   0   2   2   2   0   2   2   0   0   0   0   2   0   0   2   0   2   0   0   2   0   0   2   0   2   0   2   2   2   2
 MK-2-1                 0   0   0   0   2   0   2   2   2   2   0   0   0   0   2   2   2   0   0   0   0   2   0   0   2   0   2   2   2   2   2   0   2   2   0   0   0   0   2   2   2   0   0   0   2   0   2   2   0   0   2   0   2   2   0   2   0   2   2   0   2   2   0   2   2   2   2   0   2   0   2   2   0   0   0   0   2   2   2   0   2   2   0   2   0   2   0   0   2   2   0   2   0   2   0   0   0   2   0   2   2   2   2   2   0   0   2   0   2   2   2   2   0   2   2   0   0   0   0   0   0   0   0   0   0   2   0   0   2   0   0   0   2   2   2   0   0   0   0   0   2   0   2   0   0   2   0   0   2   2   2   2   2   0   0   0   2   2   0   0   0   0   2   0   0   0   2   0   0   2   0   2   2   0   2   2   0   0   0   0   2   2   2   0   2   2   0   2   0   0   0   2   2   0   2   2   2   2   2   2
 MK-2-2                 2   0   0   0   2   0   2   2   2   2   0   0   0   0   2   2   2   0   0   0   0   2   0   0   2   2   2   2   2   2   2   0   2   2   0   0   0   0   2   2   2   0   0   0   2   0   2   2   0   0   2   0   2   2   0   0   0   2   2   0   2   2   0   2   2   2   2   0   2   0   0   2   0   0   2   0   2   2   2   0   0   2   0   2   0   0   0   0   2   2   0   2   0   2   0   0   0   2   0   2   2   2   2   2   0   0   2   2   2   2   2   2   0   2   2   0   0   0   0   0   0   0   0   0   0   2   0   0   2   0   0   0   2   2   2   0   0   0   0   0   2   0   2   0   0   2   0   2   2   2   2   2   2   0   0   0   2   2   0   0   0   0   2   0   0   0   2   0   2   2   0   2   2   0   2   2   0   0   0   0   2   2   2   0   2   2   0   2   0   0   0   2   2   0   0   2   0   2   2   2
 MK-2-3                 2   0   0   0   2   0   2   2   2   2   0   0   0   0   2   2   2   0   0   0   0   2   0   0   2   2   2   2   2   2   2   0   2   2   0   0   0   0   2   2   2   0   0   0   2   0   2   0   0   0   2   0   2   2   0   0   0   2   2   0   2   2   2   2   2   0   2   0   2   0   0   2   0   0   2   0   2   2   0   0   0   2   0   2   0   0   2   0   2   2   0   2   0   2   0   2   0   2   0   2   2   2   2   2   0   0   2   2   2   2   2   2   0   2   2   0   0   0   0   0   0   0   0   0   0   2   2   0   2   0   0   0   2   2   2   2   0   0   0   0   0   0   2   0   0   2   0   2   2   2   2   2   2   2   0   0   2   2   0   0   0   0   2   0   0   0   0   0   2   2   0   0   2   0   2   2   0   2   0   0   2   2   2   0   2   2   2   2   2   0   0   0   2   0   0   2   0   2   2   2
 MK-2-4                 2   0   0   0   2   0   2   2   2   2   0   0   0   0   2   2   0   0   0   2   0   2   0   0   2   2   0   2   2   2   2   0   0   0   0   0   0   0   0   0   2   0   0   0   2   0   2   0   0   0   2   0   2   2   0   0   0   2   2   0   2   2   2   2   2   0   2   0   2   0   0   2   0   0   0   0   2   2   0   0   0   2   0   2   0   0   2   0   2   2   0   2   0   2   0   2   0   2   0   2   2   2   2   2   0   0   2   2   2   2   2   0   0   2   2   0   2   0   0   0   2   0   0   2   2   2   2   0   2   0   0   0   2   0   2   2   0   0   0   0   0   0   2   0   0   0   0   2   2   2   0   2   2   2   0   0   2   2   0   2   0   0   2   0   0   0   0   2   2   2   0   0   2   0   2   2   0   2   0   0   0   2   2   0   0   2   2   2   2   0   0   0   2   0   0   2   0   2   2   2
 MK-2-5                 2   0   0   0   2   0   2   2   2   2   0   0   0   0   2   0   0   2   0   2   0   2   0   0   2   2   0   2   2   2   2   2   0   0   0   0   0   0   0   0   2   0   0   0   2   0   2   0   0   0   2   0   2   2   0   0   0   2   2   0   2   2   2   2   2   0   2   0   2   0   0   2   0   0   0   0   2   2   0   0   0   2   0   0   0   0   2   0   2   2   0   2   0   2   0   2   0   2   0   2   2   2   2   2   0   0   2   2   2   2   0   0   0   2   2   0   2   0   0   0   0   0   0   2   2   2   2   0   2   2   0   0   2   2   2   2   0   0   0   0   0   0   2   2   0   0   0   2   0   2   0   2   2   2   0   0   2   2   0   2   0   0   2   0   0   0   0   2   2   2   0   0   2   0   2   2   0   2   0   0   0   2   2   0   0   2   2   2   2   0   0   0   2   0   0   2   0   2   2   2
 MK-2-6                 2   2   0   0   2   0   2   2   2   2   0   0   0   0   2   0   0   0   0   2   0   2   0   0   2   2   0   2   2   2   2   2   0   0   0   0   0   0   0   0   2   0   0   0   2   0   0   2   0   0   2   0   2   2   0   0   0   2   2   0   2   2   2   2   2   0   0   0   2   0   0   2   0   0   0   0   2   2   0   0   0   2   0   0   0   0   2   0   2   0   0   2   0   2   0   2   0   2   0   2   2   2   2   2   2   0   2   0   2   2   0   0   0   2   2   2   2   0   0   0   0   0   0   2   2   0   2   0   2   0   0   0   2   2   2   2   0   0   0   0   2   2   2   2   0   0   0   2   0   2   0   0   2   2   0   0   2   2   0   2   0   0   2   0   0   0   0   2   2   2   0   0   2   0   2   2   0   2   0   0   0   2   2   0   0   0   2   2   2   0   0   0   2   0   0   2   0   0   2   0
 MK-2-7                 2   2   0   0   2   0   2   2   2   2   0   0   0   0   2   0   0   2   0   2   0   2   0   0   2   2   0   2   2   2   0   2   0   0   0   0   0   0   0   0   2   0   0   0   2   2   0   2   0   0   2   0   2   2   0   0   2   2   2   0   2   2   2   2   0   0   0   0   2   0   0   2   0   0   0   0   2   2   0   0   0   2   0   0   0   0   2   0   2   0   0   2   0   2   0   2   0   2   2   2   2   2   2   2   2   0   2   0   2   2   0   0   0   2   2   2   2   0   0   0   0   0   0   2   2   0   2   0   2   0   0   2   2   2   2   2   0   2   0   0   2   0   2   2   0   0   0   2   0   2   0   0   2   2   0   2   2   2   0   2   0   2   2   0   0   0   0   2   2   2   0   0   2   2   2   2   0   2   0   0   0   2   2   0   2   0   2   2   2   0   0   0   2   0   0   2   0   0   2   0
 MK-2-8                 2   2   0   0   2   0   2   2   2   0   0   0   0   0   2   0   0   2   0   2   2   2   0   0   2   2   0   2   2   0   0   2   2   0   0   0   2   0   0   0   2   2   0   0   2   0   0   2   0   0   0   0   0   2   0   2   0   2   2   2   2   0   0   2   0   0   0   0   2   0   0   2   2   0   0   0   2   2   0   0   2   2   2   0   0   0   2   0   0   0   0   2   0   0   0   2   0   2   2   2   0   2   2   2   2   0   2   0   2   2   0   0   0   2   2   2   2   0   0   0   0   0   0   0   2   2   2   0   2   2   0   2   2   2   2   2   0   2   0   0   0   0   2   2   0   0   0   2   0   2   0   0   0   2   0   2   2   2   0   2   0   2   2   0   0   0   0   2   2   2   2   0   2   2   2   2   2   2   0   0   0   2   2   0   0   0   2   2   2   2   0   0   2   0   0   0   0   0   2   0
 MK-2-9                 2   2   0   0   2   0   2   2   2   0   0   0   0   0   0   0   2   2   0   2   0   2   0   0   2   2   0   2   2   0   0   2   2   0   0   0   2   0   0   0   2   2   0   0   2   0   2   2   0   0   0   0   0   2   0   2   0   2   2   2   2   0   0   2   0   0   0   0   2   0   0   2   2   0   0   0   2   2   0   2   2   2   2   0   0   0   2   0   2   0   0   2   0   0   0   2   0   2   2   2   0   0   2   2   2   0   2   0   2   2   0   2   0   2   2   2   2   0   0   0   0   0   0   0   2   2   2   0   2   2   0   2   2   2   0   2   0   2   0   0   0   0   2   2   0   2   2   2   0   2   0   0   0   2   0   2   2   2   0   2   0   2   2   0   0   0   0   2   2   2   2   0   2   2   2   2   2   2   0   0   0   0   2   0   0   0   2   0   2   2   0   0   2   0   0   0   0   0   2   0
 MK-2-10                2   2   0   0   2   0   2   2   2   0   2   0   0   2   0   0   2   2   0   2   0   0   0   0   2   2   0   2   2   0   0   2   2   0   0   0   2   0   0   0   2   2   0   0   2   0   2   2   0   0   0   0   0   2   2   2   0   2   2   2   2   0   2   2   0   0   0   0   2   0   2   2   2   0   0   0   2   2   0   2   0   2   2   0   0   0   2   0   2   0   0   2   0   0   2   2   0   2   0   2   0   0   2   2   2   0   2   0   2   2   0   2   0   2   2   0   2   0   0   0   0   0   0   0   2   2   2   0   2   2   0   2   2   2   0   2   0   2   0   2   0   0   2   2   0   2   2   2   2   2   0   0   0   2   0   2   2   2   0   2   0   0   0   0   2   0   0   2   2   2   2   0   2   2   2   2   0   0   0   0   0   0   2   0   0   0   2   2   2   2   2   2   2   0   0   0   0   0   2   0
 MK-2-11                2   0   2   2   2   0   2   2   2   0   2   0   0   2   2   0   2   2   0   2   0   0   0   0   2   0   0   2   2   0   2   2   2   0   0   0   2   2   2   0   2   2   0   0   2   0   2   2   0   0   0   0   0   2   2   2   0   2   2   2   2   0   2   2   0   0   0   0   2   0   2   2   2   0   0   0   2   2   0   2   0   2   0   0   0   0   2   0   2   0   0   2   0   0   2   2   0   2   0   2   0   2   2   2   2   0   2   0   2   2   0   2   0   2   2   2   2   0   0   2   0   0   0   0   2   2   2   0   2   0   0   2   2   2   0   2   0   2   0   2   0   0   2   2   0   2   2   2   2   2   0   0   0   2   0   2   2   2   0   2   0   0   0   0   2   0   0   2   2   2   2   0   2   2   2   0   0   0   0   0   0   0   2   0   0   0   2   2   2   2   2   2   2   0   0   0   0   0   0   0
 MK-2-12                2   0   2   2   2   0   2   2   2   0   2   0   0   2   2   0   2   2   0   0   0   0   0   0   2   0   0   2   2   0   2   2   2   0   0   0   2   2   2   0   2   2   0   0   2   0   2   2   0   0   0   2   0   2   2   2   0   2   2   2   2   0   0   2   2   0   0   0   2   0   2   2   2   0   0   0   2   2   0   2   0   2   0   0   0   0   2   2   2   0   0   2   0   0   2   2   0   2   0   2   0   2   2   2   2   0   2   0   2   2   0   2   0   2   2   2   2   0   0   2   0   2   0   0   2   2   2   0   2   2   0   2   2   0   0   2   0   2   0   2   0   0   2   2   0   0   2   2   2   2   0   0   0   2   0   2   2   2   2   2   0   0   0   0   2   0   0   2   2   2   2   0   2   2   2   0   0   2   0   0   0   0   2   0   0   0   2   2   2   2   2   2   2   0   0   2   0   0   2   0
 MK-2-13                2   0   2   2   0   2   2   2   2   0   2   0   0   0   2   0   2   2   0   0   0   0   0   0   2   0   0   2   2   0   2   2   2   0   0   2   2   2   2   0   2   2   0   0   2   0   2   2   0   0   0   2   0   2   2   2   0   2   2   2   2   0   0   2   2   0   0   0   2   0   2   2   2   0   0   0   2   0   0   2   2   2   2   0   0   0   2   2   2   0   0   2   0   0   2   2   0   2   0   2   0   2   2   2   2   0   2   0   2   2   0   2   0   2   2   2   2   0   0   2   0   2   0   0   2   2   2   0   2   2   2   2   0   0   0   2   0   2   0   2   0   0   2   2   0   0   2   2   2   2   0   0   0   2   0   2   2   2   2   2   0   0   0   0   2   0   0   2   2   2   2   2   2   0   2   0   0   2   2   0   2   0   2   0   0   0   2   2   2   0   2   0   2   0   0   0   0   0   2   2
 MK-2-14                2   0   2   2   0   2   2   2   2   0   2   0   0   0   2   0   0   2   0   0   0   0   0   0   2   0   0   2   2   0   2   2   2   0   0   2   2   2   2   0   2   2   0   2   2   0   2   2   0   0   0   2   0   2   0   2   0   2   2   2   2   0   0   0   2   0   2   0   2   0   2   2   2   0   0   0   2   0   0   2   0   2   2   0   0   0   2   2   2   0   0   2   0   0   2   0   0   2   0   2   0   2   2   2   2   0   2   0   2   0   0   2   0   2   2   2   2   0   0   2   0   2   0   0   2   2   2   0   2   2   2   2   0   0   0   0   0   0   0   2   2   0   2   2   2   0   2   2   2   2   0   0   0   2   0   2   2   2   2   2   0   0   0   0   2   0   0   2   2   2   2   0   2   2   2   0   0   2   2   2   2   0   2   0   0   0   2   2   2   0   2   0   2   0   0   0   0   2   2   2
 MK-2-15                2   0   2   2   0   2   0   2   0   0   0   0   0   0   2   0   0   2   0   0   0   0   0   0   2   0   0   2   2   0   2   2   2   0   0   2   2   2   2   0   2   2   0   2   2   0   2   2   0   0   0   2   2   2   0   2   0   2   2   2   2   2   0   0   2   0   2   0   2   0   2   2   2   0   0   0   2   0   0   0   0   2   2   2   2   2   2   2   2   0   0   2   2   0   2   0   0   2   2   2   2   2   2   2   2   0   2   0   2   0   0   2   0   2   2   2   2   0   0   2   0   2   0   0   2   0   0   0   2   2   2   2   0   0   0   0   0   0   0   2   2   0   2   2   2   0   2   2   2   2   2   0   0   2   0   2   2   2   2   0   0   0   0   2   2   0   2   2   2   2   2   0   2   2   2   2   0   2   2   2   2   0   2   0   0   2   2   2   2   0   2   0   2   0   0   0   0   2   2   2
 MK-2-16                2   0   2   2   0   2   0   2   2   0   0   0   0   0   2   2   0   2   0   0   0   0   0   0   2   0   0   0   2   0   2   2   2   0   0   2   0   2   2   0   0   2   0   2   2   0   2   0   0   0   0   2   2   2   0   2   0   2   2   2   2   2   0   0   2   0   2   0   2   0   2   2   2   0   0   0   2   0   0   0   0   2   2   2   2   2   2   2   2   0   0   2   2   0   2   2   0   2   2   2   2   2   2   0   2   0   2   0   2   2   0   0   0   0   2   2   2   0   0   0   0   2   0   0   2   0   0   0   2   2   2   2   0   0   0   0   0   2   0   2   2   0   2   2   2   0   2   2   2   2   2   2   0   2   0   0   2   2   2   0   0   0   0   2   2   0   2   2   2   2   2   0   2   2   0   2   0   2   2   2   2   0   2   0   0   2   2   2   2   0   2   2   2   0   0   0   0   2   0   2
 MK-3-1                 2   2   0   0   0   2   0   0   2   0   2   2   0   2   2   0   0   0   2   0   2   2   2   2   2   2   0   0   0   0   2   2   2   2   0   2   0   0   2   2   2   0   2   2   0   0   0   2   2   0   2   0   2   2   2   2   2   0   0   0   0   0   0   0   2   0   0   0   2   0   2   2   2   0   2   0   0   0   0   0   2   2   2   0   2   2   0   2   0   2   0   2   2   0   2   2   0   2   0   0   0   2   0   2   0   2   2   2   2   0   2   2   2   0   2   0   0   0   0   2   0   2   0   2   0   2   0   0   0   0   0   2   0   2   2   2   0   2   2   2   2   2   2   0   0   2   2   0   0   0   2   0   0   2   0   0   0   2   2   2   0   2   0   2   2   0   0   2   2   2   2   0   0   0   2   0   0   2   0   0   2   0   2   0   2   0   2   2   2   0   0   0   0   0   0   2   0   2   0   2
 MK-3-2                 2   2   0   0   0   0   2   0   2   0   0   2   2   2   2   0   0   0   0   2   0   2   2   2   2   2   0   0   0   0   2   2   2   2   0   2   0   0   2   2   2   0   2   2   0   0   0   2   2   0   2   0   2   2   2   2   2   0   0   0   0   0   0   0   2   0   0   0   2   0   2   2   2   0   0   0   0   0   0   0   2   2   2   0   2   2   0   0   0   2   0   2   2   0   2   2   0   2   0   0   0   2   0   2   0   2   2   2   0   0   2   2   2   0   2   0   0   0   0   2   0   0   0   2   0   2   0   0   0   0   0   2   2   0   2   2   0   2   0   2   2   2   2   0   0   2   2   0   0   0   2   0   0   2   0   0   0   2   2   2   0   2   0   2   2   0   2   2   2   2   2   0   0   0   2   0   2   2   0   0   2   0   2   0   2   0   2   2   2   0   0   0   0   0   0   2   0   2   0   2
 MK-3-3                 2   2   0   0   0   0   2   0   2   0   0   2   2   2   2   0   0   0   0   2   0   2   2   2   2   2   0   0   0   0   2   0   2   2   0   2   0   0   2   2   2   0   2   2   2   0   0   2   2   2   2   0   2   2   0   2   2   0   0   0   0   0   0   0   2   0   0   0   2   0   2   2   2   0   0   0   0   0   2   0   2   2   2   0   2   2   0   0   0   2   0   2   0   2   0   0   0   2   0   0   0   2   0   2   0   2   2   2   0   0   2   2   2   0   2   0   0   0   0   2   0   0   0   2   0   2   0   0   0   0   0   2   2   0   2   2   0   2   0   2   2   2   2   2   0   2   0   0   0   0   2   0   2   2   0   0   0   2   2   2   0   2   0   0   2   0   2   2   2   2   2   0   0   0   0   0   2   2   0   0   2   0   2   2   2   2   0   2   2   0   0   0   2   0   0   2   0   2   0   2
 MK-3-4                 0   2   0   0   0   0   2   0   2   0   0   2   2   2   2   0   0   0   0   0   0   2   2   2   2   2   0   0   0   0   2   2   2   2   2   2   0   0   2   2   2   0   2   2   2   0   0   2   2   2   2   0   2   2   0   2   2   2   0   0   0   0   2   0   2   2   0   0   2   0   2   2   2   0   0   2   2   0   2   0   0   2   2   0   2   0   0   0   0   2   0   2   2   2   0   0   0   2   0   0   0   2   0   2   0   2   2   2   0   2   2   2   2   0   2   0   0   0   0   2   0   0   0   2   0   2   0   0   0   0   0   2   2   0   2   2   0   2   0   0   2   2   2   2   0   2   0   0   0   0   2   2   2   2   0   0   0   2   2   2   0   2   0   0   2   0   0   2   2   2   2   0   2   0   0   0   2   2   0   0   2   2   2   2   0   2   0   2   0   0   0   0   2   0   2   2   0   2   0   2
 MK-3-5                 0   2   0   0   0   0   0   0   2   0   0   2   2   0   2   0   0   0   0   2   0   2   2   2   2   0   0   0   0   0   2   2   2   2   2   2   0   2   2   2   2   0   2   2   2   0   0   2   2   2   2   0   0   2   0   2   2   2   0   0   0   0   2   0   2   2   0   0   2   0   2   2   2   0   0   2   2   0   2   0   0   2   2   0   2   0   0   0   0   2   0   2   2   2   0   0   0   2   2   0   0   0   0   2   0   2   2   2   0   2   2   2   2   0   2   0   0   0   0   2   0   0   0   2   0   2   0   0   0   0   0   2   2   0   2   2   0   2   2   0   2   2   2   2   0   2   0   2   0   0   2   2   2   2   0   0   0   2   2   2   2   0   0   0   2   0   0   2   0   2   2   0   2   0   0   0   2   2   0   0   2   2   2   2   0   2   0   2   0   0   0   2   2   0   2   2   0   2   2   0
 MK-3-6                 2   2   0   0   0   0   0   0   2   0   0   2   2   0   2   0   0   0   0   2   0   2   2   2   2   2   0   0   0   0   2   2   2   2   2   2   2   0   2   2   2   0   2   0   0   0   0   2   2   2   2   0   0   2   0   2   2   2   0   0   0   0   2   0   2   2   0   0   2   0   2   2   2   0   2   2   2   0   2   0   0   2   0   0   2   0   0   0   0   2   0   2   2   2   0   0   0   2   2   0   0   0   0   2   0   2   2   2   0   2   2   2   2   2   2   0   0   2   0   2   0   0   0   2   0   2   0   2   0   0   0   2   0   0   2   2   0   2   2   0   2   2   2   2   0   2   0   2   0   0   2   2   2   2   0   0   0   2   2   2   2   0   0   0   2   0   0   2   0   0   2   0   2   0   0   0   2   2   0   0   0   2   2   2   0   2   0   2   0   2   0   2   2   0   2   2   0   2   2   0
 MK-3-7                 2   2   0   0   0   0   0   0   2   0   2   2   2   2   2   0   0   2   0   2   0   2   2   2   2   2   0   0   0   0   2   2   2   2   2   2   2   0   2   2   2   0   2   0   0   0   0   2   2   2   2   0   0   2   0   2   2   2   0   0   0   0   2   0   2   2   0   0   2   0   2   2   2   0   0   2   2   0   2   0   0   2   0   0   2   0   0   0   0   2   0   2   2   2   0   2   0   2   0   0   0   2   0   2   0   2   2   2   0   0   2   0   2   2   2   0   0   2   0   2   0   0   2   2   2   2   0   2   0   0   0   2   0   2   2   2   0   2   2   0   2   2   2   2   0   2   0   0   0   0   2   2   2   2   0   0   0   2   0   2   2   0   0   0   2   0   0   2   0   0   2   2   2   0   2   0   2   0   0   0   0   2   2   2   0   2   0   2   0   0   0   2   2   0   2   2   2   2   2   0
 MK-3-8                 2   2   0   0   0   2   0   0   0   0   0   2   0   2   0   0   0   2   0   0   0   2   2   2   2   2   0   0   0   0   2   0   2   0   0   2   2   0   2   2   2   0   0   2   2   0   0   2   2   0   2   0   0   0   0   2   2   2   0   0   0   0   0   0   2   2   0   2   2   0   0   2   2   0   0   2   2   0   2   0   0   2   0   0   2   0   0   0   0   2   2   0   2   2   0   0   0   0   0   0   0   2   0   2   0   2   2   2   0   0   2   0   2   2   2   0   2   2   0   2   0   0   0   2   2   2   0   2   0   0   0   2   0   2   2   2   0   2   2   0   2   2   2   2   0   2   0   0   2   0   2   2   2   2   2   0   0   2   0   2   2   0   0   0   2   0   0   2   0   0   2   2   2   0   2   0   2   0   0   0   0   2   2   2   0   2   0   2   0   0   0   2   2   0   2   2   2   2   2   0
 MK-3-9                 0   2   0   0   0   2   0   0   0   0   0   2   0   2   0   0   0   2   0   0   0   2   2   2   2   2   0   0   0   0   2   0   2   0   0   2   2   0   2   2   2   0   0   2   2   0   0   2   2   0   2   0   0   0   0   2   2   2   0   0   0   0   0   0   2   2   2   2   2   0   0   2   2   0   0   2   2   0   2   2   0   2   0   0   2   0   2   0   0   2   2   0   2   2   0   0   0   0   0   0   0   2   2   2   0   2   2   2   2   2   2   0   2   2   2   0   2   2   0   2   0   0   2   2   2   0   0   2   0   0   0   2   0   2   2   0   0   2   2   0   2   2   2   2   0   2   0   0   2   0   2   2   2   2   2   2   0   2   0   2   2   0   0   0   0   0   0   2   0   0   2   2   2   0   2   0   2   0   0   0   0   2   2   2   0   2   2   2   2   0   0   2   2   0   2   2   0   2   2   0
 MK-3-10                0   2   2   0   0   2   0   0   0   0   0   2   0   2   0   0   0   2   0   2   0   2   2   2   2   2   0   0   0   0   2   0   2   0   0   2   2   0   2   2   0   0   0   2   2   0   0   2   2   0   2   0   0   0   2   2   0   2   0   0   0   0   0   0   0   2   2   2   2   0   0   2   2   0   0   2   2   2   2   2   0   2   0   0   2   0   2   0   0   2   2   0   2   2   0   0   2   2   0   0   2   2   2   2   0   2   2   2   2   2   2   0   2   2   2   0   2   2   0   0   0   0   2   2   0   0   0   2   0   0   0   2   0   0   2   0   0   2   2   2   2   0   2   2   0   2   0   0   2   0   2   2   0   2   2   2   0   0   0   2   2   0   0   0   0   0   0   2   0   0   2   2   2   0   2   0   0   0   0   2   0   2   2   2   0   2   2   2   2   0   0   2   2   0   2   0   2   2   2   0
 MK-3-11                0   2   2   0   0   2   0   0   0   0   0   2   0   2   0   0   0   0   0   2   0   2   2   0   2   2   0   0   0   0   2   0   2   0   0   2   2   0   2   2   2   0   0   2   2   0   0   2   0   0   2   0   0   0   0   2   0   2   0   0   0   0   0   0   0   0   2   0   2   0   0   2   2   0   0   2   2   2   0   2   0   2   0   0   2   0   2   0   0   2   2   0   2   2   0   0   0   2   0   0   2   2   2   2   0   2   2   2   2   2   2   0   0   2   2   0   2   0   2   0   0   0   2   2   2   0   0   2   2   0   0   2   0   0   0   0   0   2   2   2   2   0   2   0   0   2   0   0   2   0   2   2   0   2   2   2   0   2   0   2   2   0   0   0   2   0   0   2   0   0   2   2   2   0   2   0   0   0   0   2   0   2   2   2   0   2   0   2   2   0   0   2   2   0   2   0   2   2   0   0
 MK-3-12                0   2   2   0   0   2   0   0   0   0   0   2   0   2   0   0   0   0   0   2   0   2   2   0   2   2   0   2   0   0   2   2   0   0   0   2   2   0   2   0   2   0   0   2   2   0   0   2   0   2   0   0   0   0   0   2   0   2   0   0   2   0   0   0   0   0   2   0   2   0   0   2   2   0   2   2   2   2   0   2   0   2   0   0   2   0   2   2   0   2   2   0   2   2   0   0   0   2   0   0   2   2   2   0   0   2   0   2   2   2   2   0   0   2   0   2   2   0   2   0   0   0   2   2   2   0   0   2   2   0   0   2   2   0   0   0   0   0   2   2   2   2   2   0   0   2   0   0   2   0   2   2   0   2   2   0   0   2   0   2   0   0   0   0   2   0   0   2   0   0   2   2   2   0   2   2   0   0   0   2   0   2   2   0   0   2   0   2   2   0   0   0   2   0   2   0   2   2   0   0
 MK-3-13                0   0   2   0   0   2   0   0   0   2   0   2   0   2   0   0   0   0   0   2   0   0   2   0   2   2   0   2   2   0   2   2   0   0   0   2   2   0   2   0   2   0   0   2   2   0   0   2   0   0   0   0   0   0   0   2   0   2   0   2   2   0   0   0   0   0   2   0   2   0   0   2   2   0   2   2   2   2   0   2   0   2   2   0   2   2   2   2   2   2   2   0   2   2   0   0   0   2   0   0   2   2   0   0   0   2   0   2   2   2   2   0   2   2   0   2   2   0   2   0   0   0   2   2   2   0   0   2   2   0   0   2   2   0   0   0   0   0   2   2   2   2   2   0   0   2   2   0   2   0   2   2   0   2   2   0   0   2   0   2   0   0   0   0   2   2   0   2   2   0   2   2   2   0   2   2   0   0   0   2   0   2   2   0   0   2   0   2   2   0   0   0   2   0   0   0   2   0   0   0
 MK-3-14                0   0   2   0   0   2   0   0   0   2   0   2   0   2   0   0   0   0   0   2   0   0   0   0   2   2   0   2   0   0   2   2   0   0   0   2   2   0   2   0   2   0   0   2   0   0   0   2   0   0   0   0   0   0   0   2   2   2   0   2   2   0   0   2   0   0   2   0   2   0   0   2   2   0   2   2   2   2   0   2   0   2   2   0   2   2   2   2   2   2   2   0   2   2   0   0   0   2   0   0   2   2   0   0   0   2   0   2   2   2   2   2   2   2   2   2   0   0   2   0   0   0   2   2   2   0   0   2   2   0   0   2   2   2   0   0   0   0   2   2   2   0   2   0   0   2   2   0   2   0   2   2   0   2   2   0   0   2   0   2   0   0   0   0   2   2   2   2   2   0   2   2   2   0   2   2   0   0   0   2   0   2   2   0   0   2   0   2   0   2   0   2   2   2   0   0   2   0   0   0
 MK-3-15                0   0   2   0   0   2   0   2   0   2   2   2   0   2   0   0   0   0   2   2   0   0   0   0   2   2   0   2   0   0   2   2   0   0   0   2   2   0   2   0   2   0   0   2   0   0   0   2   0   0   0   0   0   0   0   2   2   2   0   2   2   0   0   2   2   0   2   0   2   0   0   0   2   0   2   0   0   2   0   0   0   2   2   0   2   2   2   2   2   2   2   0   2   2   0   0   0   2   0   0   2   2   0   0   0   2   0   2   2   2   2   2   2   2   2   2   0   0   2   0   0   0   2   2   2   0   0   0   0   0   0   2   2   2   0   2   2   0   2   2   2   0   2   0   0   2   2   2   2   0   2   2   0   0   2   0   0   2   0   2   0   0   0   0   2   2   2   2   2   0   2   0   2   0   2   2   2   2   0   2   0   2   2   0   0   2   0   2   0   2   0   2   2   2   0   0   2   0   0   0
 MK-3-16                0   0   2   0   0   2   0   2   0   2   2   2   0   2   0   0   0   0   2   0   2   0   0   0   2   2   0   0   0   0   2   2   0   0   0   2   2   0   2   2   2   0   0   2   0   0   0   0   0   0   0   0   0   0   0   2   2   2   0   2   2   0   0   2   2   2   2   0   2   0   0   0   2   0   2   0   0   2   0   2   0   2   2   0   2   0   2   2   2   2   2   0   2   2   0   0   0   2   0   0   2   2   0   0   0   2   0   0   2   2   2   2   2   2   2   2   0   0   2   0   2   2   2   2   2   0   0   0   0   0   0   2   0   2   0   2   2   0   2   2   2   0   2   0   0   2   2   2   2   0   2   2   0   0   2   0   0   2   0   2   2   0   0   0   2   2   2   2   2   0   2   0   2   0   2   2   2   2   0   2   0   2   2   0   0   2   0   2   0   2   0   0   2   2   0   0   2   0   0   0
 MK-4-1                 2   2   2   2   2   0   2   0   2   0   0   2   2   2   2   0   2   2   2   0   0   0   2   0   2   2   0   0   0   2   0   2   2   2   0   2   0   2   2   2   2   2   2   2   0   2   2   0   0   2   0   2   0   2   0   0   0   2   2   2   2   0   0   0   2   2   0   2   0   2   2   0   0   0   0   2   0   0   2   2   2   2   2   2   2   2   0   0   0   0   0   2   2   0   2   0   0   2   0   0   0   2   2   2   0   2   0   2   2   0   0   0   0   0   2   2   0   0   0   0   0   2   0   2   2   2   2   2   0   2   2   2   0   2   2   2   0   0   2   0   2   0   0   0   2   2   0   2   2   2   0   2   0   2   0   2   0   0   2   2   0   2   2   0   0   0   2   0   0   2   2   2   2   0   0   0   0   0   0   0   0   0   2   0   0   0   2   0   2   0   2   2   0   0   0   2   2   0   0   2
 MK-4-2                 2   2   2   2   2   0   2   0   2   0   0   2   2   0   0   0   2   2   2   2   0   0   2   0   0   2   0   0   0   2   0   2   2   2   0   2   0   2   2   2   2   2   2   2   0   2   2   0   0   2   2   2   0   2   0   0   0   2   2   2   0   2   0   0   2   2   0   2   0   2   2   0   0   0   0   2   0   0   2   2   2   2   2   2   2   2   0   0   0   0   0   2   2   0   2   0   2   2   0   0   0   2   2   2   0   2   0   2   2   0   2   0   0   0   2   2   0   0   0   0   0   2   2   2   2   2   2   2   0   0   2   2   0   2   2   2   0   0   2   0   0   0   0   0   2   2   0   0   2   0   0   2   0   2   0   2   2   0   2   0   0   2   2   0   0   0   2   2   0   2   2   2   2   0   0   0   0   0   0   0   0   0   2   0   0   0   2   0   2   0   2   2   0   0   0   2   2   0   0   2
 MK-4-3                 2   2   2   2   2   0   2   0   0   0   2   2   0   0   0   0   2   0   2   0   0   0   0   0   0   2   0   0   0   0   0   2   2   0   0   0   2   2   2   2   2   2   2   2   0   2   2   0   0   0   2   2   0   2   0   0   0   2   2   0   0   2   0   0   2   2   0   2   0   2   2   0   0   0   0   2   2   0   0   0   2   2   2   2   2   2   0   0   0   0   0   2   2   0   2   2   2   2   0   0   0   2   2   2   0   2   2   2   2   0   2   0   0   0   2   2   0   0   0   2   0   0   2   0   2   2   2   2   2   0   2   2   0   2   0   2   0   0   2   0   0   2   0   0   2   2   0   0   2   0   0   2   0   2   0   0   2   0   2   0   0   2   2   0   0   0   0   2   0   2   2   2   2   0   0   0   0   0   0   0   0   0   2   0   0   0   2   0   2   0   2   2   0   0   0   2   2   0   0   2
 MK-4-4                 2   2   2   2   2   0   2   0   0   0   2   2   0   0   2   0   2   2   2   0   0   2   0   0   0   2   0   0   0   0   0   2   2   0   0   0   2   2   2   0   2   2   2   2   0   2   2   0   2   0   2   2   0   2   0   0   0   2   2   2   0   2   0   2   2   2   2   2   0   2   2   0   0   0   2   2   2   0   0   0   2   2   2   2   2   0   0   0   0   0   2   2   2   0   2   0   2   2   0   0   0   2   2   0   0   2   2   2   2   2   2   0   0   0   2   2   0   0   0   2   0   2   2   0   2   0   2   2   2   2   2   2   0   2   0   2   0   0   2   0   0   2   0   0   2   2   0   0   2   0   0   2   0   2   0   0   2   0   2   0   0   2   2   0   0   0   0   2   0   2   2   2   0   0   0   0   2   0   0   0   0   0   2   0   0   0   2   0   2   0   2   2   0   0   0   2   2   0   0   2
 MK-4-5                 2   2   2   2   2   0   2   2   0   0   2   0   0   0   2   0   2   2   2   0   0   2   0   0   2   2   0   0   0   0   0   2   2   0   0   0   2   2   2   0   2   2   2   2   0   2   2   0   2   0   2   2   0   2   0   0   0   2   2   0   0   2   0   2   2   2   2   2   0   2   2   2   0   0   2   0   2   0   0   0   2   0   2   2   0   0   2   0   0   0   2   2   2   0   2   0   2   2   0   0   0   2   2   2   0   2   2   2   0   2   2   0   0   0   2   2   0   0   0   2   0   2   2   0   2   0   2   2   2   2   2   2   0   2   0   0   0   2   2   0   0   2   0   0   2   2   0   0   2   0   0   2   2   2   0   2   2   0   2   0   0   2   2   0   0   0   2   2   0   2   2   2   0   0   0   0   2   0   0   0   0   0   2   0   0   0   2   0   2   0   2   2   0   0   0   2   2   2   2   2
 MK-4-6                 0   2   2   2   2   0   2   2   0   0   2   0   0   0   2   0   2   2   2   0   0   2   0   2   2   2   0   0   0   0   0   2   2   0   0   0   2   2   2   0   2   2   2   2   0   2   2   0   2   0   2   2   0   2   0   0   2   2   0   0   0   2   0   2   2   2   2   0   0   2   2   2   0   0   2   0   2   0   0   0   2   0   0   2   0   0   2   0   0   0   2   2   2   0   2   0   2   2   0   0   0   2   2   0   0   2   2   2   0   2   2   0   0   0   2   2   0   0   0   2   0   2   0   0   2   0   2   2   2   2   2   2   0   2   0   0   0   2   2   0   2   0   0   0   2   2   0   0   2   0   0   2   2   2   0   2   2   0   2   0   0   2   2   0   0   0   2   2   0   2   2   0   0   0   0   2   2   0   0   2   0   0   2   0   0   2   2   0   2   0   2   2   0   0   0   2   2   2   2   2
 MK-4-7                 0   2   2   2   2   0   2   2   0   0   2   0   0   0   2   0   2   2   2   0   2   2   0   2   2   2   0   0   0   2   0   2   2   0   0   0   2   0   2   0   2   2   2   0   0   2   2   0   2   0   2   2   0   2   0   0   2   2   0   2   0   2   0   0   2   0   2   0   0   2   2   0   0   0   2   0   2   0   2   0   2   0   2   0   0   0   2   0   0   0   2   2   2   0   2   2   2   2   0   0   2   2   2   0   2   2   2   2   0   2   2   0   0   0   2   2   0   0   0   2   0   2   0   0   2   0   2   2   2   2   2   2   0   2   0   0   0   2   2   0   2   0   0   0   2   2   2   0   2   0   0   2   2   2   0   2   0   0   2   0   0   2   2   0   0   2   2   2   0   2   2   0   0   0   0   2   2   0   2   2   0   0   2   0   0   2   2   0   2   0   2   0   0   0   0   0   2   2   0   2
 MK-4-8                 0   2   2   0   0   0   2   2   0   0   2   0   0   0   2   0   2   2   0   0   2   2   0   2   2   2   0   2   0   2   2   2   2   0   0   0   2   0   2   2   2   2   2   0   0   2   2   0   2   0   2   2   0   2   0   0   2   2   2   0   2   2   0   0   2   0   2   0   0   2   0   2   0   0   2   2   2   0   2   0   2   0   2   2   0   0   2   0   0   0   2   2   2   0   2   2   2   2   2   0   2   2   2   0   2   2   2   2   0   2   2   0   0   0   0   2   0   0   2   2   0   2   0   0   2   0   2   2   2   2   2   0   0   0   0   0   0   2   2   0   2   0   0   0   2   2   2   0   2   0   2   2   2   2   0   2   0   0   2   0   2   2   2   0   0   2   2   2   0   2   0   0   0   0   0   2   2   0   2   2   0   0   0   0   0   0   0   0   2   2   2   0   0   0   0   0   0   2   0   2
 MK-4-9                 0   2   2   0   0   2   2   2   0   0   0   0   0   0   2   0   2   2   0   0   2   2   0   2   2   2   2   2   0   2   2   2   2   0   0   0   2   0   2   2   2   2   2   0   0   2   2   0   0   2   2   2   0   2   0   0   2   2   2   0   2   2   0   0   2   0   2   0   0   2   0   2   0   0   2   0   2   0   2   0   0   0   0   2   0   2   2   0   2   0   2   2   2   0   2   2   0   2   2   0   0   2   2   0   2   2   2   2   2   2   2   0   0   2   0   2   0   0   2   2   0   2   0   0   0   0   2   2   0   2   2   0   2   2   0   0   0   2   0   0   2   0   0   0   0   2   2   0   2   0   2   2   2   2   0   2   0   0   2   0   0   2   2   0   0   2   2   2   2   2   0   0   0   0   0   2   2   0   2   2   0   0   2   0   2   0   0   0   2   2   2   0   0   0   0   0   0   2   0   2
 MK-4-10                0   2   2   0   0   2   2   2   0   0   0   2   0   0   2   0   2   2   0   0   2   0   0   2   2   2   2   2   0   0   2   2   0   0   0   0   2   0   2   2   2   2   2   2   0   2   2   0   0   2   2   2   0   2   0   0   2   2   0   0   2   2   0   2   2   0   2   0   0   2   0   2   0   2   2   0   2   0   2   2   0   0   2   2   0   2   2   0   2   0   2   2   2   0   2   2   2   2   2   0   0   2   2   0   2   2   2   2   2   2   2   0   0   0   0   0   0   0   2   2   0   2   0   0   0   0   2   2   0   0   0   0   0   2   0   0   0   2   2   0   2   0   0   0   0   2   2   0   2   0   2   2   2   2   2   2   2   0   2   0   0   2   2   0   0   2   2   2   2   2   0   0   0   0   0   2   2   0   2   2   0   0   2   0   2   0   0   0   2   2   2   0   0   0   0   0   0   2   0   2
 MK-4-11                0   2   2   0   2   2   2   2   0   0   0   2   0   0   2   0   2   2   0   0   2   0   0   2   2   0   2   2   0   0   2   2   0   0   0   0   2   0   2   0   2   2   2   2   0   2   2   0   0   2   2   2   0   2   0   0   2   2   0   0   2   2   0   2   2   0   2   0   0   2   0   2   0   2   2   0   0   0   2   2   0   0   2   2   0   2   2   0   2   0   2   2   2   0   2   2   2   2   2   2   0   2   2   0   2   2   2   2   2   2   2   0   0   0   0   0   0   0   0   2   2   2   0   0   0   0   2   2   0   0   0   0   0   2   0   0   0   2   2   0   2   0   0   0   0   2   2   0   0   0   2   2   2   2   2   2   2   0   2   0   0   2   2   0   0   2   2   0   2   2   0   0   0   0   0   2   2   0   2   2   0   0   2   0   2   0   0   0   2   0   2   2   0   0   0   0   0   2   0   2
 MK-4-12                0   2   2   0   2   0   2   2   0   0   0   2   0   0   2   0   2   2   0   0   2   0   0   2   2   2   2   2   0   0   2   2   0   2   0   0   2   0   2   0   2   0   2   2   0   2   2   0   0   2   0   0   0   2   2   0   2   2   0   0   2   2   0   2   2   0   2   0   0   2   0   2   0   2   2   0   0   0   2   2   0   0   2   0   0   2   2   0   2   0   2   2   2   2   2   2   2   2   2   2   0   2   2   0   2   2   2   2   2   0   2   0   0   0   0   0   0   0   2   2   2   2   0   0   0   0   0   2   0   0   0   0   0   2   0   0   0   2   2   2   2   0   0   0   0   2   0   0   0   0   0   2   2   2   2   2   2   0   2   0   0   2   0   2   0   2   2   0   2   2   0   0   2   0   0   0   2   0   2   0   0   0   2   0   2   0   0   0   2   0   2   2   0   0   0   0   0   2   0   2
 MK-4-13                0   2   2   0   2   0   2   2   0   0   0   2   0   0   2   0   2   2   0   0   2   2   0   2   2   2   2   2   2   0   2   2   0   2   0   0   2   0   2   0   2   0   2   2   0   0   2   0   0   2   0   0   0   2   0   0   2   2   0   0   2   2   0   2   2   0   0   0   0   2   0   2   0   2   2   0   0   0   2   2   2   0   2   0   0   2   0   0   0   0   2   2   2   2   2   2   2   2   2   2   0   2   0   0   2   2   2   2   0   0   2   2   0   0   0   0   0   0   2   2   2   2   0   0   2   0   0   2   0   0   2   0   0   2   0   0   0   2   2   2   2   0   2   0   0   2   0   2   2   0   0   2   2   2   2   2   2   0   2   0   0   2   2   0   0   0   2   0   2   2   0   0   2   0   0   0   2   0   2   0   0   0   2   0   2   0   0   0   2   0   2   2   0   0   0   0   0   2   0   2
 MK-4-14                0   2   2   0   2   0   0   2   0   0   2   2   0   0   2   0   2   2   0   0   2   2   0   2   2   2   2   2   0   0   2   2   0   2   0   0   2   2   0   0   2   0   2   2   0   2   0   0   0   2   0   0   0   2   0   0   2   2   2   0   2   2   0   2   2   2   0   2   0   2   0   2   2   2   2   0   0   0   2   2   2   2   2   0   0   2   2   0   0   0   2   2   2   2   0   2   0   2   2   2   0   2   0   0   2   2   2   2   2   0   2   2   0   0   0   2   0   0   2   2   2   2   0   0   2   0   0   2   0   0   2   0   0   2   0   0   0   2   2   2   2   2   2   0   0   2   0   0   2   0   0   0   0   2   0   2   2   0   2   0   0   2   2   0   0   0   2   0   2   0   2   0   2   0   0   0   2   0   2   0   0   0   2   0   2   0   0   0   0   0   2   2   0   0   0   0   0   2   0   2
 MK-4-15                0   2   2   0   2   0   0   2   0   0   2   2   0   0   2   0   2   2   0   0   2   2   0   2   2   2   2   2   2   0   2   0   0   2   0   0   2   2   0   2   2   0   2   2   0   2   0   0   0   2   0   0   0   2   0   0   2   2   2   0   2   0   0   2   0   2   0   2   0   2   0   2   2   2   2   0   0   0   0   2   2   2   2   0   2   2   2   0   0   0   2   2   2   2   0   2   2   0   2   2   0   2   0   0   2   2   2   2   2   2   2   2   0   0   0   2   0   2   2   2   2   0   0   0   2   0   0   2   0   0   0   0   0   2   0   2   0   2   2   2   2   2   2   0   0   2   2   0   2   0   0   0   0   2   0   2   2   0   2   0   0   0   2   0   0   2   2   2   2   2   2   0   2   0   0   0   2   0   0   0   2   0   0   0   2   0   0   0   0   0   0   2   0   2   0   0   0   2   0   2
 MK-4-16                0   2   2   0   2   0   0   2   0   0   2   0   0   0   2   0   2   2   0   0   0   2   2   2   2   2   2   2   2   0   2   0   0   2   0   0   2   2   0   2   2   2   2   2   0   2   0   0   0   2   2   0   0   2   2   0   2   2   2   0   2   0   2   2   0   2   0   2   0   2   0   2   2   2   2   0   0   0   0   2   2   2   2   0   2   2   2   2   0   2   2   2   2   2   0   2   2   0   2   2   0   2   0   0   2   2   2   2   2   2   2   2   0   0   0   2   0   2   2   2   2   0   0   0   2   0   2   2   0   0   0   0   2   2   0   2   0   2   2   2   2   2   2   0   0   2   2   0   2   0   0   0   0   2   0   2   0   0   2   0   0   0   2   0   0   2   0   2   0   2   2   0   2   0   0   0   2   0   0   2   2   0   0   0   2   0   0   0   0   0   0   2   0   2   0   0   0   2   0   2
 MK-5-1                 2   0   2   0   2   0   0   0   2   2   2   2   0   2   0   2   0   2   2   0   0   0   2   2   0   2   0   0   0   2   0   0   2   2   2   0   0   0   0   0   0   2   2   2   0   2   0   2   2   0   0   2   2   0   0   2   2   2   0   0   0   2   0   0   2   2   0   2   2   0   2   2   2   2   2   2   2   0   2   2   2   2   0   2   2   2   0   2   0   0   2   0   2   2   0   2   2   0   2   0   2   2   2   2   0   2   2   0   2   2   2   0   2   0   0   2   2   0   0   0   0   2   0   0   2   0   0   0   0   0   2   0   2   0   2   0   2   2   2   2   0   0   0   2   2   0   2   2   2   2   2   0   2   2   0   0   0   0   0   0   2   0   2   0   0   0   0   2   0   2   0   0   2   0   0   0   0   2   0   2   2   2   2   0   0   2   0   2   0   2   2   0   2   0   0   0   0   0   0   2
 MK-5-2                 2   0   2   0   0   0   0   0   2   2   2   2   0   2   2   2   0   2   2   0   0   0   2   2   0   2   0   0   0   0   0   0   2   2   2   0   0   2   0   0   0   2   2   2   0   2   0   2   2   0   0   0   2   0   0   2   2   2   0   0   0   0   0   0   2   2   0   2   2   2   0   2   0   2   2   2   0   0   2   2   2   2   0   2   2   0   2   2   0   0   0   0   2   2   0   2   2   0   2   0   2   2   2   2   0   2   2   0   2   2   2   0   2   0   0   2   2   0   2   0   0   2   0   0   2   0   0   0   2   0   2   0   2   0   2   0   2   2   2   2   0   0   0   2   2   0   2   0   0   2   2   0   2   2   0   0   0   0   0   0   2   0   0   2   2   0   2   0   0   2   0   0   2   0   0   0   0   2   2   2   2   0   2   0   0   2   0   0   0   2   2   0   2   0   0   0   2   0   0   2
 MK-5-3                 0   0   2   0   0   0   2   0   2   2   2   2   0   2   2   2   0   2   0   0   0   0   2   2   0   2   0   0   0   2   0   0   2   2   2   0   0   2   0   0   2   2   2   2   0   2   0   2   2   0   0   0   2   0   0   2   2   2   0   0   0   2   0   0   2   2   2   2   2   2   0   0   0   2   0   2   0   0   0   2   2   2   0   2   2   0   2   2   0   0   0   0   2   2   0   0   2   0   2   2   2   2   2   2   0   2   2   2   2   2   2   0   0   2   0   2   2   0   2   0   0   2   0   0   2   2   0   0   2   0   2   0   0   0   2   2   2   2   2   2   0   0   0   2   2   0   2   0   0   2   2   0   2   2   0   2   0   0   0   0   2   0   0   2   2   0   2   0   2   2   0   0   2   0   0   0   0   2   2   2   2   0   2   0   0   2   0   0   0   2   2   0   0   0   0   0   2   2   0   2
 MK-5-4                 0   0   2   0   0   0   2   0   2   2   2   2   0   0   2   2   0   2   0   0   0   0   2   2   0   2   2   0   0   0   0   0   2   2   2   0   0   0   0   0   2   2   2   2   0   0   0   2   2   0   0   0   2   0   0   2   2   2   0   2   2   0   0   2   2   2   2   2   2   2   0   2   0   2   0   2   0   0   0   2   2   2   0   2   2   0   0   2   0   0   0   2   2   2   2   0   2   0   2   0   2   2   2   2   0   2   0   2   2   2   2   0   0   2   0   0   2   0   2   0   0   2   0   0   2   0   0   0   2   0   2   0   0   0   2   2   2   2   2   2   0   0   0   2   2   0   2   0   0   2   2   0   2   2   0   2   0   0   0   2   2   2   0   2   2   0   0   0   2   2   0   0   0   0   0   0   0   2   2   2   2   0   2   0   0   2   0   0   0   2   2   0   2   2   0   0   2   2   0   2
 MK-5-5                 0   0   2   0   2   2   2   0   0   2   2   2   0   0   2   2   0   2   0   0   0   0   2   2   0   2   0   0   0   0   0   0   2   2   2   0   0   0   0   0   2   2   2   2   0   0   0   2   2   2   0   0   2   0   0   2   2   2   2   2   2   0   0   2   2   2   2   2   2   2   0   2   2   2   2   2   0   0   0   2   2   2   0   2   2   0   0   2   0   0   0   0   2   2   0   0   2   0   0   0   2   2   2   2   0   2   0   2   2   2   2   0   0   2   2   0   2   0   2   0   0   0   0   0   2   0   0   0   2   2   2   0   0   2   2   2   2   0   2   2   2   0   0   2   2   0   2   0   0   2   2   0   2   2   0   2   0   0   0   0   0   2   0   2   0   0   0   0   2   2   0   0   0   2   0   0   0   2   2   2   2   0   2   0   0   2   0   0   2   2   2   0   2   2   0   2   2   2   0   2
 MK-5-6                 0   0   2   0   2   0   2   0   0   2   2   2   0   0   2   2   0   2   0   0   0   0   2   2   0   0   0   0   0   0   0   0   2   2   2   0   0   0   0   0   2   2   2   2   2   0   0   2   2   2   0   0   2   0   0   0   2   2   0   2   2   0   0   2   2   2   2   2   2   2   0   2   2   2   0   2   0   0   0   2   2   2   0   0   2   0   0   0   0   2   0   0   2   2   0   0   2   0   0   0   0   0   2   2   0   2   0   2   0   2   2   0   0   2   0   0   2   0   2   0   0   0   0   0   2   0   0   0   2   2   2   0   0   2   2   2   0   0   2   2   2   0   0   2   0   2   2   0   0   2   2   0   2   0   0   0   0   0   0   0   2   2   2   2   0   0   0   0   2   2   0   0   2   2   0   0   0   2   2   2   2   0   2   0   0   2   2   0   2   2   2   0   2   2   0   2   2   2   0   2
 MK-5-7                 0   0   2   0   2   0   2   0   2   2   0   0   0   0   2   2   2   2   0   0   0   0   2   2   0   0   0   2   0   0   0   0   2   2   2   0   0   0   0   0   2   2   2   2   0   0   0   2   2   0   0   0   2   0   0   0   2   2   0   2   2   0   0   2   2   2   2   2   2   2   0   0   2   2   0   2   0   2   0   2   0   2   0   0   2   0   0   0   0   2   0   0   2   2   0   0   2   0   2   0   0   0   0   2   0   2   0   2   0   0   2   0   0   2   0   0   2   0   2   0   0   0   0   0   2   0   0   0   2   2   2   0   0   2   2   2   0   0   0   2   2   0   0   0   0   2   0   2   0   2   2   0   2   2   0   0   0   0   0   0   2   2   2   2   0   2   0   0   2   2   2   2   2   0   0   0   0   2   2   2   2   0   2   0   0   2   2   0   2   2   2   0   2   2   0   2   2   2   0   2
 MK-5-8                 0   0   2   0   2   2   2   0   2   2   0   2   0   0   2   2   2   2   0   0   0   0   2   0   0   0   0   2   0   0   0   0   2   2   2   0   0   0   0   0   2   2   2   2   0   0   0   2   0   0   0   0   0   0   0   2   2   2   0   2   2   0   0   2   2   0   2   2   2   2   0   0   2   2   0   2   0   0   2   2   0   2   0   0   2   0   0   0   0   2   0   2   2   2   0   0   2   0   2   0   0   0   0   2   0   2   0   2   0   0   2   0   0   2   0   0   2   0   0   2   0   0   0   0   2   0   0   0   2   2   0   0   0   2   2   2   0   2   0   2   2   0   0   0   0   2   0   2   0   2   0   0   2   0   0   0   0   0   0   0   2   2   2   2   2   2   2   2   2   2   2   2   2   0   0   0   0   2   0   2   2   0   2   2   0   2   2   0   2   0   2   0   2   2   0   2   2   2   0   2
 MK-5-9                 0   0   2   0   2   2   2   0   2   2   0   2   2   2   0   2   2   2   0   2   0   0   2   0   0   0   0   2   0   0   0   0   2   2   2   0   0   0   0   2   2   2   0   2   0   0   0   2   0   0   2   0   0   0   0   2   2   2   0   2   2   0   0   2   2   0   2   2   2   2   0   0   2   2   0   2   2   0   2   2   0   0   0   0   2   0   0   2   0   2   0   2   2   2   0   0   2   0   2   0   0   0   0   2   0   2   0   2   0   0   2   2   0   2   0   0   2   0   0   2   0   0   0   0   2   0   0   0   2   0   0   0   0   2   2   2   0   2   0   2   2   0   2   2   0   2   0   2   0   2   0   0   2   0   0   0   0   0   0   2   2   2   2   2   2   2   2   2   0   2   2   2   2   0   0   0   2   2   0   2   0   0   2   2   0   2   0   0   2   0   2   0   2   2   0   0   2   2   0   2
 MK-5-10                0   0   2   0   2   2   2   0   2   2   0   2   2   0   0   2   2   2   0   0   2   0   2   0   2   0   0   2   0   0   0   0   2   0   2   0   0   0   0   2   2   2   0   2   0   2   0   2   0   0   2   0   0   0   0   2   2   2   0   0   0   0   0   0   2   0   2   2   0   2   0   0   0   2   0   2   2   0   0   2   0   0   0   0   0   0   0   2   0   2   0   2   2   2   0   0   2   0   0   0   2   0   0   2   2   2   0   2   0   0   2   2   0   2   0   0   2   0   0   2   0   0   0   0   2   2   0   0   2   2   0   0   0   2   2   2   0   2   0   0   2   0   2   2   0   2   0   2   0   2   0   0   2   0   0   0   0   0   0   2   2   2   2   0   2   2   2   2   0   2   2   2   2   0   0   0   0   2   0   0   0   0   2   2   0   2   0   0   2   0   2   0   2   2   0   0   2   2   0   2
 MK-5-11                0   0   2   0   2   2   2   0   2   2   0   2   2   0   0   2   2   0   0   0   0   0   2   0   2   0   0   2   0   0   0   0   2   0   2   0   0   2   0   2   2   2   0   2   0   2   0   2   0   0   2   0   0   0   0   2   2   2   0   0   0   0   0   0   2   0   2   2   0   2   0   0   0   2   0   2   2   0   2   2   0   0   2   0   0   2   0   2   0   2   0   2   2   2   0   0   2   0   0   0   2   0   2   2   2   2   0   2   0   0   2   2   0   2   0   0   2   0   0   2   2   0   0   0   2   2   0   0   2   2   0   0   0   2   2   2   2   2   0   0   2   0   2   2   2   2   0   2   2   2   0   0   2   0   0   0   0   0   0   2   0   2   0   0   2   2   2   2   0   2   2   2   0   0   0   0   0   2   0   2   2   0   2   0   0   2   0   0   2   0   2   0   2   2   0   0   2   2   0   0
 MK-5-12                0   0   2   0   2   2   2   2   2   2   0   2   2   0   0   0   2   0   0   2   0   0   2   0   2   2   0   2   0   0   0   0   2   0   2   0   0   2   0   2   2   2   0   2   0   0   0   2   2   0   2   2   0   0   0   2   2   2   0   0   0   0   0   0   2   0   2   2   0   2   0   0   0   2   0   0   2   0   2   2   0   0   2   0   0   2   0   2   0   2   0   2   2   2   0   0   2   0   0   2   2   0   2   2   2   2   0   2   0   0   2   2   0   2   0   0   2   0   0   2   2   0   0   0   2   0   0   0   2   2   0   0   0   2   2   2   2   2   0   0   2   2   2   2   2   2   2   2   2   2   0   0   2   0   0   0   0   0   0   2   0   2   0   0   2   2   2   2   0   2   2   2   0   0   0   0   0   2   0   2   2   0   2   0   0   2   0   0   2   0   2   0   0   2   0   0   2   2   0   2
 MK-5-13                0   0   0   0   2   2   2   2   2   2   0   0   2   0   0   2   2   0   0   2   0   0   2   0   2   2   0   2   0   0   0   0   2   0   2   0   0   2   0   2   2   2   0   2   0   0   0   2   2   0   2   2   0   0   0   2   2   0   0   0   0   0   0   0   2   0   2   2   0   2   0   0   0   2   0   0   2   0   2   2   0   2   2   0   0   2   0   2   0   2   0   2   2   2   0   0   2   0   0   2   2   0   2   2   2   2   0   0   0   0   2   2   0   2   0   0   2   0   0   2   2   0   0   0   2   0   0   0   2   2   0   0   0   0   2   2   2   0   0   0   2   0   2   0   2   2   2   2   2   2   0   0   2   2   0   0   0   0   0   2   0   2   0   0   2   2   2   2   0   2   2   2   0   0   0   0   0   2   0   2   2   2   2   2   0   2   0   0   2   2   2   2   0   2   0   0   2   2   0   2
 MK-5-14                0   0   0   0   2   0   2   2   2   2   0   0   2   0   0   2   2   0   0   2   0   2   0   0   2   2   0   2   0   0   0   0   2   0   2   0   0   0   2   2   2   2   0   2   0   0   0   2   2   0   2   2   0   0   0   2   2   0   0   0   0   0   0   0   2   0   2   2   0   2   0   0   0   2   0   2   2   0   2   2   0   2   0   0   0   2   0   2   0   2   2   2   2   0   2   0   2   0   0   2   2   0   2   2   2   2   0   0   0   0   2   2   0   2   0   0   2   0   0   2   2   0   0   0   2   0   0   0   2   2   2   0   0   0   2   2   2   0   2   0   2   0   2   0   2   2   2   2   2   2   0   0   2   2   0   0   0   0   0   2   0   2   0   0   2   2   2   0   0   0   2   2   0   0   0   0   0   2   0   2   2   0   2   2   0   2   0   2   2   0   2   2   0   2   2   0   0   2   2   2
 MK-5-15                0   0   0   0   2   0   2   2   2   2   0   0   2   0   0   2   2   2   2   2   0   2   0   0   2   2   0   2   0   0   0   0   2   0   2   0   0   0   2   2   0   2   0   2   0   0   0   2   2   0   2   0   2   0   0   2   2   0   0   0   2   0   0   0   2   0   2   2   0   0   0   0   0   2   2   0   2   0   2   2   0   2   0   0   0   2   0   0   0   0   2   2   2   0   2   0   2   2   0   2   2   0   2   2   2   2   2   0   0   0   2   2   0   2   0   0   2   0   0   2   2   0   0   0   2   0   0   0   2   2   0   0   0   0   2   2   2   0   2   0   2   0   2   2   2   2   2   2   2   2   0   0   2   2   0   0   0   0   0   0   0   2   0   0   2   2   2   0   0   0   2   2   0   0   0   0   0   2   0   2   2   0   2   2   0   2   0   2   2   2   2   2   0   2   2   0   2   0   2   2
 MK-5-16                0   0   0   0   2   0   2   2   2   2   0   0   2   0   0   2   2   0   2   2   0   2   0   0   2   2   0   2   0   0   0   0   2   0   2   0   0   2   2   2   0   0   0   0   0   0   0   2   2   0   2   0   2   0   0   2   2   0   0   0   2   0   2   0   2   0   2   2   0   2   0   2   0   2   2   2   2   0   2   2   0   2   0   0   2   2   0   2   0   0   2   2   2   0   2   0   2   2   0   2   2   0   2   2   2   0   2   0   0   0   2   2   0   2   0   2   2   0   0   0   0   0   0   0   2   0   0   0   2   2   0   0   0   0   2   2   0   0   2   0   2   0   2   2   2   2   2   2   2   0   0   0   2   2   0   0   0   0   0   0   0   2   2   0   2   2   2   0   0   0   2   2   0   0   0   0   0   2   0   0   2   2   2   2   0   2   0   2   2   2   2   2   0   2   2   0   2   0   2   2
 MK-6-1                 2   0   2   2   0   2   0   2   0   0   0   2   2   2   2   2   2   2   2   0   0   0   2   2   0   0   0   0   0   0   2   2   2   2   2   2   2   2   0   0   0   2   0   0   2   0   0   0   0   0   2   2   0   2   2   0   0   2   2   2   2   0   2   0   2   2   0   2   0   2   2   2   2   2   0   2   2   0   0   2   2   2   2   0   2   2   2   2   2   0   0   2   0   2   2   0   0   2   2   2   0   0   2   2   0   0   2   0   2   0   2   0   0   2   2   0   0   2   2   2   0   0   2   2   2   2   0   0   0   2   0   0   0   2   0   2   2   2   0   2   0   0   0   0   2   2   2   2   0   0   0   2   0   0   0   0   0   0   2   2   2   2   2   0   0   0   0   0   2   0   0   2   0   0   2   0   2   2   0   2   2   0   2   0   0   0   0   0   2   2   0   0   2   0   2   0   0   0   2   0
 MK-6-2                 2   2   2   2   0   2   0   0   0   0   0   2   2   2   2   2   2   2   2   0   0   0   2   2   0   0   0   0   0   0   2   2   2   2   2   2   2   2   0   0   0   2   0   0   2   0   0   0   0   0   2   2   0   2   2   0   0   0   2   2   2   0   0   0   0   2   2   2   0   2   2   2   2   2   0   2   2   0   0   2   2   2   2   0   2   2   2   2   2   0   2   2   0   2   2   0   0   2   2   2   0   0   2   2   0   0   2   0   0   0   2   0   0   2   2   0   0   2   2   2   0   0   2   2   2   0   0   2   0   2   2   0   0   2   0   2   2   2   0   2   0   0   0   0   2   2   2   2   0   0   2   2   0   0   0   0   0   2   2   2   2   0   2   0   0   0   0   0   2   0   0   2   2   0   2   0   2   2   2   2   2   0   0   0   0   0   0   0   2   2   0   0   2   2   2   0   0   2   2   0
 MK-6-3                 2   2   2   2   0   2   0   2   0   2   0   2   2   2   2   2   2   2   2   0   0   0   2   2   0   0   0   0   0   0   2   2   2   2   2   2   2   2   2   0   2   2   2   0   2   0   0   0   0   0   2   2   0   0   2   0   0   0   2   2   2   0   0   0   0   0   2   2   0   2   2   2   2   2   0   2   2   0   0   2   2   2   2   0   2   0   2   2   2   0   2   2   0   2   2   2   2   2   2   2   0   0   2   2   2   0   2   0   0   0   2   2   0   2   2   0   0   2   2   2   2   0   2   2   2   0   2   2   0   2   2   0   0   2   0   2   0   0   2   2   0   0   0   0   2   2   2   2   0   0   2   2   0   2   0   0   0   2   2   2   2   0   2   0   0   0   0   0   2   2   0   2   2   0   2   0   2   0   2   0   2   0   0   0   0   0   0   0   2   2   0   0   2   2   2   0   0   2   0   0
 MK-6-4                 2   2   2   2   0   2   0   2   0   2   0   2   2   2   2   2   0   2   2   0   0   2   2   2   0   0   0   0   0   0   2   2   2   2   2   2   2   2   2   0   2   2   2   0   2   0   0   0   0   0   2   2   0   0   2   0   0   0   2   2   2   0   0   0   0   0   2   2   0   2   2   2   2   2   0   2   2   0   0   2   2   2   2   2   2   0   2   2   2   0   2   2   0   2   2   2   2   2   2   2   0   0   2   2   0   0   2   0   2   0   2   2   0   2   0   0   0   0   2   2   2   2   2   2   2   0   2   2   0   2   2   0   0   0   0   2   0   0   2   2   0   0   0   0   2   2   2   2   0   0   2   2   0   2   0   0   0   2   2   2   2   2   2   0   0   2   2   0   2   2   0   2   2   0   2   0   2   0   2   0   2   2   0   2   0   0   0   0   2   2   0   0   0   2   2   0   0   2   2   0
 MK-6-5                 2   2   2   2   0   2   0   2   0   2   0   2   2   2   0   2   0   2   2   0   0   2   2   2   0   0   0   2   0   0   0   2   2   2   0   2   2   2   2   2   2   2   2   0   2   0   0   0   0   0   2   2   0   0   2   0   0   0   2   2   2   0   0   0   0   0   2   2   0   2   2   0   2   2   0   2   2   0   0   2   2   2   2   0   2   0   2   2   2   0   2   2   0   2   2   2   0   0   2   2   0   0   2   2   0   0   2   0   0   0   2   2   0   2   0   2   0   0   2   2   2   2   2   2   2   0   2   2   2   2   2   0   0   0   0   2   0   0   2   2   0   0   0   2   2   2   2   2   2   2   2   0   0   2   2   0   0   2   2   2   0   2   2   0   0   2   2   0   2   2   0   2   2   0   2   2   2   0   2   0   2   2   0   2   0   0   0   0   2   2   0   0   0   2   2   0   2   2   0   0
 MK-6-6                 0   2   2   2   2   2   0   2   0   2   0   2   2   0   0   2   0   2   2   0   0   2   2   2   0   0   0   2   0   0   0   2   2   2   0   2   2   2   2   2   2   2   2   0   2   0   0   0   0   0   2   2   0   0   0   0   0   0   2   2   2   0   0   2   0   0   2   2   0   2   2   2   2   2   0   2   2   0   0   2   2   2   2   0   2   0   2   2   2   0   0   2   0   2   2   2   0   0   0   2   0   0   2   2   0   0   2   0   0   0   0   0   0   2   0   2   0   2   0   2   0   2   2   2   2   0   2   2   2   2   2   0   0   0   0   2   0   0   2   0   0   0   0   0   2   2   2   2   2   2   2   0   0   2   2   0   0   2   2   2   0   2   2   0   0   2   2   0   2   2   0   2   2   0   2   2   2   0   2   0   2   2   0   2   0   0   0   0   2   2   0   2   0   2   0   0   2   2   0   0
 MK-6-7                 0   2   2   2   2   2   0   2   2   2   0   2   0   0   0   2   0   2   2   0   0   2   2   2   0   0   0   2   0   2   0   2   2   2   0   2   2   2   2   2   2   2   2   0   2   0   0   0   0   0   2   2   0   0   0   0   0   0   0   2   2   0   0   2   0   0   2   2   0   2   2   2   2   0   0   0   2   2   0   2   2   0   2   0   2   0   2   2   2   0   0   2   0   2   2   2   0   2   0   2   0   0   2   2   2   0   2   0   0   0   0   0   0   2   0   2   0   2   2   2   2   2   2   2   2   0   2   0   0   2   2   0   0   0   0   2   0   0   2   0   0   0   0   0   2   2   2   2   0   2   2   0   0   2   2   0   0   2   0   2   0   2   2   0   0   0   2   2   2   2   0   2   2   0   2   0   2   0   2   0   2   2   0   2   0   0   2   0   2   2   0   2   0   2   2   2   2   0   0   0
 MK-6-8                 0   2   2   2   2   0   0   2   2   2   0   2   0   0   0   2   0   2   2   0   0   2   2   2   0   0   0   2   0   2   0   2   2   2   0   2   2   2   0   2   2   2   2   0   2   0   0   0   0   0   2   2   0   0   0   0   0   0   0   2   2   0   0   2   2   0   2   2   0   2   2   2   2   0   0   0   2   2   0   2   2   0   2   2   2   0   2   2   2   0   0   2   0   2   2   2   0   2   0   2   0   0   2   2   2   0   2   0   0   0   0   0   0   2   0   2   0   2   2   0   2   2   0   2   2   0   2   0   0   2   2   0   0   0   0   2   0   0   2   0   0   0   0   2   2   0   2   2   0   0   2   0   0   2   2   0   0   2   0   2   0   0   2   0   2   0   2   2   2   2   0   2   2   2   2   2   0   0   2   0   2   2   0   2   0   0   2   0   2   2   0   2   0   2   2   2   2   0   0   0
 MK-6-9                 0   2   0   2   2   0   0   0   2   2   0   2   0   0   0   2   0   2   2   0   0   2   2   2   0   0   0   2   0   2   0   2   2   2   0   2   0   2   0   2   2   2   2   0   2   0   0   0   0   0   2   2   0   0   0   0   0   0   0   2   2   0   0   2   0   0   2   2   0   2   2   2   2   0   0   0   2   2   0   2   2   0   2   0   2   0   2   2   2   0   2   2   0   2   2   2   0   2   0   2   0   0   2   2   2   2   2   0   0   0   0   0   2   2   0   2   0   0   2   0   2   2   0   2   2   0   2   0   0   2   2   0   0   0   0   2   0   0   2   0   0   0   0   2   2   0   0   0   0   0   2   0   0   2   0   0   0   2   0   0   2   2   2   0   0   0   2   2   2   2   0   2   2   2   2   2   2   0   2   0   2   2   0   2   0   0   0   2   2   2   0   2   0   2   2   2   2   0   0   0
 MK-6-10                0   2   0   2   0   0   0   0   0   2   0   2   0   0   0   2   0   2   2   0   0   2   2   2   0   0   0   2   0   2   0   2   2   2   0   2   0   0   0   2   2   2   2   2   2   0   0   2   0   0   2   0   0   0   0   0   0   0   0   2   2   0   0   2   0   0   0   2   0   2   2   0   2   0   0   0   2   2   0   2   2   0   0   0   2   0   2   2   2   0   2   2   0   2   0   2   0   2   0   2   0   0   2   2   2   2   2   0   0   0   0   0   2   2   2   2   0   0   2   0   2   2   0   0   2   0   2   0   2   2   2   0   2   2   0   2   0   0   2   0   0   0   0   2   2   0   0   0   0   0   2   2   0   2   0   0   0   2   0   0   2   2   0   0   0   0   2   0   2   0   2   2   2   2   2   2   2   0   2   0   2   2   0   2   2   0   0   2   2   2   0   2   0   2   2   2   2   0   0   0
 MK-6-11                0   2   0   2   0   0   2   0   0   2   0   2   0   0   0   2   0   2   2   0   0   2   2   2   0   0   2   2   0   2   0   2   0   2   0   2   0   0   0   2   2   0   2   2   0   0   0   2   0   0   2   0   0   0   0   0   0   0   0   2   2   0   0   0   2   0   0   2   2   2   2   0   2   0   0   0   2   2   0   2   2   0   0   0   2   0   2   2   2   0   2   2   0   2   0   2   0   2   0   2   0   2   2   2   2   0   2   2   0   0   0   2   2   2   2   2   0   0   2   0   2   2   0   0   2   0   2   0   2   2   2   0   2   2   0   2   0   0   2   0   0   0   0   2   2   0   0   0   0   0   2   2   0   2   0   0   0   2   0   0   2   2   0   0   0   0   2   0   2   0   2   2   2   2   2   2   2   0   2   0   2   2   0   2   2   0   0   2   0   2   0   2   2   2   2   2   2   0   0   0
 MK-6-12                0   2   0   2   0   2   2   0   0   2   0   0   0   0   0   2   0   2   2   0   0   2   2   2   0   0   2   2   0   0   0   2   0   2   0   2   0   0   0   2   2   0   2   2   0   0   0   2   2   0   2   0   0   0   0   0   0   0   0   2   2   0   0   0   2   2   0   2   2   2   0   0   2   0   0   2   2   0   0   2   2   0   0   2   2   0   2   2   2   0   2   2   0   2   0   2   0   0   0   2   0   2   2   2   2   0   2   2   0   0   0   2   2   2   2   2   0   0   2   0   2   2   0   0   2   0   2   0   0   2   2   0   2   2   0   2   0   0   2   2   0   0   0   2   2   0   0   0   0   0   2   2   0   2   0   0   0   2   0   0   2   2   0   0   2   0   2   0   2   0   2   0   2   2   2   2   0   0   2   0   2   2   0   2   0   0   0   2   0   2   0   2   2   2   2   2   2   0   0   0
 MK-6-13                0   2   0   2   0   2   2   2   0   2   0   0   0   2   0   2   0   0   0   0   0   2   2   2   2   0   2   2   0   0   0   0   0   2   0   2   0   2   0   2   2   0   2   0   0   0   0   2   2   0   2   0   0   0   0   2   0   0   0   0   2   0   0   0   2   2   0   2   0   2   0   0   0   0   0   2   2   0   0   2   2   2   0   2   2   0   2   2   2   0   2   2   0   2   2   2   0   0   0   2   0   2   2   2   2   0   2   2   0   0   0   2   2   2   2   2   0   0   2   0   2   2   0   0   2   0   2   0   0   0   2   0   2   2   0   2   0   0   2   2   0   0   0   2   2   2   0   0   0   0   2   2   0   2   0   2   0   2   0   0   2   2   0   0   2   2   2   0   2   0   2   2   2   2   2   2   0   0   2   0   2   2   0   0   0   0   0   2   0   2   0   2   2   2   2   2   2   0   0   0
 MK-6-14                0   2   0   2   0   2   2   2   0   2   0   0   0   2   0   2   0   0   0   0   0   2   2   2   2   0   2   2   0   0   0   2   0   2   0   2   0   2   0   2   2   0   2   0   0   0   0   2   2   0   2   2   0   0   0   2   0   0   0   0   2   0   0   0   2   2   0   2   0   2   0   0   0   0   0   2   2   0   0   2   2   2   0   2   2   0   0   2   2   0   2   2   0   2   2   2   0   0   0   2   0   0   2   2   2   0   2   2   0   0   0   2   2   2   2   2   0   0   2   0   2   2   0   0   2   0   2   0   0   0   0   0   2   2   0   2   0   0   2   2   0   2   2   2   2   2   0   0   0   2   2   2   0   2   0   2   0   2   0   0   0   2   0   0   2   2   2   0   0   2   2   2   2   2   2   2   0   0   2   0   2   2   2   0   0   0   0   2   0   2   0   2   2   2   2   2   2   2   0   0
 MK-6-15                2   2   0   2   0   2   2   0   2   2   0   0   0   2   0   2   0   0   0   0   0   2   2   2   2   0   2   2   2   0   0   2   0   2   0   2   0   2   0   2   2   0   2   0   0   0   0   2   2   0   2   2   0   0   0   2   0   0   0   0   2   0   0   0   2   2   0   2   0   2   0   0   0   2   0   0   2   0   0   2   2   2   2   0   2   0   0   2   2   0   2   2   0   2   0   2   2   0   0   2   0   0   2   2   2   0   0   2   2   0   0   2   2   2   2   2   0   0   2   0   2   2   0   0   2   0   2   0   0   0   2   0   2   0   0   2   0   0   2   2   0   2   0   2   2   2   0   0   0   0   2   2   0   2   0   0   0   2   0   0   0   2   0   0   2   2   2   0   0   2   2   2   2   2   2   2   2   2   2   0   2   2   0   0   0   2   2   2   0   2   0   0   2   2   2   2   2   2   0   0
 MK-6-16                2   0   0   2   0   2   2   2   2   2   0   0   0   2   0   2   0   0   0   0   0   0   2   2   2   0   2   2   2   0   0   2   0   2   0   2   0   2   0   2   2   0   2   0   0   0   0   2   2   0   2   0   0   0   0   2   0   0   0   0   2   0   0   0   2   2   2   0   0   2   0   0   0   2   0   0   2   2   0   2   2   2   2   0   2   0   0   2   2   0   2   2   0   0   0   2   2   0   0   0   0   0   2   2   0   0   2   2   2   0   0   0   2   2   0   2   0   0   2   0   2   2   2   2   2   0   0   0   0   0   2   0   2   0   0   2   2   0   2   2   0   2   0   2   2   2   0   0   0   0   2   2   0   0   0   0   0   2   0   0   0   2   0   2   0   2   2   0   0   2   2   2   2   2   2   2   2   2   2   0   2   2   0   2   0   2   2   2   0   2   0   0   0   2   2   2   2   2   0   0
 
!****************************************** Phenotypic Data **********************************************************
!-100.0 is resevred for missing phenotype
SimulatedTrait1        15.3468   16.5532   14.9472   13.2601   16.6158   15.1039   13.9865   15.5447   15.4072   15.3538   15.0158   15.2700   14.1248   15.6238   17.8584   15.4210   14.8233   16.4489   16.1137   15.4406   16.1544   14.8602   14.7817   13.6457   15.5002   15.7527   15.7463   14.1400   14.5510   15.3570   15.0975   15.0179   16.2311   14.1886   16.5550   16.1619   14.9763   14.2346   15.6323   14.7665   15.5847   14.0376   14.6712   15.0877   15.7218   14.0944   17.0346   15.2679   15.1152   15.3970   14.6012   13.6485   15.8445   16.1251   16.6688   16.3531   14.5839   16.5589   16.2870   12.7541   12.4036   16.8867   13.5214   15.6163   16.2845   15.3190   13.3514   15.3643   14.1408   14.7362   14.5251   14.4421   15.6618   15.2619   16.3546   14.3704   15.1655   16.6075   14.7698   14.9702   15.2779   13.5439   15.3003   15.7362   16.8992   17.1027   14.9372   14.6022   13.6598   15.4346   15.9935   15.1504   15.1825   16.4913   16.1486   14.5011   14.8028   16.3225   15.7562   16.3672   15.7929   16.3326   15.7395   14.2509   15.7622   15.0064   14.7595   13.1370   15.6237   16.1465   12.7720   13.9998   13.3521   13.7605   15.9345   14.3081   16.3992   14.7758   17.2839   14.9416   12.8591   15.7339   15.6315   13.7694   15.3798   11.7484   15.8478   14.3493   12.8328   14.3240   15.9905   14.6967   13.7391   17.1874   13.9556   12.6936   16.6046   15.4623   14.5758   15.8405   16.7479   15.6001   16.1451   14.2934   12.9879   14.4172   13.9322   17.0949   16.3062   15.5839   13.3928   16.2092   13.7378   16.0045   16.2275   12.7850   12.5266   15.9224   14.8212   13.6414   15.6065   15.2009   17.2974   13.3898   15.7227   16.1704   12.8744   13.6468   13.8322   13.4061   16.0924   14.2244   16.9544   14.7816   13.5753   15.7496   14.7164   13.4235   14.2635   13.6142   16.8947   14.3672   15.4711   15.6360   13.5704   12.6731   17.4063   14.8742   15.4601   12.8977   16.5380   14.2031   13.6783   13.9708   15.7730   17.3865   14.7884   13.9724   13.3880   15.8012
SimulatedTrait2         9.8661    9.4762    9.7492   10.2869    9.2082   10.7744    9.6348    9.8509    9.5299    9.8295    9.7521   10.2682    9.7800    9.6542   10.0510   10.9560   10.4860    8.9546   11.8784   10.8357    9.1647   11.6221    9.3495   10.4542   11.7606    8.5733   10.2916   10.9801   10.9794   11.0748   10.5494   11.0392    9.6390   11.0762   10.5130    9.6381    9.5219    9.9988    9.8950    9.4642   10.3638   11.0847    9.8783    9.6382    9.2776   10.1419    9.5283    9.5854    8.4010   10.3921    8.4593   10.5866    9.7757   10.1303   11.1032   10.3061   10.0637    8.9274    9.4717   10.6391    9.8558    8.9485   10.3082    9.4351   10.1912    9.3366    9.9029    9.8046   10.9195    9.4306   10.6869    9.2632    8.8930    9.4218    9.8233   10.1743   11.0766    9.5534   10.0414    9.1554    9.9378   11.0830    9.9319    9.5132    9.1447    9.4466   10.7055   10.8453    9.9782   10.1735    8.9683    9.4082    9.6552    9.8993   10.4482   10.6888   10.2413    8.8762    9.1089    9.5948    9.5276    9.9823    9.2766   10.9795    9.1647    9.3341   11.3494   11.1713    9.2983   11.5648   10.2246   11.2155   11.6093   10.1752    9.3724   10.0452   10.4153   10.3661    9.7861    9.5093   10.0046    9.1799    9.2893   10.3177    8.8319   11.2906    8.7816   11.4654    9.0531   10.2324    9.8182   11.0133   10.0330    9.0638   10.7063   10.5626    9.7723    9.6311   10.8850   10.0176   10.4387    9.0966    9.4893    9.5747   10.9565    9.5669   11.1803   10.3099    9.7634    9.8801   11.3354    9.3247    9.9991    9.6997   10.0382   10.0081   10.7543   10.8246   11.6456   11.3055    9.8811   11.1483    9.4354   10.2291    9.6954    9.7644   10.3357   10.8155    9.9896   10.7998    9.1516   10.8978   10.4228   10.6921   10.3991    9.9233    9.6152    9.7712   10.0057   10.2349    9.1343    9.2407    8.5441   10.6385   10.1034   10.0291    9.3811   10.5372    9.6008   10.1524    9.3792    9.8397   10.3686   10.1834    9.4946    9.1762    9.8821   10.7318   10.4695    9.2815
 
