# Supplementary material for: Inclusive Composite Interval Mapping of QTL by Environment Interactions in Biparental Populations
Source: PLoS One. 2015 Jul 10;10(7):e0132414. doi: 10.1371/journal.pone.0132414 (PMC4498613; doi:10.1371/journal.pone.0132414)
Supplement: S5 File — (ZIP) [file pone.0132414.s005.zip › H=0.5/L1/run_00192.met]

!**********************Note: lines staring with "!" are remarks and will be ignored in the program********************
!*********************************General Information**********************************
!Assuming F1 = P1 x P2, populations available in QTL IciMapping are: 
!  1, P1BC1F1 = P1 x F1, the first backcrossing where P1 is used as the recurrent parent;
!  2, P2BC1F1 = P2 x F1, the first backcrossing where P2 is used as the recurrent parent;
!  3, F1DH, F1-derived doubled haploids; 
!  4, RIL or F1RIL, recombination inbred lines through the repeated selfing of F1;
!  5, P1BC1RIL, recombination inbred lines through the repeated selfing of P1BC1F1;
!  6, P2BC1RIL, recombination inbred lines through the repeated selfing of P2BC1F1;
!  7, F2, the selfing generation of F1;
!  8, F3, the selfing generation of F2;
!  9, P1BC2F1, the second backcrossing where P1 is used as the recurrent parent; 
! 10, P2BC2F1, the second backcrossing where P2 is used as the recurrent parent;
! 11, P1BC2RIL, recombination inred lines through the repeated selfing of P1BC2F1; 
! 12, P2BC2RIL, recombination inred lines through the repeated selfing of P2BC2F1; 
! 13, P1BC1F2, the selfing generation of P1BC1F1; 
! 14, P2BC1F2, the selfing generation of P2BC1F1; 
! 15, P1BC2F2, the selfing generation of P1BC2F1; 
! 16, P2BC2F2, the selfing generation of P2BC2F1; 
! 17, P1BC1DH, P1BC1F1-derived doubled haploids; 
! 18, P2BC1DH, P2BC1F1-derived doubled haploids; 
! 19, P1BC2DH, P1BC2F1-derived doubled haploids; 
! 20, P2BC2DH, P2BC2F1-derived doubled haploids; 
   3      !Mapping Population (see remarks above)
   2      !Mapping Function (1 for Kosambi; 2 for Haldane; 3 for Morgan)
   2      !Marker Space Type (1 for intervals; 2 for positions)
   1      !Marker Space Unit(1 for centiMorgans; 2 for Morgan)
   6      !Number of Chromosomes (or Linkage Groups)
 200      !Size of the mapping population
   2      !Number of environments
 
!***************************************** Chromosomes and Linkage Maps **********************************************
!Chromosome                 NumMarkers
-CH1                        16
-CH2                        16
-CH3                        16
-CH4                        16
-CH5                        16
-CH6                        16
!Linkage map (Marker name followed by position or the interval length)
 MK-1-1                1     0.000
 MK-1-2                1    10.000
 MK-1-3                1    20.000
 MK-1-4                1    30.000
 MK-1-5                1    40.000
 MK-1-6                1    50.000
 MK-1-7                1    60.000
 MK-1-8                1    70.000
 MK-1-9                1    80.000
 MK-1-10               1    90.000
 MK-1-11               1   100.000
 MK-1-12               1   110.000
 MK-1-13               1   120.000
 MK-1-14               1   130.000
 MK-1-15               1   140.000
 MK-1-16               1   150.000
 MK-2-1                2     0.000
 MK-2-2                2    10.000
 MK-2-3                2    20.000
 MK-2-4                2    30.000
 MK-2-5                2    40.000
 MK-2-6                2    50.000
 MK-2-7                2    60.000
 MK-2-8                2    70.000
 MK-2-9                2    80.000
 MK-2-10               2    90.000
 MK-2-11               2   100.000
 MK-2-12               2   110.000
 MK-2-13               2   120.000
 MK-2-14               2   130.000
 MK-2-15               2   140.000
 MK-2-16               2   150.000
 MK-3-1                3     0.000
 MK-3-2                3    10.000
 MK-3-3                3    20.000
 MK-3-4                3    30.000
 MK-3-5                3    40.000
 MK-3-6                3    50.000
 MK-3-7                3    60.000
 MK-3-8                3    70.000
 MK-3-9                3    80.000
 MK-3-10               3    90.000
 MK-3-11               3   100.000
 MK-3-12               3   110.000
 MK-3-13               3   120.000
 MK-3-14               3   130.000
 MK-3-15               3   140.000
 MK-3-16               3   150.000
 MK-4-1                4     0.000
 MK-4-2                4    10.000
 MK-4-3                4    20.000
 MK-4-4                4    30.000
 MK-4-5                4    40.000
 MK-4-6                4    50.000
 MK-4-7                4    60.000
 MK-4-8                4    70.000
 MK-4-9                4    80.000
 MK-4-10               4    90.000
 MK-4-11               4   100.000
 MK-4-12               4   110.000
 MK-4-13               4   120.000
 MK-4-14               4   130.000
 MK-4-15               4   140.000
 MK-4-16               4   150.000
 MK-5-1                5     0.000
 MK-5-2                5    10.000
 MK-5-3                5    20.000
 MK-5-4                5    30.000
 MK-5-5                5    40.000
 MK-5-6                5    50.000
 MK-5-7                5    60.000
 MK-5-8                5    70.000
 MK-5-9                5    80.000
 MK-5-10               5    90.000
 MK-5-11               5   100.000
 MK-5-12               5   110.000
 MK-5-13               5   120.000
 MK-5-14               5   130.000
 MK-5-15               5   140.000
 MK-5-16               5   150.000
 MK-6-1                6     0.000
 MK-6-2                6    10.000
 MK-6-3                6    20.000
 MK-6-4                6    30.000
 MK-6-5                6    40.000
 MK-6-6                6    50.000
 MK-6-7                6    60.000
 MK-6-8                6    70.000
 MK-6-9                6    80.000
 MK-6-10               6    90.000
 MK-6-11               6   100.000
 MK-6-12               6   110.000
 MK-6-13               6   120.000
 MK-6-14               6   130.000
 MK-6-15               6   140.000
 MK-6-16               6   150.000
!*********************************** Marker Types ********************************************************************
!Co-dominant marker: When heterozygote F1 is present, P1 is coded as 2, F1 is coded as 1, and P2 is coded as 0; Otherwise, P1 is coded as 2, and P2 is coded as 0. 
!Dominant marker: When heterozygote F1 is present, P1 and F1 are coded as 12, and P2 is coded as 0; Otherwise, P1 is coded as 2, and P2 is coded as 0.  
!Recessive markers: When heterozygote F1 is present, P1 is coded as 2, and F1 and P2 are coded as 10; Otherwise, P1 is coded as 2, and P2 is coded as 0. 
!Missing marker is coded as -1. 
 MK-1-1                 2   0   2   2   2   0   0   0   2   2   2   0   2   0   2   2   2   0   0   2   2   2   0   2   2   0   2   0   2   0   2   2   0   0   2   0   2   2   0   2   0   0   2   2   2   2   0   0   2   2   0   0   0   0   0   2   0   0   2   0   0   2   2   0   0   0   2   0   0   0   0   0   0   0   2   2   0   0   0   0   2   2   0   0   0   2   0   0   2   0   0   2   2   2   0   0   0   0   0   0   0   0   2   0   2   2   2   0   2   2   0   2   0   0   2   0   2   0   2   2   2   2   0   0   2   2   0   0   2   0   0   2   0   2   0   2   2   2   2   0   2   0   2   0   0   2   0   0   0   0   2   0   0   0   2   2   0   0   2   2   0   0   0   0   0   0   0   0   0   0   0   0   0   2   2   2   2   0   0   2   0   2   2   2   2   0   2   2   2   0   0   0   2   0   2   2   2   0   2   2
 MK-1-2                 2   0   2   2   2   0   0   0   2   2   2   0   2   0   2   2   0   0   2   2   2   2   0   2   2   0   0   0   2   0   2   2   0   0   2   0   2   2   2   2   0   0   2   2   2   2   0   0   2   2   0   0   0   0   0   2   0   0   2   0   0   2   0   0   0   0   2   0   0   0   0   0   0   0   2   2   0   2   0   0   2   2   0   0   2   2   0   0   2   0   0   2   2   2   0   0   0   0   0   0   0   0   2   0   2   2   2   0   2   2   0   2   0   0   2   0   2   0   2   2   2   2   0   0   2   2   0   0   2   0   0   2   0   2   0   2   2   2   2   0   2   0   2   0   0   2   0   0   0   0   2   0   0   0   2   2   0   0   2   2   0   0   0   0   0   0   0   0   0   0   0   0   2   2   2   2   2   0   0   2   0   2   2   2   2   0   2   2   2   0   0   0   2   0   2   2   2   0   0   2
 MK-1-3                 2   0   0   2   2   2   0   0   2   2   0   0   2   0   2   2   0   0   2   2   0   2   0   2   2   0   0   0   2   0   2   2   0   0   2   0   2   2   2   2   0   0   2   2   2   2   2   0   2   2   0   0   2   2   0   2   0   0   2   0   0   2   0   0   0   0   2   2   0   0   0   0   0   0   2   2   0   2   0   0   0   2   0   0   2   2   0   0   2   0   0   2   2   2   0   0   0   0   0   0   0   0   0   0   2   0   2   0   2   2   0   2   0   2   2   0   2   0   2   2   0   2   0   0   0   0   0   0   2   0   0   0   0   2   0   2   2   2   2   0   2   2   2   0   0   2   0   0   0   0   2   0   0   0   2   2   0   0   2   2   0   0   0   0   2   0   2   0   0   2   0   0   2   2   2   2   2   0   0   2   0   2   2   2   2   0   2   2   2   0   0   0   0   0   2   2   0   0   0   2
 MK-1-4                 2   0   2   2   2   2   0   2   2   2   0   0   2   0   2   2   2   0   2   2   0   2   0   2   2   0   0   0   2   2   2   2   0   0   2   0   2   2   2   2   0   0   2   2   2   2   2   0   0   2   0   0   2   2   0   2   0   0   2   0   0   2   0   0   2   0   2   2   0   0   0   0   2   0   2   2   0   2   0   0   0   2   0   0   2   2   0   2   2   0   2   2   2   2   0   0   0   0   0   0   0   0   0   0   2   0   2   0   0   2   0   2   0   2   2   0   2   0   2   2   0   2   0   0   0   0   0   2   0   0   0   0   0   2   0   2   2   2   2   2   2   2   2   0   2   2   0   0   0   2   2   0   0   0   2   2   0   0   2   2   0   0   2   0   2   0   2   0   0   2   0   0   2   2   2   2   2   2   0   2   0   2   0   2   2   2   2   2   2   0   2   0   0   0   2   2   0   0   0   2
 MK-1-5                 2   0   2   2   2   2   0   2   2   2   0   0   2   0   2   2   2   0   2   2   0   2   0   2   0   0   2   2   2   2   2   2   0   0   2   0   2   2   2   2   0   0   2   2   2   2   2   0   0   2   0   0   2   2   0   2   0   0   2   0   0   2   0   0   2   0   2   2   0   0   0   2   2   0   2   2   0   2   0   0   0   2   0   0   2   2   0   2   2   2   2   2   2   2   0   0   0   0   2   0   0   0   0   2   2   0   2   0   0   2   2   2   0   2   2   0   2   0   2   0   0   0   0   0   0   0   0   2   0   0   0   0   0   2   0   2   2   2   2   2   2   2   2   0   2   2   0   0   0   2   0   0   0   0   2   2   0   0   2   2   0   0   2   0   2   0   2   0   0   2   0   0   2   2   2   2   2   2   0   0   0   2   0   2   0   2   2   2   2   0   2   0   0   0   0   2   0   0   0   0
 MK-1-6                 0   0   2   2   2   2   0   2   2   2   0   2   2   0   2   2   2   0   2   2   0   2   0   2   0   0   2   2   0   2   2   2   0   0   2   0   2   2   2   2   0   0   2   2   2   2   2   2   2   2   0   0   2   2   0   2   0   0   2   0   0   2   0   0   2   0   2   0   0   0   0   2   2   0   2   2   0   2   2   0   0   2   0   0   2   2   0   2   2   2   2   0   2   2   2   0   0   0   2   0   0   0   0   2   2   0   2   0   0   2   2   2   0   0   2   0   2   0   2   0   0   0   0   0   2   0   0   2   0   0   0   0   0   2   0   2   2   2   2   2   0   2   2   0   2   2   0   2   0   2   0   0   0   0   2   2   0   0   2   2   0   2   2   0   2   0   0   0   0   2   2   2   2   2   2   2   2   2   0   0   0   2   0   2   0   2   2   2   2   0   2   0   0   0   0   2   2   0   0   0
 MK-1-7                 0   0   2   2   0   2   0   2   2   2   0   2   2   0   2   2   2   0   2   2   0   2   2   2   0   0   2   2   0   2   2   0   0   0   2   2   0   2   2   2   0   0   2   2   2   2   2   2   2   2   0   0   2   2   2   2   0   0   2   0   0   2   2   0   2   0   2   0   0   0   0   2   2   0   2   2   0   2   2   0   0   2   0   0   2   2   0   2   2   2   2   2   2   2   2   0   0   0   2   0   0   0   0   2   2   0   0   0   2   2   2   2   0   0   2   0   2   0   2   0   0   2   2   0   2   0   0   2   0   0   0   0   0   2   0   2   2   2   2   2   0   2   2   0   2   0   0   2   0   2   0   0   0   2   2   0   0   0   0   2   0   0   2   0   2   0   0   0   0   2   2   2   2   2   2   2   2   2   0   0   0   2   0   2   0   2   2   2   2   0   2   0   0   0   0   2   2   0   0   0
 MK-1-8                 2   0   2   2   0   0   0   2   2   2   0   2   0   0   2   2   2   0   2   2   2   2   0   2   0   0   2   2   0   2   2   0   0   2   2   0   0   2   2   2   0   0   2   2   2   2   0   2   2   2   0   0   2   2   2   2   0   0   2   0   0   2   0   0   2   0   2   0   0   0   0   2   2   0   0   2   0   2   2   0   0   2   0   0   2   2   0   2   2   2   2   0   2   2   2   0   0   2   2   0   0   0   2   2   2   0   0   0   2   0   2   2   0   0   2   0   2   0   2   0   0   2   2   2   2   0   0   2   0   0   0   0   0   2   0   2   2   0   2   0   0   0   2   0   2   2   2   2   0   0   0   0   0   2   2   2   0   0   0   2   0   0   2   0   2   0   0   0   0   2   2   2   2   2   2   2   2   2   0   0   0   2   0   2   0   2   0   2   2   0   2   0   0   0   0   2   2   2   0   0
 MK-1-9                 2   0   0   2   0   0   0   2   2   2   0   2   0   0   2   2   2   0   0   2   2   2   0   2   0   0   2   2   0   2   2   0   0   2   2   0   0   2   0   2   0   0   2   2   2   2   0   2   2   2   0   0   2   0   2   2   0   0   2   0   0   2   0   0   2   0   2   0   0   2   0   2   2   0   0   2   0   2   0   2   0   2   0   0   2   2   0   2   2   2   2   0   0   2   2   0   2   2   2   0   0   0   2   2   2   0   2   0   2   0   2   2   0   0   2   2   2   0   2   0   0   0   2   2   2   0   0   2   0   0   0   0   0   2   0   2   2   0   2   0   0   2   2   0   0   2   2   2   0   0   0   0   0   2   2   2   0   0   0   2   0   0   2   0   0   0   0   0   0   2   2   2   2   0   2   0   2   2   0   0   0   2   0   2   0   2   0   2   0   0   0   0   0   0   0   2   2   2   0   0
 MK-1-10                2   0   0   2   0   0   0   2   2   2   0   0   0   0   2   2   2   0   0   2   0   2   0   2   0   0   2   0   0   2   2   0   0   2   2   0   0   0   0   0   0   0   2   2   0   0   0   2   2   2   0   0   2   0   2   0   0   0   0   0   0   2   2   0   2   0   2   0   2   2   0   2   2   0   0   2   0   2   0   2   0   0   0   0   2   2   0   2   2   2   2   0   0   2   2   0   2   2   0   0   0   0   0   2   0   0   2   0   2   0   0   2   0   0   2   0   2   0   2   0   0   0   2   2   2   0   0   2   0   0   0   0   0   0   0   2   2   0   2   0   0   2   2   0   0   2   2   2   0   0   0   0   0   2   2   0   0   0   0   2   0   0   0   0   2   0   0   0   0   2   2   2   2   0   2   0   2   2   0   0   2   2   0   2   0   2   0   2   0   0   2   0   0   2   0   2   2   2   0   0
 MK-1-11                2   0   2   2   2   0   0   2   2   0   0   0   2   2   2   2   2   0   0   2   0   2   0   2   0   0   2   0   0   0   2   0   0   2   0   0   0   2   0   0   0   0   2   2   0   0   0   2   2   2   0   0   2   0   2   0   0   0   0   0   0   2   2   0   2   0   2   0   0   2   2   2   2   0   0   0   0   2   2   2   0   0   2   0   2   2   0   2   2   2   2   0   0   2   2   0   0   2   0   0   0   0   0   0   0   0   2   0   2   0   0   2   0   0   2   0   2   0   2   0   0   0   2   2   2   0   0   2   0   2   0   0   2   0   0   2   2   0   2   0   2   2   2   0   0   2   2   2   0   0   0   0   0   2   2   2   0   0   0   2   0   0   0   0   2   0   0   0   2   2   2   2   2   0   2   0   0   2   2   0   0   2   2   2   0   2   0   2   0   0   2   0   0   2   0   2   2   2   0   0
 MK-1-12                2   2   2   2   2   0   0   2   2   0   0   0   2   2   2   2   2   0   0   2   0   2   0   2   0   0   2   2   0   0   2   0   0   2   0   0   0   2   0   0   0   0   2   2   0   0   0   2   2   2   0   0   2   0   2   0   0   2   0   0   2   2   2   0   2   0   0   0   0   2   2   2   2   0   0   0   0   2   2   2   0   0   2   0   2   2   2   0   2   2   2   0   0   2   2   0   0   2   0   2   0   0   0   0   0   0   2   0   2   0   0   2   0   0   2   2   2   2   2   0   0   2   2   2   2   0   0   2   0   0   0   0   2   0   2   2   2   0   2   0   0   2   2   0   0   2   2   2   0   0   0   0   0   2   2   2   0   0   0   0   0   0   0   0   2   0   0   0   2   2   2   2   2   0   2   0   0   2   2   0   0   2   2   2   0   2   0   2   0   2   0   0   0   0   0   2   2   2   0   0
 MK-1-13                2   2   2   2   2   0   2   2   2   0   2   0   2   2   2   2   2   0   0   2   0   2   0   2   2   0   2   2   2   2   2   2   0   2   0   0   0   2   0   0   0   0   2   2   0   0   0   2   0   2   2   0   2   0   2   0   0   2   0   0   2   2   2   0   2   0   0   0   0   2   2   2   2   0   0   0   0   2   2   2   0   0   2   0   2   2   2   0   0   0   2   0   0   2   2   0   0   2   0   2   0   0   0   0   0   0   2   0   2   0   0   2   0   0   2   2   2   2   2   0   0   2   2   2   2   0   0   2   0   2   2   0   2   0   2   2   2   0   2   0   0   2   0   0   0   2   2   2   2   0   0   0   0   0   2   2   0   0   0   0   0   0   0   0   2   2   0   0   2   2   2   0   2   0   2   2   0   2   2   0   0   2   2   2   0   2   2   2   0   2   0   0   0   0   0   0   0   2   0   0
 MK-1-14                0   2   2   2   2   0   2   2   2   0   2   0   2   0   2   2   2   0   0   2   2   2   0   2   2   0   2   2   2   2   2   2   0   2   0   0   0   0   0   0   0   0   2   0   0   0   2   0   0   2   2   0   0   0   2   0   0   2   0   0   2   2   2   0   2   0   0   0   0   2   2   0   2   0   0   0   0   2   0   0   0   0   2   0   2   2   2   0   0   0   2   0   0   2   2   0   0   2   0   2   0   2   0   0   2   0   2   0   2   0   0   2   0   0   2   2   2   2   2   0   0   2   2   2   2   0   0   2   0   2   2   0   2   0   2   2   0   0   2   0   0   2   0   0   2   2   2   2   2   2   0   0   0   0   0   0   0   0   0   2   2   0   0   0   2   2   0   0   2   2   2   0   2   0   2   2   0   2   2   0   0   2   2   2   0   2   0   2   0   2   0   0   2   0   2   0   0   2   0   0
 MK-1-15                0   2   2   2   2   0   2   2   2   0   2   2   2   0   2   2   2   0   0   2   2   2   0   2   2   0   2   2   2   2   2   2   0   2   0   0   0   0   0   2   0   0   2   0   0   0   0   0   0   2   2   0   0   0   2   0   0   2   2   2   2   0   2   0   2   0   2   0   2   2   2   0   2   2   0   0   0   0   0   0   0   0   2   0   2   2   2   0   0   0   0   0   0   2   2   0   0   2   0   0   0   2   0   2   2   0   2   0   2   0   0   2   2   0   2   2   2   2   2   0   0   2   0   2   2   0   0   2   0   0   2   0   2   0   2   2   0   0   2   0   0   2   0   0   2   2   2   2   2   2   0   0   0   0   0   0   0   0   0   2   2   0   0   0   2   2   2   0   2   2   2   0   2   0   0   2   0   2   2   0   0   2   2   2   0   2   0   2   0   2   0   0   2   0   0   0   0   2   0   0
 MK-1-16                0   2   2   0   2   0   2   2   2   0   2   2   0   0   2   2   2   0   0   2   2   2   0   2   2   0   2   2   2   2   2   2   2   0   0   0   0   2   2   2   0   0   2   0   0   0   0   0   0   2   2   0   0   0   2   0   0   2   2   2   2   0   2   0   2   0   2   0   2   0   2   0   2   2   0   0   0   0   0   0   0   0   2   0   2   0   2   0   0   0   0   0   0   2   2   0   0   2   0   0   0   2   0   2   2   0   2   0   2   0   0   0   2   0   2   2   2   2   2   0   2   0   0   2   2   0   0   2   0   0   2   2   2   0   2   2   0   0   2   0   0   2   0   0   2   0   2   2   0   2   0   0   0   0   0   0   0   0   0   2   2   0   0   0   2   2   2   0   2   2   2   2   2   0   0   2   0   2   2   0   0   2   2   2   0   2   0   2   0   2   0   0   2   0   0   0   0   2   0   0
 MK-2-1                 0   0   2   2   0   2   0   0   2   2   0   0   0   0   2   0   0   0   2   0   0   2   2   2   2   2   0   0   2   2   2   0   2   2   0   2   0   2   2   2   2   0   2   0   0   2   2   0   0   2   0   0   0   2   0   2   2   2   0   0   2   0   2   0   2   2   0   2   0   0   0   2   2   2   0   0   0   2   0   2   2   2   2   2   2   2   0   2   0   0   2   2   0   0   2   0   2   0   2   0   2   0   2   2   2   0   0   0   0   2   0   2   2   2   0   2   0   2   0   2   2   0   2   0   0   2   0   2   0   2   0   2   0   2   2   0   2   0   0   2   0   0   0   0   2   0   0   0   0   2   2   0   0   2   0   2   0   2   2   2   2   2   0   0   0   0   0   0   2   0   2   2   2   2   2   0   0   2   0   2   0   0   0   0   2   2   2   0   2   2   2   0   0   0   0   0   2   0   0   0
 MK-2-2                 0   0   2   2   0   2   2   0   2   0   0   0   0   0   2   0   2   0   2   0   2   0   2   2   2   2   0   2   2   2   0   0   2   2   0   2   0   2   2   2   2   0   2   0   0   2   2   0   0   2   0   0   0   2   0   2   2   2   0   0   2   0   2   0   2   2   2   0   0   0   0   2   2   2   0   0   0   2   0   2   2   2   2   2   2   2   0   2   0   0   2   2   0   0   2   0   2   0   2   0   2   0   2   2   2   2   0   0   0   2   0   2   2   2   0   2   0   2   0   2   2   0   2   0   0   2   0   2   0   2   0   2   2   2   2   0   2   0   0   2   0   0   0   0   2   0   0   2   0   2   2   0   0   2   0   2   0   2   2   2   2   2   2   0   0   2   0   0   2   0   0   2   2   2   0   0   0   2   0   2   0   0   0   0   2   2   2   2   2   2   2   0   0   0   0   0   2   0   0   0
 MK-2-3                 0   0   2   2   0   2   2   0   2   0   0   2   0   0   2   0   2   0   2   0   2   0   2   2   0   2   0   2   2   2   0   0   2   2   0   2   0   2   0   2   2   2   2   0   0   2   2   0   0   2   0   0   0   2   2   2   2   2   0   0   2   0   2   0   2   2   2   0   0   0   2   2   2   2   0   0   0   2   0   0   2   2   2   2   2   2   0   2   0   0   2   0   0   0   2   0   0   0   2   0   2   0   2   2   2   2   2   0   0   2   0   2   2   2   0   2   0   2   0   2   2   0   2   0   0   2   0   2   0   0   0   2   2   2   2   0   2   0   0   2   0   0   0   0   2   0   0   2   2   2   2   0   0   2   0   2   0   2   2   2   2   2   2   0   2   2   0   0   2   2   0   2   0   2   0   0   0   2   0   2   0   2   0   0   2   2   2   2   2   2   2   0   0   0   0   0   2   0   0   0
 MK-2-4                 0   2   2   2   0   2   2   0   2   0   0   0   0   0   0   0   2   2   2   2   2   0   2   2   0   2   0   2   2   2   0   0   2   2   0   2   0   2   2   2   2   2   2   0   0   2   2   0   0   2   0   0   0   2   2   2   2   2   0   0   2   0   2   0   2   2   2   0   0   0   2   0   0   2   0   0   0   2   0   0   2   2   2   2   2   2   0   2   0   0   2   0   0   0   2   0   0   2   2   0   2   0   2   2   2   2   2   0   0   2   0   2   2   2   0   2   0   2   0   2   2   2   0   0   0   2   0   2   0   0   0   2   2   2   2   0   2   0   0   2   0   0   0   0   2   0   0   2   2   2   2   0   2   2   0   2   2   2   2   2   2   0   2   0   2   2   0   0   2   2   0   2   0   0   0   0   0   2   2   2   0   2   0   0   2   2   2   2   2   2   2   0   0   0   0   0   2   0   0   2
 MK-2-5                 0   2   2   2   0   2   2   0   2   0   0   0   0   0   0   0   2   2   2   2   0   0   2   2   0   2   0   2   2   2   0   0   0   2   0   2   0   2   2   2   2   2   2   0   0   2   2   0   0   2   0   0   0   2   2   2   2   2   0   0   2   0   2   0   2   0   2   0   0   0   2   0   0   2   0   0   2   0   0   0   2   2   2   2   2   2   0   2   0   2   2   0   0   2   2   0   0   2   2   0   2   0   2   2   2   2   2   0   0   2   2   2   2   2   0   2   0   2   0   2   2   2   0   0   0   2   0   2   0   0   0   2   2   2   2   0   2   0   0   2   0   2   0   0   2   0   2   2   2   0   2   0   2   2   0   2   2   2   2   2   2   0   2   0   0   2   0   0   2   2   0   2   0   0   0   2   0   2   0   2   0   2   0   0   2   0   2   2   2   2   0   0   0   0   0   0   2   0   0   2
 MK-2-6                 0   2   2   2   0   2   2   0   2   0   0   0   0   0   0   0   2   2   2   2   2   0   2   2   2   2   0   2   2   2   0   0   0   0   0   2   0   2   2   2   2   2   2   2   2   0   2   0   0   2   0   0   0   2   2   2   2   2   2   0   2   0   2   0   2   0   2   0   0   0   0   0   0   2   0   0   2   0   0   0   2   2   2   2   2   2   0   2   0   2   0   2   0   2   2   0   0   2   2   0   2   0   2   2   2   0   2   0   0   2   2   2   2   2   0   2   0   2   0   2   2   0   0   0   2   2   0   2   0   0   0   2   2   2   2   0   2   0   0   2   2   2   0   0   2   0   0   2   2   0   0   2   2   2   0   2   2   2   2   2   2   0   0   0   2   2   2   0   2   0   0   2   0   0   0   2   0   2   0   2   0   2   0   0   2   0   2   2   2   2   0   0   0   0   0   0   2   0   0   0
 MK-2-7                 0   2   2   2   0   2   0   0   2   0   2   0   0   2   0   0   2   2   2   2   2   0   2   2   0   2   0   2   2   2   0   0   0   0   0   2   0   2   2   2   0   2   2   2   2   0   2   0   0   0   2   0   2   2   2   2   2   0   2   0   2   0   2   0   2   0   2   0   0   2   0   0   2   2   0   0   2   0   0   0   2   2   2   2   2   2   0   0   0   2   0   2   0   2   2   0   0   0   2   0   2   0   2   2   2   0   2   0   0   2   2   2   2   2   0   2   2   2   0   2   0   0   0   0   2   2   0   2   0   0   0   2   2   2   2   0   2   0   0   2   2   2   0   0   2   0   0   2   2   0   0   2   2   2   0   2   2   2   2   2   2   0   0   0   0   2   2   0   2   2   0   2   0   0   0   2   0   2   0   2   0   2   0   0   2   0   2   2   2   2   0   0   0   0   2   0   2   0   2   0
 MK-2-8                 0   2   2   2   2   2   0   2   2   0   2   0   0   2   0   0   2   2   2   2   0   0   2   2   0   2   0   2   2   2   0   0   0   0   0   2   0   2   2   2   0   2   2   2   2   0   2   0   0   0   2   2   2   0   2   2   2   0   2   0   2   0   2   0   2   0   2   0   0   2   0   0   2   2   0   0   2   0   0   0   2   2   2   0   2   2   0   0   0   2   0   2   2   2   2   0   0   0   2   0   2   0   2   2   2   0   2   0   0   2   2   2   2   2   0   2   2   2   0   2   0   0   0   0   2   2   2   0   0   0   0   2   2   2   2   0   2   0   0   2   2   2   2   0   2   0   0   2   2   0   0   0   2   2   0   0   2   2   2   2   2   0   0   0   0   2   2   0   0   2   0   0   0   0   0   2   0   2   2   2   0   2   0   0   2   0   2   2   2   2   0   0   0   0   0   0   2   2   2   0
 MK-2-9                 0   2   2   2   2   2   0   2   2   2   2   0   0   2   0   0   2   2   2   2   2   0   2   2   0   2   0   2   2   2   0   0   0   0   0   2   2   2   0   2   2   2   2   2   0   0   2   2   0   0   2   2   2   0   2   2   2   0   2   0   2   0   2   2   2   0   2   0   0   2   0   0   2   2   0   0   2   0   0   0   2   2   2   0   2   2   0   0   2   2   0   2   0   2   2   0   0   0   2   0   2   0   2   2   2   0   2   0   0   2   2   2   2   2   0   2   2   2   0   2   2   0   0   0   2   2   2   0   0   0   2   2   2   2   2   0   2   0   0   2   2   2   2   2   2   0   0   2   2   0   2   2   2   2   0   0   2   2   2   2   2   0   0   0   0   2   2   0   0   0   0   0   0   2   2   2   0   2   2   2   0   2   0   0   2   0   2   2   2   2   0   0   0   0   0   0   0   2   2   0
 MK-2-10                0   2   2   2   0   2   0   2   2   2   2   0   0   2   0   0   2   2   2   2   2   0   2   2   0   2   0   2   2   2   2   0   0   0   0   2   2   2   0   2   2   2   2   2   0   0   2   2   0   0   2   2   2   0   2   2   2   0   2   0   2   0   0   2   2   0   2   0   0   2   0   0   2   2   2   2   2   0   0   0   2   2   2   0   2   2   0   0   2   2   0   2   0   2   2   0   0   0   2   0   2   0   2   2   2   0   2   0   0   2   2   2   2   2   0   2   2   2   0   2   2   0   0   0   2   2   0   0   0   0   2   2   2   2   2   0   2   2   0   2   2   2   2   2   2   0   0   0   2   0   2   2   2   0   2   0   0   2   2   2   2   0   0   0   0   2   2   2   0   0   0   0   0   2   2   2   0   2   2   2   0   2   2   0   2   0   2   0   2   2   0   0   0   0   0   0   0   2   2   0
 MK-2-11                0   2   2   2   0   2   0   2   2   2   2   0   0   0   2   0   2   2   0   2   2   0   2   2   0   2   0   2   2   2   0   0   0   0   0   2   0   2   2   2   2   2   2   2   0   0   2   2   0   0   2   2   2   0   2   2   2   0   2   0   2   0   0   2   2   0   2   0   0   2   0   0   2   0   2   2   2   0   0   0   2   2   2   0   2   2   0   0   2   2   0   2   0   2   0   0   0   0   2   0   0   0   2   2   2   0   2   0   0   0   2   2   2   2   0   2   2   2   0   2   2   0   0   0   2   2   2   0   0   0   2   2   2   2   2   2   0   2   0   2   2   2   2   2   2   0   0   0   2   0   2   2   2   0   2   0   0   2   2   2   2   0   0   0   0   2   2   2   0   0   0   0   0   2   2   2   0   2   2   2   0   2   2   0   2   0   2   0   2   2   0   0   0   0   0   0   0   2   2   0
 MK-2-12                0   0   0   2   0   2   0   2   0   2   2   0   0   0   2   0   2   2   0   2   2   0   2   2   0   2   0   0   0   2   0   0   0   0   0   2   0   2   2   2   2   2   2   2   0   0   2   2   0   0   2   2   2   0   2   2   2   0   2   0   2   0   0   2   2   0   2   0   0   2   0   0   2   0   2   2   2   0   0   2   2   2   2   0   2   2   2   0   2   2   0   2   2   2   0   0   0   0   2   2   2   0   2   2   2   0   2   0   0   0   2   2   2   2   0   2   2   2   0   2   2   0   0   0   2   2   2   2   0   0   2   2   2   2   2   2   0   2   2   2   2   2   2   2   2   0   0   0   0   0   2   2   2   0   2   0   0   2   0   2   2   0   2   0   0   2   2   0   0   2   2   0   0   2   2   2   0   2   2   2   0   0   2   0   2   0   0   0   2   2   0   0   0   0   0   0   0   2   2   0
 MK-2-13                0   2   2   2   0   2   0   2   0   2   0   0   2   2   2   0   2   2   0   2   2   0   2   2   0   2   0   0   0   2   0   0   0   0   0   2   0   2   2   2   2   2   2   2   0   0   2   2   0   0   2   2   2   0   0   2   2   0   2   0   2   2   0   2   2   0   2   0   0   2   0   0   2   0   0   2   2   2   0   2   2   2   2   0   2   2   0   0   2   2   0   2   2   2   0   0   2   0   2   0   2   0   2   2   2   0   2   0   0   0   2   2   2   2   0   2   2   2   0   2   2   0   0   0   2   2   2   2   0   0   2   0   2   2   2   2   0   2   2   2   2   2   2   2   2   2   0   0   0   0   2   2   2   0   2   0   0   2   0   2   2   0   0   0   0   0   0   0   0   2   2   0   0   2   2   2   0   2   2   2   0   0   0   0   2   0   0   0   2   0   0   2   0   0   0   0   0   2   2   0
 MK-2-14                0   2   2   2   0   2   0   2   0   2   0   0   2   2   2   0   2   0   0   2   2   2   2   2   0   2   0   0   0   2   0   0   0   0   0   2   0   2   2   2   2   2   2   2   0   0   2   2   0   0   0   2   2   0   0   2   2   0   0   0   2   2   0   2   2   0   2   0   0   2   0   0   2   0   0   0   2   2   0   2   2   2   2   0   2   2   0   0   2   0   0   2   2   2   0   0   2   0   2   0   2   0   2   2   2   0   2   0   0   2   2   2   2   2   2   2   2   2   0   2   2   2   0   0   2   2   2   2   0   0   2   0   2   2   2   0   0   2   2   2   2   2   2   2   2   0   0   0   0   0   2   2   0   0   2   0   0   2   0   2   2   0   0   0   2   0   0   0   0   2   2   0   0   2   2   2   0   2   2   2   0   0   0   0   2   0   0   0   0   2   0   2   0   0   0   0   0   2   2   0
 MK-2-15                0   2   2   2   0   2   0   0   0   2   0   0   2   2   2   0   2   2   0   2   2   2   2   2   0   2   2   0   0   2   0   0   0   0   0   2   0   2   0   2   2   2   2   2   0   0   0   2   2   0   2   2   2   0   2   2   2   0   0   0   2   2   0   2   2   0   2   0   0   2   0   0   2   0   0   0   2   2   0   2   2   2   2   0   2   2   0   0   2   0   0   2   0   2   0   2   2   0   2   0   0   0   2   2   2   0   2   0   0   2   2   2   2   2   0   2   0   0   0   2   2   0   2   0   2   2   2   2   0   0   2   0   2   2   2   0   2   2   2   2   2   2   2   2   2   0   0   0   0   0   2   2   0   0   2   0   0   2   2   2   2   0   0   0   2   0   0   2   2   2   2   0   0   0   2   2   0   2   2   2   0   0   2   0   2   0   0   0   0   2   0   2   0   0   0   0   0   2   2   0
 MK-2-16                0   2   2   2   0   2   0   0   0   2   0   0   2   2   2   2   2   2   0   2   2   2   0   2   0   2   2   0   0   2   0   0   0   0   0   2   0   2   0   0   2   2   2   0   0   0   0   2   2   0   0   2   2   0   2   2   2   0   0   0   2   2   0   2   0   0   2   0   2   2   0   0   2   0   0   0   0   2   0   2   2   2   0   0   2   2   0   0   2   0   0   2   0   2   0   2   2   0   2   0   0   0   2   2   2   0   2   0   0   2   2   2   2   2   0   2   0   0   0   2   2   0   2   0   2   2   2   0   0   0   2   0   2   2   2   0   2   2   2   2   2   2   2   2   2   0   2   0   0   0   2   2   0   0   2   0   0   2   2   2   2   0   0   0   0   0   0   2   0   0   0   0   0   0   2   2   0   2   0   2   0   0   2   0   2   2   0   0   0   2   0   0   0   0   0   0   0   0   2   0
 MK-3-1                 2   0   2   2   0   2   2   2   0   0   2   2   0   2   2   0   2   0   2   2   0   2   0   0   0   2   0   2   2   0   0   0   0   2   0   0   2   2   0   2   0   0   0   0   2   0   2   2   0   2   0   2   2   2   2   2   2   0   2   0   2   0   2   0   0   2   0   0   2   0   0   2   0   0   0   2   0   2   2   2   2   2   2   0   2   0   2   0   0   2   2   0   0   2   2   0   0   2   2   2   0   2   0   0   0   0   0   0   0   0   2   0   0   2   0   0   0   0   0   2   2   0   0   0   0   2   2   0   0   0   2   2   0   2   0   0   2   2   2   0   2   2   2   2   0   0   0   2   0   2   0   2   2   0   2   2   0   2   0   0   0   0   2   0   2   2   0   2   0   2   0   2   2   0   0   0   2   2   0   0   2   2   2   2   2   0   2   2   0   0   2   2   0   0   2   0   2   2   2   2
 MK-3-2                 2   0   2   2   2   2   2   2   0   0   2   2   0   2   0   0   2   0   2   2   0   2   0   2   0   2   0   2   2   0   0   2   0   2   0   0   2   2   0   2   0   0   0   0   2   0   2   0   0   2   0   2   2   2   0   2   2   0   2   0   2   0   2   0   0   0   0   2   2   0   0   2   0   0   0   2   0   2   2   2   2   2   2   0   2   0   2   2   2   2   0   0   0   2   2   0   0   2   2   2   2   2   0   0   0   2   0   0   0   2   2   0   0   2   0   2   0   0   0   2   2   0   0   0   0   2   2   0   0   0   2   2   0   2   0   0   2   2   2   0   2   2   2   2   0   0   0   2   0   2   0   2   2   0   2   2   0   2   0   0   0   0   2   0   2   2   0   2   0   2   0   2   2   0   0   0   2   2   0   0   2   2   2   2   2   2   2   2   0   0   2   2   0   0   2   0   2   2   2   2
 MK-3-3                 0   0   2   2   2   2   0   0   0   0   2   2   0   2   0   0   2   0   2   2   0   2   0   2   0   2   2   0   2   0   0   2   0   2   0   0   2   2   0   2   0   0   0   0   2   0   2   0   0   2   0   2   2   2   2   2   2   0   2   0   2   0   2   0   0   0   0   2   2   0   0   2   0   0   0   2   0   2   2   2   2   2   2   0   2   0   2   2   2   2   0   0   0   2   2   0   0   2   2   2   2   2   0   0   0   2   0   0   0   2   2   2   2   2   0   2   0   0   2   2   2   0   0   0   0   2   2   0   2   0   2   2   0   2   0   0   2   2   2   0   2   2   2   2   0   0   0   2   0   2   0   2   2   0   2   2   0   2   0   0   0   0   2   0   2   2   0   2   0   2   0   2   2   0   0   0   2   2   0   0   2   2   2   2   2   2   2   2   0   0   2   2   0   0   0   0   2   2   2   2
 MK-3-4                 2   0   2   2   2   2   0   0   2   0   2   2   0   0   0   0   2   0   2   2   0   2   0   2   0   2   2   2   2   0   0   2   0   2   0   0   2   2   0   2   0   0   0   0   2   2   0   0   0   2   0   2   2   2   2   2   2   0   2   0   2   0   2   0   0   0   0   2   0   0   0   2   0   0   0   2   0   2   2   2   2   2   2   0   2   0   2   2   2   2   0   0   2   2   2   0   0   2   2   2   2   2   0   0   2   2   0   0   0   2   2   2   2   2   0   2   0   0   0   2   0   0   0   0   0   0   2   0   2   0   2   2   0   2   0   0   2   2   2   0   2   2   2   2   0   2   0   2   0   2   0   2   2   0   2   2   0   2   0   0   0   0   2   0   2   2   0   2   2   2   2   2   2   0   0   0   2   2   0   0   0   2   0   2   2   2   2   2   0   0   2   2   0   0   0   0   2   2   2   2
 MK-3-5                 2   0   2   2   2   2   0   0   2   2   2   2   0   2   0   0   2   0   2   2   0   2   0   2   0   2   2   2   2   0   0   2   0   2   2   0   2   2   0   2   0   0   0   0   2   2   0   0   0   2   0   2   0   2   2   2   2   0   2   2   2   0   2   0   2   0   0   2   0   0   0   2   0   0   2   2   0   2   0   2   2   2   2   0   2   0   2   2   2   2   0   0   2   2   2   0   0   2   2   2   0   2   0   0   2   0   0   0   2   2   2   2   2   2   0   2   0   0   0   2   0   0   0   0   0   0   2   0   2   0   2   2   0   2   0   0   2   2   2   0   2   2   2   2   0   2   2   2   0   2   0   2   2   0   2   2   0   2   0   0   0   0   2   0   2   2   0   2   2   2   2   2   2   0   0   0   2   2   0   0   0   2   0   2   2   2   2   2   0   0   2   2   0   0   0   0   2   2   2   2
 MK-3-6                 2   0   2   2   2   0   0   0   2   2   2   2   2   2   0   0   2   0   2   0   2   0   0   2   0   2   2   2   2   0   0   0   0   2   2   0   2   2   0   0   0   0   0   0   2   2   0   0   0   2   0   2   0   2   2   2   2   0   2   2   2   2   2   0   2   0   2   2   0   0   0   2   0   0   0   2   0   2   0   2   2   2   2   0   2   0   2   2   2   2   0   0   0   2   2   0   0   2   2   2   0   2   0   0   2   0   0   0   2   0   2   2   2   2   2   2   0   0   0   2   0   0   0   0   0   0   0   0   2   0   2   2   0   2   0   0   2   2   2   0   2   2   2   2   0   2   2   0   0   2   0   2   2   0   2   2   0   2   0   0   0   0   2   0   2   2   0   2   2   2   2   2   2   0   0   0   2   2   0   0   0   0   0   0   0   2   2   2   0   0   2   2   0   0   0   0   2   0   2   2
 MK-3-7                 2   0   2   2   2   0   0   0   2   2   2   2   2   2   0   0   2   0   2   0   0   0   0   2   2   2   2   2   2   0   0   0   2   2   2   0   2   2   2   0   0   0   2   0   2   2   0   0   0   2   0   2   2   0   2   2   2   0   2   2   2   2   2   0   2   0   2   2   0   0   0   2   0   0   0   2   0   2   0   2   2   2   2   0   0   2   2   0   0   2   0   0   0   2   2   0   2   2   2   2   0   2   0   0   2   0   0   0   2   0   2   2   2   2   2   2   0   0   0   2   0   0   0   0   0   0   0   0   2   0   2   2   0   2   0   0   2   2   2   0   2   2   2   2   0   2   2   0   0   2   0   2   2   0   2   2   0   2   0   0   0   0   2   0   2   2   2   2   2   2   2   2   2   0   0   0   2   2   0   2   0   0   0   0   0   2   2   2   0   0   2   2   0   0   0   0   2   0   2   0
 MK-3-8                 2   2   2   2   2   0   0   0   2   2   2   2   2   0   0   0   2   0   2   0   0   0   0   2   2   2   2   2   2   0   0   0   2   2   2   0   2   2   2   0   0   0   2   0   2   2   0   0   0   2   0   2   2   0   2   0   0   0   2   2   2   2   2   0   2   0   2   2   0   0   0   2   0   0   0   2   0   2   0   2   2   2   2   0   0   2   2   0   0   2   0   2   0   2   2   0   2   2   2   2   0   2   0   2   2   0   0   0   2   0   2   2   2   0   0   2   0   0   0   2   0   0   0   0   0   0   0   0   2   0   2   2   0   2   0   0   0   2   2   0   2   2   2   2   0   2   0   0   0   2   0   2   2   0   2   2   0   2   0   0   0   0   2   0   2   2   0   2   2   2   2   2   2   0   0   0   2   2   0   2   0   0   0   0   0   2   2   2   0   0   2   2   0   0   0   0   2   0   2   0
 MK-3-9                 2   2   2   2   2   0   2   0   2   2   2   2   2   0   0   0   2   0   2   0   0   0   2   2   0   2   2   2   2   0   0   0   2   2   2   0   0   0   2   0   0   0   2   0   2   0   0   0   0   2   0   2   2   0   2   0   0   0   2   2   2   2   2   0   2   2   0   2   0   0   0   2   0   0   0   2   0   0   0   2   2   2   2   0   0   2   2   0   0   2   0   2   0   2   2   0   2   2   2   2   0   2   0   2   2   0   0   0   2   0   2   2   2   0   2   2   2   0   0   2   0   0   0   0   0   2   0   0   0   0   2   2   0   2   0   0   0   0   2   0   2   2   2   2   0   2   0   0   0   2   0   2   2   0   2   2   0   2   0   0   0   0   2   0   2   2   0   2   2   2   2   2   2   0   0   2   2   2   2   2   0   0   0   0   0   2   2   2   0   0   2   2   0   0   0   0   2   0   2   0
 MK-3-10                2   2   2   2   2   0   2   0   2   2   2   0   2   0   0   0   2   0   0   0   0   0   2   2   2   2   2   2   2   0   0   2   2   2   2   0   0   0   2   0   0   0   2   0   2   0   0   2   0   2   0   2   2   0   2   0   0   0   2   2   2   2   2   0   2   2   0   2   0   0   0   2   0   0   0   2   0   0   0   2   2   2   2   0   0   2   2   0   0   2   0   2   0   2   2   0   2   2   0   2   0   2   0   2   2   0   0   0   2   0   0   2   2   0   2   2   2   0   0   2   0   0   0   0   0   0   0   0   0   0   2   2   0   2   0   0   0   0   2   0   2   0   2   2   0   2   0   0   0   2   0   2   2   0   2   2   2   2   0   0   0   2   2   0   2   0   0   2   2   2   0   2   2   0   0   2   2   2   2   2   0   0   0   0   2   2   2   2   0   2   2   0   0   0   0   0   2   0   2   0
 MK-3-11                0   2   2   2   0   0   2   0   2   2   0   0   2   2   2   0   2   0   2   0   0   0   2   2   0   2   2   2   0   0   0   2   2   2   0   0   0   0   2   2   0   0   2   0   2   2   0   2   0   2   0   2   2   0   2   0   0   0   2   2   0   0   2   2   2   2   0   2   0   0   0   2   0   2   0   2   0   2   2   2   2   2   2   0   0   0   2   0   0   2   0   2   0   0   2   0   2   2   2   2   0   2   0   2   2   0   0   0   2   2   0   2   2   0   0   2   2   0   0   2   0   0   0   0   0   0   2   0   0   0   2   2   2   0   0   0   0   0   2   0   2   0   2   2   0   0   0   0   0   2   0   2   2   0   2   2   2   2   2   0   0   2   2   0   0   0   0   0   0   0   0   2   2   0   0   2   2   2   2   2   0   0   0   0   2   2   2   2   2   2   2   0   0   0   0   0   2   0   2   0
 MK-3-12                0   2   0   2   0   0   0   2   2   2   2   0   2   2   2   0   2   0   2   0   0   0   2   2   0   2   2   2   0   0   0   2   2   2   0   0   0   0   2   2   0   0   2   0   0   0   0   2   0   2   0   2   2   0   2   0   0   0   2   0   0   0   2   2   2   2   0   2   0   0   0   2   0   2   0   2   0   2   0   2   2   2   2   0   0   0   2   0   0   2   0   0   0   0   2   2   2   2   2   2   0   2   0   2   2   0   0   0   2   2   0   2   2   0   0   2   0   2   0   2   0   0   0   0   0   2   2   0   0   0   2   2   2   0   0   0   0   0   2   0   2   0   2   2   0   0   2   0   0   2   0   2   2   0   2   2   2   2   2   0   0   2   2   0   0   0   0   0   0   0   0   2   2   0   0   2   2   2   2   2   2   0   0   0   2   2   2   2   2   2   2   0   0   0   0   0   2   0   2   0
 MK-3-13                0   2   0   2   0   0   0   2   2   2   2   0   2   2   0   0   2   0   0   0   0   2   0   2   0   2   0   2   0   0   0   2   2   2   0   2   2   0   2   2   2   2   2   0   0   0   0   2   2   2   0   2   2   0   2   0   0   2   2   0   0   0   2   2   2   2   0   2   0   0   0   2   0   2   0   2   0   2   0   0   0   2   2   0   2   0   2   0   0   2   0   0   0   0   2   0   2   2   2   0   0   2   0   2   2   0   0   0   2   2   0   2   2   0   0   2   0   2   0   2   0   0   0   0   0   2   2   0   2   0   2   2   2   0   0   0   0   0   0   2   2   0   2   2   0   0   2   0   0   2   0   2   2   0   2   2   2   2   2   0   0   2   2   2   0   0   0   0   0   0   0   0   0   0   0   2   2   2   2   2   2   0   2   0   2   2   2   0   2   2   2   0   0   0   0   0   2   0   2   2
 MK-3-14                0   2   0   2   0   0   0   0   2   0   2   2   2   2   2   0   2   0   0   0   0   2   0   2   0   2   0   2   2   0   0   2   2   2   0   2   2   0   2   2   2   2   2   0   0   0   0   2   2   2   0   2   2   0   2   0   0   2   2   0   0   0   2   2   2   2   0   0   2   2   0   2   0   2   0   2   0   2   0   0   0   2   2   0   2   0   2   0   0   2   0   0   0   2   2   0   2   2   0   0   2   2   0   2   2   2   0   0   2   2   0   2   2   0   0   2   0   2   0   0   0   0   0   0   0   2   2   0   2   0   2   2   2   0   0   2   0   0   0   2   2   0   2   2   0   0   2   0   0   2   0   2   2   0   2   2   2   2   2   0   0   2   2   2   0   0   0   0   0   0   0   0   0   0   0   0   2   2   2   2   2   0   2   0   2   2   2   0   2   2   2   0   0   0   2   0   2   0   2   2
 MK-3-15                2   2   0   2   0   0   0   0   2   0   2   2   2   2   2   0   2   0   0   0   0   2   0   2   2   2   0   2   2   0   0   2   2   2   2   0   0   0   2   2   2   2   0   0   0   0   0   2   2   2   0   2   2   0   2   0   0   2   2   0   0   0   2   2   2   2   0   0   2   2   2   2   0   2   0   2   0   2   0   0   0   2   2   0   2   0   2   0   0   2   0   0   0   2   2   0   2   2   0   0   2   2   0   2   2   2   0   0   0   2   0   2   2   0   0   2   0   2   2   0   0   0   0   0   0   2   2   2   2   0   2   2   2   0   0   2   0   0   0   2   2   0   2   2   0   0   2   0   0   2   0   2   2   0   2   2   2   2   2   0   0   2   0   2   0   0   0   0   0   0   0   0   0   0   0   2   2   2   2   2   2   0   2   0   2   0   2   0   2   2   0   2   0   0   2   2   2   0   2   2
 MK-3-16                2   2   0   2   0   0   2   2   2   0   2   2   2   2   2   0   2   0   0   0   0   2   0   2   2   2   2   2   2   0   0   2   2   2   2   0   0   2   2   2   2   2   0   0   0   0   0   0   0   2   0   2   0   0   2   0   0   2   2   0   0   0   2   2   2   2   0   0   2   2   2   2   0   2   0   2   0   2   0   2   0   2   0   0   2   2   2   0   0   0   0   0   0   0   2   0   2   2   0   2   2   2   0   2   2   2   0   0   0   2   0   2   2   0   0   2   2   2   2   0   0   0   0   0   0   2   2   2   2   0   2   2   2   0   0   0   0   0   0   2   2   0   2   2   0   0   2   2   2   2   0   2   2   0   2   2   2   2   2   0   0   2   0   2   0   0   0   0   0   0   0   0   0   0   0   2   2   2   2   2   2   0   2   0   2   0   0   0   2   2   0   2   0   0   2   2   2   0   2   2
 MK-4-1                 0   0   2   2   2   2   0   2   0   0   0   2   2   0   0   2   0   2   2   0   2   0   0   2   0   2   2   2   0   2   2   0   0   0   2   2   2   0   2   0   0   0   2   0   2   0   2   0   2   2   0   2   2   2   2   2   0   2   2   0   2   2   0   2   0   2   0   2   0   0   0   0   2   0   2   0   2   0   0   0   2   2   2   2   0   2   2   2   0   2   2   0   0   2   0   2   0   0   0   0   2   0   0   0   0   0   0   0   0   2   0   0   2   2   0   2   2   0   2   2   2   2   2   0   2   2   0   0   0   2   0   2   0   2   2   2   0   0   2   0   2   2   0   0   0   0   0   0   0   0   0   2   2   2   2   0   0   2   2   0   0   0   2   0   0   0   0   0   2   0   0   2   0   2   0   0   2   0   0   2   0   2   2   0   2   2   2   0   2   0   0   2   2   0   0   0   0   2   2   0
 MK-4-2                 0   0   2   2   2   2   0   2   0   0   0   0   0   0   0   2   0   2   2   0   2   0   0   2   0   2   2   0   0   2   2   0   0   0   2   2   2   0   2   2   0   2   2   0   2   0   2   0   2   2   0   2   2   2   2   2   0   2   2   0   2   2   0   2   0   2   0   2   0   2   0   0   2   0   2   0   2   0   0   0   2   2   2   2   0   2   2   2   0   2   2   0   0   2   0   2   0   0   0   0   2   0   0   0   0   0   0   0   0   2   0   0   2   2   0   2   2   0   2   2   2   2   2   0   2   0   2   0   2   2   0   2   0   2   2   2   0   0   2   0   2   0   0   0   0   2   0   0   0   2   0   2   2   2   2   0   0   2   2   0   0   0   2   0   0   0   0   0   2   0   0   2   2   2   0   0   2   0   0   2   2   2   2   0   2   2   2   0   2   0   0   2   2   0   2   0   0   2   2   0
 MK-4-3                 0   0   2   2   2   2   0   2   0   0   0   0   0   0   0   2   0   2   2   0   2   2   0   2   0   2   2   0   0   2   2   0   0   0   2   2   2   0   2   2   0   2   2   0   2   0   2   0   0   2   2   2   2   2   2   2   0   0   2   0   2   2   0   2   2   2   0   2   2   0   0   0   0   0   2   0   2   0   0   0   2   2   2   2   0   0   0   2   0   2   2   0   2   2   0   2   0   2   0   0   2   2   0   0   0   0   0   0   0   2   0   0   2   2   0   2   2   0   0   0   2   2   2   0   2   0   2   0   2   2   0   2   0   2   2   2   0   0   2   0   2   2   0   0   0   2   2   0   0   0   0   2   2   2   2   0   0   2   2   0   2   0   2   0   0   0   0   0   2   0   0   2   2   2   0   0   2   0   0   2   2   2   2   0   2   2   2   0   2   0   0   2   2   2   2   0   0   2   2   0
 MK-4-4                 2   0   2   2   2   2   2   2   2   0   0   0   0   0   0   2   0   2   2   0   2   2   0   2   0   2   2   0   0   2   0   0   0   0   2   2   2   0   2   2   0   2   2   0   2   0   2   0   0   2   2   2   2   2   2   2   0   0   2   2   2   0   0   2   2   2   0   0   0   0   0   0   0   0   2   0   2   2   0   0   2   2   2   2   0   0   0   2   0   2   2   0   2   0   0   0   0   2   0   0   2   2   2   0   0   0   0   0   0   2   2   0   2   2   0   0   0   0   0   0   2   2   2   0   2   0   2   0   2   2   2   2   0   2   2   2   0   2   2   0   2   2   0   0   0   2   0   0   0   0   0   2   2   0   0   0   0   2   2   0   2   0   2   0   0   0   0   0   2   0   0   2   2   0   0   0   2   0   0   2   2   2   2   0   0   2   2   0   2   0   0   2   2   2   2   0   0   2   2   2
 MK-4-5                 2   0   2   2   2   2   2   2   2   2   0   0   0   0   0   2   0   2   2   0   2   0   0   2   0   2   2   0   0   2   0   0   0   0   2   2   2   0   2   2   0   2   2   0   2   0   2   0   2   2   2   2   2   2   2   2   2   0   0   2   2   0   0   2   0   2   0   2   2   0   0   0   0   0   2   2   2   2   0   0   2   2   2   2   0   0   0   2   0   2   2   0   2   0   0   0   0   2   0   0   0   2   2   0   0   0   0   0   0   2   0   2   2   2   0   0   0   0   0   2   2   2   2   0   2   2   0   0   2   2   2   2   0   2   2   2   0   2   2   0   0   2   0   0   0   2   0   0   0   0   0   2   2   0   0   0   0   2   2   0   2   0   2   0   0   0   0   0   2   0   0   2   2   0   0   0   2   0   0   2   2   2   2   0   0   2   2   0   2   0   0   2   2   2   2   0   0   0   2   0
 MK-4-6                 2   0   2   0   2   2   2   2   2   2   0   0   0   2   0   2   0   2   2   0   2   0   0   2   0   2   2   0   0   2   0   0   0   2   2   0   2   0   2   2   0   2   2   0   2   0   2   0   2   2   2   2   2   2   2   2   2   0   0   2   0   0   0   0   0   2   0   2   2   2   0   0   0   0   2   2   2   2   0   0   2   0   2   2   0   0   0   2   0   2   2   0   2   0   0   0   0   2   0   0   0   0   2   0   0   0   0   0   2   2   0   2   2   2   0   0   0   0   0   0   2   2   2   0   2   2   0   0   2   2   2   2   0   2   2   2   0   2   2   0   0   2   0   0   0   2   0   0   0   0   0   2   2   0   0   0   0   2   2   0   2   0   0   0   0   0   0   0   2   0   2   2   2   0   0   0   2   0   0   2   0   2   2   0   2   2   0   0   2   0   0   2   2   2   2   0   0   0   2   0
 MK-4-7                 2   0   2   0   2   2   0   2   2   2   0   0   0   2   2   2   0   2   2   2   2   0   0   2   0   2   2   0   0   2   0   0   0   0   0   0   2   0   2   2   0   2   2   0   2   0   2   0   2   2   2   2   2   2   2   2   2   0   0   2   0   2   0   2   0   2   0   2   2   2   0   0   0   2   2   2   2   2   0   0   2   2   2   2   0   0   0   2   0   2   2   0   2   0   0   0   0   2   0   0   0   0   2   2   0   0   0   0   2   0   0   2   2   2   0   0   0   0   2   0   2   2   2   0   2   2   0   0   2   2   2   2   0   2   2   0   0   0   2   0   0   0   0   0   0   0   0   0   0   0   0   2   2   0   0   0   2   2   2   2   2   0   0   0   0   0   0   0   2   0   2   2   2   0   0   0   2   0   2   2   0   2   2   0   2   2   2   0   2   2   0   0   2   2   2   0   2   0   2   0
 MK-4-8                 2   0   2   0   2   0   0   2   2   2   0   0   0   2   2   2   0   0   2   2   0   0   0   2   0   2   2   0   0   2   0   0   0   0   0   0   2   0   2   0   0   2   2   0   2   0   2   0   2   0   2   2   2   0   2   2   2   0   0   2   0   2   0   2   0   2   0   2   2   0   0   0   0   0   2   2   2   2   0   0   2   2   2   2   0   0   0   2   0   2   2   0   2   0   0   0   0   2   0   0   0   0   2   0   0   0   0   0   2   0   2   2   2   0   0   0   0   0   2   0   2   2   2   0   2   2   0   2   0   2   2   2   0   0   2   0   0   0   2   0   0   0   2   0   0   2   0   0   2   0   0   2   2   0   0   0   2   2   2   2   2   0   0   0   0   0   0   0   2   2   2   2   2   0   0   0   2   0   2   2   0   2   2   2   2   2   2   0   2   2   0   0   2   2   2   0   0   2   2   0
 MK-4-9                 2   0   2   0   2   2   0   2   2   2   2   0   0   2   2   2   0   0   2   0   0   2   0   0   2   2   2   0   0   2   0   0   0   0   0   0   2   0   2   0   0   2   2   0   2   0   2   0   2   2   2   2   2   0   2   2   2   0   0   0   0   2   2   2   0   2   0   2   2   2   2   0   0   0   2   2   2   2   2   0   2   2   2   2   0   0   0   2   0   2   2   2   2   0   2   0   0   2   0   0   0   0   2   2   0   0   0   0   2   0   2   2   0   0   0   0   0   0   2   0   0   2   2   0   2   2   0   2   0   2   2   2   0   0   2   0   0   2   2   0   0   0   2   0   0   2   0   0   2   0   0   2   2   0   0   0   2   2   2   2   2   0   0   0   0   0   0   0   2   2   2   2   2   0   0   0   2   0   2   0   2   2   2   2   2   0   0   0   2   2   0   0   2   2   2   0   0   2   2   0
 MK-4-10                2   0   2   2   2   2   0   2   2   2   2   2   0   2   2   2   0   0   2   0   0   2   0   0   2   2   2   2   0   2   0   0   0   0   0   0   2   0   2   0   0   2   2   0   2   0   2   0   2   2   2   2   2   0   2   2   2   0   0   0   0   2   2   2   0   2   0   2   2   2   2   0   0   0   2   2   2   2   2   0   2   2   0   2   0   0   0   2   0   2   2   2   2   0   2   0   0   2   0   0   0   0   2   2   0   2   0   0   2   0   2   2   0   0   0   0   2   0   2   0   0   2   2   0   2   2   0   2   0   2   2   2   0   0   2   0   2   2   2   0   2   0   2   0   0   2   0   0   2   0   0   2   0   0   0   2   2   2   2   2   2   0   0   0   0   0   0   0   2   2   2   2   2   0   0   2   2   0   2   0   2   2   2   2   2   0   0   0   2   2   0   0   0   2   2   0   0   0   2   0
 MK-4-11                2   0   2   2   2   2   0   2   2   2   2   2   0   2   2   2   0   2   2   0   0   2   0   0   2   2   2   2   0   2   0   0   0   0   0   2   2   0   2   0   2   0   2   0   2   0   2   0   2   2   2   2   2   0   2   2   2   0   0   0   0   2   2   2   0   2   0   2   2   2   2   0   0   0   2   2   2   2   2   0   2   2   0   2   0   0   0   2   0   2   2   2   2   0   2   0   0   2   0   0   0   0   2   2   0   2   0   0   2   0   2   2   0   0   0   2   2   0   2   0   0   2   2   0   2   2   0   2   0   2   2   2   0   0   2   2   2   2   2   2   2   0   2   0   0   2   0   0   2   0   0   2   0   0   0   2   2   2   2   2   2   0   0   0   0   0   0   0   2   2   2   2   2   0   0   2   2   0   2   0   2   2   2   2   2   0   0   0   2   2   0   2   0   2   0   0   0   0   2   2
 MK-4-12                2   0   2   2   2   0   0   2   2   2   2   0   0   2   2   2   0   2   2   0   2   2   0   0   2   2   0   2   0   0   0   0   0   2   2   2   2   0   2   0   2   0   2   0   2   0   2   2   2   2   2   2   2   2   2   2   0   0   0   0   2   2   2   2   0   2   0   2   2   2   2   0   0   0   2   2   2   0   0   0   2   2   0   2   0   0   0   2   0   2   2   0   2   0   2   0   0   2   0   0   2   0   0   2   2   2   0   0   2   0   0   2   0   0   0   2   2   0   2   0   0   2   2   0   2   2   0   2   0   2   0   2   0   0   2   2   2   2   2   2   2   0   2   0   0   2   0   0   0   0   0   2   0   0   0   2   2   2   2   2   2   0   0   0   0   0   0   0   2   2   2   2   0   0   0   2   2   0   2   0   2   2   2   2   2   0   0   0   2   2   0   2   0   2   0   0   0   0   2   0
 MK-4-13                2   0   2   0   2   0   0   2   2   2   2   0   0   2   2   2   0   2   2   0   2   2   0   2   2   2   0   2   0   0   0   0   0   2   2   2   2   0   2   0   0   0   2   0   0   0   2   2   0   2   2   0   2   0   2   2   0   0   0   0   2   2   2   0   0   2   0   2   2   2   2   0   0   2   2   2   2   0   0   0   2   2   0   2   0   0   0   2   0   2   2   0   2   0   2   2   2   2   0   0   2   0   0   2   2   2   2   0   2   0   0   2   0   0   0   2   2   0   2   0   0   2   2   0   2   2   0   0   2   2   0   2   0   0   2   0   2   2   2   0   2   0   2   0   0   0   0   0   0   0   0   2   2   0   0   2   2   2   2   2   2   0   0   0   0   0   0   0   2   2   2   2   0   0   0   2   2   0   2   2   2   2   2   2   2   0   0   0   2   2   0   2   2   2   0   0   0   0   0   0
 MK-4-14                2   0   2   0   2   0   0   0   2   2   2   2   0   2   2   2   0   2   2   0   2   2   0   2   2   2   0   2   0   0   0   0   0   2   2   2   2   0   2   0   0   2   2   0   0   0   2   2   0   2   0   0   2   0   2   2   0   0   0   0   2   2   2   0   0   2   0   2   2   2   2   2   0   2   2   2   2   0   0   0   2   2   0   2   0   0   0   2   2   2   2   0   2   0   2   2   2   2   0   2   2   0   0   2   2   0   2   0   2   0   0   2   0   2   0   2   2   0   2   0   0   2   0   2   0   2   0   0   2   2   0   0   0   2   2   0   2   2   2   0   2   0   2   0   0   0   0   2   0   0   0   0   2   0   2   2   2   2   2   2   2   0   0   0   0   2   0   0   2   2   2   2   0   0   0   2   2   0   2   2   2   2   2   2   2   0   0   0   2   2   0   2   2   2   0   2   2   0   0   0
 MK-4-15                2   0   2   0   0   0   0   0   2   2   2   2   0   2   2   2   0   2   0   0   2   2   0   2   2   2   0   2   0   2   0   0   0   2   2   2   0   0   0   0   0   2   2   0   0   0   2   2   0   2   0   0   2   2   2   2   0   0   0   2   0   2   2   0   0   2   0   2   2   2   2   2   0   2   2   2   2   0   0   0   2   2   0   0   0   0   0   2   2   0   2   0   2   0   2   2   2   2   0   2   2   0   0   0   2   0   2   0   2   0   0   0   2   2   0   2   2   0   2   0   0   2   0   2   0   2   0   0   2   2   0   0   0   2   2   0   0   2   2   0   2   0   2   0   2   0   0   2   0   0   0   0   2   0   2   2   2   2   0   2   2   0   0   0   0   2   0   0   0   2   2   2   0   0   0   2   2   0   2   2   2   2   2   2   2   0   0   0   2   2   0   2   2   2   0   2   2   0   0   2
 MK-4-16                2   0   0   0   2   0   2   0   2   2   2   2   0   2   2   2   0   2   0   0   2   2   2   2   2   2   0   2   0   2   0   0   0   2   2   2   0   0   0   0   0   2   2   0   0   0   0   2   0   2   0   0   2   0   2   2   0   0   0   2   0   2   2   0   0   2   0   2   2   2   2   2   0   2   2   2   2   0   0   0   2   2   0   0   2   0   0   2   2   0   2   0   2   2   2   2   2   2   0   2   2   0   2   0   2   0   0   2   0   0   0   0   2   2   0   2   2   0   2   0   0   2   0   0   0   0   0   2   2   2   0   0   0   2   2   0   0   2   2   0   2   0   2   0   0   2   0   0   0   0   0   2   2   0   2   0   2   2   0   2   0   0   0   0   0   2   0   0   0   2   2   2   0   0   0   2   0   0   2   2   2   2   2   2   2   0   0   0   2   2   0   2   2   2   0   2   2   0   0   2
 MK-5-1                 0   0   2   0   0   2   2   0   2   2   2   0   0   0   2   0   0   2   2   0   2   0   0   0   0   2   2   0   0   0   0   2   2   2   0   0   2   0   0   2   0   2   2   0   2   2   2   0   0   0   0   0   0   2   2   2   2   0   2   0   0   2   2   2   2   0   2   2   0   2   0   0   0   0   0   0   2   0   2   2   0   2   2   0   2   0   2   0   0   0   0   0   2   2   0   0   0   0   2   0   2   0   2   2   0   2   0   0   2   2   2   2   0   2   0   2   2   0   0   0   0   2   2   0   0   0   2   2   2   2   0   0   2   0   0   0   0   2   2   0   2   2   0   2   0   2   0   0   0   0   0   2   0   2   0   2   2   0   0   2   0   0   2   2   2   2   0   0   2   2   2   2   2   0   0   0   2   2   2   0   2   2   0   0   2   0   2   0   0   0   2   0   2   0   2   0   0   0   0   0
 MK-5-2                 0   0   2   0   0   2   0   0   2   2   2   0   0   0   2   0   0   2   2   0   2   0   0   0   0   2   2   0   0   2   0   2   0   2   0   0   2   0   2   2   0   2   2   0   2   2   2   0   0   0   0   0   0   2   2   2   2   0   2   0   0   2   2   2   2   2   2   2   0   2   0   0   0   0   0   0   2   0   2   2   0   2   2   0   2   0   2   0   0   0   0   0   2   2   2   0   0   0   2   0   0   0   2   2   0   2   0   0   2   2   2   2   0   2   0   2   2   0   0   0   0   2   2   0   0   0   2   2   2   2   0   0   2   0   0   0   0   2   2   0   2   2   0   2   0   2   0   2   0   0   0   2   0   0   0   2   2   0   0   2   0   0   2   2   0   2   2   0   0   2   2   2   2   0   0   0   2   2   2   0   0   2   0   0   0   0   2   2   0   0   2   0   0   0   2   0   0   0   2   0
 MK-5-3                 0   0   2   2   0   0   0   0   0   2   2   0   0   0   2   0   0   2   2   2   2   0   0   0   0   2   2   0   0   2   0   2   0   2   0   0   2   0   2   2   0   2   2   2   2   2   2   0   0   0   0   0   0   2   2   2   2   0   2   2   0   2   2   2   2   2   2   2   0   0   0   0   0   0   0   0   2   0   0   2   0   2   2   0   2   0   2   0   0   0   0   0   2   2   2   0   2   0   2   0   0   0   2   2   0   0   0   0   2   0   2   0   0   2   0   0   0   0   0   0   0   2   2   0   0   0   2   2   2   2   0   0   2   0   0   0   0   2   2   0   2   2   0   2   0   2   0   2   0   0   0   2   0   0   0   2   2   0   0   2   0   0   2   2   0   2   2   0   0   0   2   2   2   0   0   0   2   2   2   0   0   2   0   0   0   0   2   2   0   2   2   0   0   0   2   0   2   0   0   0
 MK-5-4                 0   0   2   2   0   0   0   2   0   2   2   0   0   0   2   0   0   2   2   2   2   0   0   0   0   2   2   0   0   2   2   2   0   2   0   0   2   0   2   2   0   2   0   0   2   2   2   0   0   0   0   0   0   2   2   2   2   0   2   2   0   2   2   2   2   2   2   0   0   0   2   0   0   0   0   0   2   0   0   2   0   2   2   0   2   0   2   0   0   0   0   2   2   2   2   0   2   0   2   0   0   0   2   2   2   0   0   0   2   0   2   0   0   2   0   0   0   0   0   0   0   2   2   0   0   0   2   2   2   2   0   2   2   0   0   0   0   0   2   0   2   2   0   2   0   2   0   2   0   0   0   2   0   0   0   2   2   0   0   2   0   0   2   2   0   2   2   2   0   0   2   2   2   0   0   0   2   2   2   0   0   2   0   0   0   0   2   2   0   0   2   0   0   0   2   0   2   0   0   0
 MK-5-5                 0   0   2   2   0   0   0   2   2   2   2   0   0   0   2   0   2   2   2   2   2   0   0   0   0   2   2   0   0   0   2   2   0   2   0   0   2   0   2   2   0   2   0   0   2   2   2   0   0   0   0   2   0   2   2   2   2   2   0   2   0   2   2   2   2   0   0   0   2   2   2   0   0   0   0   0   2   2   0   2   0   2   2   0   2   2   2   0   0   0   0   2   2   2   2   0   0   0   2   0   0   0   2   2   2   2   0   0   2   0   2   0   0   2   0   0   0   0   0   0   0   0   2   0   0   0   2   2   2   2   0   2   2   0   0   0   0   0   2   0   2   2   0   2   0   2   0   2   2   0   0   2   0   0   0   2   2   2   0   2   2   0   2   2   0   2   2   2   0   0   2   2   0   0   0   0   0   2   2   0   0   2   0   0   0   2   2   2   0   0   2   0   0   0   2   0   2   0   0   0
 MK-5-6                 0   0   2   2   2   0   0   2   2   2   2   0   0   0   2   0   2   0   2   2   2   0   0   2   0   2   0   0   0   0   2   2   0   2   0   0   2   0   2   2   0   2   0   0   2   2   2   0   0   0   0   2   0   2   2   2   2   2   0   2   2   2   2   0   2   0   0   0   2   2   2   0   2   0   0   0   2   2   0   2   0   2   2   0   2   2   2   0   0   0   0   2   2   2   2   0   0   0   2   0   0   0   2   2   2   2   0   0   0   0   2   0   0   2   0   0   0   0   0   2   0   0   2   0   2   0   2   2   0   2   0   2   2   2   0   0   0   2   2   0   2   2   0   2   0   2   0   2   2   0   2   2   0   0   0   2   2   2   2   2   2   0   2   2   0   2   2   2   0   0   2   2   0   0   0   0   0   2   2   0   0   2   0   0   0   2   2   2   0   0   2   0   0   0   2   0   2   0   0   0
 MK-5-7                 0   0   2   2   2   0   0   2   2   2   2   0   0   0   2   0   2   0   2   2   2   0   0   2   0   2   0   0   0   0   2   2   0   0   0   0   2   0   2   2   0   2   0   0   2   2   2   2   0   0   0   2   0   2   2   2   2   2   0   2   2   2   2   0   2   0   0   0   2   2   0   0   2   0   0   0   2   2   0   2   0   2   2   0   2   2   2   0   0   0   0   2   2   2   2   0   2   0   2   0   0   0   2   2   2   2   0   0   0   0   0   0   0   2   2   0   0   0   0   2   0   0   2   0   2   0   2   2   0   2   0   2   0   2   0   0   0   2   2   0   2   2   0   2   0   2   0   2   2   0   2   2   0   0   0   2   2   2   2   0   2   0   2   2   0   2   2   2   0   0   2   2   0   0   0   0   0   2   2   0   0   0   2   0   0   2   2   2   2   0   2   0   0   0   2   0   2   2   0   0
 MK-5-8                 0   0   2   2   2   0   2   2   2   2   2   0   2   2   2   0   2   0   2   2   2   0   0   2   0   2   2   0   0   0   2   2   0   2   2   0   2   0   2   2   0   2   0   0   2   2   2   2   0   0   0   2   0   2   0   2   2   2   0   2   2   2   2   0   2   0   0   0   2   2   0   0   0   0   2   0   2   0   0   2   0   2   2   0   2   2   0   0   0   0   0   2   2   2   0   0   2   0   2   0   0   0   0   2   2   2   0   0   2   0   0   0   0   2   2   0   0   0   0   2   2   0   2   2   0   0   2   2   0   2   0   2   0   2   0   0   0   2   2   0   2   2   0   2   0   2   0   2   2   0   2   2   0   0   2   2   2   2   2   0   2   2   2   2   0   2   2   2   2   0   2   0   0   0   0   0   0   2   2   0   0   0   2   0   0   2   2   2   2   0   0   0   0   0   2   0   2   0   0   2
 MK-5-9                 0   0   2   0   2   0   2   2   0   2   2   0   2   2   2   0   2   0   2   2   2   0   2   2   0   2   2   0   0   0   2   2   0   2   2   0   2   0   2   0   0   0   0   0   2   2   2   2   0   0   0   2   0   2   0   2   2   2   0   2   2   0   2   0   2   0   0   0   2   2   0   0   0   0   2   0   2   0   0   2   0   2   2   0   2   2   0   0   0   0   2   2   2   2   0   0   2   0   2   0   0   0   0   2   2   2   0   0   2   0   0   0   0   2   2   0   2   0   2   2   0   0   2   2   0   0   2   2   0   2   0   2   2   2   0   0   0   2   2   0   2   2   0   2   0   2   0   2   2   0   2   2   0   0   2   0   2   2   2   0   0   2   2   2   0   2   2   2   2   2   2   0   0   0   0   2   2   2   2   0   2   0   2   0   0   2   2   2   2   0   0   0   0   0   2   0   2   0   0   2
 MK-5-10                0   0   2   0   0   0   2   2   0   2   2   0   0   2   2   0   2   0   2   2   2   2   2   2   0   2   2   0   0   0   2   2   0   2   2   2   2   0   2   0   0   0   0   0   2   2   2   2   0   0   0   2   2   2   0   2   2   0   0   2   2   0   2   0   2   0   0   0   2   2   0   2   0   0   2   0   2   0   0   2   0   2   0   0   2   2   0   0   0   2   2   2   2   2   0   0   2   2   2   0   0   0   0   2   0   2   0   0   2   0   0   0   0   2   2   0   0   0   2   2   0   0   2   2   0   0   2   2   0   2   0   2   2   2   0   0   0   2   2   0   2   2   0   2   0   2   0   2   2   0   2   2   0   0   2   0   2   2   0   0   0   0   2   2   0   0   2   2   2   2   2   0   0   0   0   2   0   2   2   2   2   0   2   0   2   2   2   0   2   0   0   0   0   0   2   0   2   2   0   2
 MK-5-11                0   0   2   0   0   0   2   2   0   2   2   0   0   0   2   0   2   0   0   2   2   2   2   2   2   2   2   2   0   0   2   2   0   2   2   2   2   0   0   0   0   0   0   0   2   2   2   2   2   0   0   2   2   2   0   2   2   0   0   2   2   0   2   0   2   0   0   0   2   2   0   2   0   0   2   0   2   0   0   2   0   2   0   0   2   2   0   0   0   2   2   2   2   2   0   0   2   2   2   0   0   0   0   2   0   2   0   0   2   0   0   0   0   2   2   0   0   0   2   2   0   0   2   0   0   0   2   2   0   2   0   2   2   2   0   0   0   2   2   0   2   2   0   2   0   2   0   2   2   0   2   0   0   0   2   0   2   2   0   0   0   0   2   2   0   0   2   2   2   2   2   0   2   0   0   2   0   0   2   2   0   2   2   0   2   2   2   0   2   0   0   0   0   0   0   2   2   2   0   2
 MK-5-12                0   0   2   0   0   2   2   2   0   2   2   0   0   0   2   0   2   0   0   2   2   2   2   2   0   2   2   2   0   0   2   2   0   2   2   2   2   0   0   0   0   0   0   0   2   2   2   2   2   0   0   2   2   2   0   2   2   0   0   2   2   0   2   0   2   0   0   0   2   2   0   0   2   2   2   0   0   0   0   2   0   2   0   0   2   2   0   0   0   2   2   0   2   2   2   0   2   2   2   0   0   0   0   2   0   2   0   0   2   0   0   2   0   0   2   2   0   0   2   2   0   0   2   0   0   0   2   2   0   2   0   2   2   2   0   0   0   2   2   2   2   2   0   2   0   2   0   2   2   2   2   0   0   0   0   0   2   2   0   0   2   0   2   0   0   0   2   2   2   2   2   0   2   0   0   2   0   2   2   2   0   0   2   0   2   2   0   0   0   0   2   0   0   0   0   2   2   2   0   2
 MK-5-13                0   0   2   0   0   2   2   2   0   2   2   0   0   0   2   2   2   0   0   2   2   2   0   0   0   2   2   2   0   0   2   2   0   2   2   2   0   0   0   0   0   0   0   0   2   2   2   2   0   0   0   2   0   2   0   0   2   0   0   2   2   0   2   0   2   0   0   0   2   2   0   0   2   2   2   0   0   0   0   2   0   2   2   0   2   2   0   2   0   2   2   0   0   2   2   0   2   2   2   0   0   0   0   2   0   2   0   0   2   0   0   2   0   0   2   2   0   2   2   2   0   0   2   0   2   0   2   0   0   2   2   2   2   2   0   2   0   2   2   2   2   2   0   2   2   2   0   2   2   2   2   0   0   0   0   0   0   0   2   0   2   0   2   0   2   0   2   2   2   2   2   2   2   0   0   2   0   2   2   2   0   0   2   0   2   2   0   0   0   0   2   0   2   0   0   2   2   2   2   0
 MK-5-14                0   0   2   0   0   0   2   2   0   2   2   0   0   0   2   2   2   0   0   2   2   2   0   0   2   2   2   2   0   0   0   2   0   2   2   2   0   0   0   0   0   0   0   0   2   2   2   2   0   0   0   2   0   2   0   0   2   0   0   2   2   0   2   0   2   0   0   0   2   2   0   0   2   2   2   0   0   0   0   2   0   2   2   0   2   2   0   2   0   2   2   0   0   2   0   0   2   2   2   0   0   0   0   2   0   2   0   0   2   0   0   2   0   0   2   2   0   2   0   2   0   0   2   0   2   0   2   2   0   2   2   2   2   2   0   2   0   2   2   2   0   2   0   2   2   2   0   2   0   0   0   0   0   0   0   0   0   0   2   0   2   0   2   0   2   2   2   2   2   2   2   2   2   0   2   2   0   2   2   2   0   0   2   0   2   2   2   2   0   0   0   2   2   0   0   2   2   2   2   2
 MK-5-15                0   0   0   0   0   0   2   2   0   2   2   0   0   0   2   2   2   0   0   2   0   2   2   0   2   0   2   2   2   0   0   2   0   2   2   2   0   2   0   0   0   2   0   0   2   2   2   2   0   0   0   2   0   2   0   0   2   0   0   0   2   0   2   0   0   0   0   0   0   2   0   0   0   2   2   0   0   2   0   2   2   2   2   0   2   2   0   2   0   0   2   0   0   2   0   0   2   2   2   0   0   0   0   2   0   0   0   0   2   0   0   2   0   0   2   2   0   2   0   2   0   0   2   0   0   2   2   0   0   2   0   2   2   2   0   2   0   2   2   2   0   2   0   2   2   2   0   2   0   2   0   0   0   0   2   0   0   0   2   0   2   0   2   2   2   2   2   2   2   2   2   2   2   0   2   2   2   2   2   2   0   0   2   0   2   2   2   2   0   0   0   2   2   0   0   2   2   2   2   2
 MK-5-16                0   0   2   0   0   0   2   2   0   2   2   0   0   0   2   2   0   0   0   0   0   2   2   0   2   0   2   0   2   0   0   2   0   2   2   2   0   2   0   0   0   2   0   0   2   2   2   2   0   2   0   2   0   2   0   0   2   0   0   0   0   0   2   0   0   0   0   0   0   2   0   0   0   2   0   0   2   2   0   2   2   2   2   0   2   2   0   2   0   0   2   0   2   2   0   0   2   2   0   0   0   0   0   2   0   0   0   0   2   0   0   2   0   0   2   2   0   2   0   2   0   0   2   0   0   2   2   0   0   0   0   0   2   2   0   2   0   2   0   2   0   2   0   0   0   2   0   2   0   2   0   0   0   0   2   0   0   0   2   0   0   0   2   2   2   2   2   2   2   2   2   2   2   0   2   2   2   2   2   2   0   0   2   0   2   2   2   2   0   0   0   2   2   0   0   2   2   2   2   2
 MK-6-1                 0   0   0   2   2   0   0   0   0   0   0   2   0   0   2   0   2   0   2   0   0   0   0   0   2   2   0   0   2   2   0   0   0   2   0   0   0   2   2   2   2   2   0   0   0   2   0   0   0   2   2   0   2   2   0   0   2   0   0   0   0   0   0   2   2   2   0   0   0   2   0   0   0   2   2   0   0   0   0   0   0   2   0   0   0   2   2   0   2   0   2   0   2   2   0   2   2   2   2   0   0   2   2   0   2   0   2   2   0   0   0   2   0   2   2   0   0   0   0   0   2   0   2   0   0   2   2   2   0   0   0   2   2   2   0   2   2   2   0   2   0   2   2   0   2   0   0   2   0   0   0   0   2   0   0   2   0   0   0   2   2   2   2   0   2   0   2   0   0   2   0   2   2   2   0   0   2   0   2   2   2   2   2   0   2   2   2   0   2   0   2   0   2   2   2   0   0   0   0   2
 MK-6-2                 0   0   0   2   2   0   0   0   0   0   0   2   0   0   2   0   2   0   2   0   0   0   2   0   2   2   0   0   2   2   0   0   0   2   0   0   0   2   2   2   2   2   0   0   0   2   0   0   0   2   2   0   2   2   0   0   2   0   0   0   0   0   0   2   2   2   2   0   0   2   0   0   0   2   2   0   0   0   0   0   0   2   0   0   0   2   2   0   2   0   2   0   2   2   0   2   2   2   2   0   0   2   2   0   2   0   2   2   2   0   0   2   2   2   2   0   0   0   0   0   2   0   2   0   0   2   2   2   0   0   0   2   2   2   0   2   2   2   0   2   0   2   2   0   2   2   0   2   0   0   0   0   2   0   0   2   0   0   2   2   2   2   2   2   2   0   2   0   0   2   2   2   0   2   0   0   2   0   2   2   2   2   2   0   2   2   2   0   2   0   2   0   2   2   2   0   0   0   0   2
 MK-6-3                 0   0   0   2   2   0   0   0   2   0   0   2   0   0   2   0   2   0   0   0   0   0   2   0   0   2   0   0   2   2   0   0   0   2   2   0   0   2   0   2   2   0   0   0   0   2   0   0   0   2   2   0   2   2   2   0   2   0   0   0   0   2   0   2   2   2   2   0   0   2   0   0   0   2   2   0   0   0   0   0   0   2   2   0   0   2   2   0   0   0   2   2   2   2   0   2   2   2   2   0   0   2   2   0   2   0   2   0   0   0   0   2   2   0   2   0   0   2   0   0   2   0   2   2   2   2   2   0   0   0   0   2   2   2   0   2   2   2   0   2   0   2   2   0   2   2   0   2   0   0   0   0   2   0   0   2   2   0   2   2   0   2   2   2   2   2   2   0   0   2   2   2   0   2   0   0   2   0   2   0   2   2   2   0   2   2   2   2   2   0   2   0   2   0   2   0   2   0   2   2
 MK-6-4                 0   2   0   2   2   0   0   2   2   0   0   2   0   0   2   2   2   0   0   0   0   0   2   0   0   2   0   0   2   2   0   0   2   2   2   0   0   2   0   2   2   0   0   2   0   2   0   2   0   2   2   2   0   2   2   0   2   0   0   0   0   2   0   2   2   2   2   0   0   2   0   2   0   0   2   0   0   0   0   0   2   2   2   0   0   2   2   0   0   0   2   2   2   2   0   2   2   2   2   0   0   0   2   0   2   0   2   2   0   0   0   2   2   0   2   0   0   2   0   0   2   2   2   2   0   2   2   0   0   0   0   2   2   2   0   2   2   2   0   0   0   2   2   0   2   2   0   2   0   0   0   0   2   0   0   2   2   0   2   2   0   2   2   2   2   0   2   0   0   2   2   2   0   0   0   0   2   0   2   0   2   2   2   0   2   2   0   2   2   0   2   0   2   0   2   0   2   0   2   2
 MK-6-5                 0   2   0   2   2   0   0   2   2   0   0   2   0   2   2   2   2   0   0   0   0   0   2   2   0   2   2   0   2   2   0   0   2   2   2   0   0   2   0   2   2   0   2   2   0   0   0   0   0   0   2   2   0   2   2   0   2   0   0   0   0   2   0   2   2   2   2   2   2   0   0   2   0   0   2   0   2   0   0   0   2   2   2   0   0   0   2   2   0   2   2   0   2   2   0   2   2   2   0   0   0   0   2   0   2   0   2   2   0   0   0   2   2   0   2   0   0   2   0   0   2   0   2   2   0   2   2   0   0   0   0   2   0   2   0   2   2   2   0   0   0   2   2   0   2   2   2   2   0   0   0   0   2   0   0   2   2   0   2   0   0   2   2   2   2   0   2   0   0   2   2   0   0   2   0   0   2   0   0   0   2   2   2   0   2   2   0   2   2   0   2   0   2   0   2   0   2   0   2   2
 MK-6-6                 0   2   0   2   2   2   0   2   2   0   0   2   0   0   2   2   2   0   0   0   0   0   2   2   0   2   2   0   2   2   0   0   2   2   2   0   0   2   0   2   0   0   2   2   0   0   0   0   0   0   2   2   0   2   2   0   2   2   0   0   0   2   0   2   2   2   2   2   2   0   0   2   0   0   2   0   2   0   0   0   2   2   2   2   2   0   2   2   0   2   2   0   2   2   2   0   2   2   0   0   0   0   2   0   2   0   2   2   0   0   0   2   2   2   2   0   0   2   0   0   2   0   0   2   0   2   2   2   0   0   0   2   2   2   2   2   0   2   0   0   0   2   2   0   2   2   2   2   0   0   0   0   2   2   0   2   2   0   2   0   0   2   0   2   2   0   2   0   0   2   0   0   0   2   0   0   2   0   0   0   2   2   2   0   2   2   0   2   2   0   2   2   2   0   2   0   2   0   0   2
 MK-6-7                 0   2   0   2   2   0   0   2   2   0   0   2   0   0   2   2   2   0   0   2   0   0   2   2   0   2   2   0   2   2   0   0   2   2   2   2   0   2   0   2   0   0   2   2   0   0   0   2   0   0   2   2   0   0   2   0   0   2   0   0   0   0   0   2   2   2   2   2   2   0   0   2   0   0   2   0   2   0   0   0   2   2   2   2   2   0   2   2   0   2   2   0   0   2   2   0   2   2   0   0   0   0   2   2   2   0   2   2   0   0   0   2   2   2   2   0   0   2   0   0   2   0   0   2   0   2   2   0   0   0   0   2   0   2   2   2   0   2   0   0   0   2   2   0   2   2   2   2   0   0   0   0   2   2   0   2   2   0   2   0   0   2   0   2   2   0   2   0   0   2   0   0   2   2   0   0   2   0   0   0   2   2   2   0   2   0   0   2   2   0   0   2   0   0   0   0   2   0   0   2
 MK-6-8                 0   2   0   2   2   0   0   2   2   0   0   2   0   0   2   2   2   0   0   2   0   0   2   2   0   2   2   0   2   2   0   0   2   2   2   2   0   2   0   0   0   0   2   0   0   0   0   2   0   0   0   2   0   0   2   0   0   2   0   0   0   0   0   2   2   2   2   2   2   0   0   2   0   0   2   0   2   0   0   0   2   2   2   2   2   2   2   2   0   0   2   0   0   2   2   2   2   2   0   0   0   0   2   2   2   0   2   2   0   2   0   0   2   2   2   0   0   2   0   0   2   0   0   2   0   2   2   0   0   0   0   2   0   2   2   2   0   2   0   0   0   0   0   0   2   2   2   0   0   0   0   0   2   2   0   2   2   0   2   0   0   2   0   2   2   0   2   0   0   2   0   0   2   2   0   0   2   0   0   0   2   2   2   0   2   0   0   2   2   0   0   2   0   0   0   0   2   0   0   2
 MK-6-9                 0   2   0   2   2   0   0   2   2   0   2   2   2   0   2   2   2   2   0   0   0   0   2   2   0   0   0   2   2   2   0   0   2   2   2   2   0   2   0   0   0   0   2   0   0   0   0   2   0   0   0   2   0   0   2   0   0   2   0   0   0   0   0   2   2   2   2   2   2   0   0   2   0   0   2   0   2   0   0   0   2   2   0   0   2   2   2   2   0   0   2   0   0   2   2   2   2   2   0   0   0   0   2   0   2   0   2   0   0   2   0   0   2   2   2   2   0   2   0   0   2   0   0   2   0   2   2   0   0   0   0   2   0   2   2   2   0   2   0   0   0   2   0   0   2   2   2   2   0   0   0   0   2   2   2   2   2   0   2   0   0   2   0   2   2   0   2   0   0   0   0   0   2   2   0   0   2   0   0   0   2   2   2   0   2   0   0   2   2   0   0   0   2   0   0   0   2   0   0   2
 MK-6-10                0   2   0   2   2   0   0   2   2   0   2   2   2   0   2   2   2   2   0   0   0   0   2   2   0   0   0   2   2   2   2   2   2   2   2   2   0   2   0   0   0   0   2   0   0   0   0   2   0   0   0   2   0   0   2   0   0   2   0   0   0   0   0   2   2   2   2   0   2   2   0   2   0   0   2   0   2   0   0   0   0   2   0   0   2   2   2   2   0   0   2   2   0   2   2   2   2   2   0   0   0   0   2   0   0   0   0   0   0   2   0   0   2   2   2   2   0   2   0   0   2   0   0   2   0   2   0   0   0   0   0   2   0   2   2   2   0   2   0   0   0   2   0   0   2   2   2   2   2   0   0   0   2   2   2   2   2   0   2   0   2   2   0   2   2   2   2   0   2   0   0   0   0   2   0   0   2   0   0   0   2   2   2   0   0   2   0   2   2   0   0   0   2   0   0   2   2   0   0   2
 MK-6-11                0   2   2   2   2   0   0   2   2   0   2   2   2   0   2   2   2   2   0   2   0   0   2   2   0   2   0   2   2   2   2   2   2   2   2   2   0   2   2   0   0   0   2   0   0   0   0   0   0   0   0   2   0   0   2   0   2   2   0   0   2   0   0   2   2   2   2   0   2   2   0   2   0   0   2   0   2   0   0   0   0   2   0   0   0   2   2   2   0   0   0   2   2   2   2   2   2   2   0   0   0   0   2   0   0   0   0   0   0   2   0   0   2   2   2   2   0   2   0   0   2   2   0   0   0   2   0   0   0   0   0   2   0   2   2   2   0   2   0   0   0   2   0   0   2   0   2   2   2   0   0   0   2   2   2   2   2   0   2   0   2   2   0   2   2   2   2   0   2   0   0   0   0   2   0   0   2   0   0   2   2   2   2   0   0   2   0   2   2   0   0   0   2   0   0   2   2   0   0   2
 MK-6-12                2   2   2   2   2   0   0   2   0   0   2   2   0   0   2   2   2   2   2   2   0   0   2   2   0   2   0   2   2   2   2   2   2   2   2   0   0   2   2   0   0   0   2   0   0   0   0   0   0   0   0   2   0   0   2   0   2   2   0   2   2   0   0   2   2   2   2   0   2   0   0   2   0   0   2   0   0   0   0   0   0   2   0   0   0   2   2   2   2   0   0   2   2   2   0   2   2   2   0   0   0   0   2   0   0   0   0   0   0   2   0   0   2   2   2   2   0   2   0   0   2   2   0   0   2   2   0   0   0   0   0   2   0   2   2   2   2   2   0   0   0   2   2   0   2   0   2   2   2   0   0   0   2   2   0   2   2   0   2   0   2   0   0   2   2   2   2   0   2   0   0   0   0   2   0   0   2   0   0   0   2   2   0   0   0   2   0   0   2   0   0   0   2   0   2   2   2   0   0   2
 MK-6-13                2   2   2   0   2   0   0   2   0   0   2   2   0   0   2   2   2   2   2   2   0   0   2   2   0   2   0   2   2   2   2   2   2   2   0   0   0   0   2   0   0   0   2   0   0   2   0   0   0   0   0   2   0   0   2   0   2   2   0   2   2   0   0   2   2   2   2   0   0   0   0   2   0   0   2   2   0   0   0   0   0   0   2   0   0   2   2   2   2   0   0   2   2   0   0   0   2   2   0   0   0   0   0   0   0   0   0   0   0   2   0   0   2   0   0   2   0   2   0   0   2   0   0   0   2   2   0   0   0   0   0   2   0   2   2   2   2   2   2   0   0   2   2   0   2   2   2   2   2   2   2   0   2   0   0   2   2   0   0   0   2   0   0   2   2   2   2   0   2   0   0   0   2   2   0   0   2   0   0   0   2   2   0   0   2   2   0   0   2   0   0   0   0   0   2   2   2   0   0   2
 MK-6-14                2   2   2   0   2   0   0   2   0   2   2   2   0   0   2   2   2   2   2   2   0   0   2   2   0   2   2   2   0   2   2   2   2   2   0   0   0   0   2   0   0   2   0   0   0   2   0   0   0   2   0   2   0   0   2   0   2   2   0   2   2   0   0   2   2   2   2   0   0   0   0   2   2   0   2   2   0   2   0   0   0   0   2   0   0   2   2   2   2   0   0   2   2   0   0   0   2   2   0   0   0   0   2   0   0   2   0   0   2   2   0   2   2   0   0   2   0   0   0   0   2   0   2   0   2   2   0   0   0   0   0   2   2   2   2   2   2   2   2   0   0   2   2   0   2   2   2   2   2   2   2   0   2   0   0   2   2   0   0   0   2   0   0   2   2   2   2   0   2   0   2   0   2   2   0   0   2   0   0   0   2   0   0   0   2   2   0   0   2   0   0   0   0   0   2   2   2   0   0   2
 MK-6-15                2   2   2   0   0   2   0   0   0   0   2   0   0   0   2   2   2   2   2   0   0   0   0   2   0   2   2   0   0   2   2   2   2   2   0   0   0   0   0   0   0   2   0   0   0   0   2   2   0   2   0   2   0   0   2   0   0   2   0   2   2   0   2   2   2   2   2   0   0   0   0   2   2   0   2   2   0   2   0   0   0   2   2   0   0   2   2   2   2   0   0   2   2   0   0   0   2   2   0   0   0   0   2   0   0   2   0   0   2   2   0   2   2   0   0   2   0   0   0   0   2   0   2   0   2   2   0   0   0   0   0   2   0   2   2   2   2   2   2   0   2   2   2   0   2   2   0   2   2   2   2   0   2   0   0   2   2   0   0   0   2   2   0   2   2   2   0   0   2   0   2   0   2   2   0   0   2   0   0   0   0   0   0   0   2   2   0   0   2   0   0   0   0   0   2   2   0   0   0   2
 MK-6-16                2   2   0   0   0   2   0   0   0   0   2   0   0   0   2   2   2   2   2   0   0   0   0   2   0   2   2   0   0   2   2   2   2   2   0   0   0   0   0   0   0   2   0   0   0   0   2   2   0   2   0   2   0   0   2   2   0   2   0   2   2   0   2   2   0   2   0   0   0   0   0   2   2   0   2   2   0   2   0   0   2   2   2   0   0   2   2   2   2   0   0   2   2   0   0   0   0   2   0   0   0   0   2   0   2   2   0   0   2   2   0   2   2   2   0   2   0   0   0   0   2   0   2   0   0   2   0   0   0   0   0   2   0   2   2   2   2   2   2   0   2   2   2   0   2   2   0   2   2   2   2   0   0   0   0   2   2   0   0   2   2   2   2   2   2   2   0   0   2   0   2   0   2   2   2   0   2   0   0   0   0   0   0   0   2   2   2   0   2   0   0   0   0   2   2   2   0   0   0   2
 
!****************************************** Phenotypic Data **********************************************************
!-100.0 is resevred for missing phenotype
SimulatedTrait1        13.8486   15.5759   15.6119   16.3296   15.8869   15.9827   14.7584   16.3076   16.1916   16.5050   14.4133   14.3780   16.6211   14.5844   16.2358   14.6848   14.9329   14.3491   16.2303   17.0984   14.5995   16.0940   15.2351   15.4334   14.6222   13.2470   15.4107   16.3328   14.7410   15.4048   15.0717   15.3664   14.9673   14.6419   15.8997   14.6408   16.0164   16.9084   14.5728   14.9119   14.9836   14.1650   16.1941   17.9580   16.5030   15.5959   15.9605   14.2207   16.9934   15.5142   14.1585   13.2833   14.7484   15.7380   12.9752   16.7448   14.1403   16.1152   15.7567   14.7577   11.7678   15.0873   14.2034   12.8055   15.0731   14.9049   15.7370   15.4168   14.9182   12.3873   15.0321   15.5433   15.5720   16.5415   16.1596   15.3926   14.2032   16.7913   15.0126   15.4719   13.4300   14.6084   12.9291   14.3810   16.7457   15.9296   13.6198   14.6057   17.1764   13.9456   14.9746   12.8501   16.6560   17.5437   14.9401   14.7007   12.9649   13.0002   12.5029   15.1298   14.5077   13.8656   13.8953   15.8984   16.0284   14.3960   13.8555   15.2828   15.4415   15.9079   16.0963   16.3276   14.5657   15.3631   16.0043   15.0193   16.8487   15.0812   16.4086   16.0368   14.0788   14.4712   16.1199   13.6039   14.3553   14.5159   14.2976   15.0426   15.2134   14.0680   11.9504   14.5076   12.2711   15.2872   13.8562   14.5082   14.6455   14.4915   14.8520   15.1292   14.6970   15.6448   16.7160   15.2623   14.7541   16.1047   15.1533   13.8867   13.6500   14.5029   15.4593   13.4084   13.6363   14.4581   15.3584   15.2490   13.7816   13.3154   16.5236   15.1708   13.8211   14.3727   15.8724   12.1749   16.3399   13.5937   15.5958   14.2309   14.8914   16.5689   14.9876   13.1061   17.8725   13.9273   15.9124   16.1173   16.9414   14.2452   15.7172   14.5087   14.4197   17.0520   12.2920   16.0734   15.6501   15.6028   16.7156   16.5639   16.6180   14.1297   15.1403   13.3516   14.0063   14.9540   16.0099   15.5665   16.4695   14.1387   12.8521   14.6798
SimulatedTrait2         9.4941   10.2972    9.2506    9.7270    9.4248    9.6582   10.4398    9.6088    9.8001    9.0352    9.3469    9.9252    9.1369    9.4972   10.0540    9.4434   10.6371   10.9309    9.3587   10.7512   11.1023    8.9207   10.1904    9.0859    8.9840   11.4550   10.3358   10.4678    8.8228   10.6146    9.9104   10.7851   10.6458   10.3626    9.6383   10.7848    9.9556   10.1074    9.1956    9.9569   10.9370   10.9284    9.5584    9.7357    9.2080    9.6261    8.7145   10.7892    8.5669    8.7877   10.4118   10.6118    9.4667    9.0430   11.3097    9.4534   10.4931   10.9192    8.9862   10.4410   10.6473    9.8601   11.2281   10.3188    9.2121   10.4998    9.1336    8.6404   10.4019   10.5019   10.3294   10.7751    9.4211   10.4985    9.3557   10.3522   11.3814   10.2014   10.1477   10.2907    9.8854    9.7886   10.4175   10.1502    9.2962   10.1564   10.3828    9.9584    9.6273   10.9909    9.0619    9.6995   10.2128    9.6987   10.6561    9.8524   11.1158   10.3870   11.7344    9.9140   10.5446   10.3409   10.5501   10.8610   10.0270   10.4332    8.8516   10.3908   10.1715    8.6993   10.6926    9.9141   10.6066    9.9408    9.7048   10.2427    9.8344   10.5287    9.6522   10.5715   10.4774    9.5797   11.3943   10.6738   10.8260   11.1834   10.5925   10.2351   10.3018    9.6826   10.2672   11.3421   10.9637   10.2629   10.2548    9.1696    9.4354    9.2008    9.0610   10.7857    9.8524    8.9031    9.5716   10.8536    9.6667    8.9348    9.9862   10.2995   11.1237   10.3452    8.4604   10.7602   10.2936   10.7191    9.3179    8.2263   10.6362   10.1542    9.0938    9.4013   10.0556   11.0239   10.8897   10.6260    9.0604   10.9261    9.4210   10.5327   11.1347    9.7451   10.2875   10.8995    9.5193   10.2200    9.4811    9.7102    9.6035   10.1618   10.4674    9.9372   10.1136    9.1374   11.1340    9.3090    9.2689   10.0603    9.6855    9.2781    9.3300   10.8720   11.2216   10.5767   12.0417    9.9022   10.0806   10.4208   10.6770   10.9590   10.8957   10.1463
 
