# Supplementary material for: Inclusive Composite Interval Mapping of QTL by Environment Interactions in Biparental Populations
Source: PLoS One. 2015 Jul 10;10(7):e0132414. doi: 10.1371/journal.pone.0132414 (PMC4498613; doi:10.1371/journal.pone.0132414)
Supplement: S5 File — (ZIP) [file pone.0132414.s005.zip › H=0.5/L1/run_00193.met]

!**********************Note: lines staring with "!" are remarks and will be ignored in the program********************
!*********************************General Information**********************************
!Assuming F1 = P1 x P2, populations available in QTL IciMapping are: 
!  1, P1BC1F1 = P1 x F1, the first backcrossing where P1 is used as the recurrent parent;
!  2, P2BC1F1 = P2 x F1, the first backcrossing where P2 is used as the recurrent parent;
!  3, F1DH, F1-derived doubled haploids; 
!  4, RIL or F1RIL, recombination inbred lines through the repeated selfing of F1;
!  5, P1BC1RIL, recombination inbred lines through the repeated selfing of P1BC1F1;
!  6, P2BC1RIL, recombination inbred lines through the repeated selfing of P2BC1F1;
!  7, F2, the selfing generation of F1;
!  8, F3, the selfing generation of F2;
!  9, P1BC2F1, the second backcrossing where P1 is used as the recurrent parent; 
! 10, P2BC2F1, the second backcrossing where P2 is used as the recurrent parent;
! 11, P1BC2RIL, recombination inred lines through the repeated selfing of P1BC2F1; 
! 12, P2BC2RIL, recombination inred lines through the repeated selfing of P2BC2F1; 
! 13, P1BC1F2, the selfing generation of P1BC1F1; 
! 14, P2BC1F2, the selfing generation of P2BC1F1; 
! 15, P1BC2F2, the selfing generation of P1BC2F1; 
! 16, P2BC2F2, the selfing generation of P2BC2F1; 
! 17, P1BC1DH, P1BC1F1-derived doubled haploids; 
! 18, P2BC1DH, P2BC1F1-derived doubled haploids; 
! 19, P1BC2DH, P1BC2F1-derived doubled haploids; 
! 20, P2BC2DH, P2BC2F1-derived doubled haploids; 
   3      !Mapping Population (see remarks above)
   2      !Mapping Function (1 for Kosambi; 2 for Haldane; 3 for Morgan)
   2      !Marker Space Type (1 for intervals; 2 for positions)
   1      !Marker Space Unit(1 for centiMorgans; 2 for Morgan)
   6      !Number of Chromosomes (or Linkage Groups)
 200      !Size of the mapping population
   2      !Number of environments
 
!***************************************** Chromosomes and Linkage Maps **********************************************
!Chromosome                 NumMarkers
-CH1                        16
-CH2                        16
-CH3                        16
-CH4                        16
-CH5                        16
-CH6                        16
!Linkage map (Marker name followed by position or the interval length)
 MK-1-1                1     0.000
 MK-1-2                1    10.000
 MK-1-3                1    20.000
 MK-1-4                1    30.000
 MK-1-5                1    40.000
 MK-1-6                1    50.000
 MK-1-7                1    60.000
 MK-1-8                1    70.000
 MK-1-9                1    80.000
 MK-1-10               1    90.000
 MK-1-11               1   100.000
 MK-1-12               1   110.000
 MK-1-13               1   120.000
 MK-1-14               1   130.000
 MK-1-15               1   140.000
 MK-1-16               1   150.000
 MK-2-1                2     0.000
 MK-2-2                2    10.000
 MK-2-3                2    20.000
 MK-2-4                2    30.000
 MK-2-5                2    40.000
 MK-2-6                2    50.000
 MK-2-7                2    60.000
 MK-2-8                2    70.000
 MK-2-9                2    80.000
 MK-2-10               2    90.000
 MK-2-11               2   100.000
 MK-2-12               2   110.000
 MK-2-13               2   120.000
 MK-2-14               2   130.000
 MK-2-15               2   140.000
 MK-2-16               2   150.000
 MK-3-1                3     0.000
 MK-3-2                3    10.000
 MK-3-3                3    20.000
 MK-3-4                3    30.000
 MK-3-5                3    40.000
 MK-3-6                3    50.000
 MK-3-7                3    60.000
 MK-3-8                3    70.000
 MK-3-9                3    80.000
 MK-3-10               3    90.000
 MK-3-11               3   100.000
 MK-3-12               3   110.000
 MK-3-13               3   120.000
 MK-3-14               3   130.000
 MK-3-15               3   140.000
 MK-3-16               3   150.000
 MK-4-1                4     0.000
 MK-4-2                4    10.000
 MK-4-3                4    20.000
 MK-4-4                4    30.000
 MK-4-5                4    40.000
 MK-4-6                4    50.000
 MK-4-7                4    60.000
 MK-4-8                4    70.000
 MK-4-9                4    80.000
 MK-4-10               4    90.000
 MK-4-11               4   100.000
 MK-4-12               4   110.000
 MK-4-13               4   120.000
 MK-4-14               4   130.000
 MK-4-15               4   140.000
 MK-4-16               4   150.000
 MK-5-1                5     0.000
 MK-5-2                5    10.000
 MK-5-3                5    20.000
 MK-5-4                5    30.000
 MK-5-5                5    40.000
 MK-5-6                5    50.000
 MK-5-7                5    60.000
 MK-5-8                5    70.000
 MK-5-9                5    80.000
 MK-5-10               5    90.000
 MK-5-11               5   100.000
 MK-5-12               5   110.000
 MK-5-13               5   120.000
 MK-5-14               5   130.000
 MK-5-15               5   140.000
 MK-5-16               5   150.000
 MK-6-1                6     0.000
 MK-6-2                6    10.000
 MK-6-3                6    20.000
 MK-6-4                6    30.000
 MK-6-5                6    40.000
 MK-6-6                6    50.000
 MK-6-7                6    60.000
 MK-6-8                6    70.000
 MK-6-9                6    80.000
 MK-6-10               6    90.000
 MK-6-11               6   100.000
 MK-6-12               6   110.000
 MK-6-13               6   120.000
 MK-6-14               6   130.000
 MK-6-15               6   140.000
 MK-6-16               6   150.000
!*********************************** Marker Types ********************************************************************
!Co-dominant marker: When heterozygote F1 is present, P1 is coded as 2, F1 is coded as 1, and P2 is coded as 0; Otherwise, P1 is coded as 2, and P2 is coded as 0. 
!Dominant marker: When heterozygote F1 is present, P1 and F1 are coded as 12, and P2 is coded as 0; Otherwise, P1 is coded as 2, and P2 is coded as 0.  
!Recessive markers: When heterozygote F1 is present, P1 is coded as 2, and F1 and P2 are coded as 10; Otherwise, P1 is coded as 2, and P2 is coded as 0. 
!Missing marker is coded as -1. 
 MK-1-1                 0   2   2   2   2   2   0   0   2   2   0   2   0   0   0   2   2   0   0   2   0   0   0   0   2   0   2   2   0   0   0   2   0   0   2   0   0   0   0   0   0   0   2   0   0   2   0   0   2   0   2   2   0   2   2   0   0   0   2   0   2   0   0   2   2   0   2   0   0   0   0   2   2   2   2   0   2   0   2   0   0   2   0   0   2   2   2   2   2   0   2   0   0   2   2   0   2   0   0   2   2   2   0   2   0   0   0   2   0   0   0   0   2   0   0   0   2   2   0   0   2   0   0   0   2   2   2   0   0   2   0   2   2   2   2   0   0   0   0   0   2   0   0   0   0   2   2   2   0   0   0   0   2   0   0   2   0   2   2   2   0   0   2   0   2   2   2   2   0   0   0   0   0   2   2   2   2   2   2   0   2   0   0   0   2   0   2   0   2   2   2   2   0   0   0   2   0   0   2   2
 MK-1-2                 0   2   2   2   2   2   0   0   2   2   0   2   0   0   0   2   2   0   2   2   0   0   0   0   2   0   2   2   0   0   0   2   2   0   2   0   0   0   0   0   0   0   2   2   0   2   0   0   2   0   2   2   0   2   2   0   0   0   2   0   2   0   0   2   2   0   2   0   0   0   0   2   2   2   2   2   2   0   2   0   0   2   0   0   2   2   2   2   2   0   2   0   0   2   2   0   2   0   0   2   2   2   0   2   0   0   0   2   0   0   2   0   2   0   0   0   2   2   0   0   2   0   0   0   2   2   2   0   0   2   0   2   2   2   0   2   0   0   0   2   2   0   0   0   0   2   2   2   0   0   0   2   2   0   0   0   0   2   2   2   0   0   2   0   2   2   2   2   0   0   2   0   0   2   2   2   2   2   2   0   2   0   0   0   2   0   2   0   2   2   2   2   0   2   0   2   0   2   2   2
 MK-1-3                 0   0   2   2   2   2   0   0   2   2   0   2   0   0   0   2   2   0   0   2   0   0   0   0   2   0   2   2   0   0   0   2   2   0   2   0   0   2   0   0   0   0   2   2   0   2   0   0   2   0   2   2   0   2   2   0   0   0   2   0   2   2   0   0   2   0   2   0   0   2   0   2   2   2   2   0   2   2   2   0   0   2   0   0   2   2   2   2   2   0   2   0   0   2   2   0   2   0   2   2   2   2   2   2   0   0   0   2   0   0   2   0   2   0   0   0   2   2   0   0   2   0   0   0   2   0   2   0   0   2   0   2   2   2   0   2   0   2   0   2   2   0   0   0   0   2   2   2   0   0   0   2   2   0   0   0   0   2   2   0   0   0   2   0   2   2   2   2   0   0   2   0   0   0   2   2   2   2   2   0   2   0   0   0   2   0   2   0   2   2   2   2   0   2   0   2   0   2   2   2
 MK-1-4                 2   2   2   2   2   2   0   0   2   2   0   2   0   0   0   2   2   0   2   2   2   0   0   0   2   0   2   2   2   0   0   2   2   2   2   0   0   2   0   0   0   0   2   2   2   2   0   0   2   0   2   2   0   0   2   0   0   0   2   0   2   2   0   0   2   0   2   0   0   2   0   2   2   2   2   0   2   2   2   0   0   2   0   0   2   2   2   2   2   0   2   0   0   2   2   0   2   0   2   2   2   2   2   2   2   0   0   2   0   0   2   0   2   0   2   0   2   2   0   0   2   0   0   0   0   0   2   0   0   2   2   2   2   2   0   2   0   2   0   2   2   0   0   0   0   2   2   2   0   0   0   2   2   0   0   0   0   2   2   2   0   0   2   0   0   2   2   0   0   0   2   0   0   0   2   2   2   2   2   0   2   0   0   0   2   0   2   2   2   2   2   0   0   2   0   2   2   2   2   0
 MK-1-5                 2   2   0   2   2   2   0   2   0   2   0   2   0   0   0   2   2   0   2   2   2   2   0   0   2   0   2   2   0   0   0   2   2   2   2   0   0   2   0   0   0   2   2   2   2   2   0   0   2   0   2   2   0   2   2   0   0   0   2   0   2   2   0   0   2   0   2   0   0   2   0   2   2   2   2   0   2   2   2   0   0   2   0   2   2   2   2   2   2   0   2   0   0   2   2   0   2   0   2   2   2   2   2   2   2   0   0   2   0   0   2   0   2   0   2   0   2   2   0   0   2   0   0   0   0   0   2   0   0   0   2   2   2   2   0   2   0   2   0   2   2   0   0   0   0   2   2   2   0   0   0   2   0   0   0   0   0   2   2   2   0   0   2   0   0   2   2   2   0   0   2   0   0   0   2   2   2   0   2   0   0   0   2   0   2   0   2   2   2   2   0   0   0   2   0   2   2   2   2   0
 MK-1-6                 2   2   0   2   2   2   0   2   0   2   0   2   0   0   0   2   2   0   2   2   2   2   0   0   2   0   2   2   0   0   0   2   2   2   0   0   0   2   0   0   0   2   2   2   2   2   0   0   2   0   0   2   0   2   2   0   0   0   2   0   2   2   0   0   2   0   2   0   0   2   0   2   2   2   2   0   2   2   2   0   0   0   0   2   2   2   2   2   2   0   2   0   0   2   2   0   2   0   2   2   2   2   2   2   2   0   0   2   0   0   2   0   2   0   0   0   2   2   0   0   2   0   0   0   0   0   2   0   0   2   2   2   2   2   0   2   0   2   0   2   2   0   0   0   0   2   2   2   0   0   0   2   0   0   2   2   0   2   0   2   0   0   0   0   0   2   2   2   0   0   2   0   0   2   2   2   2   0   2   0   0   0   2   0   2   0   2   2   2   2   0   0   0   2   0   2   2   2   2   0
 MK-1-7                 2   2   0   2   2   2   0   0   0   0   0   2   0   0   0   2   2   0   2   2   2   2   2   0   2   0   2   2   0   0   2   2   2   2   2   0   0   2   0   0   0   2   2   2   2   2   0   0   2   0   0   2   0   0   2   0   0   0   2   0   2   2   0   0   2   0   2   0   0   2   0   2   0   2   2   0   2   2   2   0   0   0   0   2   2   2   2   2   2   0   2   0   0   2   2   0   2   0   2   2   2   2   2   2   2   0   0   2   0   0   2   0   2   0   0   0   2   2   0   2   2   0   0   2   0   0   2   0   2   2   2   2   2   2   0   2   0   2   0   2   2   0   0   0   0   2   2   2   0   0   0   2   0   0   2   2   0   0   0   2   0   0   0   0   0   2   2   2   2   0   2   0   0   2   2   2   2   0   0   0   0   0   2   0   2   0   2   2   2   2   0   0   0   2   0   2   2   2   2   0
 MK-1-8                 2   2   0   2   2   0   0   0   0   0   0   0   0   0   0   0   2   0   2   2   2   2   0   0   2   0   2   2   0   0   0   2   2   2   2   0   0   2   0   0   0   2   2   2   2   2   0   2   2   0   0   0   0   0   2   0   0   0   2   0   0   2   0   0   2   0   2   0   0   2   2   2   0   2   2   0   2   2   2   2   0   0   0   2   2   2   2   2   2   0   2   2   0   2   2   0   2   0   2   2   2   2   0   2   2   0   0   2   0   0   2   0   2   0   2   0   2   2   0   2   0   0   0   2   0   0   2   0   2   2   2   2   2   2   0   2   2   2   0   2   2   0   0   0   0   0   2   2   0   0   0   2   0   0   2   0   0   2   0   2   0   0   0   0   0   0   0   2   0   2   2   0   0   2   2   2   2   0   0   0   0   0   2   0   2   0   2   2   2   2   0   0   0   2   0   2   0   2   2   0
 MK-1-9                 2   2   0   2   2   0   0   0   0   0   0   0   0   0   0   0   2   0   2   2   2   2   0   0   2   0   2   2   0   0   0   2   2   2   0   2   0   2   0   0   0   2   2   0   2   2   0   2   2   0   0   2   0   2   2   0   0   0   2   0   2   2   0   0   2   0   2   0   0   2   2   2   0   2   2   0   2   2   2   2   0   0   0   2   2   2   2   2   2   0   2   0   0   2   2   0   2   0   2   2   2   2   0   2   2   2   0   2   0   0   2   0   2   0   2   0   2   2   0   2   0   0   0   2   0   0   2   0   2   2   2   2   2   2   0   2   2   2   0   2   2   0   0   0   0   0   0   2   0   0   0   2   0   2   2   0   0   2   0   2   0   0   0   0   0   0   0   2   0   2   2   0   0   2   2   2   2   2   0   2   2   0   2   0   2   0   2   2   2   2   0   0   0   2   2   2   0   2   0   0
 MK-1-10                2   2   0   2   2   0   2   0   2   0   0   0   0   2   0   0   2   0   2   2   2   2   0   0   2   0   2   2   0   0   0   2   2   2   0   2   0   2   0   0   2   2   2   0   2   2   0   2   2   0   0   0   0   2   2   2   0   0   2   0   2   0   0   0   2   0   2   0   0   2   2   2   0   2   2   0   2   2   2   2   0   0   0   2   2   0   2   2   2   0   2   0   0   2   2   0   2   2   2   2   2   2   0   2   2   2   0   2   0   0   2   0   0   0   2   0   2   2   0   2   2   0   0   2   0   0   2   0   2   2   2   2   0   2   0   2   2   2   0   2   2   0   0   0   0   0   0   2   2   0   0   2   0   2   2   0   0   2   0   2   0   0   0   0   0   0   0   2   2   2   2   0   0   0   2   2   2   2   0   0   2   0   2   0   2   0   2   2   2   2   0   0   0   2   2   2   0   2   2   2
 MK-1-11                2   2   0   2   2   0   2   0   2   0   0   0   2   2   0   2   2   0   2   2   2   2   2   0   0   0   2   2   0   0   0   2   2   2   0   2   2   2   0   0   2   2   2   0   2   2   0   2   2   0   0   0   0   2   0   2   0   0   2   0   2   0   0   0   2   2   0   2   0   2   2   2   0   2   2   0   2   2   0   2   0   0   0   2   2   0   2   2   2   0   2   0   0   0   2   0   0   2   2   2   2   2   0   2   2   2   0   2   0   0   2   0   0   0   2   0   2   2   0   2   2   0   2   2   0   0   0   0   2   2   2   0   0   2   0   2   2   2   0   2   2   2   0   0   0   0   0   2   2   0   0   2   0   2   2   0   0   2   0   2   0   0   0   0   0   0   0   2   2   2   2   0   0   0   2   2   2   2   0   0   2   0   2   0   2   0   0   2   0   2   0   0   0   2   2   2   0   2   2   2
 MK-1-12                0   2   0   2   2   0   2   0   2   0   2   0   2   2   0   0   2   0   2   2   2   2   2   0   0   0   2   2   0   0   0   2   2   2   0   2   2   2   0   0   2   2   2   0   2   2   0   2   2   0   2   0   0   2   0   2   0   0   0   0   2   0   0   0   2   2   0   2   0   2   0   2   0   2   2   0   2   2   0   0   0   2   0   2   2   0   2   2   0   0   2   0   2   0   0   0   0   2   2   2   2   2   0   2   2   2   0   2   0   0   2   2   0   0   2   0   2   2   0   2   2   0   2   2   0   0   0   0   2   2   2   0   0   2   0   2   2   2   2   2   2   2   0   0   0   0   0   0   2   0   0   2   0   2   2   0   0   2   0   2   0   0   0   0   2   0   0   2   2   2   2   2   0   2   2   2   2   2   0   0   2   0   2   2   0   0   0   2   0   0   0   0   0   2   2   2   0   2   2   0
 MK-1-13                0   2   0   2   2   0   2   0   2   0   2   0   2   2   0   0   2   0   2   2   2   2   2   0   0   0   2   2   0   2   2   2   2   2   0   2   2   2   0   2   0   2   2   0   2   2   0   2   2   0   2   0   0   2   0   2   0   0   0   0   2   0   2   0   2   2   0   2   0   2   0   0   2   2   0   0   2   0   0   0   0   2   0   2   2   0   2   2   0   0   2   0   2   0   0   0   0   2   2   2   2   2   0   2   2   2   0   2   2   0   2   2   0   0   0   0   2   2   0   2   2   0   2   2   0   0   0   0   2   2   0   0   0   2   0   2   2   2   2   2   2   2   0   2   0   0   0   0   2   0   0   2   0   2   2   0   0   2   0   0   2   0   2   0   2   0   0   2   2   2   2   2   0   2   2   2   2   2   0   2   2   0   0   2   0   0   0   2   0   0   2   0   0   0   2   2   0   2   2   0
 MK-1-14                0   2   0   2   2   0   2   0   2   0   2   0   2   2   0   2   2   0   2   2   2   2   2   0   0   0   2   2   2   2   2   2   2   2   0   2   2   0   0   0   2   2   2   0   2   2   0   2   2   0   0   0   0   2   0   2   0   0   2   0   2   2   2   0   2   2   0   2   0   2   0   0   2   2   0   0   2   0   0   0   2   2   0   2   2   0   0   0   2   0   2   0   2   0   0   0   0   2   2   0   0   2   0   2   2   2   0   2   2   2   2   2   0   0   0   0   2   2   0   0   2   0   2   2   0   0   0   0   2   2   0   0   0   2   0   2   2   2   2   2   2   2   0   0   0   0   0   0   2   2   0   2   0   2   2   0   0   2   0   2   2   0   2   0   2   0   0   2   2   2   0   2   0   0   2   2   2   2   0   2   2   0   0   2   0   0   0   2   0   0   2   0   0   0   2   2   0   0   2   0
 MK-1-15                0   2   0   2   2   0   2   0   2   0   2   0   0   2   0   2   2   0   2   2   2   2   2   0   0   0   2   2   2   2   2   2   2   2   0   2   2   0   0   0   2   2   2   0   2   2   0   2   2   0   0   2   0   2   0   2   0   0   2   0   2   0   0   2   2   2   0   2   0   2   0   0   2   2   0   0   2   0   0   0   2   2   0   0   2   2   0   0   2   0   2   2   2   0   0   0   0   2   2   0   0   2   0   2   2   2   0   0   2   2   2   2   2   2   2   0   2   2   0   0   2   0   2   2   0   0   0   2   2   0   0   0   0   2   0   2   2   2   2   2   2   2   0   0   0   0   0   0   0   2   0   2   0   2   2   0   0   2   0   2   2   0   2   0   2   0   0   2   2   2   0   2   0   0   0   0   2   2   0   2   2   0   0   2   0   2   0   2   0   0   2   0   2   0   2   2   0   0   2   2
 MK-1-16                0   2   0   2   2   0   2   0   2   0   2   0   0   2   2   0   2   0   2   2   0   2   2   0   0   2   2   2   2   0   2   2   2   2   0   2   2   0   2   0   2   2   2   0   2   2   0   2   2   0   0   2   0   2   0   2   0   0   2   0   2   0   0   2   2   0   0   2   0   2   0   0   2   2   0   0   2   0   0   0   2   2   2   0   2   2   0   0   2   0   2   2   2   0   0   0   0   2   2   0   2   2   0   2   2   2   0   0   2   2   2   2   2   2   2   0   2   0   0   0   2   0   2   2   0   0   0   2   2   0   0   2   0   2   0   2   2   0   2   2   2   2   0   0   0   0   0   2   0   2   0   2   0   2   2   0   0   2   0   2   2   0   2   0   2   0   0   2   2   2   0   2   0   0   0   0   2   2   0   2   2   0   0   2   0   2   0   2   0   0   2   2   2   0   2   2   0   0   2   2
 MK-2-1                 0   2   2   0   2   2   2   2   0   0   0   0   2   0   2   0   0   2   2   2   2   2   0   2   0   2   2   2   0   2   2   0   2   0   2   0   2   2   0   2   0   2   0   2   2   0   2   0   2   2   0   2   0   2   2   2   2   0   2   0   0   2   2   0   0   0   2   0   0   2   0   0   0   0   0   2   2   2   2   2   2   2   0   2   2   0   2   2   0   2   0   0   0   0   0   0   0   2   2   0   0   2   2   2   2   2   2   0   0   0   2   0   2   2   0   2   2   2   0   0   0   2   0   2   2   2   2   0   0   0   2   2   0   0   2   2   2   0   2   2   0   2   2   0   0   2   0   2   0   0   0   2   0   2   2   0   2   0   0   0   2   0   0   2   2   2   0   2   2   0   2   2   2   0   2   0   2   2   0   0   0   0   2   2   0   2   0   2   0   2   0   0   0   0   2   0   0   0   0   0
 MK-2-2                 0   2   2   0   2   2   2   2   0   0   0   0   2   0   0   0   0   2   2   2   2   0   2   2   0   2   2   2   2   2   0   0   0   0   2   0   0   2   0   2   0   2   2   2   2   0   2   0   2   2   0   0   2   2   2   2   2   0   2   0   0   2   2   0   0   0   2   0   0   2   0   0   0   0   0   2   2   2   2   2   2   2   0   2   2   0   2   2   0   2   0   2   0   0   0   0   0   2   2   0   0   2   2   2   2   2   2   0   0   0   2   0   0   2   0   2   2   2   0   0   0   2   0   2   2   2   2   0   0   0   2   0   0   0   2   2   2   2   2   2   0   2   2   0   0   2   0   2   2   0   0   0   0   2   2   0   2   0   0   0   2   0   0   2   2   2   0   2   2   0   2   2   2   0   2   0   2   2   0   0   0   0   2   2   0   2   2   2   0   2   0   0   0   0   2   0   0   0   0   0
 MK-2-3                 0   2   2   0   2   0   2   2   0   0   0   0   2   2   0   0   0   2   2   2   2   0   2   2   0   2   2   2   2   2   0   0   0   0   2   0   0   2   0   2   0   2   2   2   2   2   2   0   2   2   0   0   2   2   2   2   2   0   2   0   0   2   2   0   0   0   2   0   2   2   0   0   2   0   0   2   0   2   2   2   2   2   0   2   2   0   2   2   0   2   0   2   0   0   2   0   0   2   0   2   0   2   2   2   2   2   2   0   0   0   2   0   0   2   0   2   2   2   0   0   0   2   0   2   2   2   2   0   0   0   2   0   0   0   2   2   0   2   2   0   2   0   2   0   0   2   0   2   2   0   0   0   0   2   2   0   2   0   0   0   0   0   0   2   2   2   0   2   0   0   2   2   2   2   2   0   2   2   0   0   0   0   2   2   0   2   2   2   2   2   0   0   0   0   0   0   0   0   2   0
 MK-2-4                 0   2   2   0   2   0   2   2   2   0   0   0   2   2   0   0   0   2   0   2   2   0   2   2   0   2   2   2   2   2   0   0   0   0   2   0   0   0   0   2   0   2   2   2   2   2   2   0   2   2   0   0   2   2   2   2   2   0   2   0   0   2   0   0   0   0   2   2   2   2   0   2   0   0   2   2   0   2   2   2   2   2   0   2   2   0   0   2   0   2   0   2   0   0   2   0   0   2   0   2   0   2   2   2   2   2   2   0   0   0   0   0   0   2   0   0   2   2   0   0   0   2   0   2   2   2   0   0   0   0   2   0   0   0   2   2   0   2   2   0   2   0   2   0   0   2   2   2   2   0   0   0   0   2   2   0   2   0   0   0   0   0   0   2   2   2   0   2   0   0   2   0   2   2   2   0   0   2   0   0   0   0   2   0   0   2   2   2   2   2   0   0   0   0   0   0   0   0   2   0
 MK-2-5                 0   2   2   0   2   0   2   2   2   0   0   0   2   2   0   0   0   2   0   2   2   0   2   2   2   2   2   2   2   2   0   0   0   0   2   0   0   0   0   2   0   2   2   2   2   2   0   0   2   2   0   0   2   0   2   2   2   0   0   0   0   2   2   2   0   0   2   0   2   2   0   2   0   0   2   0   0   2   2   2   2   2   0   2   2   2   0   2   0   2   0   2   0   2   2   0   0   2   0   2   0   2   2   2   0   2   2   2   0   0   0   0   0   2   0   0   2   2   0   0   0   2   0   2   2   2   0   0   0   2   2   0   0   0   2   2   0   2   2   0   0   0   2   0   0   2   2   2   2   0   0   0   0   2   2   0   2   2   0   0   0   0   0   0   2   2   0   2   0   0   2   2   2   2   2   0   0   2   2   0   0   0   0   0   0   2   2   2   2   2   0   0   0   0   0   2   0   0   2   0
 MK-2-6                 0   2   2   2   2   0   2   2   2   0   0   0   2   2   0   0   0   2   0   2   2   0   2   2   2   2   2   2   2   0   2   0   0   0   2   0   0   0   0   2   0   2   2   0   2   2   0   0   2   2   0   0   2   0   2   2   2   0   0   0   0   2   0   2   0   0   2   0   2   2   0   2   0   0   2   0   0   2   2   2   2   2   0   2   2   2   0   2   0   2   0   2   0   2   2   0   0   2   0   2   0   2   2   2   0   2   2   2   0   0   0   0   0   2   0   0   2   2   2   0   0   2   0   2   2   2   2   0   0   2   2   0   0   0   2   2   0   2   2   2   0   0   2   0   0   0   2   2   2   2   2   2   0   0   0   0   2   2   0   0   0   2   0   0   2   2   0   2   0   2   2   0   2   2   2   0   2   2   0   0   0   0   0   0   0   2   2   2   2   2   0   0   0   0   0   2   0   2   2   0
 MK-2-7                 0   0   2   2   2   0   2   2   2   0   0   0   2   2   0   0   0   2   0   2   2   2   0   2   2   2   2   2   2   0   2   0   0   0   2   0   0   2   2   2   2   2   2   0   2   2   0   0   2   2   0   0   0   0   2   2   2   0   0   0   2   2   0   2   0   0   2   0   2   0   0   2   2   0   2   0   0   2   2   2   2   2   0   2   2   2   0   2   0   2   0   2   0   2   2   0   2   2   0   2   0   2   2   2   0   2   2   2   0   0   0   0   0   2   0   0   2   2   2   0   0   2   0   2   2   2   2   2   0   2   2   0   0   0   2   2   0   2   2   2   0   2   2   0   0   0   2   2   2   2   2   2   2   0   0   0   2   2   0   0   0   2   0   0   2   0   0   2   0   2   0   0   2   2   2   0   2   2   2   0   0   0   0   0   0   0   2   2   0   0   0   0   0   0   0   2   0   0   2   0
 MK-2-8                 2   0   2   2   0   0   2   2   2   0   0   0   2   2   0   0   0   2   2   2   2   2   0   2   2   2   2   2   2   0   2   2   0   0   2   0   0   2   2   2   0   2   2   0   2   2   0   0   0   2   2   0   0   0   2   2   2   0   0   2   2   2   2   2   2   0   0   0   2   0   0   2   2   0   2   0   0   2   2   2   2   2   0   2   0   2   0   2   0   2   0   2   2   2   2   0   2   2   0   2   0   2   2   2   0   0   2   2   2   0   2   0   2   2   0   0   2   2   2   0   0   2   0   2   2   2   2   2   0   2   2   0   0   0   2   2   0   2   2   2   0   2   2   0   0   0   2   2   2   2   2   0   2   0   0   0   2   2   0   0   0   2   0   0   2   0   0   2   0   2   2   0   2   2   2   0   2   2   2   0   0   0   0   0   0   2   2   2   2   0   0   0   0   0   0   0   0   0   2   0
 MK-2-9                 2   0   2   0   2   0   2   2   2   0   0   0   2   2   0   0   0   2   2   2   2   2   0   2   2   2   2   2   2   0   2   2   0   0   2   0   0   2   2   2   0   2   2   0   2   2   0   0   0   2   2   2   0   0   2   2   0   0   0   2   2   2   2   2   2   0   0   0   2   0   0   2   2   0   2   0   0   2   2   2   0   2   0   2   0   2   0   2   0   2   0   2   2   2   2   2   2   2   0   2   0   0   0   2   0   0   2   2   2   0   2   2   2   2   0   0   2   2   2   0   0   2   0   2   2   2   2   2   0   2   2   0   0   0   2   2   0   2   2   2   0   0   2   2   0   0   2   2   2   2   2   0   2   0   2   0   2   2   0   0   0   2   0   0   2   0   0   2   0   2   2   2   2   2   2   0   2   2   2   0   0   0   0   0   0   2   2   2   2   2   0   0   0   0   0   0   0   0   2   0
 MK-2-10                2   2   2   0   2   0   2   0   2   0   2   0   2   0   0   0   0   2   2   2   2   2   0   2   2   2   2   2   2   0   2   2   0   2   2   0   0   2   2   2   0   2   2   0   2   2   0   0   0   2   2   2   0   0   2   2   0   0   0   2   2   2   2   2   2   0   0   0   2   0   0   2   2   0   2   0   0   2   2   2   0   2   0   2   0   2   0   2   0   2   0   2   2   2   2   2   2   2   0   2   0   0   0   2   2   0   2   2   2   0   2   2   2   2   0   0   2   2   2   0   0   2   0   2   0   2   2   2   0   2   0   0   0   0   2   2   0   2   2   2   0   0   2   0   0   0   2   2   2   2   2   0   2   0   2   0   2   2   0   0   2   2   0   0   2   0   0   2   0   2   2   2   2   2   2   0   2   2   0   0   0   0   0   0   0   2   2   2   2   2   0   0   0   0   0   0   0   0   2   0
 MK-2-11                2   2   2   0   2   0   2   0   2   0   2   0   2   0   0   0   0   2   2   2   2   2   0   2   2   0   2   2   2   0   2   2   0   0   2   0   0   2   2   2   0   2   0   0   2   2   0   0   0   2   2   2   0   0   2   2   0   2   0   2   2   2   2   2   2   0   0   0   2   0   0   2   2   0   2   0   0   2   2   2   0   0   2   2   0   2   0   2   0   2   0   0   2   2   0   2   2   2   0   2   0   0   0   2   2   2   2   2   2   2   0   2   2   2   2   0   2   2   2   0   0   2   0   2   0   0   2   2   0   2   0   2   0   0   2   2   0   2   2   2   0   0   2   0   0   2   2   2   2   2   2   0   2   2   2   0   2   2   0   0   0   2   0   0   2   0   0   2   0   2   2   2   2   2   2   0   2   2   0   0   0   0   0   0   0   2   2   0   2   2   0   0   0   0   0   0   0   0   2   0
 MK-2-12                0   2   2   0   2   0   2   0   2   0   2   0   2   0   0   0   0   2   2   2   2   2   0   0   0   0   2   2   2   0   2   2   0   0   0   0   0   2   0   2   0   2   0   0   2   2   2   0   2   0   2   2   0   0   0   2   0   2   2   2   2   2   2   2   2   0   0   2   2   0   0   2   2   0   0   0   2   2   2   2   0   0   2   2   0   2   0   2   0   0   0   0   2   2   0   2   2   2   0   2   0   0   0   2   2   0   2   2   2   2   0   2   2   2   2   0   2   2   2   0   0   2   0   2   0   0   2   2   0   0   0   2   0   0   2   2   0   2   0   2   0   0   2   0   0   2   2   2   2   2   2   0   2   2   2   0   2   2   0   0   0   2   0   0   2   0   0   2   0   2   2   2   2   0   2   0   0   2   0   2   0   0   0   0   0   2   2   2   2   2   0   0   2   0   0   0   0   0   2   0
 MK-2-13                0   0   2   0   2   0   2   0   2   0   2   0   0   0   0   0   0   2   2   2   2   2   2   0   0   0   2   2   2   0   2   2   0   0   0   0   0   2   0   2   0   2   0   0   2   2   2   0   2   0   2   2   2   0   0   2   0   2   0   2   2   2   2   2   2   0   0   0   2   0   0   2   2   0   0   0   2   2   2   2   0   0   2   2   0   2   2   2   0   0   0   0   0   0   2   2   2   2   0   2   0   0   0   2   2   2   2   2   2   2   0   2   2   0   2   0   2   2   2   0   2   2   0   2   0   0   2   2   0   0   0   2   0   0   2   2   0   2   0   2   0   0   2   0   0   2   0   2   2   2   2   0   2   2   2   0   0   2   0   2   0   0   0   0   2   0   0   2   0   2   2   2   2   0   2   0   0   2   0   2   0   0   0   0   0   2   0   2   2   2   0   2   2   0   2   0   0   0   2   0
 MK-2-14                2   0   2   0   0   0   2   0   2   0   2   0   0   0   0   0   0   2   0   2   2   2   2   0   0   0   0   2   2   0   2   2   0   0   2   0   0   2   0   2   2   2   0   0   2   2   2   0   2   0   2   2   2   0   0   2   0   2   0   2   0   2   2   2   2   0   0   0   2   0   0   2   2   0   2   0   2   2   0   0   0   2   2   2   0   2   2   2   0   0   0   0   0   2   0   2   2   2   0   2   0   0   0   2   2   2   0   2   2   2   0   2   2   0   2   0   2   2   2   0   2   2   0   2   0   0   0   2   0   0   0   2   0   0   2   2   0   2   0   2   0   2   2   0   0   2   0   2   2   2   2   0   2   2   0   0   0   2   0   2   0   0   0   2   2   0   0   2   0   2   2   2   0   0   2   2   0   2   0   2   0   0   0   0   0   2   0   0   2   0   0   2   2   0   0   2   0   0   2   0
 MK-2-15                2   0   2   0   0   0   2   0   2   0   2   2   0   0   0   0   0   2   0   2   2   2   0   0   0   0   2   2   2   0   2   2   2   0   2   0   0   2   0   2   2   2   0   0   2   2   2   0   2   2   2   2   2   0   0   2   0   2   0   0   0   2   2   2   2   0   0   0   2   0   0   2   2   0   2   0   2   2   0   0   0   2   0   2   0   2   0   2   0   0   0   0   0   2   0   0   2   2   0   2   0   0   0   2   2   2   0   0   2   2   0   2   2   0   2   0   2   2   2   0   2   2   0   2   2   0   0   2   0   0   0   2   0   0   0   2   2   2   0   2   0   2   2   0   0   2   0   2   2   2   2   0   2   2   0   2   0   2   0   2   0   0   0   0   2   2   0   2   0   2   0   0   0   0   2   2   0   2   0   2   0   0   0   0   0   2   0   0   2   0   0   2   2   2   0   2   2   0   2   0
 MK-2-16                2   0   2   0   0   0   2   0   2   0   2   2   2   0   0   0   0   2   0   2   2   2   0   0   0   0   2   2   2   2   2   2   2   0   2   0   0   2   0   0   2   2   0   0   2   2   2   0   2   2   2   2   2   0   0   0   0   2   0   0   0   2   2   2   2   2   0   0   2   0   0   2   2   0   2   0   2   2   0   0   0   2   2   2   0   2   0   0   0   0   0   0   0   2   0   0   2   2   0   2   0   0   0   2   2   2   0   0   2   2   0   2   2   0   2   0   2   2   2   0   2   2   0   2   2   0   0   2   0   0   0   2   0   0   0   2   2   0   0   2   0   2   2   0   0   0   0   2   0   2   2   0   0   2   0   2   0   2   0   2   0   0   2   0   2   2   0   2   0   2   0   0   0   0   2   2   0   2   0   2   0   0   0   0   0   2   0   2   2   0   0   2   2   2   0   2   2   0   2   0
 MK-3-1                 2   2   0   2   2   2   0   0   0   2   2   2   2   2   2   2   0   2   2   0   2   2   0   2   2   2   0   0   2   0   0   2   0   2   0   0   0   2   2   0   0   0   0   0   0   2   0   2   2   0   0   2   2   0   2   0   2   2   2   0   0   0   2   0   2   0   0   2   0   2   2   2   0   2   0   0   2   2   2   0   2   0   2   0   0   0   0   2   2   0   2   2   0   0   0   2   2   2   0   2   0   2   0   0   0   0   0   2   2   0   0   2   2   2   2   0   2   0   2   2   0   2   0   0   2   0   0   0   2   0   0   2   0   2   0   2   2   2   0   2   2   2   2   0   0   2   2   0   2   0   0   2   2   2   2   0   0   2   0   0   2   0   2   2   0   0   2   0   0   2   0   2   0   2   2   0   0   2   0   2   0   0   0   0   2   0   0   0   2   0   0   2   2   0   2   2   0   0   2   0
 MK-3-2                 2   2   0   0   2   2   0   0   0   2   2   2   2   2   2   2   0   2   2   0   2   2   0   2   2   2   0   0   2   0   0   2   0   2   0   0   0   2   2   0   0   2   0   0   0   0   0   2   2   0   0   2   2   0   2   0   2   2   2   0   0   0   2   0   2   0   0   2   0   2   2   2   0   2   0   2   2   0   2   0   0   0   2   0   0   0   0   2   2   0   2   2   0   0   0   2   2   2   0   2   0   0   0   0   0   0   0   2   2   2   0   2   2   0   2   0   2   0   2   2   2   2   0   0   2   0   0   0   2   0   0   2   0   2   0   2   2   2   0   2   2   2   2   0   0   2   2   0   2   0   0   2   2   2   2   0   0   2   0   0   2   2   2   2   0   0   2   0   0   2   0   0   2   2   2   0   2   2   0   2   0   2   0   0   2   0   0   0   0   0   0   2   2   0   2   2   0   0   2   0
 MK-3-3                 2   2   0   0   0   2   0   0   0   2   2   2   2   2   2   2   0   2   2   0   2   2   0   2   2   2   0   0   0   2   0   2   0   2   0   0   0   2   2   0   0   2   0   0   0   0   0   2   2   0   0   2   2   2   2   0   2   2   0   0   0   0   2   0   2   0   2   2   2   0   2   2   2   2   0   2   2   0   2   0   0   0   2   0   0   0   0   2   2   0   2   2   0   0   2   2   2   2   0   2   0   0   0   0   0   0   0   2   2   2   0   2   2   0   2   0   0   0   2   2   0   0   0   0   2   0   0   2   2   0   0   2   0   2   0   2   2   0   0   2   2   2   2   0   0   2   2   0   2   0   0   2   2   2   2   0   0   2   0   0   2   2   2   2   0   0   2   2   0   2   0   0   2   2   2   0   2   2   0   2   0   2   0   0   2   0   2   0   2   0   2   2   2   0   2   0   0   0   2   0
 MK-3-4                 2   2   0   0   0   2   0   0   0   2   2   2   2   2   0   2   0   2   2   2   2   2   2   2   2   2   0   0   0   2   0   2   0   0   0   0   0   2   0   0   0   2   0   0   0   0   2   2   2   0   2   2   2   2   2   0   2   2   0   0   0   0   2   0   2   0   2   2   2   0   2   2   2   2   0   2   2   0   0   2   0   0   2   0   0   0   0   2   2   0   2   2   0   0   2   2   2   2   0   2   0   0   0   0   2   0   0   2   2   2   0   2   2   2   2   0   0   0   2   2   0   0   0   0   2   0   0   2   2   2   0   2   0   2   0   2   2   0   0   2   2   2   2   0   0   2   2   0   2   0   0   2   2   0   2   0   0   2   0   0   2   2   2   2   0   0   2   2   0   2   2   0   2   2   2   2   2   2   2   2   0   2   0   0   2   2   2   0   2   0   2   2   2   0   2   0   0   0   2   0
 MK-3-5                 2   2   0   0   0   2   0   0   0   2   2   2   0   2   0   2   0   2   2   2   2   2   2   2   2   2   0   0   0   0   0   2   0   0   2   0   0   2   0   0   2   2   0   0   0   0   2   2   0   2   2   2   2   2   2   0   2   0   0   0   0   0   2   0   2   0   2   2   2   0   2   2   2   2   0   2   2   2   0   2   0   0   2   0   0   0   0   0   2   0   2   2   0   0   2   2   2   2   0   2   0   0   0   0   2   0   2   2   2   2   0   0   2   2   2   0   0   0   2   2   0   0   0   2   2   0   0   2   2   2   0   2   0   2   0   2   0   0   0   2   2   2   2   2   0   2   2   0   0   0   0   2   2   0   2   0   0   0   0   0   2   2   2   2   0   0   2   2   0   2   2   0   2   2   2   0   2   2   2   2   0   2   0   0   2   2   2   0   2   0   2   2   2   0   2   0   0   0   2   0
 MK-3-6                 2   2   0   0   0   0   0   0   0   2   0   2   0   2   0   0   0   2   2   2   2   2   2   2   2   0   0   0   0   0   0   2   0   0   2   0   0   2   0   0   2   2   0   0   2   0   2   2   0   2   2   2   2   2   2   0   2   0   0   0   0   0   2   0   0   0   2   2   0   0   2   2   2   2   0   2   2   2   0   2   0   0   2   0   0   2   2   0   0   0   0   2   0   0   0   2   0   2   0   2   2   0   0   0   2   0   2   2   2   0   0   2   2   2   2   2   0   0   2   2   0   0   0   2   2   0   0   2   2   2   2   2   0   2   0   2   0   0   0   0   0   2   2   2   0   2   2   0   0   0   0   2   2   0   2   0   0   0   0   0   2   2   2   2   0   0   0   2   0   2   2   0   2   2   2   0   0   2   2   2   0   2   0   0   2   2   2   0   0   0   2   0   2   0   2   0   0   0   2   2
 MK-3-7                 2   2   0   0   0   0   0   0   0   2   0   2   0   2   0   0   0   2   2   0   2   2   2   2   2   0   2   0   0   2   0   2   0   0   0   0   0   2   0   0   2   2   0   0   2   0   2   2   0   2   0   2   2   2   2   0   2   0   0   2   0   0   2   0   0   2   2   2   0   0   0   2   2   2   0   2   0   2   0   2   0   2   2   0   0   2   0   0   0   0   0   2   0   0   0   2   0   2   0   2   2   0   0   0   0   0   0   2   2   0   0   0   2   2   2   2   0   0   2   2   0   0   0   2   2   0   0   2   2   0   2   2   0   2   0   0   0   2   0   2   0   2   2   2   0   2   0   0   0   0   0   2   2   0   2   0   0   0   0   0   2   2   2   2   0   0   0   2   0   2   2   0   2   2   2   0   0   0   2   2   0   2   0   2   2   2   2   2   0   2   2   0   2   0   2   0   0   0   0   2
 MK-3-8                 0   2   0   0   0   0   0   0   0   2   0   2   0   0   0   0   0   2   2   0   2   2   2   2   2   0   2   0   0   0   0   2   0   0   0   0   0   2   2   2   2   2   0   0   2   0   2   2   0   2   0   2   2   2   2   0   2   0   2   2   0   0   2   0   0   2   2   2   0   0   0   2   0   2   0   2   0   2   0   2   0   2   2   0   0   2   0   2   0   0   0   2   0   0   0   2   0   2   0   2   2   0   0   0   0   0   0   2   2   0   0   0   2   2   2   2   0   0   2   2   0   2   0   2   2   0   0   2   2   2   2   2   0   2   0   0   0   2   0   2   0   2   2   2   2   2   0   0   0   0   0   2   2   0   2   0   0   0   0   0   2   2   2   2   0   0   0   0   0   2   2   0   2   2   2   0   0   0   2   2   0   2   0   2   2   2   2   0   0   0   0   0   2   0   2   0   0   0   0   2
 MK-3-9                 0   2   0   0   0   0   0   2   0   2   0   2   0   0   0   0   0   2   2   0   2   2   2   2   2   0   2   0   0   0   0   2   0   2   0   0   2   2   2   2   2   2   0   0   2   0   2   2   2   2   0   2   2   0   2   0   2   0   2   2   0   0   2   0   0   0   2   2   0   0   0   2   0   2   0   2   0   0   0   2   2   2   2   0   0   2   0   2   0   0   0   2   0   0   2   2   0   2   0   2   2   0   2   0   0   0   0   2   2   0   0   2   2   2   2   2   0   0   2   2   0   2   0   2   2   0   0   2   0   2   2   2   0   0   0   0   0   2   2   2   2   2   2   2   2   2   0   0   0   0   0   2   0   0   2   0   0   0   0   2   2   2   2   2   0   0   0   0   0   2   2   0   2   2   2   0   0   0   2   2   0   2   0   2   0   2   2   0   0   2   0   0   2   0   2   0   0   0   0   2
 MK-3-10                0   2   0   0   0   0   0   2   0   2   2   2   0   0   0   0   0   0   2   0   2   2   2   2   2   0   2   0   0   0   0   2   0   2   0   0   2   2   2   2   2   2   0   0   2   0   0   2   0   2   0   0   2   0   2   0   2   0   2   2   0   0   0   0   0   0   2   2   0   0   0   2   0   2   0   2   0   0   0   0   2   2   2   0   0   2   0   2   0   2   2   2   0   0   2   2   0   2   0   2   2   0   2   0   0   0   0   2   0   2   0   2   2   2   2   2   0   0   2   2   2   2   0   2   2   0   0   2   0   0   2   2   0   0   0   0   0   2   2   2   2   2   2   2   2   2   0   0   0   0   0   2   0   0   0   0   0   0   0   2   2   2   2   2   0   0   0   0   2   2   2   0   0   2   2   0   2   0   2   2   0   2   0   2   0   0   2   0   0   2   0   0   2   0   2   0   0   0   0   2
 MK-3-11                0   2   0   0   0   0   0   0   0   2   2   2   0   0   0   0   0   0   2   0   2   2   2   2   2   0   2   0   0   0   0   0   0   2   0   2   2   2   2   2   2   2   0   0   2   0   0   2   2   2   0   0   2   0   0   0   2   0   0   2   0   0   0   0   0   0   2   0   0   0   0   2   0   2   0   0   0   0   0   0   2   2   2   0   0   0   0   2   0   2   2   2   0   0   2   0   0   2   0   2   2   0   2   0   0   0   0   2   0   2   2   0   2   2   2   2   0   0   2   2   2   2   0   2   2   0   0   2   0   0   2   2   0   0   0   0   0   2   2   2   2   2   2   2   2   2   0   0   2   0   0   2   0   0   0   0   0   0   0   2   2   2   2   2   0   0   0   0   2   2   2   0   0   2   2   0   2   0   2   2   0   2   0   2   0   0   2   0   0   2   0   0   2   0   2   2   0   0   0   2
 MK-3-12                0   2   0   2   0   0   0   0   0   2   2   2   0   0   0   0   0   0   2   0   2   2   2   2   2   0   2   0   0   0   0   0   0   2   0   2   2   0   2   2   0   2   2   2   2   0   0   2   2   2   0   0   2   0   0   0   2   0   0   2   0   0   0   0   2   0   0   0   0   0   0   2   0   0   0   0   0   0   0   0   0   2   2   2   0   0   2   2   0   2   2   0   0   0   2   0   0   2   0   0   2   0   2   0   0   0   0   2   0   2   2   0   2   2   2   2   2   0   2   2   2   2   0   2   2   2   0   2   0   0   2   2   0   0   2   0   0   2   2   2   2   2   2   2   2   2   0   0   2   0   0   2   0   0   0   0   0   0   0   2   2   2   2   2   2   0   2   0   2   2   2   0   0   2   2   0   2   0   2   2   0   2   2   2   0   0   2   0   0   2   0   0   2   0   2   2   0   0   0   2
 MK-3-13                0   2   0   2   0   0   0   0   0   0   2   2   0   0   0   0   0   0   2   0   2   2   2   2   2   0   2   0   2   0   0   0   0   2   2   0   2   0   2   2   0   2   2   2   2   0   0   2   2   2   0   0   2   0   0   0   2   0   0   2   2   0   2   0   2   0   0   0   0   0   0   0   0   0   0   0   0   0   0   2   0   2   2   2   0   0   2   2   0   2   2   0   0   0   2   0   0   2   0   0   2   0   2   0   0   0   0   2   0   2   2   0   2   2   2   2   2   0   2   2   2   2   0   2   2   2   0   2   2   0   2   2   0   0   2   0   0   2   2   2   2   2   2   2   0   2   0   0   2   0   0   0   0   0   0   0   0   0   0   0   2   2   2   2   2   0   2   2   2   2   0   0   0   2   2   2   2   0   2   0   0   2   2   2   0   0   2   0   0   0   0   0   2   0   2   2   0   2   2   2
 MK-3-14                0   2   0   2   0   0   0   0   0   0   2   2   0   0   0   0   0   0   2   0   2   2   2   2   2   2   2   0   2   0   0   0   0   2   2   0   2   0   2   2   0   2   2   2   2   0   0   2   2   0   0   0   0   0   0   0   2   0   0   2   2   0   2   0   2   0   0   0   0   0   0   0   0   0   0   0   0   0   0   2   0   2   2   2   0   0   2   2   0   2   2   0   0   0   2   0   0   0   0   0   2   0   2   0   0   0   0   2   0   2   2   0   2   0   2   0   2   0   2   2   2   2   0   2   2   0   0   2   2   0   2   2   0   0   2   0   0   2   0   2   2   2   2   2   0   2   0   0   2   0   0   0   0   0   0   0   2   0   0   2   2   2   2   2   2   0   2   2   2   2   0   0   2   2   2   2   2   0   2   0   0   2   2   2   0   0   2   0   0   0   0   0   2   0   2   2   0   2   2   2
 MK-3-15                0   2   0   2   0   0   0   0   0   0   2   2   0   0   0   2   0   0   2   0   2   2   2   2   2   2   2   0   2   0   0   0   0   2   2   0   2   0   2   2   0   2   0   2   2   0   2   2   2   0   0   0   0   0   0   0   2   0   0   2   2   0   2   0   2   0   2   0   0   0   0   0   0   0   0   0   0   0   0   2   0   2   2   2   0   0   2   0   0   2   2   0   0   0   2   0   0   0   0   0   2   0   2   0   2   0   0   2   0   2   2   0   2   0   2   0   2   0   2   2   2   0   0   2   0   0   0   2   2   0   2   2   0   0   2   0   0   2   0   0   2   2   2   2   2   2   0   2   2   0   0   0   0   0   2   2   2   0   0   2   2   2   2   2   2   0   2   2   2   0   2   0   2   2   2   2   2   0   2   0   0   0   2   2   0   0   2   0   0   0   0   0   2   0   2   2   0   2   2   2
 MK-3-16                0   2   0   2   0   0   0   0   0   0   2   2   0   0   0   2   0   0   2   0   2   2   2   2   2   2   2   0   2   2   0   0   0   2   2   0   2   0   0   2   0   0   2   2   2   0   2   2   0   0   0   0   0   0   0   0   2   0   0   2   2   0   2   0   2   0   2   0   0   0   0   0   2   0   2   0   0   0   0   2   0   2   2   0   0   0   2   0   0   2   2   0   0   0   2   0   0   0   0   0   2   2   2   0   2   0   0   2   0   2   2   0   2   0   2   0   2   0   2   2   2   0   0   2   0   0   0   2   2   0   2   0   0   0   2   0   0   2   0   0   2   2   2   2   2   2   0   2   0   0   0   0   0   0   2   2   2   0   0   2   2   2   2   0   2   0   2   2   2   0   2   0   0   2   2   2   2   0   2   0   0   0   2   2   0   2   2   0   0   0   0   0   2   0   2   2   0   2   2   2
 MK-4-1                 2   2   0   2   0   0   0   2   2   2   0   0   0   0   0   2   2   2   0   2   0   0   0   2   2   0   0   2   2   2   0   0   0   0   0   0   2   0   0   2   2   2   0   0   2   2   2   0   0   0   2   0   2   0   0   2   0   2   2   0   2   2   2   0   2   0   2   0   0   0   0   2   2   0   2   2   0   2   2   2   0   0   0   0   2   2   2   2   0   0   0   0   2   2   2   2   2   2   0   0   2   2   2   0   0   2   0   2   0   2   2   0   0   0   0   0   2   2   0   2   0   2   0   0   2   2   2   2   0   0   0   0   2   2   2   2   2   0   0   2   2   0   0   0   2   0   0   0   2   2   0   0   2   2   2   2   2   0   2   2   0   2   0   2   2   0   0   0   2   2   0   2   2   2   0   0   2   0   0   2   2   2   0   2   0   2   0   0   0   2   2   2   2   0   2   2   2   2   0   2
 MK-4-2                 2   2   0   2   0   0   0   2   2   2   0   0   0   0   0   2   0   2   2   2   0   0   0   2   2   0   0   2   2   2   0   2   0   0   0   0   2   0   0   2   2   2   0   0   2   2   0   0   0   0   2   0   2   0   0   2   0   2   0   0   2   2   2   0   2   0   2   0   0   0   0   2   2   0   0   0   0   2   2   2   0   0   2   0   0   2   2   2   0   0   0   2   2   0   2   2   2   2   0   0   2   2   2   0   0   2   0   2   0   2   2   0   0   0   0   0   2   2   2   2   0   0   0   0   2   0   2   2   0   0   0   0   2   2   2   2   2   0   0   0   2   0   0   0   2   0   0   0   2   2   0   0   0   2   2   2   0   0   2   2   2   0   0   2   2   0   0   2   2   0   0   2   2   2   0   0   2   0   0   2   2   2   0   2   0   2   2   0   0   2   2   2   2   0   2   2   2   2   0   2
 MK-4-3                 2   2   0   2   0   0   2   2   2   2   0   0   0   0   0   2   0   2   2   2   0   0   0   2   0   0   0   2   2   2   0   2   2   0   0   0   2   2   0   2   2   2   0   2   2   2   0   0   0   0   2   0   2   0   0   0   0   2   0   0   2   2   2   0   2   0   2   0   0   2   0   2   2   2   0   0   0   2   2   2   0   0   2   0   0   2   2   2   0   2   2   2   2   0   2   2   2   0   0   0   2   2   2   0   0   0   0   2   0   2   2   0   0   0   0   0   2   2   2   2   0   0   0   0   2   0   2   2   0   0   0   0   2   0   2   2   2   0   0   0   2   0   2   0   2   0   0   0   2   2   0   0   0   2   2   2   0   0   2   2   2   0   0   0   2   0   0   2   2   0   0   2   2   2   0   0   2   0   0   2   2   2   0   2   0   2   2   0   0   2   2   2   2   0   2   2   2   2   0   2
 MK-4-4                 2   0   0   2   0   2   2   2   2   2   0   0   0   0   0   2   0   0   2   2   0   0   0   2   0   0   0   2   2   2   0   0   2   0   0   0   2   2   0   2   0   2   0   2   2   2   0   0   0   0   2   0   2   0   0   0   0   2   0   0   2   2   2   0   2   0   2   2   0   2   0   2   2   2   0   0   0   2   2   2   0   0   2   0   2   2   2   2   0   2   2   2   2   0   2   2   2   0   0   0   0   0   2   0   0   0   0   2   0   2   2   0   0   0   0   0   2   2   2   2   0   0   0   0   2   0   2   2   0   0   0   0   2   0   2   2   2   0   0   0   0   0   2   0   2   0   0   0   2   2   0   0   0   2   0   2   0   0   2   2   2   0   0   0   2   0   0   2   2   0   0   2   2   2   0   0   2   0   0   2   2   2   0   2   0   2   2   0   2   2   0   2   2   0   2   2   2   2   0   2
 MK-4-5                 2   0   0   0   2   2   2   2   2   2   0   0   0   0   0   2   2   0   2   0   0   0   0   2   0   0   0   2   2   2   0   0   2   0   0   2   2   2   0   2   2   2   0   2   2   2   2   0   0   0   2   0   2   0   0   0   0   2   0   2   2   0   2   0   2   0   2   2   0   2   0   2   2   2   0   0   0   2   2   2   0   2   0   0   2   2   2   2   0   2   2   2   2   0   2   2   0   0   0   0   0   0   0   0   0   0   2   2   0   2   2   0   0   0   0   0   2   2   2   2   0   0   0   0   2   0   0   2   0   0   2   0   2   0   2   2   2   0   0   0   0   0   2   2   0   0   0   0   2   2   0   0   0   2   0   0   0   2   2   2   2   0   0   0   2   0   0   2   2   0   0   2   2   2   0   0   2   0   0   2   2   2   0   2   0   2   2   0   2   2   0   2   2   0   2   0   2   2   0   2
 MK-4-6                 0   2   0   0   2   2   2   2   2   2   0   0   0   0   0   2   2   0   2   0   0   0   0   0   0   0   0   0   2   2   0   0   2   0   0   2   2   2   2   2   2   2   0   2   0   2   0   0   0   0   2   0   2   0   0   0   0   2   0   2   2   0   2   0   2   0   2   2   0   2   0   2   2   2   0   0   0   2   2   2   0   2   2   0   0   2   2   2   0   2   2   2   2   0   2   2   0   0   0   0   2   0   0   0   0   0   0   2   0   0   2   0   0   0   0   0   2   2   2   2   0   0   2   0   2   0   0   2   0   0   2   2   2   0   2   2   2   0   0   0   0   0   2   2   0   0   0   0   2   2   0   0   2   2   0   0   0   2   2   2   2   0   0   0   2   0   0   2   2   0   0   2   2   0   2   0   2   0   0   2   2   2   0   2   2   2   2   0   2   2   0   2   2   0   2   0   2   2   0   2
 MK-4-7                 0   2   2   0   2   2   2   2   2   2   0   0   0   0   0   2   2   0   2   0   0   2   0   0   0   0   2   0   2   2   0   0   2   0   0   2   2   2   2   2   2   2   2   2   0   0   0   0   0   2   2   0   2   0   0   0   2   2   0   2   2   0   2   0   0   0   2   2   0   2   0   2   2   2   0   0   2   2   2   2   0   2   2   2   0   2   2   2   2   2   2   2   2   0   2   2   0   0   0   0   2   0   0   0   0   0   0   0   0   0   2   2   0   0   0   0   2   2   2   2   0   0   2   0   2   0   0   2   2   0   0   2   2   2   2   2   2   0   0   0   0   0   2   2   0   0   0   0   2   2   0   0   2   2   0   2   0   2   2   0   2   0   0   0   2   0   0   2   2   0   0   2   0   0   2   0   2   0   0   2   2   2   0   2   2   2   2   2   2   2   0   2   2   0   2   0   2   2   0   2
 MK-4-8                 0   2   2   0   2   2   2   2   2   2   0   0   0   0   0   2   2   0   0   0   0   2   0   0   0   0   2   0   2   2   0   2   2   0   0   2   2   2   2   2   2   0   0   0   0   0   0   0   0   2   2   0   2   2   0   0   2   2   0   2   2   0   2   0   2   0   2   2   0   2   0   2   2   0   0   2   2   2   2   2   0   0   2   2   2   2   2   0   2   2   2   2   2   0   2   2   0   0   0   0   0   2   0   2   0   0   0   0   0   2   0   2   0   0   0   0   2   2   2   2   0   0   2   0   2   0   2   2   2   2   0   2   2   2   0   2   0   0   0   0   0   0   2   2   0   0   0   0   2   2   0   0   2   2   0   2   0   2   2   0   2   0   0   0   2   0   0   2   2   0   0   2   0   0   2   0   2   0   0   2   0   2   0   2   2   2   2   0   2   2   0   2   2   0   2   0   2   2   0   2
 MK-4-9                 0   2   2   0   2   2   2   2   2   2   0   0   0   0   0   2   2   0   0   0   0   2   2   0   0   2   2   2   2   2   0   2   2   0   0   2   2   2   2   2   2   0   0   0   2   0   0   2   2   2   2   0   2   2   0   0   2   2   0   2   2   0   2   0   2   0   2   2   0   2   0   2   2   0   0   0   2   2   2   2   0   0   2   2   2   2   2   2   2   2   2   2   2   0   2   2   0   0   0   0   0   2   0   0   0   0   0   0   0   2   0   2   0   0   2   0   2   2   2   2   0   0   2   0   2   0   2   2   2   2   0   2   2   2   0   2   0   0   0   0   0   0   2   2   0   0   0   0   2   2   0   0   2   0   0   2   0   2   2   0   0   0   0   0   0   2   0   2   0   0   0   2   2   2   2   0   2   0   0   2   0   2   0   2   2   2   2   0   2   2   2   2   2   0   2   0   2   2   0   2
 MK-4-10                0   2   2   0   2   2   2   0   2   2   0   0   0   2   0   2   0   2   0   0   0   2   2   0   0   2   2   2   2   2   0   2   2   0   0   2   2   0   2   0   2   0   0   0   2   0   0   2   2   2   0   0   2   2   0   2   2   2   0   2   2   0   0   2   2   0   2   2   0   2   0   2   2   0   0   0   2   2   2   2   0   2   2   2   2   2   2   2   2   2   2   0   2   0   2   2   0   0   0   2   0   2   0   0   0   0   0   0   0   2   0   2   2   0   2   0   2   2   2   2   0   2   2   2   2   0   2   2   2   2   0   2   2   0   0   2   0   2   0   0   0   2   2   2   0   0   2   0   2   2   2   0   2   0   0   2   0   2   2   0   0   2   0   0   0   2   0   2   0   0   0   2   2   2   2   0   2   0   2   2   0   2   0   2   2   2   2   0   2   2   0   2   2   0   2   2   2   2   0   2
 MK-4-11                0   2   2   0   2   2   0   0   2   2   0   0   0   2   0   2   0   2   0   0   2   0   2   0   0   2   2   2   2   2   2   2   2   2   0   2   2   0   2   0   2   0   0   0   2   0   2   2   2   2   0   0   0   2   0   2   2   2   0   2   2   0   0   2   2   0   2   2   0   2   0   2   2   0   0   0   2   2   2   2   0   2   2   2   2   0   2   0   0   2   2   0   2   0   2   2   0   0   0   2   0   2   0   2   0   0   2   0   0   2   0   2   2   0   2   0   2   2   2   2   0   2   2   2   2   0   0   2   2   2   0   2   2   0   0   2   0   2   0   0   0   2   2   2   0   0   2   2   2   2   2   0   2   0   2   2   0   2   2   0   0   0   0   0   0   2   0   2   0   0   0   2   2   2   2   0   2   2   2   2   0   2   0   2   2   2   2   0   2   2   0   2   2   2   2   2   0   2   0   2
 MK-4-12                0   2   0   0   2   2   0   0   2   2   0   0   0   2   0   0   0   2   0   0   2   0   2   0   0   2   0   2   2   0   2   2   2   2   0   2   2   0   2   0   2   2   0   2   2   0   2   2   2   2   0   2   0   2   0   2   2   2   0   2   2   2   0   2   2   0   2   2   0   2   0   2   2   0   0   0   2   0   2   2   0   2   0   2   2   0   2   0   0   2   2   0   2   0   2   2   0   0   0   2   0   2   0   2   0   0   2   0   0   2   0   2   2   0   2   2   2   2   2   2   0   2   2   2   2   0   0   2   2   2   0   2   2   0   0   2   0   2   2   0   0   2   2   2   0   0   2   2   2   2   2   0   2   0   2   0   0   2   2   2   0   0   0   0   0   2   0   2   0   0   0   2   2   2   2   0   2   2   0   2   0   2   0   2   2   2   2   0   2   2   0   2   2   2   2   2   0   2   0   2
 MK-4-13                0   2   0   0   2   2   0   0   2   2   0   0   0   2   0   0   0   2   0   0   2   0   2   2   0   2   0   2   2   0   2   2   2   2   0   2   2   0   2   0   2   2   0   2   2   0   2   2   2   2   0   2   0   2   0   2   2   2   0   2   2   2   0   2   2   0   2   2   0   2   0   2   2   0   0   0   2   0   2   2   0   2   0   2   2   0   2   0   0   0   2   0   2   0   2   2   0   0   0   2   0   2   0   2   0   0   2   0   0   2   0   2   0   0   2   2   2   2   2   2   0   2   2   0   2   0   0   2   2   2   0   2   2   0   0   2   2   2   2   0   0   2   2   2   0   0   2   2   2   2   2   0   2   2   0   0   2   2   2   2   0   0   0   0   0   2   0   2   0   2   0   2   2   2   2   0   2   2   0   2   0   2   0   0   2   2   2   0   2   2   0   2   2   2   2   2   0   0   0   2
 MK-4-14                0   2   2   0   2   2   2   0   2   2   0   0   0   2   0   0   0   2   0   0   2   0   2   0   0   2   0   2   2   0   2   2   2   2   0   2   2   0   2   0   2   2   0   2   0   0   2   0   2   2   0   2   0   2   0   0   2   2   2   2   2   2   0   2   2   0   2   2   0   2   0   2   2   0   0   0   2   0   0   2   0   2   0   2   2   0   2   0   0   0   2   0   2   0   2   0   0   0   0   2   0   2   0   2   0   0   2   0   0   2   0   0   0   0   2   2   2   2   2   2   0   2   2   0   2   0   0   2   2   2   0   2   2   0   0   2   0   2   2   0   2   2   2   0   0   0   2   2   0   2   0   0   2   2   0   0   2   2   2   2   2   0   0   2   0   2   0   2   0   2   0   0   2   2   2   0   2   0   0   2   0   2   0   0   2   2   2   2   2   2   0   2   2   2   2   2   0   0   0   2
 MK-4-15                0   2   2   0   2   2   2   0   2   2   0   0   0   2   0   0   0   2   0   0   2   0   2   0   0   2   0   2   2   0   2   2   2   2   0   2   0   0   2   0   2   0   0   2   2   2   2   2   2   2   0   2   0   2   0   0   2   2   2   2   2   2   0   2   2   0   2   2   0   2   0   2   2   0   0   0   2   0   0   2   0   2   0   2   2   0   2   0   0   2   2   0   0   0   2   0   2   2   0   2   0   2   0   2   0   0   2   0   0   2   0   0   0   0   0   2   2   2   2   2   0   2   2   0   2   0   0   2   2   2   0   2   2   0   0   2   0   2   2   0   2   2   2   0   0   0   2   2   0   2   0   0   2   2   0   0   2   2   2   2   2   0   0   2   2   2   0   2   0   2   2   2   2   2   2   0   0   0   0   2   0   2   0   0   2   2   0   2   2   2   0   0   2   0   2   2   0   0   0   2
 MK-4-16                0   2   2   0   2   2   2   0   2   0   0   0   0   2   0   0   0   2   2   0   2   0   2   0   0   2   0   2   2   0   2   2   2   2   0   2   0   0   2   0   0   0   0   2   2   2   2   2   2   2   0   2   0   2   0   0   2   2   2   2   2   2   2   2   2   0   0   2   0   2   0   2   2   0   0   0   2   0   0   2   0   2   0   2   2   0   2   0   0   2   2   2   0   0   2   0   2   2   0   2   0   2   0   2   0   2   2   0   0   2   0   0   2   0   0   2   2   2   2   2   0   2   2   0   2   0   0   0   2   2   0   2   2   0   0   0   0   2   0   0   2   2   2   0   0   0   2   2   0   2   0   0   2   2   0   0   0   0   2   2   2   0   0   2   2   2   0   0   0   2   2   2   2   2   2   0   0   0   0   2   0   2   0   0   2   2   0   2   2   2   0   0   2   0   2   0   0   0   0   2
 MK-5-1                 2   0   2   2   2   0   0   2   2   2   0   2   0   0   2   2   2   0   2   0   0   2   0   0   0   0   0   2   0   2   2   2   0   0   2   2   0   2   2   2   2   2   0   0   2   2   0   0   2   2   0   0   2   2   0   2   0   0   0   2   0   0   2   0   0   0   0   2   0   0   0   0   2   0   0   0   0   0   0   0   0   0   0   2   2   0   2   2   2   0   2   0   0   2   0   0   2   2   2   0   0   0   2   2   0   2   0   0   2   2   2   0   0   0   2   2   0   0   0   2   2   2   2   2   2   0   2   2   0   2   0   0   2   2   0   2   2   2   2   0   2   0   2   0   0   2   2   0   0   2   0   2   2   2   2   2   0   0   2   0   2   0   0   0   0   0   0   2   2   0   2   2   0   2   0   0   0   0   2   0   2   2   0   2   2   0   0   0   0   2   0   0   0   2   2   2   0   2   0   0
 MK-5-2                 2   0   0   0   2   0   0   2   2   2   2   0   2   0   2   2   2   0   2   0   0   2   0   0   0   0   0   2   0   2   2   2   0   0   2   0   0   2   2   0   2   2   0   0   2   2   0   0   2   2   0   0   2   2   0   2   0   0   0   0   0   0   2   0   0   0   0   2   0   0   0   0   2   0   0   0   0   0   0   0   2   0   0   2   2   0   2   2   2   2   2   2   0   2   2   0   2   2   0   0   0   0   2   2   0   2   0   0   2   2   2   0   2   0   2   2   0   0   0   0   2   2   2   2   2   0   2   2   0   2   0   2   2   2   0   0   2   2   2   0   2   0   0   0   0   2   2   0   0   2   0   2   2   2   2   2   0   0   0   0   2   0   0   0   0   0   0   2   2   0   2   0   0   2   0   0   0   0   2   0   2   2   0   2   2   0   0   0   0   2   0   0   0   2   0   2   2   2   0   0
 MK-5-3                 2   0   0   0   2   0   0   0   2   2   2   0   2   0   2   2   2   0   2   0   2   2   0   0   0   0   0   2   0   2   2   2   2   0   2   0   0   2   2   0   2   2   0   0   2   2   0   2   2   2   0   0   2   2   0   2   0   0   0   0   2   0   2   0   0   0   0   2   0   0   0   0   2   0   0   0   0   0   0   0   0   0   0   2   2   0   2   0   0   2   2   2   0   2   2   0   2   2   0   0   0   0   2   2   0   2   0   0   2   2   2   0   2   0   2   2   2   0   0   0   2   0   2   2   2   0   2   2   0   2   0   2   2   2   2   0   2   2   2   0   2   0   0   0   0   2   2   0   0   2   0   2   2   2   2   2   0   0   0   0   2   0   0   0   0   0   0   2   2   0   2   0   0   2   0   0   0   0   2   0   2   2   0   0   2   0   0   0   0   2   0   0   0   2   0   2   2   2   0   0
 MK-5-4                 2   0   0   0   2   0   0   0   2   2   0   0   2   0   2   2   2   0   2   0   2   2   0   0   0   0   0   2   0   2   2   2   2   0   2   0   0   2   2   0   2   2   0   0   2   2   0   2   2   0   0   0   2   2   0   0   0   2   0   2   2   0   0   0   2   0   0   2   0   0   0   0   2   0   0   0   0   0   0   0   0   0   0   0   0   0   2   0   0   2   2   2   0   2   2   0   2   0   0   0   0   0   2   2   0   0   0   0   2   2   2   0   2   0   0   2   2   0   0   0   2   0   2   2   2   0   2   2   0   2   0   2   2   0   2   0   2   2   2   2   0   0   0   0   0   2   2   0   0   2   0   2   2   2   2   2   0   0   2   0   2   0   0   0   0   0   0   0   2   0   2   0   0   2   0   0   0   0   2   0   2   2   0   0   2   2   0   0   0   2   0   0   0   2   0   2   2   2   0   0
 MK-5-5                 0   0   0   0   2   0   0   0   2   2   0   0   2   0   2   2   2   0   2   0   2   2   0   0   0   0   0   0   0   2   2   0   2   0   2   0   0   2   2   0   2   2   0   0   2   2   0   0   2   0   0   0   2   2   0   0   0   2   0   0   0   0   0   0   2   0   0   2   0   0   0   0   2   0   2   0   0   0   0   0   0   0   0   0   0   0   2   0   0   2   2   2   0   2   2   0   0   0   0   2   2   0   2   2   0   0   0   0   2   2   2   0   2   0   0   2   2   0   0   0   2   0   2   2   0   0   2   2   0   2   0   0   2   0   2   0   2   2   2   2   0   0   0   0   0   2   0   0   0   2   0   2   2   2   0   2   0   0   2   0   2   0   2   0   2   0   0   0   2   0   2   2   0   2   0   0   0   0   2   0   2   2   0   0   2   2   0   2   0   2   0   0   0   2   0   0   2   2   0   2
 MK-5-6                 0   0   0   0   2   0   0   0   2   0   0   0   2   0   2   2   2   0   2   0   2   2   0   0   0   0   0   0   0   2   2   0   2   0   0   0   0   2   2   0   2   2   0   0   2   0   0   0   0   0   0   0   2   2   0   0   0   2   0   2   2   0   0   0   2   0   0   0   0   0   0   2   2   0   2   0   0   0   0   0   0   0   0   0   0   0   2   2   0   2   2   2   0   2   2   0   0   0   0   2   2   0   2   0   2   2   0   0   2   2   2   0   2   0   0   2   2   0   0   0   2   0   2   2   0   0   2   2   0   0   0   0   2   0   2   0   2   0   2   2   0   0   0   0   0   2   2   0   0   2   0   0   2   2   0   2   0   0   2   0   2   2   2   0   2   0   0   0   2   0   2   2   0   2   0   0   0   0   2   0   0   2   0   0   0   2   0   2   0   2   0   0   0   2   0   0   2   2   2   2
 MK-5-7                 0   0   0   0   2   0   0   0   2   0   0   0   2   0   2   2   2   0   2   0   2   2   0   0   0   0   0   0   0   2   2   0   2   0   0   0   0   2   2   0   2   0   0   0   0   0   0   0   2   0   0   0   2   2   0   0   0   2   0   2   2   0   0   0   2   2   0   0   0   0   0   2   2   0   2   0   0   2   0   0   0   0   0   0   0   0   2   2   0   2   2   0   2   0   0   0   0   0   0   2   2   0   2   0   2   2   0   0   0   2   2   0   0   0   0   2   2   0   0   0   2   0   2   2   0   0   2   2   0   0   0   0   2   0   0   0   0   0   2   2   0   0   0   0   0   2   2   0   0   2   0   2   2   0   0   2   0   0   2   0   0   2   2   0   2   0   0   2   2   0   2   2   0   2   0   0   0   0   2   0   0   2   0   0   0   0   0   2   0   0   0   0   2   2   0   2   2   2   2   2
 MK-5-8                 0   0   0   0   2   2   0   0   2   0   0   0   2   0   2   2   2   0   2   0   2   2   0   0   0   0   0   0   0   2   2   0   2   0   0   2   0   2   2   0   2   0   0   0   0   0   0   0   2   0   0   0   2   2   0   0   0   0   2   2   2   0   0   0   2   2   0   0   0   0   0   2   2   0   2   0   0   2   0   0   0   0   0   0   0   2   2   2   0   2   2   2   2   0   0   0   0   0   0   2   2   0   2   0   2   2   0   0   0   2   2   0   0   0   2   2   2   0   0   0   2   0   2   2   0   0   0   2   0   0   0   0   2   0   0   0   0   0   2   2   0   0   0   0   0   2   2   2   0   2   0   0   2   0   0   2   0   0   2   0   0   2   2   0   2   0   0   2   0   0   2   2   0   0   0   0   0   0   2   0   0   2   0   0   2   0   0   2   0   0   0   0   2   0   0   2   2   2   2   0
 MK-5-9                 0   0   0   2   2   2   2   0   2   0   0   0   2   0   2   2   2   2   2   0   2   2   0   0   0   0   0   0   0   2   2   0   2   0   0   2   0   2   2   0   2   0   0   0   0   0   0   0   2   0   0   0   2   2   2   0   0   2   2   2   2   0   0   0   2   2   0   0   2   0   0   2   2   0   2   0   0   2   2   0   0   0   0   0   0   2   2   2   0   2   2   2   2   0   0   0   0   0   0   2   2   0   0   0   2   2   0   0   0   2   2   0   2   0   2   2   2   0   0   0   2   0   2   2   0   0   0   2   0   0   0   2   2   0   0   0   0   0   2   2   0   0   0   0   0   2   2   2   0   2   0   0   2   0   2   2   0   0   2   0   0   2   2   0   2   0   0   2   0   0   2   2   0   0   2   0   0   0   2   0   0   2   0   0   2   0   0   0   0   0   0   0   2   0   0   2   2   2   2   0
 MK-5-10                0   0   0   2   2   2   2   0   2   0   0   0   2   0   2   2   2   2   2   0   2   2   0   0   0   0   0   0   0   2   2   0   2   0   0   2   0   2   2   0   2   2   0   0   0   0   0   0   2   0   0   0   2   2   0   0   0   2   2   2   2   0   0   2   2   2   0   0   2   0   0   2   2   0   2   0   0   2   2   0   0   0   0   0   0   2   2   2   0   2   2   0   2   0   0   0   0   0   0   2   2   0   0   0   2   2   0   0   0   2   2   0   2   0   2   2   2   0   0   0   2   0   2   2   0   0   0   2   0   0   0   2   2   0   0   0   0   0   2   2   0   0   0   0   0   2   2   2   0   2   0   0   2   0   2   0   0   2   2   0   0   2   0   0   2   0   0   2   0   0   2   2   0   0   2   0   0   0   2   0   0   2   0   0   2   0   0   0   0   2   0   0   2   0   0   2   2   2   2   0
 MK-5-11                0   0   0   0   2   2   2   0   0   2   0   0   2   0   2   2   0   2   2   0   2   2   0   0   0   0   0   2   0   2   2   0   2   0   0   2   0   2   2   2   2   0   0   0   0   0   0   0   2   0   0   0   2   2   0   0   0   2   2   2   0   0   0   2   2   2   0   0   2   0   0   2   0   0   2   0   0   2   0   0   0   2   0   0   0   2   2   2   0   2   2   0   2   0   0   0   0   0   0   2   2   0   0   0   2   0   0   0   0   2   2   0   2   0   2   2   0   0   0   0   2   0   2   2   0   0   0   2   0   0   0   2   2   2   0   0   0   0   2   2   0   0   0   0   0   2   0   0   0   2   0   0   0   0   2   0   0   2   2   0   0   2   0   0   2   0   0   2   2   0   2   2   0   0   2   0   0   2   0   0   0   2   0   0   2   0   2   2   2   2   0   0   2   0   0   2   2   2   2   0
 MK-5-12                0   0   0   0   2   2   2   0   0   2   0   0   2   0   2   2   0   2   0   0   2   2   0   0   0   0   0   2   0   2   2   0   2   0   0   2   0   0   2   2   2   0   0   0   0   0   0   0   2   0   0   0   0   2   0   0   0   2   2   2   0   0   0   2   2   2   2   0   2   0   2   2   2   0   2   0   2   2   0   0   0   2   0   0   0   2   2   2   0   2   2   0   2   0   0   0   0   0   0   2   2   0   0   0   0   0   2   0   0   2   2   0   2   0   2   2   0   0   0   0   2   0   2   2   0   0   0   0   0   2   0   2   2   2   0   0   0   0   2   2   0   0   0   0   0   2   0   0   0   2   0   0   0   0   2   0   0   2   2   0   0   2   0   0   2   0   2   0   2   0   0   2   0   0   2   2   0   2   0   0   0   0   2   0   2   0   2   2   2   2   0   0   2   0   2   2   2   2   2   0
 MK-5-13                0   0   0   0   0   2   2   0   0   2   0   0   2   0   2   2   0   2   0   0   2   2   0   0   0   0   0   2   0   2   2   0   2   0   0   2   0   0   2   2   2   0   0   0   0   0   0   0   2   0   0   0   0   2   2   0   0   2   2   0   0   0   0   2   2   2   2   0   2   0   2   2   2   0   2   0   2   2   2   0   0   2   0   2   0   2   0   2   0   2   2   0   2   0   0   0   0   0   0   2   2   2   0   0   0   0   2   0   0   2   0   0   2   0   2   2   2   0   0   0   2   0   0   2   0   0   0   2   0   2   0   2   2   2   0   0   0   0   2   2   0   2   0   0   0   2   0   0   0   2   0   0   0   0   2   0   0   2   2   0   0   2   0   0   0   0   2   0   2   0   0   2   0   0   2   2   0   2   0   0   0   0   2   0   2   0   0   2   2   2   0   0   2   0   2   2   0   0   0   0
 MK-5-14                0   0   0   0   0   2   0   0   0   2   0   0   2   0   2   2   0   2   0   0   2   2   0   0   0   0   0   0   0   0   2   0   2   0   0   0   0   0   2   2   0   0   0   2   0   2   0   0   0   0   0   2   0   2   2   0   0   2   2   0   0   0   0   2   2   2   2   0   2   0   2   2   2   0   2   0   2   2   2   0   0   2   0   2   0   2   0   2   0   2   2   0   2   0   0   0   0   2   0   2   2   2   0   2   0   0   0   0   0   2   0   0   2   0   2   2   2   0   0   0   2   0   0   2   0   0   0   2   0   2   0   2   2   2   0   0   2   0   2   2   0   2   0   0   2   2   2   0   0   2   0   0   0   0   2   0   0   2   2   2   0   2   0   2   0   0   0   0   2   2   0   2   0   0   2   2   0   2   0   0   0   0   2   0   2   0   0   2   2   2   0   0   2   0   2   2   0   0   0   0
 MK-5-15                0   0   0   0   0   2   0   0   0   2   0   0   2   0   2   2   0   2   0   0   2   0   0   0   0   0   0   0   0   0   2   0   2   0   0   2   0   0   2   2   0   0   0   2   0   2   0   0   0   0   0   2   0   2   2   0   0   2   2   0   0   0   0   2   2   2   2   0   2   0   2   2   2   0   2   0   2   2   0   2   0   2   0   0   0   2   0   0   2   2   2   2   2   0   0   2   0   2   0   0   2   2   0   2   0   0   0   2   2   2   0   0   2   0   2   2   2   0   0   0   0   0   0   0   0   0   0   2   2   2   0   0   2   2   2   0   2   0   2   2   0   2   0   0   2   2   2   0   0   2   0   0   0   0   2   0   0   2   2   2   0   2   0   2   0   0   0   0   0   2   0   2   0   0   0   2   0   2   0   0   0   0   2   0   0   0   0   2   2   2   0   0   2   2   2   2   0   0   0   2
 MK-5-16                0   0   0   0   0   2   0   0   0   2   0   0   2   0   2   2   0   2   0   0   2   0   0   0   0   0   0   0   0   0   2   0   2   0   0   2   0   0   2   2   0   0   0   2   0   2   0   0   0   0   2   0   0   2   2   0   0   2   2   0   0   0   2   2   2   2   2   0   2   0   2   2   2   0   2   0   2   2   0   2   0   2   0   0   0   2   0   0   2   2   2   2   0   0   0   2   0   2   0   0   2   2   0   2   0   0   2   2   2   2   0   0   2   0   2   2   2   0   0   0   0   0   0   0   0   0   0   2   2   2   0   0   0   2   2   0   2   0   2   2   0   2   0   0   2   2   2   0   0   2   0   0   2   0   2   0   0   2   0   0   0   2   0   2   0   0   0   0   0   2   0   2   0   0   0   2   0   2   0   0   0   0   2   0   0   0   0   2   2   2   0   0   2   2   0   2   0   0   0   2
 MK-6-1                 0   2   0   0   0   0   2   0   2   0   0   0   2   0   2   2   2   2   2   2   0   2   0   2   2   2   2   0   2   2   0   0   2   2   2   2   2   2   2   0   0   0   0   0   0   2   2   2   2   2   2   2   2   0   2   0   0   2   0   2   0   0   2   0   0   0   2   0   0   0   2   0   2   0   0   0   2   0   2   0   0   2   0   2   0   2   0   0   2   2   2   0   0   0   2   2   2   0   2   0   0   0   2   2   2   0   0   2   2   2   0   2   2   0   0   2   2   0   0   0   2   2   2   0   2   2   2   0   0   0   2   0   0   0   2   2   2   2   2   0   2   0   2   0   2   0   2   0   0   2   0   2   0   2   0   2   2   2   2   0   2   0   0   0   0   2   2   2   2   0   0   2   2   2   2   0   0   2   2   0   2   2   2   0   2   0   0   2   2   0   0   0   2   2   0   2   2   2   0   2
 MK-6-2                 0   2   0   0   2   0   2   0   2   0   0   0   2   0   2   2   2   2   2   2   0   2   0   2   2   2   2   0   2   2   0   0   2   2   0   2   2   0   2   0   0   0   0   0   0   2   2   2   2   2   0   2   2   0   2   0   2   2   0   2   0   0   2   0   0   0   0   0   2   0   2   0   2   0   0   0   2   0   2   0   2   2   0   2   0   2   2   0   2   0   2   0   0   0   2   2   2   0   2   0   0   0   2   2   2   0   0   0   2   2   0   2   2   0   0   2   2   0   2   0   2   2   2   0   2   2   2   0   0   0   2   0   0   0   2   2   2   2   2   0   2   0   2   0   2   0   2   0   2   2   0   2   0   2   0   2   2   2   0   0   2   0   0   0   0   0   0   2   2   0   0   2   2   2   2   0   0   2   2   0   2   2   2   0   2   0   2   2   2   0   2   0   2   2   0   2   2   2   0   2
 MK-6-3                 0   2   0   0   2   0   0   2   2   2   0   0   2   0   2   2   2   2   2   2   0   2   0   2   2   2   2   0   2   2   0   2   2   2   0   0   2   0   2   0   0   0   0   0   0   2   2   0   0   2   0   2   2   0   2   0   2   2   0   2   0   0   2   2   0   0   2   0   2   0   2   0   2   0   0   0   2   0   2   2   2   2   0   2   0   0   2   0   2   0   2   0   0   0   2   2   2   0   2   0   0   0   2   2   2   0   0   0   2   2   0   0   0   0   0   2   2   0   2   0   0   2   2   0   2   2   2   0   0   0   2   0   0   0   2   2   2   2   2   0   2   0   2   0   2   0   2   0   2   2   0   2   0   2   0   2   2   2   0   0   0   0   0   0   0   0   0   2   2   0   0   2   2   2   2   0   0   2   2   0   2   2   0   0   2   0   2   2   2   2   2   0   2   2   0   2   2   2   0   2
 MK-6-4                 0   2   2   0   2   0   0   2   0   2   0   0   0   0   2   0   2   2   2   2   2   2   0   2   2   2   2   0   2   2   0   2   2   2   0   0   2   0   2   0   0   0   0   0   0   2   2   0   2   2   0   2   2   0   2   0   2   2   0   2   2   0   2   2   0   0   2   0   2   0   2   0   2   0   0   0   0   2   2   2   2   2   0   2   0   0   2   0   2   0   2   0   0   0   2   2   2   2   2   0   0   2   2   2   2   2   0   0   2   2   2   0   0   0   0   2   2   0   0   0   0   2   0   0   2   2   2   0   0   2   2   0   0   0   0   2   2   2   2   0   2   2   2   0   2   0   2   2   2   2   0   2   0   2   0   0   2   0   2   0   0   0   0   0   0   0   2   2   2   0   0   2   2   0   2   0   0   2   2   0   2   2   0   0   2   0   2   2   2   2   2   0   2   2   0   2   2   0   0   2
 MK-6-5                 0   2   0   0   2   0   0   2   0   2   0   0   2   0   2   0   2   2   2   2   2   2   0   2   2   2   2   0   2   2   0   2   2   2   0   0   2   0   2   0   0   0   0   0   0   2   2   0   2   2   0   2   2   0   2   0   0   2   0   2   2   0   2   2   0   0   2   0   2   0   2   0   2   0   0   0   0   2   2   2   2   2   0   2   0   0   2   0   2   0   2   0   0   0   2   2   2   2   2   0   0   2   2   2   2   2   2   0   2   2   2   0   2   0   0   2   2   0   0   0   0   2   0   0   2   2   2   0   0   0   2   0   0   0   0   0   0   2   0   0   2   0   2   0   2   2   2   2   2   2   0   2   0   2   0   0   0   0   2   0   0   0   0   2   0   0   2   2   2   0   0   2   2   0   2   0   0   2   2   0   2   0   0   0   2   0   2   2   2   2   2   0   0   0   0   2   2   0   0   0
 MK-6-6                 0   2   0   0   2   0   0   2   2   2   0   0   2   0   2   0   2   2   2   2   2   2   0   2   2   2   2   0   2   2   0   2   2   2   2   0   2   2   2   0   0   0   0   0   0   2   2   0   2   2   2   2   2   0   2   0   0   2   0   2   2   0   2   2   0   0   2   0   2   0   2   0   2   0   0   0   0   2   2   2   2   2   0   2   0   0   2   0   0   0   2   0   0   0   2   2   2   2   2   0   0   2   2   2   2   0   2   0   0   2   2   0   2   0   0   2   2   0   0   0   0   2   2   0   2   2   2   0   0   2   2   0   2   0   0   0   2   2   0   0   2   0   2   0   2   2   2   2   2   2   2   2   0   2   0   0   0   0   2   0   0   0   0   2   2   0   2   2   2   0   0   2   2   0   2   0   0   2   2   0   0   0   0   0   2   0   2   2   2   2   2   0   0   0   0   2   2   2   0   2
 MK-6-7                 0   2   0   0   2   0   0   0   2   0   0   0   2   0   2   0   2   2   2   2   2   2   0   2   0   2   2   0   2   2   0   2   0   2   2   0   2   2   2   0   0   0   0   0   0   2   2   0   0   2   2   2   2   0   2   0   2   2   0   2   2   0   2   2   0   0   2   0   0   0   2   2   2   0   0   0   0   2   0   2   2   2   0   0   0   0   2   0   0   0   0   0   0   0   2   2   2   2   2   0   0   2   0   2   2   0   2   0   0   0   2   0   2   2   0   2   2   0   0   0   0   2   2   0   2   2   2   0   0   2   2   0   2   0   0   0   0   2   0   0   0   0   2   2   2   2   2   2   2   2   2   2   0   2   0   0   0   2   2   0   0   0   0   2   2   0   2   2   2   0   0   2   2   0   2   0   0   2   2   0   0   0   0   0   2   0   2   2   2   2   2   0   0   0   0   2   2   2   0   2
 MK-6-8                 0   2   2   0   2   0   0   2   2   0   0   0   2   0   2   0   0   2   2   2   2   2   0   0   0   2   2   0   2   0   0   2   0   2   2   0   2   2   0   0   0   0   0   0   0   2   2   2   0   2   2   2   2   0   2   0   2   2   0   2   2   0   2   2   0   0   2   0   0   0   2   2   2   2   0   0   0   2   0   2   2   2   0   0   0   2   2   0   0   0   0   0   0   0   2   2   2   0   2   0   2   2   0   2   2   0   2   0   0   0   0   0   2   2   2   2   2   0   0   0   0   2   2   2   2   2   2   0   0   2   2   0   2   0   0   0   0   2   0   0   0   0   2   2   2   2   2   2   2   2   2   2   0   2   0   0   0   2   2   0   0   2   0   2   2   0   2   0   2   0   0   2   2   0   2   0   0   2   2   0   0   2   0   0   2   0   2   2   2   2   2   0   0   0   0   2   2   2   0   2
 MK-6-9                 0   2   2   0   2   0   0   2   2   2   0   0   2   0   2   0   0   2   2   2   2   0   0   2   0   2   2   0   2   0   0   2   0   2   2   0   2   2   0   0   0   0   0   0   0   2   2   2   0   2   2   2   2   0   2   0   2   2   0   2   2   0   2   2   0   0   2   0   0   0   2   2   0   2   0   2   0   2   0   2   2   2   0   2   0   2   2   0   0   0   0   0   0   0   2   2   2   0   2   0   2   2   0   2   2   0   2   0   0   0   0   0   2   2   2   2   2   0   0   2   0   2   2   2   0   2   2   0   0   2   2   0   2   0   0   0   0   2   0   2   0   0   0   2   2   2   2   2   2   2   2   2   0   2   0   0   2   2   2   0   0   2   0   2   2   0   2   0   2   2   0   2   2   0   2   2   0   2   2   0   0   2   0   0   2   0   2   2   2   2   2   2   0   0   0   2   2   2   0   2
 MK-6-10                2   2   2   0   2   0   0   2   2   2   0   0   2   0   2   2   0   2   2   0   2   0   0   2   0   2   2   0   2   0   2   2   2   2   2   0   2   2   0   2   0   0   0   0   2   2   2   2   0   2   2   2   2   0   2   0   0   2   0   2   2   0   2   2   0   0   2   2   2   0   2   2   0   2   2   2   0   2   2   2   2   2   0   2   0   2   2   0   0   0   0   0   0   0   2   2   2   0   2   0   2   2   0   2   2   0   2   0   0   0   0   0   2   2   2   2   2   0   0   2   0   2   2   2   0   2   2   0   0   2   2   0   2   0   0   0   0   2   0   2   0   0   0   0   2   2   2   2   2   2   2   2   0   2   0   0   2   2   2   0   2   2   0   2   0   0   2   0   2   2   0   2   2   0   2   2   0   2   2   0   2   2   0   0   2   0   2   2   2   2   2   2   0   0   0   2   2   2   0   2
 MK-6-11                2   2   2   0   2   0   0   2   2   2   2   0   2   0   2   2   2   2   2   0   2   2   0   2   0   2   2   0   2   0   2   2   2   2   2   0   2   2   0   2   0   0   0   0   2   2   2   2   0   2   0   2   2   2   2   0   0   0   0   2   0   0   2   2   0   0   2   2   2   0   2   2   0   2   2   2   0   2   2   2   2   2   0   2   0   2   2   0   0   0   0   0   0   0   2   2   2   0   2   0   2   2   0   2   2   0   2   0   0   0   0   0   2   2   2   2   2   2   0   2   0   2   2   2   0   2   2   0   0   2   2   0   2   0   0   0   0   2   0   2   0   0   0   0   2   2   2   2   2   0   2   2   0   2   0   0   2   2   2   0   2   2   0   2   0   0   2   0   2   2   0   2   2   0   0   2   0   2   2   0   2   2   0   0   2   0   2   2   2   2   2   0   0   0   0   2   0   2   0   2
 MK-6-12                2   2   0   0   2   0   0   2   2   2   2   0   2   0   2   2   0   2   2   0   2   0   0   0   0   2   2   0   2   2   2   2   2   2   2   0   2   2   0   2   2   0   0   0   2   2   2   2   0   0   0   0   2   2   2   0   0   0   0   2   0   0   2   2   0   0   2   2   2   0   2   2   0   2   0   2   0   2   0   2   2   0   0   2   0   2   2   0   0   0   0   0   0   0   2   2   2   0   2   0   2   2   0   2   2   0   2   0   0   0   0   0   2   2   2   2   2   2   0   2   0   2   2   2   0   2   2   0   0   2   2   0   2   2   0   0   0   2   0   2   0   0   0   0   2   2   2   2   2   0   2   2   0   2   0   0   2   2   2   0   2   0   0   2   0   0   2   0   2   2   0   2   2   0   0   2   2   2   2   0   2   2   0   0   2   0   2   2   2   2   2   0   0   2   0   2   0   2   0   2
 MK-6-13                0   2   0   0   2   0   0   2   2   2   2   0   2   0   2   2   0   2   2   0   2   0   2   0   0   2   2   0   2   2   2   2   2   2   2   0   2   2   0   0   2   0   0   2   2   2   2   2   0   0   0   2   2   2   2   0   0   0   0   2   0   2   2   2   0   0   2   2   0   0   2   2   0   2   0   2   2   2   0   2   2   0   0   2   0   2   2   0   0   0   0   0   2   0   2   2   2   0   2   2   2   2   2   2   2   0   2   0   0   0   0   0   2   2   2   2   2   2   0   2   0   2   2   0   0   2   2   0   0   2   2   2   2   2   0   0   0   2   0   0   0   0   0   2   2   2   2   2   2   0   2   2   0   2   0   0   2   2   2   0   2   0   0   2   0   0   2   0   0   2   0   2   2   0   0   2   0   2   2   0   2   2   0   0   0   0   2   2   2   2   2   0   0   2   0   2   0   2   0   2
 MK-6-14                0   2   0   0   2   0   0   2   2   0   2   2   2   0   2   2   0   2   0   0   2   0   2   0   0   2   2   0   2   2   0   2   2   2   2   0   2   2   0   0   2   0   0   2   2   2   2   2   0   0   0   2   2   2   0   0   0   0   0   2   0   2   2   0   0   0   2   2   0   0   2   2   0   2   0   2   2   2   0   2   2   0   0   2   0   0   2   0   0   0   0   0   2   0   2   0   2   0   2   2   0   2   2   0   2   0   2   0   0   0   0   0   2   2   2   0   2   0   0   2   0   2   2   0   0   2   2   0   0   2   2   2   0   2   0   2   0   2   0   0   0   0   0   2   2   2   2   2   2   2   0   2   0   2   0   0   2   0   2   0   2   0   0   2   2   0   2   0   0   2   2   2   2   0   0   2   0   0   2   0   2   2   0   0   0   0   2   2   2   2   2   0   0   2   0   2   0   2   0   2
 MK-6-15                0   2   0   0   2   0   0   2   2   0   2   2   2   0   2   2   0   2   0   0   2   0   2   0   0   2   2   0   2   2   2   2   2   2   2   0   2   2   0   0   2   0   0   2   2   2   2   2   0   0   0   2   2   2   2   0   0   0   0   2   0   2   2   2   0   0   2   0   0   2   2   2   0   2   0   0   2   2   0   2   2   0   0   2   0   0   2   0   0   2   0   0   2   0   0   0   2   0   2   2   0   2   2   0   0   0   2   0   0   0   0   0   2   2   2   2   2   2   0   2   0   2   2   0   0   2   0   0   0   2   2   2   0   2   0   2   0   2   0   0   0   0   0   2   2   2   2   2   2   2   0   2   0   2   0   0   2   0   2   0   2   0   0   2   2   0   2   0   0   2   2   2   2   0   0   2   0   0   2   0   2   2   0   2   0   0   2   2   2   2   2   0   0   2   0   2   0   2   2   2
 MK-6-16                0   2   0   0   2   0   0   0   2   0   2   2   2   0   2   2   2   0   0   0   2   0   2   0   0   2   2   0   2   2   2   2   0   2   2   0   2   2   0   0   2   0   0   2   2   2   2   2   0   0   0   2   2   2   2   0   0   0   0   2   0   2   2   2   0   0   2   2   0   2   2   2   0   2   0   0   2   2   0   2   2   0   0   2   0   0   2   0   0   2   2   0   2   0   0   0   2   0   2   2   0   2   2   0   0   0   2   0   0   0   0   2   0   2   2   2   2   2   0   2   0   2   2   0   2   2   0   0   0   2   2   2   0   2   0   2   0   2   0   0   0   2   0   2   2   2   0   0   2   0   0   2   0   2   0   0   2   0   0   0   0   0   0   2   0   0   2   0   2   2   2   2   0   0   0   2   0   0   2   0   2   2   0   2   0   0   2   2   2   2   2   2   0   2   2   2   0   2   2   2
 
!****************************************** Phenotypic Data **********************************************************
!-100.0 is resevred for missing phenotype
SimulatedTrait1        15.0424   16.5022   14.7828   14.7645   17.8928   17.0899   14.2147   13.1579   14.8560   15.9853   13.7779   16.1244   13.3401   13.7592   14.4789   14.8928   15.1901   14.2795   15.2694   17.6189   14.4941   15.2186   13.0121   14.5340   16.1864   13.6453   15.2300   17.0176   12.9696   16.1294   14.1886   14.9668   16.1788   15.0668   15.6520   14.4382   13.1168   17.3084   13.8978   15.3688   13.5661   13.6582   16.8931   16.0234   16.2141   16.4063   14.2944   12.7771   16.4601   13.2324   15.8434   16.3668   12.7584   15.8777   15.7211   15.3162   12.3281   15.4027   15.7267   14.0041   14.8924   14.0743   15.3163   14.9438   16.8397   14.9419   15.8811   14.5686   14.6257   15.3679   14.2849   16.4944   14.4828   16.3149   16.5554   13.7073   16.5968   16.1869   15.3067   12.7360   13.1570   15.8745   13.4553   15.5081   16.4463   16.5740   16.8130   15.4194   14.7531   12.5753   15.0944   14.7706   14.0630   16.1321   15.7993   12.6895   15.5351   12.9206   17.2112   17.5842   16.4576   17.4173   15.3179   17.1487   15.3357   12.1498   14.9254   15.4239   13.2809   14.3936   15.9746   15.2407   15.8385   11.8910   14.0104   13.1243   16.1079   17.6620   14.6098   12.4706   16.8527   13.4139   14.6698   14.3078   14.5097   14.3184   16.3706   14.2013   13.6125   15.8087   15.7875   15.7982   15.1598   15.9806   14.1621   15.7382   12.9845   16.2768   13.6642   18.5101   16.3254   14.0174   13.0969   12.9158   14.3109   14.9082   17.0181   14.5650   13.1782   14.2530   13.7363   16.0458   15.4905   14.2352   13.6569   14.4401   14.4011   15.3017   15.6718   15.9378   13.7789   14.3358   14.0441   12.2403   15.2067   15.4844   16.7799   15.9079   14.9024   14.7121   16.7765   13.4974   14.8519   14.9005   15.9855   16.2681   15.8895   13.8523   15.1654   14.5348   15.0849   13.0258   14.5518   14.8639   16.7180   12.8263   15.6386   16.1698   15.4491   15.1777   15.3028   14.8972   13.6055   19.2854   13.7916   15.9759   15.8522   14.6098   15.7775   12.6068
SimulatedTrait2        10.2178    8.8103    9.3981    9.6369    9.8501    9.3261   10.5614   10.9443   10.2294    9.1412    9.8656    9.5685   10.7448   10.8521   10.0916    8.4127    9.9754   10.0576   10.0052    9.0245   10.5116   11.1633   10.6194   10.3101    9.1935   11.1419    9.5607    9.8380   10.3909   10.9506   10.5050    8.4155    9.0846   10.1741    9.5976   10.4535   11.1106    9.8065    9.7022   10.8925   11.0824   11.0591   10.0885    8.9788    9.5854    9.7675   10.9131   11.0574   10.1209   10.7818    9.4246    9.6924   10.4760    8.5076    9.7970   10.7024   10.7346   10.2643   10.2510   10.9048    9.2933    9.5829   10.8143    9.9576    9.7266    9.8243    9.7043   10.7364   10.2997   10.0586   10.3237    9.8618    9.1399    9.5424    8.9231   10.9304    9.6996    8.3815    9.3288   10.4862   10.8160    9.7311   10.8782   10.0582    9.5155   10.0234    9.2160    9.8575    9.8151   10.6975    9.1208   10.8690   10.4652    9.4624    8.8842   10.6628    9.1832    9.9150    9.0967    9.1588   10.5500    9.3519    9.8331    8.8647   10.3839   10.8175   11.0876    8.2173   10.3437   10.2565   10.1494   10.9114    9.4876    9.4084   10.6866   11.0491    8.5949    9.9509   10.2988   11.5165    9.1711   10.5198   10.9847   10.6911    9.6286   10.1524   10.2623   10.4011   10.4019    9.4403   10.1664    9.4747   10.4482    9.6830   10.6417    9.4990   11.2120    9.5759    9.4688    9.4878    9.3521   10.3872   10.2026   10.7702    9.8763    9.5723   10.0072    9.5798   10.3522    9.7001   10.4658    9.4117    9.4315    9.4596   11.1043   10.6363    9.2528    8.9366    9.7712    9.5359    9.8189   10.2945    9.5741    9.9008    8.9038   10.4177    9.9272   10.3840    9.8085   10.6092    8.8112   10.6418   11.1137   10.6951   10.1403    9.7139    9.1956    9.7054    8.8879   10.7319    9.8246   11.5992   11.0258   11.0201    9.7301   10.0923    8.9539    9.2556    9.6262    9.8724    8.5010    9.9375   10.2970    9.7055   10.7348    8.9833   10.5161    9.0822    9.0513   10.3364
 
