# Supplementary material for: Inclusive Composite Interval Mapping of QTL by Environment Interactions in Biparental Populations
Source: PLoS One. 2015 Jul 10;10(7):e0132414. doi: 10.1371/journal.pone.0132414 (PMC4498613; doi:10.1371/journal.pone.0132414)
Supplement: S5 File — (ZIP) [file pone.0132414.s005.zip › H=0.5/L1/run_00194.met]

!**********************Note: lines staring with "!" are remarks and will be ignored in the program********************
!*********************************General Information**********************************
!Assuming F1 = P1 x P2, populations available in QTL IciMapping are: 
!  1, P1BC1F1 = P1 x F1, the first backcrossing where P1 is used as the recurrent parent;
!  2, P2BC1F1 = P2 x F1, the first backcrossing where P2 is used as the recurrent parent;
!  3, F1DH, F1-derived doubled haploids; 
!  4, RIL or F1RIL, recombination inbred lines through the repeated selfing of F1;
!  5, P1BC1RIL, recombination inbred lines through the repeated selfing of P1BC1F1;
!  6, P2BC1RIL, recombination inbred lines through the repeated selfing of P2BC1F1;
!  7, F2, the selfing generation of F1;
!  8, F3, the selfing generation of F2;
!  9, P1BC2F1, the second backcrossing where P1 is used as the recurrent parent; 
! 10, P2BC2F1, the second backcrossing where P2 is used as the recurrent parent;
! 11, P1BC2RIL, recombination inred lines through the repeated selfing of P1BC2F1; 
! 12, P2BC2RIL, recombination inred lines through the repeated selfing of P2BC2F1; 
! 13, P1BC1F2, the selfing generation of P1BC1F1; 
! 14, P2BC1F2, the selfing generation of P2BC1F1; 
! 15, P1BC2F2, the selfing generation of P1BC2F1; 
! 16, P2BC2F2, the selfing generation of P2BC2F1; 
! 17, P1BC1DH, P1BC1F1-derived doubled haploids; 
! 18, P2BC1DH, P2BC1F1-derived doubled haploids; 
! 19, P1BC2DH, P1BC2F1-derived doubled haploids; 
! 20, P2BC2DH, P2BC2F1-derived doubled haploids; 
   3      !Mapping Population (see remarks above)
   2      !Mapping Function (1 for Kosambi; 2 for Haldane; 3 for Morgan)
   2      !Marker Space Type (1 for intervals; 2 for positions)
   1      !Marker Space Unit(1 for centiMorgans; 2 for Morgan)
   6      !Number of Chromosomes (or Linkage Groups)
 200      !Size of the mapping population
   2      !Number of environments
 
!***************************************** Chromosomes and Linkage Maps **********************************************
!Chromosome                 NumMarkers
-CH1                        16
-CH2                        16
-CH3                        16
-CH4                        16
-CH5                        16
-CH6                        16
!Linkage map (Marker name followed by position or the interval length)
 MK-1-1                1     0.000
 MK-1-2                1    10.000
 MK-1-3                1    20.000
 MK-1-4                1    30.000
 MK-1-5                1    40.000
 MK-1-6                1    50.000
 MK-1-7                1    60.000
 MK-1-8                1    70.000
 MK-1-9                1    80.000
 MK-1-10               1    90.000
 MK-1-11               1   100.000
 MK-1-12               1   110.000
 MK-1-13               1   120.000
 MK-1-14               1   130.000
 MK-1-15               1   140.000
 MK-1-16               1   150.000
 MK-2-1                2     0.000
 MK-2-2                2    10.000
 MK-2-3                2    20.000
 MK-2-4                2    30.000
 MK-2-5                2    40.000
 MK-2-6                2    50.000
 MK-2-7                2    60.000
 MK-2-8                2    70.000
 MK-2-9                2    80.000
 MK-2-10               2    90.000
 MK-2-11               2   100.000
 MK-2-12               2   110.000
 MK-2-13               2   120.000
 MK-2-14               2   130.000
 MK-2-15               2   140.000
 MK-2-16               2   150.000
 MK-3-1                3     0.000
 MK-3-2                3    10.000
 MK-3-3                3    20.000
 MK-3-4                3    30.000
 MK-3-5                3    40.000
 MK-3-6                3    50.000
 MK-3-7                3    60.000
 MK-3-8                3    70.000
 MK-3-9                3    80.000
 MK-3-10               3    90.000
 MK-3-11               3   100.000
 MK-3-12               3   110.000
 MK-3-13               3   120.000
 MK-3-14               3   130.000
 MK-3-15               3   140.000
 MK-3-16               3   150.000
 MK-4-1                4     0.000
 MK-4-2                4    10.000
 MK-4-3                4    20.000
 MK-4-4                4    30.000
 MK-4-5                4    40.000
 MK-4-6                4    50.000
 MK-4-7                4    60.000
 MK-4-8                4    70.000
 MK-4-9                4    80.000
 MK-4-10               4    90.000
 MK-4-11               4   100.000
 MK-4-12               4   110.000
 MK-4-13               4   120.000
 MK-4-14               4   130.000
 MK-4-15               4   140.000
 MK-4-16               4   150.000
 MK-5-1                5     0.000
 MK-5-2                5    10.000
 MK-5-3                5    20.000
 MK-5-4                5    30.000
 MK-5-5                5    40.000
 MK-5-6                5    50.000
 MK-5-7                5    60.000
 MK-5-8                5    70.000
 MK-5-9                5    80.000
 MK-5-10               5    90.000
 MK-5-11               5   100.000
 MK-5-12               5   110.000
 MK-5-13               5   120.000
 MK-5-14               5   130.000
 MK-5-15               5   140.000
 MK-5-16               5   150.000
 MK-6-1                6     0.000
 MK-6-2                6    10.000
 MK-6-3                6    20.000
 MK-6-4                6    30.000
 MK-6-5                6    40.000
 MK-6-6                6    50.000
 MK-6-7                6    60.000
 MK-6-8                6    70.000
 MK-6-9                6    80.000
 MK-6-10               6    90.000
 MK-6-11               6   100.000
 MK-6-12               6   110.000
 MK-6-13               6   120.000
 MK-6-14               6   130.000
 MK-6-15               6   140.000
 MK-6-16               6   150.000
!*********************************** Marker Types ********************************************************************
!Co-dominant marker: When heterozygote F1 is present, P1 is coded as 2, F1 is coded as 1, and P2 is coded as 0; Otherwise, P1 is coded as 2, and P2 is coded as 0. 
!Dominant marker: When heterozygote F1 is present, P1 and F1 are coded as 12, and P2 is coded as 0; Otherwise, P1 is coded as 2, and P2 is coded as 0.  
!Recessive markers: When heterozygote F1 is present, P1 is coded as 2, and F1 and P2 are coded as 10; Otherwise, P1 is coded as 2, and P2 is coded as 0. 
!Missing marker is coded as -1. 
 MK-1-1                 0   0   2   0   0   2   0   2   0   0   0   0   0   0   2   2   0   0   0   0   0   2   0   0   2   2   2   2   2   2   2   2   2   2   0   2   0   2   2   0   0   2   0   2   0   0   2   2   0   0   0   0   0   0   0   0   2   0   0   2   0   0   0   0   0   0   2   0   0   0   2   0   0   2   2   0   2   2   2   2   2   2   0   0   2   2   2   2   0   2   2   2   0   0   0   0   2   2   0   2   2   0   0   2   0   0   0   2   0   2   0   0   2   0   0   0   0   2   2   0   0   0   0   0   2   0   0   0   2   2   2   0   0   0   2   2   2   2   2   0   0   0   0   2   0   2   2   0   2   0   0   0   2   2   2   2   2   2   0   0   2   2   2   2   0   2   0   0   0   0   2   2   0   2   0   2   0   2   2   0   0   0   0   0   0   0   2   0   0   0   0   0   0   0   0   2   0   0   0   0
 MK-1-2                 0   0   2   2   2   2   0   2   0   0   0   0   0   0   2   2   0   2   0   0   0   0   0   0   2   2   2   2   2   2   2   2   2   2   0   2   0   2   2   0   0   2   0   2   0   0   2   2   0   0   0   0   0   0   0   0   2   0   0   2   0   0   0   0   0   2   2   0   0   0   2   0   0   2   2   0   2   2   0   2   2   2   0   0   2   2   2   2   0   0   2   2   0   0   0   0   2   2   0   2   2   0   0   2   0   0   0   2   0   2   0   2   2   0   0   0   0   2   2   0   0   0   0   0   2   0   0   0   0   2   2   0   0   0   2   2   2   0   2   0   2   0   0   2   0   0   2   0   2   0   0   0   2   2   2   2   2   2   0   0   2   2   2   0   2   2   2   0   0   0   0   2   2   2   0   2   0   0   2   2   0   0   2   0   0   0   2   0   0   0   0   0   0   0   0   2   0   0   0   2
 MK-1-3                 2   0   2   2   2   2   0   2   0   0   0   0   0   0   2   2   0   0   0   0   0   0   0   0   2   2   2   2   2   2   2   0   2   2   0   2   0   2   2   0   0   2   0   2   0   0   2   2   0   0   0   0   0   0   0   0   2   0   0   2   0   0   0   0   0   2   2   0   0   0   2   0   0   2   2   0   2   2   0   2   0   2   0   0   2   2   2   2   0   0   2   2   0   0   0   0   2   2   0   2   0   0   0   0   0   0   0   2   0   2   0   2   2   0   0   0   2   2   2   0   0   0   0   0   2   0   0   0   0   2   2   0   0   0   0   2   2   0   0   0   0   0   0   2   2   2   2   0   2   0   0   0   2   2   2   2   0   2   0   0   2   2   2   0   2   2   0   0   2   0   0   2   2   2   0   0   0   0   2   2   0   0   2   0   0   0   0   0   0   2   0   0   0   0   0   0   0   0   0   0
 MK-1-4                 2   0   2   2   0   2   0   2   2   0   0   0   0   0   2   2   2   0   0   0   0   0   0   0   2   2   2   2   2   2   2   2   2   2   0   0   0   2   2   0   2   2   0   2   0   0   2   2   0   0   0   0   0   0   0   0   2   0   2   2   0   0   0   0   0   2   2   0   0   0   2   0   0   2   2   0   2   0   0   2   0   2   0   0   2   2   2   2   0   0   2   2   0   0   0   0   2   2   0   2   0   0   0   0   0   0   0   2   0   2   0   2   2   0   2   0   2   2   2   0   0   0   0   0   2   2   0   0   0   2   2   0   0   0   2   2   2   0   0   0   2   0   0   2   2   2   2   0   2   0   0   0   2   2   2   2   0   2   0   0   2   2   2   0   2   2   0   0   0   0   0   2   0   2   0   0   0   0   2   2   0   0   2   0   0   0   0   0   0   0   2   0   0   0   2   0   0   2   0   0
 MK-1-5                 2   2   2   2   2   2   0   2   2   0   0   0   0   0   2   2   2   0   0   2   0   0   0   0   2   2   2   2   2   2   2   2   0   2   0   0   0   2   2   0   2   2   0   2   0   0   2   2   0   0   0   0   0   0   0   0   2   0   2   2   0   0   0   0   0   2   2   0   0   0   2   0   0   2   2   0   2   0   2   2   0   2   2   0   2   2   2   2   0   2   2   2   0   0   0   0   2   2   2   2   0   0   0   0   0   0   0   2   0   2   0   2   2   0   2   0   2   2   2   0   0   2   0   0   2   2   0   0   0   2   2   0   0   0   2   2   2   0   0   0   2   0   0   2   2   2   2   0   2   0   0   0   2   2   2   2   2   2   0   0   2   2   2   0   2   0   0   0   0   2   0   2   0   2   0   0   0   0   2   0   0   0   2   0   0   0   0   0   0   0   0   0   0   0   2   2   0   0   0   0
 MK-1-6                 2   0   2   0   2   2   0   2   2   0   0   0   0   0   2   2   2   0   0   2   0   0   0   0   2   2   2   2   2   2   2   2   0   2   0   2   0   2   2   0   2   2   0   2   0   0   0   0   0   0   0   0   0   0   0   0   2   0   2   2   0   0   0   0   0   2   2   0   0   0   2   0   0   2   2   0   0   0   2   0   0   2   2   0   2   2   2   2   0   2   2   2   0   2   0   0   0   2   2   2   0   0   0   0   0   2   0   2   0   0   0   2   2   0   2   0   2   2   0   0   0   2   0   0   2   2   0   0   0   2   2   0   0   0   2   2   2   2   0   0   2   0   0   2   0   2   2   0   2   0   0   0   2   0   2   2   2   2   0   0   2   2   2   0   2   0   0   0   0   2   2   2   0   2   0   0   0   0   2   0   0   0   0   0   0   0   0   0   2   0   0   0   0   0   0   2   0   2   0   0
 MK-1-7                 2   0   2   0   2   2   0   2   2   0   0   0   0   0   2   2   2   0   0   2   2   2   0   0   2   2   2   2   0   2   2   2   0   2   0   2   0   2   2   0   2   2   0   2   0   0   0   0   0   0   0   0   0   0   2   0   2   0   2   2   0   0   0   0   0   2   2   0   0   0   2   0   0   2   2   0   0   0   2   0   0   2   0   0   2   2   2   2   0   2   2   2   2   2   0   0   0   2   2   2   0   0   0   0   0   2   0   2   0   0   0   2   2   0   2   2   2   2   0   0   0   2   0   0   2   2   0   0   0   2   2   2   2   0   0   2   2   2   2   0   2   0   2   0   0   2   2   2   2   0   0   0   2   0   2   2   2   2   2   0   2   2   2   0   2   0   0   0   2   2   2   2   0   2   2   0   0   0   2   0   0   0   0   0   0   0   0   0   2   0   0   0   0   0   0   2   0   2   0   0
 MK-1-8                 2   0   0   0   2   2   0   2   2   0   0   0   0   0   0   2   2   0   0   2   2   2   0   0   2   2   2   0   0   2   2   2   0   2   0   2   2   2   2   0   2   2   0   0   0   0   0   0   0   0   0   0   0   0   2   0   2   0   2   2   0   0   0   0   0   2   2   0   0   0   2   0   0   2   2   0   0   0   2   0   2   2   0   0   0   2   2   2   0   2   2   2   2   0   0   2   0   2   0   2   0   2   0   0   0   2   0   2   0   0   0   2   2   0   2   0   2   2   0   0   0   2   0   0   2   2   0   0   0   2   2   2   2   0   0   2   2   2   2   0   2   2   2   0   0   2   2   2   2   0   0   0   0   0   2   0   2   2   2   0   2   2   2   0   2   0   0   0   2   2   2   2   0   2   2   0   0   0   2   0   0   0   0   0   0   0   0   0   2   0   0   0   0   0   0   2   0   2   0   0
 MK-1-9                 2   0   0   0   2   2   0   2   2   0   0   0   0   0   0   2   2   0   0   2   2   2   2   2   2   2   2   0   0   2   0   2   0   2   0   2   2   2   2   0   2   2   0   2   0   0   0   0   0   0   0   0   0   0   0   0   2   0   2   2   0   0   0   0   0   2   2   0   0   0   2   0   0   0   0   0   0   0   2   0   2   2   0   0   2   2   2   2   0   0   2   2   2   0   2   2   0   2   0   2   0   2   2   0   0   2   0   2   0   0   0   2   2   0   2   0   0   0   0   0   0   2   0   0   2   2   0   0   0   2   2   2   2   0   0   2   2   2   2   0   2   2   2   0   0   2   2   2   2   0   0   0   0   0   2   0   2   0   2   2   2   2   2   0   0   0   0   0   2   2   0   2   0   2   0   0   0   0   0   0   0   2   0   0   0   0   0   0   2   0   0   0   0   0   0   2   0   2   0   0
 MK-1-10                0   0   0   0   2   2   0   2   2   0   2   0   0   0   0   2   2   0   0   2   2   2   0   2   0   2   0   0   0   2   0   0   0   2   0   2   2   2   2   0   2   2   0   2   0   0   0   0   0   0   0   0   0   0   0   0   2   0   2   2   0   0   0   0   0   2   2   0   0   0   2   0   0   0   0   0   0   0   2   0   2   2   0   0   2   2   0   2   0   0   2   2   0   0   2   0   0   2   0   2   0   2   2   0   2   2   0   2   0   0   0   2   2   0   2   0   2   0   0   0   0   2   0   0   2   2   0   0   0   2   2   2   2   0   0   2   2   2   2   0   2   2   2   0   0   2   2   2   0   0   2   2   0   2   2   0   2   2   2   2   2   0   2   0   0   0   2   0   2   2   0   2   0   2   0   0   0   0   0   0   2   2   0   0   0   0   0   0   2   2   0   0   0   0   0   2   0   2   0   0
 MK-1-11                0   0   0   0   2   2   0   2   2   0   2   0   2   0   0   2   2   2   0   2   2   2   0   2   0   2   0   0   0   2   0   0   0   2   0   0   2   0   2   0   2   2   0   2   0   0   0   0   2   0   0   0   0   0   0   0   2   0   2   2   0   0   0   0   0   2   2   0   0   0   2   2   0   0   0   0   0   0   2   0   0   2   0   0   2   2   0   2   0   2   2   2   0   0   2   0   0   2   0   2   0   2   2   0   2   2   0   2   0   0   0   2   2   0   2   0   2   0   0   0   0   2   0   0   2   2   0   0   0   2   0   2   2   0   2   2   2   2   2   0   2   2   2   0   0   2   2   2   0   0   2   2   0   2   2   0   2   2   0   2   2   0   0   0   0   0   2   0   2   0   0   2   0   2   0   0   0   0   0   0   2   2   0   0   0   0   0   0   2   2   0   0   0   0   0   0   0   0   0   0
 MK-1-12                0   0   0   0   2   2   0   2   2   0   0   0   2   0   0   2   2   2   0   2   2   2   0   2   0   2   0   0   0   2   0   0   0   2   0   0   2   0   2   0   2   2   0   2   0   0   0   0   0   0   0   0   0   0   0   0   2   0   2   2   0   0   0   0   0   2   2   0   0   0   2   2   0   0   0   0   0   0   2   0   0   2   0   0   2   2   0   2   0   2   2   2   0   0   2   0   0   2   0   2   0   2   2   0   2   2   0   2   2   0   0   2   2   0   2   0   0   0   0   0   0   2   0   0   2   2   2   0   0   2   0   2   2   0   2   2   2   2   2   0   0   2   0   0   0   2   2   2   0   0   2   2   0   2   2   0   0   2   2   2   2   0   0   0   0   0   2   0   2   2   0   2   0   2   0   0   0   0   0   2   2   2   0   0   0   0   0   0   2   2   0   0   0   0   0   0   0   0   0   0
 MK-1-13                0   0   0   0   2   2   0   2   2   0   0   0   2   0   0   2   2   2   0   2   2   2   0   2   0   2   0   0   0   2   0   0   0   2   0   0   2   0   2   0   2   2   0   2   0   2   0   0   0   0   0   0   0   0   0   0   2   0   2   2   0   0   0   0   0   2   2   0   0   0   0   2   0   0   0   0   0   0   2   0   0   2   0   2   2   2   0   2   0   2   2   2   0   0   2   0   0   2   0   2   0   2   0   0   2   2   0   2   2   0   0   2   2   2   2   0   0   0   0   0   0   2   0   0   2   2   2   0   0   2   2   2   0   0   0   2   2   0   2   0   0   2   0   0   0   2   2   2   0   0   2   2   0   2   2   0   0   2   2   2   2   0   0   0   0   0   2   0   2   2   0   2   0   0   0   0   0   0   0   0   2   2   0   0   0   0   0   0   2   2   0   0   0   0   0   0   0   2   0   0
 MK-1-14                0   0   0   0   2   2   0   2   2   0   2   0   2   0   0   2   2   2   0   2   2   2   0   2   0   2   0   0   0   2   0   0   0   2   0   0   2   2   2   0   2   2   0   2   0   2   0   0   0   0   0   0   0   0   0   0   2   0   2   2   2   0   0   0   0   2   0   0   2   2   0   2   0   0   0   0   0   0   2   0   0   2   0   2   2   2   0   2   0   2   0   0   0   0   2   0   0   2   0   2   0   2   0   0   0   2   0   2   2   0   0   2   2   2   2   2   0   0   0   0   0   2   0   2   2   0   2   2   0   2   2   2   0   0   0   2   2   2   2   0   0   2   0   0   2   2   2   2   0   0   2   2   0   2   2   0   0   2   2   2   2   0   0   0   0   2   2   0   2   2   0   2   0   0   0   0   0   0   0   0   2   2   0   0   0   0   2   2   2   0   0   0   0   0   0   0   0   2   0   0
 MK-1-15                0   0   0   0   2   2   0   2   2   0   2   0   2   0   0   2   2   2   0   2   2   2   0   2   0   2   0   0   0   2   0   0   0   2   0   0   2   2   2   0   2   2   0   2   0   2   0   0   0   0   0   0   0   0   0   2   2   0   2   2   2   0   0   0   0   2   0   0   2   2   0   2   2   0   0   0   2   0   2   0   0   2   0   2   2   2   0   0   0   2   0   2   0   0   2   0   0   2   0   2   0   2   0   0   0   2   0   2   2   0   0   2   2   2   2   2   0   0   0   0   2   2   2   2   2   0   2   2   0   2   2   2   0   0   0   2   2   2   2   0   0   2   0   0   0   2   2   2   0   0   2   2   0   2   2   0   0   2   2   2   2   0   0   0   0   2   2   0   2   2   0   2   0   0   0   0   0   0   0   0   2   2   2   0   0   0   2   0   2   0   0   0   0   0   0   0   0   2   0   0
 MK-1-16                2   2   0   0   2   0   0   2   2   0   2   0   2   0   0   2   2   2   0   2   2   2   2   2   0   2   0   0   0   2   0   0   0   2   0   0   0   2   2   0   2   2   0   2   0   2   2   0   0   0   2   0   0   0   0   2   2   0   2   2   2   0   0   0   0   2   0   0   2   0   0   2   2   0   0   0   2   0   2   0   0   2   0   2   0   2   0   0   2   2   0   2   2   0   2   0   0   2   0   2   0   2   0   0   0   2   0   2   2   2   0   2   2   2   2   2   0   0   0   0   2   2   2   2   2   0   2   2   0   2   2   2   0   2   0   2   2   2   2   0   0   2   0   0   0   2   2   2   0   0   2   2   0   2   2   0   0   2   2   2   2   0   0   0   0   2   2   0   2   2   0   2   0   0   0   0   0   0   0   2   2   2   2   0   0   0   2   2   2   0   0   0   0   0   0   0   0   2   0   0
 MK-2-1                 2   0   0   0   0   0   0   2   0   0   0   2   2   0   2   2   2   0   2   0   2   2   0   0   2   0   2   0   2   0   2   2   2   2   2   2   2   2   0   2   0   2   0   2   2   2   2   0   2   2   0   2   2   2   0   0   2   0   2   2   2   0   0   0   2   2   2   0   0   0   0   2   0   2   2   2   0   0   2   0   0   2   2   0   0   2   2   0   0   2   2   2   0   0   0   0   0   2   0   2   0   0   0   0   0   0   0   2   0   0   2   2   2   2   0   0   2   2   2   0   2   2   2   2   0   0   0   2   2   2   2   2   0   2   0   2   2   2   2   0   0   0   0   2   2   0   0   2   2   2   2   0   0   2   2   0   0   0   2   2   2   0   0   0   0   0   2   0   2   2   0   0   0   0   2   0   0   0   0   0   0   2   0   0   0   0   2   0   0   2   0   2   2   0   0   0   2   0   0   2
 MK-2-2                 2   0   0   0   2   0   0   2   2   0   0   2   2   0   2   2   2   2   2   0   2   2   0   0   2   0   2   0   2   2   2   0   2   2   2   2   2   2   0   0   0   2   0   2   2   2   2   0   2   2   0   2   2   2   0   0   2   2   2   2   2   0   0   2   2   2   2   0   0   0   0   2   2   2   2   2   0   0   2   0   0   2   2   0   0   2   2   0   0   2   2   2   0   2   0   0   2   2   0   2   0   2   0   0   2   0   0   2   0   0   2   2   2   2   0   0   2   2   2   0   2   0   2   2   0   0   0   2   2   0   2   2   0   2   0   2   2   2   2   0   2   0   0   2   2   0   0   2   2   2   2   0   0   0   0   0   0   0   2   2   2   0   0   0   0   0   2   0   2   2   0   0   0   0   0   0   0   0   0   0   0   2   0   0   2   0   2   0   0   2   0   0   2   0   0   0   2   0   0   2
 MK-2-3                 2   0   0   0   2   0   0   2   0   0   0   2   2   0   2   2   0   2   2   0   0   2   0   0   2   0   2   0   2   2   2   0   2   2   2   2   2   2   0   0   0   0   0   2   2   2   2   0   0   2   0   2   2   2   0   0   0   2   2   2   2   0   0   2   2   2   2   0   0   0   0   2   0   2   2   0   0   0   2   0   0   0   2   0   0   2   2   0   0   0   2   2   2   2   0   0   2   2   0   2   0   2   0   0   2   2   0   2   0   0   2   2   2   2   0   0   0   0   2   0   2   0   2   2   0   0   0   2   2   0   2   2   0   2   0   2   0   2   2   0   2   0   0   2   2   0   0   2   2   2   2   0   0   0   0   0   0   0   2   2   2   0   0   0   2   2   2   0   2   2   0   0   0   0   0   0   0   0   2   0   0   2   0   0   2   2   2   0   0   2   0   0   2   0   0   0   2   0   0   2
 MK-2-4                 2   0   0   0   2   0   0   2   0   2   0   2   2   0   2   2   0   2   2   0   0   2   2   0   2   0   2   0   2   2   2   0   2   2   2   2   2   2   0   0   0   0   0   2   2   2   2   0   0   2   0   2   2   2   0   0   0   2   2   2   2   2   0   2   2   2   2   2   0   0   0   2   0   2   2   0   0   0   2   0   0   0   2   0   0   2   2   0   0   0   2   2   0   2   0   0   2   2   0   2   0   2   0   0   2   2   0   0   0   0   2   2   2   0   0   0   0   0   2   0   2   0   2   2   0   0   0   2   2   0   2   2   0   2   0   2   0   2   2   2   0   2   0   2   2   0   0   0   2   2   2   0   2   0   0   0   0   2   2   2   0   0   2   0   2   2   2   0   2   2   0   0   0   0   0   2   0   0   2   0   0   2   0   0   2   2   2   0   0   2   0   0   2   0   0   0   2   0   0   0
 MK-2-5                 0   2   0   0   2   2   0   2   0   2   0   2   2   0   2   2   0   2   2   0   0   2   2   2   2   0   2   0   2   2   2   0   0   2   2   2   0   2   0   0   0   0   0   2   2   2   2   0   0   2   0   2   2   2   0   0   0   2   2   2   2   2   0   2   2   2   2   2   0   0   0   2   0   2   2   0   0   0   2   0   0   0   2   0   0   2   2   0   0   0   2   2   2   2   0   0   2   2   0   2   0   2   0   0   2   2   0   0   0   0   2   2   2   0   0   0   0   0   2   0   2   0   2   2   0   0   0   2   2   0   2   2   0   2   0   2   0   2   2   2   0   2   0   2   2   0   0   2   2   2   2   2   2   0   0   0   0   2   2   2   0   0   2   0   2   2   2   0   2   2   0   0   0   0   0   2   0   0   2   0   0   2   0   0   2   2   2   0   2   2   0   0   2   0   0   0   2   0   0   0
 MK-2-6                 0   2   0   0   2   0   0   2   2   2   2   2   0   0   2   2   0   2   2   0   0   2   2   2   2   0   0   0   2   2   2   0   0   2   2   2   0   0   0   0   0   2   0   0   2   2   2   0   0   2   0   2   2   2   0   0   2   2   2   2   2   2   0   2   2   2   2   2   0   2   2   2   0   2   2   0   0   0   2   0   0   0   2   2   0   2   2   0   0   0   2   2   2   2   0   0   0   2   0   2   0   2   2   0   2   2   0   0   0   0   2   2   2   0   0   0   0   0   2   2   2   0   2   2   0   0   0   2   2   0   2   2   0   2   0   2   0   2   2   2   0   2   0   2   2   0   0   2   2   2   2   2   2   2   0   0   0   2   2   2   0   0   0   0   2   2   2   0   2   2   0   0   0   0   0   2   0   0   2   0   0   2   0   0   2   2   2   0   2   2   0   0   2   2   0   0   2   0   0   2
 MK-2-7                 0   2   0   0   2   0   0   2   2   2   2   2   0   0   2   2   0   2   2   0   0   2   2   2   2   0   0   0   2   2   2   0   0   2   2   2   0   0   0   0   0   2   2   0   2   2   2   0   0   2   0   0   2   2   0   0   2   2   2   2   2   2   0   2   2   2   2   2   0   2   2   2   0   0   2   2   0   0   2   0   0   0   2   2   0   2   2   0   0   0   2   2   2   2   0   0   0   2   2   2   2   2   2   0   2   2   0   0   0   0   0   2   2   0   0   0   0   0   2   2   2   0   2   2   0   0   0   2   2   0   2   0   0   2   0   2   0   2   2   0   2   2   0   0   2   0   0   2   2   2   2   2   2   2   0   0   0   2   2   2   0   0   0   0   0   2   2   0   2   2   0   0   0   0   2   2   0   2   0   0   0   0   0   0   2   2   2   0   2   2   0   0   2   2   0   0   2   0   0   2
 MK-2-8                 0   2   0   0   0   0   2   2   2   0   2   2   2   0   0   2   0   2   0   0   2   2   2   2   2   0   0   2   2   2   2   0   0   2   2   2   0   0   0   0   0   2   2   0   2   2   2   0   0   2   0   0   2   2   0   0   2   2   2   0   2   2   2   2   2   2   2   0   0   2   2   2   0   0   2   2   0   0   2   0   2   0   2   0   0   2   2   0   0   0   0   2   2   2   0   0   2   2   2   2   2   0   2   0   2   2   2   0   0   0   0   0   2   0   2   0   0   0   2   2   2   0   2   2   0   0   0   2   2   0   2   0   0   2   0   2   0   2   2   0   2   2   0   0   2   0   0   2   2   2   2   2   2   2   0   0   0   2   2   2   0   0   0   0   0   2   2   0   2   2   2   0   0   0   2   2   0   2   2   2   0   0   0   0   2   2   2   0   2   2   0   0   2   2   0   0   2   2   0   2
 MK-2-9                 0   2   0   0   0   0   2   0   2   0   2   2   2   0   0   2   0   2   0   2   2   2   0   2   0   0   0   2   2   2   2   0   0   2   2   2   0   0   0   0   2   0   2   0   0   2   2   0   0   2   0   0   2   2   0   0   2   0   0   0   0   2   2   0   0   2   0   2   0   2   2   2   0   0   2   2   0   2   2   0   0   0   2   0   0   2   2   0   0   2   0   2   2   2   0   0   0   2   2   2   2   0   0   0   2   2   2   0   2   0   0   0   2   2   2   0   0   0   2   2   2   0   2   2   0   0   0   2   2   0   2   0   0   2   0   0   0   2   2   0   0   2   0   0   2   0   0   2   2   0   2   2   2   2   0   0   0   2   2   2   0   0   0   0   0   2   2   0   0   2   2   0   0   0   2   2   2   2   2   2   2   0   0   0   2   2   2   0   2   2   0   0   2   0   0   0   2   2   0   2
 MK-2-10                0   2   0   2   0   0   2   0   2   2   2   2   2   2   0   2   0   2   0   2   2   2   0   2   0   0   0   2   2   2   2   0   0   2   2   2   0   0   0   0   2   0   2   0   0   2   2   0   0   2   0   2   2   2   0   2   2   0   0   0   0   0   2   0   0   2   0   2   0   2   2   2   0   0   2   2   0   2   0   0   0   0   2   0   0   2   2   0   0   2   0   2   2   2   0   0   0   0   0   2   2   0   0   0   2   2   2   2   2   0   0   0   2   2   2   0   2   0   2   2   2   2   2   2   0   0   0   2   2   0   2   0   0   2   2   0   0   2   2   0   0   2   0   0   0   0   0   2   2   0   2   2   2   2   0   0   0   2   2   2   0   0   0   0   0   2   2   0   2   2   2   0   0   0   2   2   2   0   2   2   2   0   0   2   2   2   2   0   2   2   2   0   0   2   0   0   2   2   0   2
 MK-2-11                0   2   0   2   0   2   2   0   2   0   0   2   2   0   0   0   0   2   0   2   2   2   0   2   0   0   0   2   2   2   2   0   0   2   2   2   0   0   0   0   2   0   2   0   0   2   2   0   0   2   0   2   2   2   0   2   2   0   0   0   0   0   2   0   0   2   0   2   0   2   2   2   0   0   2   2   0   2   0   0   0   0   2   0   0   2   0   0   0   2   0   2   2   2   0   0   0   0   0   2   2   2   0   0   2   2   0   0   2   0   0   0   2   2   2   0   2   0   2   2   2   0   2   2   0   0   2   2   2   0   2   0   0   2   2   0   0   2   2   0   0   2   0   2   0   0   0   2   2   0   2   2   2   2   2   0   0   2   2   0   0   0   0   0   0   2   2   0   2   2   0   0   0   0   2   0   2   2   2   0   2   0   0   0   0   2   0   0   2   2   2   0   0   2   0   0   0   2   0   2
 MK-2-12                0   2   0   2   0   2   2   0   2   0   2   2   2   0   0   0   0   2   0   2   2   2   0   2   0   2   0   2   2   2   2   0   0   2   2   2   0   0   0   0   2   0   2   0   0   2   2   0   0   2   2   2   2   0   0   0   2   0   2   0   0   0   0   0   0   2   0   2   0   2   2   2   0   0   2   2   0   2   0   0   0   0   0   0   0   2   0   0   0   2   0   2   2   2   0   0   0   0   0   2   2   2   0   0   0   2   0   0   2   0   0   0   2   2   2   0   2   0   2   2   2   0   2   2   0   0   2   2   2   0   2   0   0   2   2   0   0   2   2   0   0   2   0   2   0   0   0   2   2   0   2   2   2   2   2   0   0   2   2   0   0   0   0   0   0   2   2   2   2   2   0   0   0   0   2   0   2   2   2   2   2   0   0   0   0   2   0   2   2   0   0   0   0   2   0   0   0   2   0   2
 MK-2-13                0   2   0   2   0   2   2   0   2   0   2   2   2   0   0   0   0   2   0   2   2   2   0   2   0   2   0   2   2   2   2   0   2   2   2   2   0   0   0   0   2   0   2   0   0   0   2   0   0   0   0   2   2   0   0   2   2   0   2   0   0   0   0   0   0   2   0   2   0   2   0   2   0   0   2   2   0   2   0   0   2   0   0   0   2   0   2   0   0   2   0   2   2   2   0   0   0   0   0   2   2   2   0   0   0   2   0   0   2   2   0   0   2   2   2   0   2   0   2   2   2   0   2   2   0   0   2   2   2   0   2   0   0   2   2   0   0   2   0   0   0   2   0   2   0   0   0   2   2   0   2   2   2   2   2   0   0   0   0   0   0   0   0   0   0   2   2   2   2   2   0   0   0   0   0   0   0   2   2   2   2   0   0   0   0   2   0   2   2   0   0   0   0   2   0   0   0   2   0   2
 MK-2-14                0   2   0   2   0   2   2   2   2   0   2   2   2   0   0   0   2   2   0   2   2   2   0   2   0   2   0   2   2   2   2   0   2   2   2   2   2   0   0   0   2   0   2   0   0   0   2   0   2   0   0   2   2   0   0   2   2   0   2   0   0   0   0   0   0   2   2   0   0   2   0   2   0   0   2   2   0   2   2   0   2   2   0   0   2   0   2   0   0   2   0   2   2   0   0   0   0   0   0   2   2   2   0   0   0   2   0   2   2   2   0   0   2   2   2   2   2   0   0   2   2   0   2   0   0   0   2   2   2   0   2   0   0   2   2   0   0   2   0   0   0   2   0   2   0   0   0   0   2   0   2   2   2   2   2   0   0   0   0   0   0   0   0   0   0   2   2   0   2   2   0   0   0   0   0   0   0   2   2   2   2   0   0   0   0   2   0   2   2   0   0   0   0   0   0   0   0   2   0   2
 MK-2-15                0   2   0   2   0   2   2   2   2   0   2   2   2   2   0   0   2   0   0   2   2   2   2   0   0   2   0   2   2   2   2   0   2   0   2   2   2   0   0   0   2   0   2   2   2   0   2   0   2   0   0   0   2   0   0   2   2   0   2   0   0   0   0   2   0   2   2   0   0   2   0   2   0   0   0   2   0   2   2   0   2   2   0   0   2   0   2   0   0   2   0   2   2   2   0   0   0   0   0   2   2   2   0   0   0   2   0   2   2   2   0   0   2   2   2   2   2   0   0   2   2   2   2   0   0   0   2   0   2   0   2   0   0   2   2   0   0   2   0   0   2   2   0   2   0   0   0   0   2   0   2   0   2   2   2   2   0   0   0   0   0   0   0   0   0   2   2   0   0   2   2   0   0   0   0   0   0   2   2   2   2   0   2   0   0   2   0   2   2   0   0   0   0   0   0   0   0   2   0   2
 MK-2-16                2   2   0   2   0   2   2   2   2   0   0   0   0   2   0   0   2   0   0   2   2   2   2   2   0   2   0   2   2   2   2   0   2   0   0   2   2   0   0   0   2   2   0   2   2   0   2   0   2   0   2   0   0   0   0   0   2   0   2   0   0   0   0   2   0   2   0   0   0   2   0   2   0   2   0   2   0   2   2   0   2   2   0   0   2   2   2   0   0   2   0   0   2   2   0   0   0   0   0   2   2   2   0   0   0   0   2   2   2   2   0   0   2   2   2   0   2   0   0   2   2   0   2   0   0   0   2   0   2   0   2   0   0   2   2   0   2   2   0   2   2   2   0   2   0   0   2   0   2   0   2   0   2   2   2   2   2   2   0   0   2   0   0   0   0   2   2   0   0   2   2   0   0   2   0   0   0   2   2   2   2   0   2   2   0   2   0   2   0   0   0   0   0   0   0   0   0   2   2   2
 MK-3-1                 0   0   0   2   2   0   0   0   0   2   2   2   2   2   0   0   0   2   2   2   2   2   0   0   2   2   2   2   0   2   2   0   0   0   2   0   2   0   2   2   0   0   0   0   2   2   2   0   2   2   0   2   2   0   2   2   0   2   0   2   0   0   0   2   0   0   0   2   0   0   0   2   0   2   2   0   0   0   0   2   2   0   2   0   0   2   2   0   2   2   0   2   0   0   0   0   0   0   0   0   0   0   0   0   2   2   0   2   2   2   0   0   0   2   2   0   2   2   0   0   2   0   2   2   0   0   0   0   0   2   0   0   0   2   2   2   0   2   0   0   0   0   2   2   2   0   2   2   0   2   0   2   0   0   2   0   0   2   2   2   0   0   2   0   2   2   2   0   2   0   0   2   2   2   0   0   0   0   2   0   2   2   2   2   2   2   0   0   2   2   0   2   2   0   2   0   2   2   2   2
 MK-3-2                 0   0   0   2   2   0   0   0   0   0   2   2   2   2   0   0   0   2   2   2   2   2   0   0   2   2   2   2   2   2   2   2   2   0   2   0   0   0   2   2   0   0   0   0   2   2   2   0   2   2   2   2   2   0   2   2   2   2   0   2   2   0   2   0   2   0   0   2   0   0   0   2   0   2   2   0   0   0   0   2   2   0   2   0   0   2   2   0   2   2   0   2   0   2   0   0   0   0   0   0   0   0   0   2   2   2   0   2   2   2   0   0   0   2   2   0   2   2   0   0   2   0   2   2   0   0   0   0   0   2   0   0   0   2   2   2   0   2   0   0   0   0   2   2   2   0   0   2   0   2   0   2   0   0   2   0   0   2   2   2   0   2   2   0   2   2   2   0   2   0   0   2   2   0   0   2   0   2   2   2   2   2   2   2   2   2   0   2   2   2   2   2   2   0   2   0   2   2   2   2
 MK-3-3                 0   0   0   0   2   0   2   2   0   0   2   2   2   2   0   0   0   2   2   2   0   2   0   0   2   2   2   2   2   0   2   0   2   0   2   0   0   0   0   2   2   2   0   0   2   2   2   0   2   2   2   2   0   0   2   2   2   2   0   2   2   2   2   0   2   0   0   2   0   0   0   2   0   2   2   0   0   0   0   2   2   0   2   0   0   2   2   0   0   2   0   0   0   2   0   0   0   0   0   0   0   0   0   0   2   2   0   2   2   2   2   0   0   2   2   0   2   2   0   0   2   0   2   0   0   0   0   0   0   2   0   0   0   2   2   2   0   2   0   2   0   0   0   2   2   0   0   2   0   2   0   2   0   0   2   2   0   2   2   2   0   2   2   0   2   2   2   0   2   0   0   0   2   0   0   2   0   2   2   2   2   2   2   2   2   2   0   2   2   2   2   2   0   0   2   0   0   0   2   0
 MK-3-4                 0   0   0   0   0   0   2   2   0   2   2   0   2   2   0   0   0   2   2   2   0   2   2   0   2   0   2   2   2   0   2   0   2   0   2   0   0   0   0   2   2   2   0   0   2   2   2   0   2   2   2   2   0   0   2   2   2   2   0   2   2   2   2   0   2   0   0   2   0   2   0   2   0   2   2   0   0   0   0   2   2   0   2   0   0   2   2   0   0   2   0   0   0   2   0   0   0   0   0   0   2   0   0   0   2   2   0   0   2   2   2   0   0   2   2   0   2   2   0   0   2   0   2   0   0   0   0   0   0   2   0   0   2   2   2   2   0   2   0   2   0   0   2   2   2   0   0   2   0   2   0   0   0   0   2   2   0   2   2   2   0   2   2   0   2   2   2   0   2   0   0   0   2   2   0   2   0   0   2   0   2   2   2   2   2   2   0   2   0   2   2   2   0   0   0   0   0   0   2   0
 MK-3-5                 2   2   0   0   0   0   2   2   2   2   2   0   2   2   0   0   0   2   0   2   0   2   2   0   2   0   2   0   2   0   2   0   2   0   2   0   0   0   0   0   2   2   0   0   2   2   2   0   2   0   2   2   0   2   2   2   2   2   0   2   2   2   2   0   0   0   0   2   0   2   2   2   0   2   2   0   2   0   2   2   2   0   2   0   0   2   2   2   0   2   0   0   0   2   0   0   0   0   0   0   2   0   2   0   2   2   2   0   2   2   2   0   0   2   2   0   2   2   0   0   2   0   2   2   0   0   0   0   0   2   0   0   2   2   2   2   0   0   2   2   0   0   2   2   2   0   2   2   0   2   0   0   0   0   2   2   0   2   2   2   0   2   2   0   2   2   2   0   0   0   0   0   2   2   0   2   0   2   2   0   2   2   2   2   2   2   0   2   0   2   2   0   0   0   0   0   0   2   2   0
 MK-3-6                 2   2   0   0   0   0   0   2   2   2   2   0   2   2   0   0   0   2   0   2   0   2   2   0   2   0   2   0   2   0   0   0   2   0   2   0   0   0   0   0   2   0   0   0   2   2   2   0   2   0   2   2   0   2   2   2   2   2   0   2   2   2   2   0   0   0   0   2   0   2   2   2   0   2   2   0   2   0   2   2   2   0   2   0   2   2   2   2   0   0   0   0   0   2   0   0   0   0   0   0   2   0   2   0   2   2   2   0   2   2   2   0   0   2   2   0   2   2   2   0   2   0   2   2   0   0   0   0   0   2   0   0   2   2   2   2   0   0   2   0   2   0   2   2   2   0   2   2   0   0   2   0   0   0   0   2   0   2   2   2   0   2   2   0   2   2   2   0   2   0   0   2   2   2   0   2   0   2   2   0   2   2   2   2   0   2   0   2   0   2   2   0   2   0   0   0   0   2   0   0
 MK-3-7                 0   2   0   0   0   0   0   2   2   2   2   0   2   2   2   0   0   2   0   2   0   2   2   0   2   2   2   0   2   0   0   0   0   0   2   0   0   0   0   0   0   0   0   0   2   2   2   0   2   0   2   2   2   2   0   2   2   2   0   2   2   2   2   0   0   0   2   2   0   2   2   2   0   2   2   0   2   0   0   2   2   0   0   0   2   2   2   2   2   0   0   0   0   2   0   0   0   0   0   0   0   0   2   2   2   0   2   0   2   2   2   0   0   2   2   2   0   2   2   0   2   0   2   2   0   0   0   0   0   2   0   0   2   2   2   2   0   0   2   0   2   0   2   2   0   0   2   2   0   0   2   0   0   0   0   2   0   2   2   2   0   2   0   2   2   2   2   0   2   0   2   2   2   2   0   2   0   2   0   0   2   2   2   2   0   2   0   2   0   2   2   2   2   0   0   0   0   2   0   2
 MK-3-8                 2   2   0   0   0   0   0   2   2   2   2   0   0   2   2   0   0   2   0   2   0   2   2   0   0   0   2   0   2   0   0   0   0   0   0   0   0   0   2   0   0   0   0   0   2   2   2   0   2   0   2   2   2   2   0   2   2   2   0   2   2   2   2   0   0   0   2   2   0   2   0   2   0   0   2   0   0   0   0   2   2   0   0   0   2   2   2   2   2   0   0   0   0   0   0   0   0   0   0   0   0   0   2   2   2   0   2   0   2   2   2   0   0   2   2   2   0   2   2   0   2   2   2   2   2   0   0   0   0   2   0   0   2   2   2   2   2   0   2   0   2   0   2   2   0   0   2   2   0   0   2   0   0   0   0   2   0   2   2   2   0   2   0   2   2   2   2   2   2   0   2   2   2   0   0   2   0   2   0   0   2   2   2   2   0   2   0   2   0   2   2   2   2   0   0   0   0   2   0   2
 MK-3-9                 2   2   0   0   0   0   0   2   2   2   2   0   0   2   2   0   0   2   0   2   0   2   2   0   0   0   2   2   0   0   0   0   0   0   0   0   0   0   2   0   0   0   0   0   2   2   2   0   2   0   2   2   2   2   0   2   2   2   0   2   2   2   2   0   0   0   2   2   0   2   0   2   0   0   2   0   0   2   0   2   2   0   0   0   2   2   2   2   2   0   0   0   0   0   0   0   2   2   0   0   0   2   2   0   2   0   2   2   2   0   2   0   0   2   0   2   0   2   2   0   2   2   2   2   2   0   0   0   0   2   0   0   2   2   2   2   2   0   2   0   2   2   2   2   2   0   2   2   0   0   2   0   2   0   0   0   0   2   2   2   0   2   0   2   2   2   2   2   2   0   2   2   2   0   0   2   0   2   0   0   2   2   2   2   0   2   0   2   0   2   2   2   2   0   0   0   0   2   0   2
 MK-3-10                2   2   0   0   0   0   0   2   2   2   2   0   0   2   0   0   2   2   0   2   0   2   2   0   0   0   2   2   0   0   0   0   0   0   0   0   0   0   2   0   0   0   0   0   2   2   0   0   2   0   2   2   2   2   0   0   2   2   0   2   2   2   2   0   0   0   2   2   0   2   0   2   0   0   2   0   0   0   2   2   2   0   0   0   2   2   0   2   2   0   2   0   0   0   0   0   2   2   0   0   0   2   2   0   0   0   2   2   2   0   2   0   0   2   0   2   0   2   0   0   2   2   2   2   2   0   0   0   0   2   0   0   2   2   2   2   2   0   2   0   2   2   0   0   2   0   2   2   0   0   2   0   2   0   0   0   0   2   2   2   2   2   2   2   2   2   2   2   2   0   2   2   2   2   0   2   0   2   0   0   2   2   2   2   0   2   0   2   0   2   2   2   2   0   0   0   0   2   0   2
 MK-3-11                2   2   0   0   2   0   0   2   2   2   2   0   2   0   0   0   2   2   0   2   0   2   2   0   0   0   2   0   0   0   0   0   0   0   0   0   0   2   2   0   0   0   0   0   2   0   0   0   2   0   2   2   2   2   2   0   2   2   0   2   2   2   2   2   0   0   2   2   0   2   0   2   0   0   2   0   0   0   2   2   2   0   0   0   2   2   0   2   2   0   2   0   0   0   0   0   2   2   0   0   0   2   0   0   0   0   2   2   0   0   0   0   0   2   0   2   0   2   0   0   2   2   2   2   2   0   0   0   0   0   0   0   2   2   2   2   2   0   2   0   2   2   0   0   2   0   2   2   0   0   2   0   2   0   0   0   2   0   2   2   2   2   0   2   0   2   0   2   2   0   2   2   2   2   0   2   0   2   0   0   2   2   2   2   0   2   0   2   0   2   2   2   2   2   0   0   0   2   0   2
 MK-3-12                2   2   0   2   2   0   0   2   2   2   2   0   2   0   0   2   2   2   0   2   0   0   2   0   0   0   2   0   0   0   0   0   0   0   0   0   0   2   0   0   0   0   0   0   2   0   0   2   2   0   2   2   2   2   2   0   2   2   0   2   2   2   2   2   0   0   2   2   0   2   0   2   2   0   2   2   2   2   2   2   2   0   0   0   2   2   0   2   2   0   2   0   0   0   0   0   2   2   0   0   2   2   0   0   0   0   2   2   2   0   0   0   0   2   0   2   0   2   0   0   2   2   2   2   2   0   0   0   0   0   0   0   2   2   2   2   2   0   2   2   2   2   0   0   0   0   2   2   0   0   2   0   0   0   0   0   2   0   2   2   2   2   0   2   0   2   0   2   2   0   2   2   2   2   0   2   0   2   0   0   2   2   2   2   0   2   0   2   0   2   2   0   2   0   0   2   0   2   0   2
 MK-3-13                0   2   0   2   2   0   0   2   2   2   2   0   2   0   0   2   0   2   0   2   2   0   2   0   0   0   2   0   0   0   0   0   0   0   0   0   0   2   0   0   0   0   0   0   2   0   0   2   0   0   2   2   2   2   2   0   2   2   0   2   2   0   2   2   0   0   2   2   0   2   0   0   2   0   2   2   2   2   2   2   2   0   0   0   2   2   0   2   2   0   2   0   2   0   0   2   2   0   0   0   2   2   0   0   0   2   2   2   2   0   0   0   0   2   0   2   0   0   0   0   2   2   2   2   2   2   2   0   0   0   0   0   2   2   2   2   2   0   2   2   2   2   0   0   0   0   2   2   0   0   2   0   0   0   2   0   2   0   2   2   2   2   2   2   0   2   0   2   2   0   2   2   2   2   0   2   0   2   0   0   2   2   2   2   0   2   0   0   0   2   0   0   2   0   0   2   0   2   0   2
 MK-3-14                0   2   0   2   2   0   0   0   0   2   2   0   2   0   0   0   2   2   0   2   2   0   2   0   0   0   2   2   0   0   0   0   2   0   0   0   0   2   0   0   0   0   0   0   2   0   0   2   0   0   2   2   2   2   2   0   2   2   0   2   2   0   2   2   0   0   2   2   0   2   0   0   2   0   2   2   2   2   2   2   0   0   0   0   2   2   0   2   2   0   2   0   2   0   0   2   2   0   0   0   2   2   0   2   0   2   2   2   2   0   2   2   2   2   0   2   0   0   0   0   2   2   2   2   2   2   2   0   0   0   0   0   2   0   2   2   2   0   2   0   2   2   0   0   0   0   2   2   0   0   2   0   0   0   2   0   2   0   2   2   2   2   2   2   0   2   0   2   2   0   2   2   2   2   0   2   2   2   0   0   2   0   2   2   0   2   0   2   0   2   0   2   2   0   0   2   0   2   2   2
 MK-3-15                0   2   0   2   0   0   0   0   0   2   2   0   2   2   0   0   2   2   0   2   2   0   2   2   2   2   2   2   0   0   0   0   2   0   0   0   0   2   0   0   0   0   2   0   2   0   0   2   0   0   2   2   2   2   2   2   2   2   0   2   2   0   2   2   0   0   2   2   2   2   0   0   2   0   2   2   2   2   2   2   0   0   0   2   2   2   0   2   2   0   2   0   0   0   0   2   2   0   0   0   2   2   0   2   0   2   2   2   0   0   0   2   2   2   0   2   2   0   0   0   2   2   2   2   2   2   2   2   0   0   0   0   2   0   2   2   2   0   2   0   2   2   0   0   0   0   2   2   0   0   2   0   0   0   0   0   2   0   0   2   2   2   0   2   0   2   0   2   2   0   2   2   2   2   0   2   2   0   2   0   2   0   2   2   0   2   0   2   0   2   0   2   2   0   0   2   0   2   2   2
 MK-3-16                0   2   0   2   0   0   2   0   0   2   2   0   2   2   2   0   2   2   0   2   2   0   2   2   2   2   2   2   0   2   0   0   2   0   0   0   0   2   0   0   0   0   2   0   0   0   0   2   0   0   2   2   0   2   2   2   2   2   0   2   0   2   2   2   0   0   2   0   2   2   2   0   2   0   2   2   2   2   2   2   0   0   0   2   2   2   0   2   2   0   2   0   2   0   0   2   2   0   0   0   2   2   0   2   0   2   2   2   0   0   0   2   2   2   0   2   2   2   0   0   2   2   2   2   2   2   2   2   0   0   0   0   2   0   2   2   2   2   0   0   2   2   0   0   0   0   2   2   0   0   2   0   0   0   2   2   2   0   0   2   2   2   0   2   0   2   0   0   2   0   2   2   2   2   0   2   2   0   2   0   2   0   2   2   0   2   0   2   0   2   0   2   2   0   0   2   0   0   2   2
 MK-4-1                 2   2   0   0   0   0   0   0   0   0   0   0   2   2   2   0   0   2   0   0   0   0   2   2   0   0   0   2   0   2   0   2   0   0   0   2   0   2   2   0   2   2   2   2   2   2   2   0   2   0   2   2   0   2   2   0   2   0   0   0   0   0   0   2   2   2   0   2   0   0   0   0   0   0   2   2   0   2   2   0   0   0   0   0   0   2   0   2   0   2   2   0   0   2   2   0   0   0   0   0   2   0   0   0   0   0   2   2   2   0   2   0   2   0   0   2   0   2   2   2   2   2   0   2   2   0   2   0   0   0   2   0   2   2   2   2   2   0   2   2   0   0   2   0   2   0   0   2   2   2   0   0   0   2   2   0   2   2   0   0   0   0   2   2   0   2   2   0   2   0   2   0   2   0   2   0   2   0   0   2   0   0   2   2   2   0   0   0   0   2   2   0   2   0   2   0   0   0   2   2
 MK-4-2                 2   2   0   0   0   0   0   0   0   0   0   2   0   2   2   0   0   2   0   0   0   0   2   2   0   0   0   0   0   2   0   2   2   0   0   0   0   2   2   0   2   2   2   2   2   2   2   0   2   2   2   2   0   2   2   0   2   0   0   0   0   0   0   2   2   2   0   2   0   0   0   2   0   0   2   0   0   2   2   2   0   0   2   0   0   2   0   2   0   2   2   0   0   2   2   0   0   2   0   0   2   0   0   0   0   0   0   2   2   0   2   0   2   2   0   2   0   2   2   2   0   2   2   2   2   0   2   0   0   0   2   0   2   2   2   2   2   0   2   2   0   0   2   0   2   2   0   0   2   2   0   0   0   2   0   0   2   2   0   0   0   0   2   2   2   2   2   0   2   2   2   0   2   2   0   0   2   0   0   2   0   0   2   2   2   0   0   0   0   2   2   0   2   0   2   2   0   2   2   2
 MK-4-3                 2   2   0   0   0   0   0   0   0   0   0   2   0   2   2   2   0   2   0   0   0   0   2   2   0   0   2   0   0   2   0   2   2   0   0   0   0   2   2   0   2   2   0   2   2   2   2   0   2   2   2   2   0   2   2   0   2   0   0   0   0   2   0   0   2   2   0   2   0   0   0   2   0   0   2   0   0   2   2   2   2   0   2   0   0   2   0   2   0   2   2   0   2   2   2   2   0   2   0   0   2   0   2   0   0   0   0   0   2   0   2   0   2   2   0   2   0   2   2   0   0   0   2   2   2   0   2   2   0   0   2   0   2   2   2   2   2   0   2   2   0   0   2   0   2   2   0   0   2   2   0   0   0   2   0   0   2   2   0   0   0   0   2   2   2   2   0   0   2   2   2   2   2   2   0   0   2   0   0   2   0   2   2   2   2   0   0   0   0   0   2   0   2   0   2   2   0   2   2   2
 MK-4-4                 2   2   0   2   0   0   2   0   0   0   2   2   2   2   2   0   0   0   0   0   0   0   2   2   0   0   2   0   0   2   0   2   2   0   0   0   2   2   2   0   2   2   2   2   2   2   0   0   2   2   2   2   0   2   2   0   2   0   0   2   0   2   0   0   2   2   0   0   0   0   0   2   0   0   2   0   0   2   2   2   2   0   2   0   0   2   0   2   0   2   2   0   2   2   2   2   0   0   0   0   2   0   2   0   0   0   0   0   2   0   0   0   2   2   0   2   0   2   2   0   0   0   2   2   2   0   2   2   0   0   2   0   2   2   2   2   2   2   2   2   0   0   2   0   2   2   0   0   2   0   0   0   0   2   0   2   2   0   0   0   0   0   2   2   2   2   0   0   2   2   2   0   0   2   0   2   2   0   0   2   0   2   2   2   0   0   0   0   0   0   2   0   2   0   2   2   0   2   2   2
 MK-4-5                 2   2   0   2   2   0   2   0   0   0   2   2   2   2   2   0   0   0   0   0   0   0   2   2   0   0   2   0   0   2   2   2   2   0   0   0   2   2   2   2   2   2   2   0   2   2   2   0   2   2   2   2   0   2   0   0   2   0   0   2   0   0   0   0   2   2   0   0   0   0   0   2   0   0   2   0   0   2   0   2   2   0   2   0   0   0   0   2   0   2   2   0   0   2   2   2   0   0   0   0   2   0   2   0   0   0   0   0   2   0   0   0   2   2   0   2   0   2   2   0   2   0   2   2   2   0   2   2   0   0   2   0   2   2   0   2   2   2   2   2   0   0   2   0   2   2   0   0   2   0   0   0   2   2   0   2   2   2   0   0   0   2   2   2   2   2   0   0   2   2   2   0   0   2   0   2   2   0   0   2   2   2   2   2   0   0   0   2   0   0   2   0   2   0   2   2   0   2   2   2
 MK-4-6                 2   2   0   2   2   0   2   2   0   2   2   0   0   2   0   0   0   0   0   0   2   0   2   2   0   0   0   0   0   2   0   2   2   0   0   0   2   2   2   2   2   2   2   0   2   2   2   2   2   2   2   2   0   2   0   0   2   0   0   2   0   0   0   0   2   2   2   0   0   0   0   2   0   0   2   0   0   0   0   2   2   0   2   0   0   0   0   2   0   2   2   0   0   2   2   2   0   0   0   0   2   0   2   0   0   0   0   0   2   0   0   2   0   0   0   2   0   2   0   0   0   0   2   2   2   0   2   0   0   0   2   0   2   2   0   2   2   2   2   2   0   0   0   0   2   2   0   0   2   0   0   2   2   2   0   2   2   2   0   0   0   2   2   2   2   2   0   0   2   2   0   0   0   2   0   2   2   0   0   2   2   2   2   2   0   0   0   2   0   0   2   0   2   0   0   2   0   2   2   2
 MK-4-7                 2   2   0   2   2   2   0   2   0   2   2   0   0   2   0   0   0   0   0   0   2   0   2   2   0   0   0   0   0   2   0   2   2   2   0   0   0   2   2   2   2   2   2   0   0   2   2   2   0   2   2   2   0   2   0   0   2   0   2   0   0   0   0   0   2   2   2   0   0   0   0   2   0   0   2   0   0   0   2   2   2   0   2   0   0   0   0   2   0   2   2   0   0   0   0   2   0   0   0   0   2   0   2   0   2   0   0   0   2   0   0   0   0   0   0   0   0   2   0   0   0   0   2   2   2   0   2   0   0   0   2   0   2   2   0   0   2   0   0   0   0   0   0   0   2   0   0   0   0   2   0   2   2   2   0   2   2   2   0   0   0   2   2   2   2   2   0   0   2   2   0   0   2   2   0   2   2   2   0   2   2   2   2   2   0   0   0   2   2   2   2   0   2   0   0   2   0   2   2   2
 MK-4-8                 2   2   2   2   0   2   0   2   0   0   2   0   0   2   0   0   0   0   0   0   2   0   2   2   0   0   0   0   0   2   0   2   2   2   2   0   0   2   2   2   2   2   0   0   0   2   2   2   0   2   2   0   0   2   0   0   2   0   2   2   0   0   0   0   2   2   2   0   0   2   0   2   0   0   2   0   2   0   2   2   0   0   2   0   0   0   0   0   2   2   2   0   0   0   2   2   0   0   0   0   2   0   2   0   2   0   2   0   0   0   0   0   0   0   0   0   0   2   0   0   0   0   0   2   2   0   2   0   0   0   2   0   2   2   0   0   2   0   0   0   0   0   0   0   2   0   0   0   0   2   0   2   2   2   0   2   2   2   0   0   0   2   2   2   2   2   2   0   2   2   0   0   2   0   0   2   2   2   0   2   2   2   2   2   0   0   0   2   2   2   2   0   2   0   0   2   2   0   2   0
 MK-4-9                 2   2   2   2   0   2   0   2   0   0   2   0   0   2   0   0   0   0   0   0   2   0   2   2   0   0   0   0   0   2   0   2   2   2   2   0   2   0   2   2   2   2   0   0   2   2   2   2   0   2   2   0   0   2   0   0   0   0   2   0   0   0   0   0   2   2   2   0   0   2   0   0   0   0   0   0   2   0   2   2   2   0   2   0   0   0   0   0   2   2   2   0   0   0   2   2   0   0   0   0   2   0   2   2   2   0   2   0   0   0   0   0   0   0   0   0   0   2   0   0   0   0   0   2   2   0   2   0   2   0   2   0   2   2   0   2   2   0   0   0   2   0   0   0   2   0   0   0   0   2   0   2   2   2   0   0   2   2   0   0   2   2   2   2   2   2   2   0   2   2   0   0   2   0   0   2   2   2   0   2   2   2   2   2   0   0   2   2   2   2   2   0   2   0   0   2   2   2   2   0
 MK-4-10                2   2   2   2   0   2   0   2   0   0   2   0   0   0   0   0   0   0   0   2   2   0   2   2   0   0   0   0   0   2   0   0   2   0   2   0   2   0   2   2   2   2   0   0   2   2   2   2   0   2   2   0   0   2   0   0   0   0   2   0   0   0   0   0   2   2   2   0   0   2   0   0   0   0   0   0   2   0   2   2   2   0   2   0   0   0   0   0   2   2   2   0   0   0   0   2   0   0   0   0   2   0   2   2   2   0   2   0   2   0   0   0   0   0   0   2   0   2   0   0   0   0   0   2   0   0   2   0   2   0   2   0   2   2   0   2   2   0   2   0   2   0   0   0   2   0   0   0   0   2   0   2   2   2   2   0   2   2   0   2   2   2   2   2   0   2   2   0   0   2   2   0   2   0   0   2   2   2   2   2   2   2   2   2   0   0   2   2   2   2   2   0   2   0   0   2   2   2   2   0
 MK-4-11                2   2   2   2   0   2   0   2   0   0   2   0   0   0   0   0   0   0   0   2   2   0   2   2   0   0   0   0   0   2   0   0   2   0   0   0   2   2   2   2   0   2   0   0   2   2   0   2   0   2   2   0   0   0   0   0   2   0   2   0   0   0   0   0   2   0   2   0   0   2   0   0   0   0   0   0   2   0   2   2   0   0   2   0   0   0   0   0   2   0   2   0   0   2   0   2   0   0   0   0   2   0   2   2   2   0   2   0   2   0   0   0   0   0   0   2   0   2   2   2   0   0   0   2   0   0   0   0   0   0   2   0   2   2   0   2   2   0   2   0   2   0   0   0   2   0   0   0   0   2   0   2   2   2   2   0   2   0   0   2   2   2   2   2   0   2   2   0   0   2   2   0   2   0   0   2   2   2   2   2   2   2   2   2   2   0   2   2   2   2   2   0   2   0   0   2   2   2   2   0
 MK-4-12                2   2   2   2   0   2   0   2   0   0   0   0   0   2   0   2   0   0   0   2   2   0   2   2   0   0   0   0   0   2   2   0   0   0   0   0   2   2   0   2   0   2   0   0   2   2   0   2   0   2   2   0   0   0   0   0   2   0   2   2   0   0   0   0   2   0   2   0   0   2   0   0   0   0   2   0   2   0   2   2   0   0   2   0   0   0   0   0   2   0   2   0   0   2   0   2   0   0   0   0   2   0   2   2   2   0   2   2   2   0   0   0   0   0   0   2   0   0   0   2   0   0   0   2   0   0   0   0   0   0   2   0   2   2   2   2   2   0   2   0   2   0   0   0   2   0   0   0   0   2   0   2   2   2   0   0   2   2   0   2   2   2   2   2   0   2   2   0   0   2   2   0   2   0   0   2   2   2   2   2   2   2   2   2   2   0   2   2   2   2   2   0   2   0   0   2   2   2   2   0
 MK-4-13                2   2   2   2   0   2   0   2   0   0   0   2   0   2   0   2   0   0   0   2   2   0   2   2   0   0   0   0   0   2   2   2   2   0   0   0   2   2   0   0   0   2   0   0   2   2   0   2   0   2   2   0   2   0   0   0   2   0   2   2   0   0   0   0   2   0   2   0   0   2   0   0   0   2   2   0   2   0   2   2   0   0   2   0   0   0   0   0   2   0   2   0   0   0   0   2   0   0   0   2   2   0   2   2   2   0   2   2   2   0   0   0   0   0   0   2   0   0   0   2   0   2   0   2   0   0   0   0   0   0   2   0   2   2   2   2   2   0   0   0   2   0   0   0   2   0   2   0   2   2   0   2   2   2   0   0   2   2   0   0   2   2   2   2   0   2   2   0   0   2   2   0   2   0   0   2   2   2   2   2   2   2   2   0   2   0   2   2   2   0   2   0   2   0   0   0   2   2   2   0
 MK-4-14                2   2   2   2   2   2   0   2   0   0   0   2   0   2   0   2   0   0   2   2   2   0   2   2   0   0   0   0   0   2   2   2   2   0   0   0   2   2   0   0   0   2   0   2   2   2   0   2   0   2   2   0   2   0   0   0   2   0   2   2   0   0   0   2   2   0   2   0   2   2   0   0   0   2   2   0   2   0   0   2   0   0   2   0   0   0   0   0   2   0   0   0   0   0   2   2   0   2   0   2   2   0   2   2   2   0   2   2   2   0   0   0   0   0   0   2   0   0   0   2   0   2   0   2   2   0   0   0   0   0   2   0   0   2   0   2   2   0   0   0   2   0   0   0   0   0   2   0   2   2   0   2   2   2   0   2   2   2   0   2   2   2   2   2   0   2   2   0   0   2   2   0   2   0   0   2   2   2   2   2   2   2   2   0   2   2   2   2   2   0   2   0   2   2   0   0   0   2   2   0
 MK-4-15                2   2   2   2   2   2   0   2   0   0   0   2   0   2   0   0   0   0   2   2   2   0   0   2   0   0   0   0   0   2   2   2   2   0   0   0   2   2   0   0   0   2   0   2   2   2   0   0   0   2   2   0   2   0   0   0   2   0   2   2   2   0   0   2   2   2   2   0   2   2   0   0   0   2   2   0   2   0   0   2   0   0   2   0   2   0   0   0   2   2   0   0   0   0   2   2   0   2   2   2   2   2   2   2   2   2   0   2   2   0   0   0   0   0   0   2   0   0   0   2   0   2   0   2   2   0   0   0   0   0   2   0   0   2   0   2   2   0   0   0   0   0   0   2   0   0   2   0   0   2   0   2   2   2   0   2   2   2   2   2   2   2   2   2   0   2   0   0   0   2   2   0   2   0   0   2   2   2   2   2   2   2   2   0   0   2   2   2   2   0   2   2   2   2   0   0   0   2   2   0
 MK-4-16                2   2   2   2   2   2   2   2   0   0   0   2   0   2   0   0   0   0   2   2   2   0   0   2   0   0   0   0   0   2   2   2   2   0   0   0   2   2   0   0   0   2   0   2   2   2   0   0   0   2   2   0   2   0   0   0   2   0   2   2   2   0   0   2   0   2   2   0   2   2   0   2   0   2   2   0   2   0   0   2   0   2   2   0   2   0   0   0   2   2   0   0   0   0   2   2   0   2   2   0   2   2   2   2   2   2   0   2   2   0   0   2   2   0   0   2   0   0   0   2   0   2   0   2   0   0   0   0   0   0   2   2   0   2   0   2   2   0   0   0   0   0   0   2   0   0   2   0   0   2   0   2   2   2   0   2   2   2   2   2   2   2   2   2   0   0   0   0   0   2   2   0   2   0   0   0   2   0   2   2   0   2   2   2   0   2   2   2   2   0   2   2   2   2   0   0   0   2   2   2
 MK-5-1                 2   0   2   2   2   2   0   2   2   0   0   2   2   2   0   2   2   2   2   0   2   0   2   2   0   2   2   2   0   0   0   2   0   0   2   2   0   0   0   0   2   0   0   2   2   0   2   0   2   2   2   0   0   0   0   2   0   0   2   0   0   2   2   0   0   2   2   2   2   0   0   2   2   0   2   0   2   2   2   0   2   2   0   0   0   2   2   2   2   0   2   0   0   2   0   0   0   0   0   0   2   2   0   0   0   0   2   0   2   0   2   2   0   0   2   2   0   0   0   2   2   2   2   0   2   0   0   2   2   0   0   2   2   0   2   0   2   2   2   0   2   0   0   2   0   2   2   2   2   0   2   0   0   0   0   2   0   2   2   0   2   2   0   0   0   0   2   2   2   0   0   2   0   0   2   0   0   0   0   0   2   2   0   0   0   0   2   2   2   2   0   0   0   2   0   0   2   2   2   0
 MK-5-2                 2   0   2   2   0   2   0   0   2   0   2   2   2   2   0   2   2   2   2   0   2   0   2   0   0   2   2   2   0   0   0   2   0   0   2   2   0   0   0   0   2   0   0   2   2   0   2   0   2   2   2   0   0   0   0   2   0   0   2   0   0   0   2   0   0   0   2   2   2   0   0   2   2   2   2   0   2   2   2   0   2   2   0   0   0   2   2   0   2   0   2   0   0   0   0   0   2   0   0   0   2   2   0   0   0   0   2   0   2   0   2   2   2   0   2   2   0   0   0   2   2   2   0   0   2   0   0   2   2   0   0   0   2   0   2   0   2   0   2   0   2   0   0   2   0   2   2   2   2   0   2   0   0   0   0   2   2   2   2   0   2   2   2   0   0   0   2   2   0   0   0   2   0   0   2   0   0   0   0   0   2   2   2   0   0   2   0   2   0   2   0   0   0   2   0   0   2   2   0   2
 MK-5-3                 2   0   2   2   0   2   0   0   2   0   0   2   2   2   0   2   2   2   2   0   2   0   2   0   0   2   2   2   0   0   0   0   0   2   2   2   2   0   0   0   2   0   0   2   2   0   2   0   2   2   2   0   0   0   0   2   0   2   2   0   0   0   2   0   0   0   2   2   2   0   0   2   2   2   2   2   2   2   2   2   2   2   0   0   0   2   2   0   2   0   0   0   0   0   0   0   2   0   0   0   2   2   0   0   0   0   2   0   2   0   2   2   2   0   2   2   0   0   0   2   2   2   0   0   2   0   0   2   2   0   0   0   2   0   2   0   2   0   2   0   0   0   0   2   0   2   2   2   2   2   2   0   0   2   0   2   2   2   2   0   2   0   2   0   0   0   2   2   0   0   0   2   0   0   2   0   0   0   0   0   2   2   2   2   0   2   0   2   0   2   0   0   0   2   0   0   2   2   0   2
 MK-5-4                 2   0   2   2   0   2   0   0   2   0   0   2   0   2   0   2   2   2   2   0   2   0   2   0   0   2   2   2   0   0   0   0   0   2   2   0   2   0   0   0   2   0   0   2   2   0   2   0   0   2   2   0   0   2   0   2   0   2   2   0   0   0   2   0   0   0   2   2   2   0   0   2   2   0   2   2   2   2   2   2   2   2   0   0   0   2   2   0   2   0   0   0   0   0   0   0   0   0   0   0   2   2   2   0   0   0   2   0   2   0   2   2   2   0   2   2   0   0   0   2   2   2   0   0   2   0   0   2   2   0   0   0   2   0   2   0   2   0   2   0   0   0   0   2   0   2   2   2   2   2   2   0   0   2   0   2   2   0   2   0   2   0   0   0   0   0   2   2   2   0   0   2   0   0   2   0   2   0   0   2   2   0   2   2   0   2   0   2   0   2   0   0   0   2   0   0   2   2   0   2
 MK-5-5                 2   0   2   2   0   2   0   0   2   0   2   0   0   2   0   2   2   2   2   0   2   0   2   0   0   2   0   2   0   0   0   0   0   2   2   0   2   0   0   0   2   0   0   2   2   0   0   0   0   2   2   0   0   2   0   0   0   2   2   0   0   0   0   0   2   0   2   2   2   0   0   2   2   0   2   2   0   2   2   2   2   2   0   0   0   2   2   2   2   0   0   0   0   2   0   2   0   0   0   0   2   2   2   0   0   2   2   0   2   0   2   2   2   0   2   2   0   0   0   0   2   2   0   2   2   0   0   2   2   0   0   2   2   0   2   0   2   0   2   0   0   0   0   2   0   2   2   2   2   2   0   0   0   2   0   2   2   2   2   0   2   2   0   0   0   0   2   2   2   0   0   2   0   0   2   0   0   0   0   2   2   0   2   2   0   2   0   2   0   2   0   0   0   2   0   2   2   0   0   2
 MK-5-6                 2   0   0   2   0   2   0   0   2   2   2   2   0   2   0   2   2   2   2   0   2   0   2   0   0   2   0   2   0   0   0   0   0   2   2   0   0   0   0   0   2   0   0   2   2   2   0   0   0   2   2   2   0   2   0   0   0   0   2   0   0   0   0   0   2   0   2   2   2   0   0   0   2   2   2   2   2   2   2   2   2   2   0   0   0   2   2   2   2   0   0   0   0   2   0   2   0   0   0   0   0   2   2   0   2   2   2   0   2   0   0   2   2   0   2   2   0   0   0   0   0   2   0   0   2   0   0   2   2   0   0   2   0   2   2   2   2   0   2   0   0   0   0   2   0   2   2   0   2   2   0   0   0   2   0   2   2   2   0   0   0   2   0   0   0   0   0   2   2   0   2   2   2   0   2   2   2   0   0   2   2   0   2   2   0   2   0   2   0   0   0   0   0   2   0   0   2   0   0   2
 MK-5-7                 2   0   0   2   0   0   0   2   2   2   2   2   0   2   0   2   2   2   2   0   2   0   2   0   0   2   0   2   0   0   0   0   2   2   2   0   0   0   0   0   2   2   0   2   2   2   0   0   0   2   0   2   2   2   0   0   0   0   0   0   0   0   0   0   2   0   2   2   2   0   0   0   0   2   2   2   2   2   2   2   2   2   0   0   0   2   0   2   2   0   0   0   0   2   0   2   0   0   0   0   0   2   2   0   2   2   2   0   2   0   0   2   2   0   2   2   0   0   0   0   0   2   0   0   2   0   2   2   2   0   0   2   0   2   0   2   2   0   2   0   0   0   0   0   0   2   2   0   2   2   0   0   0   2   0   2   2   2   2   0   0   0   0   0   0   0   0   2   2   0   2   2   2   0   2   2   2   0   0   2   2   0   2   2   0   2   0   2   0   0   0   0   2   2   0   0   2   0   0   2
 MK-5-8                 2   0   0   2   0   0   0   2   2   2   2   2   0   2   0   2   2   2   2   0   2   0   2   0   0   2   0   2   0   0   0   0   2   2   0   0   0   2   2   0   2   2   0   2   2   0   0   0   0   2   2   2   2   2   0   0   0   0   0   0   0   0   0   0   2   0   2   0   2   0   0   0   0   2   2   0   2   2   2   0   0   2   0   0   0   2   0   2   2   2   0   2   0   2   0   2   0   0   2   0   0   2   2   2   0   2   2   0   2   0   0   0   2   0   0   2   0   0   0   0   0   0   0   0   2   0   2   2   2   0   0   2   0   2   2   2   2   0   2   0   0   0   0   0   0   2   2   0   0   2   0   0   0   2   0   2   2   2   2   0   0   0   0   0   0   2   0   2   2   0   2   2   2   0   2   2   2   0   0   2   2   0   2   2   0   2   0   2   0   0   0   0   2   2   0   0   2   0   0   2
 MK-5-9                 0   0   0   2   0   2   0   2   2   2   2   2   0   0   0   2   2   2   2   0   2   0   2   2   0   2   0   2   0   0   0   0   2   2   0   0   0   0   2   0   2   2   2   2   2   0   0   0   0   2   2   2   2   2   2   0   0   0   0   0   0   0   0   2   2   0   2   0   2   0   2   0   0   2   2   0   2   2   2   0   0   2   0   0   2   2   0   2   2   0   0   2   0   2   0   2   0   0   2   0   0   2   2   2   2   2   2   0   2   0   0   0   2   0   0   0   0   0   0   0   0   0   0   0   2   0   2   0   2   0   0   2   0   2   2   2   2   0   2   0   0   0   0   0   0   2   2   0   0   2   0   0   0   2   0   2   2   2   2   0   0   0   0   0   0   2   0   2   2   0   2   2   2   0   2   2   2   0   0   2   2   0   2   2   0   2   0   2   0   0   0   0   2   2   0   0   2   0   0   2
 MK-5-10                0   0   0   2   0   2   0   2   2   2   2   2   0   0   0   2   2   2   2   0   0   2   2   2   0   2   0   0   0   0   0   0   2   2   0   0   0   0   2   0   2   2   2   2   2   0   0   0   0   2   2   2   2   0   2   0   0   0   0   0   2   0   0   2   2   0   2   0   2   0   2   0   0   2   2   0   2   2   2   0   0   2   0   2   2   2   0   2   2   0   0   2   0   2   0   2   0   0   2   0   0   2   0   2   2   0   2   0   2   0   0   0   2   0   0   0   0   0   0   0   0   0   0   0   2   0   2   0   2   0   0   0   0   2   2   2   2   0   2   0   0   0   0   0   0   2   2   0   0   2   0   0   0   2   0   2   2   0   2   0   0   0   0   0   2   2   0   2   2   0   0   2   2   0   2   2   0   0   2   2   2   0   0   2   0   0   0   2   0   0   0   0   2   2   2   0   2   0   0   2
 MK-5-11                0   2   0   2   0   2   0   2   2   2   2   2   0   0   0   2   2   2   2   0   0   2   2   2   0   2   0   0   0   0   0   0   2   2   0   0   0   0   2   0   2   2   0   2   2   0   0   0   0   2   2   2   2   0   2   0   0   0   2   0   2   0   0   2   2   0   2   0   0   0   2   0   0   2   2   0   2   2   0   0   0   0   0   2   2   2   0   2   2   0   0   2   0   2   0   2   0   0   2   0   0   2   0   2   2   0   2   0   2   0   0   0   2   0   0   0   0   0   0   0   0   0   0   0   2   0   2   0   2   0   0   0   0   2   2   0   2   0   0   0   0   0   0   0   2   2   2   0   0   2   0   0   0   0   0   2   2   0   2   0   0   0   0   2   0   2   0   2   2   0   2   2   2   0   2   0   0   0   0   2   2   0   0   2   0   0   0   0   0   0   0   0   0   2   2   0   2   0   0   2
 MK-5-12                0   2   0   2   0   0   0   2   2   2   2   2   0   2   0   2   2   2   2   0   0   2   2   2   0   2   0   2   0   0   0   0   2   2   0   0   0   0   2   0   2   2   0   2   2   0   0   0   0   2   2   2   2   0   2   0   2   0   2   0   0   0   0   2   2   0   2   0   0   0   2   2   2   2   2   0   2   2   0   0   0   0   0   2   0   2   0   2   2   0   0   2   0   2   0   2   0   0   2   0   0   0   2   2   2   0   2   0   2   0   2   2   2   0   2   0   0   0   0   0   0   0   0   0   2   0   2   0   2   0   0   0   0   2   0   0   2   0   0   0   2   0   0   0   2   2   2   0   0   2   0   0   0   0   0   2   0   0   2   0   2   0   0   2   0   2   0   2   2   2   2   2   0   0   2   0   2   0   0   2   0   0   0   2   0   0   0   0   0   0   0   2   0   2   0   0   2   0   0   2
 MK-5-13                0   2   0   2   0   0   0   0   2   2   0   2   0   2   0   2   0   2   2   0   2   2   2   2   0   2   0   2   0   0   0   0   2   2   0   0   0   0   2   0   2   2   0   2   2   0   0   0   0   0   2   2   2   0   2   0   2   0   2   0   0   0   0   2   0   0   2   0   2   0   2   2   2   2   2   0   2   0   0   0   0   0   0   2   0   2   0   2   2   0   0   2   0   2   2   0   0   0   2   2   0   0   2   2   2   0   2   2   2   0   2   2   2   0   2   0   0   0   0   0   0   0   0   0   2   2   0   0   2   0   0   0   0   2   0   0   2   0   0   0   2   0   0   2   2   2   2   2   0   2   0   2   0   0   0   2   0   0   2   0   2   0   0   2   0   2   2   2   2   2   2   2   0   0   2   0   2   0   0   2   0   2   0   2   0   0   0   0   0   0   0   0   0   2   0   0   2   0   0   2
 MK-5-14                2   2   0   2   2   2   0   0   2   2   0   2   0   2   0   2   0   2   2   0   2   2   2   2   0   2   0   2   0   0   0   0   0   2   0   0   2   0   2   0   2   2   0   2   2   0   0   0   0   0   2   2   2   0   2   0   2   0   2   0   0   0   0   2   0   0   0   0   2   0   2   2   2   2   2   0   2   0   0   2   0   0   0   0   0   2   0   2   0   0   0   2   0   2   2   0   0   0   2   2   0   0   2   2   2   0   2   2   2   0   2   0   2   0   2   0   0   0   0   0   0   0   0   0   2   2   0   0   2   2   0   0   0   2   0   2   0   0   0   0   2   0   0   2   2   2   0   2   0   2   0   2   0   0   0   2   0   2   2   0   2   0   0   2   0   2   2   0   2   2   2   0   0   0   2   0   0   0   2   2   0   2   0   2   0   0   0   0   0   0   0   0   0   2   0   2   2   0   0   2
 MK-5-15                2   2   0   2   2   2   0   0   2   2   0   2   0   2   0   2   0   2   2   0   0   2   2   2   0   2   0   2   0   0   0   0   0   2   0   0   2   0   2   0   2   2   2   0   2   0   0   0   0   0   2   0   2   0   2   0   2   0   0   0   0   0   0   2   0   0   2   0   0   0   2   2   2   2   2   0   2   0   0   2   0   0   0   2   0   2   2   0   0   0   0   2   0   2   2   0   0   0   2   2   0   0   2   2   2   0   2   2   0   0   2   0   2   0   0   0   0   0   0   0   0   0   0   2   2   2   0   0   0   2   0   2   0   0   0   2   0   2   0   0   2   0   0   2   2   2   0   2   0   2   0   2   0   2   0   2   0   0   2   0   2   0   0   2   0   2   2   0   0   2   2   0   0   0   0   0   0   0   2   2   0   0   0   2   0   2   0   0   0   0   0   2   0   2   0   2   2   0   0   2
 MK-5-16                2   2   0   2   2   2   0   0   2   2   0   2   0   2   2   2   0   2   2   0   0   0   2   2   0   2   0   2   2   0   0   0   0   2   0   0   2   0   2   0   0   0   2   0   2   0   0   0   0   0   2   0   2   0   2   0   2   0   0   0   0   0   0   2   0   0   2   0   0   0   2   2   0   0   2   0   2   0   0   2   2   0   0   2   0   2   2   0   0   0   0   2   0   2   2   0   0   0   0   2   0   0   2   2   2   0   0   2   0   0   2   0   2   0   0   0   0   0   0   0   2   0   0   0   2   2   0   0   0   2   0   2   0   2   0   2   0   2   2   0   0   2   0   2   0   2   0   2   0   2   0   2   0   2   2   0   2   0   0   0   0   0   0   2   0   2   2   0   0   2   2   0   0   0   0   0   0   0   2   2   0   0   0   2   0   2   0   0   0   0   0   2   0   2   0   2   2   0   0   2
 MK-6-1                 2   2   2   0   2   0   2   2   0   0   2   2   2   0   2   0   2   0   0   2   0   0   0   0   0   2   2   2   2   2   2   0   2   0   2   0   0   0   2   2   0   0   0   2   2   2   0   2   2   0   2   2   2   2   2   0   0   2   0   2   0   0   0   2   0   2   2   2   0   0   2   2   0   0   2   0   2   2   2   2   0   0   0   0   0   0   0   0   0   2   2   0   0   0   2   2   2   2   2   0   0   2   2   0   0   2   0   0   0   0   2   2   0   2   2   0   2   2   2   0   0   0   2   0   0   0   2   0   2   2   0   0   0   2   0   0   2   2   0   0   0   0   0   2   2   0   2   2   0   0   0   0   2   0   0   2   0   2   2   0   0   2   0   2   0   2   0   0   0   2   2   2   2   0   0   2   2   2   2   2   0   0   2   2   2   2   2   0   0   2   0   0   0   0   2   0   0   0   2   2
 MK-6-2                 2   2   2   0   2   0   2   2   0   0   2   2   2   0   2   0   2   0   0   2   0   0   0   0   0   2   2   2   2   2   2   0   2   0   2   2   0   0   2   2   0   2   0   2   2   2   0   2   2   0   2   0   2   2   2   0   0   2   0   2   0   0   0   2   0   2   0   2   0   0   2   2   0   0   2   0   2   2   2   2   0   0   0   0   0   0   0   0   0   2   2   2   2   0   2   2   2   2   2   0   0   2   2   0   0   2   0   0   2   0   2   0   0   2   2   0   2   0   2   0   0   0   2   0   0   0   2   2   2   2   0   0   0   0   0   0   2   2   0   0   0   2   0   2   2   0   2   2   0   2   0   0   2   0   0   0   0   2   2   0   0   2   2   2   0   2   0   0   2   2   0   2   2   0   0   2   2   2   2   2   0   0   2   2   2   2   2   0   2   2   0   2   0   0   2   2   0   0   2   2
 MK-6-3                 2   2   2   0   2   0   2   2   0   2   2   2   0   0   2   0   2   0   0   2   0   0   0   0   2   2   2   2   2   2   0   0   2   0   2   2   0   0   2   2   2   0   0   2   2   2   0   2   2   0   2   0   0   2   0   0   0   2   0   2   0   0   0   2   0   2   0   2   0   0   2   2   0   0   2   0   2   0   2   2   0   0   0   0   0   0   2   2   0   2   2   2   2   0   2   2   2   2   2   0   0   2   2   0   0   2   2   2   2   0   2   0   2   2   2   0   2   0   2   0   0   0   2   0   0   0   2   2   2   2   0   0   0   0   0   0   2   2   0   0   0   2   0   2   0   0   2   0   0   2   0   0   2   0   0   0   0   2   2   0   0   2   2   2   0   2   0   0   2   2   0   2   2   0   0   2   2   0   2   2   0   2   2   2   2   2   2   0   0   2   0   2   0   0   2   2   0   2   2   2
 MK-6-4                 2   2   2   0   2   0   0   0   0   2   2   0   2   2   2   0   2   0   0   2   0   0   0   0   2   2   2   2   2   2   0   0   2   0   2   2   0   0   2   2   2   0   0   2   2   2   0   2   2   0   2   0   0   2   0   0   0   2   0   2   0   0   2   2   0   2   0   2   0   0   2   2   0   2   2   0   2   0   2   2   0   0   0   0   2   0   2   2   0   2   0   2   2   0   2   2   2   2   2   0   0   2   0   0   2   2   2   2   2   0   2   0   2   2   2   0   2   0   2   0   0   0   2   0   0   0   2   2   2   2   0   0   0   0   0   0   2   2   0   0   0   2   0   2   0   0   2   0   0   2   0   0   2   2   0   0   0   2   2   0   0   2   2   0   0   2   0   0   2   2   0   2   2   0   0   2   2   0   2   2   0   2   2   2   2   2   2   0   0   2   0   2   0   0   2   2   0   2   2   2
 MK-6-5                 2   2   2   0   2   0   0   0   0   0   0   0   0   2   2   0   2   0   0   2   0   0   0   0   2   2   2   2   2   2   2   0   2   0   2   2   0   0   2   2   2   0   0   2   2   2   0   2   2   2   2   0   0   2   0   2   0   2   0   2   0   0   2   2   0   2   2   2   0   0   2   0   0   2   2   0   2   0   2   2   0   2   2   0   0   0   2   2   2   2   0   0   2   0   2   2   2   2   2   0   0   2   2   2   2   2   2   2   2   0   2   2   2   2   2   0   2   0   2   2   0   0   0   0   0   0   2   2   2   2   2   0   0   0   0   0   2   2   0   0   2   2   2   2   0   0   2   0   0   0   0   0   2   2   0   2   0   2   2   0   0   2   0   0   2   2   0   0   0   2   0   2   2   0   0   2   2   0   2   2   2   2   2   2   2   2   2   0   0   2   0   0   0   0   2   2   0   2   2   2
 MK-6-6                 0   2   2   0   2   2   0   0   0   0   0   0   0   2   2   0   2   0   0   2   0   0   0   0   2   2   2   0   2   0   2   0   2   0   2   2   2   0   2   2   2   0   0   2   2   2   0   2   2   2   2   0   0   2   0   2   2   2   0   2   0   0   2   2   0   2   2   2   0   0   2   0   0   2   2   0   2   0   2   2   0   2   2   0   0   0   2   2   0   2   0   0   2   0   2   2   2   2   2   0   0   2   2   2   2   2   2   2   0   0   2   2   2   0   2   0   2   0   2   2   0   0   0   0   0   0   2   2   0   2   2   0   0   0   0   0   2   2   2   0   2   2   2   2   0   0   2   0   0   0   0   0   2   2   0   2   2   2   2   0   0   2   0   0   2   0   0   0   0   2   0   2   2   0   0   2   2   0   2   2   2   2   0   2   2   2   2   0   0   2   0   0   0   0   2   2   0   2   2   2
 MK-6-7                 0   2   2   0   2   2   2   0   0   0   0   0   2   2   2   0   2   0   0   2   0   0   0   0   2   2   0   0   2   0   2   0   2   0   2   2   2   0   2   2   2   0   0   2   2   2   0   2   2   2   2   0   0   2   0   2   2   2   0   2   0   0   2   0   0   2   2   2   0   0   2   0   0   2   2   0   2   0   2   2   0   2   2   0   2   2   2   2   0   2   0   0   2   0   2   2   2   2   2   0   0   0   2   2   2   2   2   2   0   0   2   2   2   0   2   0   2   0   2   2   0   0   0   0   2   0   2   2   0   2   2   0   2   0   0   0   2   2   2   0   2   2   2   2   0   2   0   0   0   0   0   0   2   0   0   2   2   0   2   0   0   2   0   0   2   0   0   2   0   2   0   2   0   0   0   2   2   0   2   2   2   2   2   2   2   2   2   0   0   2   0   2   0   0   2   2   0   2   2   0
 MK-6-8                 0   2   0   0   0   2   2   0   0   0   0   0   0   2   2   2   2   0   0   2   0   0   0   0   2   2   0   0   2   0   2   0   2   0   2   2   2   0   2   2   2   0   0   2   2   2   0   2   2   2   2   0   0   2   0   2   2   2   0   2   0   0   2   0   0   2   2   2   0   0   2   0   0   2   2   0   2   0   2   2   2   2   2   0   2   2   2   2   0   2   0   0   2   0   0   2   2   2   2   0   0   2   2   2   2   2   2   2   0   0   2   2   0   0   2   0   2   2   2   2   0   0   0   0   2   0   2   0   0   2   2   0   2   0   0   0   2   2   2   0   2   2   2   2   0   0   0   0   0   0   0   0   2   0   0   2   2   0   2   0   0   2   0   0   2   0   0   0   0   2   2   2   0   0   0   2   2   0   2   2   2   2   2   2   2   0   2   0   0   2   0   0   2   0   2   2   0   2   2   0
 MK-6-9                 0   2   0   0   0   2   2   2   0   0   0   0   0   2   2   2   2   0   0   0   0   0   0   0   2   2   0   0   2   0   2   0   2   0   2   2   2   0   2   2   2   0   0   2   2   0   0   2   2   0   2   0   0   2   0   2   2   2   0   2   2   0   2   0   0   0   0   2   0   0   2   0   0   2   2   0   2   0   2   0   2   2   2   0   2   2   2   2   0   2   0   0   2   0   0   2   0   2   2   0   0   2   0   2   2   2   0   2   0   2   2   2   0   0   2   0   2   2   2   2   2   0   0   0   2   0   2   2   0   2   2   0   2   0   0   0   2   2   2   0   2   2   2   2   0   0   2   0   0   0   0   0   2   0   0   2   2   0   2   0   0   2   0   0   2   0   0   0   0   2   2   2   0   0   0   2   2   0   2   2   2   2   2   2   2   0   2   0   0   2   0   0   2   0   0   2   0   2   2   2
 MK-6-10                0   2   0   0   0   2   2   2   0   0   2   0   0   2   2   2   2   0   0   0   0   0   0   0   2   2   0   0   0   2   2   0   2   0   2   2   2   0   2   2   2   0   0   2   2   0   0   2   2   2   2   0   0   2   0   2   2   2   0   2   2   0   2   0   2   0   2   2   0   2   2   0   0   2   2   2   2   2   2   0   0   2   2   0   2   2   2   2   2   2   0   0   2   0   0   2   0   2   2   0   0   2   0   2   2   2   0   2   0   2   2   2   0   0   2   2   0   2   2   2   2   0   2   0   2   0   2   2   0   2   2   2   2   0   0   0   2   2   2   0   2   0   2   2   0   0   2   0   2   0   0   0   2   0   0   2   2   0   0   0   0   2   0   0   2   2   0   0   2   2   2   2   0   0   0   2   2   0   2   2   2   2   2   0   2   0   2   0   0   2   2   0   2   0   0   2   0   2   2   2
 MK-6-11                0   2   0   0   2   2   2   2   0   0   2   0   0   2   2   2   2   0   0   0   0   0   0   0   2   2   0   0   0   2   2   0   0   0   0   2   2   2   2   2   0   0   0   2   2   0   0   2   2   2   2   0   0   2   0   2   2   2   0   2   2   0   2   0   2   0   2   2   0   2   2   0   0   0   2   2   2   2   2   0   0   2   2   0   2   2   2   0   2   2   0   0   2   2   2   2   0   2   2   0   0   2   0   2   2   2   0   2   0   2   0   2   2   0   2   2   0   2   2   2   2   0   2   0   2   2   2   2   0   2   2   2   2   2   2   2   2   2   2   0   2   0   0   0   0   0   2   0   2   0   0   0   2   0   0   2   2   0   0   2   0   2   2   0   2   2   0   2   2   2   2   2   0   0   0   2   2   0   2   2   2   2   2   0   2   0   2   2   0   2   2   2   2   0   2   2   0   2   2   2
 MK-6-12                0   2   0   2   2   2   2   2   0   0   2   0   0   2   2   2   2   0   0   0   0   0   0   0   2   2   0   0   0   2   2   0   0   0   0   2   2   2   2   2   0   0   0   2   2   0   0   2   2   2   2   0   0   2   0   2   2   0   0   2   2   2   2   0   2   0   2   2   0   2   2   0   0   0   2   2   2   2   2   0   0   2   2   0   2   2   2   2   2   2   0   0   2   2   2   2   0   2   0   0   0   2   0   2   2   2   0   2   2   2   0   0   2   0   2   2   0   0   2   2   2   0   2   0   2   2   2   2   0   2   2   2   2   2   2   2   2   2   2   0   2   0   0   0   0   0   2   0   2   0   0   0   2   0   0   2   2   0   0   2   0   2   2   0   2   2   2   2   2   2   2   2   0   0   0   2   2   0   2   2   2   2   2   0   2   0   2   2   0   2   2   2   2   0   2   2   0   2   2   2
 MK-6-13                0   2   2   2   2   2   2   2   0   0   2   0   0   2   2   2   2   0   0   0   0   0   0   0   2   2   0   0   0   2   2   0   0   0   0   2   2   2   2   2   0   0   0   2   2   0   0   2   2   2   2   0   0   0   0   2   0   0   0   2   2   2   2   0   2   0   2   2   0   0   2   2   0   0   2   2   2   2   2   0   0   2   2   0   0   2   2   2   2   2   0   0   2   2   2   2   0   2   0   0   0   2   0   2   2   2   2   2   2   2   0   2   2   0   2   2   0   0   2   2   2   0   0   0   2   2   2   0   0   2   2   2   2   2   2   2   2   2   2   0   2   0   0   0   0   0   2   0   2   2   0   0   2   0   0   2   2   0   0   2   0   2   2   0   2   2   2   2   2   2   2   2   0   0   0   2   2   0   2   2   2   2   2   2   2   0   2   0   0   2   2   0   2   0   2   0   0   2   2   2
 MK-6-14                0   2   2   2   2   2   2   2   0   0   0   0   0   2   2   2   2   0   2   0   2   0   0   0   2   2   0   0   0   2   2   2   0   0   0   2   2   2   2   2   2   2   0   2   2   2   0   2   0   2   2   0   0   0   0   2   0   0   0   0   2   2   2   0   2   0   2   2   0   0   2   2   0   0   2   2   2   2   2   0   0   2   2   0   2   2   2   2   2   2   0   0   2   2   0   2   0   2   0   0   2   2   0   2   2   2   2   2   2   2   0   0   2   0   2   2   0   0   2   2   2   0   0   0   2   2   2   0   0   2   2   2   2   2   2   2   2   2   2   0   2   0   0   0   0   0   2   0   2   2   0   0   2   0   0   2   2   0   0   2   0   2   2   0   2   2   2   2   0   2   2   2   0   0   0   2   0   0   2   2   2   2   2   2   2   0   2   0   0   2   2   0   2   0   2   0   0   2   2   2
 MK-6-15                0   2   2   2   2   0   2   2   0   0   0   0   0   2   2   2   2   0   2   0   2   0   0   0   2   2   2   0   0   2   2   2   0   0   0   2   2   2   2   2   2   2   0   2   2   2   0   2   0   2   2   0   2   0   0   2   0   0   0   0   2   2   2   0   2   0   2   2   0   0   2   2   0   0   2   2   2   2   2   0   2   2   2   0   2   2   2   2   2   2   0   0   2   2   0   2   0   2   0   0   2   2   0   2   2   2   2   2   2   0   0   0   2   0   2   2   0   2   2   2   2   0   0   0   2   2   2   0   0   2   2   2   2   2   2   2   2   2   0   0   2   0   0   0   0   0   2   0   2   2   0   0   2   2   0   2   2   0   0   2   0   2   0   0   2   2   2   2   0   2   2   0   0   0   0   2   0   0   2   2   2   2   2   2   2   0   2   0   0   2   2   2   0   0   2   0   0   2   2   2
 MK-6-16                0   2   2   2   0   0   2   2   0   0   0   0   0   2   2   2   2   0   2   0   2   0   0   0   0   2   2   0   0   2   0   2   0   0   0   2   2   2   2   2   2   0   0   2   2   2   0   2   0   2   2   0   2   0   0   2   0   0   0   0   2   0   2   0   2   0   2   2   0   0   2   2   0   2   2   2   2   2   2   0   2   2   2   0   0   2   2   2   2   2   2   0   2   2   0   2   0   2   0   0   2   2   0   2   0   2   2   2   2   0   0   0   2   0   2   2   0   2   2   2   2   0   0   0   2   2   2   0   0   2   2   2   2   2   2   2   2   0   0   0   2   0   0   2   0   0   2   0   2   2   0   0   0   0   0   2   2   0   0   2   2   0   0   0   2   0   2   0   0   2   2   0   0   0   0   2   0   0   2   2   2   2   2   2   2   0   2   0   0   2   2   2   0   0   2   0   0   2   2   2
 
!****************************************** Phenotypic Data **********************************************************
!-100.0 is resevred for missing phenotype
SimulatedTrait1        16.8916   16.0368   16.6975   16.1514   14.6834   17.0758   13.7122   15.3776   15.2174   13.3808   14.8022   15.5514   13.3988   12.4808   15.0531   15.1838   14.9013   15.8598   14.1408   16.1974   12.7368   16.1876   15.1436   13.2366   15.7877   16.9049   15.6866   15.0349   16.2210   14.9866   15.8570   16.1579   14.8442   15.9398   14.1029   16.1658   15.5984   16.8594   17.5632   14.2861   14.4626   16.6788   15.1177   15.3341   13.1539   12.8500   16.1835   14.3804   12.9334   14.1271   14.8917   14.6097   15.0228   12.7928   14.0125   13.6778   14.4829   13.9642   16.2256   18.7010   14.4748   13.7008   15.4562   16.1662   14.5725   16.2907   16.4864   12.7412   14.3888   14.8364   16.6518   14.6050   13.0164   15.5436   14.8638   14.4872   16.6298   12.7938   14.5678   13.8304   13.6296   15.0979   14.5792   13.6449   16.9438   16.5383   16.2596   15.0412   14.7747   15.0621   16.5037   16.5124   14.2344   15.0536   14.9235   14.7860   15.3276   15.5527   15.8687   15.3012   13.3723   15.5848   15.0254   14.1231   14.9374   15.1916   14.4573   14.9556   11.6972   15.0478   14.3230   14.8130   15.7468   13.0229   14.9302   14.9508   16.2957   15.3686   16.6425   14.0531   14.4625   14.3497   15.6637   12.6727   15.3217   17.1594   15.6779   12.7722   15.9141   15.3560   16.7034   13.4583   13.1266   13.6715   14.9932   17.0198   15.4263   15.1319   15.1773   14.2993   15.4221   14.4867   15.5426   15.7647   15.6730   16.8838   15.4091   14.2481   15.3771   13.9717   13.9081   14.1743   17.7324   13.5248   15.8740   16.7982   14.3332   15.0766   14.7167   15.4033   16.2179   16.5267   15.4818   14.3314   14.1112   16.0677   14.0782   12.5228   17.4202   14.9740   15.2157   15.8310   17.1084   15.4026   15.8918   13.9068   13.5595   13.5659   17.4332   14.8790   15.5694   15.3455   15.1697   15.5493   15.0344   13.9540   13.5880   15.3880   13.9949   15.8052   16.3951   14.0273   13.1799   12.3615   13.2757   15.2816   14.3602   16.5008   13.2027   14.5172
SimulatedTrait2         9.4401   10.3999    9.7784    8.8022   10.8804    8.9199   10.4979    8.8569    9.1848   10.0425    9.8843   10.6974    9.6713   11.0222    9.1053    9.3752   10.3995   10.3089   10.0888   10.1507   10.9266   10.1817   10.8787   10.2547    9.0319    9.4834    8.9411    9.4798    9.5209    9.1932    9.2695    9.7354    9.3423    8.3901   11.2176    9.5955    9.6915    9.0247    8.5651   10.2707    9.4572   10.2796    9.7999    9.3437   10.4802   10.9327   10.3876   10.8469   11.4656   10.5418   10.3259   10.8430   11.4341   10.9083   10.6211   10.6857    9.2677   10.1016    9.3281    9.6637   10.3629    9.7037   10.0114   10.5323   10.3524    8.8571    9.4241   10.6937    9.5838    9.6204   10.4913    9.8726    9.8751    9.2325    9.8994   10.5484    8.8841   10.2656   10.3373    9.4386   10.3989    9.9229   10.9472    9.9694    9.3303    9.3844    9.8492    9.6008   10.5172   10.8625    9.6192    9.7440   10.4857   10.6536    9.9667   10.6210    9.9167    9.4558   11.2155   10.1796   10.7105   10.7305   11.1528   10.8461   10.0668   10.4259   10.7132   10.1671   10.1335    9.8352    9.6736    9.1442   10.0916   10.9008    9.4075   11.1820    9.6931   10.2678    9.3201   10.6973   10.2484   10.8258    9.7945   10.4080    9.4107    8.9859   10.9902   10.2566   11.0169    9.8493    8.9443   10.6233   11.2350    9.7967    9.4672    9.5837    9.5377   10.6676   10.7677    9.5291    9.5592   10.6923   10.3050    9.2181    8.8980    9.1363    9.3621   10.4779    9.4785   10.4618   10.6504   10.4400   10.1468    9.1862    9.2740    9.5292   10.7122    9.7310    9.8393   10.6442    9.9146   10.6960    8.5945   10.1541    9.3079    9.0941   10.0158   11.2301    9.0637   10.8897   10.6017    8.5735    9.6085    9.2878   10.5703    9.7079   10.7518    9.7852   10.0634    9.4029   11.1304   10.6076    8.7257    9.9797   10.5708   11.1580   10.5455   10.6560   10.8494    8.9948    9.0477   10.0698   11.2094   10.8904   10.7475   10.5492   11.2124    9.3650   10.1704   10.9905
 
