# Supplementary material for: Inclusive Composite Interval Mapping of QTL by Environment Interactions in Biparental Populations
Source: PLoS One. 2015 Jul 10;10(7):e0132414. doi: 10.1371/journal.pone.0132414 (PMC4498613; doi:10.1371/journal.pone.0132414)
Supplement: S5 File — (ZIP) [file pone.0132414.s005.zip › H=0.5/L1/run_00195.met]

!**********************Note: lines staring with "!" are remarks and will be ignored in the program********************
!*********************************General Information**********************************
!Assuming F1 = P1 x P2, populations available in QTL IciMapping are: 
!  1, P1BC1F1 = P1 x F1, the first backcrossing where P1 is used as the recurrent parent;
!  2, P2BC1F1 = P2 x F1, the first backcrossing where P2 is used as the recurrent parent;
!  3, F1DH, F1-derived doubled haploids; 
!  4, RIL or F1RIL, recombination inbred lines through the repeated selfing of F1;
!  5, P1BC1RIL, recombination inbred lines through the repeated selfing of P1BC1F1;
!  6, P2BC1RIL, recombination inbred lines through the repeated selfing of P2BC1F1;
!  7, F2, the selfing generation of F1;
!  8, F3, the selfing generation of F2;
!  9, P1BC2F1, the second backcrossing where P1 is used as the recurrent parent; 
! 10, P2BC2F1, the second backcrossing where P2 is used as the recurrent parent;
! 11, P1BC2RIL, recombination inred lines through the repeated selfing of P1BC2F1; 
! 12, P2BC2RIL, recombination inred lines through the repeated selfing of P2BC2F1; 
! 13, P1BC1F2, the selfing generation of P1BC1F1; 
! 14, P2BC1F2, the selfing generation of P2BC1F1; 
! 15, P1BC2F2, the selfing generation of P1BC2F1; 
! 16, P2BC2F2, the selfing generation of P2BC2F1; 
! 17, P1BC1DH, P1BC1F1-derived doubled haploids; 
! 18, P2BC1DH, P2BC1F1-derived doubled haploids; 
! 19, P1BC2DH, P1BC2F1-derived doubled haploids; 
! 20, P2BC2DH, P2BC2F1-derived doubled haploids; 
   3      !Mapping Population (see remarks above)
   2      !Mapping Function (1 for Kosambi; 2 for Haldane; 3 for Morgan)
   2      !Marker Space Type (1 for intervals; 2 for positions)
   1      !Marker Space Unit(1 for centiMorgans; 2 for Morgan)
   6      !Number of Chromosomes (or Linkage Groups)
 200      !Size of the mapping population
   2      !Number of environments
 
!***************************************** Chromosomes and Linkage Maps **********************************************
!Chromosome                 NumMarkers
-CH1                        16
-CH2                        16
-CH3                        16
-CH4                        16
-CH5                        16
-CH6                        16
!Linkage map (Marker name followed by position or the interval length)
 MK-1-1                1     0.000
 MK-1-2                1    10.000
 MK-1-3                1    20.000
 MK-1-4                1    30.000
 MK-1-5                1    40.000
 MK-1-6                1    50.000
 MK-1-7                1    60.000
 MK-1-8                1    70.000
 MK-1-9                1    80.000
 MK-1-10               1    90.000
 MK-1-11               1   100.000
 MK-1-12               1   110.000
 MK-1-13               1   120.000
 MK-1-14               1   130.000
 MK-1-15               1   140.000
 MK-1-16               1   150.000
 MK-2-1                2     0.000
 MK-2-2                2    10.000
 MK-2-3                2    20.000
 MK-2-4                2    30.000
 MK-2-5                2    40.000
 MK-2-6                2    50.000
 MK-2-7                2    60.000
 MK-2-8                2    70.000
 MK-2-9                2    80.000
 MK-2-10               2    90.000
 MK-2-11               2   100.000
 MK-2-12               2   110.000
 MK-2-13               2   120.000
 MK-2-14               2   130.000
 MK-2-15               2   140.000
 MK-2-16               2   150.000
 MK-3-1                3     0.000
 MK-3-2                3    10.000
 MK-3-3                3    20.000
 MK-3-4                3    30.000
 MK-3-5                3    40.000
 MK-3-6                3    50.000
 MK-3-7                3    60.000
 MK-3-8                3    70.000
 MK-3-9                3    80.000
 MK-3-10               3    90.000
 MK-3-11               3   100.000
 MK-3-12               3   110.000
 MK-3-13               3   120.000
 MK-3-14               3   130.000
 MK-3-15               3   140.000
 MK-3-16               3   150.000
 MK-4-1                4     0.000
 MK-4-2                4    10.000
 MK-4-3                4    20.000
 MK-4-4                4    30.000
 MK-4-5                4    40.000
 MK-4-6                4    50.000
 MK-4-7                4    60.000
 MK-4-8                4    70.000
 MK-4-9                4    80.000
 MK-4-10               4    90.000
 MK-4-11               4   100.000
 MK-4-12               4   110.000
 MK-4-13               4   120.000
 MK-4-14               4   130.000
 MK-4-15               4   140.000
 MK-4-16               4   150.000
 MK-5-1                5     0.000
 MK-5-2                5    10.000
 MK-5-3                5    20.000
 MK-5-4                5    30.000
 MK-5-5                5    40.000
 MK-5-6                5    50.000
 MK-5-7                5    60.000
 MK-5-8                5    70.000
 MK-5-9                5    80.000
 MK-5-10               5    90.000
 MK-5-11               5   100.000
 MK-5-12               5   110.000
 MK-5-13               5   120.000
 MK-5-14               5   130.000
 MK-5-15               5   140.000
 MK-5-16               5   150.000
 MK-6-1                6     0.000
 MK-6-2                6    10.000
 MK-6-3                6    20.000
 MK-6-4                6    30.000
 MK-6-5                6    40.000
 MK-6-6                6    50.000
 MK-6-7                6    60.000
 MK-6-8                6    70.000
 MK-6-9                6    80.000
 MK-6-10               6    90.000
 MK-6-11               6   100.000
 MK-6-12               6   110.000
 MK-6-13               6   120.000
 MK-6-14               6   130.000
 MK-6-15               6   140.000
 MK-6-16               6   150.000
!*********************************** Marker Types ********************************************************************
!Co-dominant marker: When heterozygote F1 is present, P1 is coded as 2, F1 is coded as 1, and P2 is coded as 0; Otherwise, P1 is coded as 2, and P2 is coded as 0. 
!Dominant marker: When heterozygote F1 is present, P1 and F1 are coded as 12, and P2 is coded as 0; Otherwise, P1 is coded as 2, and P2 is coded as 0.  
!Recessive markers: When heterozygote F1 is present, P1 is coded as 2, and F1 and P2 are coded as 10; Otherwise, P1 is coded as 2, and P2 is coded as 0. 
!Missing marker is coded as -1. 
 MK-1-1                 2   2   2   2   2   0   2   2   0   2   0   0   0   2   2   0   2   2   2   0   0   2   0   2   0   2   2   2   2   2   2   2   0   0   2   2   2   2   2   0   0   0   2   0   0   0   0   0   2   2   2   0   0   2   0   2   2   0   0   0   2   0   2   0   2   0   2   2   0   0   2   0   2   0   2   0   2   2   0   0   0   2   2   2   0   2   2   0   2   2   2   2   2   0   0   0   0   2   2   0   0   2   0   2   2   0   2   2   0   2   2   2   2   0   0   0   2   0   2   2   2   2   0   2   0   0   0   2   0   2   0   0   0   2   0   0   0   2   2   0   2   0   2   0   2   0   0   2   2   2   2   2   0   0   2   0   2   0   0   2   2   2   0   0   0   2   2   0   0   0   0   0   2   2   2   0   2   0   2   0   0   0   2   2   0   0   0   2   2   0   0   0   2   0   2   0   2   0   0   0
 MK-1-2                 2   0   0   2   2   0   2   2   0   2   2   0   0   2   2   0   2   2   2   0   0   2   0   2   0   0   2   2   2   2   2   2   0   0   2   2   0   0   2   0   2   0   2   2   0   0   0   0   2   2   2   0   0   2   0   2   2   2   0   0   2   0   2   0   0   2   2   2   0   0   2   0   2   0   2   0   2   2   0   0   2   2   2   2   0   2   2   0   2   0   2   2   2   0   0   0   0   2   2   0   2   2   2   2   2   0   2   2   0   2   2   2   0   2   0   0   2   0   0   2   0   0   0   2   0   0   0   2   2   2   0   0   0   0   0   0   0   2   2   0   2   2   2   0   2   0   0   2   2   2   2   2   0   0   2   0   2   0   0   2   2   2   0   0   0   2   2   0   0   0   0   0   2   2   2   0   2   0   2   0   0   0   2   2   0   0   0   2   0   0   0   0   2   0   2   0   2   0   0   0
 MK-1-3                 2   0   2   2   2   0   2   2   0   2   2   0   0   2   2   0   2   2   2   0   0   2   0   2   0   0   2   2   2   2   2   2   2   0   2   2   0   0   2   0   2   0   0   2   0   0   0   0   2   2   0   2   0   2   0   0   0   2   0   0   2   0   2   0   0   0   2   2   0   0   2   0   2   0   0   0   2   2   0   0   2   2   2   2   0   2   2   0   2   0   2   2   2   0   0   0   0   2   2   0   2   2   2   2   2   0   2   2   0   2   2   2   0   2   0   2   2   0   0   2   0   0   0   2   2   0   0   2   2   2   0   0   0   0   0   0   0   2   2   0   2   2   2   0   2   0   0   2   2   2   2   2   0   2   2   2   2   0   0   2   2   2   0   0   0   2   2   0   0   0   0   0   2   2   2   2   2   0   2   0   0   0   2   2   2   0   0   2   0   0   0   0   0   0   2   0   2   0   0   0
 MK-1-4                 2   0   2   0   2   0   2   2   0   2   2   0   0   2   2   0   0   2   2   0   0   2   0   2   0   0   2   2   2   2   2   0   2   0   2   2   0   0   2   0   2   0   0   2   0   2   0   0   2   2   0   2   0   2   0   0   2   2   0   0   2   0   2   0   0   0   2   0   0   0   2   0   2   0   0   0   2   2   0   0   2   2   2   2   0   2   2   0   2   0   2   2   2   0   0   0   0   2   2   0   2   2   2   2   2   0   2   2   0   2   2   2   0   0   0   2   2   0   0   0   0   0   0   2   2   0   0   2   2   2   0   0   0   0   0   0   0   2   2   0   2   2   2   0   2   0   0   0   2   2   2   2   0   2   2   2   2   0   0   2   2   2   0   0   0   2   2   0   0   0   0   0   2   2   2   2   2   0   2   0   0   0   2   2   2   0   0   2   0   0   0   0   0   0   2   0   0   0   0   0
 MK-1-5                 2   0   0   2   2   2   2   2   0   2   2   0   0   2   2   0   0   2   2   0   0   2   0   2   0   0   2   2   2   2   2   0   0   0   2   2   0   0   2   0   2   0   0   2   0   2   0   0   2   2   0   2   0   2   0   0   2   2   0   2   2   0   2   0   0   0   2   0   0   0   2   0   2   0   0   0   2   2   0   0   2   2   2   2   0   2   0   0   2   0   2   2   2   0   0   2   0   2   2   2   2   2   2   2   2   0   2   2   2   2   2   2   0   0   0   2   2   0   0   0   0   0   0   2   2   0   0   2   2   2   0   2   0   0   0   0   0   2   2   0   2   2   2   0   2   0   0   0   2   2   2   2   0   2   2   2   2   0   0   2   2   2   0   0   0   2   2   0   0   0   0   0   2   2   2   2   2   0   2   0   0   0   2   2   0   0   0   2   0   2   0   0   0   0   2   0   0   0   0   0
 MK-1-6                 2   0   0   2   2   2   2   2   0   2   2   2   2   2   2   0   0   2   2   2   0   0   0   2   0   2   2   2   2   2   2   0   0   0   2   2   0   0   2   0   2   0   2   0   0   2   0   0   2   2   0   2   0   2   0   2   2   2   0   2   0   0   2   0   0   0   2   2   0   0   2   0   0   0   0   0   2   2   2   2   2   2   2   2   0   2   0   0   2   0   2   2   0   0   0   2   0   0   2   0   2   2   2   2   2   0   2   2   2   2   2   0   0   0   0   2   0   0   0   0   0   0   0   2   2   0   0   2   2   2   2   2   0   0   0   2   0   2   0   0   2   2   2   0   2   0   0   0   2   2   2   2   0   2   2   0   2   0   0   2   2   2   0   0   0   2   2   0   0   2   0   0   2   0   0   2   2   0   2   0   0   0   2   2   0   0   0   2   0   2   0   0   0   0   2   0   0   0   0   0
 MK-1-7                 2   0   0   2   2   2   2   2   0   2   2   2   2   2   2   0   0   0   2   2   0   0   0   0   0   2   2   2   0   2   2   0   0   0   0   2   0   0   2   0   2   0   2   2   0   2   0   0   0   2   0   2   0   2   0   2   2   2   0   2   0   0   0   0   0   2   2   2   0   2   2   0   0   0   0   0   2   2   2   2   2   2   2   2   0   2   0   0   0   0   2   2   0   0   0   2   0   0   2   0   2   2   2   2   2   0   2   2   2   2   2   0   0   0   0   2   0   0   0   2   0   0   0   2   2   0   0   2   2   2   2   2   0   0   0   0   0   2   0   0   2   0   2   0   2   0   0   2   2   2   2   2   0   2   2   0   2   0   0   2   2   2   0   2   0   2   2   0   0   2   0   0   2   0   0   2   2   0   2   2   0   0   2   0   0   0   0   2   0   2   0   0   0   0   2   0   0   0   0   0
 MK-1-8                 2   0   0   0   2   2   2   2   0   2   2   0   2   2   2   0   0   0   2   0   0   0   0   0   0   2   2   2   0   0   0   0   2   0   2   2   0   0   2   0   2   2   2   2   0   2   0   0   0   2   2   2   0   2   0   2   2   2   0   2   0   0   0   0   0   2   2   2   0   0   2   0   0   0   0   0   2   2   2   0   2   2   2   0   0   2   0   0   0   0   0   2   0   0   0   2   2   0   0   0   2   0   2   2   2   0   2   2   2   2   2   0   0   0   0   2   0   0   0   2   0   0   0   0   2   0   0   2   0   2   2   2   0   0   0   0   0   2   0   0   2   0   2   0   2   2   0   2   2   2   2   2   0   2   2   0   2   0   0   2   0   2   0   2   0   2   2   0   0   2   0   0   2   0   0   2   2   0   2   2   0   0   2   0   0   0   0   2   2   2   0   0   0   0   0   0   0   0   0   0
 MK-1-9                 2   0   2   0   0   2   0   2   0   2   2   0   2   2   2   2   0   2   2   0   0   0   0   0   0   2   2   2   0   2   0   0   2   0   2   2   0   0   2   0   2   2   2   2   0   2   0   0   0   2   2   2   2   2   0   2   2   2   0   2   0   0   0   0   2   2   2   2   0   0   2   0   0   0   0   0   0   2   2   0   2   2   2   0   0   2   0   0   0   0   0   2   0   0   2   2   2   0   0   0   2   0   2   2   0   0   2   2   2   2   2   0   0   0   2   2   0   0   0   2   0   0   0   0   2   0   0   2   2   2   2   2   0   0   0   2   2   0   2   0   2   0   2   0   2   2   0   2   2   2   0   2   2   2   2   0   2   0   0   2   0   2   0   2   0   2   2   0   0   2   0   0   2   0   0   2   2   0   2   2   0   0   0   0   0   0   0   2   2   2   0   0   0   0   0   0   2   0   0   0
 MK-1-10                2   0   2   0   0   2   2   2   0   2   2   0   2   2   2   2   0   2   2   0   0   2   0   0   2   2   2   2   0   2   0   0   2   0   2   2   0   2   2   0   2   2   2   2   0   2   0   0   0   2   2   2   2   2   0   2   2   2   0   2   0   0   0   0   2   2   2   2   0   0   2   0   0   0   2   0   0   2   2   0   2   2   2   0   0   2   0   0   0   0   2   2   0   0   2   2   2   0   0   0   2   0   2   2   0   0   2   2   2   2   2   0   0   0   2   2   0   0   0   2   0   0   0   0   2   0   0   2   2   2   2   2   0   0   0   2   2   2   2   2   2   0   2   0   2   2   0   2   2   2   0   0   2   2   2   0   2   0   2   2   0   2   0   2   2   2   2   0   0   2   2   0   2   0   0   2   2   0   0   2   0   0   0   0   0   0   0   0   2   2   0   0   0   0   0   0   2   0   0   0
 MK-1-11                2   0   2   0   0   2   2   2   0   2   2   0   2   2   2   2   0   2   2   0   0   2   0   0   2   2   2   2   0   2   0   0   2   2   2   0   2   2   0   0   2   2   2   2   0   2   0   0   0   2   2   2   0   2   0   2   2   2   0   2   0   0   0   0   2   2   2   2   0   2   2   2   0   0   2   0   0   2   2   0   2   2   2   0   0   0   0   0   0   0   2   2   0   0   0   2   2   0   0   0   2   0   2   2   0   2   2   2   2   2   2   0   0   0   0   0   0   0   2   2   0   0   0   0   2   0   0   2   2   2   2   2   0   0   0   2   2   2   2   2   2   0   2   0   2   2   0   2   2   2   0   0   2   2   0   0   2   0   2   2   0   2   0   2   2   0   2   0   0   0   2   0   2   0   0   0   2   0   0   2   0   2   0   0   0   0   0   0   2   2   0   0   0   0   0   0   2   0   0   0
 MK-1-12                2   0   0   0   0   0   2   2   0   2   2   0   2   2   2   2   2   2   2   0   0   2   0   0   2   2   2   2   2   2   0   0   2   2   2   0   2   2   0   0   2   2   2   2   0   2   0   0   0   2   2   2   0   2   0   2   2   2   0   2   2   0   0   0   2   2   2   0   0   2   2   2   0   0   0   0   0   2   0   0   2   2   2   0   0   0   0   0   0   0   2   2   0   0   0   2   2   0   0   0   2   2   2   2   0   2   2   2   2   2   2   0   0   0   0   0   0   0   2   2   0   0   0   2   2   0   0   2   2   0   2   2   0   0   0   2   2   2   2   0   2   0   2   0   2   2   0   2   2   2   0   2   2   2   0   0   2   0   2   2   0   2   0   0   2   0   2   0   0   0   2   0   2   0   0   0   2   2   0   2   0   2   0   0   0   0   0   0   2   0   0   0   0   0   0   0   2   0   0   0
 MK-1-13                2   0   0   0   0   0   2   2   0   2   2   0   2   2   2   2   2   2   2   0   0   2   0   0   2   2   2   2   2   2   0   0   2   2   2   0   2   2   0   0   2   2   2   2   0   2   2   0   0   2   2   2   0   2   0   2   2   2   0   2   2   0   0   2   2   2   2   0   2   2   2   2   0   0   0   0   0   2   0   0   2   2   2   0   0   0   0   0   0   0   2   2   0   0   0   2   2   0   0   0   2   2   2   2   0   2   2   2   2   2   2   0   0   0   0   0   0   0   2   2   0   0   0   2   2   0   0   2   2   0   2   2   0   2   0   2   2   2   2   2   2   0   2   2   2   2   0   2   2   2   0   2   2   0   0   0   2   0   2   2   0   2   2   0   2   0   2   0   0   0   2   0   2   0   2   0   2   2   0   2   0   2   2   0   0   0   0   0   0   0   0   0   0   0   2   0   2   0   0   0
 MK-1-14                2   0   0   0   2   0   0   0   0   2   2   0   2   2   2   2   2   2   0   0   2   2   0   0   0   2   2   2   2   2   0   0   2   2   2   0   2   2   2   0   2   2   2   2   0   2   2   0   2   2   2   2   0   2   0   2   0   2   0   2   2   2   2   2   0   2   2   0   2   2   2   2   0   0   0   0   0   2   2   0   2   2   2   0   0   0   0   0   0   0   2   2   0   0   0   2   2   0   0   0   2   2   2   2   0   2   2   2   2   2   0   0   0   2   0   0   0   0   0   2   0   2   2   2   2   0   2   2   2   0   2   2   2   2   0   2   0   2   2   2   2   2   2   2   2   2   0   2   2   2   0   2   2   0   0   2   2   0   2   2   0   2   2   0   2   0   2   0   0   0   0   0   2   2   2   0   2   2   0   2   0   2   0   0   0   2   0   0   0   0   0   2   0   0   2   0   2   0   0   0
 MK-1-15                2   0   0   0   2   0   0   0   0   2   2   0   2   2   2   2   0   2   0   0   2   2   0   2   0   2   2   2   0   2   0   2   2   2   2   0   2   2   2   0   2   2   2   2   0   2   2   0   0   2   2   2   0   2   0   2   0   2   0   2   2   2   2   2   0   2   2   0   2   2   2   2   0   0   0   0   0   2   0   0   2   2   2   0   0   0   0   0   0   0   2   2   0   0   0   2   2   0   0   0   2   2   2   2   0   2   2   2   0   2   2   0   0   2   0   0   2   0   0   2   0   2   2   2   2   0   2   2   2   0   2   2   0   2   0   2   0   2   2   2   2   2   2   2   2   2   0   0   2   2   0   2   2   2   0   2   2   0   2   2   0   2   2   0   2   0   2   0   0   2   0   2   0   2   2   0   2   2   0   2   0   2   2   0   2   2   2   0   0   0   0   2   0   0   2   0   2   0   0   0
 MK-1-16                2   0   0   0   2   0   0   0   0   2   2   0   2   2   2   0   0   2   0   0   2   2   0   2   0   2   0   2   0   2   0   2   2   2   2   0   2   2   2   0   2   2   2   2   0   2   2   0   0   2   2   2   2   2   0   2   0   2   0   2   2   2   2   2   2   2   2   0   2   2   2   2   0   0   2   2   0   2   0   0   2   2   2   0   0   0   0   0   0   0   2   2   0   0   0   2   2   0   0   0   2   2   2   2   0   2   2   2   2   2   2   0   0   0   0   0   2   0   0   0   0   0   2   0   2   0   2   2   2   0   2   2   0   2   0   2   0   2   2   2   2   2   2   2   2   2   0   0   2   2   0   2   2   2   0   2   2   0   2   2   0   0   2   0   2   2   2   0   0   2   0   2   0   2   2   0   2   0   0   2   0   2   0   0   0   2   2   0   0   0   0   2   0   0   2   0   2   0   0   0
 MK-2-1                 0   0   0   0   2   0   2   2   2   0   2   2   2   0   0   0   0   2   0   0   0   2   0   0   2   0   2   2   2   0   2   2   2   0   0   0   0   2   0   2   0   0   2   0   0   0   2   2   2   0   0   0   2   2   0   0   0   0   2   2   0   0   2   0   0   2   2   0   2   2   2   0   0   2   0   0   2   2   0   2   2   0   0   2   2   2   2   2   0   2   0   0   2   0   0   2   2   0   0   2   0   2   0   2   0   2   2   2   2   2   0   0   2   0   2   2   0   0   0   2   0   0   0   0   0   0   2   2   0   2   2   2   2   2   0   2   0   0   2   0   0   2   2   2   0   2   2   0   2   2   2   2   0   2   2   2   2   2   2   2   2   0   2   2   2   0   2   0   2   0   2   0   0   2   0   2   2   0   2   0   0   0   0   2   2   0   2   0   2   0   0   0   2   2   2   2   2   0   2   2
 MK-2-2                 0   0   2   0   2   0   2   2   2   0   2   2   2   0   0   0   2   2   2   2   0   2   0   0   2   0   2   0   2   0   2   2   2   0   0   0   0   2   0   2   0   0   2   0   0   0   2   0   2   0   0   0   2   2   0   2   0   0   2   2   0   0   2   2   0   2   2   0   2   2   0   0   0   2   0   0   2   2   0   2   2   0   0   2   2   0   2   2   0   2   0   0   2   0   0   0   2   0   0   0   0   2   0   2   0   2   0   2   2   2   0   0   2   0   0   2   2   0   0   2   0   0   0   0   0   0   2   2   0   2   2   2   2   2   0   0   0   0   2   0   0   0   2   2   0   2   2   2   2   2   2   2   0   2   2   2   2   2   2   0   2   0   2   2   2   0   2   0   0   0   2   2   2   2   2   2   2   0   2   0   0   0   0   2   2   0   2   0   2   0   0   0   2   2   2   2   2   0   2   2
 MK-2-3                 0   0   2   0   2   0   2   0   2   0   2   2   2   0   0   0   2   2   2   2   0   2   0   0   2   0   2   0   2   0   2   2   2   0   0   2   0   2   0   2   0   0   2   2   0   2   2   2   2   0   0   0   2   2   0   2   0   0   2   2   0   0   2   2   0   2   2   0   2   2   0   0   0   2   0   0   2   2   0   2   2   0   0   2   2   0   2   2   0   2   0   2   2   0   0   0   2   0   0   0   0   2   0   2   0   2   0   2   2   2   0   0   2   0   0   2   2   0   0   2   0   0   2   0   0   0   2   2   0   2   2   0   0   2   0   0   0   0   2   0   0   2   2   0   0   2   2   2   2   2   2   0   0   2   2   2   2   2   0   0   2   0   2   2   2   0   2   0   2   2   2   0   2   2   2   2   2   0   2   0   0   0   0   2   2   0   2   0   0   2   0   2   2   2   2   2   2   0   2   2
 MK-2-4                 0   0   2   0   2   0   2   0   2   0   2   0   2   0   0   0   2   2   2   2   0   2   0   0   2   0   2   0   2   0   2   2   0   2   0   2   0   0   0   0   0   0   2   2   0   2   2   2   2   0   0   0   2   2   0   2   0   0   2   2   0   0   2   2   2   2   2   0   2   2   0   0   0   2   0   0   2   2   2   2   2   0   0   0   2   0   2   2   0   2   0   2   0   0   0   0   2   0   0   0   0   2   0   0   0   2   0   0   2   2   0   0   2   0   0   2   2   0   0   0   0   0   0   0   0   0   2   2   0   2   2   0   0   0   0   0   0   0   2   0   0   2   2   0   0   2   2   2   2   2   2   0   0   2   2   2   2   2   0   0   2   0   2   0   2   0   2   0   2   2   2   0   0   2   2   2   2   0   2   0   0   0   0   2   2   0   2   0   0   2   0   2   2   2   2   2   0   0   2   2
 MK-2-5                 0   0   2   0   2   0   2   0   2   0   0   0   2   0   0   2   2   2   2   0   0   2   2   0   2   0   2   0   0   0   2   2   0   2   0   2   0   0   0   0   2   0   2   2   0   2   2   2   0   0   0   0   2   2   0   2   0   0   0   2   0   0   2   2   2   2   2   2   2   2   0   0   0   2   2   0   2   2   2   2   2   0   0   2   2   0   2   2   0   2   0   2   0   0   0   0   2   0   0   0   0   2   0   0   0   2   0   0   2   2   0   0   2   0   0   2   2   0   0   0   0   0   0   0   0   0   2   2   0   2   2   0   0   0   0   0   0   0   0   0   0   2   2   0   2   2   2   2   2   2   2   0   2   2   2   2   2   2   0   0   2   0   0   0   2   0   2   0   2   2   2   0   0   2   2   0   2   0   2   0   0   0   0   0   0   0   2   0   0   2   2   2   2   0   2   2   0   0   2   2
 MK-2-6                 0   0   2   2   2   0   2   0   2   0   0   0   2   0   0   2   2   2   2   0   0   2   0   0   2   0   2   0   0   0   2   2   0   2   0   2   0   0   0   0   2   0   2   2   0   2   2   0   0   0   0   0   2   2   0   2   0   0   0   2   0   0   2   2   2   0   2   2   0   2   2   2   0   2   2   0   2   2   2   2   0   0   2   2   2   2   2   2   0   2   0   0   0   0   0   0   2   0   0   0   0   2   0   2   0   2   0   0   2   2   2   0   2   0   0   2   2   0   0   0   0   0   0   0   0   0   2   2   0   2   2   0   2   0   0   0   0   0   0   0   2   2   2   0   2   2   2   2   2   2   2   0   2   2   2   2   2   2   0   0   2   0   0   0   2   0   2   0   2   2   2   0   2   2   2   0   0   0   2   0   0   0   0   0   0   0   0   0   0   2   2   2   2   0   0   2   0   0   2   2
 MK-2-7                 0   0   2   2   2   0   2   0   2   0   2   0   2   0   0   2   2   2   2   0   0   2   0   0   2   0   2   0   0   0   2   2   0   2   0   2   0   0   0   0   2   0   2   2   0   2   0   0   0   0   0   2   2   2   0   2   2   0   0   2   0   0   0   2   2   0   2   2   0   2   2   2   0   2   2   0   0   2   2   2   0   0   2   2   2   2   2   2   0   0   0   0   0   0   0   0   0   0   0   0   0   2   0   2   0   2   2   2   2   2   2   0   2   0   0   2   2   0   0   0   0   0   0   0   0   0   2   2   0   2   2   0   2   0   0   0   0   0   0   0   2   2   2   0   0   2   2   2   2   2   2   0   2   2   2   2   2   2   0   0   2   0   0   0   2   0   2   0   2   2   2   0   2   2   2   0   0   0   2   0   0   0   0   2   0   0   0   0   0   2   2   2   2   2   2   2   0   0   2   2
 MK-2-8                 0   0   2   2   2   0   2   0   2   0   2   0   2   2   0   2   2   2   2   0   0   0   0   0   2   0   2   0   0   0   0   2   0   2   0   2   0   0   0   0   2   0   0   2   2   2   0   0   2   0   0   2   2   2   0   2   2   0   0   2   0   0   0   2   2   0   2   2   0   2   2   2   0   2   0   0   0   2   2   2   0   0   2   2   2   2   2   2   0   0   0   0   0   0   0   0   0   0   0   0   0   0   0   2   0   0   2   2   2   2   2   0   2   0   0   2   2   0   0   0   0   0   0   0   0   0   2   2   0   2   2   0   2   0   0   0   0   2   0   0   0   2   2   0   0   2   2   2   0   2   0   0   2   2   2   2   2   2   0   0   2   0   0   2   2   0   2   0   0   2   0   0   2   2   2   0   0   2   2   2   0   0   0   2   0   0   0   0   0   2   2   2   0   2   2   2   0   0   2   2
 MK-2-9                 0   2   2   2   0   0   0   0   2   0   2   0   2   2   0   2   2   2   2   0   2   0   0   0   2   0   2   0   0   0   0   2   0   2   0   2   0   0   0   0   2   0   2   2   2   2   0   0   2   0   0   2   2   2   0   2   2   0   0   0   0   0   0   2   2   0   2   2   0   2   2   2   0   2   0   0   2   2   2   2   0   0   2   2   0   2   2   2   0   0   0   0   0   0   0   2   2   0   0   0   2   0   0   2   0   0   2   2   2   2   2   0   2   0   0   2   2   0   0   0   0   0   0   0   0   0   2   2   0   2   2   2   2   0   0   0   2   2   0   0   0   2   2   0   0   2   2   2   0   0   0   0   2   2   2   0   0   2   0   0   2   0   0   2   2   2   2   0   0   2   0   0   2   2   2   0   0   2   2   2   0   0   0   2   0   0   0   2   2   2   2   2   0   2   2   2   0   0   2   2
 MK-2-10                0   2   0   2   0   0   0   0   2   0   2   0   2   2   0   2   2   2   2   0   2   0   0   0   2   0   2   0   0   0   0   2   0   2   2   2   0   0   0   0   2   0   2   2   2   2   0   0   2   2   0   2   2   2   0   2   2   0   0   0   0   0   0   2   2   0   2   2   0   2   2   2   0   2   0   0   2   2   2   2   0   0   0   2   0   2   0   2   0   0   0   2   0   0   0   2   2   2   0   0   2   0   0   2   0   0   0   2   2   2   2   0   2   0   0   2   2   0   0   0   2   0   0   0   0   0   2   2   0   2   2   0   2   0   0   0   2   2   2   0   0   2   2   0   0   2   2   2   0   0   0   0   2   2   2   2   0   2   0   0   2   0   0   2   2   2   2   0   0   2   2   0   2   2   2   0   0   2   2   2   0   0   0   2   0   0   0   2   2   2   2   2   0   2   2   2   0   0   2   2
 MK-2-11                0   2   0   2   0   0   2   0   2   0   2   0   2   2   0   2   2   2   2   0   2   2   0   0   2   0   2   0   2   0   0   0   0   0   2   2   2   0   0   0   0   0   2   2   2   2   0   0   2   2   2   2   2   2   0   2   2   0   0   0   0   0   0   2   2   0   2   2   0   2   2   2   0   2   0   0   2   2   2   2   0   0   0   0   0   2   0   2   2   0   0   2   0   0   0   2   2   2   0   0   2   0   2   2   0   0   0   2   2   2   2   0   2   0   2   2   2   0   0   0   2   0   0   0   0   2   2   0   0   2   2   0   2   0   0   0   2   2   2   2   0   2   2   0   0   2   2   0   0   0   0   0   2   2   2   0   0   2   0   0   2   0   0   2   2   2   2   0   0   2   2   0   2   2   2   0   0   2   2   2   0   0   2   2   2   0   0   2   2   2   2   2   0   2   2   2   2   0   2   2
 MK-2-12                0   2   2   2   0   0   2   0   2   0   2   0   2   2   0   0   2   2   2   0   2   2   0   0   2   0   2   0   2   0   0   0   0   0   0   2   2   0   0   0   0   0   2   2   2   2   0   0   2   2   2   2   2   2   0   2   2   0   2   0   0   0   0   2   0   0   2   2   0   2   2   2   0   2   0   0   0   2   2   2   0   0   0   0   0   2   0   2   2   0   2   2   0   0   0   2   2   2   0   0   2   0   2   2   0   0   0   2   2   2   2   0   2   0   2   2   2   2   0   0   2   0   0   0   0   2   2   0   0   2   2   0   2   0   0   0   2   2   2   2   0   2   2   0   0   2   2   0   0   0   0   0   2   2   2   0   0   2   2   0   2   0   0   2   2   2   2   2   0   2   2   0   2   0   2   0   0   2   2   2   0   0   2   2   2   0   0   0   2   2   2   2   0   2   2   2   2   0   2   2
 MK-2-13                0   2   2   2   0   0   2   2   2   0   2   0   2   2   0   0   0   2   2   0   2   2   2   0   2   0   2   0   2   0   0   0   0   0   0   2   2   0   0   0   0   0   2   2   0   2   0   0   2   2   2   2   2   2   0   2   2   0   0   0   0   0   0   2   0   0   2   2   0   2   2   2   0   2   0   2   0   2   2   2   2   0   0   0   0   2   0   2   2   0   2   2   2   0   0   2   2   2   0   0   2   0   2   0   0   0   0   0   2   2   2   0   0   0   2   0   2   2   0   0   2   0   0   0   0   2   2   0   0   2   2   0   2   0   0   0   2   2   2   2   0   2   2   0   0   0   2   0   2   2   0   0   2   2   2   2   2   2   2   0   2   0   0   2   2   2   2   2   2   0   2   0   2   0   2   0   0   2   2   2   0   0   2   2   2   0   0   0   2   2   2   2   0   2   2   2   2   0   2   2
 MK-2-14                0   2   0   2   0   0   2   2   2   0   2   0   2   2   0   2   0   2   2   0   2   0   2   0   2   0   2   0   2   2   0   0   0   0   0   2   2   0   0   0   0   0   2   2   0   2   0   2   2   0   2   2   2   2   0   2   2   0   0   0   0   0   0   2   0   0   2   2   0   2   2   2   0   2   0   2   0   0   2   2   2   0   2   0   0   2   0   2   2   0   2   2   0   0   0   2   2   2   0   0   2   0   2   0   0   0   0   0   2   2   2   0   0   0   2   0   2   2   0   0   2   0   0   0   0   2   0   0   0   2   2   0   2   0   2   0   2   2   2   0   0   2   2   0   0   0   2   0   2   2   2   0   2   2   2   2   2   2   2   0   2   0   0   2   2   2   2   0   2   0   0   0   2   0   2   0   0   2   2   2   0   0   2   2   2   0   0   2   2   2   0   2   0   2   0   2   2   0   2   2
 MK-2-15                0   2   0   2   0   0   2   2   2   0   2   0   2   2   0   2   0   2   2   0   2   0   2   0   2   0   2   0   2   2   0   0   0   0   0   2   2   0   0   0   0   0   2   2   0   2   0   2   2   0   2   2   2   2   0   2   2   0   0   0   0   0   0   2   0   0   2   2   2   2   2   2   0   2   0   2   0   0   2   2   2   0   0   0   0   2   0   2   2   0   2   2   0   0   0   2   2   2   0   0   2   2   2   0   0   0   0   0   2   2   2   0   0   0   2   2   2   2   2   0   2   0   0   0   0   2   0   0   0   0   2   0   2   0   2   2   2   2   2   0   2   2   2   0   0   0   2   0   2   2   2   0   2   2   2   2   2   2   2   0   2   0   0   2   2   2   2   0   2   0   0   0   2   0   2   0   0   2   2   2   0   0   2   2   2   0   0   2   2   2   0   2   0   2   0   2   2   2   0   2
 MK-2-16                0   2   0   2   0   0   2   2   2   0   2   0   2   2   0   2   0   2   2   0   2   0   2   0   2   0   2   0   2   2   0   0   0   0   0   2   2   0   0   0   0   0   2   2   0   2   0   2   2   0   2   2   2   2   0   2   2   0   0   0   2   0   0   2   0   0   2   2   2   2   2   2   0   2   2   2   0   0   2   2   2   2   0   0   0   0   0   2   2   0   2   2   0   0   0   2   2   2   0   0   2   2   2   0   0   0   0   2   2   2   2   2   0   0   0   2   2   2   2   0   2   0   2   0   0   2   0   0   0   0   2   0   2   0   2   2   2   2   2   0   0   2   2   0   0   2   2   0   2   2   2   0   2   2   2   2   2   2   2   0   2   0   0   2   2   2   2   0   0   0   0   0   0   0   2   0   0   2   2   2   0   0   2   0   2   0   0   2   2   2   0   2   0   2   0   2   2   2   0   2
 MK-3-1                 0   0   0   2   2   2   0   0   2   2   2   0   2   0   0   0   0   2   0   0   0   0   2   2   0   0   2   2   2   0   0   2   2   0   2   2   0   2   2   2   0   2   2   2   2   0   0   0   0   0   0   2   2   2   2   0   2   2   0   0   0   2   2   2   0   0   0   0   0   2   2   2   2   2   0   0   2   2   0   2   0   2   0   0   0   2   0   2   0   0   0   2   2   2   2   0   2   0   0   2   0   2   2   2   2   0   2   2   0   0   0   0   0   2   0   2   2   2   2   2   0   2   0   2   0   2   0   0   2   0   2   0   2   0   0   0   0   0   0   2   2   2   0   0   0   2   0   0   0   0   0   2   2   2   2   0   0   0   0   0   2   0   2   2   2   2   0   2   2   2   2   2   0   2   2   0   0   2   2   2   2   0   2   2   2   0   2   2   0   2   2   0   0   2   2   2   2   2   2   0
 MK-3-2                 2   0   0   2   2   2   0   0   2   0   2   0   0   0   0   0   0   2   0   0   0   0   2   2   0   0   2   2   0   0   0   2   2   0   2   2   0   2   2   2   0   2   2   0   2   0   0   0   0   0   0   2   2   2   0   0   2   2   0   0   0   2   2   2   0   0   0   0   0   2   2   2   2   2   2   0   2   2   0   2   0   2   0   0   0   2   0   2   0   0   0   2   2   2   2   0   2   0   0   0   0   2   2   2   2   0   2   2   0   0   0   0   0   2   0   2   2   0   2   2   0   2   0   2   0   2   0   0   2   0   2   2   2   0   0   0   0   0   0   2   2   2   0   0   0   2   0   0   0   0   0   2   2   2   2   0   0   0   0   0   2   0   2   2   2   2   0   2   2   2   2   2   0   2   2   0   0   2   2   2   2   0   2   2   2   0   2   2   0   0   2   0   0   2   2   2   2   2   2   0
 MK-3-3                 2   0   0   2   2   2   0   0   2   2   2   0   0   0   2   0   0   2   0   0   0   0   2   2   0   0   2   0   0   0   0   2   0   0   2   2   2   2   2   2   0   2   2   0   2   0   0   0   0   0   0   2   2   2   0   2   2   2   0   0   0   2   2   2   2   0   0   0   0   0   2   2   2   2   2   0   2   2   0   2   0   2   0   0   0   2   0   2   2   0   0   2   0   0   2   0   2   0   0   0   0   2   2   2   2   2   2   0   0   0   0   0   0   2   0   2   2   2   0   0   0   2   0   2   0   2   0   0   0   0   2   2   2   0   0   0   0   0   0   2   2   2   0   0   0   2   0   0   2   0   0   2   2   2   0   0   0   0   0   0   2   0   2   0   2   2   2   2   2   2   2   2   0   2   2   0   2   2   2   2   2   0   2   2   2   0   2   2   0   2   2   2   0   2   2   2   2   2   2   0
 MK-3-4                 2   0   0   2   2   2   0   0   2   2   2   0   0   0   2   0   0   2   0   0   0   0   2   2   0   2   2   0   0   0   0   2   2   0   0   2   2   2   2   2   0   2   2   0   2   0   0   0   0   0   0   2   2   2   0   2   2   2   2   0   0   2   2   2   2   2   0   0   0   0   2   2   2   2   2   0   2   2   2   2   0   2   0   0   0   2   0   2   2   0   0   2   0   0   2   0   2   0   0   0   0   2   2   2   2   2   2   0   0   0   2   0   2   2   0   2   2   0   0   0   0   0   0   2   0   2   0   0   0   0   2   2   2   2   0   0   0   0   0   2   2   2   0   0   0   2   0   0   2   2   0   2   2   2   0   0   0   0   0   0   2   0   2   0   2   2   2   2   0   2   2   2   0   2   2   0   2   2   2   0   2   0   2   2   2   0   2   2   0   2   2   2   0   2   2   2   2   2   2   0
 MK-3-5                 2   0   2   2   2   2   0   0   2   0   2   0   0   0   2   0   0   2   2   0   0   0   2   2   0   2   2   0   0   0   0   2   2   0   0   2   2   2   2   2   0   2   2   0   2   0   2   0   2   0   0   2   2   2   0   0   2   2   2   2   0   2   2   2   2   2   0   0   2   0   2   2   2   2   2   0   2   2   2   2   0   2   0   2   2   2   0   0   2   0   0   2   0   0   2   0   2   0   0   0   0   2   2   2   0   2   2   0   0   2   2   0   2   2   0   2   2   0   0   0   2   0   0   2   0   2   0   0   2   0   2   2   2   2   0   0   0   0   0   2   2   2   0   0   0   2   0   0   0   2   0   2   0   2   0   0   0   0   2   0   2   0   2   0   2   2   2   2   0   2   2   2   0   2   2   0   2   2   2   0   2   0   2   2   2   0   2   2   0   2   2   2   0   2   2   0   0   2   2   0
 MK-3-6                 2   0   2   2   2   2   0   0   2   0   2   0   0   0   2   0   0   2   2   2   0   0   2   2   0   0   2   0   0   0   0   0   2   2   0   2   2   2   2   2   0   2   2   0   2   2   2   0   2   0   0   2   2   2   0   0   0   2   2   2   0   2   2   2   2   2   0   0   2   0   2   2   2   0   2   0   2   2   2   2   0   2   0   2   2   2   0   0   2   2   0   0   0   2   2   0   2   0   0   0   0   2   2   2   0   0   2   0   0   2   2   0   2   2   0   0   2   0   0   0   2   0   0   2   0   2   0   0   2   0   2   2   2   2   2   0   0   0   0   2   2   2   0   0   0   2   0   0   0   0   0   2   0   2   0   0   0   0   2   0   2   2   2   0   2   0   2   2   0   2   2   2   0   2   0   0   2   2   2   0   2   0   2   2   2   0   2   2   0   2   2   0   0   2   2   0   0   2   0   0
 MK-3-7                 2   0   2   2   2   0   0   0   2   0   2   0   0   0   0   0   0   2   2   2   0   0   0   2   0   0   2   0   0   0   0   0   2   2   0   0   2   2   2   2   0   2   2   0   2   2   2   0   2   0   0   2   2   2   0   0   0   2   2   2   0   2   2   2   2   2   0   0   2   0   2   2   2   0   2   0   2   2   2   2   0   0   0   2   2   0   0   0   2   2   0   0   2   2   2   0   2   0   0   2   0   0   2   2   0   2   2   0   0   2   2   0   2   2   0   0   2   0   2   0   2   0   0   2   0   2   0   0   2   0   2   2   0   2   2   0   0   0   0   2   2   2   0   0   0   2   0   0   0   2   0   2   0   2   0   2   0   0   2   0   2   2   2   0   2   0   2   2   0   2   0   2   0   2   0   0   2   2   2   0   2   0   2   2   2   0   2   2   0   2   2   0   2   2   2   0   0   2   0   0
 MK-3-8                 2   2   2   2   2   0   0   0   2   0   2   0   2   0   0   0   0   2   2   2   0   0   0   0   0   2   2   0   0   0   0   0   2   2   0   0   2   2   2   0   0   2   2   0   2   2   2   0   2   0   0   2   2   2   0   0   0   2   2   2   0   0   2   2   2   2   0   0   2   0   0   2   2   0   2   0   2   2   2   0   0   0   0   0   2   2   0   0   2   2   0   0   2   2   2   0   2   0   0   2   0   0   2   2   0   0   2   0   0   2   2   0   2   0   0   0   2   0   2   0   2   0   0   2   0   2   0   0   2   0   2   2   0   0   2   0   0   0   0   0   2   2   0   0   2   2   0   0   0   2   0   2   0   2   0   2   0   0   2   0   2   2   2   2   2   0   2   2   2   2   0   2   0   2   0   2   2   2   2   0   2   0   2   2   2   0   2   0   0   0   2   0   2   2   2   2   2   2   0   0
 MK-3-9                 2   2   2   2   2   0   0   0   2   0   2   0   2   0   0   0   0   0   2   2   0   0   0   0   0   2   2   0   0   2   2   0   2   2   0   0   2   2   2   0   0   2   2   0   2   2   2   0   0   0   0   0   2   2   0   0   0   0   2   2   0   0   2   2   2   2   0   0   2   0   2   2   2   0   2   0   2   2   2   0   0   0   0   2   2   2   0   0   2   2   0   0   2   2   2   0   2   2   0   2   0   0   2   2   0   0   2   0   0   2   2   0   2   0   0   2   2   0   2   0   2   0   0   2   0   2   0   0   2   2   0   2   2   0   2   0   0   0   0   0   2   2   0   0   2   0   0   0   0   2   0   2   0   2   0   2   2   0   0   0   0   2   2   2   2   0   2   2   2   2   0   2   0   2   0   2   2   2   2   0   2   0   2   2   2   0   2   0   0   0   2   0   2   2   2   2   2   2   0   0
 MK-3-10                0   2   2   2   2   0   0   0   2   0   2   0   2   0   0   0   0   0   2   2   0   0   0   0   0   2   2   0   0   2   2   0   2   2   0   0   2   2   2   0   0   2   2   0   2   2   2   0   0   0   0   0   2   2   0   0   0   0   2   2   2   0   2   2   2   2   0   0   2   0   0   2   2   0   2   2   2   2   2   0   0   0   0   2   2   2   0   0   2   2   0   0   2   2   2   0   0   2   0   2   0   0   2   2   0   0   2   0   0   2   2   2   2   0   2   2   2   0   2   0   2   0   0   2   0   2   0   0   0   2   0   2   2   0   2   0   0   0   0   0   2   2   0   0   2   0   0   0   0   2   0   2   0   2   0   2   2   0   0   0   0   2   0   2   2   0   0   2   2   2   0   2   2   2   0   2   2   2   2   0   2   0   2   2   2   0   2   0   0   0   2   0   2   2   2   2   2   2   2   0
 MK-3-11                0   2   2   2   0   0   0   0   2   0   2   0   2   0   0   0   0   0   2   2   0   0   0   0   0   2   2   0   0   2   2   0   2   2   0   0   2   2   0   0   2   0   2   0   2   2   2   0   0   0   0   0   2   2   2   0   0   0   2   2   2   0   2   2   2   0   0   0   2   0   0   2   2   0   2   2   2   2   2   0   0   0   0   2   0   2   0   0   2   2   0   0   2   2   2   2   0   2   0   2   0   0   2   2   0   0   2   0   2   2   2   2   2   0   2   2   2   0   2   0   2   0   0   2   0   2   0   0   0   2   0   2   2   0   2   0   0   0   0   0   2   2   0   0   2   0   0   0   0   0   0   2   0   2   0   2   2   0   0   0   0   2   0   0   2   0   0   2   2   2   0   2   2   0   0   2   0   2   0   0   2   0   2   2   0   0   2   0   0   0   2   0   0   2   2   2   2   2   2   0
 MK-3-12                0   2   2   2   0   0   0   0   2   0   2   0   2   0   0   0   0   0   2   2   0   0   0   0   0   0   2   0   2   2   2   0   2   2   0   2   2   2   2   0   2   0   2   2   0   2   2   2   2   2   0   0   2   0   2   0   0   2   2   0   2   2   2   0   2   0   0   0   2   0   0   2   2   0   2   2   2   2   2   0   0   0   0   2   0   2   0   2   2   2   0   0   2   2   2   2   0   2   0   2   0   2   2   0   0   0   2   2   2   2   2   2   0   0   2   2   2   0   2   0   2   0   0   2   0   0   0   0   0   2   0   0   2   0   2   0   2   0   0   0   2   2   2   0   2   0   0   0   0   0   0   2   0   2   0   2   2   0   0   0   0   2   0   0   2   2   2   2   2   2   0   0   2   0   0   2   0   2   0   0   2   0   0   2   0   0   2   0   2   0   2   0   2   0   2   2   0   2   2   0
 MK-3-13                2   2   2   2   2   0   0   0   2   0   2   0   2   0   2   0   0   2   2   2   0   0   2   0   0   0   2   0   2   2   2   0   2   2   0   2   2   2   2   0   2   0   0   2   0   2   2   2   2   2   0   0   2   0   2   0   0   2   2   0   2   2   2   0   2   2   0   0   2   0   0   2   2   0   2   2   2   2   2   0   0   0   0   2   0   2   0   2   2   2   0   0   2   2   2   2   0   2   0   2   0   2   0   0   0   0   0   2   2   2   2   2   0   0   2   2   2   0   2   0   2   0   0   2   0   0   0   0   0   2   0   0   2   2   2   0   2   0   2   0   2   0   2   0   2   0   0   0   0   0   0   2   2   2   0   2   2   0   0   0   0   2   0   0   2   2   2   2   2   2   0   0   2   0   0   2   0   2   0   0   2   0   0   2   0   0   2   0   2   0   2   0   2   0   2   0   0   2   0   2
 MK-3-14                2   0   2   2   2   0   0   2   2   0   2   0   2   0   2   2   2   2   2   2   0   0   2   0   0   0   2   0   2   2   2   0   2   2   0   2   2   2   2   0   2   0   0   2   0   2   2   2   2   2   0   0   2   0   2   0   0   0   2   0   2   2   2   0   2   0   0   2   2   0   0   2   2   0   0   2   0   2   2   0   0   0   0   2   0   2   0   2   2   2   0   0   2   2   2   2   0   2   0   2   0   2   0   0   0   0   0   2   2   2   2   2   0   2   2   2   2   2   2   0   2   0   0   2   0   0   0   0   0   2   0   2   2   2   2   0   2   0   2   0   2   0   2   0   2   0   0   0   0   0   0   2   2   0   0   2   2   0   0   0   0   2   2   0   2   2   2   2   2   2   0   0   2   0   2   2   0   2   0   0   2   0   0   2   0   0   0   0   2   0   2   0   2   0   0   0   0   2   0   2
 MK-3-15                2   0   2   0   2   0   0   2   2   0   2   0   0   0   2   2   2   2   2   2   0   0   0   2   0   0   2   0   2   2   2   0   0   2   0   2   2   2   2   0   2   0   2   2   0   2   2   2   2   2   0   0   2   0   2   0   0   0   2   0   2   2   2   0   2   0   0   2   2   0   0   2   2   0   0   2   0   2   2   0   0   0   0   2   0   2   0   2   2   2   0   2   2   2   2   2   0   2   2   2   0   2   0   0   0   0   0   2   2   2   2   2   0   2   2   0   2   2   2   0   2   0   2   2   0   2   0   0   0   2   2   2   2   2   2   0   2   0   2   0   2   0   2   0   2   0   0   0   2   0   0   2   2   0   2   2   2   0   0   2   0   2   2   0   2   2   2   2   2   2   0   0   2   0   2   2   0   2   0   0   2   0   2   0   0   2   0   0   2   0   0   0   2   0   0   2   0   0   0   2
 MK-3-16                2   0   2   0   2   0   0   2   2   0   2   0   0   0   2   2   2   2   2   2   0   0   0   2   0   2   2   0   2   2   2   0   0   2   0   2   0   2   0   0   2   0   2   2   0   2   2   2   2   2   2   0   2   0   0   0   0   0   2   0   2   2   2   0   2   2   0   2   2   0   0   2   0   0   0   0   0   2   0   0   0   0   0   2   0   2   0   2   2   2   0   2   2   2   2   2   0   2   2   2   2   2   0   0   0   0   0   2   2   0   2   2   2   2   2   0   2   0   0   0   2   2   2   2   2   2   2   0   0   2   2   2   2   2   2   0   2   0   2   0   2   0   2   0   2   0   0   0   2   0   0   2   2   0   2   2   2   0   0   2   0   2   2   0   2   2   2   2   2   2   0   0   2   2   2   2   0   2   0   0   2   2   2   0   2   0   0   0   2   0   0   0   2   0   0   2   0   0   0   2
 MK-4-1                 2   0   0   2   2   0   0   0   2   2   0   2   2   0   2   0   2   2   0   2   0   2   0   2   0   2   0   0   0   2   2   0   2   2   2   0   0   2   2   2   0   0   0   2   2   0   2   2   2   0   2   0   2   2   0   0   0   0   2   0   2   2   0   2   0   2   0   2   2   2   0   0   0   2   2   0   0   0   0   0   0   0   0   0   2   2   2   0   2   0   2   2   0   0   0   2   2   0   0   0   0   2   0   0   0   0   2   0   2   0   0   0   2   0   2   2   2   0   2   2   0   0   2   2   0   0   2   2   2   0   2   0   0   0   0   0   2   2   0   2   2   2   0   0   2   0   0   2   0   0   2   0   0   0   2   2   2   2   2   2   2   0   0   0   0   2   2   2   0   2   0   0   2   0   0   0   0   0   0   0   2   2   2   2   0   0   2   2   0   2   0   2   0   2   2   0   0   0   2   2
 MK-4-2                 2   0   0   2   2   0   0   0   2   2   0   2   2   0   2   0   2   2   0   2   0   2   0   2   0   2   0   0   0   2   2   2   2   2   2   0   0   2   2   2   0   2   0   2   2   2   2   2   2   2   0   0   2   2   0   0   0   0   2   0   2   2   0   2   0   2   0   2   2   2   0   0   0   2   2   0   0   0   0   2   0   0   0   0   2   2   2   0   0   0   2   2   0   0   0   2   2   0   2   0   0   0   0   0   0   0   2   2   2   0   2   0   2   0   2   2   2   0   2   2   0   0   2   2   0   0   2   2   2   0   2   0   0   0   0   0   2   2   0   2   2   2   0   0   0   0   2   2   0   0   2   0   2   0   0   2   2   2   0   2   2   0   0   0   0   2   2   2   0   2   0   0   2   0   0   0   0   0   0   0   2   2   0   2   0   2   2   2   0   2   0   2   2   2   2   0   0   2   2   2
 MK-4-3                 2   0   2   2   2   0   0   0   2   2   0   2   2   0   0   0   0   0   2   2   0   2   0   2   0   2   0   0   0   2   2   2   2   2   2   0   0   2   2   2   0   2   0   2   2   2   2   2   2   2   0   0   2   2   0   0   0   0   2   0   2   2   0   0   0   2   0   0   2   0   0   0   0   2   0   0   0   0   0   2   0   0   0   2   2   2   2   0   0   0   2   2   0   0   0   2   2   0   2   0   0   0   0   0   0   0   2   2   2   0   2   0   2   2   2   2   2   0   2   2   0   0   2   0   0   0   2   2   2   0   2   0   0   0   2   0   2   2   2   2   2   2   0   0   0   0   2   2   0   0   0   0   2   0   0   2   0   2   0   2   2   0   0   0   0   2   0   2   0   2   0   0   2   0   0   0   0   0   0   0   2   2   0   2   0   2   2   2   0   2   0   2   2   2   2   0   0   2   2   2
 MK-4-4                 2   0   2   2   2   2   0   0   2   2   0   2   2   0   0   0   0   0   2   2   0   2   0   2   0   0   0   0   0   2   2   2   2   2   2   0   0   2   2   2   0   2   0   0   2   2   2   2   2   0   0   0   2   2   0   0   2   0   0   0   0   2   0   0   0   2   0   2   2   0   2   0   2   2   0   0   0   0   0   2   2   0   0   2   2   2   2   0   0   0   2   2   0   0   0   2   2   0   2   0   0   0   0   0   0   0   2   2   2   0   2   0   2   0   2   2   2   0   2   2   0   0   2   0   0   0   2   2   2   0   2   0   0   2   2   0   2   2   2   2   2   0   0   0   0   0   2   2   0   0   0   0   2   0   0   2   0   2   0   2   2   0   0   0   0   2   0   2   0   2   0   0   2   0   0   0   0   0   0   0   2   2   0   2   0   2   0   2   0   2   0   2   0   2   2   0   0   2   2   2
 MK-4-5                 2   0   2   2   2   2   0   2   2   2   0   2   2   0   0   2   0   0   0   0   0   2   0   2   0   2   0   0   0   2   2   2   2   2   2   0   0   2   2   0   0   0   0   0   2   2   2   2   2   0   0   0   0   2   0   0   2   0   0   0   0   2   0   0   0   2   0   2   2   2   2   0   2   2   0   0   2   0   0   0   0   0   0   2   2   2   0   2   0   0   2   0   0   0   0   2   2   0   2   0   0   0   2   0   0   0   2   2   2   0   2   0   2   0   2   2   2   0   2   2   0   0   2   0   0   0   2   2   2   0   2   0   0   2   2   0   2   2   2   2   2   0   0   0   0   0   2   0   0   0   0   0   2   0   0   2   0   2   0   2   2   0   0   0   0   2   0   2   0   2   0   0   2   2   0   0   0   0   2   0   2   2   0   2   0   2   2   2   0   2   0   2   0   0   2   0   0   2   2   2
 MK-4-6                 2   0   0   2   2   2   0   2   2   2   2   2   2   0   0   2   0   0   0   0   2   2   0   2   2   2   0   0   0   2   2   2   0   2   2   0   0   2   2   0   0   0   0   0   0   2   2   2   2   0   0   0   0   2   0   0   2   0   0   0   0   2   0   0   0   2   0   2   2   2   2   0   0   2   0   0   2   0   0   0   0   0   0   2   2   2   0   2   0   0   2   0   0   0   2   2   2   0   2   0   0   0   2   0   0   0   2   2   2   0   2   0   2   0   2   2   2   0   2   2   0   0   2   2   0   0   2   2   2   0   2   0   0   2   2   0   2   2   2   0   2   0   2   0   0   0   0   0   0   0   0   0   2   2   0   2   0   2   0   0   2   0   0   0   0   2   0   2   0   2   0   0   2   2   2   0   0   0   2   2   2   2   0   2   0   2   2   2   0   2   0   2   0   0   2   0   0   2   2   2
 MK-4-7                 2   0   0   2   2   2   2   2   2   2   2   2   2   0   0   2   0   0   0   0   2   2   0   2   0   2   0   0   2   2   2   2   0   2   2   0   0   2   2   0   2   2   0   0   0   2   2   0   0   0   0   0   0   2   2   0   2   0   0   0   0   0   0   2   0   2   0   2   2   2   2   0   0   2   2   0   2   0   0   0   2   0   0   2   2   2   2   2   0   0   0   0   0   0   2   2   2   0   2   0   0   2   2   0   0   0   2   2   2   0   2   2   2   0   2   2   2   0   2   2   2   0   2   2   0   0   2   2   2   0   2   0   0   2   2   0   2   2   0   0   0   0   2   2   0   0   0   0   2   0   0   0   2   2   0   2   0   2   2   0   2   0   0   0   0   2   0   2   2   2   0   0   2   2   2   0   0   0   2   0   2   2   0   2   0   2   0   2   0   2   2   2   0   0   0   0   0   2   2   2
 MK-4-8                 2   0   0   2   2   2   2   2   2   2   2   2   2   0   2   2   0   0   0   2   2   2   0   2   0   2   2   0   2   2   2   2   0   2   0   0   2   2   2   0   0   2   0   0   0   0   2   2   0   0   2   0   0   2   2   0   2   0   0   0   0   0   0   2   0   2   0   2   2   2   2   0   0   2   2   0   2   0   0   0   2   0   0   2   2   2   2   2   0   0   0   0   0   0   2   2   2   2   2   0   0   2   2   0   0   0   2   2   2   0   2   2   2   2   2   2   2   0   2   2   2   0   2   2   0   0   2   2   2   0   2   0   0   2   2   0   2   2   0   0   2   0   0   2   0   0   0   0   2   0   0   0   2   2   0   2   0   2   2   0   2   0   0   0   0   2   0   0   2   0   0   0   2   2   2   0   0   2   2   0   2   2   0   2   0   2   0   2   0   2   2   0   0   0   0   0   0   2   2   2
 MK-4-9                 2   0   0   0   2   2   2   2   2   2   2   2   2   0   2   2   2   0   0   2   2   2   0   2   0   2   2   0   2   0   2   2   0   2   0   2   2   2   2   0   0   2   0   0   0   0   2   0   0   0   2   0   0   2   2   0   2   0   0   0   0   0   0   2   0   2   0   2   2   2   2   0   0   2   2   0   2   0   2   0   2   0   0   2   2   2   2   2   0   0   0   0   0   0   2   0   2   0   2   0   0   2   2   0   0   0   2   0   2   0   2   2   2   2   2   2   2   0   2   2   2   0   2   2   0   0   2   2   2   0   2   0   0   2   2   2   0   2   0   0   2   0   0   2   0   0   2   0   2   0   0   0   0   2   0   2   0   2   2   0   2   0   2   0   0   2   0   0   0   0   0   0   2   2   2   0   0   2   2   0   2   2   0   2   0   2   0   2   0   2   2   0   2   0   0   0   0   2   2   2
 MK-4-10                2   0   0   0   2   2   2   2   0   2   2   2   2   0   2   2   2   0   0   2   0   2   0   2   0   2   2   0   2   0   2   0   0   2   0   2   2   2   2   0   0   2   0   0   0   0   2   0   0   0   2   0   0   0   2   0   2   0   0   0   0   0   0   2   2   2   0   0   2   2   2   2   0   2   2   2   2   0   0   0   2   0   0   2   2   2   2   2   0   0   0   0   0   2   0   0   2   2   2   0   0   2   2   2   0   0   2   0   2   0   2   2   2   2   2   2   0   0   2   2   2   0   2   2   0   0   2   2   2   0   0   0   0   2   2   2   0   0   0   0   2   2   0   2   0   0   2   0   2   0   0   0   0   2   0   2   0   2   2   0   2   2   2   0   2   2   0   0   0   0   0   2   2   2   2   0   0   2   2   0   2   2   0   2   0   2   0   2   2   2   0   0   2   2   0   0   0   2   0   2
 MK-4-11                2   2   0   0   2   2   2   2   0   2   0   2   2   0   2   0   2   0   0   2   0   2   0   2   0   2   2   0   2   0   2   0   0   2   0   2   2   0   2   0   0   2   0   0   0   0   2   0   0   0   2   0   0   0   0   0   0   0   0   0   0   0   2   2   2   2   0   0   2   2   2   2   2   0   2   2   2   0   0   0   2   0   0   2   2   2   2   2   0   0   0   0   0   2   0   0   2   2   2   0   0   2   2   2   0   0   2   0   2   2   0   2   2   2   2   2   0   0   0   2   2   0   2   2   0   0   0   2   2   2   0   0   0   2   2   2   0   0   0   0   2   2   0   2   0   0   2   0   2   0   0   0   0   2   0   2   0   2   2   0   2   2   2   0   2   2   0   0   0   0   0   2   2   2   2   0   0   2   2   0   2   0   0   0   0   2   0   2   2   2   0   0   2   0   0   0   0   2   0   2
 MK-4-12                2   2   0   0   0   2   2   2   0   2   2   2   2   0   2   0   2   0   0   2   2   2   0   2   0   2   2   0   0   0   2   0   0   2   0   2   0   2   2   0   2   2   2   0   0   0   2   0   0   0   2   0   2   0   0   0   0   0   2   0   0   0   2   2   2   2   0   0   2   2   2   0   2   0   2   0   2   0   0   0   2   0   0   2   2   2   2   2   0   0   0   0   0   2   2   0   2   2   0   0   0   2   2   2   0   0   2   0   2   2   2   2   0   0   2   0   0   0   0   2   2   0   2   2   0   0   0   0   2   2   0   0   0   2   2   2   0   0   0   0   2   2   0   2   0   0   2   0   2   0   2   0   0   2   0   2   0   2   2   0   2   2   2   0   2   2   0   0   0   0   0   2   2   2   2   0   0   2   2   0   2   0   0   2   0   2   0   2   2   0   0   2   0   0   0   0   0   2   2   2
 MK-4-13                2   2   0   0   0   2   2   2   0   2   2   0   0   0   2   0   0   0   0   2   2   2   0   2   2   0   0   0   2   0   2   0   0   2   0   2   0   2   2   0   2   2   2   0   0   0   2   0   0   0   2   0   2   0   0   0   0   0   2   0   0   0   2   2   0   2   0   0   2   2   2   0   2   0   2   0   0   2   0   0   2   0   0   2   0   2   2   2   0   2   0   2   0   2   2   0   2   2   2   0   0   2   2   2   0   0   2   0   2   2   2   2   0   2   2   0   0   0   2   2   2   0   2   2   0   0   2   0   2   2   0   0   0   0   2   2   0   0   0   2   2   2   0   2   0   0   2   0   2   0   2   0   0   2   0   2   0   2   2   0   2   2   2   0   2   2   0   0   0   0   0   2   2   2   2   0   0   2   2   2   0   0   0   2   0   2   0   2   2   0   2   2   0   0   0   0   0   2   2   2
 MK-4-14                0   2   0   0   2   2   2   2   0   2   2   0   0   0   2   0   0   0   0   2   2   2   0   2   2   0   0   0   2   0   2   0   0   2   2   2   2   2   2   0   2   2   2   0   0   0   0   0   0   0   2   0   2   2   2   2   0   0   0   0   0   2   2   2   0   2   0   0   2   2   2   0   2   2   0   0   0   0   0   0   2   2   0   2   0   2   2   2   0   2   0   2   0   2   2   0   2   2   2   2   0   2   2   2   0   0   2   0   2   2   2   2   0   2   2   0   0   0   2   0   2   0   2   2   0   0   0   0   2   2   0   0   0   0   2   2   0   0   0   2   2   2   0   2   0   0   2   0   0   0   2   2   0   2   0   2   0   2   2   0   2   2   2   0   2   2   0   0   0   0   0   2   2   2   2   0   0   2   2   2   0   0   0   2   0   0   0   2   2   0   2   2   0   0   0   0   0   0   2   2
 MK-4-15                0   2   2   0   0   2   0   2   0   2   2   0   0   0   2   0   0   0   2   2   2   2   0   2   2   0   2   0   2   0   2   0   0   2   2   2   2   2   2   0   0   2   2   0   0   0   0   0   0   0   2   0   0   2   0   2   0   0   0   0   0   2   2   2   0   2   0   0   2   2   2   0   2   2   0   0   0   0   0   0   2   2   0   2   0   2   2   2   0   2   2   0   0   2   2   0   2   2   2   2   0   2   2   2   0   0   2   0   2   2   2   2   0   2   2   0   0   0   2   2   2   0   2   2   0   0   2   0   2   2   0   0   0   0   2   2   0   0   0   2   2   2   0   2   0   0   2   0   0   0   2   2   0   2   0   2   0   2   2   0   2   2   2   0   2   2   0   0   0   0   0   2   2   2   2   0   0   2   2   2   0   0   0   2   0   0   0   2   2   0   0   2   0   0   2   2   0   0   0   2
 MK-4-16                0   0   2   0   0   2   0   2   0   0   2   0   0   0   2   0   0   0   0   2   2   2   0   0   2   0   2   0   2   0   2   0   0   2   2   2   2   2   2   0   2   2   2   0   0   0   0   0   0   0   2   0   0   2   0   2   0   0   0   0   0   2   0   2   0   2   0   0   2   2   2   0   0   0   0   0   0   0   0   0   2   2   0   2   0   2   2   2   0   2   2   0   0   0   2   0   2   2   2   2   2   2   2   2   2   0   2   0   2   2   2   2   0   2   0   0   0   0   0   2   2   0   2   2   0   0   2   0   2   2   0   0   0   0   2   2   0   2   0   2   2   2   0   2   2   0   2   0   0   0   2   2   0   2   0   2   0   0   2   0   2   2   2   2   2   2   0   0   0   0   0   2   2   2   2   0   0   2   2   2   0   0   2   2   0   0   2   2   2   0   0   2   0   0   2   2   0   0   0   2
 MK-5-1                 0   2   0   0   0   2   2   2   2   2   2   2   0   0   2   0   0   0   0   2   2   0   2   2   2   0   2   0   0   0   2   2   2   2   0   0   0   2   0   0   2   2   0   0   2   0   0   0   2   2   2   0   2   2   2   2   0   0   0   0   2   2   2   2   2   0   2   0   0   2   0   0   2   2   0   0   0   2   2   0   0   2   0   0   0   0   0   0   2   0   0   2   2   2   2   0   0   0   2   0   0   0   2   2   0   2   2   2   2   2   0   0   2   2   2   2   2   0   2   0   0   2   2   0   2   0   0   0   0   0   0   2   2   2   2   0   0   2   2   0   0   2   2   0   0   0   0   2   2   0   2   2   2   0   0   2   0   0   0   0   2   2   2   0   0   0   0   0   2   0   0   2   0   0   0   2   2   0   0   0   0   2   2   2   2   2   0   0   2   0   0   0   2   2   2   2   0   2   0   2
 MK-5-2                 2   2   0   0   0   2   0   2   2   2   2   2   0   0   0   0   0   0   0   2   2   0   2   2   2   0   2   0   0   0   2   2   2   2   0   0   0   2   0   0   2   2   0   0   2   0   0   0   0   2   2   0   2   2   2   2   2   0   0   0   2   2   2   2   0   0   2   0   0   2   0   0   2   2   0   0   2   2   2   2   0   2   2   0   0   0   0   0   2   0   0   2   2   2   2   0   0   0   2   0   0   0   2   2   0   2   2   0   2   2   0   0   2   2   2   2   2   0   2   0   0   2   2   2   2   0   0   0   0   0   0   2   2   2   2   0   0   2   2   0   0   2   2   0   0   0   0   2   2   0   2   2   2   0   0   2   0   0   0   0   2   2   2   0   0   0   0   0   2   0   0   2   0   0   0   2   0   2   0   2   0   2   2   2   2   2   0   0   2   0   0   0   2   2   0   2   0   2   0   2
 MK-5-3                 2   2   0   0   0   2   0   0   2   2   2   2   0   0   0   2   0   2   0   2   2   0   2   2   2   0   2   0   0   0   0   2   0   2   0   0   0   2   0   0   2   0   0   0   0   0   0   0   0   2   2   0   0   2   2   2   2   0   0   0   2   2   2   2   0   0   2   0   0   2   0   0   2   2   0   2   2   2   2   2   2   2   2   2   0   2   0   0   2   0   2   2   2   2   2   0   2   0   0   0   0   0   2   2   0   2   2   0   2   2   0   0   2   2   0   2   2   0   2   0   0   2   2   2   0   0   0   0   0   0   0   0   2   2   2   0   0   2   0   0   0   2   2   0   0   0   0   2   2   0   2   2   2   0   2   2   2   0   2   0   2   2   2   0   0   0   0   0   2   0   0   2   0   0   0   2   0   2   0   2   0   2   2   2   0   2   0   0   0   0   0   0   2   2   0   2   2   2   0   2
 MK-5-4                 2   0   0   0   0   2   0   0   2   2   2   2   0   0   0   2   2   2   0   2   2   0   2   2   2   0   2   0   0   2   0   2   0   2   0   2   0   2   2   0   2   0   2   0   0   0   0   0   0   2   2   0   0   2   2   2   2   0   0   0   2   2   0   2   0   0   2   0   0   2   0   0   2   2   2   0   2   2   2   2   2   2   2   2   0   0   0   0   2   0   2   0   2   2   2   0   2   0   0   0   0   2   0   2   2   2   2   0   2   0   0   0   2   2   0   2   2   2   2   0   0   2   2   0   2   0   0   0   0   0   0   0   2   2   2   0   0   2   2   2   0   2   2   0   0   0   0   2   2   0   2   2   2   0   2   2   2   0   2   0   0   2   2   2   2   0   0   0   2   0   0   2   0   0   0   0   0   2   0   2   0   2   2   2   0   2   0   0   0   0   0   0   2   2   0   2   2   2   0   2
 MK-5-5                 0   0   0   0   0   2   0   0   2   2   2   2   0   0   0   0   2   2   0   2   2   0   2   2   2   0   2   0   0   0   0   2   0   2   0   2   0   2   0   0   2   0   2   0   0   0   0   2   0   2   2   0   0   2   2   0   2   0   0   0   2   0   0   2   0   0   2   0   0   2   0   0   2   2   2   0   2   2   2   2   2   2   0   2   0   0   0   0   2   0   0   0   2   2   2   0   2   2   0   0   0   2   0   2   2   2   2   0   2   0   0   0   2   2   0   2   2   2   2   0   0   2   2   0   2   0   0   2   0   0   0   0   2   0   2   0   0   0   2   2   0   2   2   0   0   2   0   2   0   0   2   2   2   0   2   2   2   0   2   2   0   2   2   2   2   0   0   0   2   0   0   2   0   0   0   2   0   0   0   2   0   2   2   0   0   0   0   0   0   0   2   0   0   0   0   2   2   2   0   2
 MK-5-6                 0   0   0   0   0   2   0   0   2   2   2   2   0   0   0   2   2   2   0   2   2   0   2   2   2   0   2   0   0   0   0   2   0   2   0   2   0   0   0   0   2   0   2   0   0   0   2   2   0   2   2   0   0   2   2   0   2   0   0   0   2   0   0   2   0   0   0   2   0   0   0   0   2   2   2   0   2   2   2   2   2   2   0   2   2   0   0   0   2   0   0   0   2   2   2   0   2   0   0   0   0   2   0   2   2   2   0   0   2   0   0   0   2   2   0   2   2   2   2   0   0   2   2   0   2   0   0   2   0   0   0   2   2   0   2   0   0   0   0   2   0   2   2   0   0   2   0   2   0   0   2   2   2   0   2   2   0   0   2   2   0   2   2   2   2   0   0   0   2   0   0   2   0   0   0   2   0   0   0   2   0   2   2   0   0   0   0   0   0   0   0   0   0   0   2   2   2   2   0   2
 MK-5-7                 0   0   0   0   0   2   0   2   2   2   2   2   0   0   0   2   2   2   0   2   2   0   2   0   2   0   2   0   0   0   0   2   0   0   0   2   0   0   0   0   2   0   2   0   0   0   2   2   2   2   2   0   0   2   2   0   0   0   0   0   2   0   0   2   0   0   0   2   0   0   0   0   2   2   2   0   2   0   2   0   2   2   0   2   2   2   2   0   2   0   0   0   2   2   0   0   2   0   0   0   0   2   0   2   2   2   0   0   2   0   0   0   2   2   0   2   2   2   2   2   0   2   2   0   2   0   0   2   0   0   2   2   0   0   2   0   0   2   0   2   0   2   0   0   0   0   0   0   2   0   2   2   2   0   2   2   0   0   2   2   2   2   2   2   2   0   0   0   2   0   0   0   0   0   0   2   0   0   2   0   0   2   2   0   0   0   0   0   2   0   0   0   0   0   2   2   2   2   0   2
 MK-5-8                 0   0   0   2   0   2   0   2   2   2   2   2   0   0   0   2   2   2   0   2   2   0   2   0   2   0   2   0   0   0   0   2   0   2   2   2   0   0   0   2   0   0   2   0   0   0   2   2   2   2   2   0   0   2   2   0   0   0   0   0   2   0   2   2   0   0   0   2   0   0   0   0   2   2   2   0   2   0   2   0   2   2   0   2   2   2   2   0   2   0   2   0   2   2   0   0   2   0   0   2   0   2   0   2   2   2   0   0   2   0   0   0   2   2   0   2   2   2   2   2   0   2   2   0   2   0   0   2   0   0   2   2   0   0   2   0   0   2   0   2   0   2   2   0   0   0   0   0   2   0   2   2   2   0   2   2   0   0   2   0   2   2   2   2   2   0   0   0   2   0   0   0   0   0   0   2   0   0   2   0   0   2   2   0   0   0   0   0   0   0   0   0   0   0   2   2   2   2   0   2
 MK-5-9                 0   0   0   0   0   2   0   2   2   2   2   0   0   0   0   2   2   2   0   2   2   0   2   0   2   0   2   0   0   0   0   2   0   2   2   2   0   0   0   2   0   0   0   0   0   0   2   2   2   2   2   0   0   2   2   0   0   0   0   0   2   2   2   2   0   0   2   2   0   2   0   0   2   2   2   0   2   0   2   0   2   2   0   2   2   2   2   0   2   0   2   0   2   2   0   0   0   0   0   0   0   2   0   2   2   2   0   0   2   0   0   0   2   2   0   2   2   2   2   2   2   0   2   0   0   0   0   2   0   0   2   0   0   0   2   0   0   2   0   2   0   2   2   0   0   0   0   0   2   0   2   2   2   0   2   2   0   0   2   2   2   2   2   2   2   0   0   0   2   0   0   0   2   0   0   2   0   0   2   0   2   2   2   0   0   0   0   0   0   0   2   0   0   0   2   2   2   2   0   2
 MK-5-10                0   0   0   0   0   2   0   2   2   2   2   0   0   0   0   2   2   2   0   2   2   0   2   0   0   0   2   0   0   0   0   2   0   2   2   2   0   0   0   2   0   0   0   2   0   0   0   2   2   2   2   0   0   2   2   0   0   2   0   0   2   2   2   2   0   0   2   2   0   2   0   0   2   2   2   0   2   0   2   2   2   2   0   2   2   2   0   0   2   0   2   0   2   2   0   0   0   0   0   0   0   2   0   2   2   2   0   0   2   0   2   0   2   2   0   2   2   2   2   2   2   0   2   0   0   0   0   2   0   0   0   0   0   0   2   0   0   2   0   0   0   2   2   0   0   0   0   0   2   0   2   2   2   0   2   2   0   0   0   2   2   2   2   2   2   0   0   0   2   0   0   0   0   0   0   2   0   0   2   0   2   2   2   0   0   0   0   0   0   0   2   0   2   0   2   0   2   2   0   2
 MK-5-11                2   0   0   0   2   2   0   2   2   2   2   0   0   0   0   2   2   2   0   2   2   0   2   0   0   0   2   0   0   0   0   2   0   2   2   2   0   0   0   2   0   0   0   2   0   0   0   2   2   0   2   0   0   2   2   0   0   2   0   0   2   2   2   2   0   0   2   2   0   2   0   0   2   0   2   0   2   0   2   2   2   2   0   2   2   2   0   0   2   0   2   0   2   2   0   0   0   0   0   0   0   2   0   2   2   0   2   0   2   0   2   0   2   2   0   2   2   2   2   2   2   0   2   0   0   0   0   2   0   2   2   0   0   0   2   0   2   2   0   0   0   2   2   0   0   0   0   0   2   0   2   2   2   0   2   2   0   0   0   2   2   2   2   2   0   0   0   0   2   0   0   0   0   0   2   2   0   0   2   0   2   2   2   0   0   0   2   0   0   2   2   0   2   0   2   0   2   2   0   2
 MK-5-12                2   0   0   0   2   2   0   2   2   2   2   0   0   2   0   2   2   2   0   2   2   0   0   0   0   2   0   0   0   2   0   2   0   2   2   2   0   0   0   2   0   0   0   2   0   0   0   2   2   0   2   0   0   2   2   0   0   2   0   0   2   2   2   2   0   0   2   2   0   2   0   0   2   0   2   0   2   0   2   2   2   2   2   2   2   2   0   0   2   0   2   0   2   2   0   0   0   0   2   0   0   2   0   2   0   0   2   0   2   0   2   0   2   2   0   0   2   2   2   2   2   2   2   0   2   0   2   2   0   2   2   0   0   0   2   0   2   2   0   0   2   2   2   2   2   2   0   0   2   0   2   2   2   0   0   2   0   0   0   0   2   0   2   2   2   2   0   0   2   0   0   0   0   0   2   2   0   0   2   0   2   2   2   0   2   2   2   0   0   2   2   2   2   0   2   0   2   2   0   2
 MK-5-13                2   0   0   0   2   2   0   2   2   2   2   0   0   2   0   2   2   2   0   2   2   0   0   0   0   2   0   0   0   2   0   0   0   2   2   2   0   0   2   0   0   0   2   2   0   0   0   2   2   0   2   0   0   2   2   0   0   2   0   0   2   2   2   2   0   0   2   2   0   2   2   0   2   0   2   0   2   0   2   2   2   0   2   2   2   2   0   0   2   0   2   0   2   2   0   0   0   0   2   0   0   2   0   2   0   0   2   2   2   0   2   2   2   2   0   0   2   2   2   2   2   2   2   0   2   0   2   2   0   2   2   0   0   0   2   0   2   2   0   0   2   2   2   2   2   2   0   0   0   0   2   2   2   0   0   2   2   0   0   0   2   0   2   2   2   2   0   0   2   0   2   0   0   0   2   2   0   0   0   0   2   2   2   2   2   2   2   0   0   2   2   2   2   0   2   0   2   2   2   2
 MK-5-14                2   0   0   2   2   2   0   2   2   0   2   0   0   2   0   2   2   2   0   2   2   0   0   0   0   2   0   0   0   2   0   0   0   2   2   2   0   0   2   0   0   2   2   2   0   0   2   2   2   0   2   0   0   2   2   2   0   2   0   0   2   2   2   2   0   0   2   2   0   2   2   0   2   0   2   0   2   0   2   2   0   0   2   2   2   2   0   0   2   0   2   0   2   2   0   0   0   0   2   0   0   2   0   2   0   0   2   2   2   0   0   2   2   0   0   0   2   2   2   2   0   2   2   0   2   0   2   2   0   2   2   0   0   0   2   0   2   0   0   0   2   2   2   2   2   0   0   0   0   0   2   2   2   0   0   2   2   2   2   0   2   0   2   2   2   0   0   0   2   0   2   0   0   0   2   2   0   0   0   0   2   0   2   2   2   2   0   0   0   2   2   2   2   0   0   0   2   2   2   2
 MK-5-15                0   0   2   2   2   0   0   2   2   0   2   0   0   2   0   2   2   2   0   2   0   0   0   0   0   2   0   0   0   2   0   0   0   2   2   2   0   0   2   2   0   2   2   2   0   0   2   2   2   0   2   0   0   2   0   2   0   2   0   0   2   2   2   2   0   0   0   2   0   2   2   0   2   0   2   0   0   0   2   2   2   0   0   2   2   2   0   2   2   0   2   0   2   0   0   0   0   0   2   0   0   2   0   2   0   2   2   2   2   2   0   2   2   0   0   2   2   2   2   2   0   2   0   0   0   0   2   2   0   2   2   2   0   0   2   0   2   2   0   2   2   0   2   2   2   0   0   0   0   2   2   2   2   0   0   0   2   2   2   0   2   0   2   2   2   0   0   0   2   0   2   0   0   0   0   2   0   0   0   2   2   0   2   2   0   2   0   0   0   2   2   2   2   0   0   0   2   2   2   2
 MK-5-16                0   0   2   2   2   0   0   2   2   0   2   0   0   2   0   2   2   2   0   2   0   0   2   2   0   2   0   0   0   2   0   2   0   2   2   2   0   2   2   2   0   2   2   2   0   2   2   2   2   0   2   0   0   2   0   2   2   2   0   0   2   2   0   2   0   0   0   2   0   2   2   0   2   2   2   0   2   0   2   2   2   0   0   2   2   2   0   2   2   0   2   0   2   0   0   0   0   0   2   0   0   2   0   2   0   2   2   2   0   0   0   2   2   2   0   2   2   2   2   2   2   2   0   0   0   0   0   2   0   2   2   2   0   0   2   0   2   2   0   2   2   0   2   2   2   0   0   0   0   2   2   2   2   0   0   0   0   2   2   0   2   0   2   2   2   0   0   2   2   0   2   0   0   0   0   2   0   2   2   2   2   0   0   2   0   2   0   0   0   2   2   2   0   0   0   0   2   2   2   2
 MK-6-1                 0   2   2   0   0   0   0   0   0   0   2   0   0   0   2   0   2   2   0   2   2   2   2   2   2   2   0   2   2   0   0   0   2   0   0   2   2   0   2   0   0   0   2   0   2   0   2   0   2   0   0   0   0   0   0   0   0   2   0   0   0   0   2   0   0   0   2   2   2   0   2   0   0   2   2   2   0   2   2   0   0   2   2   0   0   2   2   0   0   2   0   2   0   0   0   0   2   2   0   0   2   2   0   0   2   0   2   2   2   0   0   2   2   2   2   0   0   0   2   2   2   2   2   0   0   2   2   2   2   0   0   2   0   2   0   0   2   0   0   2   2   2   0   2   2   2   0   2   0   2   0   0   2   2   2   2   2   2   2   2   2   2   0   0   2   2   0   0   0   0   2   0   2   2   2   0   2   2   0   0   0   2   2   2   2   0   2   0   2   0   2   2   2   2   2   0   2   0   0   2
 MK-6-2                 0   0   2   0   0   0   0   0   0   0   0   0   0   0   2   0   2   2   0   0   2   2   2   2   2   2   0   2   2   0   0   0   2   0   0   2   2   0   0   2   0   0   2   0   2   0   2   0   2   0   0   2   0   0   0   0   0   2   0   0   2   0   2   0   0   0   2   2   2   0   2   0   0   2   2   2   0   2   2   2   0   2   2   0   2   2   2   0   0   2   0   2   0   2   0   0   2   2   0   0   2   2   0   0   2   0   2   2   2   0   0   2   2   2   2   0   0   0   2   2   0   2   2   0   0   0   2   2   2   0   0   2   0   2   2   0   2   0   0   2   2   2   0   2   2   2   0   2   0   2   0   0   2   2   2   2   2   2   2   2   2   0   0   0   2   0   0   0   0   0   2   0   2   2   2   0   2   2   0   0   0   2   2   2   2   2   2   0   2   0   2   2   0   2   2   0   2   0   0   2
 MK-6-3                 0   0   2   0   0   0   0   0   0   0   0   0   0   0   2   0   2   2   0   0   2   2   2   2   2   2   0   2   2   0   0   0   0   0   0   2   2   0   0   2   0   0   2   0   2   0   2   0   0   0   0   2   0   0   0   0   0   2   0   0   2   0   2   0   0   0   2   2   2   0   2   0   0   2   0   2   0   2   2   0   0   2   2   0   2   2   2   0   0   2   0   2   0   2   0   2   2   2   0   0   2   2   0   0   2   0   2   2   2   0   0   2   2   2   2   0   0   2   2   2   0   2   2   0   0   0   2   2   2   0   0   2   0   2   0   0   2   0   0   2   2   2   0   2   2   2   0   0   0   2   0   0   0   2   2   2   2   2   2   2   2   0   0   0   2   0   0   0   0   0   0   0   2   2   2   0   2   2   0   0   0   2   2   2   2   2   2   2   2   0   2   2   0   2   0   0   2   0   0   2
 MK-6-4                 0   0   2   0   0   0   0   0   0   0   0   0   0   0   0   0   2   2   0   0   2   2   2   2   2   2   0   2   0   0   0   0   0   0   2   2   2   0   0   0   0   0   2   0   2   0   2   0   0   0   0   0   0   0   0   0   0   2   2   0   2   0   2   0   0   2   0   2   2   0   2   0   0   2   0   0   0   2   2   0   0   2   2   0   2   2   2   0   0   2   0   2   0   2   0   2   2   2   0   0   2   2   0   0   2   0   2   2   2   2   0   2   2   0   2   0   2   2   2   2   0   2   2   0   0   0   2   2   2   0   0   2   0   2   0   0   2   0   0   2   2   2   2   2   2   2   2   0   0   2   0   0   0   2   2   2   2   0   2   2   2   0   0   0   2   2   0   0   0   0   0   0   2   2   2   0   2   2   0   0   0   2   2   2   2   2   2   2   0   0   2   2   0   0   2   0   2   0   2   2
 MK-6-5                 0   0   2   0   0   2   0   0   0   0   0   0   0   0   0   0   0   2   2   0   2   0   2   2   2   2   0   2   0   0   0   0   0   0   2   2   2   0   0   0   0   2   2   0   2   0   2   0   0   0   0   0   0   0   0   0   0   2   2   0   0   0   2   0   0   2   0   2   2   0   2   0   0   2   0   0   0   2   2   0   0   2   2   0   2   0   2   0   0   2   0   2   0   2   0   0   2   2   0   0   2   2   0   0   2   0   2   2   2   2   0   2   2   0   0   0   2   2   2   2   0   2   2   0   0   0   2   2   2   0   0   2   0   2   0   0   0   0   0   2   0   2   2   0   0   2   2   0   0   0   0   0   0   2   2   2   2   0   2   2   2   0   0   0   0   2   0   0   0   0   0   0   2   2   2   0   2   2   0   0   0   0   2   2   2   2   2   2   0   0   2   2   0   0   2   0   2   2   2   2
 MK-6-6                 0   0   2   0   0   2   0   2   0   0   0   0   0   0   0   0   0   2   0   0   2   0   2   2   2   0   0   2   0   0   0   0   0   0   2   2   2   0   0   0   0   2   2   0   2   0   2   2   0   0   0   0   0   0   0   0   0   2   2   2   0   0   2   0   0   2   2   2   2   0   2   0   0   2   0   0   0   2   2   0   0   2   2   0   2   0   2   0   0   2   0   2   0   0   0   2   2   2   0   0   2   2   0   0   2   0   2   2   0   2   0   2   2   0   0   0   2   2   2   2   0   2   2   0   0   2   2   2   2   0   0   0   0   2   0   0   0   0   0   2   0   0   2   0   2   2   0   0   2   0   2   0   0   2   2   0   2   0   2   2   2   0   2   2   0   2   0   2   0   0   2   0   2   2   2   0   0   2   0   0   0   0   2   2   0   2   2   2   0   0   2   0   0   0   2   0   2   2   2   2
 MK-6-7                 0   0   2   0   0   2   0   2   0   0   0   2   0   0   0   2   0   2   0   0   2   2   2   0   2   2   0   2   0   2   2   0   0   0   2   2   2   2   0   0   0   2   2   2   2   0   2   2   0   0   0   0   0   0   0   0   0   2   2   2   0   2   2   0   0   2   2   2   2   0   2   2   0   2   0   0   0   2   2   0   0   0   2   0   2   0   0   0   0   2   0   2   0   2   0   2   2   2   0   0   2   0   0   0   2   0   2   2   0   2   0   2   2   0   0   0   2   2   2   2   0   2   2   2   0   2   2   2   2   0   0   0   0   2   0   0   0   2   0   2   0   0   2   0   0   2   0   0   2   0   2   0   0   2   2   0   2   0   2   2   2   0   2   2   0   2   2   2   2   0   0   0   2   2   2   0   2   2   0   0   0   0   2   0   2   2   2   2   0   0   2   0   0   0   2   0   2   0   2   2
 MK-6-8                 2   0   2   0   0   2   2   2   0   0   0   0   0   0   0   2   0   2   0   0   2   2   2   0   2   2   0   2   0   2   2   0   0   0   2   2   2   2   0   0   0   2   2   2   2   0   2   2   0   0   0   0   0   0   0   0   0   2   2   2   0   2   2   0   0   0   0   2   0   0   2   0   0   2   0   0   0   2   2   0   0   0   2   0   2   0   0   0   0   2   0   2   0   2   0   2   2   2   0   0   2   0   0   0   2   0   2   2   0   2   2   2   2   0   0   0   2   2   0   2   0   2   0   0   0   2   2   2   2   0   0   0   0   2   0   0   0   2   2   2   0   0   2   0   0   2   0   0   2   2   2   0   0   2   2   0   2   0   2   2   2   0   2   2   0   2   2   2   0   0   0   0   2   2   2   0   2   2   2   0   0   0   0   0   2   2   2   2   0   0   2   0   0   0   2   0   2   0   2   2
 MK-6-9                 0   0   2   0   0   2   2   2   0   0   0   0   0   2   0   2   0   2   0   0   2   2   2   0   2   2   0   2   0   2   2   0   0   0   2   2   2   2   0   0   0   2   2   2   2   2   2   2   0   2   0   0   0   0   0   0   0   2   2   2   0   2   2   0   0   0   0   2   0   0   0   0   0   2   0   0   0   2   2   0   0   0   2   0   2   0   0   0   0   2   2   2   0   2   0   2   0   2   2   0   2   0   0   0   2   0   2   2   0   2   2   2   2   0   0   0   2   2   0   2   0   2   0   0   0   2   2   2   2   0   0   0   0   2   0   0   0   2   2   2   0   0   2   0   0   2   0   0   0   2   2   0   0   0   2   0   2   0   2   2   2   0   2   2   0   2   2   2   0   0   0   0   2   2   2   0   2   2   2   0   0   0   0   0   2   2   0   2   0   0   2   2   0   0   2   0   2   0   2   2
 MK-6-10                0   0   2   0   0   2   2   2   0   0   0   0   0   2   0   2   0   2   0   2   2   2   0   0   2   2   0   2   0   2   2   0   0   0   2   2   2   2   0   0   0   2   2   2   2   0   2   0   0   2   0   0   2   0   0   0   0   2   2   2   0   2   2   0   0   0   0   0   2   0   0   0   0   2   0   0   0   2   2   0   0   0   2   0   2   0   0   0   0   2   2   2   0   0   0   2   0   2   2   2   2   0   0   2   2   0   2   2   0   2   2   0   2   2   0   0   2   2   0   2   0   2   0   0   0   2   2   2   2   0   0   0   2   2   0   0   0   2   2   2   0   2   2   0   0   2   0   0   0   2   2   0   0   0   0   0   2   0   2   2   2   0   0   2   0   2   2   2   0   0   0   0   2   2   2   0   2   2   2   0   0   0   0   0   2   2   0   2   0   0   2   2   0   0   2   0   2   0   2   2
 MK-6-11                0   0   2   0   0   2   2   0   0   0   0   0   0   2   0   2   0   2   0   2   2   2   2   2   2   2   2   0   0   2   2   0   0   0   2   2   2   2   0   0   0   2   2   2   2   0   2   0   0   2   0   0   2   0   0   0   0   2   2   0   0   2   2   0   0   0   0   0   2   0   0   0   0   2   0   0   0   2   2   0   0   0   2   0   2   2   2   0   0   0   2   2   0   0   0   2   0   2   2   2   2   0   2   2   2   0   2   2   0   2   2   0   2   2   0   0   2   2   0   2   0   2   0   0   0   2   2   2   2   0   0   0   2   2   0   0   0   2   2   2   0   2   2   0   0   2   0   0   0   2   2   0   0   0   0   0   2   0   2   2   2   0   0   2   0   2   2   2   0   0   0   2   2   2   2   0   2   2   2   0   0   2   0   0   2   2   0   2   0   2   2   2   0   0   2   0   2   0   2   2
 MK-6-12                0   0   2   0   0   2   2   2   0   0   0   0   0   2   0   2   0   2   0   2   2   0   2   2   2   2   2   0   0   2   2   0   0   0   2   2   2   2   0   0   0   2   2   2   2   0   2   0   0   2   0   0   2   0   0   0   0   2   2   0   0   2   2   0   0   0   0   0   2   0   0   0   2   2   0   0   0   2   2   0   0   0   2   0   2   2   2   0   0   2   2   2   0   0   0   2   0   2   2   0   2   0   2   2   2   2   2   0   0   2   0   0   0   2   0   0   2   2   0   2   0   2   0   0   0   2   2   2   2   0   0   0   2   2   0   0   0   2   2   2   0   2   2   0   0   2   0   0   0   2   2   0   0   0   0   2   2   0   2   2   2   0   0   2   0   2   2   2   0   0   0   2   2   2   2   2   2   2   2   0   0   2   0   0   2   2   0   2   0   2   2   2   0   2   2   0   0   0   2   2
 MK-6-13                0   0   2   0   0   2   2   2   0   0   0   0   0   2   2   2   0   2   0   2   0   0   2   2   2   2   2   0   0   2   2   0   0   0   2   2   0   2   0   0   2   2   2   2   2   2   2   0   0   2   2   0   2   0   0   2   0   2   2   0   0   2   2   0   0   0   0   0   0   0   0   0   2   2   2   0   0   2   2   0   2   0   2   0   2   2   2   0   0   2   2   2   0   0   0   2   2   2   2   0   2   0   2   2   2   2   0   0   0   2   0   0   0   2   0   0   2   2   2   0   0   2   0   0   2   2   2   2   2   0   0   0   2   0   0   0   0   2   2   2   0   2   2   0   0   2   0   0   2   2   2   2   0   0   0   2   2   0   2   2   2   0   0   2   0   2   2   2   2   0   0   2   2   2   2   2   2   2   2   0   0   0   0   0   2   2   0   2   0   2   2   2   0   2   2   0   0   2   2   2
 MK-6-14                0   0   2   0   0   2   2   2   0   0   0   0   0   0   2   2   0   2   0   2   0   0   2   2   2   2   2   0   0   2   2   0   0   0   2   2   0   2   0   0   2   2   2   2   2   2   2   0   0   2   2   0   2   2   2   2   0   2   2   0   0   2   2   0   0   0   0   0   0   0   0   0   2   0   2   0   0   2   2   2   2   0   0   0   2   2   2   0   0   2   0   2   0   0   0   2   2   0   2   2   2   0   2   2   2   2   0   0   0   2   0   0   0   2   0   0   2   2   2   0   0   2   0   0   2   2   2   2   0   0   0   2   2   0   0   0   2   2   2   2   0   2   2   0   0   2   0   0   2   2   2   2   0   0   0   2   2   0   0   2   2   0   0   2   0   2   0   2   2   0   0   2   2   0   2   2   2   2   2   0   0   0   0   0   2   2   0   2   0   0   2   2   0   2   2   0   2   2   2   2
 MK-6-15                2   0   2   0   2   2   0   2   0   0   0   0   0   0   2   2   2   2   0   2   0   0   2   2   2   2   0   0   0   2   2   0   0   2   2   2   0   2   0   0   2   2   2   0   2   2   2   0   0   2   2   0   0   2   2   2   0   2   2   0   0   2   2   0   0   0   0   0   0   0   0   0   2   0   2   0   0   2   2   2   2   0   0   0   2   2   2   0   0   2   0   2   0   0   0   2   2   0   0   2   2   0   2   2   2   2   0   0   0   2   0   0   0   2   0   2   2   2   2   0   0   2   0   0   2   2   2   2   0   0   2   2   2   0   0   0   2   0   2   2   0   2   2   0   0   2   0   0   2   2   0   2   0   0   0   2   2   0   0   2   2   0   0   2   0   2   0   2   2   0   0   2   2   0   2   2   2   2   2   0   0   0   0   0   2   2   0   2   0   0   2   0   0   2   2   2   2   2   0   2
 MK-6-16                2   0   2   0   2   2   0   2   0   0   0   0   0   0   2   2   0   2   0   2   0   0   2   2   2   2   0   0   0   2   2   0   0   2   2   0   0   2   0   0   0   2   2   0   2   2   2   0   0   2   2   0   0   2   0   2   0   2   2   2   0   2   2   0   0   0   0   0   0   0   0   0   2   0   2   0   0   2   2   2   2   0   0   0   2   2   2   0   0   2   0   2   0   0   0   2   0   0   0   2   2   2   2   2   2   2   0   0   0   2   0   2   0   2   0   2   2   2   2   0   0   2   0   0   2   2   0   2   2   0   2   2   2   0   0   0   2   0   2   2   0   2   0   0   0   2   0   0   2   2   0   2   0   0   0   2   2   0   0   2   2   0   0   2   0   2   0   2   2   2   0   2   2   0   2   0   2   2   2   0   0   0   0   0   2   2   0   2   0   0   2   0   0   2   2   2   2   2   0   2
 
!****************************************** Phenotypic Data **********************************************************
!-100.0 is resevred for missing phenotype
SimulatedTrait1        16.3641   14.2311   14.6186   16.6649   17.0351   14.2004   16.8337   17.0527   12.2890   16.1442   16.2011   13.8137   15.8399   15.6662   16.4502   13.9675   13.6880   14.9372   17.2015   13.8314   14.0626   13.8376   14.5469   14.7994   12.8730   14.3707   16.2631   15.5922   15.1652   15.1032   15.8562   14.3494   14.2727   12.7463   17.6701   16.5461   15.7427   14.7808   16.2549   13.3520   18.0561   16.2134   16.2874   14.7437   14.5272   13.3282   13.3501   14.3689   14.6880   16.8366   15.0507   15.3001   13.2770   14.2855   13.3113   14.7326   14.2517   15.7500   13.1940   15.6826   15.3386   13.9796   16.4942   16.2086   14.4267   15.5787   17.3846   16.1748   14.1509   16.6301   15.0959   13.9198   14.7222   14.0010   12.3186   14.2484   16.3975   16.5985   13.8474   15.5318   16.3381   15.4877   16.1795   15.8131   12.5746   16.2372   13.7862   14.8498   14.2386   13.7417   15.9944   16.7731   13.8550   13.9196   14.5741   15.8730   13.3034   15.2393   16.9711   12.2421   15.2642   16.6467   16.2783   15.9160   15.4049   13.4088   15.2167   15.2903   13.2653   16.1556   16.1199   15.1804   13.6184   14.9227   13.9084   15.7406   15.3352   14.7174   14.6110   13.6260   14.1111   14.0553   14.4271   16.0413   15.3716   15.6046   14.5134   15.8218   15.8883   14.7045   15.4507   13.4278   13.5779   13.9592   16.2056   14.4731   12.8776   16.1659   14.2230   12.9685   16.9107   17.6706   15.6545   13.1849   15.6272   15.3685   13.6727   18.4981   17.2394   16.3021   15.0959   15.9760   16.1343   15.5137   15.3029   14.3480   16.6042   14.1631   14.0541   16.0339   17.0584   16.1374   15.5294   13.9748   13.1466   13.8505   14.5694   14.3023   13.1008   14.0896   13.8081   14.2258   15.8362   15.9120   16.5437   14.1490   16.4179   14.0079   15.9085   14.7620   14.6735   15.2370   14.8984   14.5448   15.6477   14.0823   13.5913   16.4721   13.3735   14.9055   13.4272   13.8189   14.7389   14.0132   15.6943   13.1179   15.6883   12.7360   13.1067   13.5277
SimulatedTrait2         9.1556   10.4006    9.4352    9.7213   10.0295   11.4379   10.1578    8.5769   10.2606    9.0682    9.8378   10.8884   10.8769    9.7279    9.6130   11.1050   10.2282    9.4239    9.6428   10.5296   11.5940    8.0101   10.8484    9.0018   10.3747   10.5684    9.8639    8.8654    9.5757    9.0459    9.5236   10.3284    9.2119   10.0957    9.0504    9.3776   10.6606   10.1039    9.2240   10.6716    9.1827   10.6114   11.0484    9.4424   10.5515   10.5596   10.8084   10.2121    9.9903    9.4136   10.7859   10.0210   10.9197    9.9662    9.5473   10.8337   10.7270    9.7951    9.5623   10.5725    8.7154   11.5661    9.6050   10.9376   10.3961   11.2104    8.3513    9.7441   10.3472   10.8546   10.1318   10.1128   10.1034   11.2404   10.6084   10.5980    9.3490    9.7561   10.3340   10.5954   10.0264   10.0425   10.2847    9.4449    9.6854    9.4203    9.9724   10.4709    9.4747   10.3045   10.1332    9.6646   10.5947   10.2042   10.3119   10.3877   10.5635    9.9429    9.2862    9.9047    9.6000    9.5281    9.6437    9.3630    9.2087   11.0261   10.1316    9.4098   10.6570    9.9992    9.3666    9.0565   11.0855    8.8535   10.5849    9.6911    9.9537   10.5309   10.5646   11.0345   11.0644   10.2863   10.8020    9.5413    8.4865   10.2227   11.4167    9.1160    9.1647    9.0574   10.8336   10.8255   10.8851    9.8521   10.3303   10.2899   10.1328    8.9797    9.6417   11.2667    9.8181    9.3738    9.9001   10.2690    9.2000   10.0410   10.0341    9.1002    9.9352    9.8151    9.8933    9.1052    9.3897    9.0005    9.5496    9.7560    9.9815   10.6832   10.2138    9.3061    9.6104    8.8308   11.0875   10.0336    9.9435    9.7242    9.7027   10.2664   10.5426   10.5855   10.5417    9.6589    9.8145    9.4804    9.1436    9.1441    9.5901   10.5425    9.2835    9.6272   10.7948   10.3704    8.4345    9.4898    9.9606   10.7511    9.9958    9.0033   10.9544   10.5657   10.1146   11.6409    9.8909   10.5627    9.6763   10.4285    8.0740   10.3936   10.0269   10.1990
 
