# Supplementary material for: Inclusive Composite Interval Mapping of QTL by Environment Interactions in Biparental Populations
Source: PLoS One. 2015 Jul 10;10(7):e0132414. doi: 10.1371/journal.pone.0132414 (PMC4498613; doi:10.1371/journal.pone.0132414)
Supplement: S5 File — (ZIP) [file pone.0132414.s005.zip › H=0.5/L1/run_00196.met]

!**********************Note: lines staring with "!" are remarks and will be ignored in the program********************
!*********************************General Information**********************************
!Assuming F1 = P1 x P2, populations available in QTL IciMapping are: 
!  1, P1BC1F1 = P1 x F1, the first backcrossing where P1 is used as the recurrent parent;
!  2, P2BC1F1 = P2 x F1, the first backcrossing where P2 is used as the recurrent parent;
!  3, F1DH, F1-derived doubled haploids; 
!  4, RIL or F1RIL, recombination inbred lines through the repeated selfing of F1;
!  5, P1BC1RIL, recombination inbred lines through the repeated selfing of P1BC1F1;
!  6, P2BC1RIL, recombination inbred lines through the repeated selfing of P2BC1F1;
!  7, F2, the selfing generation of F1;
!  8, F3, the selfing generation of F2;
!  9, P1BC2F1, the second backcrossing where P1 is used as the recurrent parent; 
! 10, P2BC2F1, the second backcrossing where P2 is used as the recurrent parent;
! 11, P1BC2RIL, recombination inred lines through the repeated selfing of P1BC2F1; 
! 12, P2BC2RIL, recombination inred lines through the repeated selfing of P2BC2F1; 
! 13, P1BC1F2, the selfing generation of P1BC1F1; 
! 14, P2BC1F2, the selfing generation of P2BC1F1; 
! 15, P1BC2F2, the selfing generation of P1BC2F1; 
! 16, P2BC2F2, the selfing generation of P2BC2F1; 
! 17, P1BC1DH, P1BC1F1-derived doubled haploids; 
! 18, P2BC1DH, P2BC1F1-derived doubled haploids; 
! 19, P1BC2DH, P1BC2F1-derived doubled haploids; 
! 20, P2BC2DH, P2BC2F1-derived doubled haploids; 
   3      !Mapping Population (see remarks above)
   2      !Mapping Function (1 for Kosambi; 2 for Haldane; 3 for Morgan)
   2      !Marker Space Type (1 for intervals; 2 for positions)
   1      !Marker Space Unit(1 for centiMorgans; 2 for Morgan)
   6      !Number of Chromosomes (or Linkage Groups)
 200      !Size of the mapping population
   2      !Number of environments
 
!***************************************** Chromosomes and Linkage Maps **********************************************
!Chromosome                 NumMarkers
-CH1                        16
-CH2                        16
-CH3                        16
-CH4                        16
-CH5                        16
-CH6                        16
!Linkage map (Marker name followed by position or the interval length)
 MK-1-1                1     0.000
 MK-1-2                1    10.000
 MK-1-3                1    20.000
 MK-1-4                1    30.000
 MK-1-5                1    40.000
 MK-1-6                1    50.000
 MK-1-7                1    60.000
 MK-1-8                1    70.000
 MK-1-9                1    80.000
 MK-1-10               1    90.000
 MK-1-11               1   100.000
 MK-1-12               1   110.000
 MK-1-13               1   120.000
 MK-1-14               1   130.000
 MK-1-15               1   140.000
 MK-1-16               1   150.000
 MK-2-1                2     0.000
 MK-2-2                2    10.000
 MK-2-3                2    20.000
 MK-2-4                2    30.000
 MK-2-5                2    40.000
 MK-2-6                2    50.000
 MK-2-7                2    60.000
 MK-2-8                2    70.000
 MK-2-9                2    80.000
 MK-2-10               2    90.000
 MK-2-11               2   100.000
 MK-2-12               2   110.000
 MK-2-13               2   120.000
 MK-2-14               2   130.000
 MK-2-15               2   140.000
 MK-2-16               2   150.000
 MK-3-1                3     0.000
 MK-3-2                3    10.000
 MK-3-3                3    20.000
 MK-3-4                3    30.000
 MK-3-5                3    40.000
 MK-3-6                3    50.000
 MK-3-7                3    60.000
 MK-3-8                3    70.000
 MK-3-9                3    80.000
 MK-3-10               3    90.000
 MK-3-11               3   100.000
 MK-3-12               3   110.000
 MK-3-13               3   120.000
 MK-3-14               3   130.000
 MK-3-15               3   140.000
 MK-3-16               3   150.000
 MK-4-1                4     0.000
 MK-4-2                4    10.000
 MK-4-3                4    20.000
 MK-4-4                4    30.000
 MK-4-5                4    40.000
 MK-4-6                4    50.000
 MK-4-7                4    60.000
 MK-4-8                4    70.000
 MK-4-9                4    80.000
 MK-4-10               4    90.000
 MK-4-11               4   100.000
 MK-4-12               4   110.000
 MK-4-13               4   120.000
 MK-4-14               4   130.000
 MK-4-15               4   140.000
 MK-4-16               4   150.000
 MK-5-1                5     0.000
 MK-5-2                5    10.000
 MK-5-3                5    20.000
 MK-5-4                5    30.000
 MK-5-5                5    40.000
 MK-5-6                5    50.000
 MK-5-7                5    60.000
 MK-5-8                5    70.000
 MK-5-9                5    80.000
 MK-5-10               5    90.000
 MK-5-11               5   100.000
 MK-5-12               5   110.000
 MK-5-13               5   120.000
 MK-5-14               5   130.000
 MK-5-15               5   140.000
 MK-5-16               5   150.000
 MK-6-1                6     0.000
 MK-6-2                6    10.000
 MK-6-3                6    20.000
 MK-6-4                6    30.000
 MK-6-5                6    40.000
 MK-6-6                6    50.000
 MK-6-7                6    60.000
 MK-6-8                6    70.000
 MK-6-9                6    80.000
 MK-6-10               6    90.000
 MK-6-11               6   100.000
 MK-6-12               6   110.000
 MK-6-13               6   120.000
 MK-6-14               6   130.000
 MK-6-15               6   140.000
 MK-6-16               6   150.000
!*********************************** Marker Types ********************************************************************
!Co-dominant marker: When heterozygote F1 is present, P1 is coded as 2, F1 is coded as 1, and P2 is coded as 0; Otherwise, P1 is coded as 2, and P2 is coded as 0. 
!Dominant marker: When heterozygote F1 is present, P1 and F1 are coded as 12, and P2 is coded as 0; Otherwise, P1 is coded as 2, and P2 is coded as 0.  
!Recessive markers: When heterozygote F1 is present, P1 is coded as 2, and F1 and P2 are coded as 10; Otherwise, P1 is coded as 2, and P2 is coded as 0. 
!Missing marker is coded as -1. 
 MK-1-1                 0   2   0   2   0   0   0   0   0   0   2   2   2   2   2   0   2   2   2   0   2   0   2   2   2   2   2   0   0   0   0   0   2   2   2   2   0   2   2   2   2   2   2   2   0   0   2   2   2   0   0   2   2   2   0   0   2   0   0   0   2   2   2   0   2   2   2   0   2   2   2   2   0   2   2   0   0   0   0   0   0   0   0   0   0   2   2   2   2   0   2   0   0   2   0   0   2   2   0   2   0   0   2   0   0   2   0   0   2   0   0   0   0   2   2   0   0   0   2   0   2   2   2   0   2   2   0   0   0   2   2   0   0   0   0   0   2   0   2   2   0   0   2   2   0   0   2   0   2   0   0   2   0   2   0   2   2   0   0   0   2   0   2   0   0   0   2   0   0   2   2   0   0   0   2   0   2   2   2   0   0   0   0   2   0   2   2   0   2   0   2   2   2   2   0   2   0   0   0   2
 MK-1-2                 0   2   0   2   0   0   0   0   0   0   2   2   2   2   2   0   0   2   2   0   2   0   2   2   2   2   2   0   2   2   0   0   2   2   2   2   0   2   2   2   2   2   2   2   0   2   0   2   2   0   0   2   0   2   0   0   2   0   0   2   2   2   2   0   2   2   2   0   2   0   2   2   0   0   2   0   0   0   0   0   0   0   0   0   0   2   2   2   2   2   2   2   0   2   0   0   2   2   0   2   0   0   2   0   0   2   0   0   2   0   2   0   0   2   0   0   0   0   2   2   2   2   2   0   2   2   0   0   0   2   2   0   0   2   0   0   2   0   2   2   0   0   2   2   0   0   2   0   2   0   0   2   0   2   0   2   2   0   2   0   2   0   2   2   0   0   0   0   0   2   2   0   0   2   2   2   2   2   2   0   0   0   0   2   0   2   2   0   2   0   2   0   2   2   0   2   0   0   0   2
 MK-1-3                 0   2   0   2   2   0   0   0   0   0   2   2   2   2   2   0   0   2   2   0   2   0   2   2   2   2   0   0   2   2   0   0   2   2   2   2   0   2   0   2   2   0   2   2   0   0   0   2   2   2   0   2   0   2   0   0   2   0   0   2   2   2   2   0   2   2   2   0   2   0   2   2   0   0   2   0   0   0   0   0   2   2   0   0   0   2   0   2   2   2   2   2   0   2   0   0   2   2   0   2   0   0   2   0   0   2   0   0   2   0   2   0   0   2   0   0   0   0   2   2   0   2   2   0   2   2   0   2   0   2   2   0   0   2   2   0   2   0   2   2   0   2   2   2   0   0   2   0   2   0   0   2   0   2   0   2   2   0   2   0   0   0   2   2   0   0   0   0   0   2   2   0   0   2   2   2   2   2   2   0   0   0   0   2   0   2   2   0   2   0   2   0   2   2   0   2   0   0   0   2
 MK-1-4                 2   0   0   0   2   0   0   0   0   0   2   2   2   2   2   0   0   2   2   0   2   0   2   2   0   2   0   0   2   0   0   0   0   0   2   2   0   2   0   2   2   0   2   2   0   0   0   2   2   2   0   2   0   0   0   0   2   0   0   2   0   2   2   0   2   2   2   0   2   0   2   2   0   0   2   0   2   0   0   0   2   2   0   0   0   2   0   2   0   2   2   2   0   2   2   0   2   2   2   2   0   0   2   0   0   2   0   0   2   0   2   0   0   2   0   0   0   0   2   2   0   2   2   2   2   0   2   2   0   2   2   0   2   2   2   0   2   2   2   2   0   0   2   2   0   0   2   2   2   2   0   0   0   2   0   2   2   0   2   0   0   0   2   2   0   0   0   0   0   0   2   0   0   2   2   2   2   2   2   0   0   0   0   2   0   2   2   0   2   0   2   0   2   2   0   0   0   0   0   2
 MK-1-5                 0   0   0   0   2   0   0   0   0   0   2   2   2   2   2   0   0   2   2   0   2   0   2   2   0   2   0   0   2   0   2   0   0   0   2   2   0   2   0   2   2   0   2   2   0   0   0   2   0   2   0   2   0   0   0   0   2   0   2   2   0   2   2   2   2   2   2   0   0   0   0   2   2   0   2   0   2   0   0   0   2   0   2   0   2   0   0   0   0   2   2   2   0   2   2   0   2   2   2   2   0   0   2   0   0   2   0   0   2   0   2   0   0   2   0   0   0   0   2   2   0   2   2   2   2   0   2   0   0   2   2   0   0   2   0   0   2   2   2   2   0   0   2   2   0   0   2   2   2   2   0   0   0   2   0   2   2   0   2   0   0   2   2   2   0   0   0   0   2   0   2   0   0   2   2   2   2   2   2   0   0   2   0   2   0   2   2   0   2   0   2   0   2   2   0   0   0   0   0   2
 MK-1-6                 0   0   0   0   2   0   0   0   0   0   2   2   2   2   2   0   0   2   2   0   2   0   2   2   0   2   0   0   2   0   2   0   0   0   2   2   0   2   0   2   2   0   0   2   2   0   0   2   0   2   0   2   0   0   0   0   2   0   2   2   0   2   2   2   2   2   2   2   0   2   0   2   2   0   2   0   2   0   0   0   2   2   2   0   2   0   0   0   0   2   2   2   0   2   2   0   2   2   2   2   0   0   2   0   0   0   0   0   2   0   2   0   0   2   0   2   0   0   2   2   0   2   2   2   2   0   2   0   0   2   2   2   0   2   2   0   2   2   2   2   0   2   2   2   2   0   2   2   2   2   2   0   2   2   0   2   2   2   2   0   0   2   2   2   0   0   0   2   2   0   2   2   0   2   2   2   2   2   0   0   0   2   0   2   0   2   2   0   2   2   2   0   2   2   0   0   0   2   0   2
 MK-1-7                 0   0   0   0   0   0   2   0   2   0   2   2   2   2   2   0   0   2   2   0   2   0   2   2   0   0   0   0   2   0   2   0   2   0   2   2   2   2   0   2   0   0   0   2   2   0   0   2   2   2   0   2   0   0   0   0   2   0   0   2   0   2   2   2   2   2   2   2   0   2   0   2   2   0   2   0   2   0   0   0   0   0   0   0   2   0   0   0   0   2   2   2   0   2   2   2   2   2   2   2   0   0   2   0   0   0   0   0   2   0   2   0   0   2   0   0   0   0   2   2   0   2   2   2   0   0   2   0   0   2   2   2   0   2   2   0   0   2   2   2   2   2   2   2   2   0   2   2   2   2   2   0   2   2   0   2   2   2   0   2   0   2   2   2   0   0   0   2   2   0   2   2   0   2   2   2   2   0   2   0   0   2   0   2   0   2   2   0   2   2   2   0   2   2   2   0   2   2   0   2
 MK-1-8                 0   0   2   0   0   0   2   0   2   0   2   2   2   2   2   0   0   2   2   0   2   0   0   2   0   0   0   0   2   0   2   0   2   0   0   2   2   2   2   2   0   0   0   0   2   0   0   2   2   2   0   0   0   0   0   2   2   0   0   0   0   2   2   2   2   2   2   2   0   2   0   2   2   0   2   0   2   0   0   0   0   0   0   0   0   0   0   0   0   2   2   2   0   2   2   2   2   2   2   2   0   0   2   0   0   0   0   0   2   0   2   0   0   2   0   0   0   2   2   2   0   2   2   2   0   0   2   0   0   2   2   2   0   2   2   0   0   2   2   2   2   2   2   2   2   0   2   2   2   2   2   0   2   2   0   2   2   2   0   2   0   2   2   2   0   0   0   2   2   0   2   2   0   2   2   0   2   0   2   0   0   2   0   2   0   2   2   0   2   2   2   0   2   2   2   0   2   2   0   2
 MK-1-9                 0   2   2   0   0   0   2   0   2   0   0   2   2   2   2   0   0   2   0   0   2   0   0   2   0   0   0   0   0   0   2   0   2   0   0   2   2   2   2   2   0   0   0   0   2   0   0   2   2   2   0   0   0   0   0   2   2   0   0   0   0   2   2   0   2   2   2   2   0   2   0   2   2   0   2   0   2   0   0   0   0   0   0   0   2   0   0   0   0   2   2   2   0   2   2   2   2   2   2   2   0   0   2   0   0   0   0   0   2   0   2   0   0   2   0   0   0   2   2   2   0   2   2   2   2   0   2   0   0   2   2   2   0   2   2   0   0   2   2   2   2   2   2   2   2   0   2   2   0   2   2   0   2   2   0   2   2   2   0   2   0   2   2   2   0   0   0   2   2   2   2   0   0   2   2   0   2   0   2   0   0   2   0   2   0   2   2   0   2   2   2   0   2   2   2   0   2   2   0   2
 MK-1-10                2   2   0   0   0   0   2   0   2   2   2   2   2   2   2   2   0   2   0   2   2   0   0   2   0   0   0   0   0   0   2   0   2   0   0   2   2   2   2   2   0   0   0   0   2   0   0   2   2   0   0   0   0   0   2   2   2   0   0   0   0   0   2   0   2   2   2   2   2   2   0   2   2   0   2   0   2   2   2   0   0   0   0   0   2   0   0   2   0   2   2   2   0   2   2   0   2   2   2   2   0   0   2   0   0   0   0   0   0   0   2   0   0   2   0   0   0   2   2   2   0   2   2   2   2   0   2   0   0   2   2   2   0   2   2   0   0   2   2   2   2   2   2   2   2   0   2   2   2   2   2   0   2   2   0   2   2   2   0   2   0   2   2   2   0   0   0   0   0   2   2   2   0   2   0   0   2   0   2   0   0   2   0   0   0   2   2   0   2   2   2   0   2   2   2   0   2   2   0   2
 MK-1-11                2   2   0   0   0   0   2   0   2   2   2   0   0   2   2   2   0   2   0   2   2   0   0   2   2   0   0   0   0   0   2   0   2   0   0   2   2   2   2   2   0   0   0   0   2   0   0   2   2   0   0   0   0   0   2   2   0   0   0   0   0   0   2   0   2   2   2   2   2   2   0   2   2   0   2   0   2   2   2   0   0   0   2   0   2   0   2   2   0   2   2   2   0   2   2   0   2   2   2   2   0   0   2   0   0   0   0   0   0   0   2   0   0   2   0   0   0   2   2   2   0   2   2   2   2   0   2   0   0   2   2   0   0   2   2   0   0   2   0   2   2   2   2   2   2   0   2   2   2   2   2   0   2   2   0   2   2   2   0   2   0   2   2   2   0   2   0   0   0   2   2   2   0   2   0   0   2   0   2   0   0   2   0   2   0   2   2   0   2   0   2   0   2   2   2   0   2   2   2   2
 MK-1-12                2   2   0   2   0   0   2   0   2   2   2   0   0   2   2   2   0   2   0   2   2   2   0   2   2   2   0   0   0   0   2   0   2   2   0   2   2   0   2   2   0   0   0   0   2   0   0   2   2   0   0   0   0   0   2   2   0   0   0   0   2   0   2   0   2   2   2   2   2   2   2   2   2   0   0   0   2   2   2   0   2   0   0   0   2   0   2   2   2   2   0   2   0   2   2   0   2   2   0   2   2   0   2   0   0   0   0   0   0   2   0   0   0   2   2   0   0   0   2   2   0   2   2   2   2   0   0   0   0   2   2   0   0   2   2   0   0   2   0   2   2   2   2   2   2   0   2   2   2   2   2   0   2   2   0   2   2   2   2   2   0   2   2   2   0   2   0   0   0   2   2   2   0   2   0   0   2   2   2   0   0   2   0   0   0   2   2   2   0   0   2   0   2   2   2   2   2   2   2   0
 MK-1-13                2   2   0   2   0   0   2   0   2   2   2   0   0   2   2   2   0   2   0   0   2   2   0   2   2   2   0   2   0   0   2   0   2   2   2   2   2   0   2   2   0   0   0   0   2   2   0   2   2   0   0   0   0   2   2   2   0   0   0   0   2   0   2   0   0   2   2   0   2   2   2   2   2   0   0   0   2   2   2   0   0   0   0   0   2   0   2   2   2   2   0   2   0   2   2   0   2   0   0   2   2   0   2   0   0   0   0   0   0   2   0   0   0   2   2   0   0   0   2   2   0   2   2   2   0   0   0   0   0   2   2   0   0   2   2   0   0   0   0   2   2   2   2   2   2   0   2   2   2   2   2   0   2   2   0   2   2   2   2   2   0   2   2   2   0   2   0   0   0   2   2   2   0   2   0   0   2   2   2   0   0   2   0   0   0   2   2   2   0   0   2   0   2   2   2   0   2   2   2   0
 MK-1-14                2   2   0   2   0   0   2   0   2   2   2   0   0   2   2   2   0   2   0   0   2   2   0   2   2   2   0   2   0   0   2   0   2   2   0   2   2   0   2   2   0   0   0   2   2   2   0   2   2   0   0   0   0   2   2   2   0   0   0   0   2   0   2   2   0   2   2   0   2   2   2   2   2   0   0   0   2   2   2   0   0   0   0   0   2   0   2   2   0   2   2   0   0   0   2   0   0   0   0   2   2   0   2   0   0   0   0   0   2   2   0   0   0   2   2   0   0   2   2   2   0   2   2   2   0   0   0   0   2   2   2   0   0   2   2   0   2   0   0   2   2   2   2   2   2   0   0   2   2   0   2   0   2   2   0   2   2   2   2   2   0   2   2   2   0   2   0   0   0   2   2   2   0   2   0   0   2   2   2   0   2   2   0   0   2   0   0   2   0   0   2   0   2   2   2   0   2   2   2   0
 MK-1-15                2   2   2   2   0   0   2   0   2   2   2   0   0   0   2   2   0   2   0   0   2   2   0   2   2   2   0   2   0   2   2   0   2   2   0   2   2   2   2   2   0   0   2   2   2   2   0   0   2   0   0   2   0   2   2   2   0   0   0   0   0   0   2   0   0   2   2   0   2   2   2   2   2   0   0   0   2   2   2   0   2   0   0   0   2   0   2   2   2   2   0   0   0   0   2   0   0   2   0   2   2   0   2   2   0   0   0   0   2   2   0   0   0   2   0   2   0   2   2   2   0   2   2   2   0   0   0   0   2   2   2   2   0   2   2   0   2   0   0   2   2   2   2   2   2   0   0   2   2   0   2   2   2   2   0   2   2   2   2   2   0   2   2   0   0   2   0   0   0   2   2   2   0   2   0   2   2   2   2   0   2   2   0   0   2   0   0   2   0   0   2   0   2   2   2   2   2   2   2   0
 MK-1-16                2   2   2   2   0   2   2   0   2   2   2   0   0   0   2   2   0   2   0   0   2   2   0   2   2   2   0   2   0   2   2   0   2   2   0   2   2   2   2   2   0   2   2   2   2   2   0   0   0   0   0   2   0   2   2   2   0   0   0   2   0   0   2   0   0   2   2   2   2   2   2   2   2   0   0   0   2   2   2   0   0   0   0   0   2   0   0   2   2   2   0   0   2   0   2   0   0   2   0   2   2   0   2   2   0   0   0   0   2   2   0   0   0   0   0   2   0   2   2   2   0   2   2   2   0   0   0   0   2   2   2   2   0   2   0   0   2   0   0   2   2   2   2   2   2   0   2   2   2   0   2   2   2   2   0   2   0   2   0   2   0   2   2   0   0   2   0   0   0   2   2   2   0   2   0   2   2   2   2   0   2   2   0   0   2   0   0   2   0   0   2   0   2   2   2   2   2   2   2   0
 MK-2-1                 0   0   2   2   0   0   2   0   0   0   0   2   2   0   0   2   2   2   0   2   0   0   0   0   0   0   2   2   0   2   0   0   0   2   0   2   0   2   0   2   0   0   0   0   2   0   2   0   2   0   0   0   0   0   0   2   2   0   2   0   2   0   0   2   0   0   0   2   0   2   2   2   2   0   2   0   0   2   2   0   0   2   2   0   0   2   0   0   2   2   2   0   0   0   2   0   0   0   2   2   0   0   2   0   0   0   2   0   0   2   2   2   2   0   2   2   0   2   2   2   0   0   0   2   2   2   0   0   0   2   0   2   2   0   0   0   0   2   0   0   0   2   0   2   2   0   0   2   2   2   0   0   0   2   0   0   2   2   2   0   0   0   2   0   2   2   2   2   0   0   0   0   0   2   0   0   0   2   0   0   0   0   2   2   2   0   2   0   0   2   2   2   0   2   0   0   0   0   0   0
 MK-2-2                 0   0   2   2   0   0   2   0   0   0   0   2   2   0   0   0   2   2   0   2   2   0   2   0   0   0   2   2   0   2   0   0   0   0   0   2   0   2   0   2   2   0   0   0   2   0   2   0   2   0   2   0   0   0   0   2   2   0   2   0   2   2   0   2   0   0   0   0   0   2   2   2   2   0   2   0   0   2   2   0   0   2   2   0   0   2   0   0   0   2   2   0   0   0   2   0   0   0   2   2   0   0   2   0   0   2   2   0   0   2   2   2   2   0   2   2   0   2   2   2   0   0   0   2   0   2   0   0   0   2   0   2   2   2   0   0   2   2   0   0   0   2   0   2   2   0   0   2   2   2   0   0   0   2   0   0   2   2   2   0   0   0   2   0   2   2   2   2   0   2   0   0   0   2   0   0   0   2   0   0   2   0   2   2   2   0   2   0   0   2   0   2   0   2   0   0   0   0   0   0
 MK-2-3                 0   0   2   2   0   0   2   0   0   0   0   2   2   0   0   0   2   2   0   2   0   0   0   0   0   0   2   0   0   2   0   0   0   0   0   2   0   2   0   2   2   0   0   0   2   0   2   0   2   0   2   0   0   0   0   2   2   0   2   0   2   2   0   2   0   0   0   0   0   0   2   0   2   0   2   0   2   2   2   0   0   2   2   0   0   2   0   0   0   2   2   0   0   0   2   0   0   0   2   2   0   0   2   0   0   2   2   0   0   2   2   2   2   0   2   2   0   2   2   2   0   0   0   2   0   2   0   0   0   2   0   2   0   2   0   0   2   2   0   0   0   2   0   2   2   0   0   2   2   2   0   0   0   2   0   0   2   2   2   0   0   2   2   0   2   2   2   0   0   2   0   2   0   2   2   0   0   0   0   0   2   0   2   2   2   0   2   0   0   2   2   2   0   2   0   0   0   0   0   0
 MK-2-4                 0   0   2   2   0   0   2   0   2   0   0   2   2   0   0   0   2   2   0   2   2   0   0   0   0   0   2   0   0   2   0   0   0   0   0   2   0   2   0   2   0   2   0   0   2   0   2   2   2   0   2   0   0   0   0   0   2   0   2   0   2   2   0   2   0   0   0   0   0   0   2   0   2   0   0   0   2   2   2   0   0   2   2   2   0   0   0   0   0   2   2   2   0   0   0   2   2   0   2   2   0   0   0   0   0   2   2   2   0   2   2   2   2   0   2   2   0   2   2   2   0   0   0   2   0   2   0   0   0   2   0   2   0   2   0   0   2   2   0   0   2   2   0   2   2   0   0   2   0   2   0   0   2   2   2   0   2   2   2   0   0   0   2   0   2   2   2   0   0   2   0   2   0   2   2   0   0   0   0   0   2   0   2   2   2   0   2   0   0   2   2   0   0   2   0   2   0   0   0   0
 MK-2-5                 0   0   2   2   0   0   2   0   2   0   0   2   2   2   0   0   0   2   0   2   2   0   0   0   0   0   2   0   0   2   0   0   0   0   0   0   0   2   0   2   0   2   0   2   2   0   2   2   0   0   2   0   0   0   2   0   2   0   2   2   2   2   2   0   0   0   0   0   0   0   0   0   0   0   2   2   2   2   2   0   0   2   2   2   0   0   0   0   0   0   2   2   0   0   0   2   2   0   2   0   0   0   0   0   0   0   2   2   0   2   2   2   2   0   2   2   2   2   2   2   0   0   0   2   0   2   0   0   0   2   0   2   0   2   0   0   2   2   0   0   2   2   0   2   2   0   0   2   0   2   0   0   2   2   2   0   0   0   2   0   2   0   2   0   2   2   2   0   0   2   0   2   0   2   2   0   0   0   0   0   2   0   2   2   2   0   2   0   2   2   2   0   0   2   0   2   0   0   0   2
 MK-2-6                 0   0   2   2   0   0   2   0   2   0   0   2   2   2   0   2   0   2   0   2   0   0   2   0   0   0   2   0   0   2   0   0   0   0   0   0   0   2   0   2   0   2   0   2   0   0   2   2   0   0   2   0   0   0   2   0   2   2   0   2   2   2   2   0   0   0   0   0   0   2   0   0   0   0   2   2   2   2   2   0   0   2   0   2   2   0   0   0   0   0   2   2   0   0   0   2   2   0   2   0   0   2   2   0   0   0   2   2   0   2   2   2   2   2   2   2   2   0   2   2   0   0   2   2   0   2   0   0   2   2   2   2   0   2   0   0   2   2   0   0   2   2   0   2   2   2   0   2   0   2   0   0   2   2   2   0   0   0   2   2   2   0   2   0   2   2   2   0   0   2   0   2   0   2   2   0   0   0   0   0   2   2   2   2   2   0   2   0   2   0   2   0   0   2   0   0   0   0   0   2
 MK-2-7                 0   0   2   2   0   0   2   0   2   0   0   2   2   2   0   2   0   2   0   2   0   0   2   0   0   0   2   0   0   0   0   0   0   0   2   0   0   2   0   2   0   2   0   2   0   0   2   2   0   0   2   0   0   0   2   0   0   2   0   2   2   2   2   0   2   0   0   0   2   2   0   0   0   2   2   2   2   2   2   0   0   2   2   2   0   0   0   0   2   0   2   2   0   0   0   0   2   0   2   0   0   2   2   0   0   0   2   2   0   2   2   2   2   2   2   2   2   0   2   2   0   0   2   2   0   2   0   0   2   0   0   2   0   2   0   0   2   2   0   2   2   2   0   2   2   2   0   2   0   2   0   0   2   2   2   0   0   0   0   2   2   0   2   0   2   0   2   0   0   2   0   2   0   2   2   2   0   0   0   0   2   2   2   0   2   0   2   2   2   0   2   0   0   2   0   0   0   0   0   2
 MK-2-8                 0   0   2   2   0   0   2   0   2   0   2   0   2   2   0   2   0   2   0   2   0   0   2   2   0   0   2   0   0   0   0   0   0   0   2   0   0   2   0   2   0   0   0   2   0   0   2   2   0   0   2   0   0   0   2   2   0   2   0   0   2   2   2   0   2   0   0   0   2   2   0   2   0   2   2   2   2   2   2   0   0   2   2   2   0   0   0   0   2   0   0   2   0   0   0   0   2   0   2   0   0   2   2   0   0   0   2   2   0   2   2   0   0   2   2   2   2   0   2   2   0   0   2   2   0   2   2   0   2   0   0   2   0   0   2   0   2   2   0   2   2   2   2   2   2   2   0   2   0   2   0   0   2   2   2   0   2   0   2   2   2   0   2   0   2   0   2   0   0   2   0   2   0   2   0   0   0   0   0   0   2   2   2   2   2   0   2   2   0   0   2   0   0   2   0   0   0   0   2   2
 MK-2-9                 0   0   2   2   0   0   2   0   2   0   2   0   2   2   0   0   0   2   0   2   0   0   2   2   0   0   2   0   0   0   0   0   0   0   2   0   0   2   0   0   0   0   0   2   0   0   2   2   0   0   0   0   0   2   2   2   0   2   0   0   2   2   2   0   2   0   0   0   2   2   0   2   0   0   2   2   2   2   2   0   0   0   2   2   0   0   0   2   2   0   0   2   0   0   0   0   2   0   2   0   0   2   2   0   0   0   2   2   0   2   0   0   0   2   2   2   2   0   2   0   0   2   2   2   0   2   2   0   2   0   0   2   0   0   2   0   2   0   0   2   2   2   2   2   2   2   0   2   2   2   0   0   2   2   2   0   2   0   2   2   2   0   2   0   2   0   2   0   0   0   0   2   0   2   0   0   0   0   0   0   2   0   2   2   2   0   2   2   0   2   2   0   0   2   0   0   0   0   2   2
 MK-2-10                0   0   2   2   0   0   2   0   2   2   2   0   2   2   0   0   0   2   0   2   0   0   2   0   0   0   2   0   2   0   0   0   0   2   2   0   0   2   0   0   0   0   0   2   0   0   2   2   0   0   0   0   0   2   2   2   0   2   0   0   2   2   2   0   2   0   0   0   2   2   0   2   0   0   2   2   2   2   2   0   0   0   2   2   0   2   0   2   2   2   0   2   0   0   2   0   2   0   2   0   2   2   2   0   0   0   2   2   0   2   0   0   0   2   2   2   2   0   2   0   0   2   2   2   0   2   2   0   0   0   0   2   0   0   2   0   2   0   0   2   2   2   2   2   2   0   0   0   2   2   0   0   2   2   2   0   2   0   2   2   2   0   2   0   2   0   2   0   0   0   0   2   0   2   0   0   2   0   0   0   2   2   2   2   2   0   2   2   0   2   2   0   0   2   0   0   0   0   2   2
 MK-2-11                0   0   2   2   0   0   2   0   0   2   2   0   2   2   0   0   0   2   0   2   0   0   2   0   2   0   2   0   2   0   0   0   0   2   2   0   0   2   0   0   0   0   0   2   0   0   2   2   2   0   0   0   0   2   2   2   0   2   0   0   2   2   2   0   2   0   0   0   2   2   0   2   2   0   2   0   2   2   0   0   0   0   2   2   0   2   0   2   2   2   0   2   0   0   2   0   2   2   2   0   2   2   2   0   0   0   2   0   0   2   0   0   0   2   2   2   0   0   2   0   2   2   2   2   0   2   0   0   0   0   0   2   2   2   2   0   2   2   0   2   0   2   0   2   2   0   0   0   2   2   0   2   2   2   0   0   2   0   2   2   2   0   2   0   2   0   0   0   0   0   0   2   0   2   0   0   2   0   0   0   0   2   2   2   2   0   2   2   0   2   2   0   0   2   0   0   0   2   2   0
 MK-2-12                2   0   2   2   0   0   2   0   0   2   2   0   2   2   0   0   0   2   0   2   0   0   0   2   2   0   2   0   2   0   0   0   0   2   2   0   2   2   0   0   0   0   0   2   0   0   2   0   2   0   0   0   0   0   2   2   0   2   0   0   2   2   2   0   2   0   0   0   2   2   0   2   2   0   2   0   2   2   0   0   0   0   2   2   2   2   0   0   2   2   0   0   0   2   2   0   2   2   2   0   2   2   2   2   0   0   0   0   0   2   2   0   0   2   2   2   0   2   0   0   2   2   2   2   0   2   0   0   0   0   0   2   2   2   2   0   2   2   0   2   0   2   0   2   0   0   2   0   2   2   0   2   2   2   0   0   2   0   2   2   2   0   2   0   0   0   0   2   0   0   0   2   0   2   0   0   2   0   2   0   0   2   2   2   2   2   2   2   2   2   2   0   0   0   0   0   0   2   2   0
 MK-2-13                2   0   2   2   0   0   2   0   0   0   2   0   2   2   0   0   0   2   0   2   0   0   0   2   2   0   0   2   2   0   0   0   0   2   2   0   2   2   0   0   0   0   0   2   0   0   2   0   2   0   0   0   0   0   2   2   0   2   2   0   2   2   2   0   2   0   0   0   0   2   0   0   2   0   2   0   2   2   0   0   0   0   2   2   2   2   0   0   2   0   0   0   0   2   2   0   2   0   2   0   2   2   2   2   0   0   0   0   0   2   2   0   2   2   2   2   0   2   0   0   2   2   2   2   0   2   0   0   2   2   0   2   2   2   2   0   2   2   0   0   0   2   2   2   0   0   2   0   2   2   0   2   2   2   0   0   2   0   2   2   2   2   2   0   0   0   0   2   0   2   0   2   0   0   0   0   2   0   2   2   0   2   2   2   2   2   2   0   2   2   2   0   0   0   0   0   2   0   2   0
 MK-2-14                2   0   2   2   2   0   2   2   2   0   2   0   2   2   0   0   0   2   0   2   0   0   0   2   2   0   0   2   2   0   2   0   0   2   2   0   2   2   2   0   0   0   0   2   0   0   2   0   2   0   0   0   0   0   2   2   0   2   2   2   2   2   2   0   2   0   0   0   0   2   0   0   2   0   2   0   2   2   0   0   0   2   2   2   2   2   0   0   2   0   0   0   0   2   2   2   2   0   2   2   2   2   2   2   0   0   0   0   2   2   2   0   2   2   0   2   0   0   0   0   2   2   2   2   0   2   0   0   2   2   0   2   2   2   2   0   2   2   0   0   0   2   2   2   0   0   2   2   2   2   0   2   2   2   0   0   2   2   2   2   2   0   2   0   0   0   2   2   0   2   0   2   0   0   0   0   2   0   2   2   0   2   2   2   2   2   2   0   2   2   2   0   2   0   0   0   2   2   2   0
 MK-2-15                2   0   2   2   2   0   2   2   0   0   2   0   0   2   0   0   0   2   0   2   0   0   0   2   2   0   0   2   2   0   0   0   0   2   2   0   0   2   2   2   0   0   0   2   0   0   2   2   2   0   0   0   0   0   2   2   2   2   2   0   2   2   2   0   2   0   0   0   0   2   0   0   2   0   2   0   0   2   0   0   2   2   2   2   2   2   0   0   2   0   0   0   0   2   2   2   2   0   2   2   2   2   0   2   0   0   0   0   2   2   2   0   2   2   0   2   0   2   0   0   2   2   2   2   0   2   0   0   2   2   0   2   2   2   2   0   2   2   2   0   0   2   2   2   0   0   2   2   2   2   0   0   2   2   0   0   2   2   2   2   2   0   2   0   0   0   2   2   0   2   2   2   0   0   0   2   2   0   0   2   0   2   2   2   2   2   2   0   2   2   2   0   2   0   0   0   2   2   2   0
 MK-2-16                2   0   2   2   2   0   2   2   0   0   2   2   2   2   0   0   0   2   0   2   2   2   0   2   2   0   0   2   2   0   0   0   0   2   2   0   0   2   2   2   0   0   0   2   0   0   2   0   2   0   0   0   0   2   2   2   2   2   2   2   2   2   2   0   2   0   0   0   0   2   0   0   0   0   0   0   0   2   0   2   2   2   2   0   2   2   0   0   2   2   0   0   0   2   2   2   2   0   2   2   2   2   0   2   0   0   0   0   2   2   2   0   2   2   0   2   0   2   0   0   2   2   2   2   0   2   2   2   2   2   0   2   2   2   2   0   2   2   2   2   0   2   2   2   0   0   2   2   2   2   0   0   2   2   0   0   2   2   2   2   2   0   2   0   0   0   2   0   0   2   2   2   0   0   0   2   2   0   0   2   0   2   2   2   2   0   2   0   2   2   2   0   2   0   2   0   2   2   2   0
 MK-3-1                 2   0   2   2   2   2   0   0   0   2   2   0   0   0   2   2   0   0   2   0   2   0   2   0   2   2   0   2   2   2   0   2   0   0   2   0   2   2   2   0   0   2   0   0   0   0   0   2   2   0   2   0   0   2   0   2   0   0   2   2   2   0   0   2   2   2   0   0   0   0   0   2   0   0   0   2   0   2   2   2   2   0   0   2   2   0   2   2   2   0   0   2   2   2   2   2   0   0   0   0   0   2   2   2   2   2   0   0   2   0   0   2   2   0   0   0   0   2   2   0   2   2   0   2   0   2   0   2   2   2   2   0   2   0   2   0   2   2   2   2   2   2   2   0   2   2   0   0   0   0   0   0   2   2   0   2   2   2   0   0   0   0   2   2   0   2   2   0   0   0   2   2   2   0   2   0   2   2   2   0   2   0   0   2   0   2   0   0   0   0   0   2   2   0   2   2   0   2   2   0
 MK-3-2                 2   0   2   2   2   2   0   0   0   2   2   0   0   0   2   2   0   0   0   0   2   0   2   0   2   2   0   2   2   2   0   2   0   0   2   0   2   2   2   0   0   2   0   2   0   0   0   2   2   0   2   0   0   2   0   2   0   0   2   2   2   0   0   2   2   2   0   0   0   0   0   2   0   0   0   2   2   2   2   2   2   0   0   0   2   0   2   2   2   0   0   0   2   2   2   2   0   0   0   0   0   2   2   0   2   0   0   0   2   0   2   2   2   0   0   0   0   2   2   2   2   2   2   2   0   2   2   2   2   2   2   0   2   2   2   0   2   2   2   0   2   2   2   0   2   2   0   0   0   0   0   0   2   2   0   2   2   2   0   0   0   0   2   2   0   2   2   0   0   0   2   2   2   0   2   0   2   2   2   0   2   0   0   2   0   2   0   0   0   0   0   2   0   0   2   2   0   2   2   0
 MK-3-3                 2   0   2   0   2   2   0   0   0   0   2   0   0   0   2   2   0   0   0   0   0   0   2   0   2   2   0   2   2   2   0   2   0   2   2   0   2   2   2   0   0   2   0   0   2   0   0   0   2   0   2   0   0   2   0   2   0   0   2   2   0   0   0   2   2   2   0   0   0   0   0   0   0   0   0   2   0   2   2   2   2   0   0   0   2   0   2   2   0   0   0   0   2   2   0   2   0   2   0   0   0   2   2   0   2   0   0   0   2   0   2   2   2   0   0   0   0   2   2   2   2   0   2   2   0   2   2   2   2   2   2   0   2   2   2   0   2   2   2   0   2   2   2   0   2   2   0   0   0   0   0   0   2   2   0   2   2   2   0   0   0   0   0   2   0   0   2   0   0   0   2   2   2   2   2   0   2   2   2   0   2   0   0   2   0   2   2   0   0   0   0   2   2   0   2   2   0   2   2   0
 MK-3-4                 2   0   2   0   2   2   0   0   2   0   2   0   0   0   0   2   0   2   0   0   0   0   2   0   2   0   0   2   2   2   0   2   0   2   2   0   2   2   2   0   0   2   0   0   2   0   0   2   2   0   2   0   0   2   0   2   0   0   2   2   0   0   0   2   2   2   0   0   0   0   0   0   0   0   0   2   0   2   2   2   2   0   0   2   2   0   2   2   2   0   0   0   2   2   0   2   0   2   0   0   0   2   2   0   0   0   0   0   2   0   2   2   2   0   0   0   0   2   2   2   2   0   2   2   0   2   2   2   2   2   2   0   2   2   2   0   2   2   2   0   2   2   2   2   2   2   0   0   2   0   0   0   0   2   0   2   0   2   2   0   0   0   0   2   0   0   2   0   0   0   2   2   2   2   0   0   0   2   2   0   2   0   0   2   0   2   2   0   0   0   0   2   2   0   2   2   0   2   2   0
 MK-3-5                 2   0   2   0   2   2   0   0   2   0   2   0   0   0   0   2   0   2   0   0   0   0   2   0   2   2   0   2   2   0   0   2   0   2   2   0   2   2   2   0   0   2   0   0   2   0   0   2   2   2   2   0   0   2   0   2   0   0   2   2   0   0   0   2   2   2   0   0   0   0   0   0   0   0   0   2   0   2   2   2   2   0   0   2   0   0   2   0   2   0   0   0   2   2   0   2   0   2   0   0   0   2   2   0   0   0   0   0   2   0   2   2   2   0   0   0   0   2   2   2   2   0   2   2   0   2   2   2   2   2   2   0   2   2   2   0   0   2   2   0   2   2   2   2   2   2   0   0   2   2   0   0   0   2   0   2   0   2   2   2   0   0   0   2   0   0   2   0   0   0   2   2   2   2   0   0   0   2   2   0   2   0   0   2   0   2   2   0   0   0   0   2   2   0   2   2   0   2   2   0
 MK-3-6                 2   0   2   0   2   2   2   0   2   0   2   2   0   0   0   2   0   2   0   2   0   2   2   0   2   2   2   2   2   0   0   2   0   2   2   0   2   2   2   2   0   2   0   0   2   0   0   2   2   2   0   0   2   2   0   2   0   0   2   2   2   0   0   2   2   2   0   0   2   0   0   0   0   0   0   2   0   2   2   2   0   0   0   2   0   0   2   0   2   0   0   0   2   2   2   2   0   2   0   0   0   2   2   0   0   0   2   0   2   0   2   0   2   0   0   2   0   2   2   2   2   0   2   2   0   2   2   2   2   2   2   0   2   2   2   0   0   2   2   0   2   2   0   2   2   2   2   2   2   2   0   0   0   2   0   0   0   2   2   2   0   0   0   2   0   0   2   0   0   0   2   0   0   2   0   0   0   2   2   0   2   0   0   2   0   0   2   0   0   0   0   2   2   0   2   2   0   2   2   0
 MK-3-7                 2   0   2   0   2   2   2   0   2   0   0   2   0   0   0   2   0   2   0   2   0   2   2   0   2   2   0   2   2   0   0   2   0   2   2   0   2   2   0   2   0   2   0   0   2   0   0   2   2   0   0   0   0   2   0   2   0   0   2   2   2   0   0   2   0   2   0   0   2   0   0   0   0   0   0   2   0   2   2   2   0   0   0   0   0   0   0   0   2   0   0   0   2   2   2   2   0   2   0   0   0   2   2   0   0   0   2   0   2   0   2   0   2   0   0   2   0   2   2   2   2   0   2   2   0   2   2   2   0   2   2   0   2   2   2   2   0   2   0   0   2   2   0   2   2   2   2   2   2   2   0   0   0   2   0   0   0   2   0   2   0   0   0   2   0   0   2   0   2   0   2   0   0   0   0   0   0   2   2   0   2   0   0   2   0   0   2   0   0   0   0   2   0   0   2   2   0   2   2   2
 MK-3-8                 0   0   2   0   2   2   0   0   2   0   0   2   0   0   0   2   0   2   0   2   0   0   2   0   0   2   0   2   2   0   0   2   0   2   2   0   2   2   0   2   0   2   0   0   2   0   0   2   2   2   0   0   0   2   0   2   0   0   0   2   2   0   0   2   0   2   0   0   2   0   2   0   2   0   0   2   0   2   2   2   0   0   0   0   0   0   0   0   2   0   0   0   2   2   2   2   0   2   0   0   0   2   2   0   0   0   2   0   2   0   2   0   2   0   0   2   0   2   0   2   2   0   2   2   2   2   2   2   0   2   2   0   2   2   2   2   0   2   0   0   2   2   2   2   2   2   0   2   2   2   0   0   2   2   0   0   0   2   0   2   0   0   0   2   0   0   2   0   2   0   2   0   0   0   0   0   0   2   2   0   2   0   0   2   0   2   2   0   0   0   0   2   0   0   2   2   0   2   2   2
 MK-3-9                 0   0   2   0   2   2   0   0   2   0   0   2   0   0   0   2   0   0   0   2   0   0   2   0   0   2   2   2   2   0   0   2   0   2   2   0   2   2   0   0   0   2   0   0   2   0   0   2   2   2   0   0   0   2   0   2   0   0   2   2   2   0   0   0   0   2   0   0   2   2   2   0   2   2   0   2   0   2   2   2   0   0   0   0   0   0   0   0   2   0   0   0   2   2   0   0   0   2   2   0   0   0   2   0   0   2   2   0   2   0   2   0   2   0   0   2   2   2   0   2   2   0   2   2   2   0   2   2   0   2   0   0   2   2   2   2   0   2   0   0   2   0   2   2   2   2   0   2   0   2   0   0   2   2   0   0   0   2   0   2   0   0   2   2   0   0   2   2   2   0   2   2   0   0   0   0   0   2   0   0   2   0   0   2   0   2   0   2   2   0   2   0   0   0   2   2   0   2   2   2
 MK-3-10                0   0   2   0   2   2   0   0   2   0   0   2   0   0   0   2   0   0   0   2   0   0   2   0   0   2   0   2   2   0   0   2   2   2   2   0   0   2   0   0   0   2   0   0   2   0   0   2   0   2   0   0   0   2   2   2   0   0   2   2   2   0   2   0   2   2   0   2   2   2   2   2   2   2   0   0   0   2   2   2   0   0   0   0   0   2   0   0   2   0   0   0   2   2   0   0   0   2   0   0   0   0   2   0   0   2   2   0   0   0   2   0   2   0   0   2   2   2   0   2   2   0   2   2   2   0   2   2   0   0   2   0   2   2   2   2   0   2   0   0   0   0   2   2   2   2   0   2   0   2   0   0   2   2   0   0   0   2   0   2   0   0   2   2   0   2   2   2   2   0   2   2   0   2   0   0   0   2   0   2   2   2   0   2   0   2   0   2   2   0   2   0   0   0   2   2   0   2   0   2
 MK-3-11                2   0   2   0   2   2   0   0   0   0   2   2   0   0   0   2   0   0   0   2   2   2   2   0   0   2   0   2   2   0   0   2   2   2   2   0   0   2   0   0   0   2   0   0   2   2   0   2   0   2   0   0   0   2   2   2   0   0   2   2   2   0   2   0   2   2   0   2   2   2   2   2   2   2   0   0   0   2   2   2   0   0   0   0   0   2   0   0   2   0   0   0   2   2   0   0   0   2   2   0   0   0   2   0   0   2   2   0   0   2   2   0   2   0   0   2   2   2   2   2   2   0   2   2   2   0   2   2   0   0   2   0   2   2   2   2   0   2   0   0   0   0   2   2   0   2   0   2   0   2   0   0   2   2   0   0   0   0   0   2   0   0   0   2   2   2   2   2   0   0   2   2   0   2   0   0   0   2   0   0   2   2   0   2   0   2   2   2   2   0   2   0   0   2   2   2   0   0   0   2
 MK-3-12                2   2   2   0   0   2   0   0   0   0   2   2   0   0   0   2   0   0   0   2   2   2   2   0   0   2   0   2   2   0   0   2   2   2   2   0   0   2   0   0   2   2   0   2   2   0   0   2   0   2   2   0   0   2   2   2   0   0   0   2   2   0   2   0   2   2   0   2   2   2   2   2   2   2   0   0   0   2   2   2   0   0   0   0   0   2   0   0   2   0   0   0   2   2   2   0   0   2   2   0   0   0   2   0   2   2   2   0   0   2   2   0   2   0   0   2   2   0   2   0   2   0   2   2   2   2   2   2   0   0   2   0   2   2   2   2   0   2   0   0   0   0   2   2   0   2   0   2   0   0   0   0   2   2   0   0   2   0   2   2   2   0   0   2   2   2   2   2   0   0   2   2   0   2   0   0   2   0   0   2   2   2   0   2   2   2   2   2   2   0   2   0   0   2   2   2   0   0   0   2
 MK-3-13                2   2   2   0   0   2   0   0   0   0   2   2   0   0   2   2   0   0   0   2   2   2   2   0   0   2   0   2   0   2   0   2   2   2   2   2   0   2   0   0   0   2   0   2   2   0   0   2   0   0   2   0   0   2   2   2   0   0   0   2   2   0   2   0   2   2   0   2   2   2   2   2   2   2   0   0   0   2   2   2   0   0   0   2   0   2   0   0   2   0   0   0   2   2   2   0   0   2   2   0   0   0   2   0   2   2   0   0   0   2   2   0   2   0   0   2   2   0   2   0   2   0   2   2   2   2   2   2   0   0   2   0   2   2   0   2   0   2   0   0   2   0   2   2   0   2   0   2   0   0   0   0   2   0   0   0   2   0   2   2   2   0   0   0   2   2   2   2   0   0   2   2   2   2   0   0   2   0   0   2   2   2   0   0   0   2   2   2   2   0   2   0   0   2   2   2   0   0   0   2
 MK-3-14                2   2   2   0   0   2   0   0   0   0   2   2   0   0   2   0   0   0   0   2   2   2   2   2   0   2   0   2   0   0   0   2   2   2   2   2   0   2   0   0   0   2   2   2   2   0   0   2   0   0   2   0   0   2   2   2   0   0   0   2   2   0   2   0   2   2   0   0   2   2   2   2   2   2   0   0   0   2   2   2   0   0   0   2   0   2   0   0   2   0   0   0   2   2   2   2   0   2   2   0   0   0   0   0   2   2   0   0   0   2   2   0   2   0   0   2   2   0   2   0   2   0   2   2   2   2   2   2   0   0   2   0   2   2   0   2   0   2   0   0   2   0   2   2   0   2   0   2   0   0   0   0   2   0   0   0   2   0   2   0   2   0   0   2   2   2   2   2   0   0   2   2   2   2   0   2   2   0   0   2   2   2   0   2   0   2   2   2   2   0   2   0   0   0   2   2   2   0   0   2
 MK-3-15                2   0   2   0   0   2   0   0   2   0   2   2   0   0   2   0   2   0   0   2   2   2   0   2   0   0   0   2   0   0   0   2   2   2   2   2   0   2   0   0   0   2   2   2   2   0   0   2   0   0   2   2   0   2   0   2   0   0   2   2   2   0   2   0   2   0   0   0   2   2   2   2   2   2   0   0   0   2   2   2   2   0   0   2   0   2   0   0   2   0   0   0   2   2   2   2   0   2   2   0   0   0   0   0   2   2   0   0   0   2   0   0   0   0   0   2   2   0   2   2   2   0   2   2   2   2   2   2   0   2   2   2   2   2   0   2   0   2   0   0   2   0   2   2   0   2   0   2   0   0   0   0   2   0   0   0   2   0   2   0   2   0   0   2   2   2   2   2   2   2   2   2   2   2   0   2   2   0   0   0   2   2   0   2   0   2   0   2   2   0   2   0   0   0   2   2   2   0   0   2
 MK-3-16                2   0   2   0   0   2   0   0   2   0   0   2   0   0   0   0   2   0   0   0   2   2   0   2   0   0   0   2   0   0   0   2   2   2   2   2   0   2   0   0   0   2   2   0   2   2   0   2   0   2   0   2   0   2   0   2   0   0   2   0   2   0   2   0   2   2   0   0   2   2   2   2   2   2   0   0   0   2   2   2   2   0   0   2   0   2   0   0   2   0   2   0   2   2   2   2   0   2   2   0   0   0   0   0   2   2   0   0   0   2   0   0   0   0   0   2   2   0   0   2   2   0   0   2   2   2   2   2   0   2   2   2   2   2   0   2   0   2   0   0   2   0   2   2   0   2   0   2   0   0   0   0   0   0   0   0   2   0   2   2   2   0   0   2   2   2   2   2   2   2   2   2   2   2   0   2   2   0   0   0   2   0   0   2   2   2   0   2   0   0   2   0   0   0   2   2   2   0   0   2
 MK-4-1                 2   0   2   2   0   2   2   0   2   2   0   0   2   0   2   2   0   0   0   0   2   2   2   0   0   0   2   0   2   2   2   2   0   0   2   0   0   2   0   2   0   2   2   0   0   2   2   2   0   0   0   0   2   0   0   2   2   0   0   2   2   0   2   0   0   2   0   2   2   2   0   0   0   0   2   2   2   2   2   2   2   0   2   0   2   2   0   0   2   0   2   2   2   0   2   2   0   0   0   0   0   2   2   0   2   2   2   0   0   2   2   0   0   0   2   2   0   0   2   2   0   0   0   2   0   2   0   0   0   0   0   2   2   0   0   0   2   2   0   2   2   0   2   2   2   0   2   0   0   0   0   2   0   2   2   0   2   2   2   0   0   0   0   2   0   2   2   2   2   2   0   0   2   2   0   0   2   0   0   0   0   2   2   0   0   0   2   0   0   2   2   2   0   2   2   0   2   0   0   2
 MK-4-2                 2   2   2   2   0   2   2   0   0   2   2   0   2   0   2   2   0   0   0   2   2   2   2   0   0   0   2   2   2   2   2   2   0   0   2   0   0   2   2   2   2   2   0   0   0   2   2   2   0   0   0   0   2   0   0   2   2   0   0   2   2   0   2   0   0   2   0   2   0   2   0   2   0   0   2   2   2   2   2   2   2   0   2   2   2   2   0   0   2   0   2   2   2   0   2   2   0   0   0   0   0   2   2   0   2   2   2   0   2   2   2   0   0   0   2   2   0   2   0   2   0   0   2   2   0   2   0   2   0   2   0   2   2   0   0   0   2   2   0   2   2   0   2   2   2   0   0   0   2   2   2   2   0   2   2   0   2   2   2   0   0   0   0   2   0   2   2   2   2   2   0   0   2   2   0   0   2   0   0   0   0   2   2   0   0   0   2   0   0   2   2   0   0   2   2   0   2   0   0   2
 MK-4-3                 2   2   2   2   2   2   2   0   0   2   2   0   2   0   2   2   0   0   0   2   2   2   2   0   0   0   2   2   2   2   2   2   0   2   2   0   0   2   2   0   2   2   0   2   0   2   2   2   0   0   0   0   2   0   0   2   2   0   0   2   2   0   2   0   0   2   0   2   0   2   0   2   0   0   2   2   2   2   2   2   2   0   0   2   2   2   0   0   2   0   2   2   2   0   2   2   2   2   0   0   0   2   2   0   2   2   2   0   2   0   2   0   0   0   2   2   0   2   0   2   0   0   2   0   0   0   0   2   0   2   0   0   2   0   0   0   2   2   0   2   2   0   2   0   2   2   0   0   2   2   2   2   0   2   2   0   2   2   2   0   0   0   0   2   0   2   2   2   2   2   2   0   0   2   0   0   2   0   0   0   0   2   2   2   0   0   2   0   0   0   2   2   2   2   2   0   2   0   0   2
 MK-4-4                 2   2   2   2   2   2   2   0   2   2   2   0   2   0   2   0   2   0   0   2   2   2   2   0   0   0   2   2   2   2   0   2   0   2   2   0   2   2   2   0   2   2   2   2   0   2   2   2   0   0   0   0   2   0   0   2   2   0   0   2   2   0   2   0   0   2   0   2   0   2   0   2   0   0   2   2   2   2   2   2   2   0   0   2   2   2   0   2   2   0   2   2   2   2   2   2   2   2   0   0   0   2   2   0   2   2   0   0   2   0   2   0   0   0   0   2   0   2   2   2   0   2   2   0   0   0   0   2   0   2   0   0   0   0   0   0   2   2   0   2   2   0   2   0   2   2   0   0   2   2   2   2   0   2   2   0   2   2   2   0   0   0   0   2   2   2   2   2   2   0   2   0   0   0   0   2   2   0   0   2   0   2   2   2   0   2   2   0   0   0   2   2   2   2   2   0   2   2   0   2
 MK-4-5                 2   2   2   2   2   2   2   0   2   2   0   0   2   0   2   0   2   0   0   2   2   2   2   0   0   0   2   2   0   2   0   2   0   2   2   0   0   2   0   0   2   2   2   2   0   2   2   0   0   0   0   0   2   0   0   0   2   0   0   2   2   2   2   0   0   2   0   2   0   2   0   2   0   0   2   2   2   2   2   2   2   0   0   2   2   2   2   0   2   0   2   2   2   2   2   2   2   2   0   0   0   2   2   0   2   0   0   0   2   0   2   0   2   0   0   2   0   2   2   2   0   2   2   0   0   0   0   2   0   2   0   0   0   0   0   0   0   2   0   2   2   0   2   0   2   2   0   2   2   2   2   2   0   2   2   0   2   2   2   0   0   0   0   0   2   2   0   2   2   0   2   0   0   0   0   2   2   0   0   2   0   2   2   2   0   2   2   0   0   0   2   2   2   2   2   0   2   2   0   2
 MK-4-6                 2   2   2   2   2   2   2   2   2   2   0   0   2   0   2   0   2   0   0   2   2   2   2   0   0   0   2   2   0   2   0   2   0   2   2   0   0   2   0   0   2   2   2   2   0   0   2   0   0   0   0   0   2   0   0   0   2   0   0   2   2   0   0   0   2   2   0   2   0   2   0   2   0   0   2   2   2   2   2   2   2   0   0   2   2   2   0   0   2   0   2   2   2   2   2   2   2   2   0   0   0   2   2   0   2   0   2   2   2   0   0   0   2   0   0   2   0   2   0   2   0   0   2   0   0   0   0   0   0   2   0   0   0   0   0   0   0   0   0   2   2   0   2   2   2   2   0   2   2   2   2   2   0   2   2   0   2   2   2   0   0   0   0   0   0   2   0   2   0   0   2   0   0   0   2   2   2   0   0   2   0   2   2   2   2   2   2   0   0   0   2   2   2   2   2   2   2   2   2   2
 MK-4-7                 2   0   2   2   2   2   0   2   2   2   0   0   2   0   2   2   0   0   0   2   2   2   2   0   0   0   2   2   0   2   0   0   0   2   2   0   0   2   0   0   2   2   2   2   0   0   2   0   0   0   0   2   0   0   2   2   2   0   0   2   2   0   0   0   2   2   0   2   0   0   0   2   0   0   2   2   2   0   2   2   2   0   0   0   2   2   0   0   2   0   2   2   2   0   2   2   2   2   0   0   0   2   2   0   0   0   2   2   2   0   0   0   2   0   0   2   0   2   0   2   2   0   2   0   0   0   0   2   0   0   0   0   0   0   0   0   0   2   0   0   2   0   2   2   2   2   0   2   2   2   2   2   0   2   2   0   2   2   2   0   0   0   0   2   0   2   0   2   0   0   2   0   0   0   0   2   2   2   0   2   0   2   2   2   2   2   2   0   0   0   2   0   0   2   2   2   2   0   2   2
 MK-4-8                 2   0   2   2   2   2   0   2   0   2   0   0   2   0   2   2   0   2   0   2   2   2   2   0   0   0   2   2   0   2   0   2   0   2   2   0   0   0   0   0   2   2   2   2   0   0   2   2   2   2   2   2   0   0   2   2   2   0   0   2   2   0   0   0   2   2   0   2   2   0   0   0   0   0   2   2   0   0   2   0   2   2   0   0   2   2   0   0   2   2   2   2   2   0   2   2   2   2   0   0   0   2   2   0   0   0   2   2   2   0   0   0   2   0   0   2   0   2   0   2   2   0   2   0   0   0   0   0   0   0   0   0   0   0   2   0   0   2   2   0   2   0   2   2   2   2   0   2   2   0   2   2   2   2   2   0   2   2   2   0   0   0   0   2   0   2   0   2   0   0   2   0   0   0   0   2   2   2   0   0   0   2   2   2   2   2   2   0   2   0   0   0   0   2   2   2   2   0   2   2
 MK-4-9                 2   0   2   0   2   0   0   2   0   2   0   0   2   0   0   2   0   0   2   0   2   2   2   0   0   0   2   2   0   2   0   2   0   0   2   0   0   0   0   2   2   2   2   2   0   0   2   2   2   2   0   2   0   0   2   2   2   0   0   0   2   0   0   0   2   2   2   2   2   0   0   0   0   0   2   0   0   0   2   0   2   2   0   0   2   2   0   0   2   2   2   2   2   0   2   2   2   2   0   0   0   2   2   0   0   0   2   2   2   0   0   0   2   0   0   2   0   2   0   2   2   0   2   0   0   0   0   0   0   0   0   0   0   0   2   0   0   2   2   0   0   0   2   2   2   2   0   2   2   0   2   2   2   2   2   0   2   2   2   2   0   0   0   2   0   2   0   0   0   0   2   0   0   0   0   2   2   2   0   0   0   2   0   2   2   2   2   0   2   0   0   0   0   2   2   2   2   0   0   2
 MK-4-10                2   0   2   0   2   2   0   2   0   2   2   0   2   0   0   2   0   0   2   0   0   2   2   0   0   0   2   2   2   0   0   2   2   0   2   0   0   0   0   2   2   2   2   2   0   2   2   2   2   2   0   0   0   0   2   2   2   0   0   0   2   0   0   0   2   2   2   2   0   0   0   0   0   0   2   2   0   0   2   0   2   2   0   2   2   2   0   0   0   2   2   2   2   0   2   2   2   2   0   0   0   2   2   0   0   0   2   2   2   0   0   0   0   0   0   2   0   2   0   2   2   0   2   0   0   0   0   0   0   0   0   2   0   2   2   0   0   2   2   0   0   0   2   2   2   2   0   2   2   0   2   2   2   2   2   0   2   2   2   2   2   0   0   2   0   2   2   0   0   0   2   0   0   0   2   2   2   2   0   2   0   2   0   2   2   2   2   0   2   0   2   0   0   2   2   2   2   0   0   2
 MK-4-11                2   0   2   0   2   0   0   2   0   0   2   0   2   0   0   0   0   0   2   2   0   2   2   0   0   0   2   2   2   0   2   2   0   0   2   0   0   0   0   2   2   2   2   2   0   2   2   2   2   2   0   0   0   2   2   2   0   0   0   0   2   0   0   0   0   2   2   2   0   0   0   0   0   0   0   2   0   0   2   0   2   2   0   0   0   2   2   0   0   0   2   2   2   0   2   2   2   2   0   0   2   2   2   0   0   0   2   2   2   0   0   0   0   0   0   2   0   2   0   2   2   0   2   0   0   0   2   0   0   0   0   2   0   2   0   0   0   2   2   0   0   0   2   0   2   2   0   2   2   0   2   2   2   2   2   2   2   0   2   2   2   0   0   2   0   2   2   0   0   0   2   0   0   0   2   2   2   2   0   2   0   2   0   2   2   2   2   0   2   0   2   0   0   2   2   2   2   0   0   2
 MK-4-12                2   2   2   0   2   0   0   2   2   2   2   0   2   0   0   0   0   0   2   2   0   2   2   0   2   0   0   2   2   0   2   2   2   0   2   0   0   0   0   2   2   2   2   2   0   2   2   2   2   2   0   0   0   2   2   2   0   0   0   0   2   0   0   0   0   2   2   2   0   0   0   2   0   0   0   2   0   0   2   0   0   2   0   0   0   2   2   0   0   2   2   2   2   0   2   2   2   2   0   0   2   0   2   0   0   2   2   2   2   0   0   0   0   0   0   2   0   2   0   2   2   0   2   0   0   0   0   0   0   0   0   2   0   2   0   0   0   2   0   0   0   0   2   0   2   2   0   2   2   0   2   2   2   2   0   2   2   0   2   0   2   0   0   2   0   2   2   2   2   0   2   0   0   0   2   2   2   0   0   2   2   2   2   2   2   2   2   0   2   0   2   0   0   2   2   2   2   0   0   0
 MK-4-13                2   2   2   0   2   0   0   2   2   2   2   0   2   0   0   0   0   0   2   2   2   2   2   0   2   0   0   2   2   0   0   2   2   0   2   0   0   0   0   0   2   2   2   2   0   2   2   2   2   0   0   2   0   2   2   0   0   2   0   0   2   0   0   0   0   2   0   2   0   0   0   2   0   0   0   2   0   0   0   0   0   2   0   0   0   2   2   0   0   2   2   2   2   0   2   2   2   2   0   0   2   0   2   0   0   0   2   2   2   0   2   0   0   2   2   2   0   2   0   0   2   0   2   0   0   0   2   0   0   2   0   2   0   2   0   2   0   2   0   0   0   0   2   0   2   2   0   2   2   0   2   2   2   0   2   2   2   0   2   0   2   0   0   2   0   0   0   2   2   2   2   0   0   2   2   2   2   0   0   2   0   2   2   2   2   2   2   0   2   0   2   0   0   2   2   2   2   0   0   0
 MK-4-14                0   2   2   0   2   0   0   2   2   2   2   0   2   0   0   2   0   0   2   2   2   0   2   0   2   0   0   2   2   0   0   2   2   0   2   0   0   2   0   0   2   2   2   2   0   2   2   2   2   0   0   2   0   0   2   0   0   2   0   0   2   0   2   0   0   2   0   0   0   0   0   2   0   0   0   2   0   0   0   0   0   2   0   0   2   2   2   2   0   2   2   2   0   0   2   2   2   2   0   0   2   0   2   0   0   0   2   2   2   0   2   0   0   2   2   2   0   2   0   2   2   0   2   2   0   0   2   2   2   2   0   2   0   2   0   2   0   2   0   0   2   2   2   0   2   2   0   2   2   0   0   2   2   0   0   2   2   2   0   0   2   0   0   2   0   0   2   2   2   2   0   0   0   0   2   0   2   0   0   2   0   2   2   2   2   2   2   0   2   2   2   0   0   2   2   2   2   0   0   0
 MK-4-15                2   2   2   2   2   0   0   2   2   2   2   0   2   2   0   2   0   0   2   2   2   0   2   0   0   0   0   2   2   0   0   2   2   2   0   2   0   2   0   0   0   2   2   2   0   2   2   2   2   0   2   2   0   0   2   0   0   2   0   0   2   0   2   0   0   2   0   0   0   0   0   2   0   0   0   2   0   2   0   0   0   2   0   0   2   2   2   2   0   2   2   2   0   0   2   2   2   2   0   2   2   0   2   0   0   0   2   2   2   0   2   0   0   2   2   2   0   0   0   2   2   0   2   2   0   0   2   0   2   2   0   2   0   2   0   2   0   2   2   0   2   2   2   0   2   2   0   2   2   0   0   2   2   0   0   2   2   0   0   0   2   0   0   2   2   0   2   0   2   2   2   0   0   0   2   0   2   0   0   2   0   2   2   2   2   2   2   2   2   2   2   0   0   0   2   2   2   0   0   0
 MK-4-16                2   2   2   2   2   0   0   2   2   2   0   0   2   2   0   2   2   0   2   2   2   0   2   0   2   0   0   2   2   0   0   2   2   2   0   2   0   2   0   2   0   2   2   2   0   2   2   0   2   0   2   2   0   0   2   0   0   0   0   0   2   0   0   0   0   2   0   0   0   0   0   2   0   0   0   0   0   2   0   0   0   2   2   0   2   2   0   0   0   2   2   2   0   0   2   2   2   2   0   2   2   0   2   0   0   0   0   2   2   0   2   0   0   2   2   2   0   0   0   2   2   0   2   2   0   0   2   0   2   2   0   0   0   2   0   2   0   2   2   0   2   2   2   0   2   2   0   2   2   2   0   2   2   2   0   2   2   0   0   0   2   0   0   2   2   0   2   0   2   2   2   0   0   0   2   0   2   2   2   2   0   2   2   2   2   2   2   2   2   2   2   0   0   0   2   2   2   0   0   0
 MK-5-1                 2   2   2   2   2   2   2   2   2   2   2   2   2   0   0   0   2   2   2   0   0   0   2   2   2   2   2   0   0   0   2   0   0   0   0   2   2   0   0   0   2   0   0   2   2   2   2   0   2   2   2   0   0   2   2   0   0   2   0   2   0   2   2   2   0   0   2   2   0   0   2   0   0   2   2   2   2   0   2   0   2   2   0   0   0   0   2   0   2   2   2   0   2   0   2   0   2   0   0   0   0   0   2   0   2   2   2   2   2   2   0   2   0   2   0   2   2   0   2   2   2   2   2   2   0   2   2   2   2   0   2   0   2   2   2   0   0   2   0   0   2   0   2   2   2   0   2   0   2   0   0   0   0   2   2   2   2   0   0   2   2   2   2   2   0   2   0   0   0   2   2   0   2   2   0   0   2   2   0   2   2   0   0   0   2   2   2   0   0   0   2   2   2   2   2   0   0   0   2   0
 MK-5-2                 2   2   2   2   2   0   2   2   2   2   2   2   2   0   0   2   2   2   2   0   0   0   2   2   0   0   2   0   0   0   2   0   0   0   0   0   2   0   0   0   2   0   0   2   2   2   2   0   2   2   0   0   0   2   2   0   2   2   2   2   0   2   2   0   0   0   2   2   0   0   2   0   0   2   2   2   2   0   2   0   0   2   0   0   2   0   2   0   2   2   2   0   2   0   2   0   2   2   0   0   2   0   2   0   2   2   2   2   2   2   0   2   0   2   0   2   2   0   2   2   2   0   2   0   0   2   2   2   2   0   2   0   2   2   2   0   2   2   0   0   2   0   2   2   0   0   2   0   2   0   0   0   0   2   2   0   2   0   0   2   2   2   2   0   0   2   0   0   0   2   0   0   2   2   0   2   2   2   2   2   2   0   2   0   2   2   2   0   0   0   2   0   2   2   2   0   0   0   2   0
 MK-5-3                 2   2   2   2   2   0   2   2   2   2   2   2   2   0   2   0   2   2   2   0   0   0   2   2   0   0   2   0   0   0   2   2   0   0   0   0   2   0   0   0   2   0   0   2   2   2   2   0   2   2   0   0   0   2   2   0   2   2   2   2   0   2   2   0   0   0   2   2   0   0   2   0   0   2   2   2   2   0   2   0   2   2   0   0   2   0   2   0   2   2   2   0   2   0   2   0   2   2   0   0   2   2   2   2   2   2   2   0   0   2   0   2   0   2   2   2   2   0   2   2   2   0   0   0   0   2   2   2   2   0   2   0   0   0   2   0   2   2   0   0   2   0   2   2   2   0   2   0   2   0   0   0   0   0   2   0   2   0   0   2   2   2   2   0   0   2   0   2   0   2   0   0   2   2   0   2   2   2   2   2   2   0   0   0   2   2   2   0   0   0   2   0   2   2   2   0   0   0   0   0
 MK-5-4                 2   2   2   0   2   0   2   0   2   2   2   2   2   0   2   0   2   2   2   0   0   0   2   2   0   0   2   0   0   2   2   2   0   0   0   2   2   2   0   0   2   2   0   0   2   2   2   0   0   2   0   2   0   2   2   0   2   0   2   2   0   2   2   0   0   0   2   2   0   0   0   0   0   2   2   2   2   2   0   0   2   2   0   0   2   0   2   0   2   2   2   0   2   0   2   0   2   2   0   0   0   2   2   2   2   2   2   0   0   2   0   2   0   2   2   2   2   2   2   2   2   0   0   0   2   2   2   2   2   0   2   0   0   0   2   0   2   2   0   0   2   0   2   2   2   0   2   0   2   0   2   0   0   0   2   0   0   0   0   2   2   2   2   0   0   2   0   2   0   2   2   0   2   2   0   2   0   2   2   2   2   0   0   0   0   2   2   0   0   0   2   0   2   2   2   0   0   0   0   0
 MK-5-5                 2   2   2   0   2   0   2   0   2   2   2   2   2   2   2   2   0   2   0   0   0   0   2   0   0   0   2   0   0   2   2   2   0   0   0   2   2   2   0   0   2   2   0   0   2   2   2   0   0   2   0   2   0   2   2   0   2   2   2   2   0   2   2   0   0   0   2   2   0   0   0   0   0   2   2   2   2   2   0   0   2   2   0   0   2   0   2   0   2   2   0   0   2   0   2   0   2   2   0   2   0   2   2   2   2   2   2   0   0   2   0   2   0   0   2   2   2   2   2   2   0   0   0   0   2   2   2   2   2   0   2   0   0   0   2   0   2   2   0   0   0   0   2   2   2   0   2   0   2   0   2   0   0   0   2   0   0   0   0   2   2   2   2   0   0   2   0   2   0   2   2   0   2   2   0   2   0   2   2   2   2   0   0   0   0   2   2   0   0   0   2   0   2   2   2   0   0   0   0   0
 MK-5-6                 2   2   2   0   2   0   2   2   2   0   2   2   2   2   2   0   2   0   0   0   0   0   2   0   0   0   2   0   0   2   2   2   0   0   0   0   2   2   0   0   2   2   0   0   2   0   2   0   0   2   0   2   0   2   2   0   2   2   2   2   0   0   2   0   0   0   2   2   2   0   0   0   0   2   2   2   2   2   0   0   2   2   0   0   2   0   2   0   2   2   0   0   2   0   2   2   2   2   0   2   0   2   2   0   2   2   2   0   0   2   0   2   0   0   2   2   2   2   2   2   0   0   0   0   2   0   2   2   2   0   2   0   0   0   0   2   2   2   0   0   0   0   2   0   2   0   2   0   2   0   2   0   0   0   2   0   0   0   0   2   2   2   2   0   0   2   0   2   0   2   2   0   2   2   0   2   0   2   2   2   2   0   0   0   0   2   2   0   0   2   2   0   2   0   2   2   0   0   0   0
 MK-5-7                 2   2   2   0   2   0   2   2   2   0   2   2   2   2   2   0   2   0   0   0   0   0   2   0   0   0   2   0   0   2   2   2   0   0   0   0   2   0   0   0   2   2   0   0   2   2   2   0   0   2   0   2   2   2   2   0   2   2   2   2   0   2   2   0   0   0   2   2   2   0   2   0   0   2   2   2   2   2   0   0   2   2   0   0   2   2   2   0   2   2   0   0   2   0   2   2   0   2   0   2   0   2   2   0   2   2   2   0   0   2   0   2   0   0   2   2   2   2   2   0   0   0   0   2   2   0   2   0   2   2   2   0   0   2   0   2   2   2   0   0   0   0   2   0   2   0   0   0   2   0   2   0   0   0   2   0   0   2   0   2   0   2   2   0   0   2   0   2   0   2   2   0   2   2   0   2   0   2   2   2   0   0   0   0   0   2   2   0   0   0   0   0   2   0   2   2   0   0   0   0
 MK-5-8                 2   2   2   0   2   0   2   2   2   0   2   2   2   2   2   0   0   0   0   0   0   0   2   0   0   0   2   0   0   2   2   2   0   0   0   0   2   0   0   2   2   2   2   0   0   2   2   0   0   2   0   2   2   2   2   0   2   2   2   2   2   2   2   0   0   0   2   2   2   0   2   2   2   2   2   2   0   2   0   0   2   2   0   0   2   2   0   2   2   2   0   0   2   0   2   2   0   2   0   0   0   2   2   0   2   2   2   2   0   2   0   2   0   0   2   2   2   2   2   2   0   0   0   2   2   0   2   0   2   2   2   0   0   2   2   2   2   2   0   0   0   0   2   0   2   0   0   0   2   2   2   0   0   0   2   2   0   2   0   2   0   2   2   0   0   2   0   2   0   2   0   0   2   2   2   2   2   2   2   2   0   0   0   0   0   0   2   0   0   0   0   0   2   0   2   2   0   0   2   0
 MK-5-9                 2   2   0   0   2   0   2   2   2   0   2   2   0   2   2   0   0   0   2   0   0   0   2   0   0   0   2   0   0   2   2   2   0   0   0   0   2   0   0   2   2   2   0   0   0   2   2   0   0   2   0   2   2   2   0   2   2   2   2   2   2   2   2   0   0   0   2   2   2   0   2   2   2   2   2   2   2   2   0   0   2   0   0   0   2   2   0   2   2   2   0   2   0   0   2   2   0   0   2   0   0   2   2   0   2   0   2   0   2   0   0   2   0   0   2   2   2   2   2   2   0   0   2   2   2   0   2   0   2   2   2   2   0   2   2   2   2   2   0   0   0   2   2   0   2   0   0   0   0   2   2   0   0   0   2   2   0   2   0   2   0   2   2   0   0   2   0   2   0   2   0   0   2   2   2   2   2   2   2   2   0   0   0   0   2   0   2   0   0   0   0   0   0   0   2   2   0   0   2   0
 MK-5-10                2   2   0   0   2   0   2   2   2   0   2   2   0   2   2   0   0   0   2   0   2   0   2   0   0   0   2   0   0   2   2   0   0   0   0   0   2   2   2   2   2   2   0   0   0   2   0   0   0   2   0   2   0   2   0   2   2   2   2   2   2   2   2   0   0   0   2   2   2   0   2   2   2   2   2   2   2   2   0   0   2   0   0   0   0   2   0   2   2   2   0   2   0   0   2   2   0   0   2   0   0   2   2   0   2   0   0   0   2   0   0   2   0   0   2   2   2   2   2   2   2   0   2   2   2   0   2   0   2   2   2   2   2   2   2   2   2   0   0   2   2   2   2   0   2   0   0   0   0   2   2   0   0   0   2   2   0   2   0   2   0   2   2   0   0   2   0   2   0   2   0   0   0   2   2   2   2   2   0   2   0   0   0   0   2   0   2   0   0   0   2   0   0   0   2   2   0   0   2   0
 MK-5-11                0   2   0   0   2   0   2   0   2   2   2   2   0   2   2   0   0   0   2   0   2   0   2   0   0   0   2   0   0   2   2   0   0   0   0   0   2   0   2   2   2   2   2   0   0   2   0   0   2   2   0   0   0   2   0   2   2   2   2   2   2   2   2   0   0   0   0   2   2   0   2   2   2   2   0   2   2   2   2   0   2   2   0   0   0   0   0   2   2   2   0   2   2   0   2   2   0   0   2   0   0   2   2   0   2   0   0   0   2   0   0   2   0   0   2   2   2   2   2   2   2   0   2   2   2   0   2   0   2   2   2   2   2   2   0   2   2   0   0   2   2   2   2   0   2   2   0   0   0   2   2   2   0   2   2   2   0   2   0   2   0   2   2   0   0   2   0   2   0   2   0   0   2   2   2   0   2   2   0   2   0   0   0   0   2   0   2   0   0   0   2   2   0   0   2   2   0   0   2   0
 MK-5-12                0   2   0   0   2   2   2   0   2   2   2   2   0   0   2   0   2   0   2   2   2   0   2   0   0   0   2   0   0   2   2   0   0   0   0   0   2   0   2   2   2   2   2   0   0   2   0   0   2   0   0   0   0   2   0   2   2   2   2   2   2   2   2   0   0   2   0   2   2   0   0   2   2   2   0   0   2   2   2   0   2   2   0   0   0   0   0   2   0   2   0   2   2   0   0   2   0   0   2   0   0   2   2   2   2   0   2   0   0   0   0   2   0   0   0   2   2   2   2   2   0   0   2   2   2   0   2   0   0   2   2   0   2   2   0   2   2   0   0   2   2   2   2   2   0   2   0   0   0   2   2   2   0   2   2   2   0   2   0   2   0   2   2   0   2   2   0   2   0   2   0   0   2   2   2   0   2   2   0   2   0   0   0   0   2   0   0   0   0   0   2   2   0   0   2   2   0   0   2   0
 MK-5-13                2   2   0   0   2   2   2   0   2   2   2   2   0   0   2   0   2   0   2   2   2   0   2   0   0   0   2   0   0   2   2   0   0   0   0   0   2   0   0   2   2   2   2   0   0   0   0   0   2   0   0   0   0   2   0   2   2   2   2   2   2   2   2   0   2   2   0   2   2   0   0   2   2   2   0   0   2   2   2   0   2   2   0   0   0   0   0   2   0   2   0   2   2   0   0   2   0   0   0   2   0   2   2   2   2   0   2   0   0   0   0   2   0   0   0   2   2   0   2   2   0   0   2   2   2   0   2   0   0   2   2   0   2   2   2   2   2   0   0   2   2   2   2   2   0   0   0   0   0   2   0   2   0   2   2   2   0   2   0   2   0   2   2   2   0   0   0   0   0   2   0   0   2   2   2   2   2   0   0   2   0   0   0   0   0   0   0   0   0   0   2   2   0   0   2   2   0   2   2   0
 MK-5-14                2   2   0   0   2   2   2   0   0   2   2   2   0   0   2   0   2   0   2   2   2   0   2   0   0   0   2   0   0   2   2   0   0   2   2   2   2   0   0   2   2   2   2   0   0   0   0   0   2   0   0   0   0   2   0   2   2   2   2   2   2   2   2   2   2   2   0   2   2   0   0   2   2   2   0   0   2   2   2   0   2   2   0   0   0   0   0   2   0   2   0   2   2   0   0   2   0   0   0   2   0   2   2   2   2   0   2   0   2   0   0   2   0   0   0   2   2   0   2   2   0   2   2   2   2   0   2   0   0   2   2   0   2   2   2   2   2   0   2   0   2   2   2   2   0   0   0   0   0   2   0   2   0   2   2   0   0   2   0   2   0   2   2   2   0   0   0   0   0   2   0   0   2   2   2   2   2   0   0   2   0   0   0   0   0   0   0   2   0   0   2   2   0   0   2   2   0   2   0   0
 MK-5-15                2   2   0   0   2   2   2   0   2   0   2   2   0   0   2   0   2   0   2   2   2   0   2   0   0   0   2   0   0   2   0   0   0   2   2   2   2   0   0   2   0   2   2   0   2   0   0   0   0   0   0   2   0   2   0   2   2   2   2   2   2   2   2   2   2   2   0   2   2   0   0   2   2   2   0   2   2   2   2   0   2   2   0   0   2   2   0   2   0   2   0   2   2   0   0   2   0   0   0   2   0   2   2   2   2   0   2   0   2   0   0   2   0   0   2   2   2   0   2   2   2   2   0   2   2   0   2   0   0   2   2   0   2   0   2   2   2   0   2   0   2   2   2   2   0   0   2   0   0   2   0   2   0   2   2   0   0   2   0   0   0   2   2   2   0   0   0   0   2   2   0   0   2   2   2   2   2   0   0   2   0   0   2   2   2   0   0   2   2   0   2   2   0   0   2   0   0   2   0   0
 MK-5-16                2   2   0   0   2   2   2   0   2   0   2   2   0   0   0   0   2   0   2   2   2   0   2   0   0   0   2   0   0   2   0   0   0   2   0   2   2   0   2   2   0   2   2   0   2   0   0   0   0   0   0   2   0   2   0   2   2   2   2   2   2   2   2   2   0   2   2   2   2   0   0   2   2   2   0   2   2   2   0   0   2   2   0   0   2   2   0   2   0   2   2   2   2   0   0   2   0   0   0   2   0   2   2   2   2   0   0   0   2   0   0   2   0   0   2   2   2   0   2   2   2   2   0   2   2   0   2   0   0   2   2   0   2   0   2   2   2   0   2   0   2   2   2   2   0   0   2   0   0   0   0   2   0   2   0   0   0   2   0   0   0   2   2   2   0   2   0   0   2   2   0   0   2   2   2   2   2   0   0   2   0   0   2   2   2   2   2   2   2   0   2   2   0   0   2   0   2   2   0   0
 MK-6-1                 2   2   2   2   2   2   2   2   2   0   0   0   0   0   2   0   0   0   0   0   0   2   0   2   0   0   2   2   0   0   2   2   0   0   2   2   0   2   0   0   2   2   2   2   2   2   2   2   2   2   2   0   2   0   2   2   0   0   2   2   0   2   0   0   0   2   0   2   2   0   2   2   0   2   2   2   2   2   2   0   0   2   0   0   0   0   2   0   0   0   2   0   2   2   2   2   2   2   0   0   2   0   0   2   0   0   0   0   2   2   2   0   2   0   2   0   2   2   2   2   0   2   2   2   0   0   0   0   2   2   0   2   0   0   0   0   0   0   0   2   2   0   0   0   2   2   2   2   2   0   0   2   0   2   2   0   0   2   0   0   0   2   0   2   2   2   0   0   0   0   2   2   2   2   2   2   0   2   2   0   2   2   2   0   0   0   2   0   0   0   0   0   0   2   0   2   0   2   2   0
 MK-6-2                 2   2   2   2   2   2   2   2   2   2   0   0   0   0   2   0   0   0   0   0   0   2   0   2   2   0   2   2   0   0   2   2   0   2   2   2   0   2   0   0   2   2   2   2   0   2   2   2   2   2   2   0   2   0   0   2   0   0   2   2   0   2   0   2   0   2   0   2   2   0   2   2   0   0   2   2   2   2   0   0   0   2   0   0   0   0   2   0   0   2   2   0   2   2   2   0   2   2   0   0   2   0   0   2   0   0   0   0   2   2   2   0   2   0   2   0   2   2   0   2   2   2   2   2   0   0   0   0   2   2   0   2   0   0   0   0   0   0   0   2   2   0   2   2   2   2   2   2   2   0   0   2   0   2   2   0   0   2   0   0   0   2   0   2   2   2   0   0   0   2   2   2   0   2   2   2   0   2   2   0   2   0   2   0   0   0   0   0   0   0   0   0   0   2   0   2   0   2   0   0
 MK-6-3                 2   2   2   2   2   2   2   2   2   2   0   0   2   2   2   0   0   0   0   0   0   2   0   0   2   0   2   2   0   0   2   2   0   2   2   2   0   0   0   0   2   0   2   2   0   2   2   2   2   2   2   0   2   0   0   2   2   0   0   2   0   2   0   2   0   0   2   0   0   0   2   2   0   0   2   2   2   2   0   0   0   2   0   0   0   0   2   0   0   2   2   0   2   2   2   0   2   2   0   0   2   0   0   0   0   2   0   2   0   2   0   2   2   0   2   0   2   2   0   2   2   2   2   2   0   0   0   0   2   2   0   0   0   0   0   0   0   0   2   2   2   0   2   2   2   2   2   2   2   0   0   2   0   2   2   0   0   2   0   2   0   2   0   0   2   2   0   0   2   2   2   2   0   2   2   2   0   2   2   0   2   0   2   0   0   0   0   0   0   2   0   0   0   2   0   2   0   2   0   0
 MK-6-4                 2   0   2   2   2   2   0   2   2   2   0   0   2   2   0   0   0   0   2   0   0   0   0   0   2   0   2   2   0   0   2   2   0   2   2   2   2   0   0   0   0   0   2   2   0   2   2   2   2   2   2   0   2   0   0   0   2   0   0   2   0   2   0   2   0   0   2   0   0   0   2   2   0   0   2   2   2   2   0   0   0   2   0   0   2   0   2   0   0   2   2   0   2   2   2   0   2   2   0   0   2   0   0   0   0   2   0   2   0   2   0   0   2   0   2   0   0   2   0   2   2   2   2   2   0   0   0   2   2   2   2   0   0   0   0   0   0   0   0   2   2   0   2   2   2   2   2   2   2   0   0   2   0   2   2   0   0   2   0   2   0   2   0   0   2   2   0   0   2   2   2   2   0   0   2   2   0   0   2   0   2   0   2   0   0   0   0   0   0   2   0   0   0   2   0   2   0   2   0   0
 MK-6-5                 2   0   2   2   2   2   0   2   2   2   2   0   2   2   0   0   0   0   2   0   0   0   0   0   2   0   2   0   0   2   2   2   0   2   2   2   2   0   2   2   0   0   0   2   2   2   2   2   2   2   2   2   2   0   0   0   2   0   0   2   2   2   0   2   0   0   2   0   0   0   2   2   0   0   2   2   2   2   0   0   0   2   0   0   2   0   2   2   0   2   2   0   2   2   2   0   0   2   0   0   0   0   0   0   0   0   0   2   0   0   0   0   2   0   0   0   2   2   0   2   2   2   2   2   0   0   0   2   2   2   2   0   0   0   0   0   0   0   0   2   2   0   2   2   2   0   2   2   2   0   0   2   0   2   2   0   0   2   0   2   0   2   2   0   2   2   0   0   2   2   2   2   0   0   2   2   0   0   0   0   2   0   2   0   0   2   0   0   0   2   0   0   0   2   0   2   0   2   0   0
 MK-6-6                 2   0   2   2   2   2   0   2   0   2   2   0   0   2   0   0   0   0   2   2   2   0   0   0   2   0   2   0   0   2   2   2   0   2   2   2   2   0   2   2   0   0   0   2   2   2   2   2   2   2   2   2   2   0   0   0   2   0   0   2   0   2   0   2   2   0   2   0   0   0   0   2   0   0   2   2   2   2   2   0   0   2   0   0   2   0   2   2   0   2   2   0   2   0   2   0   0   2   0   0   0   0   0   0   2   0   0   2   0   0   0   0   2   0   0   0   2   2   0   2   2   0   2   2   0   0   0   2   2   2   2   2   0   0   0   0   0   0   0   2   2   0   2   2   2   0   2   2   2   0   0   2   0   2   2   0   0   2   0   2   2   2   2   0   0   2   2   0   2   2   2   2   0   0   2   2   0   0   0   2   2   0   2   2   2   2   0   0   0   2   2   2   2   2   0   2   0   2   0   0
 MK-6-7                 2   0   2   2   2   2   0   2   0   2   2   0   0   2   0   0   0   0   2   2   2   0   0   0   2   0   2   0   0   2   0   2   0   2   2   2   2   0   2   2   0   2   0   2   0   2   2   2   0   2   2   2   2   0   0   0   2   0   0   2   0   0   0   2   0   0   2   0   0   0   0   2   2   0   2   2   2   2   2   0   0   2   0   0   0   0   2   2   0   2   0   0   2   0   2   0   0   2   0   0   0   0   0   0   2   0   0   2   0   0   0   0   2   0   2   2   2   2   2   2   0   0   2   0   0   0   0   2   2   2   2   2   2   2   0   0   2   2   0   2   2   0   2   2   2   0   2   2   2   0   2   2   0   2   2   2   0   2   0   2   2   0   2   0   0   2   2   0   2   2   2   0   0   0   0   2   0   0   0   2   2   0   2   2   2   2   0   0   0   2   2   2   2   2   0   2   0   2   0   0
 MK-6-8                 2   0   2   2   2   2   0   2   0   2   2   0   0   2   0   0   0   0   2   2   0   2   0   0   2   0   2   0   0   2   0   2   2   2   2   0   2   0   2   0   0   2   0   2   0   2   2   2   0   2   2   0   2   0   0   0   2   0   0   2   0   0   0   2   0   0   2   0   0   0   0   2   2   0   2   2   2   2   2   0   0   2   0   0   0   0   2   0   2   0   0   0   2   0   2   0   0   2   0   0   0   0   0   0   2   0   0   2   0   0   0   0   0   0   2   2   2   2   2   2   0   0   2   0   0   0   0   2   2   0   2   2   2   2   0   0   2   2   2   0   2   0   2   0   2   2   2   2   2   0   2   0   0   2   0   2   0   2   0   2   2   0   2   0   0   2   2   0   2   2   2   0   2   0   0   2   0   0   0   2   2   0   2   2   2   0   0   0   0   2   2   2   2   2   0   2   0   2   0   0
 MK-6-9                 2   0   2   2   2   2   0   2   0   2   2   0   0   2   0   0   0   0   2   2   0   2   0   0   0   0   2   0   0   2   2   2   2   2   2   0   2   0   2   2   0   2   0   2   0   2   2   2   0   2   2   2   2   0   0   0   2   2   0   2   2   0   2   2   0   0   2   0   0   0   0   2   0   0   2   0   2   2   2   0   0   2   0   2   0   0   2   0   0   0   0   0   2   0   2   0   0   2   0   0   0   0   0   0   2   0   0   2   0   0   0   0   0   0   2   2   2   2   0   2   0   2   2   0   0   0   0   2   2   0   2   2   2   2   0   0   2   2   2   0   2   2   2   0   0   2   2   2   2   0   2   0   0   2   0   2   0   2   0   2   2   0   2   0   0   2   2   0   2   2   2   2   2   0   0   2   0   0   0   2   2   2   2   0   2   0   0   0   0   2   2   2   2   2   0   2   0   2   0   0
 MK-6-10                2   0   2   2   2   2   0   2   0   2   2   0   0   0   0   0   0   0   2   2   2   2   0   0   0   0   2   0   0   2   2   2   2   2   2   0   2   0   2   2   0   2   0   0   0   0   2   2   0   2   2   2   2   0   2   0   2   2   0   2   2   0   2   2   0   0   2   0   0   0   0   0   0   0   2   0   2   2   2   0   0   2   0   2   0   0   2   0   0   0   0   0   2   0   0   0   0   2   0   0   0   2   0   0   2   0   0   2   0   0   0   0   0   0   2   2   2   2   0   2   0   0   2   0   0   0   0   2   2   0   2   2   2   0   2   0   2   2   2   0   0   2   2   0   2   2   2   2   2   0   2   2   0   2   0   2   0   2   0   2   2   0   2   0   0   2   2   0   2   2   2   2   2   0   0   2   0   0   0   2   2   2   2   0   2   2   2   0   0   2   2   2   2   2   0   2   0   2   0   0
 MK-6-11                2   0   2   2   2   2   0   2   0   2   2   0   0   0   0   0   0   0   2   2   2   2   0   0   0   0   2   0   0   2   2   2   2   2   2   0   2   0   0   2   0   0   2   0   2   0   2   2   2   2   2   2   2   0   2   0   2   2   0   2   2   0   2   2   0   0   0   0   0   0   0   0   2   0   2   0   2   2   2   0   0   2   0   2   0   0   2   2   0   0   0   0   2   0   0   0   0   2   0   0   0   2   0   2   0   0   0   2   0   0   0   0   2   0   2   2   2   2   0   2   0   0   2   0   0   0   0   2   2   0   2   2   2   0   2   0   2   2   2   0   0   2   2   0   2   2   2   2   2   0   2   2   0   2   0   2   0   2   0   2   2   2   2   0   0   2   2   0   2   2   2   2   2   0   0   2   0   0   0   2   2   2   0   0   2   2   2   0   0   2   0   2   2   2   0   2   2   2   0   0
 MK-6-12                2   0   0   2   2   2   0   2   0   2   2   0   0   0   0   0   2   2   2   2   2   2   0   0   0   0   0   0   0   2   2   0   2   2   2   0   2   0   0   2   0   0   2   0   0   0   2   2   2   2   2   2   2   0   2   0   2   0   0   2   2   0   2   2   0   0   2   0   0   0   0   0   2   0   2   0   2   2   2   0   2   2   0   0   0   0   2   2   0   2   0   2   0   0   0   0   0   2   0   0   2   2   0   2   0   0   0   0   0   0   0   2   2   0   2   2   0   2   0   2   0   0   2   0   0   0   2   0   2   0   0   2   0   0   2   0   2   2   2   0   0   0   2   0   0   2   2   2   2   0   2   2   0   0   0   2   0   2   0   2   2   2   2   0   0   2   2   0   2   2   0   2   2   0   0   2   0   2   0   2   2   2   0   0   2   0   2   0   0   2   0   2   2   2   0   2   2   2   0   0
 MK-6-13                0   0   0   2   2   2   0   2   0   2   2   0   0   0   0   0   2   2   0   2   2   2   0   0   0   0   0   0   0   0   2   0   2   2   2   0   2   0   0   2   0   0   2   0   0   0   2   2   2   0   2   2   0   0   2   2   2   0   0   2   2   0   2   2   2   0   2   0   0   0   0   0   2   0   2   0   2   2   2   0   2   2   0   0   0   0   2   2   0   2   2   2   0   0   2   0   0   2   0   0   2   2   0   2   0   0   0   0   0   0   0   0   2   0   2   0   0   2   0   2   0   0   0   0   0   0   2   0   2   2   0   2   0   0   2   0   2   2   2   0   0   0   2   0   0   2   2   2   2   0   2   2   0   0   0   0   0   2   2   2   2   2   2   0   0   2   2   0   2   2   0   2   2   0   0   2   0   2   0   2   2   2   0   0   2   0   2   2   0   2   0   2   2   2   0   2   0   2   0   0
 MK-6-14                0   0   0   2   2   2   0   2   0   0   2   0   0   0   0   0   0   2   0   2   2   2   0   0   0   0   0   0   2   0   2   0   2   2   2   0   2   0   0   2   0   0   2   0   0   2   0   2   2   0   2   2   0   0   0   2   2   0   0   2   0   0   2   2   2   0   2   0   0   0   2   2   0   0   2   0   2   2   2   0   2   2   0   0   0   0   2   2   0   2   2   2   0   0   2   0   2   2   0   0   2   0   0   2   0   0   0   0   0   0   0   0   2   0   2   0   0   2   0   2   2   0   0   0   2   0   2   0   2   0   0   2   0   0   2   0   2   2   2   0   0   0   2   0   0   2   2   2   2   0   2   0   0   0   0   0   0   2   2   2   2   2   2   0   0   2   2   0   2   2   0   2   2   0   0   2   0   2   0   2   2   2   0   0   2   0   2   2   0   2   0   2   2   2   0   2   0   2   0   0
 MK-6-15                0   0   0   2   2   2   0   2   0   2   2   0   0   0   0   0   0   2   0   2   2   0   0   0   2   0   0   0   2   0   2   0   2   2   2   2   2   0   0   2   2   0   2   0   0   2   0   2   2   2   2   2   0   0   2   2   2   0   0   2   0   0   2   2   2   0   2   2   0   0   2   2   0   2   2   2   2   2   2   0   2   2   0   0   0   0   2   2   0   2   2   2   0   0   2   0   2   2   0   0   2   0   0   2   0   2   2   0   0   0   0   0   2   0   2   0   0   0   2   0   2   0   0   0   2   0   0   0   2   0   0   2   0   0   2   0   2   2   2   0   0   0   2   0   0   2   2   0   2   0   2   0   0   2   0   2   0   2   2   2   2   2   2   0   2   2   2   0   2   2   0   2   2   0   0   2   2   2   0   2   2   2   0   0   2   0   2   2   0   2   0   2   2   2   0   2   0   2   0   0
 MK-6-16                0   0   0   2   2   0   2   2   0   2   2   0   0   0   0   0   0   2   2   0   2   0   0   0   2   0   0   0   2   0   2   0   2   2   2   2   2   2   0   2   0   2   2   0   0   2   0   2   2   2   2   2   0   0   2   2   2   2   0   2   0   0   2   2   2   0   2   2   0   0   2   2   0   0   2   2   2   2   2   0   2   2   0   0   0   0   2   2   0   2   0   2   0   0   2   0   0   2   0   0   2   0   2   2   0   0   2   0   0   2   2   0   2   0   2   0   0   0   2   0   2   0   0   0   2   0   0   0   2   0   0   2   0   0   0   0   2   2   2   0   2   0   2   2   0   2   2   0   2   0   2   0   0   2   0   2   0   2   2   2   2   2   2   0   2   2   2   0   2   2   0   2   2   0   0   0   2   0   0   0   2   0   2   0   2   0   2   2   0   2   0   2   2   2   0   2   2   2   0   0
 
!****************************************** Phenotypic Data **********************************************************
!-100.0 is resevred for missing phenotype
SimulatedTrait1        13.5291   17.0392   14.7287   13.9235   14.8703   15.3356   15.3552   13.5665   13.7691   15.6923   15.8006   14.9097   16.2244   15.1670   15.4829   15.5060   13.5767   15.2418   17.5568   12.4534   16.1706   14.2321   15.5093   16.0702   13.5699   14.9430   13.2400   12.7671   15.1868   16.1229   15.9498   13.8705   15.6443   14.5939   15.1060   14.4237   15.6575   16.8505   14.3205   15.9644   16.9932   14.9509   14.8892   15.3150   13.6813   14.1038   12.8112   15.6942   16.8154   16.2867   13.6857   16.4788   12.7169   15.0640   13.8695   15.0911   15.8609   12.5772   14.9101   16.6794   15.1841   16.0802   16.2872   15.8190   15.8204   16.8875   15.0214   15.2862   14.7848   15.3631   15.6197   15.6833   14.6010   13.1732   16.1924   15.5014   14.3174   15.0861   14.4231   12.9518   14.7820   16.1062   13.5196   14.1014   15.7490   13.3227   13.7459   15.8839   15.8847   15.6573   15.5605   15.0955   14.7764   15.7217   16.1763   14.9584   15.8438   16.2473   14.3861   16.2231   13.4954   13.0432   16.6267   14.2632   13.2250   13.5924   13.6426   13.2988   16.8444   12.9414   15.4794   13.7391   13.9636   17.2753   12.9071   14.4874   14.7661   12.6224   14.4305   14.6009   12.3624   17.3550   17.2523   16.1634   14.7650   15.8476   16.4777   14.9349   14.2266   16.1737   16.7862   14.9997   16.1440   15.2793   15.3125   14.9613   14.8770   14.6483   15.8048   16.3092   16.0655   14.7167   15.8604   16.8819   15.3152   12.0362   15.8273   16.4375   16.2519   14.4864   13.6965   14.5219   14.2479   15.9473   13.8794   15.9188   15.8237   14.7729   17.5199   16.3596   14.2064   15.3370   16.6557   15.7052   12.6191   15.7507   14.9480   15.9482   13.2844   14.7990   16.2970   14.3857   13.6815   16.2106   15.7222   17.5002   16.0013   14.3399   15.4389   12.8758   12.4411   15.8103   14.7454   16.0010   15.7522   15.5410   16.3333   13.1045   15.6449   15.9442   16.1138   14.6370   15.3414   14.6865   14.3660   14.4793   13.1358   16.6525   13.1182   14.6901
SimulatedTrait2        10.3025    9.8180   10.5583    9.6450    8.9942   10.8597   10.6783   10.6104   11.2062    9.9422    9.1633   10.0529    9.5145    9.8763    8.4490    9.8574   10.7509    8.4372   10.0237   10.2635    9.2224   10.0032    8.4972    9.2697   10.5466    9.2429   10.1395    9.8972    9.1565    8.9873    9.8083   10.3488    9.7285    9.9262    8.4669   10.2677   11.6278   10.3989    9.8532    9.2653    9.7597   10.8866    8.9393    9.2288    9.6270    9.6493   10.2042    9.4094    9.7091    9.1947   10.3673    9.5347    9.4193   10.4832   10.2822   10.9398    9.5751   11.3286   11.6327    9.3633    9.1541    9.6168    9.5685   10.1731    9.4433    9.7698    9.9136   10.6360    9.3503   10.6882    9.2061    9.1490   10.3302   10.1852    9.4882   10.7709    9.5113   10.5185   10.5771   10.9509    9.1616    9.1337   10.7275   10.6635   10.3194    9.1347   11.1892    9.4409    9.2879    9.8469    9.6289    8.7319   10.6029    9.8708    9.9091   10.4141    8.8500    9.6471    9.4062    9.3821   11.3052   10.2431    9.7291   10.6168   10.6372    9.8276   10.1159   11.2177    8.9728   10.9762    9.7576   10.0549   10.5213    8.5093   10.7514    9.6351   10.2788   10.2363    9.5872    9.5470   10.2317    9.3523    8.7842    9.1019    9.3609    9.4535    9.0220    9.7023   10.3143    9.6273   10.2624   10.2026    8.9755    9.7216   10.1302    9.9191    9.4282    8.7527    9.2845    8.7857   10.2437   10.9636    9.5770    8.6651   10.3670   10.8885    8.6813    8.2188    8.8421   10.2290   11.4808    9.4586   10.9728    9.2709   10.5127    8.3867    9.2219   10.4481    9.5628   10.3534   10.3040   10.2522    9.5101    9.3816    8.8468   10.5184    9.9226   11.0181    9.8802    9.6503    9.4087   10.9392    9.6351   10.2763    9.8204    9.7614    9.0867    8.9786    8.7669   11.3693    9.7276    9.7114   10.6967    9.6989   10.0492    9.7793    9.2946   10.6311   10.4730   10.1142    9.7251   10.7199   10.5798    9.3384   10.7837   10.7310    9.8931   11.1266   11.0018    8.2653
 
