# Supplementary material for: Inclusive Composite Interval Mapping of QTL by Environment Interactions in Biparental Populations
Source: PLoS One. 2015 Jul 10;10(7):e0132414. doi: 10.1371/journal.pone.0132414 (PMC4498613; doi:10.1371/journal.pone.0132414)
Supplement: S5 File — (ZIP) [file pone.0132414.s005.zip › H=0.5/L1/run_00198.met]

!**********************Note: lines staring with "!" are remarks and will be ignored in the program********************
!*********************************General Information**********************************
!Assuming F1 = P1 x P2, populations available in QTL IciMapping are: 
!  1, P1BC1F1 = P1 x F1, the first backcrossing where P1 is used as the recurrent parent;
!  2, P2BC1F1 = P2 x F1, the first backcrossing where P2 is used as the recurrent parent;
!  3, F1DH, F1-derived doubled haploids; 
!  4, RIL or F1RIL, recombination inbred lines through the repeated selfing of F1;
!  5, P1BC1RIL, recombination inbred lines through the repeated selfing of P1BC1F1;
!  6, P2BC1RIL, recombination inbred lines through the repeated selfing of P2BC1F1;
!  7, F2, the selfing generation of F1;
!  8, F3, the selfing generation of F2;
!  9, P1BC2F1, the second backcrossing where P1 is used as the recurrent parent; 
! 10, P2BC2F1, the second backcrossing where P2 is used as the recurrent parent;
! 11, P1BC2RIL, recombination inred lines through the repeated selfing of P1BC2F1; 
! 12, P2BC2RIL, recombination inred lines through the repeated selfing of P2BC2F1; 
! 13, P1BC1F2, the selfing generation of P1BC1F1; 
! 14, P2BC1F2, the selfing generation of P2BC1F1; 
! 15, P1BC2F2, the selfing generation of P1BC2F1; 
! 16, P2BC2F2, the selfing generation of P2BC2F1; 
! 17, P1BC1DH, P1BC1F1-derived doubled haploids; 
! 18, P2BC1DH, P2BC1F1-derived doubled haploids; 
! 19, P1BC2DH, P1BC2F1-derived doubled haploids; 
! 20, P2BC2DH, P2BC2F1-derived doubled haploids; 
   3      !Mapping Population (see remarks above)
   2      !Mapping Function (1 for Kosambi; 2 for Haldane; 3 for Morgan)
   2      !Marker Space Type (1 for intervals; 2 for positions)
   1      !Marker Space Unit(1 for centiMorgans; 2 for Morgan)
   6      !Number of Chromosomes (or Linkage Groups)
 200      !Size of the mapping population
   2      !Number of environments
 
!***************************************** Chromosomes and Linkage Maps **********************************************
!Chromosome                 NumMarkers
-CH1                        16
-CH2                        16
-CH3                        16
-CH4                        16
-CH5                        16
-CH6                        16
!Linkage map (Marker name followed by position or the interval length)
 MK-1-1                1     0.000
 MK-1-2                1    10.000
 MK-1-3                1    20.000
 MK-1-4                1    30.000
 MK-1-5                1    40.000
 MK-1-6                1    50.000
 MK-1-7                1    60.000
 MK-1-8                1    70.000
 MK-1-9                1    80.000
 MK-1-10               1    90.000
 MK-1-11               1   100.000
 MK-1-12               1   110.000
 MK-1-13               1   120.000
 MK-1-14               1   130.000
 MK-1-15               1   140.000
 MK-1-16               1   150.000
 MK-2-1                2     0.000
 MK-2-2                2    10.000
 MK-2-3                2    20.000
 MK-2-4                2    30.000
 MK-2-5                2    40.000
 MK-2-6                2    50.000
 MK-2-7                2    60.000
 MK-2-8                2    70.000
 MK-2-9                2    80.000
 MK-2-10               2    90.000
 MK-2-11               2   100.000
 MK-2-12               2   110.000
 MK-2-13               2   120.000
 MK-2-14               2   130.000
 MK-2-15               2   140.000
 MK-2-16               2   150.000
 MK-3-1                3     0.000
 MK-3-2                3    10.000
 MK-3-3                3    20.000
 MK-3-4                3    30.000
 MK-3-5                3    40.000
 MK-3-6                3    50.000
 MK-3-7                3    60.000
 MK-3-8                3    70.000
 MK-3-9                3    80.000
 MK-3-10               3    90.000
 MK-3-11               3   100.000
 MK-3-12               3   110.000
 MK-3-13               3   120.000
 MK-3-14               3   130.000
 MK-3-15               3   140.000
 MK-3-16               3   150.000
 MK-4-1                4     0.000
 MK-4-2                4    10.000
 MK-4-3                4    20.000
 MK-4-4                4    30.000
 MK-4-5                4    40.000
 MK-4-6                4    50.000
 MK-4-7                4    60.000
 MK-4-8                4    70.000
 MK-4-9                4    80.000
 MK-4-10               4    90.000
 MK-4-11               4   100.000
 MK-4-12               4   110.000
 MK-4-13               4   120.000
 MK-4-14               4   130.000
 MK-4-15               4   140.000
 MK-4-16               4   150.000
 MK-5-1                5     0.000
 MK-5-2                5    10.000
 MK-5-3                5    20.000
 MK-5-4                5    30.000
 MK-5-5                5    40.000
 MK-5-6                5    50.000
 MK-5-7                5    60.000
 MK-5-8                5    70.000
 MK-5-9                5    80.000
 MK-5-10               5    90.000
 MK-5-11               5   100.000
 MK-5-12               5   110.000
 MK-5-13               5   120.000
 MK-5-14               5   130.000
 MK-5-15               5   140.000
 MK-5-16               5   150.000
 MK-6-1                6     0.000
 MK-6-2                6    10.000
 MK-6-3                6    20.000
 MK-6-4                6    30.000
 MK-6-5                6    40.000
 MK-6-6                6    50.000
 MK-6-7                6    60.000
 MK-6-8                6    70.000
 MK-6-9                6    80.000
 MK-6-10               6    90.000
 MK-6-11               6   100.000
 MK-6-12               6   110.000
 MK-6-13               6   120.000
 MK-6-14               6   130.000
 MK-6-15               6   140.000
 MK-6-16               6   150.000
!*********************************** Marker Types ********************************************************************
!Co-dominant marker: When heterozygote F1 is present, P1 is coded as 2, F1 is coded as 1, and P2 is coded as 0; Otherwise, P1 is coded as 2, and P2 is coded as 0. 
!Dominant marker: When heterozygote F1 is present, P1 and F1 are coded as 12, and P2 is coded as 0; Otherwise, P1 is coded as 2, and P2 is coded as 0.  
!Recessive markers: When heterozygote F1 is present, P1 is coded as 2, and F1 and P2 are coded as 10; Otherwise, P1 is coded as 2, and P2 is coded as 0. 
!Missing marker is coded as -1. 
 MK-1-1                 2   0   2   2   0   2   0   0   2   2   0   2   0   0   2   0   0   2   2   2   2   2   2   0   2   2   2   2   0   0   2   0   0   2   2   2   2   2   0   0   0   0   0   2   2   2   0   2   0   0   2   2   2   2   0   0   2   2   2   2   2   2   2   2   2   2   2   2   2   0   0   0   2   0   0   2   2   0   2   2   2   2   2   2   2   2   0   0   0   0   0   2   0   2   2   2   0   0   0   0   0   0   0   2   2   2   0   2   0   0   0   2   0   0   0   2   2   2   0   2   0   2   0   2   0   2   0   2   2   2   0   0   0   2   0   0   2   0   0   2   2   0   2   0   2   0   2   2   0   0   2   2   2   2   0   0   2   2   0   0   2   0   0   2   2   0   2   0   0   2   0   0   0   2   2   2   0   2   2   0   2   0   0   0   2   2   2   2   0   0   2   0   2   2   0   2   0   0   2   2
 MK-1-2                 2   0   2   2   0   2   0   0   2   2   0   2   0   2   2   0   0   2   2   2   2   2   2   0   2   2   2   2   0   0   2   0   0   2   2   2   2   2   0   0   0   0   0   2   2   2   0   2   0   0   2   0   2   2   0   0   2   2   2   2   2   2   2   0   2   2   2   0   2   0   0   0   2   0   0   2   2   0   2   2   2   2   0   2   2   2   0   2   0   0   0   2   0   2   2   2   0   0   0   0   0   0   0   2   2   2   0   2   0   0   0   2   0   0   0   2   0   2   0   2   0   2   0   2   0   2   0   2   2   2   0   0   0   2   2   0   2   0   0   2   2   0   2   0   2   2   2   2   0   0   2   2   2   2   0   0   2   2   0   0   2   0   0   2   2   0   2   0   0   2   0   0   0   0   2   2   0   2   2   0   0   2   0   0   2   2   2   0   2   0   2   0   2   2   0   2   0   0   2   2
 MK-1-3                 2   0   2   0   2   2   0   2   2   2   0   0   0   2   2   0   0   0   2   2   2   2   2   0   2   2   2   2   0   0   0   0   0   2   2   2   2   2   0   0   2   0   0   2   2   2   0   2   0   0   2   0   0   2   0   0   2   2   2   2   2   2   2   0   2   2   2   0   2   0   0   0   2   0   0   2   2   0   2   2   2   2   0   2   2   2   0   2   0   0   0   2   0   2   2   2   0   0   0   0   2   0   0   2   2   2   0   2   2   0   0   2   0   0   0   2   0   2   0   2   0   2   0   2   0   2   0   2   2   2   0   0   0   2   0   0   2   0   2   2   2   0   2   0   2   2   2   2   0   0   2   2   2   2   0   0   2   2   0   0   2   0   0   2   2   0   0   0   0   2   0   0   0   0   2   0   0   2   2   0   0   2   0   0   2   0   2   0   2   0   2   0   2   2   0   2   0   0   2   2
 MK-1-4                 2   0   2   0   0   2   0   2   2   2   0   0   2   2   2   0   0   0   0   2   2   2   2   0   2   2   2   2   0   0   0   0   0   0   2   2   2   2   0   0   0   0   0   2   2   2   0   2   0   0   2   0   0   2   0   0   2   2   2   2   2   2   0   0   2   2   2   0   0   0   0   0   2   0   0   2   2   0   2   2   2   2   0   2   2   2   0   2   0   0   0   2   0   2   2   0   0   0   2   0   2   0   0   2   0   2   0   2   2   0   0   2   0   0   0   2   0   2   0   2   0   2   0   2   0   2   0   0   2   2   2   0   0   2   0   0   2   0   2   2   2   0   2   0   2   2   2   2   0   2   0   2   2   2   0   0   2   2   0   0   2   0   0   2   2   0   0   0   0   0   0   0   0   0   2   0   0   2   2   0   0   2   0   0   2   0   2   0   0   0   2   0   2   2   0   2   0   0   2   2
 MK-1-5                 2   0   2   0   0   2   0   2   0   2   0   2   2   2   2   0   0   0   2   2   2   2   2   0   2   2   2   2   0   0   0   0   0   0   2   2   2   2   0   0   0   0   0   2   2   2   0   2   0   0   2   2   0   2   0   0   2   2   2   2   2   2   0   0   2   2   2   0   2   0   0   0   2   0   0   2   2   0   2   2   2   2   0   2   2   2   2   2   0   0   0   2   0   2   2   0   2   0   2   0   2   0   2   2   0   2   0   2   2   0   0   2   0   0   0   2   0   0   0   2   0   2   0   2   0   2   0   2   2   2   0   0   0   2   0   0   2   0   2   2   2   0   2   0   2   2   2   2   0   2   2   2   2   2   0   2   2   2   0   0   2   2   0   2   2   0   0   2   0   0   0   0   0   0   2   0   0   2   2   0   0   2   0   0   2   0   2   0   2   0   2   0   2   2   0   2   0   0   2   2
 MK-1-6                 2   0   2   0   0   2   0   2   0   2   2   2   0   2   2   2   0   0   2   0   2   2   2   0   2   2   2   0   0   0   0   0   0   0   2   2   0   2   0   0   0   0   0   2   2   2   0   0   0   0   2   2   0   2   0   0   0   2   2   2   2   2   0   0   2   2   2   0   0   2   0   2   2   0   2   2   2   0   2   2   2   2   0   2   2   2   2   2   0   0   0   2   0   2   2   0   2   0   2   0   2   0   2   2   0   2   0   2   2   0   0   2   2   0   0   0   0   0   0   0   0   2   0   0   0   2   0   2   2   2   0   0   0   2   0   0   2   0   2   2   0   0   2   0   2   2   0   2   0   2   2   2   2   2   0   2   2   2   2   0   2   2   0   2   2   0   0   2   0   2   0   0   0   0   2   0   0   2   2   0   0   0   0   0   2   0   2   0   0   0   2   0   2   2   0   2   0   0   2   2
 MK-1-7                 2   2   0   0   0   2   0   2   0   0   2   2   0   2   0   2   0   0   2   0   2   2   2   0   2   2   2   0   2   0   0   0   0   0   2   2   0   2   0   0   0   0   0   2   0   2   0   0   2   0   2   0   0   2   0   0   0   2   2   2   2   2   0   0   0   2   0   0   0   2   0   2   2   0   2   2   2   0   2   2   2   2   0   2   2   2   2   2   0   0   0   2   0   2   2   0   2   0   2   0   2   0   0   2   0   2   0   2   2   0   0   2   2   0   0   0   0   0   0   0   0   2   0   0   0   0   0   2   0   2   0   0   0   2   2   2   2   0   2   2   0   0   2   0   2   2   0   2   0   2   2   2   2   2   0   2   0   2   2   0   2   0   2   2   2   0   0   2   0   2   0   0   0   0   2   0   0   2   2   0   0   0   2   0   2   0   2   0   0   0   2   0   2   2   0   0   0   0   2   2
 MK-1-8                 2   2   0   0   0   0   0   2   0   0   2   2   0   2   0   2   0   0   2   0   2   2   2   0   2   2   2   0   2   0   0   0   0   0   2   2   0   2   0   0   0   0   0   2   0   2   0   0   2   2   0   0   0   2   2   0   0   2   2   2   2   2   0   0   0   2   0   0   0   2   0   2   2   0   2   2   2   0   2   2   0   2   0   2   2   2   2   2   0   0   0   2   0   2   0   0   2   0   2   0   0   0   0   2   0   2   2   2   0   2   0   2   2   0   0   0   0   0   2   0   0   2   0   0   0   0   0   2   0   2   2   0   2   2   2   2   2   0   2   2   0   0   2   0   2   2   0   2   0   2   2   0   2   2   0   2   0   2   2   0   2   0   2   2   2   0   0   2   0   2   0   0   0   0   2   0   0   2   2   0   0   0   2   0   2   0   2   0   0   0   2   0   2   2   0   0   2   0   2   2
 MK-1-9                 2   0   0   0   0   0   0   2   0   0   2   2   0   2   0   0   0   0   2   0   2   2   2   0   2   2   2   0   2   0   0   0   0   0   2   2   0   2   0   0   0   0   0   2   0   2   0   0   2   2   0   0   0   2   2   0   0   2   2   0   2   2   0   0   0   2   0   0   0   2   0   2   0   0   2   0   2   0   2   2   0   2   0   2   0   0   2   2   0   0   0   2   0   2   0   0   2   0   2   0   0   0   2   2   0   2   2   2   0   2   0   2   2   0   0   0   0   0   2   0   0   2   0   0   0   2   0   2   0   0   2   0   2   2   2   2   2   0   2   2   0   0   2   0   2   2   2   2   0   2   2   0   2   2   0   2   0   2   2   0   2   0   2   2   2   0   0   2   0   0   0   0   0   0   2   0   0   2   0   0   0   0   2   0   2   0   2   2   0   0   2   0   2   2   0   0   2   0   2   2
 MK-1-10                2   2   0   0   0   0   0   2   0   0   0   2   0   2   0   0   0   0   2   0   2   2   2   0   2   2   2   0   2   0   2   0   0   0   2   2   0   2   0   0   0   0   0   2   0   2   0   0   2   2   0   0   0   2   2   0   0   2   2   0   2   2   0   0   0   2   0   0   0   2   0   2   2   2   2   0   2   0   2   2   0   2   0   2   0   0   2   2   0   0   0   2   0   2   0   0   2   0   2   0   0   0   2   2   0   2   2   2   0   2   2   2   0   0   0   0   0   0   2   0   0   2   0   0   0   2   0   0   2   0   2   0   2   2   2   2   2   2   2   0   0   0   2   0   2   2   2   2   0   2   2   0   2   2   0   2   0   2   2   0   2   0   2   2   2   0   0   2   0   0   0   0   0   0   2   0   0   2   0   0   2   0   2   0   2   0   2   2   0   0   2   0   2   2   0   0   2   0   2   2
 MK-1-11                2   2   0   0   0   0   0   2   0   0   0   2   0   0   0   0   0   0   2   0   2   2   2   0   2   2   2   0   2   0   2   2   0   2   2   2   0   2   0   0   0   0   0   2   0   2   0   0   2   2   0   0   0   2   2   0   0   2   2   0   2   2   0   0   0   2   0   0   0   2   0   2   2   2   2   0   2   0   2   2   0   2   0   2   0   0   2   0   0   0   2   2   0   2   0   0   2   2   2   0   0   0   2   0   0   2   2   2   0   2   2   2   0   2   0   0   2   2   2   0   0   2   0   0   0   2   0   0   2   0   2   0   0   2   2   2   2   2   2   0   0   0   2   0   2   0   2   2   0   2   2   0   2   2   0   2   2   2   2   0   2   0   2   2   2   0   0   2   0   0   0   0   0   0   2   0   0   2   2   2   2   0   2   0   2   0   0   2   0   0   2   0   2   2   0   0   0   0   2   2
 MK-1-12                2   0   0   0   0   0   0   2   2   0   0   2   0   0   0   0   0   0   2   0   2   2   2   0   0   2   2   0   2   0   2   2   0   2   2   2   0   2   0   0   0   0   0   2   0   2   0   0   2   2   0   2   0   2   2   0   0   2   2   0   2   2   0   0   2   2   0   0   0   2   0   2   2   2   2   2   2   0   2   2   0   2   0   2   0   0   2   0   0   0   2   2   0   0   0   0   2   2   2   0   2   0   2   0   0   2   2   2   0   0   2   2   0   2   0   2   2   2   2   0   0   2   0   0   0   0   0   2   2   0   2   0   0   2   0   2   2   2   2   0   0   0   2   0   2   0   2   2   0   2   2   0   2   2   0   2   2   0   2   0   2   0   2   2   2   0   0   0   0   0   0   0   0   0   2   0   0   2   2   0   2   0   2   0   2   0   0   2   2   0   2   0   2   2   0   0   0   2   0   2
 MK-1-13                2   0   0   0   0   0   0   2   2   0   0   2   0   0   2   0   0   0   2   0   2   2   2   0   0   2   2   0   2   0   2   0   0   0   2   2   0   2   0   0   0   0   0   2   0   2   0   0   2   2   0   2   2   2   2   0   0   2   2   0   2   0   0   0   2   2   0   0   0   2   0   2   0   2   2   2   2   0   2   2   0   2   0   2   0   0   2   0   0   0   0   2   0   0   0   2   2   2   2   0   2   0   2   2   0   2   2   2   0   0   2   2   0   2   0   0   2   2   2   2   0   2   0   0   0   0   0   2   2   0   2   0   0   2   0   2   2   2   2   0   0   0   2   0   2   0   2   2   0   2   2   0   0   2   0   2   2   0   0   0   2   0   0   2   2   0   0   0   0   2   0   0   0   0   2   0   0   2   2   0   2   0   2   0   2   0   0   2   2   0   2   0   2   2   0   0   0   2   0   2
 MK-1-14                2   0   0   0   0   0   2   2   2   2   0   2   2   0   2   0   0   0   2   0   2   2   2   0   0   0   2   0   2   0   0   0   0   2   2   2   0   2   0   0   0   2   0   2   0   2   0   0   2   2   2   2   2   2   2   0   0   2   2   0   2   0   0   0   2   2   0   0   0   2   0   2   0   2   2   2   2   0   2   2   0   2   0   2   0   0   2   2   0   0   0   2   0   0   0   2   2   0   2   0   2   0   2   2   0   2   2   0   0   0   2   2   0   2   0   2   2   0   2   0   0   2   0   0   0   0   0   2   2   0   2   0   0   2   2   2   2   2   2   0   0   0   2   0   2   2   2   2   0   2   2   0   0   2   0   2   2   0   0   0   0   0   0   2   2   2   0   0   0   2   0   2   0   0   2   0   0   2   2   0   2   0   2   0   2   0   0   2   2   0   2   0   2   2   0   0   0   2   0   2
 MK-1-15                2   0   2   2   0   0   2   0   2   2   0   2   2   0   2   0   0   0   2   0   2   2   2   0   0   0   2   0   2   0   0   0   0   2   2   2   0   2   0   0   0   2   0   2   0   2   0   0   2   2   2   0   2   2   2   0   0   2   2   0   2   0   2   0   2   2   0   0   2   2   0   0   0   2   2   2   2   0   0   2   0   2   0   2   0   0   2   2   0   0   0   2   0   2   0   2   2   0   2   0   2   0   2   2   0   2   2   0   0   0   2   2   0   2   0   2   2   2   2   0   0   2   0   0   0   0   0   2   2   0   2   0   2   2   2   2   2   2   0   0   0   0   0   0   2   2   2   2   0   2   2   0   2   2   0   2   2   2   0   0   0   0   0   2   2   2   0   0   2   2   0   0   0   0   2   0   0   2   2   0   2   0   2   0   2   0   0   2   2   0   2   0   2   2   0   0   2   2   0   2
 MK-1-16                2   2   2   2   0   0   2   0   2   2   0   2   2   0   2   0   0   0   2   0   2   2   2   0   0   0   2   0   2   0   0   0   0   2   2   2   2   2   0   0   0   2   0   2   2   2   0   0   2   2   2   0   2   2   2   0   0   2   2   0   2   2   2   0   2   2   0   2   2   2   0   0   0   2   2   2   2   0   0   2   0   2   0   2   0   2   2   2   0   0   0   2   0   2   0   2   2   2   2   0   2   2   2   2   0   0   2   0   0   0   2   2   0   2   0   2   2   2   0   0   0   2   0   0   0   0   0   2   2   0   2   0   2   2   0   2   2   2   0   0   0   0   0   0   2   2   2   2   0   2   2   0   2   2   0   2   0   2   0   0   0   0   2   2   2   2   0   0   2   2   0   0   0   0   2   0   0   2   2   2   0   0   2   0   0   0   0   2   2   0   2   0   2   2   0   0   2   2   0   2
 MK-2-1                 2   0   0   0   0   0   0   0   0   0   2   0   0   2   0   2   0   0   2   2   2   0   0   0   2   2   0   2   0   0   0   2   0   2   0   2   0   0   2   0   2   0   0   0   2   2   0   2   2   0   0   2   2   0   2   0   0   2   0   2   2   0   0   0   0   0   0   2   2   2   0   2   0   0   2   2   0   2   0   2   0   2   0   2   0   2   2   0   2   0   2   0   2   0   0   2   0   0   2   0   2   2   0   2   2   2   0   2   0   2   0   2   0   0   2   0   0   0   2   2   2   2   0   2   2   2   2   2   2   0   0   2   2   2   2   0   0   2   2   2   2   0   2   0   0   2   0   0   0   0   0   0   2   2   2   0   2   0   0   0   0   0   2   0   2   2   2   0   2   2   2   2   0   2   2   2   0   0   0   2   2   0   2   0   2   0   2   2   2   2   0   0   0   0   2   2   0   0   2   0
 MK-2-2                 2   0   0   0   0   0   0   0   0   0   2   0   0   2   0   2   0   0   0   2   2   0   0   0   2   2   0   2   0   2   0   0   0   2   0   2   0   0   0   0   2   0   0   0   2   2   0   2   0   2   2   2   2   0   2   2   0   0   0   2   2   0   0   0   0   2   0   2   2   2   0   2   0   0   2   2   0   2   0   2   0   2   0   2   0   2   2   0   2   0   2   0   2   0   0   2   0   0   2   0   0   2   0   2   2   2   0   2   0   2   0   2   0   0   2   0   2   0   2   2   2   2   0   2   2   2   2   2   2   0   0   2   2   2   2   0   0   2   2   2   2   0   2   0   0   0   0   0   0   0   0   0   2   2   2   0   2   0   0   0   0   0   0   0   2   2   2   0   2   2   2   2   0   2   2   0   0   2   0   2   2   0   2   0   2   0   2   2   2   2   0   0   2   0   0   2   0   0   2   0
 MK-2-3                 2   0   0   0   0   0   0   0   0   0   2   0   0   2   2   2   0   0   0   2   2   0   0   0   2   2   0   2   0   2   0   0   2   2   0   2   0   0   0   0   2   0   0   0   2   2   0   2   0   2   2   2   2   0   2   2   0   2   0   2   2   0   0   0   2   0   0   2   2   2   0   2   0   0   2   2   0   2   0   2   0   2   0   2   0   2   2   0   2   0   2   0   2   2   0   2   0   0   2   0   0   2   0   0   2   2   0   2   2   0   0   2   0   0   2   0   2   0   2   2   2   2   0   2   2   2   2   2   2   2   0   2   2   2   2   0   0   2   0   2   2   0   2   0   0   0   0   0   0   2   0   0   2   2   2   0   2   0   0   0   0   0   2   0   2   0   2   0   2   2   2   2   0   0   2   0   0   0   0   2   2   0   0   0   2   0   2   2   2   0   0   2   0   0   0   2   0   0   2   0
 MK-2-4                 0   0   2   0   0   0   0   0   0   0   2   0   0   2   2   2   2   0   0   2   2   0   0   0   2   2   0   2   0   0   0   0   2   2   0   2   0   0   0   0   2   0   0   0   2   2   0   2   0   2   2   2   2   0   2   2   0   2   2   2   2   0   0   0   2   0   0   2   2   0   0   2   0   2   2   2   0   2   0   2   0   2   0   2   0   2   2   0   2   2   2   2   2   2   0   2   0   0   2   0   0   2   0   0   2   2   0   2   2   0   2   2   0   0   2   0   2   0   2   2   2   2   0   2   2   2   2   2   2   2   0   2   0   2   2   0   0   0   2   2   2   2   2   0   2   0   0   0   0   2   2   0   2   2   2   0   2   0   0   0   0   0   2   0   2   0   2   0   2   2   2   2   0   0   2   0   0   0   0   2   2   0   0   0   2   2   2   2   2   0   0   2   0   0   0   2   0   0   2   0
 MK-2-5                 0   0   0   0   0   0   0   0   0   0   0   0   0   2   2   0   2   0   0   2   2   0   0   0   2   2   0   2   0   0   0   2   2   2   0   2   0   0   0   0   2   0   0   2   2   2   0   2   0   2   2   2   2   2   2   2   0   2   0   2   2   0   0   0   2   0   0   2   2   0   0   2   0   2   2   2   2   2   0   2   0   2   0   2   0   2   0   0   2   2   2   2   0   2   0   2   0   0   2   2   0   0   0   0   2   2   0   2   2   0   2   2   0   0   0   0   0   0   2   2   2   2   0   0   2   2   2   2   2   2   0   2   2   2   2   0   0   0   2   0   2   0   2   0   2   0   0   2   2   2   2   2   2   2   2   0   2   0   0   0   0   0   2   0   2   0   2   0   2   2   2   2   0   0   2   0   0   0   0   2   2   0   0   0   2   2   0   2   0   0   0   2   0   0   0   2   0   0   2   0
 MK-2-6                 0   0   0   0   0   0   0   0   0   0   0   0   0   2   2   0   2   0   0   2   2   0   0   0   2   2   0   2   0   2   0   2   2   2   0   2   0   0   0   0   2   0   0   2   2   2   0   2   0   2   2   2   2   2   0   2   0   2   0   2   2   0   0   0   2   0   0   2   2   0   2   2   0   2   2   2   2   2   0   0   0   0   0   2   0   2   0   0   2   2   2   2   0   2   0   2   0   0   2   2   2   0   0   0   2   2   2   2   2   0   2   2   0   0   2   0   0   0   2   2   2   2   0   0   2   2   2   2   2   0   0   2   0   2   2   0   0   2   2   0   2   0   0   0   2   0   2   2   2   2   2   0   2   2   2   0   2   0   0   0   0   0   2   0   2   0   2   0   2   2   0   2   0   0   2   0   0   0   0   0   2   0   0   2   0   2   0   2   0   0   0   2   0   0   0   2   2   0   2   0
 MK-2-7                 0   0   0   0   0   0   2   0   2   0   0   2   0   2   2   0   2   0   0   2   2   0   0   0   2   2   0   2   0   2   0   2   2   2   0   2   0   0   0   2   2   0   2   2   2   2   0   2   0   2   2   2   2   2   2   2   0   2   0   2   2   0   0   0   2   0   0   2   2   0   2   2   0   2   2   2   2   2   0   0   0   0   0   2   0   2   0   0   2   2   0   2   0   2   0   2   0   0   2   2   2   0   0   0   2   2   2   2   2   0   2   2   0   0   2   0   0   0   2   2   2   2   2   0   2   2   2   0   2   0   0   0   0   2   0   0   0   2   2   0   2   0   0   0   2   0   2   2   2   2   2   0   2   2   0   0   2   0   0   0   0   0   2   0   2   0   2   0   2   2   0   2   0   0   2   0   0   0   0   0   2   2   0   2   0   2   2   2   0   0   0   2   0   2   0   2   2   0   2   0
 MK-2-8                 2   0   0   0   0   0   2   0   2   0   0   2   0   2   0   0   2   0   0   0   2   0   0   0   2   2   0   2   2   2   0   2   2   2   0   2   0   0   0   2   2   0   2   2   2   2   0   2   0   2   2   2   2   2   2   2   0   2   0   2   0   2   0   0   2   0   0   2   2   0   2   0   0   2   0   2   2   2   0   0   2   0   0   2   0   0   0   0   2   2   0   2   0   2   2   2   0   0   2   2   0   0   0   0   2   2   2   2   2   0   2   2   0   2   2   0   0   0   2   2   2   2   2   0   2   2   2   0   2   0   0   0   0   2   0   0   0   2   2   0   2   0   0   0   2   2   2   2   2   2   2   2   0   2   0   0   2   0   0   0   0   0   2   0   2   0   2   0   2   2   0   2   0   0   2   2   0   0   0   0   2   2   0   2   2   2   2   2   0   0   0   2   0   2   0   2   2   0   2   0
 MK-2-9                 2   2   0   0   0   0   2   0   2   0   0   2   0   2   0   2   2   0   0   0   2   0   0   0   2   2   2   2   2   2   0   2   2   2   0   0   0   0   0   2   2   0   2   2   2   2   0   2   0   2   2   2   2   2   2   2   0   2   0   2   0   2   2   0   2   0   0   2   2   0   2   0   0   2   2   2   2   2   0   0   2   0   0   2   0   0   0   2   2   2   0   2   0   2   2   0   0   0   2   2   0   0   0   0   2   2   2   2   0   0   2   2   0   2   2   0   0   0   2   2   2   2   2   0   2   2   2   0   2   0   0   0   0   2   0   0   0   0   0   0   2   2   0   0   2   2   2   2   2   2   2   2   0   2   0   0   2   0   0   2   0   0   2   0   2   0   2   0   2   2   0   2   0   0   2   2   0   0   0   0   2   2   0   2   2   2   2   2   0   0   0   2   2   2   0   2   2   0   2   0
 MK-2-10                2   2   0   0   0   0   0   0   2   2   0   2   0   2   0   2   2   0   0   0   2   0   0   0   0   2   2   2   2   2   0   0   0   2   2   0   0   0   0   2   2   0   2   2   2   2   0   2   0   2   2   2   2   0   2   2   0   2   0   0   0   2   2   0   2   2   0   2   2   2   2   0   0   2   0   2   2   2   0   0   2   0   0   2   0   0   0   2   2   2   0   2   0   2   2   0   0   0   2   2   0   0   0   0   0   0   2   2   0   0   2   2   0   2   2   2   0   0   2   2   2   0   2   0   2   2   2   0   2   0   0   0   0   2   0   2   0   0   0   0   2   2   0   0   2   2   2   2   2   2   2   2   0   2   0   2   2   0   0   2   0   0   2   2   2   0   0   0   2   2   0   2   0   0   2   2   0   2   0   0   2   2   2   2   2   2   2   2   0   0   0   2   2   2   0   2   2   0   2   0
 MK-2-11                2   2   0   2   2   0   2   0   2   2   0   2   0   2   0   2   2   0   0   0   0   2   0   0   0   2   2   2   2   2   0   0   0   2   2   0   0   0   0   0   2   0   2   2   2   2   0   2   0   2   2   2   0   0   2   2   0   2   2   0   0   0   2   0   2   2   0   2   2   2   2   0   0   2   0   2   2   2   0   0   2   0   0   2   0   0   0   2   2   2   0   2   0   2   0   0   0   0   0   2   0   0   0   0   0   0   0   0   0   0   2   2   0   2   2   2   0   0   2   2   2   0   2   0   2   2   2   0   2   0   0   0   0   2   0   2   0   0   0   0   2   2   0   0   2   2   2   2   2   2   2   2   0   0   0   2   0   0   0   0   0   0   2   2   2   0   0   0   2   2   0   2   0   0   2   2   0   2   0   0   2   2   2   2   2   2   2   0   0   0   0   2   2   2   0   2   2   0   2   0
 MK-2-12                2   2   0   2   2   0   2   0   2   2   0   2   0   2   0   2   2   0   0   0   0   2   0   0   0   0   2   2   0   2   0   0   0   2   2   0   0   0   0   0   2   0   2   2   2   2   0   2   0   0   2   2   0   0   0   2   0   2   2   0   0   0   2   0   2   2   0   2   2   0   2   0   0   2   0   2   2   2   0   0   2   0   0   2   0   0   0   2   2   2   0   2   0   2   0   0   2   0   0   2   2   2   0   0   0   0   0   0   0   0   2   2   0   2   2   2   0   0   2   2   2   2   2   0   2   2   2   0   2   0   0   0   0   2   2   2   0   0   0   0   2   2   2   0   2   2   2   2   2   2   2   2   0   0   0   2   0   0   0   0   0   0   2   2   0   2   0   0   2   2   0   2   2   0   0   2   0   2   0   0   2   0   2   2   2   2   2   0   0   0   0   2   2   2   0   2   2   0   2   0
 MK-2-13                2   2   0   2   2   2   2   0   2   2   0   2   0   2   0   2   2   0   0   0   0   2   0   0   2   0   2   2   0   2   0   0   0   2   2   0   0   0   0   0   0   0   2   2   2   2   0   2   0   0   2   2   0   0   0   2   0   2   2   0   0   0   2   0   2   2   0   2   2   0   2   0   0   2   0   2   2   2   0   0   2   2   0   2   0   0   0   0   2   2   0   2   2   2   0   0   2   0   0   2   2   2   2   0   0   0   0   0   0   0   2   2   0   2   2   2   0   0   2   0   2   2   2   2   2   2   2   0   2   2   0   0   0   2   2   2   0   0   0   0   2   2   0   0   2   2   2   2   2   2   2   2   0   0   0   2   0   0   0   0   0   0   2   2   0   2   0   0   2   2   0   2   2   0   0   2   0   2   2   0   2   0   2   2   0   0   2   2   0   0   0   0   2   2   0   2   2   0   2   0
 MK-2-14                2   2   0   2   2   2   2   0   2   2   0   2   0   2   0   2   2   0   0   0   0   2   0   0   2   0   2   2   0   2   0   0   0   0   2   0   0   0   0   0   0   0   2   2   2   2   2   2   0   0   2   2   0   0   0   2   0   2   2   0   0   0   2   0   2   2   0   2   2   0   2   0   0   2   0   2   2   2   0   0   2   2   0   0   0   0   2   0   2   2   0   2   0   2   0   0   2   0   0   2   0   2   2   0   0   0   0   0   0   0   2   2   0   2   2   2   0   0   2   0   2   2   2   2   2   2   2   0   2   2   0   0   0   2   2   2   0   0   0   2   2   2   0   0   2   2   2   0   2   2   2   2   0   0   0   2   2   0   0   0   0   0   2   2   0   2   0   0   2   2   0   2   2   0   0   2   0   2   2   0   2   0   2   0   0   0   2   2   0   0   0   0   2   2   0   2   0   0   2   0
 MK-2-15                0   2   0   2   2   2   2   0   2   2   0   2   0   2   0   2   2   0   2   0   2   2   0   0   2   0   2   2   0   2   0   0   0   0   2   0   0   0   0   0   0   0   2   0   2   0   0   2   2   0   0   2   0   0   2   2   0   0   2   0   0   0   2   2   2   0   0   2   2   0   2   0   0   2   0   2   2   2   0   0   2   2   0   0   0   0   2   0   0   2   0   2   0   2   0   0   0   0   0   2   0   2   2   0   0   0   0   0   0   0   0   2   0   2   2   2   0   0   2   0   2   2   2   2   2   2   2   0   0   2   2   0   0   2   2   0   0   0   0   2   2   2   0   0   0   2   2   0   2   2   2   2   0   0   0   2   2   0   0   2   0   0   2   2   0   2   0   0   2   2   0   2   2   0   0   2   2   2   2   0   2   0   2   0   0   0   2   2   0   0   0   0   2   2   0   2   0   0   2   0
 MK-2-16                0   2   0   2   2   2   2   0   2   2   0   2   2   2   0   2   2   0   2   2   2   2   2   0   2   0   2   2   0   2   0   0   0   0   0   0   0   0   0   0   0   2   2   0   0   0   0   2   2   0   2   2   0   2   2   2   0   0   2   0   0   0   2   2   2   0   2   0   0   0   2   2   0   2   0   2   2   2   0   0   2   2   0   0   0   0   2   0   0   2   0   2   0   2   0   0   2   0   0   2   0   2   2   0   0   0   0   0   0   0   0   2   0   2   2   2   0   0   2   0   2   2   2   0   2   2   2   0   2   2   2   0   0   2   2   0   0   0   0   2   2   2   0   0   0   2   2   0   0   2   2   2   0   0   0   2   2   0   2   2   0   0   2   2   0   2   0   0   2   2   0   2   2   0   0   2   2   2   2   0   2   0   2   2   0   0   2   2   2   0   0   0   2   2   0   2   0   0   2   0
 MK-3-1                 0   0   2   0   0   0   0   2   0   0   2   0   0   2   0   2   0   0   0   0   2   0   2   2   2   0   0   0   2   0   0   2   2   0   2   0   2   0   0   0   0   2   0   0   0   2   0   0   0   2   0   2   0   2   2   0   2   2   2   0   0   2   2   0   2   2   2   0   2   0   0   0   0   0   0   0   0   0   0   2   2   0   2   0   2   0   2   2   0   2   2   2   2   0   2   2   0   0   0   2   0   0   0   2   0   2   0   2   2   0   2   2   0   0   2   0   0   0   0   0   0   0   2   0   0   2   0   2   2   2   0   0   0   2   0   0   2   2   0   0   2   2   2   0   2   0   2   2   0   2   2   2   0   0   2   0   0   0   2   0   0   0   2   2   2   2   0   0   0   0   0   0   0   2   0   0   2   2   0   2   2   2   0   0   0   2   2   0   2   0   0   0   2   2   2   0   0   0   0   0
 MK-3-2                 0   0   2   0   0   0   0   2   0   2   2   0   0   2   0   2   2   0   0   0   2   0   2   2   2   0   0   0   2   2   0   2   2   0   2   0   2   0   0   0   2   0   0   0   0   2   0   0   2   2   0   2   0   2   0   0   0   2   2   2   0   2   2   0   2   2   2   0   2   0   0   0   0   2   0   0   0   2   0   2   2   0   0   0   2   0   0   2   0   2   2   2   2   0   2   2   0   2   2   2   0   0   0   2   0   2   0   2   2   2   0   2   2   0   2   0   0   0   0   0   0   0   2   0   0   2   0   2   2   2   0   0   0   2   0   0   2   2   0   0   2   2   2   0   2   0   2   2   0   2   2   2   0   0   2   0   0   2   2   0   0   0   2   2   0   2   2   0   0   0   0   0   0   2   0   0   2   2   0   2   2   2   0   0   0   2   2   0   2   0   0   0   2   2   2   0   0   0   0   0
 MK-3-3                 0   0   0   0   0   0   0   2   0   2   0   0   0   2   2   2   2   0   0   0   2   0   2   2   2   0   0   0   2   2   0   2   2   0   0   0   2   0   0   0   2   0   0   0   0   2   0   0   2   2   0   2   0   2   0   0   0   2   2   2   0   2   2   0   2   2   2   0   2   0   0   0   0   2   2   2   0   2   0   2   2   0   0   0   0   0   0   2   0   2   2   2   2   0   2   2   0   0   2   2   0   0   0   2   2   2   0   2   0   2   0   2   2   0   2   2   0   0   0   0   2   0   2   0   0   2   0   2   2   2   0   0   0   2   0   0   2   2   0   0   2   2   2   0   2   0   2   2   0   2   0   2   0   0   2   0   0   2   2   0   0   0   2   2   0   0   2   0   0   0   0   0   0   2   0   0   2   2   0   2   2   2   0   2   0   2   2   0   2   0   0   2   2   2   2   0   0   0   0   0
 MK-3-4                 0   0   0   0   2   0   0   2   0   2   0   0   0   2   2   2   2   0   0   0   2   0   2   2   2   0   0   2   2   2   0   2   2   0   0   0   0   0   0   0   2   2   2   0   0   2   0   0   2   2   0   2   0   2   0   0   2   2   2   2   0   2   0   0   2   2   2   0   2   2   0   0   0   0   2   2   0   2   0   2   2   2   0   0   0   2   0   2   0   2   2   2   2   0   2   2   0   0   2   2   0   0   2   2   2   2   2   2   0   2   0   2   2   0   2   2   0   2   0   0   2   0   2   0   0   2   0   2   2   2   0   0   0   2   0   0   0   2   0   0   2   2   2   0   2   0   2   2   2   2   0   2   0   0   2   0   0   2   2   0   0   0   2   2   0   0   2   0   0   0   0   0   2   2   0   0   2   2   0   2   2   0   0   2   0   2   2   2   2   0   0   2   2   2   2   0   0   0   0   2
 MK-3-5                 0   0   0   0   2   0   0   2   0   0   0   2   0   2   2   2   0   0   0   2   2   0   0   2   2   0   0   2   2   2   0   2   2   0   0   0   0   0   0   0   2   2   0   0   0   2   0   0   2   2   0   2   0   2   0   0   2   2   2   2   0   2   0   2   2   2   2   0   2   2   2   0   0   0   2   2   0   2   0   2   2   2   0   0   0   2   0   2   0   2   2   2   2   0   2   2   0   0   2   2   0   0   2   2   2   0   2   2   0   0   0   2   0   0   2   2   0   0   0   0   2   0   2   0   0   2   0   2   2   2   0   0   0   2   0   0   0   2   0   2   2   0   2   0   2   0   2   2   2   0   0   2   0   0   2   0   0   2   2   0   0   0   2   2   0   2   2   2   0   0   0   0   2   0   0   0   2   2   0   2   2   0   0   0   0   2   2   2   2   0   0   0   2   2   2   0   0   0   0   2
 MK-3-6                 0   0   2   0   2   0   0   2   0   0   0   2   2   2   2   2   0   2   0   2   2   0   0   2   2   0   2   2   2   2   0   2   2   0   0   0   0   0   0   0   2   2   0   0   0   2   2   0   2   2   0   2   0   2   0   0   0   2   2   2   0   2   0   2   2   2   0   0   2   2   0   0   0   0   2   2   2   2   0   2   2   2   0   0   0   2   0   2   0   2   2   2   2   0   2   2   0   0   2   2   0   0   2   0   2   0   2   2   0   0   0   0   0   0   2   2   0   0   2   0   2   0   2   0   0   2   0   2   2   2   0   0   0   2   0   0   0   2   0   2   2   0   2   0   2   0   2   2   2   0   0   2   0   0   2   0   2   2   2   0   0   0   2   2   0   2   2   2   0   2   0   0   2   0   0   0   2   2   0   2   2   0   0   0   0   2   2   2   2   0   0   0   2   2   2   0   0   0   0   2
 MK-3-7                 0   0   2   0   0   0   0   2   0   0   0   2   2   2   2   2   0   2   0   2   2   0   0   2   2   0   2   2   2   2   0   2   2   0   0   0   0   0   0   0   2   2   0   0   0   2   2   2   0   2   0   2   0   2   0   0   0   2   2   2   0   2   0   2   2   0   2   0   0   2   0   0   0   0   2   2   2   2   0   2   2   2   0   0   0   2   0   2   0   2   2   2   2   0   2   2   0   0   2   2   0   0   0   0   2   0   2   0   0   0   0   0   0   0   2   2   0   0   2   0   2   0   2   0   0   2   0   2   2   2   0   0   0   2   0   0   0   2   2   2   2   0   2   0   2   0   2   2   2   0   0   2   0   0   2   0   2   2   2   0   0   0   2   2   0   2   2   2   0   2   0   0   2   0   0   0   2   2   0   2   2   0   0   0   0   0   2   2   2   0   0   0   2   0   2   0   0   0   0   2
 MK-3-8                 2   0   2   0   0   0   0   2   0   0   2   0   2   2   0   2   0   2   0   2   2   0   2   2   2   0   2   2   2   2   0   2   2   0   0   0   0   0   0   0   2   0   0   0   0   2   2   2   0   2   0   2   0   0   0   0   0   2   2   2   0   2   0   2   2   0   2   0   0   2   0   0   0   0   2   2   2   2   0   2   2   2   0   2   0   2   0   2   0   2   2   2   2   0   2   2   0   0   2   2   0   0   0   0   2   0   2   0   0   2   0   0   0   0   0   2   0   2   2   0   2   0   0   0   0   2   0   2   2   2   0   0   2   2   0   0   0   2   0   0   0   0   2   0   2   0   2   2   2   0   0   2   0   0   2   2   2   2   2   0   0   0   2   2   0   2   0   2   0   2   0   2   2   0   0   2   2   2   0   2   2   2   0   0   0   0   2   2   2   0   0   0   2   0   2   0   2   0   0   2
 MK-3-9                 2   0   2   0   0   0   0   2   2   0   2   0   2   2   0   0   0   2   0   2   2   0   2   2   2   0   0   2   2   2   0   2   2   0   0   2   0   0   0   0   2   0   0   0   0   2   2   2   0   2   0   2   0   0   0   0   2   2   2   2   0   2   0   2   0   0   0   0   0   2   0   0   0   0   2   2   2   2   0   2   2   2   0   2   0   0   0   0   0   0   2   2   2   0   2   2   0   0   2   2   2   0   0   0   2   0   2   0   0   2   2   0   0   0   0   2   0   2   2   0   2   0   0   0   0   2   0   2   2   2   0   0   2   2   0   2   0   2   2   0   0   2   2   0   2   0   2   2   2   0   0   2   0   0   2   2   2   2   2   0   0   0   2   2   0   2   0   0   0   2   0   2   2   2   0   2   2   2   2   2   2   2   0   0   0   0   2   2   2   0   0   0   2   0   2   0   2   0   0   2
 MK-3-10                2   0   2   0   0   0   0   2   2   0   2   0   2   2   0   0   0   2   0   2   2   2   2   2   2   0   0   2   2   2   0   2   2   0   0   0   0   0   2   0   2   0   0   0   0   2   2   2   0   2   0   2   2   0   0   0   2   2   2   0   2   2   0   2   0   0   2   0   0   2   0   0   0   0   2   2   2   2   0   2   2   2   0   2   0   0   0   0   2   0   2   2   2   0   2   2   0   0   2   2   0   0   2   0   2   0   2   0   0   2   2   0   0   0   0   0   0   2   2   0   0   0   0   0   0   2   0   2   2   2   0   0   2   2   0   2   0   2   0   0   0   2   2   0   2   2   2   2   2   2   0   2   0   0   2   2   2   2   2   0   0   0   2   2   0   2   0   0   0   2   0   2   2   2   0   2   0   2   2   2   2   2   0   0   2   0   2   2   2   0   0   0   2   0   2   0   2   0   0   2
 MK-3-11                2   0   2   0   0   0   0   2   2   0   2   2   2   2   2   2   0   2   0   2   2   2   2   2   2   0   0   2   2   2   2   2   2   0   0   0   0   0   2   0   2   0   0   0   0   2   2   2   0   2   0   2   2   0   2   0   2   2   2   0   2   2   0   2   0   0   2   0   0   2   0   0   0   0   2   0   2   2   0   2   2   2   0   2   0   0   0   0   2   2   2   0   0   0   0   0   0   0   0   2   0   0   2   2   2   0   2   2   0   2   2   0   0   0   0   0   0   2   2   0   0   0   0   0   2   2   0   2   2   2   0   0   2   2   2   2   0   2   0   0   0   2   2   2   2   2   0   2   2   2   0   2   0   0   2   2   2   2   2   0   0   0   2   2   0   2   0   0   0   2   2   2   2   2   0   2   2   2   2   2   2   2   0   0   2   0   2   2   0   0   0   0   2   0   2   0   2   0   0   2
 MK-3-12                0   0   2   0   0   0   0   2   2   2   2   2   2   2   2   2   2   2   0   2   2   2   2   2   2   0   0   2   2   2   2   2   2   0   0   0   2   0   2   0   2   2   0   0   2   2   0   2   2   0   0   2   2   2   2   0   2   2   2   0   2   2   0   2   0   0   2   0   0   2   0   0   0   0   0   0   2   2   0   2   2   2   0   2   0   0   0   2   2   0   2   0   0   2   0   0   0   0   2   2   0   0   2   2   2   0   2   2   0   2   2   0   0   0   0   0   0   2   2   2   0   0   0   0   2   2   0   2   2   2   0   0   2   2   2   2   0   0   2   0   0   2   2   2   2   2   0   2   2   2   0   2   0   0   2   2   2   2   2   0   2   0   2   2   0   2   0   0   0   0   2   2   2   2   0   0   2   2   2   2   2   2   0   0   2   0   2   2   0   0   0   0   2   0   2   0   2   0   0   2
 MK-3-13                0   0   2   0   0   0   2   2   2   2   2   2   2   2   2   2   2   2   0   2   2   2   2   2   2   0   0   2   2   0   2   2   2   0   0   0   2   2   2   0   2   2   0   0   2   2   0   2   0   2   0   2   2   2   2   0   2   2   2   0   2   2   0   2   0   0   0   0   0   0   0   0   0   0   0   0   2   2   0   2   0   2   0   2   0   0   0   2   2   0   0   2   0   2   0   2   0   0   0   2   0   0   2   2   2   0   2   2   0   2   2   0   0   0   0   0   0   2   2   2   0   0   0   0   2   2   0   2   2   2   0   0   2   2   2   0   0   0   2   0   0   2   2   2   2   2   0   2   2   2   0   2   2   0   2   2   2   2   2   0   2   0   2   2   0   2   0   0   0   0   2   2   2   2   0   0   2   2   2   2   2   2   0   0   2   0   2   2   0   0   0   0   0   0   2   0   2   0   0   2
 MK-3-14                0   0   2   0   0   0   2   2   2   0   2   2   2   2   2   2   2   2   0   2   2   2   2   2   2   0   0   2   2   0   2   2   2   0   0   0   2   2   2   0   2   2   0   0   2   2   0   2   0   2   0   2   0   2   2   0   2   2   2   0   2   2   0   2   0   0   0   0   0   0   0   0   0   0   0   0   2   2   0   2   0   2   0   2   0   0   0   2   2   0   0   2   0   2   0   2   0   0   0   2   0   0   2   2   2   0   2   2   0   2   2   0   2   0   0   2   0   2   0   2   0   0   0   0   2   2   0   2   2   2   0   0   2   2   2   0   0   0   2   0   0   2   2   2   2   2   0   2   2   2   0   0   2   0   2   2   2   2   2   0   2   0   2   2   0   2   0   0   0   0   2   0   2   0   0   2   2   2   2   2   0   2   0   0   2   0   0   2   0   0   0   0   0   0   0   0   2   0   0   0
 MK-3-15                0   0   2   0   0   0   0   2   2   0   0   0   2   2   2   2   0   2   0   2   2   2   2   2   0   0   0   2   2   0   2   2   2   0   0   0   2   2   2   0   2   2   0   0   2   2   2   2   0   2   0   2   0   2   2   0   2   2   2   2   0   2   0   2   0   0   0   0   0   0   0   0   0   0   0   0   2   2   0   2   0   2   0   2   0   0   2   2   2   0   0   2   0   2   0   2   2   0   0   2   0   0   2   2   2   0   2   2   0   2   2   0   2   0   0   2   0   0   0   2   0   0   2   0   2   2   0   2   0   2   0   0   2   2   2   0   0   0   0   0   0   2   2   2   2   2   0   2   2   2   0   0   2   0   0   2   2   2   0   0   2   2   2   2   0   0   0   0   0   0   2   0   2   0   0   2   0   2   2   2   0   2   0   2   2   0   0   2   0   0   2   0   0   0   0   0   2   0   0   0
 MK-3-16                0   0   2   0   0   2   0   2   2   0   0   0   2   2   2   2   0   0   0   2   2   2   0   2   0   0   0   2   2   0   2   2   2   0   0   0   0   0   2   0   2   0   0   0   2   2   2   2   0   2   0   2   0   2   2   0   2   2   2   0   0   2   0   2   0   0   0   0   0   0   0   2   0   0   0   0   2   2   0   2   0   2   0   2   0   0   2   2   2   0   0   2   2   2   0   2   2   0   0   0   0   0   2   2   2   0   2   2   0   2   2   0   2   0   0   2   0   0   0   2   0   0   2   0   2   2   0   2   0   2   0   0   2   2   2   0   0   0   0   0   0   2   0   2   2   2   0   2   2   2   0   0   2   0   0   2   2   2   0   0   2   2   2   2   0   0   0   0   2   0   2   0   2   0   0   2   0   2   2   2   0   2   0   2   2   0   0   0   2   0   2   0   0   0   0   0   2   0   2   0
 MK-4-1                 2   2   0   0   0   0   0   2   0   2   2   2   0   2   0   0   0   0   0   0   0   2   2   0   2   0   2   0   2   0   0   2   0   0   2   2   0   2   2   2   2   0   2   2   0   0   2   2   0   2   0   2   2   2   2   0   0   2   0   2   0   2   0   0   0   0   0   2   2   0   0   0   0   0   2   0   2   0   2   2   0   0   0   2   2   2   2   0   0   2   2   2   0   2   2   0   2   0   2   0   2   2   2   2   2   2   2   2   0   2   0   0   0   0   2   0   2   0   2   2   0   0   0   2   2   0   0   2   0   0   2   0   0   2   2   0   0   0   0   2   0   2   2   0   0   0   0   2   2   0   0   0   2   0   0   2   0   0   2   2   0   0   2   0   2   2   0   0   0   2   0   2   2   2   0   0   0   2   2   2   2   2   0   0   0   2   2   2   2   2   0   0   2   2   0   2   2   2   0   0
 MK-4-2                 2   2   0   0   0   0   0   2   0   2   2   2   2   2   0   0   0   0   0   0   0   2   2   0   2   0   2   0   2   0   0   2   0   0   2   2   0   0   2   2   2   0   2   2   0   0   2   2   0   2   2   2   2   2   2   0   0   2   0   2   0   2   0   0   0   0   0   2   2   0   0   0   2   0   2   0   2   0   2   2   0   2   0   2   2   2   2   2   0   2   2   2   0   2   2   0   2   2   2   0   2   2   2   2   2   2   2   2   0   2   0   2   0   0   2   0   2   0   2   0   0   0   2   2   2   0   0   0   0   2   2   0   0   2   2   0   2   0   2   0   0   2   2   0   0   0   0   2   2   0   0   0   2   0   0   2   0   0   0   2   0   2   2   0   2   0   0   0   0   2   0   2   2   2   0   0   0   2   2   2   2   2   0   0   0   0   2   2   2   2   0   0   2   2   0   2   2   2   0   0
 MK-4-3                 2   2   2   0   0   0   0   2   0   2   2   2   2   2   0   0   0   2   0   0   0   0   2   0   2   0   2   2   0   0   0   2   0   0   2   2   2   0   2   2   0   0   2   2   2   0   2   2   2   2   2   2   2   2   2   0   0   2   0   2   0   2   0   0   0   0   0   2   2   0   0   0   2   0   2   0   2   2   2   2   2   2   0   2   2   2   2   2   0   2   0   2   0   2   2   0   2   2   2   2   2   2   2   2   2   2   2   2   0   2   0   2   0   0   0   0   2   0   2   0   0   0   2   2   2   0   0   0   0   2   2   0   0   2   0   0   2   2   2   0   0   2   2   0   0   0   0   0   2   2   0   0   2   0   0   2   0   0   0   2   0   2   2   0   2   0   0   0   0   2   0   2   0   2   0   0   0   2   2   2   2   2   0   2   0   0   2   2   2   2   2   0   2   2   0   2   2   2   0   2
 MK-4-4                 2   2   2   0   0   0   0   2   0   0   2   0   2   2   0   0   0   2   0   0   0   0   2   0   2   2   2   2   0   0   0   2   0   0   2   2   2   0   2   0   2   0   2   0   2   0   2   0   2   0   0   2   2   2   2   0   2   2   2   2   0   2   0   0   0   0   0   2   2   0   0   0   2   0   2   0   2   2   2   2   2   0   0   2   2   2   2   2   0   2   0   2   0   2   2   2   2   2   2   2   2   2   0   0   2   2   2   0   0   2   0   2   0   0   0   0   2   2   0   2   2   0   2   2   2   0   2   0   0   2   2   0   0   2   0   0   2   2   2   0   0   2   2   0   0   0   0   0   2   2   0   0   2   2   0   2   0   2   0   2   0   2   2   0   2   0   0   0   0   2   0   0   0   2   0   0   0   2   2   2   2   2   0   2   0   0   0   2   2   2   2   0   2   2   0   2   2   2   0   2
 MK-4-5                 2   2   2   0   0   0   0   2   0   0   2   0   2   2   0   0   0   2   0   0   0   0   2   0   2   2   2   2   0   0   0   2   2   0   2   0   2   0   2   0   2   0   2   0   2   0   2   0   2   0   0   2   0   2   0   0   2   2   2   2   0   2   0   0   0   0   0   2   2   0   0   0   0   0   2   2   2   2   2   2   2   0   0   2   2   2   2   2   0   2   0   2   0   2   2   2   2   2   2   2   2   2   0   0   2   2   2   0   0   2   2   2   0   0   0   0   2   2   0   2   2   0   2   2   2   0   2   0   0   2   2   0   0   2   0   0   2   2   2   0   0   2   2   2   0   0   2   0   2   2   0   0   2   2   0   2   0   2   0   2   0   2   2   0   2   0   0   0   0   2   0   0   0   2   0   0   0   2   2   2   2   2   0   2   0   0   0   0   2   2   2   0   0   2   0   2   2   2   0   2
 MK-4-6                 2   2   2   0   2   0   2   2   0   0   2   0   2   2   0   0   0   2   0   0   0   0   2   0   2   2   2   2   0   0   0   2   2   0   0   0   2   0   2   0   2   0   2   0   2   0   2   0   2   0   0   2   0   2   0   0   2   2   2   2   0   2   0   2   0   0   0   2   2   0   0   0   0   0   2   2   2   2   2   2   2   0   0   2   2   2   0   2   0   2   2   2   0   0   2   2   2   2   2   2   2   2   0   0   2   2   2   0   0   2   2   2   0   2   0   0   2   2   0   2   2   0   2   2   0   0   2   0   0   2   2   0   0   2   0   0   2   2   2   2   0   2   2   2   0   0   2   2   2   2   0   0   2   2   0   2   0   2   0   2   0   2   2   0   2   0   0   2   0   2   0   0   0   2   0   0   0   2   2   2   0   2   0   2   0   0   0   0   2   2   0   0   0   2   0   2   2   2   0   2
 MK-4-7                 2   2   0   0   2   0   2   2   0   0   2   0   2   2   0   2   0   2   0   0   0   0   0   0   2   2   2   2   0   0   0   2   2   2   0   0   2   2   2   0   0   0   2   0   2   0   2   0   2   0   0   2   0   2   0   0   2   2   2   2   0   2   0   2   0   0   0   2   2   0   0   0   0   0   2   0   2   2   2   2   2   0   2   2   0   2   0   2   0   2   2   2   0   0   2   2   2   2   2   2   2   2   0   0   2   2   2   0   0   2   2   2   0   2   0   0   2   2   0   2   2   2   2   2   0   0   2   0   0   2   2   0   0   2   0   0   2   2   0   2   0   2   2   2   0   0   2   2   0   2   0   0   2   2   0   0   2   2   0   2   2   2   2   0   2   2   0   0   0   2   0   0   0   2   0   0   0   2   2   2   2   2   0   2   0   0   0   2   2   2   0   0   0   0   0   2   2   2   0   2
 MK-4-8                 2   2   0   0   2   0   2   2   0   0   2   0   2   2   0   0   0   2   0   0   0   0   0   0   2   2   0   2   0   0   0   2   0   2   2   0   2   0   2   0   0   0   2   0   2   0   2   2   2   0   0   2   0   2   0   0   2   2   2   2   2   2   0   2   0   0   0   2   0   0   0   0   0   0   2   0   2   2   2   2   2   0   2   2   0   2   0   2   0   2   2   2   0   0   2   2   2   2   2   2   2   2   0   0   2   2   2   0   0   2   2   2   0   2   0   0   2   0   0   2   2   2   2   2   0   0   2   0   0   2   2   2   2   2   0   0   2   2   0   2   0   2   2   2   0   0   2   2   0   2   0   0   2   2   0   0   2   2   0   2   2   2   2   0   2   0   0   0   0   2   0   0   0   2   2   0   0   2   2   2   2   2   0   0   0   0   0   0   2   2   0   0   0   0   0   2   2   2   0   2
 MK-4-9                 2   2   0   0   2   0   2   2   0   0   2   0   2   2   2   0   0   0   0   0   0   0   0   0   0   2   0   2   0   0   0   2   0   0   2   0   2   2   2   0   0   0   0   0   2   0   2   2   2   0   0   2   0   2   0   0   2   2   2   2   2   2   0   2   0   0   0   2   0   0   0   0   0   2   2   0   2   2   2   2   2   0   2   2   0   2   0   2   0   2   2   2   2   0   2   2   2   2   2   2   2   2   0   0   0   2   2   0   0   2   2   2   0   2   0   0   2   0   0   2   2   2   0   2   0   0   2   0   0   2   2   2   2   2   2   0   2   2   0   2   0   2   0   2   2   0   2   0   0   2   0   0   2   2   0   0   2   2   0   2   2   2   2   0   2   0   0   0   0   2   0   0   0   2   2   0   0   2   0   2   2   2   0   2   0   0   0   0   2   2   0   0   0   0   0   2   2   2   0   2
 MK-4-10                2   2   0   0   2   0   2   2   0   0   2   0   2   2   2   0   0   0   0   2   0   0   0   2   0   2   0   2   0   0   0   2   2   2   2   0   2   2   2   0   0   0   0   0   2   0   2   2   2   0   0   2   0   2   0   0   2   2   2   2   2   2   0   2   0   0   0   2   0   0   0   2   0   2   2   0   2   2   2   0   2   0   2   2   0   2   0   2   0   2   0   0   2   0   2   2   2   2   0   2   2   2   0   0   0   2   2   0   0   2   2   2   0   2   0   0   2   0   0   2   2   2   0   2   0   0   2   0   0   2   0   2   2   0   2   0   2   2   0   0   0   2   0   2   2   0   2   0   0   2   0   0   0   2   0   2   2   2   0   0   2   2   2   0   2   0   0   2   0   0   0   0   0   2   2   0   0   0   0   2   2   2   0   2   0   0   0   0   0   2   0   0   0   0   0   2   2   2   0   2
 MK-4-11                2   2   0   0   2   0   2   2   0   0   2   2   2   2   2   0   0   0   0   2   0   0   0   2   0   2   0   2   0   0   0   2   2   2   2   0   2   2   2   0   0   0   0   0   2   0   2   2   0   0   0   2   0   2   0   0   2   2   2   2   2   2   0   2   0   0   0   2   0   0   0   2   0   2   2   0   2   2   2   2   2   0   2   2   0   2   0   2   2   0   0   0   2   0   2   0   2   2   0   2   2   2   0   0   0   2   2   0   0   2   2   2   0   2   0   0   2   0   0   2   2   2   0   2   0   2   2   0   2   2   0   2   2   2   2   0   2   2   0   0   2   2   0   2   2   2   0   2   0   2   0   0   0   2   0   0   2   2   0   0   2   2   2   0   2   0   0   2   0   0   0   0   0   2   2   0   0   0   0   2   2   2   0   2   0   2   0   2   0   0   0   0   0   0   0   2   2   2   0   2
 MK-4-12                2   2   0   0   2   0   2   2   0   0   0   2   2   2   2   0   0   0   0   0   0   0   0   2   0   2   0   0   0   0   0   2   2   2   2   0   0   2   2   0   0   0   2   0   2   0   2   2   0   0   0   2   0   2   0   0   2   2   2   2   2   2   0   2   0   0   0   2   0   0   2   2   0   2   2   0   2   2   2   0   2   0   2   2   0   2   0   2   2   0   0   0   2   0   2   0   2   2   0   2   2   2   0   0   0   2   2   2   0   2   0   2   0   2   2   0   2   0   0   0   2   0   0   2   2   2   2   0   2   2   0   2   2   2   2   0   0   2   2   0   2   2   0   2   2   2   0   2   0   0   0   0   0   2   0   0   2   2   0   0   2   2   2   0   2   0   0   2   0   0   0   0   0   2   2   0   0   0   0   2   2   2   0   2   0   2   0   2   0   2   2   0   0   0   2   0   2   2   0   2
 MK-4-13                2   2   0   0   2   0   2   2   0   0   0   2   2   2   2   0   0   0   0   0   0   0   0   2   0   2   2   0   0   0   0   2   2   2   2   0   0   2   2   0   0   0   2   0   2   2   2   2   0   0   0   2   2   2   0   2   2   2   0   2   2   2   0   2   0   0   0   0   0   0   2   2   0   2   2   0   2   2   2   0   2   0   2   2   0   2   0   2   2   0   0   0   2   0   2   0   2   2   0   2   2   2   0   0   0   2   2   2   2   2   0   2   0   2   2   0   2   0   0   0   2   0   0   2   2   2   2   2   2   2   0   2   2   2   2   0   0   0   2   0   2   0   0   2   2   0   0   2   0   0   0   0   0   2   0   2   2   2   0   0   2   2   2   2   0   0   2   2   0   2   0   0   0   2   2   0   0   2   0   2   2   2   0   2   0   2   0   2   0   2   2   0   0   0   2   2   2   2   0   2
 MK-4-14                2   2   0   0   2   0   2   2   0   0   0   0   2   2   2   0   0   0   0   0   0   0   0   2   2   2   2   0   0   0   0   2   2   2   2   0   0   2   2   0   0   0   2   0   0   2   0   2   0   0   0   2   2   2   0   2   2   2   0   2   2   2   0   2   0   0   0   0   0   2   2   2   0   2   2   0   2   2   2   0   2   0   0   2   0   2   0   2   2   0   0   0   2   2   2   0   2   2   0   0   2   0   0   2   0   2   2   2   2   2   0   2   0   2   2   0   0   0   0   0   2   0   0   2   0   0   2   2   2   2   0   2   2   2   2   0   0   0   2   2   2   0   0   2   2   0   0   2   0   0   0   0   0   2   0   2   2   2   0   0   2   2   2   2   0   0   2   2   0   2   0   0   0   2   2   0   0   2   0   2   0   2   0   2   0   2   0   2   0   2   0   0   2   0   2   2   2   2   0   0
 MK-4-15                2   2   0   0   2   0   2   2   2   0   0   0   2   2   2   0   0   0   0   2   0   0   0   2   2   2   2   0   0   2   0   2   2   2   0   0   0   2   2   0   0   0   2   0   0   2   0   0   0   0   0   2   2   2   0   2   2   0   0   2   2   2   0   0   0   0   0   0   0   2   2   2   0   2   2   0   2   2   0   0   2   0   0   2   0   0   0   2   2   0   0   0   0   2   2   0   2   2   0   0   2   0   0   2   2   2   2   2   2   2   2   2   2   2   2   0   2   0   0   0   2   0   0   2   0   0   2   2   2   2   0   2   2   2   2   0   2   0   2   2   2   0   0   2   2   0   0   2   0   0   0   0   0   2   0   2   2   2   0   0   2   2   2   2   2   0   2   2   2   2   0   0   0   2   2   0   0   2   0   2   0   2   0   2   0   2   0   2   0   0   0   0   0   0   2   2   2   2   0   0
 MK-4-16                0   2   0   0   2   0   0   0   2   2   0   0   2   2   2   0   0   0   0   2   2   2   0   2   2   2   2   0   0   0   0   2   2   2   0   0   0   2   2   0   0   0   2   0   0   2   0   2   0   0   2   2   2   2   0   2   2   0   0   2   2   2   0   0   0   0   0   0   0   2   2   0   0   2   0   0   2   2   0   0   2   0   0   2   0   2   0   2   2   0   0   0   0   2   2   0   2   2   0   2   2   0   0   2   2   2   2   2   2   2   0   2   2   0   2   0   2   0   2   0   0   0   0   2   0   0   2   2   0   2   0   0   2   2   2   0   2   0   2   2   2   0   0   2   2   0   2   0   0   0   0   2   0   2   0   0   2   2   0   0   2   0   2   2   0   0   2   2   2   2   0   0   0   2   2   0   0   2   0   2   0   2   0   2   0   2   0   0   0   0   0   0   0   0   2   2   2   2   0   0
 MK-5-1                 2   2   0   0   0   0   0   2   2   2   0   0   2   0   0   0   2   2   2   2   2   2   2   2   2   0   2   0   2   2   0   2   0   2   2   2   0   2   0   2   0   2   2   2   0   0   0   2   0   2   2   2   0   2   2   0   0   2   0   2   0   2   2   2   0   2   2   0   0   2   2   0   2   2   2   0   0   2   2   0   0   0   0   0   2   0   2   0   0   2   2   2   2   0   0   0   2   0   0   2   0   2   2   0   2   0   2   2   0   0   2   2   2   0   2   0   2   2   2   2   2   0   2   2   0   2   2   0   2   0   0   2   2   0   2   2   0   0   0   2   0   2   0   2   2   0   0   0   0   2   2   0   2   2   2   2   2   0   0   2   0   0   0   0   0   2   2   2   2   2   0   2   0   2   0   0   2   0   0   0   2   2   2   2   0   0   0   0   0   2   2   2   2   2   0   2   0   0   0   2
 MK-5-2                 2   2   0   0   0   0   0   2   2   2   0   0   0   0   0   0   2   2   2   2   2   2   2   2   0   0   2   0   2   0   0   2   0   2   2   2   0   2   0   2   0   2   2   2   0   2   0   2   0   2   2   2   0   2   2   0   2   2   0   2   0   2   2   2   0   2   2   2   0   2   2   2   2   2   2   0   0   2   2   0   0   0   0   0   2   0   2   0   0   2   2   2   2   0   0   0   2   0   0   2   0   2   2   2   2   0   2   2   0   0   2   2   2   0   2   0   2   2   2   2   0   0   2   0   0   2   2   0   2   0   0   2   2   0   2   2   0   0   0   2   0   2   0   2   2   0   0   0   0   2   0   0   2   2   2   0   2   0   0   2   0   0   0   0   0   2   2   2   2   2   0   2   0   0   0   0   2   0   2   0   0   2   2   2   0   0   0   2   0   0   2   2   2   2   2   2   0   0   0   2
 MK-5-3                 0   2   0   0   0   0   0   2   2   2   0   0   2   0   0   0   0   2   2   2   0   2   2   2   0   0   2   0   2   0   0   0   0   2   2   2   0   0   0   2   0   2   2   2   0   2   0   2   0   2   2   2   0   2   2   0   2   2   0   2   0   2   2   2   0   2   2   0   0   2   2   2   2   2   2   0   0   0   2   0   0   0   0   0   2   0   2   2   2   2   0   2   2   0   0   0   2   0   0   2   0   2   2   2   2   0   2   2   0   2   2   0   2   0   2   0   2   2   2   2   0   0   2   2   0   2   2   0   2   0   0   2   2   0   2   2   0   0   0   2   0   2   2   2   2   0   0   0   0   2   0   0   2   2   2   0   2   0   0   2   0   0   0   0   0   2   2   2   2   2   0   2   0   0   0   0   2   0   0   0   0   2   2   2   0   0   2   2   0   0   2   2   2   2   2   2   2   0   0   2
 MK-5-4                 0   2   2   0   0   0   0   2   2   2   0   0   2   0   0   0   0   2   2   0   0   2   2   2   0   0   2   0   2   2   0   0   0   2   2   2   0   0   0   2   0   0   2   2   2   2   0   2   0   2   2   2   0   2   2   0   2   0   0   2   0   2   2   2   0   2   2   0   0   2   2   0   2   2   2   0   0   0   2   0   0   0   0   0   2   0   2   2   2   2   0   2   2   0   0   0   2   0   0   2   0   0   0   2   2   0   2   2   0   2   2   0   2   0   2   0   2   2   2   2   0   0   2   2   0   2   2   0   2   0   0   2   2   0   2   2   0   0   0   0   0   2   0   2   2   2   0   0   2   2   0   0   2   2   2   0   2   0   0   2   0   0   0   0   2   2   0   2   2   2   0   2   0   0   0   0   2   2   0   0   0   0   2   2   0   0   2   2   0   0   2   2   2   2   2   2   2   0   0   2
 MK-5-5                 0   2   2   0   0   0   0   2   2   2   0   0   2   0   0   0   0   2   2   2   0   2   2   2   0   0   2   0   2   2   0   0   0   2   2   2   0   0   0   2   0   0   2   0   2   2   2   2   0   2   0   2   0   2   2   0   2   0   0   2   0   2   2   2   0   0   2   0   0   0   2   0   2   2   2   2   0   0   2   0   0   0   0   0   2   0   2   2   2   2   2   2   2   0   0   0   2   0   0   2   0   0   0   2   2   0   2   2   0   2   2   0   2   0   2   0   2   0   2   2   0   0   2   2   0   2   2   0   2   0   0   2   0   0   2   2   0   0   0   0   0   2   0   2   2   2   0   2   2   2   0   2   2   2   2   0   2   0   0   2   0   0   2   0   2   0   0   2   2   2   0   2   0   2   0   0   2   2   2   0   0   0   2   2   0   0   2   2   0   0   2   0   2   2   0   2   2   2   0   2
 MK-5-6                 0   2   2   0   2   0   0   2   2   2   0   0   2   0   2   0   0   2   2   0   2   2   2   2   0   0   2   0   2   2   0   0   0   2   2   2   0   2   0   2   0   0   2   0   2   2   2   2   0   2   0   2   0   2   0   0   2   0   0   0   0   0   2   2   0   0   2   0   0   0   2   0   2   2   2   2   0   0   2   0   0   0   2   0   0   0   0   2   2   2   2   2   2   0   0   0   2   0   0   2   0   0   0   2   2   0   2   0   0   2   2   0   2   0   2   0   2   0   2   2   0   0   2   0   0   2   2   0   2   0   0   2   0   0   2   2   0   0   0   0   0   2   0   2   2   2   0   2   2   0   0   2   2   2   2   0   2   2   0   2   0   0   2   0   2   0   0   0   2   2   0   2   0   2   0   2   2   2   2   0   0   0   2   2   0   0   2   2   0   0   2   0   2   2   0   2   2   2   2   2
 MK-5-7                 2   2   2   0   2   0   0   2   2   2   0   0   2   0   2   0   0   2   2   2   2   2   2   2   0   0   2   0   2   2   0   0   2   2   0   2   0   2   0   2   0   0   2   0   2   2   2   2   0   2   0   2   0   2   0   0   2   0   0   0   0   0   2   2   0   2   2   0   0   0   2   0   2   2   2   0   0   0   2   0   0   0   2   0   0   0   0   0   2   2   2   0   2   0   0   0   2   0   0   2   0   0   0   2   2   0   2   0   0   2   2   0   2   0   2   0   2   0   2   2   0   0   2   0   0   2   2   0   2   0   0   2   0   0   2   2   0   0   0   0   0   2   0   2   2   2   0   2   2   0   0   2   2   2   2   0   2   2   0   2   2   0   2   0   0   0   0   0   2   2   0   2   0   2   0   2   2   2   2   0   0   0   2   2   0   0   2   2   0   0   2   0   2   2   2   2   2   2   0   2
 MK-5-8                 2   0   2   0   2   0   0   2   2   2   0   0   2   0   2   0   0   2   2   2   0   2   2   2   0   2   2   0   2   2   0   0   2   2   0   2   0   0   0   2   0   0   2   2   2   2   2   2   0   2   0   2   0   0   2   2   2   0   2   0   0   0   2   2   0   2   2   0   2   0   2   0   2   2   2   0   0   2   2   0   0   0   2   0   0   0   0   0   2   2   2   0   2   0   0   0   2   2   0   2   0   0   0   0   2   0   2   2   0   2   2   0   2   0   2   0   2   0   2   2   0   0   2   0   0   2   2   0   2   0   0   2   0   0   2   2   0   0   0   2   0   2   0   0   2   2   0   2   2   0   0   2   2   2   2   0   2   2   0   2   2   2   2   0   0   0   0   0   2   2   2   2   0   2   0   2   2   2   2   0   0   0   2   2   0   0   2   2   0   0   2   0   2   2   2   2   2   2   0   2
 MK-5-9                 2   0   2   0   2   0   0   2   2   2   0   0   2   0   2   0   0   2   2   2   0   2   2   2   0   2   2   0   2   2   0   0   2   2   0   2   0   0   0   0   0   0   2   2   2   2   2   2   0   2   2   2   0   0   2   2   2   2   2   0   0   0   0   0   0   2   2   0   2   0   2   2   2   0   2   0   0   2   2   0   0   0   2   0   0   0   0   2   2   2   2   0   2   0   0   0   0   2   0   2   0   0   0   0   2   0   2   2   0   2   2   0   2   0   2   0   0   0   2   2   0   0   2   0   0   2   2   0   2   0   0   2   0   0   0   2   0   0   0   0   0   2   0   0   2   2   0   2   2   0   0   2   2   2   2   0   2   2   0   2   2   2   2   2   0   0   0   2   2   2   2   2   0   2   0   2   2   2   2   0   2   0   2   2   0   0   2   2   0   0   2   0   2   2   2   2   0   2   0   2
 MK-5-10                2   0   0   0   2   0   0   2   2   2   0   0   2   0   2   2   0   2   2   2   0   2   2   2   0   2   2   0   2   2   0   0   2   2   0   2   0   0   0   0   0   0   2   2   2   2   0   2   0   2   2   2   2   0   2   2   0   2   2   0   0   0   0   0   2   2   2   0   2   0   2   2   2   0   2   0   0   2   2   0   0   0   2   2   0   0   0   2   2   2   2   0   2   0   0   0   0   2   0   2   0   0   0   0   2   0   2   2   0   2   2   0   2   0   2   0   0   0   2   2   0   0   2   0   0   2   2   0   2   0   0   2   0   0   0   2   0   0   0   0   0   0   0   2   2   2   0   2   2   0   0   2   2   2   0   0   2   2   0   2   2   0   2   2   0   0   0   2   2   2   2   2   2   2   2   2   2   0   2   0   2   0   2   2   0   0   2   2   0   0   2   0   2   2   2   2   2   2   0   2
 MK-5-11                2   0   0   0   2   0   0   2   2   2   0   0   2   0   2   2   0   2   2   2   0   2   2   2   0   2   2   0   2   2   0   0   2   0   0   2   0   0   2   2   0   0   2   2   2   2   2   2   0   2   2   2   2   0   2   2   0   2   0   0   0   0   2   0   2   2   2   0   2   0   2   2   2   0   2   2   0   2   2   0   0   0   2   2   0   0   0   2   2   2   2   0   2   2   0   0   0   2   0   2   0   0   0   0   2   2   0   2   0   2   2   0   0   0   2   2   0   0   2   2   0   0   2   2   0   2   2   0   2   2   0   0   0   0   0   2   0   0   2   0   0   0   0   2   2   2   0   0   2   0   0   2   2   2   0   2   2   2   0   2   2   0   2   2   0   0   0   2   2   2   2   2   2   2   2   2   2   0   2   0   2   0   2   2   0   0   2   2   0   0   2   0   2   2   2   0   2   2   0   2
 MK-5-12                2   0   0   0   2   0   0   2   2   2   0   0   2   0   2   2   0   2   2   2   0   2   2   2   0   2   2   0   2   2   0   0   2   0   0   2   0   0   2   2   0   2   2   2   2   2   2   2   0   2   2   2   2   0   2   2   0   2   2   0   0   0   2   0   2   2   2   0   2   2   2   2   0   0   2   2   0   0   2   2   0   0   2   0   0   0   0   2   2   2   2   0   2   2   0   0   0   2   0   2   0   0   0   0   2   2   0   2   0   2   2   0   0   0   2   2   0   0   2   2   0   2   2   2   0   0   2   0   2   2   0   0   0   0   0   2   0   0   2   0   0   0   0   2   0   0   0   0   2   0   0   2   2   0   0   2   0   2   0   0   2   0   2   2   0   0   0   2   2   2   2   2   2   2   2   2   2   0   2   0   2   0   2   2   0   0   2   0   0   0   2   0   2   2   2   0   2   2   0   2
 MK-5-13                2   0   0   2   2   0   0   2   2   2   2   0   2   0   2   2   0   2   0   2   0   2   2   2   0   2   2   0   2   2   0   0   2   0   0   2   0   0   2   2   0   2   2   2   0   2   2   2   0   2   0   2   2   0   2   2   0   2   2   0   0   0   2   0   2   2   2   0   0   2   2   2   0   0   2   2   2   0   2   2   0   2   2   0   0   0   0   2   2   2   2   0   2   2   0   0   0   2   0   2   2   2   0   0   2   2   0   2   0   2   2   0   0   0   2   0   0   2   0   2   0   2   2   2   2   0   2   0   2   2   0   0   0   2   0   2   0   0   2   0   0   0   0   0   0   0   0   0   2   0   0   2   2   0   0   2   0   2   0   0   2   2   2   2   0   0   0   2   2   2   2   2   2   2   2   2   2   0   2   2   2   2   2   2   0   0   2   0   2   0   2   0   2   2   2   0   2   2   0   2
 MK-5-14                0   0   0   2   2   0   0   0   2   2   2   2   2   0   2   2   0   2   0   2   0   2   2   2   0   2   2   0   2   2   0   0   2   0   0   2   0   0   2   2   0   0   2   2   0   2   2   2   0   2   0   2   2   0   2   2   0   2   2   0   2   0   2   0   2   2   2   0   0   2   2   2   0   0   2   0   2   0   0   2   0   2   2   2   2   0   2   2   2   2   2   0   2   2   0   0   2   2   0   2   2   2   2   0   2   2   0   2   0   2   2   0   0   0   2   0   0   2   0   2   0   2   2   2   2   0   2   0   2   2   0   0   0   2   0   0   0   0   2   0   0   0   0   0   0   2   0   0   2   0   0   2   2   0   0   2   0   2   0   0   2   2   2   2   0   0   0   2   0   2   0   2   2   2   2   2   2   0   2   2   2   2   2   0   0   0   0   0   2   0   2   2   2   2   2   0   2   2   0   2
 MK-5-15                0   0   2   2   2   0   0   2   2   2   2   2   2   0   2   2   0   2   0   0   0   2   2   2   0   2   2   0   2   2   0   0   0   0   0   2   2   0   2   2   0   0   2   2   0   2   2   2   0   2   0   2   2   0   2   2   0   2   2   0   2   0   2   0   2   2   2   0   0   2   2   2   2   0   0   0   2   0   0   2   0   2   2   2   2   2   2   2   2   2   2   0   2   2   0   0   0   2   0   2   0   2   2   0   2   2   0   2   0   2   0   0   0   0   0   0   0   2   0   0   0   0   2   2   2   0   2   0   2   2   0   0   0   2   0   2   0   0   2   0   0   0   0   0   0   2   0   2   2   0   0   2   2   0   0   0   0   2   0   0   0   2   2   2   0   0   0   2   0   0   0   2   2   2   2   2   2   2   2   2   2   2   2   0   0   0   2   0   2   0   2   2   2   2   0   0   2   2   0   2
 MK-5-16                0   2   2   2   2   0   0   2   2   2   2   2   2   0   2   2   0   2   0   0   2   0   2   2   0   2   2   0   2   2   0   0   0   0   0   2   0   0   2   2   0   0   2   2   0   2   2   2   0   0   0   2   2   0   2   2   2   0   2   0   2   0   2   0   2   2   2   0   0   2   2   2   2   0   0   0   2   0   0   2   0   2   2   2   2   2   2   2   2   2   2   0   2   0   0   0   0   2   0   2   2   2   2   0   2   2   0   2   0   2   0   0   0   0   2   0   0   2   2   0   0   0   2   2   2   2   2   0   2   2   0   0   2   2   0   2   0   0   2   0   0   0   0   0   0   2   0   0   2   0   2   2   2   0   0   0   0   2   0   0   0   2   2   2   0   0   0   2   0   0   0   2   2   2   2   0   0   2   2   2   2   2   2   0   0   0   2   0   2   0   2   2   2   2   0   0   2   2   0   2
 MK-6-1                 2   2   0   0   0   0   2   0   2   0   0   2   2   2   2   2   0   2   0   2   2   2   2   0   0   2   0   0   0   2   2   0   0   0   0   2   0   0   2   2   2   2   0   0   2   2   0   2   2   0   0   0   2   2   0   2   0   0   0   0   2   2   2   2   0   2   0   2   2   0   2   2   0   0   0   2   2   0   2   0   0   0   2   2   0   0   0   2   2   2   2   2   0   2   2   2   2   0   2   2   2   2   2   0   0   2   2   0   2   2   0   0   0   0   2   0   2   2   0   0   0   2   2   2   2   0   0   2   2   0   0   2   2   0   2   0   0   0   2   0   2   2   2   0   0   2   2   0   0   0   2   2   0   0   2   0   2   0   0   0   0   0   2   2   0   2   0   2   2   0   2   2   2   0   2   2   0   0   2   0   2   0   2   0   2   0   2   2   2   0   2   0   0   2   2   0   0   2   0   2
 MK-6-2                 2   2   0   0   0   0   2   2   2   0   0   2   2   2   2   2   0   2   2   2   2   2   2   0   0   2   0   0   0   2   2   0   0   0   2   2   0   0   2   2   2   2   0   0   2   2   0   2   2   0   0   0   2   2   0   2   2   0   0   0   2   2   2   2   0   2   0   0   2   0   2   2   0   0   0   2   2   0   2   0   0   0   2   2   0   0   0   0   2   2   2   2   0   2   2   0   2   0   2   2   2   2   2   0   0   2   2   0   2   2   2   0   0   0   2   0   2   2   0   0   0   2   2   2   2   0   2   2   2   0   0   2   2   0   2   0   2   0   2   0   2   2   2   0   0   2   2   0   0   0   2   2   0   0   2   0   2   0   0   0   0   0   2   2   0   2   0   2   2   0   2   2   2   0   2   2   0   0   2   0   2   0   2   0   2   0   2   2   2   0   2   0   0   2   2   0   0   2   2   2
 MK-6-3                 2   0   0   0   0   0   2   2   0   0   0   2   2   2   2   2   0   2   2   2   2   0   2   0   0   2   0   0   0   2   2   0   0   0   2   2   2   0   2   2   2   2   0   0   2   2   0   2   2   0   0   0   2   2   2   2   2   0   0   0   2   2   2   2   0   2   0   0   2   0   2   2   0   0   0   2   2   0   2   0   0   0   2   2   0   0   0   0   2   2   2   2   0   2   2   2   2   0   2   2   2   2   2   0   0   2   2   0   2   2   2   0   0   0   2   0   2   2   0   0   0   2   2   2   2   0   2   2   2   0   2   2   2   0   2   0   2   0   2   0   2   2   2   0   0   2   2   0   0   2   2   2   0   2   0   0   2   0   0   0   2   0   0   2   0   2   0   2   2   0   2   2   2   0   2   2   0   0   2   0   2   2   2   0   2   0   2   0   2   0   2   0   0   2   2   0   0   2   2   2
 MK-6-4                 2   0   0   0   0   0   2   2   0   0   0   2   2   2   2   2   0   2   2   2   2   0   2   0   0   2   0   0   0   0   2   0   0   0   2   0   2   0   2   0   2   2   0   0   2   2   0   2   2   0   0   0   2   2   2   2   2   0   0   0   2   2   0   2   0   2   2   0   2   0   2   2   0   0   0   0   2   0   2   0   0   0   2   2   2   0   0   0   2   2   2   2   0   2   2   2   2   0   2   2   2   2   2   0   0   2   2   0   2   2   2   0   0   0   2   0   2   2   0   0   0   2   2   2   0   0   2   2   2   0   2   2   2   0   2   0   2   0   2   0   2   2   2   0   0   2   2   0   0   2   2   2   0   2   2   2   2   0   0   0   2   0   0   2   0   2   0   2   2   0   2   2   2   0   2   0   0   0   2   2   2   2   2   0   2   0   2   2   2   0   2   0   0   2   2   2   0   0   2   2
 MK-6-5                 2   0   0   0   0   0   2   2   0   0   0   2   2   0   2   2   0   0   2   2   2   0   2   0   0   2   0   0   2   0   2   0   0   0   2   0   2   0   2   0   2   2   2   2   2   2   0   2   2   0   0   0   2   2   2   2   2   0   2   0   2   0   0   2   2   2   2   0   2   0   0   2   0   0   2   0   2   0   0   0   0   0   2   2   2   0   0   0   2   0   2   2   0   2   2   2   2   0   2   2   2   2   2   0   0   2   2   0   2   2   2   0   0   0   2   0   2   2   0   0   0   2   2   2   0   0   2   2   2   0   2   2   2   0   2   0   2   0   2   0   2   0   2   0   0   2   2   0   0   2   2   2   0   2   2   2   2   0   0   0   2   0   0   2   0   2   0   2   2   2   2   2   2   0   2   0   0   0   2   2   2   2   2   0   2   0   2   2   2   0   2   2   0   2   2   2   0   0   2   2
 MK-6-6                 2   0   0   0   0   0   0   2   0   0   0   2   2   0   2   2   0   0   2   2   2   0   2   0   0   0   0   0   2   0   2   0   0   2   2   0   2   0   2   0   0   2   2   0   2   2   0   2   2   0   0   0   2   2   2   2   2   0   2   0   2   0   0   2   2   2   2   2   2   0   0   2   0   0   2   0   2   2   0   0   0   0   2   2   2   0   0   0   2   0   2   2   0   2   2   2   2   0   2   2   2   2   2   0   0   2   2   0   2   0   2   0   0   0   2   0   2   2   2   0   0   0   2   2   0   0   0   2   2   0   2   2   2   0   2   2   2   0   2   0   2   0   0   2   0   2   2   2   2   0   0   2   0   2   2   2   2   0   0   0   0   2   0   2   0   2   0   2   2   2   2   2   2   2   2   2   2   0   2   2   2   0   0   0   2   0   0   2   2   0   2   2   0   2   2   2   0   0   2   2
 MK-6-7                 0   0   0   0   0   0   0   2   0   0   2   2   2   2   2   2   2   0   2   2   2   0   2   0   0   0   0   2   2   0   2   0   0   2   2   0   0   0   2   0   2   0   2   0   2   2   0   2   2   0   0   0   2   2   2   0   2   2   2   0   2   0   0   0   2   2   0   2   2   0   0   2   0   0   2   0   2   2   0   0   0   0   2   2   2   0   0   0   2   0   2   2   2   0   2   2   2   0   2   2   2   2   2   0   2   2   2   0   2   0   0   0   0   0   2   0   0   2   2   0   0   0   2   2   0   0   0   2   2   0   2   2   2   0   2   2   0   0   2   0   2   0   0   2   0   0   2   2   0   0   0   2   0   2   2   2   2   0   0   0   2   2   2   2   0   2   0   2   2   2   2   2   2   2   2   2   2   0   2   2   2   0   0   0   2   0   0   2   2   0   2   2   2   2   2   0   0   0   2   2
 MK-6-8                 0   0   0   0   0   2   0   2   0   0   2   2   2   2   2   2   2   0   2   2   2   0   2   0   0   0   0   2   2   0   2   0   0   2   2   0   0   0   0   0   2   0   2   0   2   2   0   2   2   0   0   2   2   2   2   0   2   2   2   0   2   0   2   0   2   2   0   2   2   0   0   0   0   0   2   2   2   2   0   2   0   2   2   0   2   0   2   0   2   0   2   2   2   0   2   2   2   0   2   2   2   2   2   0   2   2   2   0   2   0   0   0   0   0   0   0   0   2   2   0   0   0   2   2   0   0   0   2   0   0   2   2   2   0   2   2   0   0   2   2   2   0   0   2   0   0   0   2   0   0   0   2   0   2   2   2   2   0   0   0   2   2   2   2   0   2   0   2   2   2   2   2   2   2   2   2   2   0   2   0   2   2   0   0   2   0   0   0   2   0   2   2   2   2   2   0   0   0   2   2
 MK-6-9                 0   0   0   0   0   2   2   2   0   0   2   2   2   2   2   2   2   0   0   2   2   0   2   0   0   0   0   2   2   0   2   0   0   2   0   0   0   0   0   0   2   0   2   2   2   2   0   2   2   0   2   2   2   2   2   0   2   2   2   0   0   0   2   0   0   0   0   2   2   0   2   0   2   0   2   2   2   2   0   2   0   2   2   0   2   2   2   0   2   0   2   2   2   0   2   2   2   0   2   2   2   2   0   0   2   2   2   0   2   2   0   0   0   0   0   0   0   2   2   0   0   0   2   0   0   0   0   2   0   0   2   2   2   0   2   0   0   0   2   2   2   2   2   2   0   0   0   2   0   0   0   2   0   2   2   2   2   0   0   0   2   2   2   2   0   2   0   2   2   2   2   2   2   0   2   2   2   2   2   2   2   2   0   0   2   0   0   0   2   0   2   2   2   2   2   0   0   0   0   2
 MK-6-10                0   0   2   0   0   2   2   2   0   0   2   2   2   2   2   0   2   0   0   2   0   0   2   0   0   0   0   0   2   0   2   0   2   2   0   0   0   0   0   0   2   0   2   2   2   2   0   2   2   0   2   2   2   2   2   0   2   2   2   0   0   0   2   0   0   0   0   2   2   0   2   0   2   0   2   2   2   2   2   2   0   2   2   0   2   2   2   0   0   0   0   2   2   0   2   2   2   0   2   2   2   2   0   0   2   2   2   0   2   2   0   0   0   0   0   0   0   2   2   0   0   0   2   0   0   0   0   2   0   0   2   2   2   0   2   0   0   0   2   2   2   2   2   2   0   0   0   2   2   0   2   2   0   0   2   2   2   0   0   0   2   2   2   2   0   2   0   2   2   0   2   0   2   0   2   2   2   2   2   2   2   0   0   0   2   0   0   0   2   0   2   2   2   2   2   0   0   0   0   2
 MK-6-11                0   0   2   0   0   2   2   2   0   0   2   2   2   2   2   0   2   0   2   2   0   0   2   0   0   2   2   0   2   0   2   0   2   2   0   0   0   0   0   0   2   0   2   2   2   2   2   2   2   0   0   2   2   0   2   0   2   2   2   0   0   2   2   0   0   0   0   2   2   0   2   0   2   0   2   2   2   2   2   2   0   2   2   0   2   2   2   0   0   0   0   2   2   0   2   2   2   0   2   2   2   2   0   0   2   2   2   0   2   2   0   0   0   0   0   0   0   2   2   0   0   0   2   2   0   0   0   2   0   0   2   2   2   0   2   0   0   0   2   2   2   2   2   2   0   0   0   2   2   0   2   2   0   0   2   0   2   0   0   0   2   2   2   2   0   2   0   2   0   2   2   0   2   2   2   2   2   2   2   2   2   0   0   0   2   0   0   0   2   0   2   2   2   2   0   0   0   0   0   2
 MK-6-12                0   2   2   0   0   2   2   2   0   2   2   2   0   2   2   0   2   0   0   2   2   0   2   0   0   2   2   0   2   0   2   0   2   2   0   0   0   0   0   0   2   0   2   0   2   0   2   2   2   0   2   2   2   0   2   0   2   2   2   0   2   2   2   0   0   0   0   2   0   0   2   2   2   0   2   2   2   2   2   2   0   2   2   0   2   0   2   0   0   0   2   0   2   0   2   2   2   0   2   2   2   2   0   0   0   2   2   0   2   2   0   0   0   0   2   0   0   2   2   2   0   0   2   2   0   0   0   2   0   0   2   2   2   0   2   0   0   0   2   2   2   2   2   2   0   2   2   2   2   0   2   2   0   0   2   0   2   0   0   0   2   2   0   2   0   2   0   2   0   2   2   0   2   0   2   2   2   2   2   0   2   0   0   0   2   0   0   2   2   0   2   2   2   2   0   0   2   0   0   2
 MK-6-13                0   2   0   0   0   2   2   2   0   2   2   2   0   2   0   0   2   0   2   2   2   0   2   0   2   2   2   0   2   0   2   0   2   2   0   0   0   0   0   0   2   0   2   0   2   0   2   2   2   0   2   0   0   0   2   0   2   2   2   0   0   2   2   2   0   0   0   2   0   0   2   2   2   0   2   2   2   2   2   2   0   2   2   0   2   2   2   0   0   0   2   0   2   0   0   2   2   2   2   2   2   0   0   0   0   2   2   0   2   2   0   0   0   0   2   0   0   2   2   2   2   0   2   2   0   0   0   2   0   0   2   2   2   0   2   0   0   0   2   2   2   2   2   2   0   2   0   2   2   2   2   2   0   0   2   0   2   0   0   0   2   2   0   2   0   2   2   2   0   2   2   2   2   0   0   2   2   2   2   0   2   0   0   0   0   0   0   2   2   0   2   2   2   2   0   0   2   0   0   2
 MK-6-14                0   2   0   2   0   2   2   2   0   2   2   2   0   2   0   0   0   0   2   0   2   0   2   2   2   2   2   0   2   0   2   0   2   2   0   0   2   2   0   0   2   2   2   0   2   0   2   2   2   0   2   0   0   0   2   2   2   2   2   2   0   2   2   0   0   2   0   2   0   0   2   0   2   0   2   2   2   2   2   2   0   2   2   0   2   2   2   0   0   0   2   0   2   0   0   2   2   2   2   2   2   0   0   0   0   2   2   0   0   2   0   0   0   0   2   0   0   2   2   2   0   0   2   2   0   2   0   2   0   0   2   2   2   2   2   0   0   0   0   0   2   2   2   2   0   2   0   2   2   2   2   2   0   0   2   0   2   0   2   0   0   2   0   2   0   2   2   2   0   2   2   2   0   0   0   0   2   0   2   0   0   0   0   2   0   0   0   2   2   0   2   2   2   2   0   0   2   0   0   2
 MK-6-15                0   2   0   2   0   2   2   2   0   2   2   2   0   2   0   0   2   0   2   0   2   2   0   2   2   2   0   0   2   0   2   0   2   2   0   0   2   2   0   0   2   0   2   0   2   0   2   2   2   0   2   0   0   2   2   2   0   2   2   2   0   2   2   0   2   2   0   2   0   2   2   0   2   0   2   2   2   2   2   2   0   2   0   0   0   2   2   0   0   0   0   0   2   0   0   0   2   2   2   2   2   0   0   0   0   2   2   0   0   0   0   0   0   0   2   0   0   2   2   2   0   0   2   2   0   2   0   2   0   0   2   2   2   2   2   0   0   0   2   2   2   2   0   2   0   0   0   2   2   2   2   2   0   0   2   0   2   0   2   0   0   0   0   2   0   2   2   2   0   2   2   0   0   2   0   0   2   0   2   0   0   0   0   2   0   0   0   2   2   0   2   2   2   2   0   0   2   0   0   0
 MK-6-16                2   2   0   2   2   0   2   2   0   2   2   2   0   2   0   0   2   0   2   0   2   2   2   2   2   2   0   2   2   0   0   0   2   2   0   0   2   2   0   0   2   0   2   0   2   0   2   2   0   0   2   0   2   2   2   2   2   2   2   2   0   2   2   0   2   2   0   2   0   2   2   0   2   0   2   2   2   2   2   2   0   2   0   0   0   2   2   0   2   0   0   0   2   0   0   0   2   0   2   2   2   0   2   0   0   2   2   0   0   0   0   0   0   0   2   0   0   2   2   2   0   2   2   2   0   2   0   2   0   0   2   2   2   2   2   0   0   0   2   2   2   2   0   2   0   0   0   2   2   2   2   2   0   0   2   0   2   0   2   0   2   0   0   0   0   2   2   2   0   2   2   0   0   2   0   0   2   0   2   0   0   0   0   0   0   0   0   2   2   0   2   2   2   2   0   0   2   0   0   0
 
!****************************************** Phenotypic Data **********************************************************
!-100.0 is resevred for missing phenotype
SimulatedTrait1        17.3266   15.7283   14.8659   13.4958   15.5747   16.6008   14.0879   16.2409   15.3150   13.7704   16.2007   15.6961   14.3827   15.5157   15.9197   15.6797   11.8401   14.3807   15.7462   15.3323   15.5924   15.5475   15.8515   15.9119   17.4181   16.2038   15.3696   14.3830   15.8894   13.0171   14.5099   13.9335   14.5095   15.0495   16.2753   15.9371   16.6005   15.0174   13.0989   13.5248   14.7539   14.8072   14.3937   15.4031   17.4196   16.9553   13.5813   15.4309   14.1525   14.2838   15.7725   14.1804   14.4601   15.5256   14.3439   14.5022   14.8689   15.0724   15.3037   15.6298   16.1543   16.7168   15.1822   14.3230   15.1600   16.7482   15.3325   14.6622   15.8528   15.2024   15.4340   14.7456   16.0013   15.8168   16.0180   15.3246   15.5479   13.7884   15.3477   17.0389   18.2126   16.1134   15.0475   15.7135   14.7768   16.0773   14.6192   17.2805   13.6849   14.3938   13.5626   16.4762   13.7803   16.2177   14.6131   16.0627   15.7576   14.6864   15.7116   12.9496   15.9983   14.4773   16.7290   14.5187   14.8352   16.7143   14.9080   18.6670   15.9241   13.6074   14.2265   15.1163   14.6021   15.1793   15.2345   14.6223   13.9041   14.4371   11.9243   14.8259   12.8500   16.3750   13.7806   17.2303   12.3920   13.4867   14.9300   17.1381   16.5847   15.0765   12.9059   13.4024   13.4116   15.1451   13.0114   13.3600   17.4928   14.2427   16.1528   15.9475   14.1772   13.5127   17.2256   14.9812   15.4493   14.4330   15.7948   15.1740   15.5045   16.0155   16.7470   17.9187   16.2399   17.1039   14.2851   14.8204   15.2080   16.2878   14.4760   13.8979   14.0935   14.7846   16.8603   16.0700   16.3728   13.0705   14.4163   15.6243   13.1315   14.7726   14.2158   13.2789   14.4254   14.3101   15.7533   13.8874   13.4569   14.4883   16.3701   13.4424   13.1748   14.3210   15.1910   14.8506   14.5285   13.6865   15.4112   11.7680   15.7920   12.6362   16.3379   12.9566   16.8436   15.8750   13.2602   15.5925   12.4645   14.0008   14.1563   16.8822
SimulatedTrait2         9.2145   10.3498    9.1972    9.7754   11.0630    9.2882   10.9373    9.2866    9.5801    8.4249   10.8730   10.3275    9.5322    9.7249    9.9849   11.3202   10.2659   10.0953    9.3777   10.0749    8.9153    9.3963   10.0092   10.7558    9.3477    9.3944   10.0953    9.9743   10.4658   11.1539   10.2776   10.4214    9.7825   10.1584    9.6035    9.2960   10.2629    9.6158   10.0936   10.8637   10.4836   10.2701   11.0780    8.6310    9.4623    8.8367   10.2104    8.6430   11.2799   10.8428    9.5842   10.5029   10.1992    8.5108   10.6494   10.8233    9.4780    9.6838    9.4173    9.0151    9.3883   10.3932   10.5189   10.7041    8.6765    9.9118    9.1380   10.3124   10.0609   10.6659   10.8963   10.5358   10.0717    9.2324   10.4639    9.8726    9.5649   10.2424   10.3970    9.0421    9.9467    9.9461   10.8961    9.4849    8.7545    8.8661   11.3736    9.3010   10.1440   10.5500   11.2112    9.9925    9.8318   10.2755    9.1002   10.6071   11.1195    9.4880    9.0149   10.7056    9.3365    9.6336   10.4512    9.3005    9.1301    8.9807   10.8508    9.7214    9.7280   10.4288    9.8074    9.5753   10.2430   11.2635   10.5391    9.4107   11.9934    9.2276   10.3381    9.5039   10.5815    8.9650   10.1324   10.6384   11.3594    9.8496   10.8669    9.4292    8.7836   10.2188   10.6327   10.0173   10.5120    9.1790   10.4366   11.1530    9.8716   10.4488   10.3132    9.8624    9.8142   10.5131    9.3582   11.0291    9.6274    9.2252    9.7107    9.2506   10.9464   10.0961    9.6551   10.7768    8.9425   10.0688   10.1100   10.0420    9.9626    9.5992   10.2276   10.4283    9.1743   10.8354   10.8664    9.2393    9.2858   11.2677   10.3011   10.6484   10.3709    9.4144   11.1240   10.1626   11.0733   11.3412   10.4002   11.6721   10.4247   10.1931    9.6734   10.5259   10.1607    9.0416   10.8639   11.1596    9.8240   10.1741    8.9521    9.7490    9.6627   10.4497    7.6140   10.2615    9.2023    9.7658   10.5447   10.5001   10.8520    9.8777   10.4575    9.5871
 
