# Supplementary material for: Inclusive Composite Interval Mapping of QTL by Environment Interactions in Biparental Populations
Source: PLoS One. 2015 Jul 10;10(7):e0132414. doi: 10.1371/journal.pone.0132414 (PMC4498613; doi:10.1371/journal.pone.0132414)
Supplement: S5 File — (ZIP) [file pone.0132414.s005.zip › H=0.5/L1/run_00199.met]

!**********************Note: lines staring with "!" are remarks and will be ignored in the program********************
!*********************************General Information**********************************
!Assuming F1 = P1 x P2, populations available in QTL IciMapping are: 
!  1, P1BC1F1 = P1 x F1, the first backcrossing where P1 is used as the recurrent parent;
!  2, P2BC1F1 = P2 x F1, the first backcrossing where P2 is used as the recurrent parent;
!  3, F1DH, F1-derived doubled haploids; 
!  4, RIL or F1RIL, recombination inbred lines through the repeated selfing of F1;
!  5, P1BC1RIL, recombination inbred lines through the repeated selfing of P1BC1F1;
!  6, P2BC1RIL, recombination inbred lines through the repeated selfing of P2BC1F1;
!  7, F2, the selfing generation of F1;
!  8, F3, the selfing generation of F2;
!  9, P1BC2F1, the second backcrossing where P1 is used as the recurrent parent; 
! 10, P2BC2F1, the second backcrossing where P2 is used as the recurrent parent;
! 11, P1BC2RIL, recombination inred lines through the repeated selfing of P1BC2F1; 
! 12, P2BC2RIL, recombination inred lines through the repeated selfing of P2BC2F1; 
! 13, P1BC1F2, the selfing generation of P1BC1F1; 
! 14, P2BC1F2, the selfing generation of P2BC1F1; 
! 15, P1BC2F2, the selfing generation of P1BC2F1; 
! 16, P2BC2F2, the selfing generation of P2BC2F1; 
! 17, P1BC1DH, P1BC1F1-derived doubled haploids; 
! 18, P2BC1DH, P2BC1F1-derived doubled haploids; 
! 19, P1BC2DH, P1BC2F1-derived doubled haploids; 
! 20, P2BC2DH, P2BC2F1-derived doubled haploids; 
   3      !Mapping Population (see remarks above)
   2      !Mapping Function (1 for Kosambi; 2 for Haldane; 3 for Morgan)
   2      !Marker Space Type (1 for intervals; 2 for positions)
   1      !Marker Space Unit(1 for centiMorgans; 2 for Morgan)
   6      !Number of Chromosomes (or Linkage Groups)
 200      !Size of the mapping population
   2      !Number of environments
 
!***************************************** Chromosomes and Linkage Maps **********************************************
!Chromosome                 NumMarkers
-CH1                        16
-CH2                        16
-CH3                        16
-CH4                        16
-CH5                        16
-CH6                        16
!Linkage map (Marker name followed by position or the interval length)
 MK-1-1                1     0.000
 MK-1-2                1    10.000
 MK-1-3                1    20.000
 MK-1-4                1    30.000
 MK-1-5                1    40.000
 MK-1-6                1    50.000
 MK-1-7                1    60.000
 MK-1-8                1    70.000
 MK-1-9                1    80.000
 MK-1-10               1    90.000
 MK-1-11               1   100.000
 MK-1-12               1   110.000
 MK-1-13               1   120.000
 MK-1-14               1   130.000
 MK-1-15               1   140.000
 MK-1-16               1   150.000
 MK-2-1                2     0.000
 MK-2-2                2    10.000
 MK-2-3                2    20.000
 MK-2-4                2    30.000
 MK-2-5                2    40.000
 MK-2-6                2    50.000
 MK-2-7                2    60.000
 MK-2-8                2    70.000
 MK-2-9                2    80.000
 MK-2-10               2    90.000
 MK-2-11               2   100.000
 MK-2-12               2   110.000
 MK-2-13               2   120.000
 MK-2-14               2   130.000
 MK-2-15               2   140.000
 MK-2-16               2   150.000
 MK-3-1                3     0.000
 MK-3-2                3    10.000
 MK-3-3                3    20.000
 MK-3-4                3    30.000
 MK-3-5                3    40.000
 MK-3-6                3    50.000
 MK-3-7                3    60.000
 MK-3-8                3    70.000
 MK-3-9                3    80.000
 MK-3-10               3    90.000
 MK-3-11               3   100.000
 MK-3-12               3   110.000
 MK-3-13               3   120.000
 MK-3-14               3   130.000
 MK-3-15               3   140.000
 MK-3-16               3   150.000
 MK-4-1                4     0.000
 MK-4-2                4    10.000
 MK-4-3                4    20.000
 MK-4-4                4    30.000
 MK-4-5                4    40.000
 MK-4-6                4    50.000
 MK-4-7                4    60.000
 MK-4-8                4    70.000
 MK-4-9                4    80.000
 MK-4-10               4    90.000
 MK-4-11               4   100.000
 MK-4-12               4   110.000
 MK-4-13               4   120.000
 MK-4-14               4   130.000
 MK-4-15               4   140.000
 MK-4-16               4   150.000
 MK-5-1                5     0.000
 MK-5-2                5    10.000
 MK-5-3                5    20.000
 MK-5-4                5    30.000
 MK-5-5                5    40.000
 MK-5-6                5    50.000
 MK-5-7                5    60.000
 MK-5-8                5    70.000
 MK-5-9                5    80.000
 MK-5-10               5    90.000
 MK-5-11               5   100.000
 MK-5-12               5   110.000
 MK-5-13               5   120.000
 MK-5-14               5   130.000
 MK-5-15               5   140.000
 MK-5-16               5   150.000
 MK-6-1                6     0.000
 MK-6-2                6    10.000
 MK-6-3                6    20.000
 MK-6-4                6    30.000
 MK-6-5                6    40.000
 MK-6-6                6    50.000
 MK-6-7                6    60.000
 MK-6-8                6    70.000
 MK-6-9                6    80.000
 MK-6-10               6    90.000
 MK-6-11               6   100.000
 MK-6-12               6   110.000
 MK-6-13               6   120.000
 MK-6-14               6   130.000
 MK-6-15               6   140.000
 MK-6-16               6   150.000
!*********************************** Marker Types ********************************************************************
!Co-dominant marker: When heterozygote F1 is present, P1 is coded as 2, F1 is coded as 1, and P2 is coded as 0; Otherwise, P1 is coded as 2, and P2 is coded as 0. 
!Dominant marker: When heterozygote F1 is present, P1 and F1 are coded as 12, and P2 is coded as 0; Otherwise, P1 is coded as 2, and P2 is coded as 0.  
!Recessive markers: When heterozygote F1 is present, P1 is coded as 2, and F1 and P2 are coded as 10; Otherwise, P1 is coded as 2, and P2 is coded as 0. 
!Missing marker is coded as -1. 
 MK-1-1                 0   0   2   0   0   0   2   2   0   2   0   0   0   0   2   2   0   2   2   0   0   2   2   2   2   0   2   2   2   0   0   2   0   0   2   2   0   2   0   0   0   2   0   0   0   2   0   0   0   0   0   2   0   2   2   0   2   0   0   0   2   0   0   0   2   0   0   0   2   2   2   0   2   2   0   0   2   0   2   2   2   2   2   0   2   0   0   0   0   2   2   0   2   0   0   0   2   0   0   0   2   0   2   2   2   0   2   0   0   0   0   2   2   0   0   2   0   2   0   0   0   0   0   2   2   0   2   0   2   2   0   2   2   2   0   2   0   0   2   0   0   0   2   0   2   2   0   0   2   0   0   0   2   0   2   2   0   0   2   0   0   2   0   2   2   0   2   0   0   0   0   0   2   2   0   2   2   2   2   0   0   0   0   0   2   0   2   2   0   2   2   2   2   2   0   0   0   2   2   2
 MK-1-2                 0   0   2   0   0   0   2   2   0   2   0   0   0   0   2   2   0   2   2   0   0   2   2   2   2   0   2   2   2   0   0   2   0   0   2   2   2   2   0   0   0   2   0   0   0   0   2   0   2   0   2   2   2   2   2   0   0   0   0   0   2   0   0   0   2   0   0   0   0   2   0   0   2   2   0   0   2   0   2   2   2   2   2   0   2   0   0   0   0   0   0   0   2   0   0   0   0   0   0   0   2   0   2   2   2   0   2   0   0   0   0   2   2   0   0   2   0   2   2   0   0   0   0   2   2   2   2   2   2   2   0   2   2   2   0   2   0   0   2   2   0   0   2   0   2   2   0   0   2   0   0   0   2   0   2   2   0   0   2   2   0   2   0   2   2   0   2   0   0   0   2   0   2   2   0   2   2   0   2   0   0   0   0   0   2   0   0   2   0   2   2   2   2   2   0   2   0   2   2   2
 MK-1-3                 0   2   2   2   0   0   2   2   0   2   0   0   0   0   2   2   0   2   2   0   0   2   2   2   2   0   2   2   2   0   0   2   0   0   2   2   2   2   0   0   0   2   0   0   2   0   2   0   0   2   2   0   2   2   2   2   0   0   0   0   2   2   0   0   2   0   0   0   0   2   0   0   2   2   0   0   2   0   2   2   2   2   2   0   2   0   0   0   0   0   0   0   2   0   0   0   0   0   0   0   0   0   2   2   2   0   2   0   0   0   0   2   2   2   0   2   2   0   2   0   0   0   0   2   2   2   2   2   2   2   0   2   2   2   0   2   0   0   2   2   0   0   2   0   2   2   0   0   2   0   0   0   2   0   0   0   2   0   2   2   2   2   0   2   2   0   2   0   0   0   2   0   2   2   0   2   2   0   2   2   0   0   0   0   2   0   0   2   0   2   2   2   0   2   0   2   0   2   2   2
 MK-1-4                 0   2   2   2   0   2   2   2   0   2   0   0   0   2   2   2   0   2   2   0   0   2   2   2   2   0   2   2   2   0   2   2   0   0   2   2   2   2   0   0   0   2   0   0   2   2   2   0   0   2   0   0   2   2   2   2   0   0   0   0   2   2   0   0   2   0   0   0   0   2   2   0   2   2   0   2   2   0   2   2   2   2   2   0   2   0   0   0   0   0   0   0   2   0   0   0   0   0   0   0   0   0   2   2   2   0   2   0   0   0   0   2   0   0   0   0   2   0   2   0   2   0   0   2   2   2   2   2   2   2   0   2   2   2   0   2   0   0   2   2   0   0   2   2   2   0   0   0   2   0   0   0   2   2   0   0   2   0   2   2   2   2   0   2   2   0   2   0   0   2   0   0   2   2   0   2   2   2   2   2   0   0   0   0   2   0   0   2   0   2   2   2   0   2   0   0   0   2   2   2
 MK-1-5                 0   2   2   2   0   2   2   0   0   2   0   2   0   2   2   2   0   2   2   0   0   2   2   2   2   0   2   2   2   0   2   2   2   0   0   2   2   2   0   0   0   2   0   0   2   2   2   0   0   2   2   0   2   2   2   2   0   0   2   0   2   2   0   0   2   0   0   0   0   2   0   0   2   2   0   2   2   0   2   2   2   2   0   0   2   0   0   0   0   0   0   0   2   2   0   0   0   0   0   0   0   0   2   2   2   0   2   0   0   0   0   2   0   0   0   0   2   2   2   0   2   0   0   2   2   2   2   2   2   2   0   2   2   0   0   2   0   0   2   2   0   0   2   2   2   0   0   0   2   2   0   0   0   2   0   0   2   0   2   2   2   2   0   0   2   0   2   0   0   2   0   0   2   2   0   2   2   2   2   2   0   0   0   0   2   0   0   2   0   2   2   2   0   2   0   0   0   2   2   2
 MK-1-6                 0   2   2   0   0   2   2   0   0   2   2   2   2   2   2   0   0   2   2   2   0   2   2   2   2   0   2   0   2   0   2   2   2   0   0   2   2   2   0   0   2   2   2   0   2   2   2   0   0   2   2   0   2   2   2   0   0   0   2   0   2   2   0   0   0   0   0   0   0   0   0   0   2   2   0   2   2   0   2   2   2   2   0   0   2   0   0   0   0   0   0   0   2   2   0   0   2   0   0   0   0   0   2   2   2   0   2   0   0   0   0   2   2   0   0   0   2   0   2   2   0   0   0   2   2   2   2   2   2   2   0   2   2   0   0   2   0   0   2   2   0   2   2   2   2   0   0   2   2   2   0   0   0   2   0   0   2   0   2   2   2   2   0   0   2   0   2   0   0   2   0   0   2   2   0   2   2   0   2   2   0   0   0   0   2   2   0   2   0   2   2   2   2   2   0   0   0   2   2   2
 MK-1-7                 0   2   0   0   0   0   2   0   0   2   2   2   2   2   2   0   0   2   2   2   0   2   2   2   2   0   2   0   2   0   2   2   2   0   2   2   2   2   0   2   2   2   2   0   2   2   2   2   0   2   2   0   2   2   2   2   0   0   2   2   2   2   0   0   2   0   0   0   0   0   0   0   2   2   0   2   0   0   2   2   2   2   2   0   2   0   0   0   0   0   0   0   2   2   2   0   2   0   0   2   0   2   2   2   2   2   2   0   2   0   0   2   2   0   0   2   2   0   2   0   0   0   0   2   2   2   2   2   2   2   0   2   2   0   0   0   0   0   2   2   0   2   2   2   0   0   0   2   2   0   0   0   0   2   2   0   2   0   0   2   2   2   0   0   2   0   0   0   0   2   2   0   2   2   0   2   2   0   2   2   0   0   0   0   2   2   0   2   0   2   2   2   2   2   0   0   0   2   2   2
 MK-1-8                 0   2   0   0   0   0   2   0   0   2   0   0   2   2   2   0   0   2   2   0   0   2   2   2   2   0   2   0   2   0   0   2   0   0   0   2   2   2   2   2   2   2   2   0   0   2   2   2   0   2   2   0   2   2   2   0   0   0   2   2   2   2   0   0   2   0   0   0   0   2   0   2   2   2   2   2   0   0   2   2   0   2   2   0   0   0   0   0   0   0   0   0   2   2   2   0   2   0   0   2   2   2   2   2   2   2   2   0   2   0   0   2   2   0   0   0   2   0   2   0   0   0   0   0   0   2   2   2   0   2   0   2   2   2   0   0   0   0   2   2   0   2   2   2   0   0   0   2   2   0   0   0   0   2   2   0   2   2   0   2   2   2   0   0   2   2   0   0   0   2   0   0   2   2   0   2   2   0   0   2   0   0   2   0   2   2   0   2   0   2   2   2   2   2   0   0   0   2   2   2
 MK-1-9                 0   2   0   0   0   0   2   0   0   2   0   0   2   2   2   0   0   2   2   0   0   2   2   2   2   0   2   0   2   0   0   2   0   0   2   2   2   2   2   2   2   2   2   0   0   2   2   2   0   2   2   0   0   2   2   2   0   0   2   2   2   2   0   0   2   0   0   0   0   2   0   2   2   2   2   2   0   2   2   2   0   2   2   0   0   0   0   0   0   0   0   0   2   2   2   0   2   0   0   2   2   0   2   2   2   2   2   0   2   0   0   2   2   0   0   0   2   0   2   0   2   0   0   0   0   2   2   2   0   2   0   2   2   2   0   0   0   0   2   2   0   2   0   2   0   0   0   2   2   0   0   0   0   2   2   0   2   2   0   0   2   2   0   0   2   2   0   0   2   2   0   0   2   2   0   2   2   0   0   2   0   0   2   0   2   2   0   2   2   0   0   2   2   2   0   0   0   0   2   0
 MK-1-10                0   2   0   0   0   0   0   0   0   2   0   0   2   2   2   0   0   0   2   0   0   2   2   2   0   0   2   0   0   0   0   2   0   0   2   2   2   2   2   2   2   2   2   0   0   2   2   2   0   2   2   0   0   2   2   0   0   0   0   2   2   2   0   0   2   0   0   0   0   2   0   2   2   2   2   2   2   2   2   2   2   2   2   0   0   0   0   0   0   0   0   0   2   2   2   0   2   0   0   2   2   0   2   2   2   2   2   0   2   2   2   2   2   0   0   0   2   0   2   0   2   0   0   0   0   2   2   2   2   2   0   2   0   0   0   0   0   0   2   2   0   2   0   2   0   0   0   2   2   0   0   0   0   2   2   0   2   2   0   0   2   2   0   0   2   2   0   0   2   2   0   0   2   2   0   2   2   0   0   2   0   0   2   0   2   0   0   2   2   0   0   2   0   2   0   0   0   0   2   0
 MK-1-11                0   2   0   2   0   0   0   0   0   2   0   0   2   2   2   0   0   2   2   0   0   0   2   2   0   0   2   0   0   0   0   2   2   0   2   2   2   2   2   2   2   2   2   0   0   2   2   2   0   2   0   2   0   2   2   0   0   0   0   2   2   2   0   0   2   0   0   0   0   2   0   2   0   2   2   2   2   2   2   2   2   2   2   0   0   0   0   0   0   0   0   0   2   2   2   0   2   0   0   2   2   0   2   2   2   0   2   0   2   2   2   2   0   0   0   0   2   2   2   0   2   0   0   0   0   2   2   2   2   2   0   2   0   0   2   0   0   0   2   2   0   2   0   2   0   2   0   2   2   0   0   0   0   2   2   0   2   2   0   0   2   2   0   0   0   0   0   0   0   2   0   0   2   2   0   2   2   0   0   2   0   0   2   0   2   0   0   2   2   2   0   2   0   2   0   0   0   0   2   0
 MK-1-12                0   2   0   2   0   0   0   0   0   2   0   0   2   2   2   0   0   2   2   0   0   0   2   2   0   2   2   0   0   0   0   2   2   2   2   2   2   2   2   2   2   2   2   0   0   2   0   2   0   2   0   2   0   0   2   0   0   0   0   2   2   2   0   0   2   0   0   0   0   2   0   2   0   2   2   2   2   2   2   2   2   2   2   0   0   0   0   0   0   0   0   0   2   2   2   0   2   0   2   2   2   0   2   2   2   0   2   0   2   2   2   2   0   0   0   0   0   2   2   0   2   0   0   0   0   2   2   2   2   0   2   2   0   2   2   0   0   0   2   2   2   2   0   0   0   2   0   2   2   0   0   0   0   2   2   0   2   2   0   0   2   2   0   0   0   2   0   0   0   2   0   0   2   2   0   2   2   0   0   2   0   0   2   0   2   0   0   2   2   2   0   2   0   2   0   0   0   0   2   0
 MK-1-13                0   2   0   2   0   0   0   0   0   2   0   0   2   2   2   0   0   2   0   0   0   0   2   2   0   0   2   0   0   0   0   2   2   2   2   2   2   2   2   0   2   2   2   0   0   2   0   2   2   2   0   2   2   0   2   0   0   0   0   2   2   2   0   0   2   0   0   0   0   2   0   2   0   2   2   2   2   2   2   2   0   0   2   2   0   0   0   0   2   0   0   0   2   0   2   0   0   0   2   2   2   0   2   0   2   0   2   0   0   2   2   2   0   0   0   0   0   2   2   0   2   0   0   0   0   2   2   2   2   0   0   2   0   2   0   0   0   0   2   2   2   2   0   0   0   2   0   2   2   0   0   0   0   2   2   0   2   2   0   0   2   2   0   0   0   2   0   0   2   2   0   0   2   2   0   2   2   0   0   2   0   0   2   0   2   0   0   2   2   2   0   2   0   2   0   0   0   0   2   0
 MK-1-14                2   2   0   2   0   0   2   2   0   2   0   0   2   2   2   0   0   2   0   0   2   0   2   2   0   0   2   0   2   0   2   2   2   2   0   2   2   2   2   0   2   2   2   0   0   2   0   2   2   2   0   2   2   0   2   0   0   0   0   2   0   2   0   2   2   0   2   0   0   2   0   2   0   2   2   2   2   2   2   2   0   2   2   2   0   0   0   0   2   0   0   0   2   0   2   0   0   0   2   2   2   0   0   0   2   0   2   0   0   2   2   2   0   0   0   0   0   2   2   0   0   0   0   0   2   2   2   2   2   0   0   2   0   2   0   0   0   0   2   2   2   2   0   0   0   2   0   2   2   0   0   0   0   2   2   0   2   2   0   0   2   2   2   0   0   2   0   0   2   2   0   0   2   2   0   2   2   0   2   2   0   0   2   0   2   0   0   2   2   2   0   2   0   2   2   0   0   0   2   0
 MK-1-15                2   2   0   2   0   0   2   2   0   2   0   0   2   2   0   0   0   2   0   0   2   2   0   2   0   2   2   0   2   0   2   2   2   2   0   2   2   2   2   0   2   2   2   0   0   2   0   2   2   2   0   2   2   0   2   0   0   0   2   2   0   2   0   0   0   0   2   0   0   2   0   2   0   2   0   2   2   2   2   2   0   2   2   2   0   0   0   0   0   0   0   0   2   0   0   0   0   0   2   2   2   0   0   0   2   0   2   0   0   2   2   2   0   0   0   0   2   0   2   0   0   0   0   0   2   2   2   2   2   0   0   0   2   2   2   2   0   0   2   2   0   2   0   0   0   2   0   2   2   0   0   0   0   2   2   0   2   2   0   0   2   2   2   0   0   2   0   0   2   2   0   2   2   2   0   2   2   0   2   2   0   0   2   0   2   0   0   2   0   2   0   2   0   2   2   0   0   0   0   0
 MK-1-16                2   2   0   2   0   0   2   2   2   0   0   0   2   2   0   0   0   2   0   2   2   2   0   2   0   2   2   0   0   0   2   2   2   2   2   2   0   2   2   0   2   2   2   0   0   2   0   2   2   2   0   2   2   0   0   0   0   0   2   2   0   2   0   0   0   0   2   0   0   2   2   0   0   0   2   2   2   2   2   0   0   2   2   2   0   0   0   0   0   0   0   0   2   0   0   0   0   0   2   2   2   0   0   0   2   0   2   0   0   2   0   2   0   0   0   0   2   0   2   0   0   2   0   0   2   0   2   0   2   0   0   0   2   2   2   2   2   0   0   2   0   2   0   0   2   2   0   2   2   0   2   0   0   2   2   2   2   2   0   0   2   2   2   0   2   2   0   0   2   2   2   2   2   2   0   2   2   0   2   2   0   0   2   0   2   0   0   2   0   2   0   2   0   2   2   0   0   0   0   0
 MK-2-1                 0   2   0   0   2   0   2   0   2   2   0   2   0   2   0   2   0   0   2   2   2   0   0   2   2   0   0   0   0   2   2   2   0   0   0   2   0   2   0   0   2   2   0   2   2   0   0   2   0   0   2   0   2   2   0   2   0   0   0   2   2   0   0   2   0   0   2   0   2   2   2   0   0   2   2   0   2   0   0   0   0   0   0   0   2   0   2   2   0   0   2   2   2   0   0   2   0   0   0   2   2   2   2   2   2   0   2   0   0   2   0   0   2   0   0   2   2   2   2   0   0   2   0   0   2   2   2   2   0   0   0   0   0   0   0   2   0   0   2   0   2   0   2   2   2   0   2   2   0   2   0   0   0   0   0   2   0   2   0   0   0   2   2   2   2   2   0   2   0   0   0   0   0   0   2   0   0   2   0   0   2   0   0   2   0   2   0   0   2   0   0   2   2   2   0   2   0   0   0   2
 MK-2-2                 0   2   0   2   2   0   2   0   2   2   0   2   2   2   0   2   0   0   2   2   2   0   0   2   2   0   0   2   0   0   2   2   0   0   2   2   0   2   0   0   2   2   0   2   2   0   0   2   2   0   2   0   2   2   0   2   0   0   0   2   2   0   0   2   0   0   2   2   2   2   2   0   0   2   2   0   2   0   0   0   0   0   0   0   2   0   2   2   0   0   2   2   2   0   0   2   0   0   0   2   2   2   2   2   2   0   0   0   0   2   0   0   2   0   2   2   0   0   2   0   0   2   0   0   0   2   2   2   0   0   0   2   2   0   0   2   0   0   2   2   2   0   2   2   2   0   0   2   0   2   0   0   0   0   0   2   2   2   0   0   0   2   2   2   2   2   0   0   0   0   0   0   0   0   2   0   0   2   0   0   0   0   0   0   0   2   2   0   2   0   0   2   2   2   0   0   0   0   0   2
 MK-2-3                 0   2   0   2   2   0   2   0   2   2   0   2   2   0   0   2   0   0   0   0   2   0   0   2   2   2   2   2   0   0   2   2   0   0   2   2   2   2   0   0   2   2   0   2   2   0   0   2   2   0   2   0   2   2   0   2   0   0   0   2   2   0   0   0   0   0   2   2   2   2   2   0   0   2   2   2   2   0   0   0   0   0   0   2   2   0   2   2   0   0   2   2   2   0   0   2   0   2   0   2   0   2   2   2   2   0   0   0   0   2   0   0   2   0   0   0   0   0   2   0   0   2   0   0   0   0   2   2   0   0   0   2   2   0   0   2   0   0   2   2   2   0   2   2   2   2   0   2   0   2   0   0   0   0   0   0   2   2   0   0   0   2   0   0   2   2   0   0   0   0   0   0   2   0   0   0   0   2   0   0   2   0   0   0   0   0   2   0   2   0   0   2   2   2   0   0   0   0   0   2
 MK-2-4                 2   2   0   2   2   0   2   0   2   2   0   2   0   0   0   2   0   0   0   0   2   0   0   2   2   2   2   0   0   2   2   2   0   0   2   2   2   2   0   0   2   0   0   0   2   0   0   2   0   0   2   0   2   2   0   2   0   0   0   2   2   0   0   0   0   0   2   0   2   2   2   0   0   2   2   2   2   0   0   0   0   0   0   2   0   0   2   2   0   0   2   2   2   0   0   2   0   2   0   2   0   2   0   2   2   0   0   0   0   2   0   0   0   0   2   0   0   0   2   0   0   2   2   0   0   2   2   2   0   0   0   0   2   0   0   0   0   0   2   2   2   0   2   2   0   2   0   2   0   0   0   0   0   0   0   2   2   2   0   0   0   2   0   0   0   0   0   0   0   0   0   0   0   0   0   0   0   2   0   0   2   2   0   0   0   0   2   0   2   0   0   2   2   2   0   2   0   0   0   2
 MK-2-5                 2   2   0   2   2   0   2   0   2   2   0   0   0   0   0   2   0   0   0   0   2   2   0   0   2   2   2   0   0   0   2   2   0   0   2   2   0   2   0   0   2   0   0   0   2   0   0   2   0   2   2   0   2   2   0   2   0   0   0   2   2   2   0   0   0   0   0   0   0   2   2   0   0   2   2   2   2   0   2   0   0   2   0   2   0   0   2   2   0   0   2   2   2   0   0   2   0   2   0   2   0   0   0   2   2   0   0   0   0   2   2   2   0   0   2   0   0   0   2   0   0   0   2   0   0   2   2   2   0   0   0   0   0   0   0   0   0   0   2   2   2   0   2   2   0   2   2   2   0   0   0   0   0   0   0   0   2   2   0   0   0   2   0   0   0   0   0   0   0   0   2   0   2   0   0   0   0   0   0   0   2   2   2   0   0   0   0   0   2   0   0   2   2   2   0   2   0   2   0   2
 MK-2-6                 2   0   0   2   2   0   2   0   2   2   0   0   0   0   0   2   0   0   0   0   0   2   0   0   2   2   2   0   0   0   2   2   0   0   2   2   0   2   0   0   2   0   0   0   2   0   0   2   0   2   2   0   2   2   0   2   0   0   0   2   2   2   0   0   2   2   0   0   0   2   2   0   0   2   2   2   2   0   2   0   0   2   0   2   0   0   2   2   0   0   2   2   2   0   0   2   0   2   0   2   0   0   0   2   2   0   0   0   0   2   2   2   0   0   2   0   0   0   0   0   0   2   0   2   0   2   2   2   0   0   0   0   0   0   0   0   0   2   2   2   2   0   2   2   0   2   2   2   0   0   0   0   0   0   0   0   2   2   0   0   0   2   0   0   0   0   0   0   0   2   2   0   2   2   0   0   0   0   0   0   0   2   2   0   0   0   0   0   2   0   0   2   2   2   0   2   0   2   0   2
 MK-2-7                 2   0   0   2   2   0   2   0   2   2   0   0   0   0   0   2   0   0   0   0   0   2   2   0   2   2   2   2   0   0   2   2   0   0   2   2   0   2   0   0   2   0   0   0   2   0   0   2   0   2   2   0   2   2   0   2   0   0   0   2   2   2   0   2   2   2   0   0   0   2   2   0   0   2   2   2   2   0   2   0   0   2   0   2   0   0   0   2   0   0   2   2   2   0   2   0   2   2   0   2   0   0   0   2   2   0   0   0   0   2   2   2   0   2   2   0   0   0   0   0   2   2   0   0   0   2   2   2   0   0   0   0   2   0   0   0   0   2   2   2   2   0   2   2   0   2   2   2   0   0   2   2   0   0   0   0   2   2   0   0   0   2   0   0   0   2   0   2   0   2   2   0   2   2   0   0   0   0   0   0   0   2   2   2   0   0   0   0   0   0   0   0   2   2   0   2   0   2   0   2
 MK-2-8                 2   0   0   2   2   0   2   0   2   2   2   0   0   0   0   2   0   0   0   0   0   2   2   0   2   0   2   2   0   0   2   2   0   0   0   2   0   2   0   2   2   0   0   0   2   0   0   2   0   2   2   0   2   2   0   2   2   0   0   2   2   2   0   2   0   2   0   0   0   2   2   0   0   2   2   2   2   0   2   0   0   2   0   2   0   0   0   2   0   0   2   2   2   0   2   0   2   2   0   0   0   0   0   2   2   0   0   0   0   2   2   0   0   2   2   2   0   0   0   0   2   2   0   0   0   2   2   2   0   0   0   0   2   0   0   0   0   2   2   2   2   0   2   2   0   2   2   2   0   0   2   2   0   0   0   0   2   2   0   0   0   2   0   0   0   2   0   0   0   2   2   0   2   2   0   2   0   0   0   0   0   2   2   2   2   0   0   0   0   0   0   0   2   2   0   2   0   2   0   2
 MK-2-9                 2   0   0   2   2   0   2   0   0   2   0   0   2   0   0   2   0   0   0   0   0   2   2   0   2   0   2   2   0   0   2   2   0   2   0   2   0   2   0   2   2   0   0   0   2   0   2   2   0   2   2   0   2   2   0   2   2   0   0   2   0   2   0   2   0   0   0   0   2   2   2   0   0   2   2   2   2   0   2   0   0   2   0   2   0   0   0   0   0   0   2   2   2   0   2   0   2   2   0   0   0   0   0   2   2   2   0   0   0   2   2   0   0   2   2   2   2   0   0   0   2   2   0   2   0   2   2   2   0   0   0   0   0   0   0   2   0   2   2   0   2   0   2   2   2   2   2   2   0   2   2   2   0   0   2   0   2   2   0   0   0   2   0   0   0   0   0   0   2   2   2   0   2   2   0   2   0   0   0   0   0   2   0   2   2   0   0   0   0   2   0   0   2   2   2   2   0   2   0   2
 MK-2-10                2   0   2   2   2   0   2   0   0   2   0   0   0   0   0   2   0   0   0   0   0   2   2   2   2   0   2   0   0   2   2   2   0   2   0   2   0   2   0   2   2   0   0   2   2   0   2   2   0   2   2   0   2   2   0   2   0   0   0   2   0   0   0   2   0   0   0   0   2   2   2   0   2   2   2   2   2   0   2   0   0   0   0   2   0   0   0   0   0   0   2   2   0   0   2   0   2   2   0   0   0   0   0   2   2   2   0   0   0   0   2   2   0   2   2   2   2   0   0   0   0   2   0   2   0   2   2   2   0   0   0   0   0   0   0   2   0   2   2   0   2   0   2   2   2   2   2   2   0   0   2   2   0   0   2   0   2   2   0   0   2   2   0   0   0   0   0   0   2   2   2   2   2   2   0   2   0   0   0   0   0   2   0   2   2   0   2   0   0   2   0   0   2   2   2   2   0   2   0   2
 MK-2-11                2   0   2   2   2   0   0   0   2   0   0   0   0   0   0   2   0   0   0   0   0   2   2   2   2   0   2   0   0   2   2   2   0   2   2   0   0   2   2   2   2   0   2   2   2   0   2   2   0   0   2   0   2   2   0   2   0   0   0   2   0   2   0   2   0   0   0   0   2   0   2   0   2   2   2   2   2   0   2   0   0   0   0   2   0   0   0   0   0   0   2   2   0   0   2   0   2   2   0   0   0   0   0   2   2   2   0   0   0   0   2   0   2   0   2   2   2   0   0   0   0   2   0   2   0   2   2   2   0   0   0   0   0   0   2   2   0   2   2   0   2   0   2   2   0   2   2   2   0   0   2   2   0   0   2   0   2   2   0   0   2   2   0   0   0   0   0   0   2   2   2   2   2   0   0   2   0   0   0   0   0   2   0   2   2   0   0   0   0   2   2   0   2   0   2   2   0   2   0   2
 MK-2-12                2   2   2   2   2   0   0   0   2   0   0   2   0   0   0   2   0   0   0   0   0   2   2   2   2   0   2   2   2   2   2   2   0   2   2   0   0   2   2   2   2   0   2   2   2   0   2   2   0   0   2   0   2   2   0   2   0   0   0   2   0   2   0   0   0   0   2   0   2   0   2   0   2   2   2   2   2   0   2   2   2   0   0   2   2   0   2   0   0   0   2   2   0   0   0   0   2   2   2   0   0   0   0   0   2   2   0   0   0   0   2   0   2   0   2   2   2   0   0   0   0   2   0   0   0   2   2   2   0   0   2   0   0   0   2   2   0   2   2   0   2   0   2   2   0   2   2   2   0   0   2   2   0   0   2   0   2   2   0   0   2   2   0   0   0   0   2   0   2   2   2   2   0   2   0   2   0   0   0   0   0   2   0   0   2   0   2   0   0   2   2   0   0   0   2   2   0   2   0   2
 MK-2-13                2   2   2   2   2   0   0   0   2   0   0   2   0   0   2   2   0   0   0   0   0   2   2   2   2   0   2   2   2   0   2   2   0   2   2   0   0   2   2   2   0   0   2   2   2   0   2   2   0   2   2   0   2   2   0   2   0   0   0   0   0   2   0   0   0   0   2   0   0   0   2   0   2   2   2   2   2   0   2   2   2   0   0   2   2   0   2   0   0   0   2   2   0   0   0   0   2   2   2   0   0   2   0   0   2   2   0   0   0   0   2   0   2   0   2   2   2   0   0   0   0   2   0   0   0   2   2   2   0   0   2   0   0   0   2   2   0   2   2   0   2   0   2   0   0   2   2   2   0   0   2   2   0   0   2   0   2   0   0   0   2   2   0   0   0   0   2   2   2   2   2   2   0   2   0   2   0   0   0   0   0   2   0   0   0   0   2   0   0   2   2   0   0   2   2   2   0   0   0   2
 MK-2-14                2   2   0   2   2   0   0   0   2   0   0   2   0   2   2   2   0   0   0   0   0   2   0   2   2   0   2   2   0   0   0   2   0   2   2   0   0   2   2   2   0   0   2   2   2   0   2   2   0   2   2   0   2   2   2   2   0   2   0   0   0   2   0   0   0   0   2   0   0   0   2   2   2   0   2   2   2   0   2   2   2   0   2   2   2   0   2   0   0   0   2   2   0   0   0   2   2   2   2   0   0   2   2   0   2   2   0   0   0   0   2   0   0   0   2   2   2   0   0   0   0   2   2   2   0   2   2   2   0   0   2   0   0   0   2   2   2   2   2   0   2   0   0   0   0   2   2   2   0   0   2   2   0   2   2   0   0   0   0   0   2   2   0   0   0   0   2   2   2   2   2   2   0   2   0   2   0   0   0   0   2   2   0   0   0   0   2   0   0   2   2   0   0   2   2   2   0   0   0   2
 MK-2-15                2   2   0   2   2   0   0   2   2   0   2   2   0   2   2   2   0   0   0   0   0   2   0   2   2   0   2   2   0   0   0   2   2   2   2   0   0   2   2   2   0   2   2   2   2   0   0   2   0   0   2   0   2   2   2   2   0   2   0   0   0   2   0   0   0   0   2   0   0   0   2   2   2   0   2   2   2   0   2   0   2   0   2   2   2   0   2   0   0   0   2   2   0   0   0   2   2   2   2   0   0   2   2   0   2   2   0   0   0   0   2   0   0   0   2   2   2   2   0   0   0   2   0   2   0   0   0   2   0   0   2   0   0   0   2   2   2   2   2   0   2   0   2   0   0   2   2   2   0   0   2   2   0   2   2   0   0   0   0   0   2   2   0   2   0   0   2   2   2   2   2   2   0   2   0   2   0   2   0   0   2   2   0   0   0   0   2   0   0   2   2   2   0   2   2   2   0   0   0   2
 MK-2-16                2   2   0   0   2   0   0   2   2   0   2   2   0   2   2   2   0   0   2   0   0   2   0   2   2   0   2   2   0   2   0   0   2   2   2   0   0   2   2   2   0   0   2   2   2   0   0   2   0   0   2   0   0   2   2   2   0   2   0   0   0   2   2   0   0   0   2   0   0   0   2   2   2   0   2   2   2   0   2   0   2   0   2   2   2   0   2   2   0   0   2   2   0   0   0   2   2   0   2   0   0   2   2   0   2   2   0   0   0   0   2   0   0   0   2   2   2   2   0   0   0   2   0   2   0   0   0   2   2   0   2   0   2   0   2   2   2   2   2   0   2   0   2   0   0   2   2   2   0   0   0   2   0   2   2   0   0   0   0   0   2   2   2   2   0   0   2   2   2   2   2   2   0   2   0   2   0   2   0   0   2   2   2   0   0   0   2   0   0   0   2   2   0   2   2   2   0   0   0   0
 MK-3-1                 2   0   2   2   0   0   2   2   2   2   0   2   0   2   2   0   0   2   0   0   2   0   0   0   0   2   0   2   0   2   0   2   0   2   0   2   2   2   0   2   2   2   0   2   2   0   2   0   0   0   2   2   2   0   2   0   2   0   2   2   2   0   0   2   2   2   0   0   2   2   0   0   0   0   2   2   2   2   2   2   2   2   0   0   2   0   0   0   0   2   2   0   0   0   2   2   0   2   2   2   0   2   2   2   2   0   0   0   2   0   2   0   2   2   0   0   2   0   0   2   0   0   0   0   0   2   2   2   2   2   0   2   2   0   0   2   2   0   2   2   0   2   0   2   2   0   0   0   2   0   2   2   0   2   0   0   2   0   0   2   0   2   0   0   2   0   0   0   0   0   0   0   0   2   2   2   0   0   0   0   0   0   0   2   0   2   2   0   2   0   0   0   2   0   0   2   0   0   2   0
 MK-3-2                 2   0   2   2   0   0   2   2   2   2   2   2   0   2   2   0   0   2   0   2   2   0   0   0   0   2   0   2   2   2   0   2   0   2   0   2   2   2   0   2   2   2   0   2   2   0   2   0   0   0   2   2   2   0   2   0   2   0   2   2   2   0   0   2   2   0   0   0   2   2   0   0   0   0   2   2   2   2   2   2   0   2   0   0   2   0   0   0   0   2   2   0   0   0   2   2   0   2   2   2   0   2   2   2   2   0   0   0   2   0   2   0   2   2   0   2   2   0   0   2   0   0   0   0   0   2   0   2   2   2   0   2   2   0   0   2   2   0   2   2   0   2   0   2   2   0   0   0   2   0   2   2   0   2   0   0   2   0   0   2   0   2   0   0   2   0   0   0   2   0   0   0   0   2   2   2   0   0   2   0   0   0   0   2   0   2   2   0   2   0   0   0   2   0   0   2   0   0   2   0
 MK-3-3                 2   0   2   2   0   0   2   2   0   2   0   2   0   2   0   0   0   2   2   2   2   0   0   0   0   2   0   2   2   2   0   2   2   2   0   2   2   2   0   2   2   2   0   2   2   0   2   0   0   0   2   2   0   0   2   0   2   2   0   2   2   0   0   2   2   0   0   0   2   2   2   0   0   0   2   0   2   2   2   2   0   2   0   0   0   0   2   0   0   2   0   2   0   0   2   2   2   2   2   2   0   2   2   2   2   0   0   0   2   0   2   0   2   2   0   0   2   0   0   2   0   0   0   0   0   2   2   2   2   2   0   2   2   0   0   2   2   0   2   2   0   2   0   2   2   0   0   2   2   0   2   2   0   2   0   0   2   0   0   0   2   2   0   0   2   0   0   0   0   0   0   0   0   2   2   2   0   0   2   0   2   0   0   2   0   2   2   2   2   0   0   0   2   0   0   2   2   0   2   0
 MK-3-4                 2   0   2   2   0   0   2   2   0   2   0   2   0   2   0   0   0   0   2   2   2   0   0   0   0   2   0   2   2   2   2   2   2   0   0   2   2   2   2   2   2   2   0   2   2   0   2   0   0   0   2   2   0   0   2   0   2   2   0   2   0   0   0   2   0   0   0   0   2   2   2   0   0   0   2   0   2   2   2   2   0   2   0   0   0   0   2   0   0   2   0   2   0   0   0   2   2   2   2   0   0   2   2   2   2   0   0   0   2   0   2   0   2   2   0   0   2   0   0   2   0   0   0   0   0   2   2   2   2   2   0   2   2   0   0   0   2   0   2   2   0   2   0   2   2   2   0   2   2   0   2   2   0   2   0   0   2   0   0   0   2   2   0   0   2   2   2   0   0   0   0   0   0   2   2   2   0   0   2   0   2   0   0   2   0   0   2   2   2   0   0   0   0   0   0   0   2   0   2   0
 MK-3-5                 2   0   2   2   0   0   2   2   0   2   0   2   0   2   0   0   0   0   2   2   0   0   2   0   0   2   0   0   2   2   2   2   2   0   0   2   0   2   2   2   2   2   0   2   2   0   2   0   0   0   2   2   0   0   2   0   2   0   0   2   0   2   0   2   0   0   0   2   2   2   2   0   0   0   2   0   2   2   2   0   2   2   0   0   0   0   2   0   0   2   0   2   0   0   0   2   2   2   2   0   0   2   2   2   2   2   0   0   2   0   2   0   2   2   0   0   2   0   0   2   0   0   0   0   0   2   2   0   0   2   0   2   2   0   0   0   2   0   2   2   2   2   0   2   2   2   0   2   2   0   2   2   0   2   0   0   2   0   0   0   2   2   0   0   2   2   2   0   0   0   0   0   0   2   2   2   0   0   2   0   2   0   0   2   0   0   2   2   2   2   0   0   0   0   0   0   2   2   2   0
 MK-3-6                 0   0   2   2   0   0   2   2   0   2   0   2   0   2   2   0   0   0   2   2   0   0   2   0   0   2   0   0   2   2   2   2   2   0   0   2   0   2   2   0   2   2   2   2   2   0   2   0   0   0   2   2   0   0   2   0   2   0   0   2   0   2   0   2   2   0   0   2   2   0   2   2   0   0   2   0   2   2   2   0   2   2   0   0   0   0   2   0   0   2   0   2   0   0   0   2   2   2   2   0   0   0   2   2   2   2   0   0   2   0   2   0   2   2   2   0   2   0   2   2   0   0   0   0   0   2   2   0   0   2   0   2   2   0   0   2   2   0   2   2   2   2   2   2   2   2   0   2   2   2   2   2   0   2   0   0   2   0   2   0   2   0   0   0   2   2   2   0   0   0   0   0   0   2   2   2   0   0   2   0   2   0   2   2   0   0   2   2   2   2   0   0   0   0   0   0   2   2   2   0
 MK-3-7                 0   0   2   2   0   0   2   2   0   2   0   2   2   2   2   0   0   0   2   2   0   0   2   0   0   2   0   0   2   2   0   2   2   0   0   0   0   2   2   0   2   2   0   2   2   0   2   0   0   0   2   2   0   0   2   0   2   0   2   2   0   2   2   2   2   0   0   2   2   0   2   2   0   0   2   0   2   2   2   0   2   2   0   0   2   0   2   0   0   2   0   2   0   0   0   2   2   2   2   2   0   0   2   2   2   2   0   0   2   0   2   0   2   0   2   0   0   0   2   2   0   0   0   0   0   0   2   0   0   2   0   0   2   0   0   2   2   0   2   2   0   2   2   0   2   0   2   2   2   2   2   0   0   2   0   0   2   0   2   0   2   2   0   0   2   2   2   0   0   0   0   0   0   2   2   2   0   0   2   0   2   0   2   2   2   0   2   2   0   2   0   0   0   0   0   0   2   2   2   0
 MK-3-8                 0   0   2   2   0   0   2   2   0   2   0   2   2   2   2   0   0   0   2   2   0   0   2   0   0   2   0   0   0   2   0   2   2   0   0   0   0   0   2   0   2   2   0   2   2   2   2   0   0   0   2   2   0   0   2   0   2   2   2   2   0   2   2   2   2   0   0   2   0   0   2   2   0   0   2   0   0   2   2   0   2   2   0   0   0   0   2   0   0   2   0   2   0   0   0   2   2   2   2   2   0   2   2   2   2   0   0   0   2   0   2   0   2   0   2   0   0   0   2   2   0   0   0   2   0   0   2   0   0   2   0   0   2   2   0   2   2   0   2   2   0   2   2   0   2   0   2   2   2   2   2   0   0   0   2   0   2   0   2   0   2   0   0   0   2   2   2   0   0   0   0   0   2   0   2   2   0   0   2   2   0   0   2   2   2   0   2   2   0   2   0   0   2   2   0   0   2   2   0   0
 MK-3-9                 0   0   2   2   0   0   0   2   0   2   0   0   2   2   2   0   0   0   2   2   0   0   2   0   0   2   0   0   0   2   0   2   2   0   2   0   0   0   2   0   2   2   0   2   0   2   2   0   0   0   2   2   0   0   2   0   2   2   0   2   0   2   2   2   2   0   0   2   0   0   2   2   0   0   2   0   0   2   2   0   2   2   0   0   0   0   2   0   0   2   0   2   0   0   0   2   2   0   2   2   0   2   2   2   2   2   0   0   2   0   2   2   2   2   2   0   2   2   2   2   0   0   0   0   0   0   2   0   0   2   0   0   2   2   0   2   2   0   2   2   0   2   2   0   2   0   2   2   2   2   2   0   0   0   2   0   2   2   2   0   2   0   0   2   2   2   2   0   0   0   0   0   2   0   2   2   0   0   0   2   0   0   2   2   2   0   2   2   0   2   0   0   0   2   2   0   2   2   2   0
 MK-3-10                0   0   2   2   0   0   0   2   0   2   0   0   2   2   2   0   2   0   2   2   0   0   2   0   0   2   0   0   0   2   0   2   2   0   2   0   0   0   2   0   2   2   0   0   0   2   2   0   0   0   2   2   0   0   2   0   2   2   2   2   0   2   2   2   2   0   0   2   0   0   2   0   0   0   0   0   0   0   2   0   2   2   0   0   0   0   2   0   0   0   0   2   0   0   0   2   2   0   2   2   0   2   2   2   2   2   0   0   0   0   2   2   2   2   0   0   2   2   2   2   0   0   0   2   0   0   2   0   0   2   0   0   2   2   2   2   2   0   2   2   0   2   2   2   2   0   2   2   2   2   2   0   0   0   2   0   2   0   2   0   2   0   0   2   2   2   2   0   0   0   0   0   2   0   2   2   0   0   0   2   0   0   0   2   2   0   2   2   0   2   0   0   0   2   2   0   2   2   2   0
 MK-3-11                0   0   2   2   0   0   0   2   0   0   0   0   2   2   2   0   2   0   2   2   0   2   2   0   0   2   0   0   0   2   0   2   2   0   2   0   0   0   2   0   2   2   0   0   0   2   2   0   0   0   2   2   0   0   2   0   2   2   2   2   0   2   2   0   2   0   0   2   0   2   2   0   0   0   0   0   0   0   2   0   2   2   0   0   0   0   0   0   0   0   0   2   2   0   0   2   2   0   2   2   0   2   2   2   2   2   0   0   0   0   2   0   2   2   0   0   2   2   2   2   0   0   0   2   0   0   0   0   0   2   0   0   0   2   2   2   2   0   2   2   0   2   2   2   2   0   2   2   2   2   2   0   0   0   2   0   2   0   2   2   2   0   0   2   2   2   2   0   0   0   0   0   2   0   2   2   0   0   0   2   0   0   0   0   2   0   2   2   0   2   0   0   0   2   2   0   2   2   2   0
 MK-3-12                0   2   0   2   0   0   0   2   0   0   0   0   2   2   0   0   2   0   2   2   0   2   2   0   0   2   0   0   0   2   0   2   2   0   2   0   0   0   2   0   2   2   0   0   0   0   2   0   0   2   0   2   0   0   2   0   2   2   0   2   0   2   2   0   2   0   0   0   0   2   2   0   0   2   2   0   0   0   2   0   2   2   0   0   0   0   0   0   0   0   0   2   2   0   2   2   2   0   2   2   0   2   2   2   2   2   0   0   0   0   2   0   2   2   0   0   2   2   2   2   0   0   2   2   0   0   0   2   0   2   0   0   0   2   2   2   2   0   2   2   0   2   2   2   2   0   2   2   2   2   2   0   0   0   2   0   2   0   2   2   2   0   0   2   2   2   2   0   2   2   0   2   2   0   2   2   2   0   0   2   2   0   0   0   2   0   0   2   0   2   0   0   0   0   2   0   2   2   2   0
 MK-3-13                0   2   0   2   0   0   0   2   0   0   0   0   0   2   2   0   2   0   2   2   0   2   2   0   0   2   0   0   0   2   0   2   2   0   2   0   0   0   0   0   2   2   0   0   0   0   2   0   2   2   0   2   0   0   2   0   0   2   2   2   0   2   2   2   2   0   2   0   0   2   2   0   0   2   2   0   0   0   2   0   2   2   2   0   0   2   0   0   0   0   0   2   2   0   2   2   2   0   2   2   0   2   2   2   2   2   0   0   0   0   0   0   2   2   0   0   2   2   2   2   0   2   2   0   2   0   2   2   2   2   0   0   0   2   0   2   2   0   2   2   0   2   2   2   0   0   0   2   2   0   2   0   2   0   2   0   2   0   2   2   0   0   0   2   2   2   2   0   2   2   0   2   2   0   2   2   2   0   0   2   2   2   0   0   2   2   0   2   0   2   0   0   0   0   2   0   2   2   2   2
 MK-3-14                0   2   0   2   0   0   0   2   0   0   0   0   0   0   2   0   2   0   2   2   0   2   2   0   0   2   0   2   0   2   2   2   2   0   2   0   2   0   0   2   2   2   0   0   0   0   2   0   2   2   0   2   0   0   2   0   0   2   2   2   0   2   2   2   2   0   2   0   0   2   2   0   0   2   2   0   0   0   2   0   2   2   2   0   0   0   0   2   0   0   2   2   2   0   2   2   2   0   2   2   2   2   2   2   2   2   0   0   0   0   0   0   2   2   0   0   2   2   2   2   2   2   2   0   2   2   2   2   2   2   0   2   0   2   0   2   0   0   2   2   0   2   2   2   0   0   0   2   2   2   2   0   2   2   2   0   2   2   2   2   2   0   0   2   2   2   2   0   2   2   0   2   2   0   0   2   0   0   0   2   2   2   2   0   2   0   0   2   0   2   0   0   0   0   2   0   2   0   2   0
 MK-3-15                0   2   0   2   0   0   0   2   0   2   0   0   0   0   2   0   2   0   2   0   0   2   2   0   0   2   0   2   0   2   2   2   2   0   2   0   2   0   0   2   2   2   0   0   0   0   2   0   2   2   0   2   2   0   2   0   0   2   2   2   0   0   2   2   0   0   2   0   0   2   2   0   0   2   2   2   0   2   2   0   2   2   2   0   2   0   0   2   2   0   2   2   2   0   2   2   2   0   2   2   0   0   2   2   2   2   0   0   0   0   0   0   2   2   0   0   2   2   2   2   2   2   2   0   2   2   2   2   2   2   0   0   0   0   2   2   0   0   2   2   0   2   2   2   0   0   0   2   2   2   2   0   2   2   2   0   2   2   0   0   2   0   2   2   2   2   2   0   2   2   0   2   2   0   0   2   0   0   0   2   0   2   2   0   2   0   0   2   2   2   0   0   0   0   2   0   2   0   2   0
 MK-3-16                0   2   0   2   0   0   0   0   0   2   0   0   0   0   2   0   2   0   2   0   0   2   2   0   0   2   0   2   0   2   2   0   2   2   2   0   2   0   0   2   2   2   0   0   0   0   2   0   2   2   0   2   2   0   2   0   0   2   2   2   0   0   2   2   0   0   2   0   0   2   2   0   0   0   2   2   0   0   2   0   2   2   2   0   2   0   0   2   2   0   2   2   2   0   2   0   0   0   2   2   2   0   2   2   2   2   0   0   0   2   0   0   2   2   0   2   2   2   2   2   2   2   2   0   2   2   2   2   0   2   0   0   0   2   2   2   0   0   2   2   2   2   2   2   0   0   0   2   2   2   2   0   2   2   2   0   2   2   0   0   2   0   2   2   2   2   2   0   2   2   0   2   2   0   0   2   0   2   0   2   0   2   2   0   2   2   0   2   0   2   2   0   2   0   2   0   2   0   2   0
 MK-4-1                 2   2   2   2   2   2   0   2   2   2   2   2   0   0   0   0   2   2   0   0   2   0   0   0   2   2   2   0   0   0   0   0   0   2   0   2   0   0   2   0   0   0   0   2   2   0   0   0   2   2   2   2   2   2   2   0   2   2   2   2   2   0   0   0   0   0   2   0   0   0   0   0   0   0   2   2   2   0   0   0   0   2   2   0   2   0   0   0   2   0   0   2   0   2   2   0   2   2   0   0   0   2   0   2   0   0   0   2   2   2   0   0   2   0   0   2   0   0   2   2   2   0   0   2   0   2   2   0   0   0   0   2   0   0   2   0   0   0   0   0   0   0   0   0   0   0   0   2   0   0   0   0   2   0   0   0   0   0   2   2   0   2   0   2   2   2   2   2   0   2   2   2   2   0   2   0   2   0   2   2   0   2   0   0   2   0   2   0   2   2   0   0   0   0   0   2   0   2   2   0
 MK-4-2                 2   2   2   0   2   2   0   2   2   2   2   2   0   0   0   0   2   2   0   0   2   0   0   0   2   2   2   0   0   0   2   0   0   0   0   0   0   0   2   0   0   0   0   2   2   0   0   0   2   2   2   2   2   2   2   0   2   2   2   2   2   0   0   0   2   0   0   0   0   2   0   0   0   0   2   2   2   0   0   0   0   2   2   0   2   0   0   0   2   0   0   2   0   2   2   0   2   2   0   0   0   2   0   2   0   0   0   2   2   2   0   0   2   0   0   2   0   0   2   2   2   0   0   2   0   2   2   2   0   0   0   0   0   0   2   0   0   0   0   0   2   0   0   0   0   0   0   2   0   0   0   0   2   0   0   0   0   0   2   2   0   2   0   2   2   2   2   2   0   2   2   2   2   0   2   0   2   2   2   2   0   2   0   0   2   2   2   0   2   2   0   0   0   0   0   2   0   0   2   0
 MK-4-3                 2   2   2   0   2   2   0   2   2   2   2   2   0   0   2   0   2   2   0   0   2   0   0   0   2   2   2   0   0   0   2   2   0   0   0   0   2   0   2   0   0   0   0   2   2   0   0   2   2   2   2   2   2   2   2   0   2   2   2   2   2   0   0   2   2   0   0   2   0   2   0   0   0   0   2   0   2   0   0   0   0   2   2   0   2   2   0   0   2   0   0   2   0   2   2   2   2   2   0   0   0   2   0   2   0   0   0   2   0   0   0   0   2   0   0   2   0   0   2   2   2   0   0   2   0   2   2   2   0   0   0   0   0   0   2   0   0   0   0   0   2   0   0   0   0   0   0   2   2   0   2   2   2   0   0   0   0   0   2   2   0   2   0   2   2   2   2   2   0   2   2   2   2   0   2   0   2   2   2   2   0   0   2   0   2   2   2   0   2   2   0   0   0   0   0   2   0   0   2   0
 MK-4-4                 2   2   2   0   2   2   0   2   2   2   0   2   0   0   2   0   2   2   0   0   2   0   0   0   2   2   2   0   0   0   2   2   0   0   0   0   2   0   2   0   2   0   0   2   2   0   2   2   2   0   2   2   2   2   2   0   0   2   2   2   2   0   2   2   2   0   0   2   0   2   0   0   0   0   2   0   2   0   0   0   0   2   2   0   2   2   0   0   2   0   0   2   0   0   2   2   2   2   0   0   0   2   2   2   0   0   0   2   0   0   0   0   2   0   0   2   0   0   2   0   2   0   0   2   2   2   2   2   0   0   0   0   0   0   2   0   0   0   0   0   0   0   0   0   0   0   0   2   0   2   2   2   2   0   0   0   0   0   0   2   0   2   0   2   2   2   2   2   0   2   2   2   2   0   2   0   2   2   2   2   0   0   2   0   2   2   2   0   2   2   0   0   0   0   2   2   0   0   2   2
 MK-4-5                 2   2   2   0   2   2   0   2   2   0   0   2   0   2   2   0   2   2   0   0   2   0   0   0   2   2   2   0   0   0   2   2   0   0   0   0   2   0   2   0   2   0   2   2   2   0   2   2   2   0   2   2   2   2   2   0   0   2   2   2   2   0   2   2   2   0   0   2   0   2   0   0   0   0   2   0   2   0   0   0   0   2   2   0   2   2   0   0   2   0   0   2   0   0   2   2   2   2   0   0   0   2   2   0   0   0   0   2   0   0   0   0   2   0   0   2   0   0   2   0   2   0   0   2   2   2   2   2   0   0   0   0   0   0   2   0   0   0   0   0   0   0   0   0   0   0   0   2   0   2   2   2   2   2   0   0   0   0   0   2   0   2   0   2   2   2   2   0   0   2   2   2   2   0   2   0   2   2   2   2   0   0   2   0   2   2   2   0   2   2   2   0   0   0   2   2   0   2   2   2
 MK-4-6                 2   2   2   0   2   0   0   0   2   0   0   0   0   2   2   0   2   2   0   0   2   0   0   0   2   2   0   0   0   0   2   0   0   0   0   0   2   0   2   0   2   0   2   2   0   0   2   2   2   0   2   2   2   2   2   0   0   2   2   2   0   0   2   2   2   0   0   2   0   2   0   0   2   0   0   0   2   0   0   0   0   2   2   0   2   2   0   2   2   0   0   2   0   0   2   2   2   2   0   0   0   2   2   0   0   0   0   0   0   2   0   0   0   0   0   2   0   0   2   0   2   0   0   2   2   2   2   2   0   0   0   0   0   0   2   0   0   2   0   0   0   0   0   0   0   0   0   2   0   2   2   0   2   2   0   0   0   0   0   2   0   2   0   2   2   2   0   0   0   2   2   2   2   0   2   0   2   2   0   2   0   0   2   0   2   0   2   0   0   2   2   0   0   0   2   0   0   2   2   2
 MK-4-7                 2   2   0   2   2   0   0   0   2   0   0   0   2   2   2   0   2   2   0   0   2   0   2   0   2   2   0   2   0   0   2   0   0   0   0   2   2   0   2   0   2   0   0   0   0   0   2   2   2   0   2   2   2   2   2   0   0   2   2   2   0   2   2   2   2   0   0   2   0   0   0   0   2   0   0   0   2   0   0   0   0   2   2   0   0   2   0   2   2   0   0   2   0   0   2   2   2   2   0   0   0   2   2   0   0   0   2   2   0   2   0   0   0   2   0   2   2   0   2   0   2   0   0   2   2   2   2   2   0   0   0   0   0   0   2   0   0   2   0   0   0   2   0   0   0   0   0   2   0   2   2   0   2   2   0   0   0   0   2   2   0   0   0   2   2   2   2   0   0   2   2   2   2   0   2   0   0   2   0   2   0   0   2   0   2   0   2   2   2   2   2   0   0   0   2   0   0   2   0   2
 MK-4-8                 2   2   2   2   2   0   2   0   2   2   2   0   2   2   0   0   2   2   0   0   2   0   2   0   2   0   0   2   0   0   0   0   0   0   0   2   2   0   2   2   2   0   0   0   0   0   2   2   0   0   2   0   2   2   2   0   0   0   2   2   0   2   2   0   2   0   0   2   0   0   0   0   2   0   0   0   2   0   0   0   0   2   2   0   0   2   2   2   2   0   0   2   2   0   2   2   2   2   0   0   0   2   2   0   0   0   2   2   0   2   2   0   0   2   0   0   2   0   2   0   2   0   0   2   2   2   2   2   0   0   0   0   2   2   2   0   0   2   0   0   0   2   2   0   0   0   0   2   0   2   2   0   2   2   0   2   0   0   2   2   0   0   0   2   2   2   2   0   0   2   2   2   2   0   2   0   0   2   0   2   0   0   2   0   2   0   2   2   2   2   2   0   0   0   2   0   2   2   0   2
 MK-4-9                 2   2   2   2   2   0   2   0   2   2   2   0   0   2   0   0   2   2   0   0   0   0   2   0   2   0   0   2   0   0   0   0   0   2   0   2   2   0   2   2   2   0   0   0   0   2   2   2   0   0   0   0   0   2   2   0   0   2   2   2   0   2   2   0   0   0   0   2   0   0   0   0   2   0   0   0   0   0   0   0   0   2   2   0   0   2   2   2   2   0   2   2   2   0   2   2   2   2   0   0   0   2   2   0   0   2   2   2   0   2   2   0   0   2   0   0   2   0   0   0   2   0   0   2   2   2   2   2   0   0   0   2   2   2   2   0   2   2   0   0   0   2   0   2   0   0   0   2   0   2   2   0   2   2   0   2   0   2   2   2   0   0   2   2   2   2   2   0   0   2   2   2   0   0   2   0   0   2   2   2   0   0   2   0   2   0   2   2   2   0   2   0   0   0   2   0   2   2   0   2
 MK-4-10                2   2   2   0   2   0   0   0   2   2   0   2   0   2   0   0   2   2   0   2   0   0   2   0   2   0   2   2   0   0   0   0   2   2   0   2   2   0   2   2   2   0   0   0   0   2   0   2   0   0   0   0   0   2   2   0   0   2   2   2   0   2   2   0   0   0   0   2   0   0   0   0   2   0   0   0   0   0   0   0   0   2   0   0   0   2   2   2   2   0   2   2   2   2   2   0   2   2   0   0   0   2   2   0   0   2   2   2   0   2   0   0   0   2   0   0   2   0   0   0   0   0   0   2   0   2   2   2   0   0   0   2   0   2   2   0   2   2   0   0   0   2   0   2   0   0   0   2   0   2   2   0   2   2   0   2   0   2   2   2   0   0   2   2   2   2   0   2   2   2   2   2   0   0   2   0   0   2   2   0   0   0   2   0   2   0   2   2   2   0   2   0   0   0   2   0   2   2   0   2
 MK-4-11                2   2   2   0   2   0   2   0   0   2   0   2   0   2   0   0   2   2   0   2   0   0   2   0   2   0   2   2   0   0   0   0   2   2   0   0   2   0   2   2   2   0   0   0   0   2   0   2   2   0   0   0   0   2   2   0   0   2   2   0   0   2   2   0   0   0   0   0   0   0   0   0   2   0   0   2   0   0   0   0   0   0   0   0   2   2   2   2   2   0   0   2   2   2   2   0   0   0   0   0   0   2   2   0   0   2   2   2   0   2   0   0   0   0   0   0   0   0   0   0   2   0   0   2   0   2   2   0   0   0   0   2   0   2   2   0   2   2   0   0   0   2   2   2   0   0   0   2   2   2   2   0   2   2   0   2   0   2   2   2   0   0   2   2   2   2   0   2   2   2   2   2   0   0   2   0   2   2   2   0   0   0   2   0   2   0   2   0   2   0   2   0   0   0   2   0   2   2   2   0
 MK-4-12                2   2   2   2   2   0   2   0   0   2   0   2   0   2   0   0   2   2   2   2   0   0   2   0   0   0   2   2   0   0   0   2   2   2   0   0   2   0   2   2   2   0   0   0   0   2   0   2   2   2   0   0   0   2   2   0   0   2   2   0   0   2   2   0   0   0   0   0   0   0   0   0   2   0   0   2   0   0   0   0   0   2   0   0   2   2   2   2   0   0   2   2   2   2   2   0   0   0   0   0   0   0   2   0   0   0   2   2   0   2   0   0   0   0   0   0   0   0   0   0   2   0   0   2   0   2   2   0   0   0   0   2   0   0   2   0   2   0   0   0   0   2   0   2   0   0   0   2   2   2   2   0   2   2   0   2   0   2   2   2   0   0   2   2   2   2   0   2   2   2   2   2   0   0   2   0   2   0   2   0   0   0   2   0   2   2   2   2   0   0   2   0   0   0   2   2   2   2   2   0
 MK-4-13                2   2   2   2   2   0   2   0   0   2   0   2   0   2   0   0   2   2   2   2   2   0   2   0   0   0   2   2   2   0   0   2   2   2   0   2   2   0   0   2   2   0   0   0   0   2   0   2   2   2   0   0   0   2   2   0   0   2   2   2   0   2   0   0   0   0   0   0   0   0   0   0   2   0   0   2   0   0   2   0   0   2   0   0   2   2   2   2   0   0   2   2   2   2   2   0   0   2   0   2   0   0   2   0   0   0   2   2   0   2   0   0   2   0   0   0   0   0   0   0   2   0   0   2   0   2   2   0   0   0   0   2   0   0   0   0   2   0   0   0   0   2   0   2   0   0   0   2   2   2   2   0   2   2   0   2   0   2   2   0   0   0   2   2   2   2   0   2   2   2   2   2   0   2   2   2   2   0   2   0   0   0   2   0   2   0   2   2   0   0   2   0   0   0   2   2   2   2   2   0
 MK-4-14                2   2   2   2   2   0   2   0   0   2   0   2   0   2   0   0   2   2   2   2   2   0   2   0   0   0   2   2   2   0   0   2   0   2   0   2   2   0   2   2   2   0   0   0   0   2   0   2   2   2   0   0   0   2   2   0   0   0   2   2   0   2   0   0   2   0   0   0   0   0   0   2   0   0   0   2   0   0   2   0   0   2   0   0   2   2   0   2   0   0   2   2   2   2   2   0   0   2   2   2   0   0   2   0   2   0   2   0   0   2   0   0   2   0   0   0   0   0   0   0   2   0   0   2   0   2   2   0   0   0   0   2   0   2   0   0   2   0   0   0   0   2   0   2   0   0   0   2   2   2   2   0   2   2   0   2   0   2   2   0   0   0   2   0   2   0   0   2   0   2   2   0   2   2   2   2   2   0   0   0   0   0   2   0   2   0   2   2   0   0   2   0   0   0   2   2   2   2   2   0
 MK-4-15                0   2   2   2   2   0   2   0   2   2   0   2   0   2   0   0   2   2   2   0   2   0   2   0   0   2   2   2   2   0   0   2   0   2   0   0   2   0   0   2   2   0   0   0   0   2   0   2   2   2   0   0   0   2   0   0   0   0   2   2   0   2   0   2   2   0   0   0   0   0   0   2   0   0   0   2   0   0   2   0   0   2   0   0   2   2   2   2   0   0   2   2   2   2   2   0   0   0   2   2   0   0   2   0   2   0   2   2   0   2   0   0   2   0   0   0   0   0   0   0   2   2   0   2   0   2   2   0   0   2   0   2   0   2   0   0   2   0   2   0   0   2   0   2   0   2   0   2   2   2   2   2   2   2   0   2   0   2   2   0   0   0   2   0   2   2   2   2   0   2   2   0   2   2   2   2   2   0   0   0   0   0   2   0   2   0   2   2   0   0   2   2   0   2   2   2   2   2   2   0
 MK-4-16                2   2   2   2   0   0   2   0   2   2   0   2   0   2   0   0   2   2   2   0   0   2   2   0   2   2   2   2   2   0   0   2   0   0   0   0   2   0   0   2   2   0   0   0   0   0   2   2   2   2   0   0   0   0   0   0   0   0   2   2   0   2   0   2   2   0   0   0   0   0   0   2   0   0   0   2   0   0   2   0   0   2   0   0   2   2   2   0   2   0   2   2   0   2   0   0   0   0   2   2   0   0   2   0   2   0   2   2   0   2   0   0   2   0   0   0   2   0   0   2   2   0   0   2   0   2   2   0   0   2   0   0   0   2   0   0   2   0   2   0   0   2   2   0   0   2   2   2   2   2   2   0   2   2   0   2   0   2   2   0   0   0   2   0   2   2   2   2   0   2   2   0   2   2   2   2   2   0   0   2   0   0   2   0   2   0   2   2   0   2   2   2   0   2   2   2   2   0   2   2
 MK-5-1                 2   0   0   0   0   2   2   0   2   0   0   2   2   2   0   2   0   2   0   2   0   2   2   0   2   2   2   2   0   2   0   2   0   2   2   0   2   0   0   0   0   2   0   0   2   2   2   0   2   0   0   2   2   0   0   0   0   2   0   2   0   0   0   0   2   2   0   2   0   0   0   2   2   2   2   2   2   2   2   0   0   0   2   0   2   2   0   2   0   0   2   2   0   2   2   2   0   2   0   0   0   0   2   2   2   2   2   2   2   0   0   0   2   2   2   2   2   2   0   2   0   2   0   0   0   0   2   0   0   2   2   0   0   0   2   2   2   0   2   0   0   0   0   0   0   0   2   2   0   0   0   2   2   2   0   0   0   2   2   0   0   2   0   2   2   2   2   0   0   0   2   0   0   0   2   0   2   2   0   0   0   0   0   0   0   2   2   0   0   0   0   2   0   2   0   2   0   0   0   2
 MK-5-2                 2   0   0   0   0   2   2   0   2   0   0   2   2   2   0   2   0   2   0   2   0   2   2   0   2   2   2   0   2   2   0   2   0   2   2   0   2   0   0   0   0   2   0   0   2   2   2   0   2   0   2   2   2   0   0   0   0   2   0   2   0   0   0   0   2   2   0   2   0   0   0   2   2   2   2   2   2   2   2   0   0   0   2   2   2   2   2   2   0   0   2   2   0   2   2   2   0   0   0   0   0   0   2   2   2   2   2   2   2   0   0   2   2   0   2   0   2   2   0   2   0   2   0   0   0   0   2   0   0   2   2   0   0   0   2   2   2   0   2   0   0   0   0   2   0   2   2   2   0   0   0   2   2   2   0   0   0   2   2   0   0   2   0   2   2   2   2   2   2   0   2   0   0   0   2   2   2   2   0   0   0   0   0   0   0   2   2   0   0   0   0   2   0   2   0   2   0   0   0   2
 MK-5-3                 2   0   0   0   0   2   2   2   2   0   2   0   2   2   0   2   0   2   0   2   0   2   2   0   2   0   2   0   2   2   2   2   0   2   2   0   2   0   0   0   0   2   0   2   2   2   2   0   0   0   2   0   2   0   0   0   0   2   2   2   0   0   0   0   2   2   0   2   0   0   0   2   0   2   2   2   2   2   2   0   0   0   2   2   2   2   2   2   0   0   2   2   0   0   2   2   0   0   0   0   0   0   2   2   2   2   2   2   2   0   0   2   2   0   2   0   2   0   0   2   0   2   0   0   0   0   0   0   0   2   2   0   0   0   2   2   2   2   2   0   0   0   2   2   0   2   2   2   0   0   0   2   2   2   0   0   2   2   2   0   0   2   0   2   2   2   2   2   2   0   2   0   0   0   2   2   2   2   2   2   0   0   0   0   0   2   2   0   0   0   0   2   0   2   0   2   0   0   0   2
 MK-5-4                 2   0   0   0   0   2   2   0   2   0   2   0   2   2   0   2   0   2   0   2   0   2   2   0   2   0   2   0   2   2   2   2   0   2   2   0   2   0   0   0   2   2   0   2   2   2   2   0   0   0   2   0   2   0   0   0   0   2   2   2   0   0   0   0   2   2   0   2   0   0   0   2   0   0   2   2   2   2   2   2   0   0   2   2   2   2   2   2   0   0   2   2   0   0   2   2   0   0   0   0   0   0   2   2   2   2   2   2   2   0   0   2   2   0   2   0   2   0   0   2   0   2   0   0   0   0   0   0   0   2   2   0   0   0   2   2   2   2   2   0   0   0   2   2   0   2   2   2   0   0   0   2   2   2   0   0   2   2   2   0   0   2   0   2   2   2   2   2   2   0   2   0   0   2   2   2   2   2   0   2   0   0   2   0   0   2   2   0   0   0   0   2   0   2   0   2   0   0   0   0
 MK-5-5                 2   0   0   0   0   2   2   0   2   0   2   0   0   2   0   2   0   2   0   2   2   2   2   0   2   0   2   0   2   0   2   2   0   0   2   0   2   0   0   0   2   0   0   2   2   2   2   0   0   0   2   0   2   0   2   0   0   2   2   2   0   0   0   0   2   2   0   0   0   0   0   2   0   0   2   2   2   2   2   0   0   2   2   2   0   2   2   2   0   2   2   2   2   0   2   2   0   0   0   0   0   0   2   2   2   2   0   2   0   0   0   2   2   0   2   0   2   0   0   2   0   2   0   0   0   0   0   0   0   2   2   0   0   0   2   2   2   2   0   0   0   0   2   0   0   2   2   0   0   0   0   2   2   2   0   0   0   2   2   2   0   2   2   2   2   2   2   2   2   0   2   0   2   2   2   2   2   2   0   2   0   0   2   0   0   2   2   0   0   0   0   2   0   2   2   2   2   0   0   2
 MK-5-6                 2   0   0   0   0   2   2   0   2   0   0   0   0   2   0   2   0   2   0   2   2   2   2   0   2   2   2   0   2   0   2   2   0   0   2   0   2   2   0   0   2   0   0   2   2   2   2   0   0   0   0   0   2   0   2   0   0   2   0   2   0   0   0   0   2   2   0   0   0   0   0   2   0   0   2   2   2   2   2   0   2   2   2   2   0   0   2   2   0   2   2   2   2   0   2   2   0   0   0   2   2   0   2   2   2   2   0   2   0   0   0   0   2   0   2   0   0   0   0   2   0   2   0   0   2   0   0   0   0   2   2   2   0   0   2   2   2   2   0   0   0   0   2   0   0   2   2   0   0   0   2   2   2   2   0   2   0   2   2   2   0   2   2   2   2   2   0   2   2   0   2   0   2   2   2   2   2   2   0   0   0   0   0   0   0   2   2   0   0   0   0   2   0   2   2   2   2   2   2   2
 MK-5-7                 2   0   2   0   2   2   2   0   2   0   0   0   0   2   0   2   0   2   0   2   2   2   2   0   2   2   2   0   0   2   2   0   0   0   2   0   2   2   0   2   2   0   0   2   2   2   2   0   0   0   0   0   2   0   2   0   0   2   0   2   0   0   2   0   0   2   0   0   0   0   0   2   0   0   2   2   2   2   2   0   2   2   2   2   0   0   2   2   0   2   2   2   2   0   2   2   0   2   0   2   2   0   2   2   2   2   0   2   0   0   0   2   2   0   0   0   0   2   0   2   0   0   0   0   2   0   0   0   0   2   2   2   0   0   2   2   2   2   0   0   0   0   2   0   0   2   2   0   0   0   2   2   0   2   0   2   0   2   2   2   2   2   2   2   2   2   0   2   2   0   2   0   2   2   2   2   2   2   0   0   0   0   0   0   0   2   2   0   0   0   0   2   0   2   2   2   2   2   2   0
 MK-5-8                 2   0   2   0   2   2   2   0   2   0   0   0   0   2   0   0   0   2   0   0   2   2   2   0   2   2   2   0   0   2   2   0   0   0   0   0   2   2   0   2   2   0   0   2   2   2   2   0   0   2   0   0   2   0   2   0   0   2   0   2   0   0   2   0   0   0   2   0   0   0   2   2   0   0   2   2   2   2   2   0   2   2   0   2   0   0   2   2   2   0   2   2   2   0   2   2   0   2   0   2   2   0   2   2   2   2   0   2   0   2   2   2   2   0   0   0   0   2   0   2   0   0   0   0   2   0   0   0   0   2   2   2   2   2   2   2   2   2   0   0   0   0   2   2   0   2   2   0   0   0   0   0   0   2   2   2   0   2   2   2   2   2   0   2   2   2   0   2   2   0   2   0   2   2   0   2   2   2   0   2   0   0   0   0   0   2   2   0   0   0   0   2   0   2   2   2   2   2   2   0
 MK-5-9                 2   0   2   0   2   2   2   0   2   0   0   0   0   2   0   0   0   2   2   0   2   2   2   0   2   2   2   0   0   2   2   0   0   0   0   2   2   2   0   2   2   0   0   2   2   2   2   0   0   2   2   2   2   2   2   2   0   2   0   2   0   0   2   0   0   0   2   0   0   2   2   0   0   0   2   2   2   2   2   0   2   2   0   2   0   0   2   0   2   0   2   2   2   2   2   2   2   2   0   2   2   0   2   2   2   2   0   2   0   2   2   2   2   0   0   0   0   2   2   2   0   0   0   0   2   0   0   0   0   2   2   2   2   2   2   2   2   2   0   0   0   2   2   2   0   2   2   2   0   0   2   0   0   2   2   2   0   2   2   0   0   2   0   2   2   2   0   2   2   0   2   2   2   2   0   2   2   2   0   2   0   2   0   0   0   2   2   0   0   0   0   2   0   2   2   2   2   2   2   0
 MK-5-10                2   0   2   0   2   2   2   0   2   0   0   0   0   2   2   0   0   2   2   0   2   2   0   2   2   2   2   2   0   2   2   0   0   0   0   2   2   2   0   2   2   0   0   2   2   2   2   0   0   2   2   2   2   2   2   2   0   2   0   2   0   0   2   0   0   0   2   0   0   2   2   0   0   0   2   2   2   2   2   2   2   2   0   2   2   0   2   0   2   0   0   2   2   2   2   2   2   2   0   2   2   0   2   2   0   2   0   2   0   2   2   2   2   0   0   0   0   2   2   2   0   0   0   0   2   0   0   0   0   2   2   2   2   2   2   2   2   2   0   0   0   2   2   2   0   2   2   2   0   0   2   0   0   0   2   2   0   2   2   2   0   2   0   2   2   2   0   0   2   0   2   0   2   2   0   0   2   2   0   2   0   2   0   0   0   2   0   0   0   0   2   2   0   2   2   2   2   0   2   2
 MK-5-11                2   0   2   0   0   2   2   0   2   0   2   0   0   2   2   0   0   2   2   0   2   2   0   2   2   2   0   2   0   2   2   2   0   0   0   2   2   2   0   2   2   0   0   0   2   2   0   0   0   2   2   2   2   0   2   2   0   2   0   2   0   0   2   0   0   0   2   0   0   2   2   0   0   0   2   2   2   2   2   2   2   2   0   2   0   0   0   0   2   0   0   2   2   2   2   2   2   2   0   2   2   0   2   2   0   2   0   2   0   2   2   2   2   0   0   0   0   2   2   2   0   0   0   0   2   0   0   0   0   2   0   2   2   0   2   2   2   2   0   2   0   2   2   2   0   2   2   0   0   2   2   0   0   0   2   2   0   2   0   2   0   2   0   0   2   2   0   0   0   0   2   0   2   2   0   2   2   2   0   2   0   2   2   0   0   2   0   0   0   0   2   0   0   2   2   2   2   0   2   2
 MK-5-12                2   0   2   0   2   2   2   2   2   0   2   0   0   0   2   0   0   2   2   0   2   2   0   2   2   0   0   2   0   2   2   2   0   0   0   0   2   2   0   2   2   0   0   0   2   2   0   0   0   2   2   2   2   0   2   2   0   2   0   0   0   0   2   0   0   0   2   0   0   2   2   0   0   0   2   2   2   2   2   0   2   0   0   2   0   0   0   2   2   0   0   2   0   2   2   2   2   2   0   2   2   0   2   2   0   2   0   2   0   2   2   2   2   0   0   0   0   0   2   2   0   0   0   0   2   0   0   0   0   2   0   2   0   0   2   2   2   2   0   2   0   2   2   2   0   2   2   0   0   2   0   0   0   0   2   0   0   2   0   2   0   2   0   0   2   2   0   0   0   0   2   0   2   2   2   2   2   2   2   2   0   2   2   0   0   2   0   0   0   0   2   0   0   2   2   2   2   0   2   2
 MK-5-13                2   2   2   0   2   2   2   2   2   0   2   0   0   0   2   0   0   2   2   0   2   2   0   2   2   0   0   0   0   2   2   2   0   0   0   0   2   2   0   2   2   0   0   2   2   0   0   2   0   2   2   2   2   0   2   2   0   2   0   0   0   0   2   0   0   0   2   0   0   2   2   0   0   0   2   2   2   0   0   0   2   0   0   2   0   2   0   2   2   0   0   2   0   2   0   2   2   2   0   2   2   0   2   2   0   2   0   2   0   2   2   2   2   0   2   0   0   0   2   2   0   2   0   0   2   0   0   0   2   2   0   2   0   2   0   2   2   0   2   2   0   2   0   2   0   2   2   0   0   2   0   0   2   0   2   0   2   0   0   2   0   0   0   0   2   0   0   0   2   0   2   0   2   2   2   2   2   2   2   2   0   2   2   0   0   0   0   0   0   0   2   0   0   0   2   2   2   0   2   2
 MK-5-14                2   2   2   0   2   2   2   2   2   0   2   0   0   0   2   0   0   2   0   0   2   2   0   2   2   0   0   0   2   2   2   2   0   0   0   0   2   2   0   2   2   0   0   0   2   0   0   2   0   2   2   2   2   0   2   2   0   2   0   0   0   0   2   0   0   0   2   0   0   2   2   0   0   0   0   2   2   0   0   0   2   0   0   2   0   2   2   2   2   0   0   2   0   0   0   2   2   2   0   2   2   0   2   2   0   2   2   2   0   2   0   2   2   0   2   0   0   0   2   2   0   2   0   0   0   0   0   0   2   2   0   0   0   2   0   2   2   0   2   2   0   0   0   2   0   2   2   0   0   0   2   0   2   0   2   0   2   0   0   2   0   0   0   0   2   0   0   0   2   2   2   0   2   2   0   2   2   2   0   2   0   2   2   0   0   0   0   0   0   0   2   2   0   0   2   0   2   0   2   2
 MK-5-15                2   2   2   0   2   2   2   2   2   0   2   0   0   0   2   0   0   2   0   0   2   2   0   2   2   0   0   0   2   2   2   2   0   0   0   2   2   2   0   2   2   0   0   0   2   0   0   2   0   2   2   2   2   0   2   2   0   2   2   0   0   0   2   0   0   2   2   0   0   2   0   0   0   2   0   2   2   0   0   2   2   0   0   2   0   2   2   2   2   0   0   2   0   0   0   2   2   2   0   2   2   0   2   2   0   2   2   0   0   2   0   2   2   0   2   0   0   0   2   2   0   2   0   0   0   0   0   0   2   2   0   2   0   2   0   2   2   2   2   2   0   0   0   2   0   2   2   0   0   0   2   0   2   0   2   0   2   0   0   0   0   0   2   0   2   0   0   0   2   2   2   0   2   2   0   2   2   2   0   2   0   0   2   0   0   0   0   0   0   0   2   2   0   0   2   2   2   2   2   0
 MK-5-16                2   2   2   0   2   2   2   2   2   0   2   0   0   0   0   0   0   2   0   0   2   2   0   2   2   0   0   0   0   2   0   2   0   2   2   2   2   2   0   2   2   0   0   0   2   0   0   0   0   2   2   2   2   0   2   2   0   2   2   0   0   0   2   0   0   2   2   0   0   2   0   0   0   2   0   2   2   0   0   2   2   0   0   2   0   2   2   2   2   0   2   0   0   2   0   2   2   0   0   2   2   0   2   2   0   2   2   0   0   2   0   2   2   0   2   0   0   0   2   2   2   2   2   0   0   0   0   0   2   2   2   2   0   2   0   2   0   2   2   2   0   0   0   2   0   2   2   0   0   0   2   0   2   2   2   0   2   0   0   0   0   0   2   0   2   0   0   0   2   2   2   0   2   2   0   0   2   2   0   2   2   0   2   0   0   0   0   0   0   0   2   2   0   0   2   2   2   2   2   0
 MK-6-1                 0   2   0   0   2   0   2   2   2   2   2   2   0   2   2   0   0   2   2   2   0   2   2   2   2   0   0   0   2   0   2   0   0   2   0   0   0   2   2   0   0   2   2   0   0   2   0   0   0   2   0   0   2   0   0   0   2   0   2   2   0   2   0   0   0   0   2   2   2   2   0   2   2   0   2   0   2   0   0   0   0   2   0   2   0   0   2   2   2   0   2   0   2   2   2   2   2   0   2   2   0   2   2   0   2   2   0   0   2   0   0   2   0   0   2   2   2   2   2   0   2   0   2   0   0   2   2   0   0   0   0   0   0   2   0   2   2   0   0   0   2   2   0   2   2   0   0   0   2   0   2   0   0   2   0   0   0   2   0   2   2   0   2   0   2   0   0   2   2   0   2   0   0   2   2   2   2   2   2   2   2   2   0   0   2   2   2   2   2   2   0   0   0   0   2   2   2   0   0   2
 MK-6-2                 0   2   0   0   2   0   2   2   2   2   2   2   0   2   2   0   0   2   2   2   0   2   2   2   2   0   0   0   2   0   2   0   0   2   0   0   0   2   0   0   0   2   2   0   0   2   0   0   0   2   0   0   2   0   0   0   2   0   2   2   0   2   0   0   0   0   2   2   2   2   0   2   2   0   2   0   2   0   0   0   0   2   0   2   0   0   2   2   2   0   2   0   2   2   2   2   2   2   2   2   0   2   2   0   2   2   0   0   2   0   0   0   0   0   2   2   2   2   2   0   2   0   2   0   2   0   2   0   0   0   0   0   0   2   0   2   2   0   0   0   2   2   0   0   2   0   0   0   2   0   2   0   0   2   0   0   0   2   0   2   2   0   2   0   2   2   0   2   2   0   2   0   0   0   2   2   2   2   2   2   2   2   0   0   2   0   2   2   2   2   0   0   0   0   2   2   2   0   0   2
 MK-6-3                 0   2   0   0   2   0   2   2   2   2   2   2   2   2   2   0   0   2   2   2   0   2   2   2   2   2   0   0   2   0   0   0   0   2   0   0   0   2   0   0   0   2   0   0   0   2   0   0   0   2   0   0   2   0   0   0   2   0   2   2   2   2   0   0   2   0   2   2   2   2   2   2   2   0   2   2   2   0   0   0   0   2   0   2   0   0   2   2   2   0   2   0   0   0   2   2   2   2   2   2   0   2   2   0   2   2   0   2   2   0   0   0   0   0   2   2   2   2   2   2   0   0   2   2   2   0   2   0   0   0   0   0   0   2   0   0   0   0   2   0   2   2   0   0   2   2   0   0   2   0   2   0   0   2   0   0   0   2   0   2   0   0   2   0   2   2   0   2   2   0   2   0   0   0   2   2   2   2   0   2   2   2   0   0   2   2   2   2   2   2   0   0   0   0   2   2   2   0   0   2
 MK-6-4                 0   2   0   2   2   0   2   2   2   0   0   2   0   2   2   0   0   0   2   2   0   2   2   2   2   2   0   0   2   0   0   0   0   2   0   0   0   2   2   0   0   0   0   0   0   2   0   0   0   2   0   0   2   0   0   0   2   0   2   2   2   2   0   0   2   0   2   2   2   2   2   2   2   0   2   2   2   0   0   0   0   2   0   2   0   0   2   2   2   0   0   0   0   0   2   2   0   2   2   2   0   2   2   0   2   2   0   2   2   0   0   0   0   0   2   2   2   0   2   2   0   0   2   2   2   0   2   0   0   0   0   0   0   0   0   0   0   2   2   0   2   2   0   0   2   2   0   0   0   0   2   0   0   2   0   0   0   0   0   2   0   0   2   0   2   2   0   2   2   0   2   0   0   0   2   0   2   2   2   2   2   2   0   0   2   2   2   2   2   2   0   0   0   0   2   2   2   0   0   2
 MK-6-5                 0   2   0   2   2   0   2   2   2   0   0   2   0   2   2   0   0   0   0   2   0   2   2   2   2   2   2   2   2   2   0   0   0   2   0   0   0   2   2   0   0   0   0   2   0   2   2   0   0   2   0   0   2   0   0   0   2   0   2   2   2   2   0   0   2   0   2   2   2   0   2   2   2   0   2   2   2   2   0   0   0   2   0   2   0   0   2   2   2   0   0   0   0   0   2   2   0   2   2   2   0   2   2   0   2   2   0   2   2   2   0   2   0   0   2   2   2   0   2   2   0   2   2   2   2   0   2   0   0   0   0   0   0   0   0   0   0   2   2   0   2   2   0   0   2   2   0   0   0   0   2   0   0   2   0   0   0   2   0   2   0   0   2   0   2   2   0   0   2   0   2   0   0   0   2   2   2   0   2   2   2   2   0   0   2   2   2   2   2   2   0   0   0   0   2   2   2   0   0   2
 MK-6-6                 0   0   0   2   2   0   2   2   2   0   0   2   0   2   2   0   0   0   0   2   2   2   2   2   2   2   2   2   2   2   0   2   0   2   0   2   0   2   2   0   0   0   0   2   0   2   2   2   0   2   0   0   2   0   0   0   2   0   2   2   2   2   0   0   2   0   2   2   2   0   2   2   2   0   0   2   2   2   0   0   0   2   0   2   2   2   2   2   2   0   2   0   0   0   2   0   2   2   0   2   0   2   2   0   2   2   0   2   2   2   2   2   0   0   2   2   2   0   2   2   2   2   2   2   2   2   2   0   0   0   0   0   0   0   2   0   2   2   2   0   2   2   2   0   2   2   0   0   2   0   2   0   0   2   0   0   0   2   0   2   2   0   2   0   2   2   0   0   2   0   2   0   0   0   2   2   2   0   2   2   2   0   0   0   2   2   2   2   2   2   0   0   0   0   2   2   0   0   2   2
 MK-6-7                 0   0   0   2   0   0   2   2   2   0   0   2   0   2   2   0   0   0   0   2   2   2   2   2   2   2   2   2   2   2   0   2   0   2   0   2   0   2   2   0   0   0   2   2   0   0   2   2   2   2   0   0   2   0   0   0   2   0   2   2   2   2   0   0   2   0   2   2   2   0   2   2   2   0   0   2   2   2   0   0   0   2   0   2   2   2   2   2   0   0   2   0   0   0   2   0   2   2   0   2   0   2   2   0   2   0   0   2   2   2   2   2   0   0   2   2   0   0   2   2   2   2   2   2   2   0   2   0   0   0   0   0   0   2   0   0   2   0   2   0   2   2   2   0   2   2   2   2   2   2   2   0   0   2   0   0   0   2   0   2   2   0   2   0   2   2   0   0   2   0   2   0   0   0   2   2   2   0   2   2   2   0   0   0   0   2   2   2   2   2   0   0   0   0   2   2   0   0   2   2
 MK-6-8                 0   0   0   2   0   2   2   2   2   0   0   2   0   2   2   0   0   0   0   2   2   2   2   2   2   2   2   2   0   2   0   2   0   2   0   2   0   2   2   0   0   0   2   0   0   2   2   2   2   2   0   0   2   0   0   0   2   0   2   2   2   2   0   0   2   0   0   2   2   0   2   2   2   0   0   2   2   0   0   0   0   2   0   2   2   2   2   2   0   0   0   0   2   0   0   0   2   2   0   2   0   2   2   0   2   0   0   2   2   2   2   2   0   2   2   2   0   0   2   2   2   2   2   2   2   0   2   0   0   0   0   0   0   2   0   0   2   0   2   0   2   2   2   2   2   2   2   0   2   2   2   0   2   2   0   0   2   2   0   2   2   0   2   0   2   2   0   0   2   0   2   0   0   0   2   2   2   0   2   2   0   0   0   0   0   2   2   2   2   2   0   0   0   0   2   0   0   0   2   2
 MK-6-9                 0   0   0   2   0   2   2   2   2   2   0   2   0   2   2   0   0   0   0   0   2   2   2   2   2   2   2   2   0   2   0   0   0   2   0   2   0   0   2   0   0   0   0   2   0   2   2   2   2   2   0   0   2   0   0   0   2   0   2   2   2   2   0   0   2   0   0   2   2   0   2   2   2   0   2   2   2   0   0   0   0   2   0   2   0   2   2   2   0   2   0   0   2   0   0   0   2   2   0   2   0   2   2   0   2   0   0   2   2   2   2   2   0   2   2   2   0   2   2   2   2   2   2   2   2   0   2   0   0   0   0   0   0   2   0   2   2   0   2   0   2   2   2   2   2   2   2   0   2   2   2   0   2   0   0   2   0   2   0   2   2   0   2   2   2   2   0   0   2   0   2   0   0   0   2   2   2   0   2   2   2   0   0   0   0   2   2   2   2   2   0   0   0   0   2   0   0   0   2   2
 MK-6-10                0   2   0   2   0   2   2   2   2   2   0   2   2   2   2   0   0   0   0   0   2   2   2   2   2   2   2   2   2   0   0   0   0   0   0   2   0   0   2   0   0   2   0   2   0   2   2   2   2   2   0   0   2   0   0   0   2   0   2   0   2   2   0   2   2   0   2   2   2   2   2   2   2   0   2   2   2   0   0   0   0   0   0   2   2   2   2   2   2   2   0   0   2   0   0   0   2   0   0   2   2   2   2   0   2   0   0   2   2   2   2   2   0   2   2   2   0   2   2   2   2   0   2   2   2   0   0   0   2   0   0   0   0   0   0   2   2   0   2   0   2   2   2   2   2   2   2   0   2   2   2   0   2   0   0   2   2   2   0   2   2   0   2   2   2   0   2   0   2   2   2   0   0   0   2   2   2   0   2   2   2   0   0   0   0   2   2   2   2   2   2   0   0   0   2   0   0   0   2   2
 MK-6-11                0   2   0   2   0   2   2   0   0   2   0   2   2   2   2   0   0   0   0   0   2   2   2   2   2   2   2   2   2   2   0   0   0   0   0   2   0   0   2   0   0   2   0   2   0   2   2   2   0   2   0   0   2   0   0   2   2   0   2   0   2   2   0   2   2   0   2   2   0   2   2   2   2   0   2   2   2   0   0   0   0   0   2   2   2   2   2   2   2   0   0   0   0   0   0   0   2   0   0   2   2   2   2   0   2   0   0   2   2   2   2   2   0   2   2   2   0   2   2   0   2   0   0   0   2   0   0   0   2   0   0   0   0   0   0   2   2   0   2   0   2   2   2   2   2   2   2   0   2   2   2   0   2   0   0   2   2   0   0   2   2   0   2   2   2   0   2   0   2   2   2   0   0   0   2   2   2   0   2   2   2   0   0   0   0   2   2   2   2   2   2   0   0   0   2   0   0   2   2   2
 MK-6-12                0   2   0   0   2   2   2   0   0   2   0   2   0   2   2   0   0   0   0   0   2   2   2   2   2   2   2   2   2   2   0   0   0   0   0   2   0   0   2   0   0   2   0   2   0   0   2   2   0   2   0   0   2   0   0   2   0   0   2   0   2   0   0   2   2   0   2   2   0   2   2   2   2   0   2   2   2   2   0   0   0   0   2   2   2   2   2   2   2   0   0   0   0   0   0   0   2   0   0   2   2   2   2   0   2   0   2   2   2   2   2   2   0   2   2   2   0   2   2   0   2   2   0   0   2   0   0   0   2   0   2   0   0   2   0   0   2   0   2   0   2   2   2   2   2   2   2   2   0   2   2   0   2   0   0   2   2   0   0   2   0   2   0   2   2   0   2   0   2   2   2   0   0   0   2   0   0   0   2   2   2   0   0   0   0   0   2   2   2   2   2   0   0   0   2   0   0   0   2   2
 MK-6-13                0   2   0   0   2   2   2   0   0   2   2   2   0   2   2   0   0   0   0   0   2   2   2   2   2   0   2   2   2   2   0   0   0   0   0   2   0   0   0   0   0   2   0   2   0   0   2   2   0   2   0   0   2   0   0   2   2   0   2   0   0   0   0   2   2   0   0   2   0   2   2   0   2   0   2   2   2   2   2   0   0   0   2   0   2   2   2   2   2   0   0   0   0   0   0   2   2   0   0   2   2   2   2   0   2   0   2   2   2   2   2   2   2   2   2   2   0   2   0   0   2   2   0   0   2   0   0   0   0   0   2   2   0   2   0   0   2   0   0   2   2   2   2   2   2   2   2   0   0   2   2   0   2   0   0   2   2   0   0   2   0   0   0   0   2   0   2   0   2   0   2   0   0   0   2   0   0   0   2   2   2   0   0   0   0   2   2   2   2   2   2   0   2   0   2   0   0   0   2   2
 MK-6-14                0   2   0   0   2   2   2   0   0   2   0   2   0   0   2   0   0   0   0   0   0   2   2   2   2   2   2   2   2   2   0   0   0   0   0   2   0   0   0   0   0   2   0   2   0   0   2   2   0   2   0   2   2   2   0   2   2   0   2   0   0   0   0   2   2   0   0   2   0   0   2   0   2   0   2   2   2   2   2   0   0   0   2   0   2   2   2   0   2   0   0   0   0   0   0   2   2   0   0   2   2   2   2   0   2   0   2   2   2   2   2   2   2   2   2   2   0   2   0   0   2   2   0   0   2   0   0   0   0   0   2   2   0   0   0   0   2   0   0   2   2   2   0   2   2   2   2   0   0   2   2   0   2   0   0   2   2   0   0   2   0   0   0   0   2   0   2   0   2   0   2   0   0   0   0   0   0   0   2   2   2   0   0   0   0   2   2   2   2   2   2   0   2   0   2   0   0   0   2   2
 MK-6-15                0   2   0   0   2   0   2   0   0   2   0   2   0   0   2   0   0   2   0   0   0   2   2   2   2   2   2   2   2   2   0   0   0   2   0   2   0   0   0   0   0   2   0   2   0   0   2   2   0   2   0   2   2   2   0   0   2   0   2   0   0   2   0   2   2   0   0   0   0   0   0   0   2   2   2   2   2   2   2   0   0   2   2   2   2   0   2   0   2   0   0   0   0   0   0   2   2   0   0   2   0   2   2   0   2   0   2   2   2   2   2   2   2   2   2   0   0   2   0   0   2   2   0   0   2   0   2   0   0   0   2   2   0   0   0   0   2   0   0   2   2   2   0   2   2   0   2   0   0   2   2   0   2   0   0   2   2   0   0   2   0   0   0   0   0   0   2   0   2   0   2   0   0   0   0   2   0   0   2   2   2   0   0   0   0   2   2   0   2   2   2   0   2   0   2   2   0   0   2   2
 MK-6-16                0   2   0   0   2   2   2   2   0   2   0   2   0   0   2   0   0   2   0   0   0   2   2   2   2   2   2   2   2   0   0   0   2   2   0   2   0   0   2   0   0   2   0   2   0   0   2   2   0   2   0   2   2   2   0   0   2   0   0   0   0   2   0   2   2   0   0   0   0   0   2   0   2   2   2   2   2   2   2   0   0   2   2   2   2   0   2   0   2   0   0   2   0   0   0   2   2   0   0   2   0   2   2   0   2   0   2   2   2   2   2   2   2   2   2   0   0   0   0   0   2   2   0   2   2   0   2   0   0   0   2   2   0   0   0   0   2   2   0   2   2   2   0   2   2   0   0   0   0   2   2   0   2   0   0   2   0   0   0   2   0   0   0   2   0   0   2   0   2   2   2   2   2   0   0   2   0   0   0   2   2   0   0   0   0   2   0   0   2   2   2   0   2   0   2   2   0   0   2   2
 
!****************************************** Phenotypic Data **********************************************************
!-100.0 is resevred for missing phenotype
SimulatedTrait1        12.8724   14.6071   16.1258   15.2799   13.4684   17.4363   16.2944   16.2310   14.9228   15.5194   14.2662   14.2888   14.2242   15.7788   16.3145   16.1896   12.8449   15.9758   16.0930   13.7914   13.8313   16.5214   14.9626   17.0067   18.3699   11.7383   15.8927   15.3928   16.7446   13.5911   16.6410   16.3370   14.9995   15.1075   13.3967   15.8058   15.9161   14.0788   14.3201   14.0054   14.6143   16.5846   13.9555   13.0305   14.2125   15.5422   16.6472   13.4295   14.8266   16.0085   16.1660   14.7195   16.9965   16.6885   15.8793   16.2952   13.8085   13.6104   15.0922   14.5403   16.4401   14.6351   14.4380   14.4833   16.6532   13.6758   13.5638   14.1824   12.9311   14.3498   13.9106   11.5216   16.2692   15.7253   12.8188   15.8572   15.8303   15.1400   15.6399   16.0025   16.4300   16.5222   14.9703   14.9565   15.7120   13.9065   13.8257   14.1549   13.1474   14.3509   14.0795   13.8114   16.3851   15.0661   13.8687   13.6110   15.3880   14.0771   15.2055   13.8820   15.8874   15.8543   16.1052   15.6866   16.7870   14.7273   16.4584   14.5696   13.8152   14.0999   14.1857   17.6342   15.7857   14.9977   14.1853   15.3273   15.9029   15.4431   15.6066   14.2288   14.6807   13.6709   15.1585   15.6150   15.4607   16.9508   16.3823   15.8156   17.3632   15.5232   13.1291   15.1309   16.2133   15.0782   12.8280   15.1827   14.7557   13.8354   16.3879   15.1785   13.4334   13.6849   14.7950   15.0492   14.9543   15.2295   13.2719   14.6950   14.9160   15.1203   14.2492   14.4233   15.5204   15.2402   14.2395   14.8269   15.2192   12.9784   17.5245   18.0924   15.8383   17.0297   13.6578   14.1528   16.7082   14.1053   15.6137   14.8181   15.4648   15.3190   15.6608   14.8772   15.4776   15.1601   14.0698   16.9623   14.6423   14.7641   15.5308   15.4375   12.8278   12.8305   13.3444   14.1392   15.2973   14.4951   14.3885   17.5085   14.1278   16.5508   17.4900   15.4848   15.6143   14.1031   15.1967   15.1163   15.2511   16.3180   16.6034   16.3536
SimulatedTrait2         9.8765    8.9137   10.1482    9.0797    9.8819    9.2685   10.1897    9.5365   10.6506    8.7994   11.1024   10.3952   10.8791    9.9422    9.8100    9.6226   10.7503    9.9550    9.2625    9.8886   11.1336   10.3466    9.9349    9.5433    9.6980    9.9795    9.7323   10.3806    8.7835   10.1680    9.2002    9.7913   10.5150   11.3746    9.1470    9.0826    9.6670   10.2827    9.7645   11.0289   10.5283    9.8969   10.9419   10.2299    9.7468   11.0179    9.5554   11.0064   10.2719    9.5529   10.0550   10.5769    9.4473    9.5735    8.8362   10.4200   10.3598   11.2506    9.8532   10.7357    9.0678    9.1079    9.9613   10.5969    9.7775    9.2739   10.4105    9.5173   10.6912    9.2519   11.0038   10.4164    9.7334    9.2807   10.7321    9.0698    9.1840    9.9871    9.7371    9.3086    9.6750    9.8952    9.0269   10.6431    9.7522   10.6910   10.6461   10.9177   10.1528   10.0516   10.4213    9.8951    9.2937   10.4033   11.1926   10.1271   10.7723   11.2364   10.1914   10.7172   10.2688   10.2308    9.6341   10.0598   10.2691   10.6312    9.3612   10.2862   11.2624   10.8569   10.3256    9.2198    9.5533    9.6257    9.7679   11.1336   10.4613   10.3405    9.9327   10.9122   10.9829   10.3938   10.1242    9.2137    8.8255    9.6765    9.1558    9.4001    8.9350   10.2845   10.7714    9.8295    8.7416    9.3206   10.8126    9.1111   10.5833    9.6170    9.3828    9.0329    9.6442   10.2478   10.0163    9.2775    9.1388    9.6509   10.2758    9.1479    9.0791   10.0957   10.9377   10.5589   10.0833    9.9284   11.0020    9.6818   10.0580   10.8919    8.8783    8.7958    9.8495    9.3986   10.0473    9.8205    9.9264    9.6390    9.1442   10.6211   10.4274   10.2425    9.8642   10.4449    9.0719    9.1039   10.4861    9.0945    9.6170    9.8824   10.2359   10.3955    9.9202   12.0120   10.4486    9.5290    9.9379   11.0555   10.4648    9.5382   11.0624    9.4784    9.8223    9.4481   10.5952    9.2673    9.8798    9.6090    9.8432    9.4126   10.2957    9.4390
 
