# Supplementary material for: Inclusive Composite Interval Mapping of QTL by Environment Interactions in Biparental Populations
Source: PLoS One. 2015 Jul 10;10(7):e0132414. doi: 10.1371/journal.pone.0132414 (PMC4498613; doi:10.1371/journal.pone.0132414)
Supplement: S5 File — (ZIP) [file pone.0132414.s005.zip › H=0.5/L1/run_00200.met]

!**********************Note: lines staring with "!" are remarks and will be ignored in the program********************
!*********************************General Information**********************************
!Assuming F1 = P1 x P2, populations available in QTL IciMapping are: 
!  1, P1BC1F1 = P1 x F1, the first backcrossing where P1 is used as the recurrent parent;
!  2, P2BC1F1 = P2 x F1, the first backcrossing where P2 is used as the recurrent parent;
!  3, F1DH, F1-derived doubled haploids; 
!  4, RIL or F1RIL, recombination inbred lines through the repeated selfing of F1;
!  5, P1BC1RIL, recombination inbred lines through the repeated selfing of P1BC1F1;
!  6, P2BC1RIL, recombination inbred lines through the repeated selfing of P2BC1F1;
!  7, F2, the selfing generation of F1;
!  8, F3, the selfing generation of F2;
!  9, P1BC2F1, the second backcrossing where P1 is used as the recurrent parent; 
! 10, P2BC2F1, the second backcrossing where P2 is used as the recurrent parent;
! 11, P1BC2RIL, recombination inred lines through the repeated selfing of P1BC2F1; 
! 12, P2BC2RIL, recombination inred lines through the repeated selfing of P2BC2F1; 
! 13, P1BC1F2, the selfing generation of P1BC1F1; 
! 14, P2BC1F2, the selfing generation of P2BC1F1; 
! 15, P1BC2F2, the selfing generation of P1BC2F1; 
! 16, P2BC2F2, the selfing generation of P2BC2F1; 
! 17, P1BC1DH, P1BC1F1-derived doubled haploids; 
! 18, P2BC1DH, P2BC1F1-derived doubled haploids; 
! 19, P1BC2DH, P1BC2F1-derived doubled haploids; 
! 20, P2BC2DH, P2BC2F1-derived doubled haploids; 
   3      !Mapping Population (see remarks above)
   2      !Mapping Function (1 for Kosambi; 2 for Haldane; 3 for Morgan)
   2      !Marker Space Type (1 for intervals; 2 for positions)
   1      !Marker Space Unit(1 for centiMorgans; 2 for Morgan)
   6      !Number of Chromosomes (or Linkage Groups)
 200      !Size of the mapping population
   2      !Number of environments
 
!***************************************** Chromosomes and Linkage Maps **********************************************
!Chromosome                 NumMarkers
-CH1                        16
-CH2                        16
-CH3                        16
-CH4                        16
-CH5                        16
-CH6                        16
!Linkage map (Marker name followed by position or the interval length)
 MK-1-1                1     0.000
 MK-1-2                1    10.000
 MK-1-3                1    20.000
 MK-1-4                1    30.000
 MK-1-5                1    40.000
 MK-1-6                1    50.000
 MK-1-7                1    60.000
 MK-1-8                1    70.000
 MK-1-9                1    80.000
 MK-1-10               1    90.000
 MK-1-11               1   100.000
 MK-1-12               1   110.000
 MK-1-13               1   120.000
 MK-1-14               1   130.000
 MK-1-15               1   140.000
 MK-1-16               1   150.000
 MK-2-1                2     0.000
 MK-2-2                2    10.000
 MK-2-3                2    20.000
 MK-2-4                2    30.000
 MK-2-5                2    40.000
 MK-2-6                2    50.000
 MK-2-7                2    60.000
 MK-2-8                2    70.000
 MK-2-9                2    80.000
 MK-2-10               2    90.000
 MK-2-11               2   100.000
 MK-2-12               2   110.000
 MK-2-13               2   120.000
 MK-2-14               2   130.000
 MK-2-15               2   140.000
 MK-2-16               2   150.000
 MK-3-1                3     0.000
 MK-3-2                3    10.000
 MK-3-3                3    20.000
 MK-3-4                3    30.000
 MK-3-5                3    40.000
 MK-3-6                3    50.000
 MK-3-7                3    60.000
 MK-3-8                3    70.000
 MK-3-9                3    80.000
 MK-3-10               3    90.000
 MK-3-11               3   100.000
 MK-3-12               3   110.000
 MK-3-13               3   120.000
 MK-3-14               3   130.000
 MK-3-15               3   140.000
 MK-3-16               3   150.000
 MK-4-1                4     0.000
 MK-4-2                4    10.000
 MK-4-3                4    20.000
 MK-4-4                4    30.000
 MK-4-5                4    40.000
 MK-4-6                4    50.000
 MK-4-7                4    60.000
 MK-4-8                4    70.000
 MK-4-9                4    80.000
 MK-4-10               4    90.000
 MK-4-11               4   100.000
 MK-4-12               4   110.000
 MK-4-13               4   120.000
 MK-4-14               4   130.000
 MK-4-15               4   140.000
 MK-4-16               4   150.000
 MK-5-1                5     0.000
 MK-5-2                5    10.000
 MK-5-3                5    20.000
 MK-5-4                5    30.000
 MK-5-5                5    40.000
 MK-5-6                5    50.000
 MK-5-7                5    60.000
 MK-5-8                5    70.000
 MK-5-9                5    80.000
 MK-5-10               5    90.000
 MK-5-11               5   100.000
 MK-5-12               5   110.000
 MK-5-13               5   120.000
 MK-5-14               5   130.000
 MK-5-15               5   140.000
 MK-5-16               5   150.000
 MK-6-1                6     0.000
 MK-6-2                6    10.000
 MK-6-3                6    20.000
 MK-6-4                6    30.000
 MK-6-5                6    40.000
 MK-6-6                6    50.000
 MK-6-7                6    60.000
 MK-6-8                6    70.000
 MK-6-9                6    80.000
 MK-6-10               6    90.000
 MK-6-11               6   100.000
 MK-6-12               6   110.000
 MK-6-13               6   120.000
 MK-6-14               6   130.000
 MK-6-15               6   140.000
 MK-6-16               6   150.000
!*********************************** Marker Types ********************************************************************
!Co-dominant marker: When heterozygote F1 is present, P1 is coded as 2, F1 is coded as 1, and P2 is coded as 0; Otherwise, P1 is coded as 2, and P2 is coded as 0. 
!Dominant marker: When heterozygote F1 is present, P1 and F1 are coded as 12, and P2 is coded as 0; Otherwise, P1 is coded as 2, and P2 is coded as 0.  
!Recessive markers: When heterozygote F1 is present, P1 is coded as 2, and F1 and P2 are coded as 10; Otherwise, P1 is coded as 2, and P2 is coded as 0. 
!Missing marker is coded as -1. 
 MK-1-1                 2   0   2   0   2   2   2   0   0   0   2   0   2   0   2   0   0   0   0   2   2   0   0   2   2   0   2   2   2   0   2   2   2   0   2   0   2   2   0   0   2   0   0   0   2   0   2   2   0   2   0   0   2   0   0   2   2   0   0   0   0   2   0   2   0   0   0   2   0   0   0   0   2   0   0   2   2   2   2   0   0   0   0   0   2   2   0   0   2   0   2   2   2   2   0   0   0   2   0   2   2   2   2   2   2   2   0   2   2   0   2   0   0   2   2   2   2   2   2   0   0   2   2   2   2   0   2   0   2   0   2   0   2   0   2   0   2   2   2   2   2   2   0   0   0   0   0   2   2   2   0   2   2   0   0   0   2   2   0   0   0   2   0   2   2   0   2   0   2   2   0   2   2   0   0   2   0   2   0   2   2   2   0   0   2   0   2   2   0   0   2   0   2   2   2   2   2   0   0   0
 MK-1-2                 2   0   2   0   2   2   2   2   0   0   2   0   2   0   2   0   0   0   0   2   2   0   0   2   2   0   2   2   0   0   2   2   2   0   2   0   2   2   0   0   2   0   2   0   2   0   2   2   0   2   0   0   2   0   0   2   2   0   0   0   0   2   0   0   0   0   0   2   0   0   0   0   2   0   0   2   2   2   2   0   0   0   0   2   2   2   0   0   2   0   2   2   0   2   0   0   0   2   0   2   2   2   2   2   2   2   0   2   2   0   2   0   0   2   2   2   2   2   2   2   0   2   2   2   2   0   2   2   2   0   2   0   2   0   2   0   2   2   2   2   2   0   0   0   0   0   0   2   2   2   0   2   2   0   0   0   0   2   0   0   0   2   0   2   2   0   2   2   2   2   0   2   2   0   0   2   0   2   0   2   2   2   0   0   2   2   2   2   2   0   2   0   0   2   2   2   2   0   0   0
 MK-1-3                 2   0   2   0   2   2   2   2   0   0   2   0   2   0   2   0   0   0   0   2   2   2   0   2   0   0   2   2   0   0   2   2   2   0   2   0   2   2   0   0   2   0   2   0   2   0   2   2   0   2   0   0   2   0   0   2   0   0   0   0   0   2   2   2   0   0   0   2   0   0   0   0   2   0   0   2   2   2   2   2   0   0   0   2   2   2   0   0   2   0   2   2   0   2   0   0   2   2   0   2   2   2   2   2   2   2   0   2   2   0   2   2   2   2   2   2   2   2   2   2   0   2   2   0   2   0   2   2   2   0   2   0   2   0   2   0   2   2   2   2   0   0   0   0   0   0   0   2   2   2   0   2   2   0   2   0   0   2   0   0   0   2   0   2   2   0   2   2   2   2   0   2   2   0   0   2   0   2   0   2   2   2   0   0   2   0   2   2   2   0   2   0   0   2   2   2   0   0   0   0
 MK-1-4                 2   0   2   0   2   2   2   2   0   0   0   0   2   0   2   0   0   2   0   2   2   2   2   2   2   0   2   0   0   0   0   2   2   0   2   0   2   2   0   0   2   0   2   0   2   0   2   2   0   2   2   0   2   0   0   2   2   0   0   0   0   2   0   2   0   0   0   2   0   2   0   0   2   0   0   2   2   2   2   2   0   2   0   2   2   2   0   0   2   0   2   2   0   0   2   0   2   2   0   2   2   2   2   2   2   2   0   2   2   0   2   2   2   2   2   2   2   2   2   2   0   2   2   0   0   0   2   2   0   0   2   2   2   0   2   0   2   2   2   2   0   0   0   0   0   0   0   2   2   2   0   2   2   0   2   0   0   2   0   0   0   2   0   2   2   0   2   2   2   2   0   2   2   0   0   2   0   2   0   2   2   2   0   0   2   0   2   2   2   0   2   2   0   2   2   2   0   0   2   0
 MK-1-5                 2   0   2   0   0   2   2   2   0   0   0   0   2   0   2   0   0   2   0   0   2   2   0   2   2   2   2   2   0   0   0   2   2   2   2   0   2   2   0   0   2   0   2   0   0   0   2   2   0   2   2   0   0   0   0   2   0   0   0   0   0   2   2   2   2   0   0   2   0   2   0   0   0   0   0   2   2   2   2   2   0   2   0   0   2   0   0   2   2   0   2   2   0   0   2   0   2   2   0   2   2   2   0   0   2   2   0   2   2   0   0   2   2   2   0   2   2   2   2   2   0   2   2   0   0   0   2   2   0   0   2   2   0   2   2   0   2   2   2   2   0   0   0   0   0   0   0   2   2   2   0   2   2   0   2   0   0   2   0   0   0   0   2   2   2   0   0   2   2   2   0   2   2   0   0   2   0   0   0   2   2   0   0   2   2   0   2   2   2   0   2   2   0   2   0   2   0   0   2   0
 MK-1-6                 2   0   2   0   0   2   2   0   0   0   0   0   2   0   2   0   2   2   0   0   2   2   0   2   2   2   2   2   2   0   0   0   2   2   0   0   2   2   0   0   2   2   2   0   2   0   2   2   0   2   2   0   0   0   0   2   0   0   0   0   0   2   2   2   2   0   0   2   0   2   0   0   0   0   0   2   2   2   2   2   0   2   0   0   2   0   0   0   2   0   0   2   2   0   2   0   2   2   0   0   2   2   0   0   2   2   2   2   0   0   0   2   2   2   0   2   2   2   2   2   0   2   2   0   0   0   2   2   0   0   2   2   0   2   2   0   2   2   2   2   0   0   0   0   0   0   0   2   2   2   2   2   2   0   0   0   0   0   0   0   0   0   2   2   2   0   0   0   2   2   0   2   2   0   0   2   0   0   2   2   2   0   0   2   2   0   0   2   0   0   2   2   0   2   2   2   0   0   2   0
 MK-1-7                 2   0   2   0   0   2   2   2   0   0   0   0   2   0   2   2   2   2   0   0   2   2   0   2   2   2   2   2   2   0   0   0   2   2   0   0   2   2   0   0   2   2   2   0   2   0   2   2   0   2   2   2   0   0   0   2   0   2   0   2   0   2   2   2   2   0   0   0   0   2   0   0   0   0   0   2   2   2   2   2   2   2   0   0   2   0   0   0   0   0   2   2   2   0   2   0   2   2   0   0   2   2   0   0   2   2   0   2   0   0   0   2   2   2   0   2   2   2   2   2   0   2   2   0   0   0   2   2   0   0   2   2   0   2   2   0   2   2   2   2   0   0   0   0   0   0   0   2   2   2   2   2   2   0   0   0   0   0   0   0   0   0   2   2   2   0   0   0   2   2   0   2   2   0   0   2   0   0   2   2   2   0   0   2   0   0   0   2   0   0   2   2   0   2   2   2   2   0   2   0
 MK-1-8                 2   0   2   0   0   2   2   2   0   0   0   0   2   0   2   2   2   2   0   0   2   2   0   2   2   2   2   2   2   0   0   0   0   2   0   0   2   2   0   0   2   2   2   2   0   0   2   2   0   2   2   2   0   2   0   2   0   2   0   2   0   2   0   2   2   0   0   0   0   2   2   0   0   0   0   2   2   2   2   2   2   2   0   0   2   0   0   0   0   0   2   2   0   0   2   0   2   2   0   2   2   2   0   2   2   2   0   2   0   0   2   2   2   2   0   2   2   2   2   2   0   2   2   0   0   0   2   2   0   0   2   0   0   2   2   0   2   2   2   2   0   0   0   0   0   0   0   2   2   2   2   2   2   0   2   0   0   0   0   0   0   0   0   2   0   0   0   0   2   2   0   2   2   0   0   2   0   0   2   2   2   0   0   2   0   0   2   2   0   0   2   0   0   2   2   2   2   0   2   0
 MK-1-9                 2   0   2   0   0   0   2   2   0   0   0   0   2   0   2   2   2   2   2   0   2   2   0   0   2   2   2   2   2   0   0   0   0   2   0   0   2   2   0   0   2   2   2   2   0   2   2   2   0   2   2   2   0   2   0   2   0   2   0   2   0   2   0   2   2   0   0   0   0   2   2   0   0   0   0   0   2   2   2   2   2   0   0   0   2   2   0   0   0   2   2   2   0   0   2   0   2   2   0   2   2   2   0   2   2   2   0   2   0   0   2   2   2   2   0   2   2   2   2   2   2   2   2   0   0   0   2   2   0   0   2   0   0   2   2   0   2   2   2   2   0   0   2   0   2   0   0   2   0   2   2   2   2   0   2   2   0   0   2   0   0   0   0   2   0   0   0   0   2   2   0   2   2   0   0   2   0   0   2   2   2   0   0   2   0   0   2   2   0   0   2   0   0   2   2   2   2   0   2   0
 MK-1-10                2   0   2   0   2   0   2   2   0   0   0   0   2   0   2   2   2   2   2   0   2   2   0   0   2   2   0   2   2   0   0   0   0   2   0   0   2   2   0   0   2   2   2   2   0   2   2   2   2   2   2   2   0   2   0   2   0   0   0   2   0   2   0   2   2   0   0   0   0   2   2   0   0   0   0   0   2   2   2   2   2   0   0   0   2   2   0   0   2   2   2   2   0   0   2   0   2   2   0   0   2   2   0   2   2   2   0   2   0   2   2   2   2   2   0   2   2   2   2   2   0   2   2   0   0   0   2   2   0   0   2   0   0   2   2   0   2   2   2   2   0   0   0   0   2   0   0   2   0   2   2   2   2   0   2   2   0   2   2   0   0   0   0   0   0   0   0   0   2   2   0   2   2   0   0   2   0   2   2   0   2   0   0   2   0   0   2   2   0   0   2   0   0   2   2   2   2   0   2   0
 MK-1-11                2   0   2   0   2   0   2   2   0   0   0   0   0   0   2   2   2   2   2   0   2   2   0   0   2   2   0   2   2   0   0   0   0   2   0   0   0   2   0   0   2   2   2   2   0   2   2   2   0   2   0   2   0   2   0   2   0   0   0   2   0   2   0   2   2   0   0   0   0   2   2   0   0   0   0   0   2   2   2   2   2   0   0   0   2   2   0   0   2   2   2   0   0   0   2   0   2   2   0   0   2   2   2   2   2   2   2   2   0   2   2   2   2   2   0   2   2   2   2   2   0   0   0   0   0   0   2   2   0   0   2   0   0   2   2   0   2   2   2   2   0   0   0   0   2   0   0   2   0   2   2   2   2   0   2   2   0   2   2   0   0   0   2   0   0   0   0   0   2   2   0   2   2   0   0   2   0   2   2   0   2   0   0   0   0   0   2   2   0   0   2   0   2   2   2   2   2   0   2   0
 MK-1-12                2   0   2   2   2   0   2   2   0   0   2   0   0   0   2   0   2   2   2   0   2   2   2   2   2   2   0   2   2   0   0   0   0   2   0   0   0   0   0   0   2   2   2   2   0   2   2   2   2   2   0   2   0   0   0   2   0   0   2   2   0   2   0   2   2   0   0   0   0   2   2   0   0   0   0   0   2   2   2   2   2   0   0   0   2   2   0   0   0   2   2   0   0   0   2   0   2   2   0   2   2   2   2   0   2   2   2   2   0   2   2   2   2   2   0   2   2   2   2   2   0   2   0   0   0   2   2   2   0   0   2   0   0   2   2   0   0   2   2   0   0   0   0   0   2   0   0   2   0   2   2   2   2   0   2   2   0   2   2   0   0   0   2   0   0   2   0   0   2   2   0   0   2   0   0   2   0   2   2   0   2   0   0   0   0   0   2   2   0   0   2   0   2   2   2   2   2   0   2   0
 MK-1-13                2   0   2   2   2   0   2   2   0   0   0   0   0   0   2   0   2   2   2   0   2   2   2   2   2   2   2   2   2   0   2   0   0   2   0   0   0   0   0   0   2   2   2   2   0   2   2   2   2   2   0   2   0   0   0   2   0   0   2   2   2   2   0   2   2   0   0   0   0   2   2   0   0   0   0   0   2   2   2   2   2   0   2   0   2   0   0   0   2   2   0   0   0   0   2   0   2   2   0   2   2   2   2   0   2   2   0   2   0   2   2   0   2   2   0   2   2   2   0   2   0   2   0   0   2   2   2   2   0   0   0   0   2   2   2   0   0   2   2   0   0   0   0   0   2   2   0   2   0   2   2   2   2   0   2   2   0   2   2   0   0   2   2   0   0   2   0   0   0   2   0   0   2   0   0   2   2   2   2   0   2   0   0   0   2   0   2   2   0   0   2   0   2   2   2   2   2   0   2   0
 MK-1-14                2   0   2   2   2   0   2   2   0   0   2   0   0   0   2   0   2   2   2   0   2   2   2   2   2   2   2   2   2   0   2   0   0   2   0   0   0   0   0   0   2   2   2   2   0   2   2   2   2   0   0   2   0   2   0   2   0   0   2   2   2   2   0   2   2   0   0   0   0   2   2   0   0   0   0   0   2   2   2   2   2   0   2   2   0   0   0   0   2   2   0   2   0   0   2   0   2   2   0   2   2   2   2   0   2   0   0   2   0   2   2   0   2   2   0   2   2   2   0   0   0   2   0   2   2   2   2   2   0   2   0   0   2   0   2   0   0   2   2   0   0   0   0   0   2   2   0   2   0   2   2   2   2   0   2   2   0   2   2   0   0   2   2   2   0   2   0   0   0   2   0   0   2   0   0   2   0   2   2   0   2   0   0   0   2   0   2   0   0   0   2   0   2   2   2   2   2   2   2   2
 MK-1-15                2   0   2   2   2   0   2   0   0   0   2   0   0   0   2   0   0   2   2   0   2   2   2   2   2   2   0   2   2   0   2   0   0   2   0   0   0   0   0   0   2   2   2   2   0   2   2   2   2   0   2   2   0   2   0   2   0   0   2   2   2   2   0   0   2   0   0   0   0   2   2   0   0   2   0   0   2   2   2   2   0   0   2   2   2   0   0   0   2   2   0   2   0   0   2   2   2   2   0   2   2   2   0   0   2   0   2   2   0   2   2   0   2   2   0   2   2   2   0   0   0   0   0   2   2   2   2   0   0   2   0   0   2   0   2   0   0   2   2   0   0   0   0   0   2   2   0   2   0   2   0   2   2   0   2   2   0   2   2   0   0   2   2   2   0   2   0   0   0   2   0   0   2   0   0   2   0   2   2   0   2   0   0   0   2   0   2   0   0   2   2   0   2   2   2   2   2   2   2   2
 MK-1-16                2   0   2   2   2   0   2   0   0   0   2   0   2   0   2   2   0   2   2   0   2   2   2   2   2   2   2   2   0   0   2   0   0   2   0   0   0   0   0   0   2   0   2   2   0   2   2   2   2   0   2   2   0   2   0   2   2   0   2   2   2   2   0   0   2   0   0   0   0   2   0   0   0   0   0   0   2   2   2   0   0   0   2   2   2   0   0   0   2   2   2   2   0   0   2   2   2   2   0   2   2   2   0   0   2   0   2   2   0   2   2   2   0   2   0   2   2   2   0   0   0   0   0   0   2   2   0   0   0   2   0   2   2   0   2   0   0   2   2   0   0   0   2   0   2   2   0   2   0   2   0   2   2   0   2   2   0   2   2   0   0   2   0   2   0   2   0   0   0   2   0   0   2   0   0   2   0   2   2   0   2   0   0   0   2   0   2   0   0   2   2   0   2   2   2   2   2   2   2   2
 MK-2-1                 0   0   2   2   2   2   0   2   0   0   2   2   2   0   0   0   2   0   0   0   2   2   0   2   0   2   0   0   2   2   0   0   2   0   2   2   2   2   0   2   0   2   0   2   0   0   0   2   2   0   2   0   2   2   2   2   2   2   0   2   2   0   2   2   2   0   0   2   0   0   2   2   0   2   2   2   0   0   2   0   2   2   0   2   2   2   2   2   0   2   0   2   2   2   0   2   2   2   2   2   2   0   2   0   2   2   2   2   2   0   0   0   2   2   2   0   0   2   0   2   2   0   0   2   2   2   2   2   0   2   0   2   2   0   0   0   0   2   0   2   0   0   2   0   0   0   0   2   2   2   2   2   0   2   2   0   2   2   2   0   2   2   0   0   2   2   0   0   0   2   0   0   0   0   0   2   0   0   2   2   2   0   2   0   2   2   2   0   0   0   2   0   2   2   2   2   0   2   0   0
 MK-2-2                 0   0   2   2   2   2   0   2   0   0   2   2   2   0   0   0   2   0   0   0   2   0   0   2   0   2   0   0   2   2   0   0   2   0   2   2   0   2   0   0   0   2   0   2   0   0   0   0   2   0   2   2   2   0   2   2   2   2   0   2   2   0   0   2   2   0   0   2   0   0   2   2   2   2   2   2   0   0   2   0   2   2   2   2   2   2   2   2   0   2   0   0   2   2   0   2   2   2   2   2   0   0   2   0   2   2   2   2   2   0   0   0   2   2   2   0   0   2   0   2   0   0   0   2   2   2   2   0   0   2   0   2   2   2   0   0   2   2   0   2   0   0   2   0   0   0   0   0   2   2   2   2   0   0   2   0   2   2   2   0   2   2   0   0   2   2   0   0   0   2   0   0   2   0   0   2   0   0   2   2   2   0   2   0   2   2   2   0   2   0   2   0   2   0   2   2   0   2   0   0
 MK-2-3                 0   0   0   2   2   2   0   2   0   2   2   2   2   0   0   0   2   2   0   0   2   0   2   2   0   2   2   0   2   0   0   0   2   2   2   2   0   2   0   0   0   2   2   2   0   0   0   0   2   0   2   2   2   0   2   2   2   2   0   2   2   2   2   0   2   0   0   2   0   0   2   2   2   0   2   0   0   0   2   0   2   2   2   2   2   2   2   2   0   2   0   0   2   2   0   2   2   2   2   2   0   0   2   0   2   2   2   2   2   0   0   0   2   2   0   0   0   2   0   2   0   2   2   2   2   2   2   0   0   2   0   2   2   2   2   0   2   2   0   0   0   0   2   0   0   0   2   0   2   2   2   2   0   0   2   0   2   2   2   0   2   2   0   0   2   2   0   0   0   2   0   0   2   0   0   2   2   0   2   2   2   0   2   0   2   2   2   0   2   0   2   0   2   0   2   2   0   2   0   0
 MK-2-4                 0   0   0   2   2   2   0   2   0   2   2   2   2   0   0   0   2   2   0   0   2   0   2   2   0   2   2   0   2   0   0   0   2   2   0   2   0   2   0   0   0   0   0   2   0   0   0   2   2   0   2   2   2   2   2   2   0   2   0   2   2   2   2   0   2   0   0   2   0   0   2   2   2   0   2   0   0   0   0   0   0   2   2   2   2   0   2   2   0   2   0   0   0   2   0   2   2   2   0   2   2   0   2   0   2   2   2   2   2   2   0   0   2   2   0   0   0   2   0   2   0   2   2   2   2   0   2   0   0   2   0   0   2   2   2   0   2   2   2   0   0   0   2   2   0   0   2   0   2   2   2   0   0   0   0   0   2   2   2   0   2   2   0   0   2   2   0   0   0   2   0   0   2   0   0   2   2   0   0   2   2   0   2   0   2   2   2   2   2   0   2   0   2   0   2   2   0   0   0   0
 MK-2-5                 0   0   0   2   0   2   0   2   0   2   2   2   2   2   0   0   2   2   0   0   2   2   2   2   0   2   2   0   2   0   2   0   2   2   0   2   0   2   0   0   0   0   0   2   0   0   2   2   0   0   2   0   2   2   2   2   0   2   0   2   2   2   2   0   2   0   0   2   0   0   2   2   2   0   2   0   0   0   0   0   0   2   2   2   2   0   2   2   0   0   0   0   0   2   0   2   2   2   0   0   2   0   2   0   2   2   2   0   2   0   0   2   2   0   0   0   0   2   0   2   0   0   2   2   2   0   2   0   2   2   0   0   0   0   2   0   2   2   2   0   0   2   0   0   0   0   2   0   2   2   0   2   0   0   2   0   2   2   2   0   2   2   0   2   2   2   0   0   0   0   0   0   2   0   0   2   2   0   2   2   2   0   2   0   0   2   2   2   2   0   2   0   0   0   2   2   0   0   0   0
 MK-2-6                 0   2   0   2   0   2   0   2   0   2   2   2   2   2   0   2   2   2   0   0   2   2   0   2   0   2   2   0   0   0   2   0   0   2   0   2   0   2   0   0   0   0   2   2   2   0   2   2   0   0   2   0   2   2   2   2   0   2   0   2   2   2   2   0   0   0   2   0   0   0   2   2   2   0   0   0   0   0   0   0   0   2   2   2   2   0   0   2   0   0   0   0   0   0   0   0   2   2   0   0   2   0   2   0   2   0   2   0   2   0   0   2   0   0   0   0   0   2   2   2   0   0   2   2   2   0   2   0   2   2   0   2   2   0   2   0   2   2   2   0   0   2   0   0   0   0   2   2   2   2   0   2   2   0   2   0   2   2   2   0   2   2   0   2   2   2   2   0   0   0   0   0   2   0   0   2   2   0   2   2   2   0   2   0   0   2   2   2   2   0   2   0   0   0   2   2   0   2   0   0
 MK-2-7                 0   2   0   2   2   2   0   2   0   2   2   2   2   0   0   2   2   2   0   0   2   2   0   2   0   2   2   0   0   0   2   0   0   2   0   2   0   2   0   0   0   0   2   0   2   0   0   2   0   0   2   0   2   2   2   2   0   2   0   2   2   2   2   0   0   0   2   0   0   0   2   2   2   0   0   0   0   0   0   0   0   2   2   2   0   0   0   2   0   0   0   0   0   0   0   0   2   2   0   2   2   2   2   0   2   0   2   0   2   0   0   2   2   0   0   2   2   2   2   2   0   0   2   2   2   0   2   0   2   2   0   2   2   0   2   0   2   2   2   0   0   2   2   0   0   0   2   2   2   2   0   2   2   0   0   0   2   2   2   0   0   2   0   0   0   2   2   0   0   0   0   0   2   0   0   2   2   0   2   2   2   0   2   0   0   2   2   2   2   0   2   0   2   0   2   2   0   2   0   0
 MK-2-8                 0   2   0   2   2   2   0   2   0   0   2   2   2   0   0   2   0   2   0   0   2   2   0   2   0   2   2   0   0   0   2   0   0   2   0   0   0   2   0   0   0   0   2   0   2   0   0   2   0   0   0   0   2   2   2   2   0   2   0   2   0   2   2   0   0   0   2   0   0   0   2   2   2   0   0   0   0   2   0   0   0   2   2   2   0   0   0   0   0   2   0   0   0   0   0   0   2   2   0   2   0   2   2   0   2   2   2   0   2   0   0   2   2   0   2   2   2   2   2   2   0   0   0   2   2   0   2   0   2   2   0   2   2   0   0   0   2   2   2   0   0   2   2   0   0   0   2   2   2   2   0   2   0   0   0   0   2   2   2   0   0   2   0   0   0   2   2   2   0   0   0   0   2   0   0   2   2   0   2   0   2   0   2   0   0   2   2   2   2   0   2   0   2   0   2   2   0   2   0   0
 MK-2-9                 0   2   0   2   2   2   0   2   0   0   2   2   2   0   0   2   0   2   0   0   2   2   0   2   0   2   2   2   0   0   2   0   0   2   0   0   0   2   0   0   0   0   2   0   2   0   0   2   0   0   0   0   2   2   2   2   0   2   0   2   0   2   2   2   0   0   2   0   0   0   2   2   2   0   2   0   0   2   0   0   0   2   2   2   0   0   0   0   0   2   0   0   0   0   0   0   2   2   0   2   0   2   2   0   2   2   2   0   2   0   0   2   2   0   2   0   2   2   2   2   0   0   0   2   2   0   2   0   2   2   0   2   0   0   0   0   2   2   2   0   0   2   2   0   0   0   2   2   2   0   0   2   0   2   2   0   2   2   2   0   2   2   0   0   0   2   0   2   0   0   0   0   2   0   0   2   2   0   2   2   2   0   2   0   0   2   2   2   2   0   2   0   2   0   2   2   0   2   0   0
 MK-2-10                0   2   0   2   2   2   0   2   2   0   2   2   2   0   0   2   0   2   0   0   2   2   0   2   0   2   2   2   0   0   2   0   0   2   0   0   0   2   2   0   0   2   2   0   2   0   0   2   0   0   0   0   2   2   2   2   0   2   0   2   0   2   2   2   0   0   2   0   0   0   0   2   2   0   2   2   0   2   0   0   0   2   2   2   0   0   0   0   0   2   0   0   0   0   0   0   2   2   2   2   0   2   2   0   0   2   2   0   2   0   0   2   2   0   0   0   2   2   2   2   0   0   0   2   2   0   2   0   2   0   0   2   0   0   0   0   2   2   2   0   0   2   2   2   0   0   2   2   2   0   0   2   0   2   2   0   2   2   2   0   2   2   0   2   0   2   0   2   0   0   0   0   2   0   0   2   2   0   2   2   2   0   2   0   0   2   2   0   2   0   0   0   2   0   2   2   0   2   0   0
 MK-2-11                0   2   2   2   2   2   0   2   2   0   2   2   2   0   0   2   0   2   0   0   2   2   0   2   0   2   2   0   0   0   2   2   0   2   2   0   0   2   2   0   0   2   2   0   2   0   0   2   0   0   0   0   2   2   2   2   0   2   0   2   2   2   2   2   2   0   2   0   0   0   0   2   2   0   2   0   0   2   0   0   0   2   2   2   0   2   0   0   0   2   0   0   0   0   0   0   2   2   2   2   0   0   2   0   0   2   2   0   2   0   2   2   2   0   0   0   2   2   2   2   0   0   0   0   2   0   2   0   2   0   0   2   0   2   0   0   2   2   2   0   0   2   2   2   0   0   2   2   2   0   0   2   0   2   2   0   2   2   2   0   2   2   0   2   0   2   0   2   0   0   0   0   2   0   0   0   2   0   2   0   2   0   0   0   0   2   2   0   2   0   2   0   2   0   2   2   0   2   0   0
 MK-2-12                0   2   2   2   2   2   0   2   2   0   2   2   2   0   0   0   0   2   0   0   2   2   0   2   0   2   2   0   0   0   2   2   0   2   2   0   0   2   2   0   0   2   2   0   2   0   0   0   0   0   2   0   2   2   2   2   0   2   0   2   0   2   2   2   2   0   2   0   0   0   0   2   2   0   2   0   0   2   0   0   0   2   2   2   0   2   2   0   0   2   0   0   0   0   0   0   2   0   2   2   0   0   2   0   0   2   2   0   2   0   2   2   2   0   0   0   2   2   2   2   0   0   0   0   2   0   0   2   2   0   0   2   0   2   0   0   2   2   2   0   0   2   2   2   0   0   2   2   2   0   0   2   0   2   2   0   2   2   2   0   2   2   0   2   0   2   0   2   0   0   0   0   2   0   0   0   2   0   2   0   2   2   0   0   2   2   2   2   2   0   2   0   2   0   2   2   0   2   0   2
 MK-2-13                0   0   2   2   2   2   0   0   2   0   0   2   2   0   0   0   0   2   0   0   2   2   0   2   0   2   2   0   0   0   2   2   0   2   2   0   0   2   2   0   2   2   2   0   2   0   0   0   2   0   2   0   2   2   0   2   0   2   0   0   0   2   2   2   0   0   2   0   0   0   0   2   2   0   2   0   0   0   0   0   0   0   2   0   0   2   2   0   0   2   0   0   0   2   2   0   2   0   2   2   0   0   2   0   0   2   2   0   2   0   2   0   2   0   0   0   2   2   2   2   0   0   2   0   2   0   0   2   2   0   0   2   0   0   0   2   2   2   2   0   0   2   2   2   0   0   2   2   2   0   0   2   0   2   2   0   2   2   2   2   2   2   0   2   0   2   0   0   0   2   2   0   2   0   0   0   2   0   0   0   0   2   0   0   2   2   2   2   2   0   2   0   2   0   2   2   0   0   0   2
 MK-2-14                0   0   0   2   2   2   0   0   2   0   0   2   2   2   0   0   2   2   0   0   2   0   0   2   0   2   2   0   0   0   2   2   0   2   2   0   0   2   2   0   2   2   0   0   0   0   0   0   2   0   2   0   0   2   0   0   0   2   2   2   0   2   2   2   0   0   2   0   0   0   0   2   2   0   2   0   0   0   0   0   0   0   2   0   0   2   2   0   0   2   0   0   0   2   2   0   2   0   0   2   0   0   2   0   0   2   0   0   2   0   2   0   2   0   0   0   2   2   2   0   0   0   2   2   2   0   0   2   2   0   0   0   0   0   0   2   2   2   2   0   0   2   2   2   0   2   2   2   2   0   0   2   0   2   2   0   2   2   2   0   0   2   0   2   0   2   0   0   0   2   2   2   0   0   0   0   0   0   0   0   0   2   0   0   2   2   0   2   2   0   2   0   2   0   2   2   0   0   0   2
 MK-2-15                0   0   0   2   2   2   0   0   2   0   0   2   2   2   0   0   2   2   0   0   2   0   0   2   0   2   2   0   0   0   2   2   0   2   2   0   0   2   2   0   2   2   2   0   0   0   0   0   2   0   2   0   0   2   0   0   0   0   0   2   0   2   2   2   0   2   2   0   0   0   0   2   2   0   2   0   0   0   2   0   0   0   2   0   0   2   2   0   0   2   0   0   0   2   2   0   2   0   0   2   0   0   2   0   0   2   0   0   2   0   2   0   2   0   0   0   2   2   2   0   0   0   2   2   2   0   0   2   2   0   0   0   0   0   0   2   2   2   2   0   0   2   2   2   0   2   2   2   2   0   0   2   0   2   2   0   2   0   2   0   0   2   0   2   0   2   0   0   0   2   2   2   0   2   0   0   0   0   0   0   0   2   0   0   2   2   2   0   0   0   2   0   2   0   2   2   0   0   0   2
 MK-2-16                0   0   0   2   2   2   0   0   2   0   0   2   2   2   0   0   2   2   0   0   2   0   0   2   0   2   2   0   0   0   2   2   0   2   2   0   0   2   2   0   2   2   2   0   2   0   2   0   2   0   2   0   2   0   0   0   0   0   0   0   0   2   0   2   0   2   2   0   0   2   0   2   2   0   2   0   0   0   2   0   0   0   2   0   0   2   2   2   0   2   0   0   0   2   2   0   2   0   0   2   0   0   0   0   0   2   0   2   2   0   2   0   2   0   0   0   2   2   2   2   0   0   2   2   2   0   0   2   2   2   0   0   0   0   2   2   2   2   2   0   0   2   2   2   0   2   0   2   2   0   0   2   0   2   2   0   2   0   2   0   0   2   0   0   0   2   0   0   0   2   2   0   0   2   0   0   0   0   0   0   0   2   0   0   0   2   2   0   0   0   2   0   2   2   2   0   0   0   0   2
 MK-3-1                 0   0   0   2   0   0   0   2   0   2   0   0   2   2   2   2   0   0   0   0   0   2   0   2   0   2   0   0   0   2   2   2   0   2   0   0   0   2   2   0   0   0   0   0   0   2   2   0   0   2   0   0   0   0   2   0   2   2   2   2   2   2   2   0   2   2   2   0   0   0   0   2   0   2   0   0   2   2   2   0   2   0   2   2   2   0   0   0   2   0   2   0   2   2   0   0   2   0   2   2   2   0   0   0   0   0   0   2   0   0   2   0   0   0   2   0   0   2   2   0   0   2   2   2   2   0   0   2   0   0   0   0   0   2   2   2   2   2   0   2   0   2   2   0   0   2   0   2   2   2   2   0   2   0   0   2   0   2   2   2   2   2   0   2   0   2   2   2   0   0   0   0   0   0   0   0   0   2   0   2   2   2   0   0   2   2   2   2   0   0   0   0   2   0   0   2   0   2   0   2
 MK-3-2                 0   0   0   2   0   0   0   2   0   2   0   0   2   2   2   2   0   0   0   0   2   2   0   2   0   2   0   2   0   2   2   2   0   2   2   0   0   2   2   0   0   0   0   0   0   2   2   0   2   2   0   0   0   0   2   0   2   2   2   2   2   2   2   0   2   2   2   0   0   0   0   2   0   2   0   0   2   2   2   0   2   0   0   2   2   0   0   0   2   0   2   0   2   0   2   2   0   0   2   2   2   0   2   0   0   0   0   2   0   0   2   0   0   0   2   0   2   2   0   2   0   2   2   2   2   0   0   2   2   0   0   0   0   2   2   2   2   2   0   2   0   2   2   0   0   2   0   2   2   2   2   0   2   0   2   2   2   2   2   2   2   2   0   2   0   2   2   2   0   0   0   0   0   0   2   0   0   2   0   2   2   2   2   0   2   2   2   2   0   0   2   0   2   0   0   2   0   2   0   2
 MK-3-3                 0   0   0   2   0   0   0   2   0   2   2   0   2   0   2   2   0   0   0   0   2   2   0   0   0   2   0   2   0   2   2   2   0   2   2   0   0   2   2   0   0   0   0   0   0   2   2   0   2   2   0   0   0   0   2   0   2   2   2   2   2   2   2   0   2   2   2   0   0   0   0   2   0   2   0   0   2   2   2   0   2   0   0   2   2   0   0   0   2   0   2   0   2   0   0   2   0   0   2   2   0   0   2   2   0   0   0   2   0   0   2   0   0   0   2   0   2   2   0   2   0   2   2   2   2   0   0   2   2   0   0   0   0   2   2   2   2   2   0   2   2   2   0   0   0   2   0   2   2   2   2   0   2   0   2   0   2   2   0   0   2   2   0   2   0   2   2   2   0   2   0   0   0   0   2   0   0   2   0   2   2   0   0   0   2   2   2   2   0   0   2   0   2   0   0   2   0   2   0   2
 MK-3-4                 0   0   0   2   0   0   0   2   0   0   2   0   2   0   2   2   0   0   0   0   2   2   0   0   0   2   0   2   0   2   2   2   0   2   2   0   0   2   2   0   0   0   0   0   0   0   2   0   2   2   0   0   2   0   2   0   2   2   2   2   2   2   2   0   2   2   2   0   0   0   0   2   0   2   0   0   2   2   2   0   2   0   0   2   2   0   0   0   2   0   0   0   2   0   0   2   0   0   2   2   0   0   2   2   0   2   0   0   2   0   2   0   0   0   2   0   2   2   0   2   0   2   2   2   2   0   0   2   2   0   2   0   0   2   2   2   2   2   0   2   2   2   0   0   0   2   0   2   2   2   2   0   2   0   2   0   2   2   0   0   0   2   2   2   0   2   2   2   2   2   0   0   0   0   2   0   0   2   0   2   2   0   0   0   2   2   2   2   0   0   2   0   2   0   0   2   0   0   2   2
 MK-3-5                 0   0   0   2   2   0   0   2   0   0   2   0   2   0   2   2   0   0   0   0   2   2   0   0   2   2   0   2   0   2   2   2   2   2   2   0   0   2   2   0   0   0   0   0   0   0   2   0   2   2   0   0   2   0   0   0   2   2   2   2   2   2   0   0   2   2   2   0   0   2   0   2   0   2   0   0   2   2   2   0   2   0   0   2   2   2   0   0   2   0   0   0   2   0   0   2   0   2   2   2   0   0   2   2   0   0   2   0   2   0   2   0   0   0   2   0   2   2   0   2   0   2   2   2   2   0   0   2   2   0   2   2   0   2   2   2   2   2   0   2   2   2   0   0   0   2   0   2   2   2   2   0   2   0   2   0   2   2   0   0   2   2   2   2   0   2   2   2   2   2   0   0   0   2   2   0   0   0   0   2   2   0   0   0   2   2   0   2   0   0   2   2   2   0   0   2   0   0   2   2
 MK-3-6                 0   0   0   2   0   0   0   2   0   0   2   0   2   0   2   2   0   0   0   0   2   0   0   0   2   2   0   2   0   2   2   0   2   2   2   0   0   2   2   0   0   0   0   0   2   0   2   0   2   2   2   0   2   0   0   2   2   2   2   2   2   2   0   0   2   2   2   2   0   2   2   2   0   2   0   0   0   2   2   0   2   0   0   2   2   2   0   0   2   0   0   0   2   0   0   2   0   2   2   2   0   0   2   2   0   2   2   0   2   0   0   0   0   0   2   0   2   2   0   2   2   2   2   2   2   0   0   2   2   2   2   2   0   2   2   2   2   2   0   2   2   2   0   0   2   2   0   2   2   2   2   0   2   0   2   0   2   2   0   0   2   2   2   2   0   2   0   2   2   2   0   0   0   0   2   0   0   0   2   2   2   0   0   0   2   2   0   2   0   0   2   2   2   0   0   0   0   0   2   2
 MK-3-7                 0   0   0   2   0   0   0   2   0   0   2   0   2   0   2   2   0   0   2   0   2   0   0   0   2   2   0   2   0   2   2   0   2   2   2   0   0   2   2   0   0   0   0   0   2   0   0   0   2   2   2   0   2   0   0   2   2   2   2   2   2   2   0   0   2   2   2   2   0   0   2   2   0   2   0   0   0   2   2   0   2   0   2   2   2   2   0   0   2   0   0   0   2   0   0   2   0   2   2   2   2   0   2   2   0   2   2   0   2   0   0   0   0   0   2   0   2   2   0   2   2   0   2   2   2   0   0   2   2   2   2   2   0   2   2   2   2   0   0   2   2   2   0   0   2   2   0   2   2   0   2   0   2   0   2   0   2   2   0   0   2   2   2   2   0   2   0   2   2   2   0   0   0   0   2   2   0   0   2   2   2   0   0   0   0   2   0   2   0   0   2   2   2   2   0   2   0   0   2   2
 MK-3-8                 0   0   0   2   0   0   0   2   0   0   2   0   2   2   2   2   0   0   2   2   2   0   2   0   2   2   2   2   0   2   2   0   2   2   0   0   0   2   2   0   0   2   0   0   2   0   0   0   2   2   2   0   2   0   0   2   2   2   2   2   2   2   0   0   2   2   2   2   0   0   2   2   0   2   2   2   0   2   2   0   2   0   2   2   2   2   0   2   2   0   0   0   2   0   0   2   0   2   2   2   0   0   2   2   0   2   2   2   2   0   0   0   0   0   0   0   2   2   0   2   2   0   2   2   2   0   0   2   2   2   2   2   0   2   2   2   2   0   0   2   2   2   0   0   2   2   0   2   2   0   0   0   2   0   2   0   2   2   0   0   2   2   2   2   0   0   0   2   2   2   0   0   0   2   2   2   0   0   2   2   0   2   0   0   0   2   0   2   2   0   2   2   2   2   0   2   0   0   2   2
 MK-3-9                 0   0   0   2   0   0   0   2   0   2   2   0   2   2   2   2   0   0   2   2   2   0   2   0   2   2   2   2   0   2   2   0   2   2   0   0   0   2   2   0   0   2   0   0   2   0   0   0   2   2   2   0   2   0   0   0   2   2   2   2   2   2   2   0   2   2   2   2   0   0   2   2   2   2   2   2   0   2   2   0   2   0   2   0   2   2   0   2   2   0   0   0   2   2   0   2   0   2   2   2   2   0   2   2   0   0   2   2   2   0   0   0   0   0   0   0   2   2   0   2   2   0   0   0   2   0   0   2   2   2   2   2   0   2   2   2   2   0   0   2   2   2   0   2   2   2   0   2   2   2   0   0   2   0   2   0   2   0   0   0   2   2   2   2   0   0   0   2   2   2   0   0   0   2   2   2   0   0   2   2   0   2   0   0   0   2   0   2   2   0   2   2   2   2   0   0   0   0   2   2
 MK-3-10                0   0   0   2   0   0   0   2   0   0   2   0   2   2   2   2   0   0   2   2   2   0   2   0   2   2   2   2   0   0   2   0   2   2   0   0   0   2   2   0   0   2   0   0   2   0   0   0   2   2   2   0   2   0   0   0   2   2   2   2   2   2   2   2   2   2   2   2   0   0   2   2   0   2   2   2   0   2   2   0   0   0   2   0   2   2   0   2   2   2   0   0   2   2   0   2   0   2   2   2   2   2   2   0   0   0   2   2   2   0   0   0   0   2   0   0   0   2   0   2   2   0   0   0   2   0   0   2   2   2   2   2   0   2   2   2   2   0   0   2   2   2   0   2   2   2   0   2   2   2   0   0   2   2   2   0   2   0   0   0   2   2   0   2   0   2   0   2   2   2   2   0   0   2   2   2   0   0   2   2   0   2   0   0   0   2   0   2   2   0   2   2   2   2   0   0   0   0   2   2
 MK-3-11                0   0   0   2   0   0   2   2   0   2   2   0   2   2   2   2   0   0   2   2   2   0   2   0   2   0   2   0   0   2   2   0   0   2   0   0   0   2   2   0   0   2   0   0   2   0   0   2   2   2   2   0   2   0   0   2   2   2   2   0   2   2   2   2   0   2   2   2   2   0   2   2   0   2   2   2   0   2   2   0   0   0   2   0   2   2   0   2   0   2   0   0   2   2   0   2   0   2   2   0   2   0   2   0   0   0   2   2   2   0   0   0   0   2   0   0   0   2   0   2   2   0   0   0   2   0   0   2   2   2   2   2   0   2   2   2   2   0   0   2   2   2   0   2   2   2   0   2   2   2   0   0   2   2   0   0   2   0   0   0   2   2   0   2   0   2   0   2   2   2   2   0   0   2   2   2   0   0   2   2   0   2   0   0   2   2   0   2   2   0   2   2   2   2   0   0   0   2   2   2
 MK-3-12                0   0   0   2   0   0   2   2   0   2   2   0   2   2   2   2   0   0   2   2   2   0   2   0   2   0   0   0   0   2   2   0   0   2   0   2   0   2   2   0   0   2   0   0   0   0   0   0   2   2   2   0   2   0   2   2   2   2   2   0   2   2   2   0   0   2   2   2   2   0   2   2   0   2   2   0   0   2   2   0   0   0   2   0   2   2   0   2   2   2   0   0   2   2   0   2   0   2   2   0   2   2   2   0   0   0   2   2   2   2   0   0   0   0   0   0   0   2   0   2   2   0   0   0   2   0   0   2   2   2   2   2   0   2   2   2   0   0   0   2   2   2   0   2   2   2   0   2   2   2   0   0   2   2   0   0   2   2   0   0   2   2   0   2   0   2   0   2   2   2   2   0   0   2   2   2   0   0   2   0   0   2   0   0   2   2   0   2   0   0   2   2   2   2   0   2   0   2   0   2
 MK-3-13                0   0   0   2   0   0   0   2   2   2   2   0   2   2   2   2   0   0   2   2   2   0   2   0   2   0   0   0   0   2   2   0   0   2   0   2   0   2   2   0   0   2   0   0   0   0   0   0   2   2   2   0   2   0   2   2   2   2   2   0   2   2   0   0   0   2   2   2   2   0   2   2   0   0   2   0   0   0   2   0   0   0   0   0   2   2   0   2   2   2   0   0   2   2   0   2   0   2   2   0   2   2   2   0   0   0   0   2   2   2   0   0   0   0   0   0   0   2   2   2   2   0   0   0   2   0   0   2   0   2   2   2   0   2   2   2   0   0   0   2   2   2   0   2   2   2   0   2   2   2   0   0   2   2   0   0   2   2   0   0   2   2   0   2   0   2   0   2   2   2   2   0   0   2   2   2   0   0   2   0   0   2   0   0   2   2   0   2   0   0   0   2   2   0   0   2   0   2   0   2
 MK-3-14                0   0   0   2   0   0   0   2   2   2   2   0   2   2   2   2   0   0   2   2   0   0   2   0   0   0   0   0   0   2   2   0   0   2   0   2   0   2   2   0   0   2   0   0   0   0   0   0   2   2   2   0   2   0   2   2   2   2   2   0   2   2   0   2   0   2   2   2   2   0   0   0   0   2   2   0   0   0   2   0   0   2   2   0   0   2   0   2   2   2   0   0   2   2   0   2   0   2   2   0   2   2   0   0   0   0   0   2   2   2   0   0   0   0   0   0   0   2   2   2   2   0   0   0   2   0   0   2   0   2   2   2   0   2   2   2   0   0   2   2   2   2   2   2   2   2   0   2   2   2   0   0   0   2   0   0   2   2   0   0   2   2   0   0   0   0   0   2   2   2   2   0   0   2   2   2   2   0   2   0   0   0   0   0   2   2   0   2   0   0   0   2   2   0   0   2   0   2   0   2
 MK-3-15                0   0   0   2   0   0   0   2   2   2   2   0   2   2   2   2   0   0   2   2   0   0   2   0   0   0   0   2   0   0   2   0   0   2   0   2   0   2   0   0   0   2   0   0   0   0   0   2   2   2   2   0   2   0   2   2   2   2   2   0   2   2   0   2   2   2   2   2   2   0   0   0   0   2   2   0   0   0   2   0   0   2   2   0   0   2   0   2   0   2   0   0   2   2   0   2   0   2   2   0   0   2   0   0   0   0   0   2   2   2   0   0   0   0   0   0   0   2   2   2   2   0   0   0   2   0   0   2   0   0   2   2   0   2   2   0   0   2   0   2   0   2   2   2   2   2   0   2   2   2   0   0   0   2   0   0   2   2   0   0   2   2   0   0   0   0   0   2   0   2   2   2   0   2   2   2   0   0   2   0   2   0   0   0   2   2   0   0   0   0   0   0   2   0   2   2   0   0   0   2
 MK-3-16                0   0   0   2   0   0   0   0   2   2   2   0   2   2   2   2   0   0   2   2   0   0   2   0   0   0   0   2   0   0   2   0   0   0   0   2   0   2   0   0   0   2   0   0   0   0   0   2   2   0   2   0   2   0   2   2   2   2   2   0   2   2   2   2   2   2   2   2   2   0   0   2   0   2   2   0   0   0   2   0   0   2   2   0   0   2   0   2   0   2   0   0   0   2   0   2   0   2   2   0   0   2   0   0   0   0   0   2   2   2   2   2   0   0   0   0   0   2   2   2   2   0   0   0   2   0   2   2   0   0   2   2   0   2   2   0   0   2   0   2   0   2   2   2   2   2   2   2   2   2   0   0   0   2   0   0   2   2   0   0   2   2   0   0   0   0   0   2   0   2   2   2   0   2   2   2   0   0   2   0   2   0   0   0   2   2   0   0   0   0   0   0   2   0   2   2   0   0   0   2
 MK-4-1                 2   2   0   0   2   2   2   0   0   2   0   0   2   0   0   2   2   2   0   0   2   2   0   2   0   2   2   2   2   2   0   2   2   0   2   0   0   2   2   2   2   2   0   0   0   0   2   0   0   0   0   0   0   2   0   2   2   2   2   2   0   0   0   2   0   2   0   0   2   0   2   2   0   0   0   0   2   0   2   0   0   2   2   0   2   0   0   2   2   2   0   0   0   2   2   0   2   2   0   0   0   0   0   2   0   0   0   2   0   0   2   2   2   2   2   2   0   2   2   0   0   0   0   2   2   2   2   0   2   2   0   2   0   2   2   0   2   2   0   0   2   2   2   0   2   0   0   2   0   2   2   0   0   2   2   2   2   2   0   0   2   0   2   0   2   0   0   0   0   0   2   2   2   2   0   0   0   0   2   0   0   2   2   0   0   2   2   0   2   2   0   0   0   0   0   0   0   2   2   0
 MK-4-2                 2   2   0   0   2   2   0   0   0   2   0   0   2   0   2   2   2   2   0   0   2   2   0   2   0   2   2   2   2   0   0   2   2   0   2   0   0   2   2   2   2   2   0   0   0   0   2   0   0   2   0   2   2   2   0   2   2   2   2   2   2   0   0   2   0   2   0   0   2   0   2   2   0   0   0   0   0   2   2   0   0   2   2   0   2   0   0   2   2   2   0   0   0   2   2   0   2   2   0   0   0   0   0   2   0   0   0   0   0   0   2   2   2   2   2   2   0   2   2   0   0   0   0   2   2   2   2   0   2   2   2   2   0   2   2   0   2   0   0   0   0   2   2   0   2   0   0   2   0   2   2   0   0   2   2   2   2   2   0   0   2   0   2   0   0   0   0   0   0   2   2   2   2   2   0   0   0   0   2   0   0   2   2   0   0   2   2   0   2   0   0   0   0   0   0   0   0   2   2   0
 MK-4-3                 2   2   0   0   2   2   0   0   2   2   0   0   2   0   2   2   2   2   0   0   2   2   2   2   0   2   2   2   2   0   0   2   2   0   2   0   0   2   2   2   2   2   0   0   0   2   2   0   0   2   0   2   2   0   2   2   2   2   2   2   2   0   0   2   0   2   0   0   0   0   2   2   0   0   0   0   2   2   2   0   2   0   2   0   2   0   0   2   2   2   0   0   0   2   2   0   2   2   0   0   0   0   0   2   0   0   0   0   0   0   2   2   2   2   2   2   0   2   0   0   0   0   0   2   2   2   2   0   2   2   2   2   0   2   2   0   2   0   0   0   0   2   2   0   2   0   0   2   0   2   2   0   0   2   2   2   2   2   0   0   2   0   2   0   0   0   0   0   0   2   2   2   2   2   0   0   0   0   2   0   0   2   2   0   0   2   2   0   2   0   0   0   0   2   0   0   0   2   2   2
 MK-4-4                 2   2   0   0   2   2   0   0   2   2   0   0   2   0   2   2   2   2   0   0   2   2   2   2   2   2   0   2   2   0   0   2   2   0   2   0   0   2   2   2   0   2   0   0   0   2   2   0   2   2   0   2   2   0   2   2   2   2   2   2   2   0   0   2   0   2   0   0   0   0   2   2   0   0   0   0   2   2   2   2   2   0   2   0   0   0   0   2   2   2   2   0   0   2   2   0   2   2   0   0   0   0   0   2   0   0   0   0   0   0   2   2   2   2   2   2   0   0   0   0   0   0   0   2   2   2   2   0   2   2   2   2   0   2   2   0   0   0   0   0   0   2   2   0   2   0   0   2   0   2   2   0   0   2   2   2   2   2   0   0   2   2   2   2   0   0   0   0   0   2   2   2   2   2   0   0   0   0   2   0   2   0   2   0   0   2   2   0   2   0   0   0   2   0   0   0   0   0   2   2
 MK-4-5                 2   2   0   0   2   0   0   0   2   2   0   0   2   0   2   2   2   0   0   0   2   2   2   2   2   2   0   2   2   0   0   2   2   0   0   2   0   2   2   2   0   2   0   0   0   0   2   0   2   2   0   2   2   0   2   2   2   2   2   2   0   0   0   0   0   2   0   0   0   2   2   2   0   0   0   0   2   2   0   2   2   0   2   2   0   0   2   2   2   2   2   0   0   2   2   0   2   2   0   0   0   0   0   2   2   0   0   0   0   0   2   2   2   2   2   2   0   2   0   2   0   0   0   2   2   2   2   0   2   2   2   2   0   2   2   0   0   0   0   0   0   0   2   0   2   0   0   2   0   2   2   0   0   2   2   2   2   2   0   0   2   0   2   2   2   0   0   0   0   2   2   2   2   2   0   0   0   0   2   0   2   2   2   0   0   2   2   0   2   2   0   0   2   0   0   0   0   0   2   2
 MK-4-6                 2   2   0   2   0   0   0   0   2   2   0   0   2   0   2   2   2   0   0   0   2   2   2   2   0   2   0   2   2   0   0   2   2   0   0   2   0   2   2   2   0   2   2   0   0   0   2   0   2   2   0   2   2   0   2   2   2   2   2   2   0   0   0   0   0   2   0   0   0   2   2   2   0   0   0   0   2   2   0   2   2   0   2   2   0   0   2   2   2   0   0   0   0   2   0   0   2   2   0   0   0   0   0   2   2   0   2   0   0   0   2   2   2   2   2   2   0   2   2   0   0   0   0   2   2   2   2   0   2   2   2   2   0   2   2   0   0   0   0   0   0   0   2   0   2   0   0   2   0   2   0   2   0   2   2   2   2   2   0   0   2   0   2   2   2   0   0   0   0   2   2   2   2   2   0   0   0   0   2   0   2   2   2   0   0   2   2   0   2   2   0   0   2   0   2   0   0   0   2   2
 MK-4-7                 2   2   0   2   0   0   0   0   2   2   0   0   2   0   2   2   2   0   0   0   2   0   2   2   0   2   0   2   2   0   2   2   2   0   2   2   0   2   2   2   0   2   2   0   0   0   2   0   2   2   0   2   2   2   2   2   2   2   2   2   0   0   0   0   0   2   0   0   2   2   0   2   0   0   0   0   2   2   0   2   2   0   0   2   0   2   2   2   2   0   0   0   0   2   0   0   2   2   0   0   0   0   0   2   0   0   2   0   0   0   2   2   2   2   2   2   0   0   2   0   0   0   0   2   2   2   2   0   2   2   2   2   0   2   2   0   0   0   0   0   0   0   0   0   0   0   0   2   0   2   0   2   0   2   2   2   2   2   0   0   2   0   2   0   2   0   0   0   0   2   2   2   2   2   0   0   0   0   2   0   2   2   2   0   0   2   2   0   2   2   0   0   2   0   0   0   0   0   2   2
 MK-4-8                 0   2   0   2   0   0   0   0   2   2   0   0   2   2   2   2   2   0   0   0   2   0   2   2   0   2   0   2   2   0   2   2   2   0   2   2   0   2   2   2   0   2   2   0   0   0   2   0   2   0   0   2   2   2   2   2   2   2   2   2   0   0   0   2   0   2   0   0   2   2   0   2   0   2   0   2   2   2   0   0   2   0   0   0   0   2   2   2   2   2   0   0   2   2   2   0   2   2   0   2   2   2   0   2   0   0   0   0   0   0   2   2   2   0   2   2   0   0   2   0   0   0   0   2   2   2   0   0   2   2   2   2   0   0   2   0   0   0   0   0   2   0   0   0   0   0   0   2   0   2   0   2   0   2   2   2   2   2   2   0   2   0   2   0   2   0   0   0   0   2   2   2   2   2   0   0   0   0   2   0   2   2   2   0   0   2   2   0   2   2   0   0   2   0   0   2   0   0   2   2
 MK-4-9                 0   2   0   2   0   2   0   2   2   2   0   0   0   0   2   2   2   0   0   0   0   0   2   2   0   2   0   2   2   0   2   2   2   0   2   2   0   2   2   2   0   2   0   0   0   0   2   0   2   0   0   0   0   2   2   2   2   2   2   2   0   0   0   2   0   2   0   0   2   2   0   2   0   2   0   2   2   2   0   0   2   0   0   0   0   0   0   2   2   0   0   0   2   2   2   0   2   2   0   2   2   2   0   2   2   0   2   0   0   0   2   2   2   0   2   2   0   0   2   0   0   0   0   2   0   2   0   2   2   2   2   2   0   0   2   0   0   0   0   2   2   0   0   0   0   2   0   2   0   2   0   2   0   2   2   2   2   2   0   0   2   0   2   0   2   2   0   0   0   2   2   2   2   2   0   0   0   0   2   0   2   2   2   0   0   2   2   0   2   2   0   0   2   0   0   2   0   0   2   2
 MK-4-10                2   2   0   2   0   2   0   2   2   2   0   0   0   0   2   2   2   0   0   0   0   0   2   2   0   2   0   2   2   0   2   2   2   0   2   2   0   2   2   2   0   0   0   0   0   0   2   0   2   0   0   0   0   2   2   2   2   2   2   2   0   0   0   2   0   2   0   0   2   2   0   2   0   2   0   2   2   2   0   0   2   0   0   0   0   0   0   2   2   0   0   0   2   2   0   0   2   2   0   2   0   2   0   2   2   0   2   0   0   0   2   2   2   2   2   2   0   0   0   0   0   0   0   0   0   2   0   2   2   2   2   0   0   0   2   0   0   2   0   2   2   0   0   0   0   2   0   2   0   2   0   2   0   2   2   2   2   2   0   0   2   0   2   0   2   2   0   0   0   2   2   2   2   2   2   2   0   0   2   0   2   2   2   0   0   2   2   0   2   2   0   2   2   0   0   0   0   0   2   2
 MK-4-11                2   2   0   2   0   2   2   2   2   2   0   0   0   0   2   2   2   0   0   0   0   0   2   2   0   2   0   2   2   0   2   2   2   2   2   2   0   2   0   2   0   0   0   0   0   0   2   0   2   0   0   0   0   0   2   2   2   2   2   2   0   2   0   2   0   2   0   0   2   2   0   0   0   2   0   2   2   2   0   0   2   0   0   0   0   0   0   2   2   0   0   0   2   2   0   0   2   2   0   2   0   0   0   2   2   0   2   0   2   0   2   2   2   2   2   2   0   0   0   0   0   0   0   2   0   2   0   2   2   2   2   0   0   0   2   0   2   2   0   2   2   0   0   0   0   2   0   2   0   2   0   0   0   2   2   2   0   2   0   2   2   0   0   0   2   2   2   0   0   2   2   2   2   2   2   2   0   0   2   0   2   2   2   0   0   2   2   0   0   2   0   2   2   0   0   0   0   0   2   2
 MK-4-12                2   0   0   2   0   2   2   2   2   2   0   0   2   0   2   2   2   0   0   0   0   0   2   2   0   2   2   2   2   0   2   0   2   2   2   2   0   2   0   2   2   0   0   0   0   2   2   0   2   0   0   0   0   0   2   0   2   2   2   2   0   2   0   0   0   2   0   0   2   2   0   0   0   0   0   2   0   2   0   0   2   2   0   0   2   0   0   2   0   0   0   0   2   0   0   2   2   2   0   2   0   0   0   2   2   2   0   0   2   0   2   2   2   0   2   2   0   0   0   0   0   2   0   2   0   2   0   2   2   2   2   0   0   0   2   0   2   2   0   2   2   0   0   0   0   0   0   2   0   2   0   2   0   2   2   2   0   2   0   2   2   0   0   0   2   2   2   0   0   2   2   2   2   2   2   2   0   0   2   0   2   2   2   0   0   2   2   0   2   2   0   2   2   0   0   0   0   0   2   2
 MK-4-13                2   0   2   2   0   2   2   2   2   2   0   0   2   0   2   2   2   0   0   0   2   2   2   2   0   2   2   2   0   0   2   0   2   2   2   2   0   2   0   2   2   0   0   0   0   2   2   0   2   0   0   0   0   0   2   0   2   2   2   2   0   2   0   0   0   2   0   0   2   2   0   0   0   2   0   2   0   2   2   0   2   2   0   0   2   0   0   2   0   0   2   0   2   0   0   2   2   0   0   2   0   0   0   2   2   0   0   0   2   0   2   2   2   0   2   2   0   0   0   0   0   2   0   2   0   2   0   2   0   2   2   0   0   2   2   0   0   2   0   2   2   0   0   0   0   0   0   2   0   2   0   2   0   2   2   2   0   2   0   2   2   0   0   0   2   0   2   0   0   2   0   2   2   2   2   2   2   0   0   0   2   2   2   2   0   2   2   0   2   2   0   2   2   0   0   0   0   2   2   2
 MK-4-14                2   0   2   2   0   2   2   2   2   0   0   0   2   0   2   2   0   0   0   0   2   2   2   2   0   0   2   2   0   2   2   0   2   2   2   2   0   2   0   2   0   0   0   0   0   2   2   0   2   0   0   0   0   0   0   0   2   2   2   2   0   2   0   0   0   2   0   0   2   2   0   2   0   2   0   2   0   2   2   0   2   2   0   0   2   0   0   2   0   0   0   0   2   0   0   2   2   0   0   2   0   0   0   2   2   0   0   2   2   0   2   2   2   0   2   2   0   0   0   0   0   2   2   2   0   0   0   2   0   0   0   0   0   2   2   0   0   0   0   2   0   0   0   0   0   0   0   2   0   2   2   2   0   2   2   2   0   2   0   2   2   0   0   0   2   0   2   0   0   2   2   2   0   0   2   2   2   0   0   0   2   2   0   2   0   2   2   0   0   2   0   0   2   0   0   0   0   2   2   2
 MK-4-15                2   2   2   2   0   2   2   2   2   0   0   0   2   0   2   2   0   0   0   0   2   2   2   2   0   0   2   2   0   2   2   0   2   2   2   2   2   2   0   2   0   0   0   2   0   2   2   0   2   0   0   0   0   0   0   0   2   0   2   2   0   2   0   0   0   2   0   2   0   2   0   2   2   2   2   2   0   2   2   0   0   2   0   0   2   0   0   2   0   0   0   0   2   0   0   2   2   0   0   2   2   2   0   2   2   2   0   2   2   0   2   2   2   0   2   2   0   0   0   0   0   2   2   2   2   0   2   2   0   0   0   0   0   2   2   0   0   0   0   2   0   0   0   0   0   0   0   2   0   2   2   2   0   2   2   2   2   2   0   2   2   0   0   0   2   2   0   0   2   2   2   2   0   0   2   2   0   0   0   0   2   2   0   2   0   2   2   0   0   2   0   0   2   0   2   0   0   2   2   2
 MK-4-16                2   2   2   2   0   2   2   2   2   0   0   0   2   0   2   2   0   0   0   0   2   2   2   2   0   0   2   2   0   2   2   0   2   2   2   2   2   2   0   2   0   2   0   2   0   2   0   0   2   0   0   0   0   0   0   0   0   0   2   0   0   2   0   0   0   2   2   2   0   0   0   2   2   2   2   2   0   0   2   0   0   0   0   0   2   0   0   2   0   2   0   0   2   0   0   2   2   2   0   2   0   2   0   2   2   2   0   2   2   0   2   2   2   0   2   2   0   2   0   0   0   2   2   2   2   0   2   2   0   0   0   2   0   2   2   0   2   0   0   2   0   0   0   0   0   0   0   2   0   2   2   2   0   2   2   2   2   2   0   2   0   0   0   0   2   2   0   0   2   2   2   2   0   0   2   2   0   0   0   0   2   2   0   2   0   2   2   0   0   2   0   0   2   0   2   0   0   2   2   2
 MK-5-1                 0   0   0   2   2   0   2   0   2   0   0   0   2   2   0   2   2   0   2   0   2   2   0   2   2   2   0   2   0   0   2   2   2   2   0   0   2   0   0   0   0   2   0   2   0   0   0   2   2   0   0   2   2   0   0   2   2   0   0   0   0   2   2   0   0   0   2   0   2   0   2   2   0   2   0   2   0   2   0   2   0   2   2   2   0   2   2   0   0   2   0   0   0   2   2   0   2   0   2   0   2   2   0   0   2   0   2   0   2   0   0   2   0   2   2   0   0   2   2   2   2   2   2   0   2   0   2   2   0   2   0   2   0   2   0   2   2   0   0   0   2   2   2   0   2   0   2   2   0   2   0   0   2   0   2   0   0   2   0   0   2   2   2   2   2   0   2   0   2   0   0   2   2   2   0   0   0   2   2   2   2   0   2   0   2   2   2   0   2   0   0   0   2   2   0   0   0   0   0   2
 MK-5-2                 0   0   0   2   2   0   2   0   2   0   0   0   2   2   0   2   2   0   2   0   2   2   0   2   2   2   0   2   0   0   2   2   2   0   0   0   2   0   0   0   0   2   2   2   0   0   0   2   2   0   0   2   2   0   0   2   2   0   0   0   0   2   2   2   0   0   2   0   2   0   2   2   2   2   2   2   0   2   0   2   0   2   2   2   0   2   0   0   0   2   0   0   0   2   2   0   2   0   2   0   2   2   0   0   2   0   2   0   2   0   0   2   0   2   0   0   0   2   2   2   2   2   2   0   2   0   0   2   0   0   0   2   0   2   0   2   2   0   0   0   2   2   2   0   2   0   2   2   0   2   0   0   2   0   2   0   0   2   0   0   2   2   2   0   2   0   2   0   2   2   0   2   2   2   0   0   0   2   2   2   2   0   2   0   2   0   2   0   2   0   0   0   2   2   0   0   2   0   0   2
 MK-5-3                 0   0   0   2   0   0   2   0   2   0   0   0   2   2   0   2   2   0   2   0   2   2   0   2   2   2   0   2   0   0   2   2   2   0   0   0   0   0   0   0   0   2   2   2   0   0   0   2   2   0   0   2   2   0   0   2   2   0   0   2   0   2   2   2   0   0   2   0   0   0   2   2   2   2   2   2   0   0   0   2   0   2   0   2   0   2   0   0   0   2   0   0   0   2   2   0   2   0   2   0   2   2   0   0   2   0   2   0   2   0   0   2   0   2   0   0   0   2   2   2   0   2   2   0   2   0   0   2   0   0   0   2   0   2   0   2   2   0   0   0   2   2   2   0   2   0   2   2   0   2   0   0   2   0   0   0   0   2   0   0   2   2   2   0   0   0   2   0   2   2   0   2   2   2   0   0   0   2   2   2   2   0   2   0   2   0   2   0   2   0   0   0   2   2   0   0   2   0   0   2
 MK-5-4                 0   0   0   2   0   2   2   0   0   0   0   0   2   2   2   2   2   0   2   0   2   2   0   2   2   2   0   2   0   0   2   2   2   0   0   0   0   0   0   0   0   2   2   2   0   0   0   2   2   0   0   2   2   0   0   2   2   0   0   2   0   2   2   2   0   2   2   0   0   0   0   2   2   2   2   2   0   0   0   0   0   2   0   2   0   2   0   0   0   2   0   0   0   2   2   2   2   0   2   0   2   2   0   0   2   0   2   0   2   0   0   0   0   2   0   0   0   2   2   2   0   2   2   0   2   0   0   2   0   0   0   2   2   2   0   0   2   0   0   0   2   2   2   0   2   0   0   2   0   2   0   0   2   0   0   0   0   2   0   0   2   2   2   0   0   0   2   0   2   2   0   2   2   2   0   0   0   2   2   2   2   2   2   0   2   0   2   0   0   0   0   0   2   2   0   0   2   0   0   2
 MK-5-5                 0   0   0   2   0   2   2   0   0   0   0   0   2   2   0   2   2   0   2   0   2   2   0   2   2   2   0   2   0   0   2   2   2   2   0   0   0   0   0   0   2   2   2   2   2   0   0   0   0   0   0   2   2   0   0   2   2   0   0   2   0   0   2   2   0   0   2   0   0   0   0   2   2   2   2   2   0   0   0   0   0   2   0   2   0   2   0   0   0   2   2   0   2   2   0   0   2   0   2   0   2   2   0   0   2   0   2   0   2   0   0   0   0   2   2   0   0   2   2   2   0   2   2   0   2   0   0   2   0   0   0   2   2   2   0   0   2   0   0   0   2   2   0   0   2   0   0   2   0   2   0   0   2   0   0   0   0   2   2   0   0   0   2   0   0   0   2   0   2   2   0   2   2   2   0   0   0   2   2   2   0   2   0   0   2   0   2   0   0   2   0   0   2   0   2   0   2   0   0   0
 MK-5-6                 0   0   0   2   0   0   2   0   0   0   0   0   2   2   0   2   2   0   2   0   2   0   0   2   2   2   0   2   0   0   2   2   0   2   0   0   0   0   0   0   2   2   2   2   2   0   0   0   0   0   2   2   2   0   0   0   2   0   0   2   0   0   2   2   0   0   0   0   0   0   0   2   2   2   2   2   0   0   0   0   2   2   2   2   0   0   0   0   2   2   2   0   2   2   0   0   2   0   2   0   2   2   0   0   2   0   2   0   2   0   0   2   0   2   2   0   0   2   2   2   0   2   2   0   2   0   0   2   0   0   0   0   2   2   0   0   2   0   0   0   2   2   0   0   2   0   0   2   0   2   0   0   2   0   0   0   0   2   2   0   0   0   2   0   0   0   2   0   2   2   0   2   2   2   0   0   0   2   2   2   2   2   0   2   0   0   2   0   0   2   0   2   2   0   2   0   2   0   0   0
 MK-5-7                 0   0   0   2   0   0   2   2   0   0   0   0   2   2   0   2   2   2   2   0   2   0   0   2   2   2   0   2   0   0   2   2   2   2   0   0   0   0   0   0   2   2   2   2   0   0   0   0   0   0   2   2   2   0   0   0   2   0   0   2   0   0   2   2   0   2   0   0   0   0   0   2   2   2   2   2   2   0   0   0   2   0   2   2   0   0   0   0   2   2   2   0   2   0   0   0   2   0   2   0   2   2   0   0   2   2   2   0   2   0   0   2   0   2   2   0   0   2   2   2   0   2   2   0   2   2   0   2   0   0   0   0   0   2   0   0   2   0   0   0   2   2   0   0   2   0   0   2   0   2   0   0   2   0   0   0   0   2   2   0   0   0   2   0   0   0   2   0   2   2   0   0   2   0   0   0   0   2   2   2   2   2   0   2   2   0   2   0   2   2   0   2   2   0   2   0   2   0   0   0
 MK-5-8                 0   0   0   2   0   0   2   2   0   0   0   0   2   2   2   2   2   2   2   0   2   0   0   2   2   2   0   2   0   0   2   2   2   2   2   0   0   2   0   0   2   2   2   2   0   0   0   0   0   2   2   2   2   2   0   0   2   0   0   0   0   0   2   2   0   2   0   0   2   0   0   2   2   2   2   2   2   0   0   0   2   0   2   2   0   0   0   0   2   2   0   2   2   2   0   0   0   0   2   2   2   2   0   0   2   2   2   0   2   0   0   2   0   2   2   0   0   2   2   2   0   2   2   0   2   2   0   0   0   0   0   0   0   2   0   0   2   0   0   0   2   2   0   2   2   0   0   0   0   0   0   0   2   0   0   0   0   2   2   0   0   0   2   0   0   2   2   2   2   2   0   0   2   0   0   0   0   2   2   2   2   2   0   2   2   0   2   0   0   2   0   2   2   0   2   0   2   0   0   0
 MK-5-9                 0   0   0   2   0   0   2   2   0   0   2   0   2   2   2   2   2   2   2   0   2   0   0   2   2   2   0   2   0   0   2   2   2   2   2   0   2   2   0   0   2   2   2   2   0   0   0   0   0   2   2   0   2   2   0   0   2   2   0   0   0   0   2   2   2   2   0   0   2   0   0   2   2   0   2   2   2   0   0   0   2   0   2   2   0   0   0   0   0   0   0   2   2   2   0   0   0   0   2   2   2   2   0   0   0   2   2   0   0   0   0   2   0   2   2   0   0   2   2   2   0   2   2   0   2   2   0   0   0   0   0   0   0   2   0   0   2   0   0   0   2   2   0   2   2   0   0   0   0   0   0   0   2   0   0   0   0   2   2   0   0   0   2   2   0   2   2   2   2   2   0   0   2   0   0   0   0   2   2   2   2   2   2   2   2   0   2   0   0   2   0   2   2   2   2   0   2   2   0   0
 MK-5-10                0   0   0   2   0   2   2   2   0   0   2   0   0   2   2   2   2   2   2   0   0   0   0   2   2   2   0   2   0   0   2   2   2   2   2   0   2   2   2   0   2   2   2   2   0   0   0   2   0   2   2   0   2   2   0   0   2   2   0   2   0   0   2   2   0   2   0   0   2   0   0   2   0   0   2   2   2   0   0   2   2   0   2   2   0   0   0   0   0   0   0   2   0   2   0   0   0   0   2   2   2   2   0   0   0   2   2   0   0   0   0   2   0   2   2   0   2   2   2   2   0   2   2   0   2   2   0   0   0   0   0   0   2   2   0   2   2   0   0   0   2   0   0   2   2   0   0   0   0   0   0   0   2   0   2   0   0   2   2   0   0   0   2   0   0   2   2   2   2   2   0   2   2   0   0   0   0   2   2   0   2   2   2   0   2   0   2   0   0   2   0   0   0   2   0   0   2   2   0   2
 MK-5-11                0   0   0   2   0   2   0   2   0   0   0   0   0   2   2   2   2   2   2   0   0   0   0   2   2   0   0   2   0   0   2   2   2   2   2   2   0   2   2   0   2   2   2   2   2   0   0   2   0   0   2   0   2   2   0   0   2   2   0   2   0   0   2   2   0   2   0   0   2   0   0   2   0   0   2   2   2   0   0   2   0   0   2   2   0   0   0   0   0   0   0   2   0   2   0   0   0   0   2   2   2   2   0   2   0   2   2   2   0   0   0   0   0   0   2   0   2   2   2   2   0   2   2   0   2   2   0   0   0   0   2   0   2   2   0   0   2   0   0   0   2   2   0   2   0   0   0   0   0   0   2   0   2   0   2   0   0   2   2   0   0   0   2   0   0   2   2   2   2   2   0   2   2   0   0   0   0   2   2   2   0   2   2   0   2   0   2   0   0   2   0   0   0   2   2   0   2   2   0   2
 MK-5-12                0   0   0   2   0   2   0   2   0   0   2   0   0   2   2   2   2   0   2   0   0   0   0   2   2   0   0   2   0   0   2   0   2   2   2   2   0   0   2   0   2   2   2   2   2   0   0   2   0   0   2   0   2   2   0   0   2   2   0   2   0   0   2   2   0   0   0   0   2   2   0   2   0   0   2   2   2   0   0   2   2   0   0   2   0   0   0   0   0   0   0   2   0   2   0   0   0   0   2   0   2   2   0   2   0   2   2   2   0   0   0   0   0   0   2   0   2   2   2   2   0   2   2   0   2   2   0   0   0   0   2   2   2   2   2   2   2   0   0   0   2   2   0   2   0   0   0   0   0   0   2   0   2   0   2   0   0   0   2   0   0   0   0   0   0   2   2   2   2   2   2   2   2   0   0   0   0   2   2   2   0   2   2   0   2   0   2   0   0   2   0   0   0   2   2   0   2   2   2   2
 MK-5-13                0   0   0   2   2   2   0   2   0   0   2   0   0   2   0   0   0   0   2   0   0   0   0   2   2   2   0   2   0   0   2   2   2   2   2   2   0   0   2   0   2   2   0   2   2   0   0   2   0   0   2   0   2   2   0   0   2   2   0   2   0   0   2   2   0   0   2   0   2   2   0   2   0   0   2   2   2   0   0   2   2   0   0   2   0   0   0   0   0   0   0   2   0   2   0   0   0   0   2   2   2   2   0   2   0   2   2   2   0   0   0   0   0   0   2   0   2   2   2   2   0   2   2   0   0   2   0   0   0   0   2   2   2   2   2   2   2   0   0   0   2   2   0   2   0   0   0   0   0   0   2   0   2   0   2   0   0   0   2   0   0   0   0   0   0   0   2   2   2   2   2   2   2   0   0   0   0   2   2   2   0   2   2   0   2   0   0   0   0   2   0   0   0   2   2   0   2   2   2   0
 MK-5-14                0   0   0   2   2   2   0   2   0   0   0   0   0   2   0   0   0   0   2   0   0   0   0   2   2   2   0   2   0   0   2   2   0   2   2   2   0   0   2   0   2   2   0   2   2   0   2   2   0   0   2   0   2   2   0   0   2   2   0   2   2   0   2   2   0   2   2   0   0   2   0   2   0   0   2   2   2   0   0   2   2   0   0   2   0   0   0   0   2   0   0   2   0   0   0   0   0   0   2   2   2   2   0   2   0   2   2   2   0   0   0   0   0   0   2   0   2   2   2   2   0   2   2   0   0   2   0   0   0   0   2   2   2   2   2   2   2   2   0   0   2   0   0   2   0   0   0   0   0   0   2   0   2   0   2   0   0   0   2   0   0   0   0   0   0   0   2   2   2   2   2   0   2   0   0   0   0   2   2   2   0   2   2   0   2   0   0   0   0   2   2   0   0   2   2   2   2   2   0   0
 MK-5-15                0   0   0   2   2   2   0   2   0   0   2   0   0   2   0   0   0   0   2   0   0   0   0   2   0   0   0   2   0   0   2   2   0   2   2   0   0   0   2   0   2   2   0   2   2   0   2   2   0   0   2   0   2   2   0   0   2   2   0   2   0   0   0   2   0   2   2   0   0   2   0   2   0   0   2   0   2   0   0   2   2   0   0   2   0   0   0   0   2   2   0   2   2   0   0   0   0   0   0   2   2   2   0   2   0   2   2   0   2   0   0   0   0   0   2   0   2   2   2   2   0   2   2   2   0   2   0   0   0   0   2   2   2   2   2   2   2   2   0   0   2   0   2   2   0   0   0   0   0   0   2   0   2   0   0   0   0   0   2   0   2   0   0   0   0   0   2   2   2   2   2   0   2   0   0   0   0   2   2   2   0   2   2   0   2   2   0   0   2   2   2   0   0   2   2   2   2   2   0   0
 MK-5-16                0   0   0   2   2   2   0   2   2   0   2   0   0   0   2   0   0   0   2   0   0   0   0   2   0   0   0   2   0   0   2   2   0   0   2   0   0   0   2   0   2   2   0   2   2   0   2   2   0   0   2   0   2   2   2   0   2   2   0   2   0   0   0   2   0   2   2   0   0   2   0   2   0   0   2   0   2   0   0   2   2   0   0   2   0   0   0   0   2   2   0   2   2   0   2   0   0   0   0   2   2   2   0   2   0   2   0   0   2   0   0   0   0   0   2   0   2   2   2   2   0   2   2   2   0   2   0   0   0   0   2   2   2   0   2   2   2   2   0   0   2   0   2   2   0   0   0   0   0   0   2   0   2   0   0   0   0   0   2   0   2   0   0   0   0   0   2   2   2   2   2   0   2   0   0   0   0   2   2   2   0   2   2   0   2   2   0   0   2   2   2   0   0   2   2   2   0   2   0   0
 MK-6-1                 2   2   0   2   0   0   0   0   2   2   0   2   2   0   2   0   2   0   0   2   0   0   2   0   0   2   0   0   2   0   2   0   0   0   0   2   2   2   2   2   0   0   0   2   2   0   0   0   0   0   2   0   2   0   2   0   2   2   0   2   0   0   2   2   0   2   0   2   0   2   2   2   0   0   0   0   0   0   0   0   0   2   0   2   2   0   0   0   2   2   0   2   2   0   0   2   2   0   2   0   2   0   0   2   2   0   2   2   0   2   0   0   2   2   0   2   2   0   2   2   0   0   2   2   2   0   0   0   0   2   0   2   2   0   2   2   0   2   0   0   0   0   2   0   0   0   2   0   0   0   2   2   2   0   2   0   2   2   0   2   0   0   2   2   2   0   0   0   2   0   2   2   0   0   2   2   0   0   0   2   0   0   0   0   2   2   0   0   0   2   0   2   2   0   2   2   0   0   0   2
 MK-6-2                 2   2   0   2   0   0   0   0   2   2   0   0   2   0   2   2   2   0   0   2   0   0   2   0   2   2   0   0   2   0   2   0   0   0   0   2   2   2   2   0   0   0   0   2   2   2   0   0   0   0   2   0   2   0   2   0   2   2   0   0   0   0   2   2   2   2   0   2   2   2   2   2   0   0   0   0   0   0   0   0   0   2   0   2   2   0   0   0   2   2   0   2   2   0   0   2   2   0   2   0   0   0   2   2   2   0   2   2   2   2   0   0   2   2   0   2   2   0   2   2   0   0   2   2   2   0   0   0   0   2   0   2   2   0   2   2   2   2   2   0   0   0   2   0   0   0   0   0   0   0   2   2   2   0   2   0   2   2   0   2   2   0   2   2   2   0   0   2   2   0   2   2   0   0   2   2   0   0   0   2   0   0   2   0   2   0   0   0   0   2   0   2   2   2   0   2   0   0   0   0
 MK-6-3                 2   2   0   2   0   0   0   0   2   2   0   0   2   0   2   2   2   0   0   2   0   0   2   0   2   0   0   0   2   0   2   0   0   0   0   0   2   2   2   0   0   2   0   0   2   2   0   0   0   0   2   0   2   0   2   0   2   2   0   0   0   0   2   2   2   2   0   2   2   0   2   2   0   2   0   0   0   2   0   0   0   2   0   2   2   0   0   0   0   2   0   2   2   0   0   2   2   0   2   0   0   0   2   2   0   0   2   0   2   2   0   0   2   2   0   2   2   0   0   2   0   0   2   2   2   0   0   0   0   2   2   2   2   0   2   2   2   2   2   0   0   0   2   0   0   0   0   0   0   0   0   2   2   0   2   2   2   2   0   2   2   0   2   2   0   0   0   2   2   2   2   2   0   0   2   2   2   0   2   2   0   0   2   0   2   0   0   0   0   2   0   2   2   2   0   2   0   0   0   0
 MK-6-4                 2   2   0   2   0   0   0   0   2   2   0   0   2   0   2   2   2   0   2   2   0   0   2   0   2   0   0   0   2   0   2   2   0   0   0   0   2   2   2   0   2   2   0   0   2   2   0   0   0   0   2   0   2   0   2   0   2   2   0   0   0   0   2   2   2   0   0   2   2   0   2   2   0   2   0   0   0   2   0   0   0   2   0   2   2   0   0   0   0   2   0   2   2   0   2   2   2   2   2   2   0   0   2   2   0   0   2   0   2   2   0   0   2   2   0   2   2   0   0   2   0   0   2   2   2   0   0   0   0   2   2   2   2   0   2   2   2   2   2   2   0   0   2   0   0   0   0   0   0   0   0   2   2   0   2   2   2   2   0   2   2   0   2   2   0   0   0   2   2   2   2   2   0   0   2   2   2   0   2   2   0   0   2   2   2   0   0   0   0   2   0   0   2   2   0   2   0   2   0   0
 MK-6-5                 2   2   0   0   0   0   0   0   2   2   0   0   2   0   2   2   2   0   2   2   0   0   2   0   2   0   0   0   0   0   2   2   0   0   0   0   2   2   2   0   0   2   0   0   2   2   0   0   0   0   2   0   0   0   2   0   2   0   0   0   2   0   2   2   2   0   0   2   2   0   2   2   0   2   0   0   0   2   0   0   0   2   0   2   0   0   0   0   0   2   0   2   2   0   2   2   2   2   2   2   0   2   2   2   0   2   2   0   2   0   0   0   2   2   0   2   2   0   0   2   0   0   2   2   2   0   0   0   0   2   2   2   2   0   2   2   2   2   2   2   0   0   0   0   0   0   0   0   0   0   0   2   2   0   2   2   2   2   0   0   2   0   2   2   2   0   0   2   2   2   2   2   0   0   0   2   2   0   0   2   0   0   2   2   2   0   0   0   0   2   0   0   2   2   0   2   0   0   0   0
 MK-6-6                 2   2   0   0   0   0   0   0   2   2   0   0   0   0   2   2   2   0   2   2   0   0   2   0   2   0   0   0   0   0   2   2   0   0   0   0   2   2   0   0   0   2   0   0   2   2   0   2   2   0   2   0   0   0   2   0   2   0   0   0   2   0   2   2   2   0   0   2   2   0   2   2   0   2   0   0   0   2   0   0   0   2   0   0   0   0   0   0   0   2   0   0   2   0   2   0   2   2   2   0   0   2   2   2   0   2   2   0   2   2   0   0   2   2   0   0   2   0   0   2   0   0   2   2   2   0   2   0   2   2   2   2   2   0   2   2   2   2   2   2   0   0   0   0   0   0   0   0   0   0   0   2   0   0   2   2   2   2   0   0   0   0   2   2   2   2   0   2   2   2   2   2   0   0   2   2   2   0   0   2   0   0   2   2   2   0   0   0   2   0   0   0   2   2   0   2   0   0   0   0
 MK-6-7                 2   0   0   0   0   0   0   0   2   2   0   0   0   0   0   2   2   0   2   2   2   0   2   0   2   0   0   0   0   0   2   2   0   0   0   0   2   2   0   0   0   2   0   0   2   2   0   2   2   0   2   0   2   2   2   0   2   0   0   0   2   0   2   2   2   0   0   0   2   2   2   2   0   2   0   2   0   2   0   2   0   0   0   0   0   2   0   0   0   2   0   0   0   0   2   0   2   2   2   0   0   0   2   2   0   2   2   0   2   2   0   0   2   2   0   2   2   0   0   0   0   2   2   2   2   0   2   0   2   0   2   2   2   0   0   2   2   0   0   2   0   0   0   0   0   0   0   0   0   0   0   2   0   0   2   2   2   2   0   0   0   2   2   2   2   2   0   2   2   2   2   2   0   0   2   2   2   0   0   2   0   0   2   2   2   0   0   0   2   0   0   0   2   2   0   2   2   2   2   0
 MK-6-8                 2   2   0   0   0   0   0   0   2   2   2   0   0   0   0   2   2   0   2   2   2   2   2   0   2   0   0   0   0   0   2   2   0   0   0   0   2   2   0   0   0   2   0   0   2   2   0   2   2   0   2   0   0   2   2   0   2   0   0   0   2   0   2   2   2   0   0   0   2   2   2   2   0   2   0   2   0   2   0   2   0   0   0   0   0   2   0   0   0   2   0   0   0   0   0   0   2   2   2   0   0   0   2   0   0   2   2   0   2   2   0   0   2   2   0   2   2   0   0   0   0   2   2   0   2   2   2   0   2   0   2   2   2   0   2   2   2   0   0   2   0   0   0   0   0   0   0   0   0   0   0   2   0   0   2   2   2   2   0   0   0   2   2   2   2   2   0   2   0   2   2   2   0   2   2   2   0   0   0   2   0   0   2   0   2   0   0   0   2   0   0   0   2   2   0   2   2   0   2   0
 MK-6-9                 2   2   0   0   0   0   0   0   2   2   2   0   0   0   0   2   2   0   2   0   2   2   2   0   2   0   2   0   0   0   2   2   0   0   0   0   2   2   0   0   0   2   0   0   0   2   0   2   2   0   2   0   0   2   2   0   2   0   0   0   0   0   2   2   2   0   2   0   2   2   2   2   0   2   0   2   0   2   0   2   0   0   0   0   0   2   0   2   0   2   0   0   0   0   2   0   2   2   2   0   0   0   2   0   0   2   2   0   0   2   2   0   0   2   0   0   2   0   0   0   0   2   2   0   0   2   0   0   2   0   2   2   0   0   2   2   2   0   0   2   0   0   0   0   2   0   0   0   0   0   0   2   0   0   2   0   2   2   0   0   0   2   2   2   2   2   0   2   0   2   2   2   0   2   2   2   0   0   0   2   0   0   2   0   2   0   0   0   0   0   2   0   0   2   0   2   2   0   2   0
 MK-6-10                2   2   0   0   2   0   0   0   2   2   2   2   0   0   0   2   2   0   2   0   2   2   2   0   2   0   2   0   0   0   2   2   0   0   2   0   2   0   0   0   0   2   0   0   0   2   0   2   2   0   2   0   0   2   2   0   0   0   0   0   0   0   0   2   2   0   0   0   2   2   2   0   0   2   2   2   2   0   0   2   0   0   0   0   0   2   0   2   2   2   0   0   0   0   2   0   2   2   2   0   0   0   2   0   0   2   2   0   0   2   2   0   0   2   0   0   2   0   0   0   2   2   2   0   0   2   0   0   2   0   2   2   0   2   2   2   2   0   0   2   2   0   0   0   2   2   0   0   0   2   0   2   0   2   2   2   2   2   0   0   0   2   2   2   2   2   0   2   0   2   2   2   0   2   2   2   0   0   0   2   0   0   2   0   2   0   0   0   0   0   2   0   0   2   0   2   2   0   2   0
 MK-6-11                2   2   0   0   2   0   0   0   2   2   2   2   0   0   0   2   2   0   2   0   2   2   0   0   2   0   2   0   0   0   0   0   0   0   2   0   2   0   0   0   0   2   0   0   0   2   0   2   2   0   2   0   0   2   2   0   0   0   0   0   0   0   0   2   2   0   0   0   2   2   2   0   0   2   2   2   2   0   0   2   0   0   0   0   0   2   0   2   2   2   0   0   0   0   2   0   2   2   2   0   0   0   2   0   0   2   2   0   0   2   2   0   0   2   0   0   2   0   0   2   2   2   0   0   0   2   0   0   2   0   2   2   0   2   2   2   2   0   0   2   2   0   0   0   2   2   0   0   0   2   2   2   0   2   2   2   2   0   0   2   0   2   2   0   2   2   0   0   0   2   2   2   0   2   2   2   0   0   0   2   0   0   2   0   2   0   0   0   0   0   2   0   2   2   0   2   2   0   2   0
 MK-6-12                2   2   0   0   2   0   0   0   2   2   0   2   0   0   0   2   2   2   2   0   2   2   0   0   2   0   2   0   0   0   0   0   2   0   2   0   2   0   0   0   2   2   0   0   0   2   0   2   2   2   2   0   2   2   2   0   0   0   0   0   0   0   0   2   2   0   0   0   2   2   2   0   0   2   2   2   2   0   0   2   0   0   2   0   0   2   0   2   2   2   0   0   0   0   2   0   2   2   2   0   2   0   2   0   0   2   2   0   0   2   2   2   2   2   0   2   2   0   0   2   2   2   0   0   0   2   0   0   2   0   2   2   0   2   2   2   2   0   0   2   2   0   0   0   2   2   0   0   0   2   2   2   0   2   0   2   2   0   0   2   0   2   2   0   2   2   0   0   0   2   2   2   2   2   2   2   0   0   0   2   0   0   2   2   2   0   0   0   0   0   2   0   0   2   0   2   2   0   2   0
 MK-6-13                2   2   0   0   2   0   0   2   2   2   0   0   0   0   0   2   2   2   2   0   2   2   0   0   2   0   0   0   0   0   0   2   0   0   2   0   2   0   0   0   2   2   0   0   0   2   0   0   2   2   0   0   2   2   2   0   0   0   0   0   0   0   2   2   2   0   0   0   2   2   2   0   0   2   2   2   2   0   0   2   0   0   2   0   0   2   0   2   2   2   0   0   0   0   2   0   2   2   2   0   2   2   2   0   0   2   2   0   0   2   0   2   2   2   0   2   2   0   0   2   2   2   0   0   0   2   0   0   2   0   2   2   0   0   2   2   2   0   0   2   2   0   0   0   2   2   0   0   0   2   2   2   0   2   0   2   2   0   0   2   0   0   2   0   2   2   0   2   0   2   2   2   0   2   2   2   0   2   0   2   2   0   2   0   2   2   0   0   0   0   2   0   0   2   0   2   2   0   2   2
 MK-6-14                2   2   2   0   2   0   0   2   2   2   0   0   0   0   2   2   2   2   0   0   2   2   0   0   2   0   0   0   0   0   0   2   2   0   2   0   2   0   0   0   0   2   2   0   0   2   0   0   2   2   0   0   2   2   2   0   2   0   0   0   0   0   2   2   0   0   0   0   2   2   2   0   0   0   2   2   0   0   0   2   0   0   2   0   0   2   0   2   2   2   2   2   0   0   2   0   2   2   2   0   2   2   2   0   0   2   2   0   0   2   0   2   2   2   0   2   2   0   0   2   2   2   0   0   0   2   0   0   2   0   0   0   0   0   2   2   2   0   0   2   2   0   0   0   2   2   0   0   0   2   0   2   0   0   0   2   2   0   0   2   0   0   2   0   2   2   0   2   0   0   2   2   0   2   2   2   0   2   2   2   2   0   2   0   2   0   0   0   2   0   2   0   0   2   0   2   0   0   0   2
 MK-6-15                2   2   2   0   2   0   0   2   2   2   0   0   0   0   2   2   2   2   0   0   0   2   0   0   2   0   0   2   0   2   0   2   2   0   2   2   2   0   0   0   0   2   2   0   0   2   0   0   2   2   0   0   2   2   2   0   0   0   0   0   0   0   2   2   0   2   0   0   2   2   2   0   0   0   2   2   0   0   0   2   0   2   2   0   2   2   2   2   2   2   2   2   0   0   2   0   0   2   2   0   2   2   2   2   0   2   2   0   0   2   0   2   2   2   0   2   2   0   0   2   2   2   0   0   0   2   2   0   2   0   0   0   0   0   2   2   2   0   0   2   0   2   0   0   0   0   0   0   0   2   0   2   0   0   0   2   2   2   0   2   0   0   2   0   2   2   0   2   2   0   2   2   0   2   2   0   0   2   2   2   0   0   2   2   2   0   0   0   2   0   2   0   0   2   0   2   0   2   0   2
 MK-6-16                2   2   2   2   2   0   0   2   2   2   0   0   0   0   2   2   2   2   0   0   0   2   0   0   2   2   2   2   0   2   0   2   2   0   0   2   2   0   0   0   0   2   2   0   0   2   0   0   2   2   0   0   2   2   2   0   0   0   0   0   0   0   2   2   0   0   0   0   2   2   2   0   0   0   2   2   0   0   0   2   0   2   2   0   2   2   2   2   2   2   2   2   0   0   2   0   2   2   0   2   2   2   0   2   0   2   2   0   0   2   0   2   0   2   0   2   2   2   0   0   2   2   0   0   0   2   2   0   2   0   0   0   0   0   2   2   0   0   0   2   0   2   0   0   0   0   0   0   0   2   0   2   0   0   0   2   2   0   0   2   0   2   2   0   0   2   0   2   2   0   2   2   0   2   2   0   0   2   2   0   0   0   2   2   0   0   0   0   2   0   0   0   0   2   0   2   0   2   0   2
 
!****************************************** Phenotypic Data **********************************************************
!-100.0 is resevred for missing phenotype
SimulatedTrait1        15.9656   14.1702   17.5773   14.4278   15.8048   16.0070   14.8069   15.0150   14.0010   14.0224   13.7126   13.8347   16.4970   14.6979   16.7783   14.0528   13.8582   14.6275   11.9715   13.5065   16.2201   16.6921   14.2595   17.4637   15.2457   14.2362   15.4318   15.7912   13.3825   14.1799   13.5649   15.5897   16.3950   15.3757   15.3333   13.7894   17.0862   15.3878   15.1944   13.8022   13.6504   16.8951   14.7900   13.9072   16.1045   12.9308   15.3807   15.7703   13.0395   14.5093   14.7557   11.3326   14.7344   14.3080   14.1520   15.8131   15.2870   15.7555   15.5221   16.2512   15.7355   16.4502   15.9312   17.1333   12.9949   12.3901   14.1059   14.0840   14.1203   16.2692   13.3075   14.5945   15.2628   12.5978   14.6804   17.0363   16.0166   15.2852   16.3695   17.1189   13.9130   14.6596   14.3105   15.6895   16.7863   14.2652   14.4734   14.6302   15.1159   14.2268   14.6440   15.8912   14.4110   14.7253   14.5363   13.9871   16.3462   16.4003   13.7110   15.6251   16.7612   16.4618   15.3582   14.8773   13.9518   14.9214   14.3175   14.8189   14.1038   13.4173   15.0358   15.9748   15.6443   17.1080   16.3108   15.8745   16.0547   15.0139   13.7325   15.9241   14.1027   16.4103   15.8120   13.8047   14.2931   12.9578   15.4935   14.7167   16.4049   14.0955   17.4533   15.4200   16.0684   14.6371   14.7809   14.7272   14.5257   15.2270   15.2956   15.3324   15.3760   15.6390   13.5419   14.0450   12.8571   12.3978   15.7314   16.1044   16.2531   16.6095   14.0584   15.0640   15.1972   14.1830   14.6517   13.1944   14.5674   15.7368   15.3667   15.9811   14.3516   15.3471   13.5068   16.9180   15.1416   14.6252   15.5273   16.1817   16.0680   14.9607   14.0664   14.3857   15.6531   13.6033   13.2780   16.3643   14.3282   13.2634   14.1387   15.9506   15.5931   14.4797   12.6112   15.3287   18.5329   12.7936   12.4603   16.7560   16.0138   13.4642   15.8318   15.5413   13.9637   13.9872   15.5202   13.8192   15.4346   15.3824   15.3635   13.4737
SimulatedTrait2         9.2213   10.7936    9.6091   10.3072    9.4558   10.1415    9.5457    9.4333    9.4365   10.8676   11.3148   11.6380    9.6662    9.6734    9.4944   10.4967   10.4415   10.0361   10.7561    9.6586    9.5301    8.8016   10.9964    9.6335   10.1826   10.8581    9.8964    9.8560   11.2003    9.8817   10.3044    9.9579    9.8813   10.3606    9.8852   11.1500    9.5794    9.3389   11.0389   10.0615    9.1640   10.1671    8.8123   10.7199    9.3016   10.0587    8.9098    8.9206   10.7214    9.5910   10.9207   10.9324    9.6451   10.2906   11.2407    9.3440    9.9575    9.8332   10.4267    9.8807   11.0211   10.1393    9.4931    8.3230   10.0672   10.5440   10.2633    9.4967   10.3442    9.2095   10.6467   10.5768   10.1734   10.5303   11.5745    9.6361    9.2233    8.7919   10.0113   10.0776   10.6670    9.8949   10.5012   10.0056    9.1192    9.6901   10.3447   10.9076    9.7505   10.3066    9.6405    9.3210   10.7102    9.8374    9.5892   10.6691   10.7433    9.5097    9.1276   10.6460    9.7055    9.7287    9.5321    9.0960   10.2133    9.6303   10.4587    9.7180   10.3458   10.7520    8.9087    9.9233   10.0679   10.1703    9.6642    8.1708    8.8918    9.5868    9.1698    9.5532   10.7328    9.5810    9.4172    9.5476   10.1823   10.4958   10.2342    9.8598    9.5398   10.5610    9.1758   10.5780    8.4170   11.5299    9.2819   10.4679    9.8128   10.0124   10.3689   10.1973   10.3948   10.0653   10.1645   10.2911   10.1614   10.4423   12.1089    8.8269    9.9869    9.4622   10.3985    9.7972    9.7577   10.3233    9.2413   10.6808   10.6383    9.7488   10.1680   10.2975   11.4405    9.6228    9.9947    9.4444    9.4595    9.7468   11.1471    9.1526    9.0902    9.7409   10.8437    9.1192    9.0817   11.0491   10.0454    9.6755   11.2837    9.0074   10.5105    9.1860    9.1125    9.6012   10.4948   10.1618    8.4932   10.3568    8.9467   10.0958    9.4335   11.5517    9.0759    9.4600   10.5369    8.5650    8.9229    8.2850   10.3931    9.8681   10.5953   11.4522
 
