# Supplementary material for: Inclusive Composite Interval Mapping of QTL by Environment Interactions in Biparental Populations
Source: PLoS One. 2015 Jul 10;10(7):e0132414. doi: 10.1371/journal.pone.0132414 (PMC4498613; doi:10.1371/journal.pone.0132414)
Supplement: S6 File — (ZIP) [file pone.0132414.s006.zip › H=0.8/L1/run_00001.met]

!**********************Note: lines staring with "!" are remarks and will be ignored in the program********************
!*********************************General Information**********************************
!Assuming F1 = P1 x P2, populations available in QTL IciMapping are: 
!  1, P1BC1F1 = P1 x F1, the first backcrossing where P1 is used as the recurrent parent;
!  2, P2BC1F1 = P2 x F1, the first backcrossing where P2 is used as the recurrent parent;
!  3, F1DH, F1-derived doubled haploids; 
!  4, RIL or F1RIL, recombination inbred lines through the repeated selfing of F1;
!  5, P1BC1RIL, recombination inbred lines through the repeated selfing of P1BC1F1;
!  6, P2BC1RIL, recombination inbred lines through the repeated selfing of P2BC1F1;
!  7, F2, the selfing generation of F1;
!  8, F3, the selfing generation of F2;
!  9, P1BC2F1, the second backcrossing where P1 is used as the recurrent parent; 
! 10, P2BC2F1, the second backcrossing where P2 is used as the recurrent parent;
! 11, P1BC2RIL, recombination inred lines through the repeated selfing of P1BC2F1; 
! 12, P2BC2RIL, recombination inred lines through the repeated selfing of P2BC2F1; 
! 13, P1BC1F2, the selfing generation of P1BC1F1; 
! 14, P2BC1F2, the selfing generation of P2BC1F1; 
! 15, P1BC2F2, the selfing generation of P1BC2F1; 
! 16, P2BC2F2, the selfing generation of P2BC2F1; 
! 17, P1BC1DH, P1BC1F1-derived doubled haploids; 
! 18, P2BC1DH, P2BC1F1-derived doubled haploids; 
! 19, P1BC2DH, P1BC2F1-derived doubled haploids; 
! 20, P2BC2DH, P2BC2F1-derived doubled haploids; 
   3      !Mapping Population (see remarks above)
   2      !Mapping Function (1 for Kosambi; 2 for Haldane; 3 for Morgan)
   2      !Marker Space Type (1 for intervals; 2 for positions)
   1      !Marker Space Unit(1 for centiMorgans; 2 for Morgan)
   6      !Number of Chromosomes (or Linkage Groups)
 200      !Size of the mapping population
   2      !Number of environments
 
!***************************************** Chromosomes and Linkage Maps **********************************************
!Chromosome                 NumMarkers
-CH1                        16
-CH2                        16
-CH3                        16
-CH4                        16
-CH5                        16
-CH6                        16
!Linkage map (Marker name followed by position or the interval length)
 MK-1-1                1     0.000
 MK-1-2                1    10.000
 MK-1-3                1    20.000
 MK-1-4                1    30.000
 MK-1-5                1    40.000
 MK-1-6                1    50.000
 MK-1-7                1    60.000
 MK-1-8                1    70.000
 MK-1-9                1    80.000
 MK-1-10               1    90.000
 MK-1-11               1   100.000
 MK-1-12               1   110.000
 MK-1-13               1   120.000
 MK-1-14               1   130.000
 MK-1-15               1   140.000
 MK-1-16               1   150.000
 MK-2-1                2     0.000
 MK-2-2                2    10.000
 MK-2-3                2    20.000
 MK-2-4                2    30.000
 MK-2-5                2    40.000
 MK-2-6                2    50.000
 MK-2-7                2    60.000
 MK-2-8                2    70.000
 MK-2-9                2    80.000
 MK-2-10               2    90.000
 MK-2-11               2   100.000
 MK-2-12               2   110.000
 MK-2-13               2   120.000
 MK-2-14               2   130.000
 MK-2-15               2   140.000
 MK-2-16               2   150.000
 MK-3-1                3     0.000
 MK-3-2                3    10.000
 MK-3-3                3    20.000
 MK-3-4                3    30.000
 MK-3-5                3    40.000
 MK-3-6                3    50.000
 MK-3-7                3    60.000
 MK-3-8                3    70.000
 MK-3-9                3    80.000
 MK-3-10               3    90.000
 MK-3-11               3   100.000
 MK-3-12               3   110.000
 MK-3-13               3   120.000
 MK-3-14               3   130.000
 MK-3-15               3   140.000
 MK-3-16               3   150.000
 MK-4-1                4     0.000
 MK-4-2                4    10.000
 MK-4-3                4    20.000
 MK-4-4                4    30.000
 MK-4-5                4    40.000
 MK-4-6                4    50.000
 MK-4-7                4    60.000
 MK-4-8                4    70.000
 MK-4-9                4    80.000
 MK-4-10               4    90.000
 MK-4-11               4   100.000
 MK-4-12               4   110.000
 MK-4-13               4   120.000
 MK-4-14               4   130.000
 MK-4-15               4   140.000
 MK-4-16               4   150.000
 MK-5-1                5     0.000
 MK-5-2                5    10.000
 MK-5-3                5    20.000
 MK-5-4                5    30.000
 MK-5-5                5    40.000
 MK-5-6                5    50.000
 MK-5-7                5    60.000
 MK-5-8                5    70.000
 MK-5-9                5    80.000
 MK-5-10               5    90.000
 MK-5-11               5   100.000
 MK-5-12               5   110.000
 MK-5-13               5   120.000
 MK-5-14               5   130.000
 MK-5-15               5   140.000
 MK-5-16               5   150.000
 MK-6-1                6     0.000
 MK-6-2                6    10.000
 MK-6-3                6    20.000
 MK-6-4                6    30.000
 MK-6-5                6    40.000
 MK-6-6                6    50.000
 MK-6-7                6    60.000
 MK-6-8                6    70.000
 MK-6-9                6    80.000
 MK-6-10               6    90.000
 MK-6-11               6   100.000
 MK-6-12               6   110.000
 MK-6-13               6   120.000
 MK-6-14               6   130.000
 MK-6-15               6   140.000
 MK-6-16               6   150.000
!*********************************** Marker Types ********************************************************************
!Co-dominant marker: When heterozygote F1 is present, P1 is coded as 2, F1 is coded as 1, and P2 is coded as 0; Otherwise, P1 is coded as 2, and P2 is coded as 0. 
!Dominant marker: When heterozygote F1 is present, P1 and F1 are coded as 12, and P2 is coded as 0; Otherwise, P1 is coded as 2, and P2 is coded as 0.  
!Recessive markers: When heterozygote F1 is present, P1 is coded as 2, and F1 and P2 are coded as 10; Otherwise, P1 is coded as 2, and P2 is coded as 0. 
!Missing marker is coded as -1. 
 MK-1-1                 0   0   2   2   2   0   2   2   0   2   0   0   2   0   0   0   0   0   0   2   0   0   2   0   0   0   0   0   2   2   0   0   2   2   0   0   2   0   2   2   2   0   0   0   0   0   2   2   2   2   0   2   0   0   0   0   2   0   0   2   0   2   2   2   2   0   0   2   0   2   2   2   0   0   2   0   2   0   2   2   0   0   0   0   2   0   2   2   2   2   0   2   0   2   2   2   0   0   0   0   0   2   0   2   2   0   0   0   0   2   0   0   2   0   2   0   0   0   2   0   2   0   2   2   0   2   2   0   2   0   0   0   2   2   0   2   0   0   0   2   0   0   2   0   0   0   0   0   2   2   0   0   2   2   0   2   0   2   2   2   2   0   0   2   0   0   0   2   0   2   0   2   2   0   0   2   0   0   2   2   2   2   0   2   0   2   0   0   2   2   0   0   0   0   0   0   2   0   2   0
 MK-1-2                 0   0   2   2   2   2   2   2   0   2   0   0   2   0   0   0   0   0   0   2   0   0   2   0   0   2   0   0   2   2   0   0   2   2   0   0   2   0   2   2   2   0   0   0   0   0   2   2   2   2   0   2   0   0   0   0   2   0   0   2   0   2   2   2   0   0   0   2   0   2   2   2   0   0   2   0   2   0   2   2   0   0   0   0   2   0   2   2   2   2   0   2   0   2   2   2   2   0   0   2   2   2   0   2   0   0   0   0   0   2   0   0   2   0   2   0   0   0   2   0   2   0   2   0   0   0   2   0   2   0   0   0   2   0   0   2   2   0   0   2   0   0   2   0   0   0   0   0   2   2   0   0   2   2   0   2   0   2   2   2   2   0   0   2   0   0   0   2   0   2   0   2   2   0   0   2   0   2   2   2   2   2   0   2   0   2   0   0   2   2   0   2   0   0   0   0   0   0   2   0
 MK-1-3                 0   0   2   2   2   2   2   2   0   2   0   0   2   0   0   0   0   0   0   2   0   0   2   0   0   2   0   0   2   2   0   0   2   2   0   0   2   0   2   2   2   0   0   0   0   0   2   0   2   2   0   2   0   0   0   0   2   0   2   2   0   2   2   2   0   0   0   2   0   2   2   2   2   0   2   0   2   0   2   2   0   0   0   0   2   2   2   2   0   2   0   2   0   2   2   2   2   0   0   2   2   2   0   2   0   0   0   2   0   2   0   0   2   0   2   0   0   0   2   0   2   0   2   0   0   2   2   0   2   0   2   0   2   2   0   2   2   0   0   2   0   0   2   0   0   0   0   0   2   2   0   2   2   2   0   2   0   2   2   2   2   0   0   2   0   0   0   2   0   2   0   2   0   0   0   2   0   2   2   2   2   2   0   2   0   2   0   0   2   2   0   2   0   0   0   0   0   0   2   0
 MK-1-4                 2   2   2   2   2   0   2   2   0   2   0   0   2   0   0   0   0   0   0   2   0   0   2   0   0   0   0   0   2   2   0   0   2   2   0   2   0   0   2   2   2   0   0   0   0   0   2   0   2   2   0   2   0   0   0   0   2   0   2   2   0   2   2   2   0   0   0   0   0   2   2   2   2   0   2   0   2   0   2   2   0   0   0   0   2   2   2   2   0   2   0   2   0   2   2   2   0   0   0   2   2   2   0   2   0   0   0   2   0   2   0   0   2   0   2   0   0   2   2   0   2   0   0   0   0   2   2   0   2   0   2   0   2   2   0   0   2   0   0   2   0   0   2   0   0   0   0   0   2   0   0   2   2   2   0   2   0   2   2   2   2   0   0   2   2   2   0   2   0   2   0   2   0   0   0   2   0   2   0   2   2   2   0   2   0   2   2   0   2   2   0   0   0   2   0   0   0   0   2   2
 MK-1-5                 2   2   2   2   2   0   2   2   0   2   0   0   2   0   2   0   0   0   0   2   2   0   2   0   0   0   0   0   2   2   2   0   2   2   0   2   0   0   2   2   2   0   0   0   0   0   2   0   2   2   0   0   0   0   0   0   2   0   2   2   0   0   2   2   0   0   0   0   0   2   2   2   2   0   2   0   2   0   2   2   0   0   0   0   2   2   2   2   2   2   0   2   0   2   2   2   0   0   0   2   0   2   0   2   0   0   0   2   0   2   0   0   0   0   2   0   0   2   2   0   2   0   0   0   0   2   2   0   2   0   2   0   2   2   0   0   2   0   0   2   2   0   2   0   0   0   0   2   2   0   0   2   2   2   0   2   0   2   2   0   2   0   0   2   2   2   0   2   0   2   0   2   0   2   0   2   0   2   0   2   2   2   0   2   0   2   2   0   2   2   0   0   0   2   0   0   0   0   2   2
 MK-1-6                 2   2   2   2   2   2   2   2   0   2   0   0   2   0   2   0   0   0   0   2   2   2   2   0   0   0   0   0   0   2   2   0   2   2   0   2   0   0   2   2   2   0   0   2   0   0   0   0   2   0   0   0   0   0   0   0   2   2   2   2   0   0   2   2   0   0   2   0   0   2   2   2   2   0   2   0   2   2   2   2   0   0   2   0   2   2   2   2   2   2   0   2   2   2   2   2   0   0   0   2   0   2   0   2   0   0   0   2   0   2   2   0   0   2   2   0   0   2   2   0   2   0   2   0   0   2   2   0   2   2   2   2   2   0   0   0   2   0   0   2   2   0   2   0   0   0   0   2   2   0   0   2   2   2   0   0   0   0   2   0   2   0   0   2   2   2   0   2   0   2   0   2   0   2   0   2   0   2   0   2   2   2   0   2   0   2   2   0   2   2   0   0   0   2   0   0   0   0   2   2
 MK-1-7                 2   2   2   2   2   2   2   2   0   2   0   0   2   0   2   0   0   0   0   2   2   2   2   0   0   0   0   0   0   2   2   0   2   2   0   2   0   0   2   2   2   0   0   2   0   2   0   0   2   0   0   0   0   0   0   0   2   2   2   2   0   0   2   2   2   0   2   0   0   2   2   2   2   0   2   0   2   2   2   2   0   0   2   0   2   2   2   2   2   2   0   2   0   2   2   0   0   0   0   2   0   2   0   2   0   0   0   2   0   0   2   0   2   2   2   0   0   0   2   0   0   0   2   0   0   2   2   0   2   2   2   2   2   0   0   0   2   0   0   2   2   0   2   0   0   0   0   2   2   0   0   2   2   2   0   0   0   0   0   0   2   0   0   0   2   2   0   2   0   2   2   2   0   2   0   2   0   2   0   2   2   2   0   0   0   2   2   0   2   2   0   0   0   2   0   0   0   0   2   2
 MK-1-8                 2   2   0   2   0   2   2   2   0   2   0   0   2   0   2   0   0   0   0   2   2   2   2   0   0   0   0   0   0   2   2   0   2   2   0   2   0   0   0   2   2   0   0   2   0   0   0   0   0   0   0   0   0   0   0   0   2   2   2   2   0   0   2   2   2   0   2   0   0   2   2   2   2   0   2   0   2   2   2   2   0   0   2   0   2   2   2   2   2   2   0   2   0   2   2   0   0   0   0   2   0   2   0   2   0   0   2   2   0   0   2   0   2   2   2   0   0   0   2   0   0   0   2   2   0   2   2   0   2   2   2   2   2   0   0   0   2   0   0   2   2   2   2   0   0   2   0   2   2   0   0   2   2   2   0   0   0   0   0   0   2   0   0   0   2   2   0   2   0   2   0   0   0   2   0   2   0   2   2   2   2   2   0   0   0   2   2   0   2   2   0   0   0   2   0   0   0   0   2   2
 MK-1-9                 2   2   2   2   0   2   2   2   0   2   0   0   0   0   2   0   0   0   2   2   2   2   2   0   0   0   0   0   0   2   2   0   2   2   0   0   0   0   0   0   2   0   0   2   0   0   0   0   0   0   0   0   2   0   0   0   2   2   2   2   0   0   2   2   2   2   2   0   0   2   2   2   2   0   2   0   2   2   2   2   0   0   2   0   2   2   2   2   2   2   0   2   0   2   2   0   0   0   0   2   0   2   0   2   0   0   2   2   0   0   2   2   2   2   2   0   0   0   2   0   0   0   2   2   0   2   2   0   2   2   2   2   2   0   0   0   2   0   0   2   2   2   2   0   0   2   0   2   2   0   0   2   2   2   0   0   0   2   0   0   2   0   0   0   2   2   0   2   0   2   0   0   0   2   0   2   0   2   2   2   2   2   0   0   0   2   2   0   2   2   0   0   0   2   0   0   0   0   2   2
 MK-1-10                2   0   2   2   2   2   2   2   0   2   0   0   0   0   0   0   0   0   2   2   2   2   2   0   0   0   0   0   0   2   2   0   2   0   0   0   0   0   0   0   2   0   0   2   0   2   0   0   0   0   0   0   2   0   0   0   2   2   0   2   2   0   0   2   2   2   2   0   0   2   2   2   2   2   2   0   0   2   2   2   0   0   2   0   2   2   2   2   2   0   0   2   0   0   2   0   0   0   2   2   0   2   0   0   0   0   2   2   0   0   2   2   2   2   2   0   0   2   2   0   0   0   2   0   0   2   2   0   2   2   2   2   2   0   0   2   2   0   0   2   2   0   2   0   0   2   0   2   2   0   0   2   2   2   0   0   0   2   0   0   0   0   0   0   2   2   0   2   0   2   0   0   0   2   0   2   0   2   2   0   2   2   0   0   0   2   2   0   2   0   0   2   0   2   0   0   0   0   2   2
 MK-1-11                2   0   2   2   2   2   2   2   0   2   0   0   2   0   0   0   2   0   2   2   2   2   2   2   0   2   0   0   0   2   2   0   0   0   0   0   2   0   0   0   2   0   0   2   0   2   0   0   0   0   0   0   2   0   0   0   2   2   0   2   2   0   0   2   2   2   0   0   0   2   2   2   2   0   2   0   0   2   2   2   0   0   2   0   2   0   0   2   2   0   2   2   0   0   2   0   0   0   2   2   0   2   0   0   0   0   2   2   0   0   2   2   2   0   2   0   0   0   2   0   0   0   2   0   0   2   2   0   2   2   2   2   2   0   0   2   2   0   2   2   2   0   2   0   0   2   0   2   2   0   0   2   2   2   0   0   0   2   2   0   0   0   0   0   2   2   0   2   0   2   0   0   0   2   0   2   2   2   2   0   2   2   0   0   0   2   2   0   2   0   0   2   0   2   0   0   0   2   2   2
 MK-1-12                2   0   2   2   0   2   0   2   0   2   0   0   2   0   0   0   2   0   2   2   2   2   2   2   0   0   0   0   0   2   2   0   0   0   0   0   2   0   0   0   2   0   0   2   0   0   0   2   0   0   0   0   2   0   0   0   2   2   0   2   0   0   0   2   2   0   0   0   0   2   2   2   2   0   2   0   0   2   2   2   0   0   2   0   2   0   0   2   2   0   0   2   0   0   2   0   0   0   2   2   0   2   0   0   0   0   2   2   0   2   0   2   2   0   2   0   0   0   2   0   0   0   2   0   0   2   2   0   2   2   0   2   2   0   0   2   2   0   2   2   2   2   2   2   0   2   0   2   2   0   0   2   2   2   0   0   0   0   2   0   0   0   0   0   2   2   2   2   0   0   0   0   0   2   0   2   2   2   2   0   2   2   0   0   0   2   2   0   2   0   0   2   0   2   0   0   0   2   2   2
 MK-1-13                2   0   2   2   0   2   0   2   0   2   0   0   2   0   0   0   0   0   0   2   2   0   2   2   0   0   0   0   0   2   2   0   0   0   0   0   2   0   0   0   2   0   0   2   2   0   0   0   0   0   0   0   2   2   0   0   2   0   0   2   0   0   0   2   2   0   0   0   0   2   2   2   0   0   2   0   0   2   0   2   0   0   2   2   2   0   0   2   2   0   0   2   0   2   2   0   0   0   2   2   0   0   0   2   0   0   2   2   0   2   0   2   2   0   2   2   0   0   2   0   0   0   2   0   0   2   2   0   2   2   0   2   2   0   0   2   0   2   2   2   2   2   2   2   0   2   0   2   2   0   0   2   2   2   0   0   0   0   2   0   0   0   0   0   2   2   2   2   0   0   0   0   0   2   0   2   2   2   2   0   2   2   0   0   0   2   2   0   2   0   0   2   0   2   0   2   0   2   2   2
 MK-1-14                2   0   0   2   2   2   2   2   0   2   0   0   2   0   0   2   0   2   0   2   2   0   0   0   0   2   0   0   0   2   2   0   0   0   0   0   2   0   0   0   2   0   0   2   0   0   0   0   2   0   0   0   2   2   0   0   2   0   0   2   0   0   0   2   2   2   0   0   2   2   2   2   0   0   2   0   0   2   0   2   0   0   2   2   2   2   0   0   2   0   0   2   2   2   2   0   0   0   2   2   0   0   2   2   0   0   2   2   0   2   0   2   2   0   2   2   0   0   2   0   0   0   2   0   0   0   2   0   0   2   0   2   2   0   0   2   0   2   2   2   2   2   2   2   0   2   0   2   2   0   0   2   2   2   0   0   0   0   2   0   0   0   0   0   2   2   2   2   0   0   0   0   0   2   0   2   2   0   2   0   2   2   0   0   2   2   2   0   2   2   0   2   0   2   0   0   0   2   2   2
 MK-1-15                2   2   2   2   2   2   2   2   0   0   0   0   0   0   0   2   2   0   0   2   2   0   0   0   0   2   0   0   0   2   2   0   0   0   2   0   2   0   0   0   2   0   2   0   0   0   2   0   2   0   0   0   2   2   2   0   2   0   0   2   0   0   0   2   2   2   2   0   2   2   2   2   0   0   2   0   0   2   0   2   0   2   2   2   2   2   0   0   2   0   0   2   2   2   2   0   0   0   2   2   2   0   2   2   0   0   2   2   0   2   0   2   0   0   2   2   0   0   2   0   0   2   2   0   0   0   2   0   0   2   0   2   2   0   0   2   0   2   2   2   2   2   2   2   2   2   0   2   2   0   0   2   2   2   0   0   0   0   0   0   0   0   0   0   2   2   2   2   0   0   2   0   0   2   0   2   2   0   2   0   2   2   0   0   2   2   2   0   2   2   0   2   0   2   0   0   0   2   2   2
 MK-1-16                2   2   2   2   2   2   2   2   0   0   0   2   0   0   0   2   2   0   2   2   2   0   0   0   0   2   0   0   0   2   2   0   0   0   2   0   2   0   0   2   2   2   2   2   0   0   2   0   2   0   0   0   0   2   2   0   2   0   0   2   0   0   0   2   2   2   2   0   2   2   2   0   0   2   0   0   0   2   0   2   0   2   0   2   2   2   0   0   2   0   0   2   2   2   2   0   0   0   2   2   2   0   2   2   0   0   2   2   0   2   0   2   0   0   2   2   0   2   2   0   0   2   0   0   0   0   2   0   2   2   0   2   2   0   0   2   0   2   2   2   2   0   2   2   2   2   0   0   0   0   0   2   2   2   0   0   0   0   0   0   0   0   0   0   2   2   2   2   0   0   2   0   0   2   0   2   2   0   2   0   2   2   0   2   2   2   2   0   2   0   0   2   0   2   2   0   0   0   2   2
 MK-2-1                 2   0   2   0   2   0   0   0   2   2   2   2   0   0   2   2   0   2   2   2   2   2   0   0   2   2   0   2   0   0   2   2   0   0   2   2   0   2   0   0   2   0   0   2   0   0   0   2   0   0   2   0   2   0   0   0   2   2   0   0   0   2   0   0   0   2   0   0   2   2   2   0   2   2   2   2   2   0   2   2   0   2   2   0   0   2   2   2   0   2   2   0   2   0   2   2   0   2   0   2   0   0   0   0   0   0   2   0   0   2   0   0   0   2   0   0   0   0   2   2   2   0   0   2   0   2   2   2   2   0   0   0   0   0   2   0   0   0   0   2   0   2   0   2   0   2   2   0   2   2   0   0   0   0   0   2   2   0   2   0   0   0   0   0   2   0   2   2   2   2   0   0   2   0   2   2   0   0   0   2   0   2   0   2   2   0   2   2   0   0   2   2   2   0   2   0   0   2   2   0
 MK-2-2                 2   0   2   0   2   0   2   0   2   2   2   2   0   0   2   0   0   2   2   2   2   2   2   0   0   2   0   2   0   0   2   2   2   0   2   2   0   2   0   0   2   0   2   2   0   0   0   2   0   0   2   0   2   0   0   0   2   2   0   0   0   2   2   0   0   2   0   0   2   2   2   0   2   2   2   2   2   0   2   2   0   2   2   0   0   2   2   2   2   2   2   0   2   0   2   2   0   0   0   2   0   0   0   0   2   2   2   0   0   2   0   2   0   2   0   0   0   0   2   2   2   0   0   2   0   2   2   2   2   0   0   0   2   0   0   0   0   0   0   2   0   2   0   2   0   2   2   0   2   2   0   0   2   0   2   2   2   0   2   0   0   0   0   0   2   0   2   2   2   2   0   0   2   0   2   2   0   2   0   2   2   2   0   2   2   0   2   2   0   0   2   2   0   2   2   0   0   2   2   0
 MK-2-3                 2   0   2   0   2   0   2   0   2   0   2   2   0   0   2   0   0   2   2   2   2   2   2   0   0   2   0   2   0   0   2   2   2   0   2   2   0   2   0   0   2   0   2   2   0   0   0   0   2   0   2   0   2   0   0   0   2   2   0   0   0   2   2   0   0   2   2   0   2   2   2   0   2   0   0   2   2   0   2   2   0   2   2   0   0   2   2   2   2   2   2   0   2   0   2   2   0   0   0   2   2   0   0   0   2   2   0   0   0   2   0   2   0   2   0   0   0   0   0   2   2   0   0   2   0   2   0   2   2   0   0   2   2   0   0   0   0   0   0   0   0   2   0   2   0   2   2   0   2   2   0   2   2   0   2   2   2   0   2   0   2   0   0   0   2   0   0   2   2   2   0   0   2   0   0   2   0   2   0   2   2   2   0   2   2   0   2   2   0   0   0   2   0   2   2   0   2   2   2   0
 MK-2-4                 2   2   2   0   2   0   2   0   2   0   2   2   0   0   2   0   0   2   2   2   2   2   2   0   0   2   0   2   0   0   0   2   0   0   2   0   0   2   0   0   2   0   2   2   0   0   0   0   0   0   2   0   2   2   0   0   2   2   0   0   0   2   2   0   0   2   2   2   2   2   2   0   2   0   0   2   2   0   0   2   0   2   2   0   0   2   2   2   0   2   2   0   2   0   2   2   0   2   0   2   2   2   0   0   2   2   0   0   0   0   0   2   0   2   0   0   0   0   0   2   2   0   0   2   0   2   0   2   2   0   0   2   2   0   0   0   0   0   0   0   0   2   0   2   0   2   2   0   2   2   0   2   2   0   2   2   2   0   2   0   2   0   0   0   2   0   0   2   2   2   0   0   2   0   0   2   0   2   0   2   2   2   0   2   2   0   0   0   0   2   0   2   0   2   2   0   2   2   2   0
 MK-2-5                 2   2   0   0   2   0   2   0   2   0   2   2   2   2   2   0   0   2   2   0   2   2   2   0   0   2   0   2   0   2   0   2   0   0   2   0   0   0   0   0   2   0   2   2   0   0   0   0   0   0   2   0   2   2   2   2   0   2   0   0   0   2   0   0   0   2   2   2   2   2   2   0   2   0   0   2   2   0   0   2   0   2   2   0   0   2   2   2   2   2   2   2   2   0   2   2   0   2   2   2   2   2   0   0   2   2   0   0   0   0   2   2   0   2   0   0   0   0   0   2   2   0   0   2   0   2   0   2   2   0   0   2   2   0   0   0   0   0   0   0   0   2   0   2   0   0   2   0   2   2   0   2   2   0   2   2   2   0   2   0   2   0   0   0   2   0   0   2   2   0   0   0   2   0   2   0   0   2   0   2   2   2   0   2   2   0   0   0   0   2   0   2   0   2   2   2   2   2   2   0
 MK-2-6                 2   2   0   0   2   0   2   0   2   0   0   2   2   2   2   0   0   2   2   0   2   2   2   0   0   0   0   2   0   2   0   2   0   0   2   2   0   0   0   0   2   0   2   2   0   0   0   0   0   0   2   0   2   2   2   0   0   0   0   0   0   2   0   2   2   2   2   2   2   2   2   0   2   0   0   2   2   0   2   2   0   2   2   0   0   2   2   2   2   2   0   2   2   0   0   0   2   2   2   2   2   2   0   0   2   0   0   0   0   0   2   2   0   2   2   0   0   2   0   0   2   0   0   2   0   2   0   2   2   0   0   0   2   0   0   0   0   0   0   0   0   2   0   2   2   0   0   0   2   2   0   2   2   0   2   2   0   0   2   0   2   0   0   2   2   0   0   2   2   0   0   0   2   0   2   0   0   2   0   2   2   0   2   2   2   2   0   0   0   2   0   2   0   2   2   2   0   2   2   0
 MK-2-7                 2   2   0   0   2   2   2   0   2   0   2   2   2   2   2   0   0   2   2   0   2   2   2   0   0   0   0   2   0   2   0   2   0   0   2   2   0   2   0   2   2   0   2   2   0   0   0   0   0   0   2   0   2   2   2   0   0   0   0   0   0   2   0   2   2   2   2   2   2   2   2   0   2   0   0   0   0   0   2   0   0   0   2   0   0   2   2   2   2   2   0   2   2   0   0   0   2   2   2   2   2   2   0   0   2   0   0   0   0   0   2   2   0   2   2   0   0   2   0   0   2   0   0   2   0   2   0   2   2   0   0   0   2   0   0   2   0   0   0   0   0   2   0   2   2   0   0   2   2   2   0   2   2   0   2   2   0   0   2   0   2   0   0   2   2   0   0   2   2   0   2   0   2   0   2   0   0   2   0   0   2   0   2   2   2   2   2   0   2   2   2   2   0   2   2   2   0   2   2   0
 MK-2-8                 0   2   0   0   2   2   0   0   0   0   2   2   2   0   2   0   0   2   2   0   2   2   2   0   0   0   0   2   0   2   0   2   0   0   2   2   0   2   0   2   2   0   2   2   0   0   0   0   0   0   2   0   0   2   2   0   0   0   0   0   0   2   0   2   2   2   2   2   2   2   2   0   2   0   0   2   0   2   2   0   0   0   2   0   0   2   2   2   2   2   0   2   2   0   0   0   2   2   2   2   0   2   0   0   0   0   0   0   0   0   2   2   0   2   2   0   0   2   0   2   2   0   2   2   0   2   0   2   2   0   0   0   2   0   2   2   0   0   0   0   0   2   0   2   2   2   2   2   2   2   2   2   0   2   2   2   0   0   2   0   2   0   0   2   2   0   0   2   2   0   2   0   2   0   2   2   0   2   0   0   2   0   2   2   0   2   2   0   2   2   2   2   0   2   2   2   0   2   2   0
 MK-2-9                 0   2   0   0   2   2   0   0   0   0   2   2   2   0   2   0   2   2   2   0   2   2   2   0   0   0   0   2   0   2   0   2   0   0   2   2   0   2   0   2   0   0   2   2   0   0   0   0   0   2   2   0   0   2   2   0   0   0   0   0   0   0   0   2   2   2   2   2   2   2   2   0   2   0   0   2   0   2   2   0   0   0   2   0   2   2   2   0   2   2   0   2   2   2   0   0   0   0   2   2   0   2   0   0   0   0   0   0   0   0   2   2   0   2   2   0   0   2   0   2   2   0   2   2   0   2   0   2   2   0   0   0   2   0   2   2   0   0   0   0   0   2   0   2   2   2   2   2   2   2   2   2   0   2   2   2   0   0   2   2   2   0   0   2   2   0   0   2   2   0   2   0   2   0   0   2   0   2   0   0   2   0   2   2   0   2   2   2   2   2   2   2   0   2   2   2   0   0   2   0
 MK-2-10                0   2   0   0   2   2   0   0   0   0   2   2   2   2   2   0   2   2   2   0   2   0   2   0   0   0   0   0   0   2   0   2   0   0   2   0   0   2   0   2   0   0   0   2   0   0   0   0   0   2   2   0   0   2   2   0   0   0   0   0   0   0   0   2   2   2   2   2   2   2   2   0   2   0   0   2   0   2   0   0   0   0   2   0   2   2   2   0   2   2   0   2   2   0   2   0   0   0   2   2   0   2   0   0   0   0   0   0   0   0   2   2   0   2   2   0   0   2   0   2   2   0   2   2   0   2   0   2   2   0   0   0   2   0   2   2   0   0   0   0   0   2   0   2   2   2   2   2   2   2   2   2   0   2   2   2   0   0   2   2   2   0   0   2   2   0   0   2   2   0   2   0   2   0   0   2   0   2   0   2   2   0   0   0   0   2   2   2   2   2   2   2   0   2   2   2   0   0   2   0
 MK-2-11                0   2   0   0   2   2   0   0   0   0   2   2   2   2   2   0   0   2   2   0   2   0   2   0   0   0   0   0   0   2   0   2   0   0   2   0   0   0   2   2   0   0   0   2   2   0   0   0   0   2   2   0   0   2   0   0   0   2   0   0   0   0   0   2   2   2   2   2   2   2   2   2   2   0   0   2   0   2   0   0   0   0   2   2   2   2   2   0   2   2   0   2   2   0   2   0   0   0   2   2   2   2   0   2   2   0   0   2   0   0   2   2   2   2   0   0   2   2   0   2   2   0   2   2   2   2   0   0   2   0   0   0   2   0   2   2   0   0   0   0   0   2   0   0   2   0   2   2   2   2   2   2   0   2   2   2   0   0   2   2   0   0   0   2   2   0   2   2   2   2   2   2   2   0   0   2   0   2   0   2   2   0   2   0   0   0   2   2   2   2   2   2   0   2   2   2   0   2   2   0
 MK-2-12                0   2   0   0   2   2   0   0   0   0   2   2   2   2   2   0   0   0   2   0   2   0   0   0   0   2   0   0   0   2   0   2   0   0   2   0   0   0   2   2   0   0   0   2   2   0   0   0   0   2   0   0   0   2   0   0   0   2   0   0   0   0   2   2   2   2   2   2   2   2   2   2   2   0   0   2   0   2   0   0   0   0   2   2   2   2   2   0   0   2   0   2   2   2   2   0   0   2   2   2   2   2   0   2   2   0   0   0   2   0   2   2   2   2   0   2   0   2   0   2   2   0   2   0   2   2   0   0   2   2   0   0   0   0   2   0   0   2   0   0   0   2   0   2   2   0   2   0   2   2   2   2   0   0   2   0   0   0   2   2   0   0   0   2   2   0   2   0   2   2   2   2   2   0   0   2   0   2   0   2   2   0   0   0   2   0   2   2   2   2   2   2   0   0   2   2   2   2   2   0
 MK-2-13                0   2   0   0   0   2   0   0   0   0   2   2   2   2   0   0   0   2   2   0   2   0   0   0   0   2   0   0   0   2   0   2   0   0   2   2   2   0   2   2   0   0   0   2   2   0   0   0   2   0   0   0   0   2   0   0   0   2   0   0   0   0   2   2   2   0   2   2   2   2   2   2   2   0   0   2   0   2   0   0   2   0   2   2   2   2   2   0   0   2   0   2   0   2   2   0   0   2   2   2   2   2   0   2   2   0   0   0   2   0   2   2   0   2   0   2   0   2   0   0   2   0   2   0   2   0   0   0   2   0   0   0   0   0   0   0   0   0   0   0   0   0   0   2   2   0   2   0   2   2   2   2   0   0   2   0   0   0   2   2   0   0   2   2   2   0   2   0   2   2   2   2   2   2   0   2   0   2   0   2   2   0   0   0   2   0   2   0   2   2   2   2   2   0   2   2   2   2   2   0
 MK-2-14                0   2   0   0   0   2   0   0   0   2   2   2   2   2   0   2   0   2   2   0   2   0   0   0   0   2   0   0   0   2   0   2   0   0   2   2   2   0   2   2   0   0   0   2   2   2   0   0   2   0   0   0   0   2   0   0   0   2   0   0   0   0   2   2   2   0   2   2   0   2   2   2   2   0   0   2   0   2   0   0   2   0   0   2   2   2   0   0   0   2   0   0   0   2   2   2   0   2   2   2   2   2   0   0   2   2   0   0   2   0   2   2   0   2   0   2   0   2   0   0   2   0   2   0   2   0   0   0   2   0   0   0   2   0   0   0   0   0   0   0   0   0   0   2   2   0   2   0   2   2   2   0   0   0   2   0   0   0   2   2   2   0   2   2   2   0   2   0   2   2   2   2   2   2   0   2   0   2   0   0   2   2   0   0   2   0   2   0   2   0   2   2   2   0   2   0   2   2   2   2
 MK-2-15                0   2   0   0   0   2   0   0   0   2   2   0   0   2   0   0   0   2   2   0   2   0   0   0   2   2   0   0   0   2   2   2   0   0   2   2   0   0   2   2   0   0   0   2   2   2   0   0   2   2   0   2   0   2   0   0   0   2   0   0   0   0   2   2   2   0   2   2   0   2   2   2   2   0   0   2   0   2   0   0   2   0   0   0   2   2   2   0   0   2   0   0   0   2   2   2   0   2   2   2   0   2   0   0   2   2   0   0   2   0   2   2   0   2   2   2   0   2   0   0   2   0   2   0   2   0   0   0   2   2   0   0   2   0   0   2   0   0   0   0   0   0   0   2   2   0   2   0   2   2   0   0   0   0   2   0   0   0   2   2   2   0   2   2   2   0   2   2   2   2   2   2   2   2   0   2   0   2   0   0   2   2   0   0   2   0   2   0   2   0   2   2   2   0   2   0   2   2   2   2
 MK-2-16                0   0   0   0   0   2   0   0   0   2   2   0   2   2   0   0   2   2   2   0   2   0   0   0   2   2   0   0   0   2   2   2   0   0   2   0   0   0   2   2   0   0   0   2   0   2   0   2   2   2   0   2   0   2   0   0   0   2   0   0   0   2   0   2   2   0   2   2   2   0   2   2   2   2   0   2   2   2   0   0   2   0   0   0   2   2   2   0   0   0   0   0   0   2   2   2   0   0   2   2   0   2   0   0   0   0   0   0   2   0   2   2   0   2   2   2   0   2   0   0   2   0   2   0   2   0   0   0   2   2   0   0   2   2   0   2   0   0   0   0   0   0   0   2   0   0   2   0   2   2   0   0   0   0   2   0   0   0   2   0   0   0   2   0   2   0   2   2   2   2   2   2   2   2   0   2   0   0   0   0   2   2   2   0   2   0   2   0   0   0   2   2   2   0   2   0   2   2   2   2
 MK-3-1                 2   0   0   0   0   0   0   0   2   2   2   2   0   0   0   0   2   2   2   0   2   2   2   0   2   2   2   0   0   2   0   0   2   2   2   2   2   2   2   2   0   0   2   2   2   2   2   0   2   2   2   2   2   2   0   0   2   2   2   2   2   2   0   2   0   2   0   0   0   2   0   2   0   2   0   0   0   2   2   0   2   2   2   0   2   2   0   2   2   0   2   0   2   0   2   0   0   0   2   2   0   0   0   2   0   2   2   2   2   0   0   0   2   0   2   2   2   0   0   0   2   2   2   2   0   2   0   2   0   2   2   2   0   0   2   0   2   2   2   2   0   0   2   0   2   2   2   0   2   0   2   2   2   2   2   0   2   2   2   0   0   0   0   2   2   0   2   2   2   2   2   2   0   0   0   0   0   2   0   2   0   2   0   2   0   2   2   0   2   0   2   0   0   0   0   2   2   0   2   2
 MK-3-2                 2   0   0   0   0   0   0   2   2   2   2   2   0   0   0   0   2   2   2   2   2   2   2   0   2   0   0   0   2   2   0   0   2   2   2   2   2   2   2   2   0   2   2   0   2   2   2   0   2   2   0   2   2   2   0   0   2   2   2   2   2   2   0   2   0   2   0   0   0   2   0   2   0   2   0   0   0   2   2   0   2   2   2   0   2   2   0   2   2   0   2   0   2   0   0   0   0   2   2   2   0   0   0   2   0   2   0   2   2   0   2   0   2   2   2   2   2   0   2   0   0   2   2   2   2   2   0   2   0   2   2   0   0   0   2   0   2   2   2   2   0   0   2   0   2   2   2   0   2   0   2   2   2   2   2   0   2   2   0   0   0   0   0   2   2   0   2   2   2   2   2   2   0   0   0   0   0   2   2   0   2   2   2   2   0   2   2   0   2   0   2   0   0   0   0   2   2   0   2   2
 MK-3-3                 2   0   0   0   0   0   0   0   2   0   2   0   0   2   0   2   2   2   2   2   2   2   2   0   0   0   2   0   2   2   0   0   2   2   2   2   2   2   0   2   0   0   0   0   2   2   2   0   2   2   0   2   2   2   0   0   2   2   2   2   2   2   0   2   0   2   0   0   0   2   2   2   0   2   0   0   0   2   2   0   2   2   2   0   2   2   0   2   2   0   2   0   2   0   0   2   0   0   2   2   0   0   0   2   2   2   2   2   2   0   2   0   2   0   2   2   0   0   2   0   0   2   2   2   2   2   0   2   0   2   2   0   0   0   2   0   2   2   2   2   0   0   2   0   2   2   2   0   2   0   0   2   2   2   2   2   2   2   0   2   0   0   0   2   2   0   2   0   2   2   2   2   0   0   0   0   2   2   2   0   2   2   2   2   0   2   2   0   2   0   2   0   0   0   2   0   2   0   2   2
 MK-3-4                 2   0   0   0   0   0   0   0   2   0   2   0   0   2   0   0   2   2   2   2   2   0   2   0   2   0   0   0   2   2   0   0   2   2   0   0   2   2   0   2   0   0   0   0   0   2   2   0   2   2   0   2   2   2   0   0   2   2   0   2   2   2   0   2   0   0   0   0   0   2   2   0   0   2   0   2   0   2   2   0   2   2   2   0   2   2   2   2   2   0   2   0   0   0   0   2   0   0   2   2   2   0   0   2   2   2   2   2   2   0   2   0   0   0   0   2   0   0   2   0   0   2   2   2   2   0   0   2   0   2   2   0   0   0   2   0   2   2   2   2   0   0   2   0   2   2   2   0   2   0   0   2   2   2   2   2   2   2   0   2   0   0   0   2   2   0   2   0   2   2   2   2   0   0   0   0   2   2   2   0   2   2   2   2   0   2   2   0   2   2   2   0   0   2   2   0   2   0   2   2
 MK-3-5                 2   0   0   0   0   0   0   0   2   0   2   0   0   2   0   0   0   2   2   2   2   2   2   0   2   0   0   0   2   2   0   0   2   2   0   0   2   0   0   2   0   0   0   0   0   2   2   0   2   2   0   2   0   2   0   0   2   2   0   2   0   0   0   2   0   0   0   0   2   2   2   0   0   2   0   2   0   2   2   2   2   2   2   0   2   2   2   2   0   0   2   2   0   0   2   2   2   0   0   2   2   2   0   2   2   2   2   2   2   0   2   0   2   0   0   2   0   2   2   0   0   2   2   2   2   0   0   2   0   2   2   0   0   0   2   2   2   2   2   2   0   0   2   0   2   2   2   0   2   0   2   2   0   2   2   2   2   2   0   2   0   0   0   2   2   0   2   0   2   2   2   2   0   0   0   0   2   2   2   0   2   0   2   2   0   2   2   0   0   2   2   0   0   0   2   0   2   0   0   2
 MK-3-6                 0   0   0   0   0   0   0   0   2   0   2   0   0   2   0   0   0   2   2   2   2   2   2   0   2   0   0   0   2   2   2   0   2   2   0   0   2   0   0   2   0   0   0   0   0   2   2   2   2   2   0   2   0   2   0   0   2   2   0   2   0   0   0   2   0   0   2   0   2   2   0   0   0   2   0   2   0   2   2   2   0   2   0   0   2   2   2   2   0   0   2   2   0   0   2   2   0   2   0   2   0   0   0   2   2   2   2   2   2   0   2   0   2   2   0   2   0   2   2   0   0   0   2   2   2   0   0   2   0   2   2   0   0   0   0   2   2   2   2   2   0   0   2   0   2   2   2   0   2   0   2   2   0   2   2   2   2   2   0   2   0   0   0   2   2   0   2   0   2   2   2   2   0   2   0   0   2   2   2   0   2   0   2   2   0   2   2   0   0   2   0   0   0   0   2   0   2   0   0   2
 MK-3-7                 0   0   0   0   0   0   0   0   2   0   2   0   0   2   0   0   0   2   0   2   2   2   2   0   2   0   0   0   2   2   2   0   2   2   0   0   2   0   0   2   2   0   0   0   0   0   2   2   2   2   0   2   0   0   0   0   2   2   0   2   0   0   0   2   0   0   2   0   2   2   0   0   2   2   0   2   0   2   2   2   0   2   0   0   2   2   2   2   0   0   2   0   0   0   2   2   0   2   0   2   0   0   0   2   0   2   2   2   2   0   2   0   2   0   0   2   0   2   2   0   0   2   2   2   2   0   0   0   0   0   2   0   0   0   0   2   2   2   2   2   0   0   2   0   2   2   2   0   2   0   2   2   0   2   2   2   2   2   0   2   0   0   0   2   2   0   2   0   2   2   2   0   0   0   0   0   2   2   2   2   0   0   2   2   0   2   2   0   0   2   0   0   0   0   2   0   2   0   0   2
 MK-3-8                 0   2   0   0   0   0   0   0   2   0   2   0   0   2   2   0   0   2   0   2   2   2   2   2   2   0   0   0   2   2   2   2   2   2   0   0   2   0   0   2   2   0   2   0   0   0   2   2   2   2   0   2   0   0   0   2   2   2   0   2   0   0   0   2   0   2   2   0   2   2   0   0   2   2   0   2   0   2   2   2   0   2   0   0   2   2   2   2   0   0   2   0   0   0   2   2   0   2   0   2   0   0   0   2   0   2   2   2   2   0   2   0   2   0   0   2   0   2   2   0   0   2   2   0   2   0   0   0   2   0   2   0   0   0   0   2   2   2   2   2   2   0   0   0   2   0   2   0   2   0   2   2   2   2   0   2   2   2   0   2   0   0   0   2   2   0   2   0   0   0   2   0   0   0   0   0   2   2   2   2   0   0   2   2   0   2   2   0   0   2   0   0   0   0   2   0   2   2   0   2
 MK-3-9                 0   2   0   0   0   0   0   0   2   0   2   0   0   2   2   2   0   2   0   2   2   2   2   2   2   0   0   0   2   2   2   2   2   2   0   0   2   0   0   2   2   0   2   0   0   0   2   2   2   2   0   2   2   0   0   2   2   2   0   2   0   0   0   2   0   0   0   0   0   2   0   0   2   2   0   2   0   2   2   0   2   2   0   0   2   2   2   2   0   0   2   2   0   0   2   2   0   2   0   2   0   0   0   2   0   2   2   2   2   0   2   0   2   0   0   2   0   2   2   0   2   2   2   2   2   0   0   0   2   0   2   0   0   0   0   2   2   2   2   0   2   2   0   2   2   0   2   2   2   0   2   2   2   2   0   2   2   2   0   2   0   0   0   2   2   0   2   0   0   0   2   0   0   0   0   0   2   2   2   2   0   0   2   2   0   2   0   0   0   2   0   0   0   0   2   2   2   2   0   2
 MK-3-10                0   2   0   0   0   0   0   0   2   0   2   0   0   2   2   2   0   2   2   2   2   2   2   2   2   0   0   0   2   2   2   2   2   0   0   0   2   0   0   2   2   0   2   0   2   0   2   2   2   2   0   2   2   0   0   2   2   0   0   2   0   0   0   2   0   0   2   0   0   2   0   0   2   2   0   2   0   2   2   0   0   2   0   0   2   2   0   2   0   0   2   2   0   0   2   0   0   2   0   2   0   0   0   2   0   0   2   2   2   2   2   0   2   0   0   2   0   2   2   0   2   2   2   2   0   0   0   0   2   0   2   0   0   0   0   2   2   2   2   0   2   2   0   2   2   0   2   2   2   0   0   2   2   2   0   2   2   2   0   2   0   2   0   2   2   0   2   0   2   0   2   0   0   0   0   0   0   2   2   2   0   0   2   0   0   2   0   0   0   2   0   2   0   0   2   2   2   2   0   2
 MK-3-11                0   2   0   0   0   0   0   0   0   0   0   0   0   2   2   2   0   2   2   2   2   2   2   2   0   0   0   0   2   2   2   2   2   0   0   0   2   0   0   2   2   0   0   0   2   0   2   2   2   2   0   2   2   0   2   2   2   0   0   2   2   0   0   2   0   0   2   0   0   2   0   2   2   2   0   2   0   2   2   0   0   2   0   0   2   2   0   2   0   0   0   2   0   0   2   0   0   2   0   2   0   0   0   2   0   2   2   2   2   2   0   0   2   0   0   0   2   2   2   0   2   2   2   2   0   0   0   0   2   0   2   0   2   0   0   2   0   2   2   0   2   2   0   2   2   0   0   2   2   0   0   2   2   2   0   2   2   2   0   2   2   2   0   2   2   0   2   0   0   0   2   2   0   0   0   0   0   2   2   2   0   0   2   0   0   2   0   0   0   2   2   2   2   0   2   2   2   2   2   2
 MK-3-12                0   2   0   2   0   0   0   2   2   0   0   0   0   2   2   2   0   2   2   2   2   2   2   0   0   0   0   0   2   2   2   2   2   0   0   0   2   0   0   2   2   0   0   0   2   0   2   2   2   2   0   2   2   0   2   2   2   2   2   2   2   0   0   2   0   0   2   0   0   2   0   2   2   2   2   2   0   2   2   0   0   2   0   0   2   2   0   2   0   0   0   2   0   0   2   0   0   2   0   2   2   2   0   2   0   0   2   2   2   2   2   0   2   0   0   0   2   2   2   0   2   2   2   2   0   0   0   0   2   0   2   0   2   0   0   2   0   2   0   0   2   2   0   2   2   0   0   2   2   0   0   2   2   2   0   2   2   0   0   2   2   0   0   2   2   0   2   0   0   0   2   2   0   0   0   0   0   2   2   2   0   0   2   2   0   2   0   0   0   2   2   2   2   2   2   2   2   2   2   2
 MK-3-13                0   2   0   2   0   0   0   2   2   0   0   0   0   2   2   2   0   2   2   0   2   2   2   0   0   0   0   0   2   2   0   2   2   0   0   0   0   2   0   2   2   0   0   0   2   2   2   2   2   2   0   2   2   0   2   2   2   2   2   2   0   0   0   2   0   2   2   0   0   2   0   2   2   2   2   0   0   0   2   0   0   2   0   0   2   2   0   2   0   0   0   2   0   0   2   0   2   2   0   2   2   2   0   2   0   2   2   2   2   2   2   2   2   0   0   0   2   2   2   0   2   2   2   2   0   0   0   0   2   2   2   0   2   0   0   0   0   2   0   0   0   2   0   2   2   0   0   0   2   0   2   2   2   2   0   2   2   2   0   0   2   2   0   2   2   0   2   0   0   0   2   0   0   2   0   0   0   2   2   2   0   0   2   2   0   0   0   0   0   2   2   2   2   2   2   2   2   2   2   2
 MK-3-14                0   2   0   2   0   0   0   2   2   0   0   0   0   2   2   2   0   2   2   0   2   0   2   0   0   0   0   0   2   2   0   2   2   0   0   0   2   2   0   2   2   0   0   0   2   2   2   2   2   2   0   2   2   0   2   2   2   2   2   2   0   0   0   2   0   2   2   0   0   2   2   2   0   0   2   0   0   0   2   0   0   2   0   0   2   2   0   2   0   0   0   2   0   0   2   0   2   2   0   0   2   2   0   2   0   2   2   2   2   2   2   2   2   0   0   0   2   2   2   0   2   2   2   2   0   0   0   0   2   2   2   2   2   0   0   0   0   2   0   0   0   2   0   2   2   0   2   0   2   0   2   2   2   2   0   0   2   2   0   0   2   2   0   2   2   0   2   2   0   0   2   0   0   2   0   0   0   2   2   2   0   0   2   2   0   2   0   0   0   0   2   2   2   2   2   2   2   2   2   2
 MK-3-15                0   2   2   2   0   0   0   2   0   0   0   0   0   2   2   2   0   2   0   0   2   0   2   0   0   0   0   0   2   2   0   0   2   0   2   0   2   2   0   0   2   0   0   0   2   2   2   2   2   0   0   2   2   0   2   2   2   2   2   2   0   0   0   2   0   2   2   0   0   2   2   2   0   0   2   0   0   0   2   0   0   2   0   0   0   2   2   2   0   2   0   2   0   0   2   0   2   2   0   0   2   2   0   2   0   2   2   0   2   2   2   2   2   0   0   2   2   0   2   0   2   2   2   2   0   0   0   0   2   2   2   2   2   0   0   2   0   2   0   0   0   2   0   2   2   0   2   0   2   0   2   2   2   2   0   0   2   2   0   0   2   0   0   2   2   0   2   2   0   0   0   0   0   2   0   0   0   2   2   2   0   0   2   2   0   2   0   2   0   0   2   2   2   2   2   2   2   2   2   2
 MK-3-16                2   2   2   2   0   0   0   2   0   2   0   0   0   2   2   2   0   2   0   0   2   2   0   0   2   0   0   0   0   2   0   0   2   0   2   0   2   2   0   2   2   2   0   0   2   2   2   2   2   0   0   2   2   0   2   2   2   2   2   2   2   0   0   0   0   0   2   0   0   2   2   2   0   0   2   0   0   0   0   0   0   2   0   0   2   0   2   2   0   2   0   2   0   0   2   0   2   2   0   0   2   2   0   2   0   2   2   0   2   0   2   2   2   0   0   2   0   0   0   0   2   2   2   0   0   0   0   2   2   2   2   2   2   0   0   2   0   2   0   0   0   2   0   0   2   0   2   0   2   2   2   2   2   2   0   0   2   2   0   0   0   0   0   2   2   0   2   2   0   2   0   0   0   2   0   0   0   2   2   2   0   0   2   2   0   2   0   2   0   2   2   2   2   2   2   2   0   2   0   2
 MK-4-1                 2   0   0   2   0   2   0   2   0   0   2   0   2   2   0   0   2   0   0   2   0   2   0   0   2   2   2   0   0   0   0   2   2   0   0   0   2   2   2   2   0   0   0   2   2   0   2   2   0   2   2   0   2   2   2   2   2   0   2   2   0   0   2   0   2   0   0   2   2   2   2   2   0   0   2   2   0   2   0   2   0   0   0   0   2   2   0   2   2   2   0   0   0   0   0   0   2   2   0   2   0   0   0   2   2   0   2   0   2   0   2   0   2   0   2   0   0   2   0   0   0   2   0   2   2   0   0   2   2   2   0   0   2   2   0   0   2   0   2   0   2   0   0   2   2   2   0   2   2   2   0   2   2   0   2   2   2   2   2   2   2   0   0   0   2   2   2   0   2   2   0   0   0   0   0   0   0   0   0   2   2   0   2   2   0   0   2   0   2   0   2   0   2   0   2   0   2   2   0   0
 MK-4-2                 2   0   0   2   0   2   0   2   2   0   2   0   2   2   2   0   2   0   0   2   0   2   2   0   0   2   2   0   0   0   0   2   2   0   0   0   2   2   2   0   0   0   0   2   2   0   2   2   0   2   2   0   2   2   2   2   2   0   2   2   0   0   2   0   0   0   0   2   2   2   2   2   0   0   2   2   0   2   0   0   2   2   0   0   2   2   0   2   2   2   0   2   0   0   0   0   2   0   0   2   2   0   0   2   2   0   2   0   2   0   0   0   2   0   2   0   0   2   0   0   0   2   0   2   2   0   0   2   2   2   0   0   0   2   0   0   0   0   2   0   2   2   0   2   2   2   0   2   0   2   0   2   2   0   2   0   0   2   2   2   2   0   0   0   2   2   2   0   2   2   0   0   0   0   0   0   0   0   2   2   2   0   2   2   0   0   2   0   2   0   2   0   2   0   2   2   2   0   0   0
 MK-4-3                 2   0   0   2   0   2   0   2   0   0   2   0   2   2   2   0   2   0   0   0   0   2   2   0   0   2   2   0   0   0   0   2   2   0   2   0   2   2   2   0   2   0   0   2   2   0   2   2   0   2   2   2   2   2   2   2   2   2   2   2   2   0   2   0   0   0   0   2   0   2   2   2   0   0   2   2   0   0   0   2   0   2   0   2   2   2   0   2   2   2   0   2   0   0   0   0   2   2   0   2   2   2   0   2   2   0   0   0   2   0   0   0   2   0   2   0   0   0   2   0   0   2   2   2   0   0   0   2   2   2   0   0   0   2   0   2   0   0   0   0   2   2   2   2   2   2   0   2   0   2   0   2   2   0   2   0   0   2   2   2   2   0   0   0   2   2   2   0   2   2   0   0   0   2   0   0   0   0   2   2   2   0   2   2   0   0   2   0   2   0   2   0   0   0   2   2   0   0   0   0
 MK-4-4                 2   0   0   2   0   2   0   2   0   0   2   0   2   2   2   0   0   0   0   0   0   2   2   0   2   0   2   2   0   0   0   2   2   0   2   0   2   2   2   0   2   0   0   0   2   0   2   2   0   2   2   2   2   2   2   2   2   2   2   2   2   0   2   0   0   0   0   2   0   2   2   2   0   0   2   2   0   0   2   2   0   0   0   2   2   2   0   2   2   2   0   2   0   0   0   0   2   2   0   2   2   2   0   2   2   0   0   0   2   0   0   0   2   0   2   0   0   2   2   0   0   2   2   2   0   0   2   2   2   2   0   0   0   2   0   0   0   0   2   0   2   2   2   2   2   2   0   2   0   2   0   2   2   0   2   2   0   2   2   2   2   0   0   0   2   2   2   0   2   2   0   2   0   2   0   0   0   0   2   2   2   0   2   2   0   0   2   0   2   0   2   0   0   0   2   2   0   0   0   0
 MK-4-5                 2   2   0   0   0   2   0   2   0   0   2   0   2   2   2   0   0   0   0   0   0   2   2   0   2   0   2   2   0   0   0   2   0   2   2   0   2   2   2   0   2   0   0   0   2   2   2   2   0   2   2   2   2   2   2   2   2   2   2   2   2   0   2   0   0   0   0   2   0   2   2   2   0   0   2   2   0   0   2   2   0   0   0   2   2   2   0   2   2   2   0   0   0   0   0   0   2   2   0   2   2   2   0   2   2   0   0   0   2   2   0   0   2   0   2   0   0   2   2   0   0   0   2   2   0   0   2   2   2   2   0   0   0   0   0   0   0   0   2   0   0   2   2   2   2   2   0   2   0   2   0   2   2   0   2   2   0   2   2   2   2   0   0   0   2   2   2   0   2   2   0   2   0   2   2   0   0   0   2   0   2   0   0   2   0   0   2   0   2   0   2   0   0   0   2   2   0   0   0   0
 MK-4-6                 2   2   0   0   0   2   0   2   0   0   2   0   2   2   2   0   0   2   0   0   0   2   2   0   2   2   2   2   0   0   0   2   0   0   2   0   2   0   2   0   2   0   0   0   2   2   2   2   0   2   2   2   2   0   2   2   2   2   2   2   2   0   2   2   0   0   0   2   0   2   2   2   0   0   2   2   0   0   2   0   0   0   0   2   2   2   2   2   2   2   0   0   0   0   0   0   2   2   0   0   2   0   0   2   2   2   0   0   2   2   0   0   2   0   2   2   0   2   2   0   0   0   2   2   0   0   2   2   2   2   0   0   0   0   0   0   0   0   2   0   0   2   2   2   2   2   0   2   0   2   0   2   0   0   2   2   0   0   2   2   0   0   0   0   2   2   2   0   2   2   0   2   0   2   2   0   0   0   0   0   0   0   0   2   0   0   2   2   2   0   2   0   0   0   2   2   0   0   0   0
 MK-4-7                 2   2   0   0   0   2   0   2   0   0   2   2   2   2   2   0   0   2   0   0   0   2   2   2   2   2   2   2   2   0   2   2   0   0   2   0   2   0   2   0   2   0   0   2   2   2   2   2   0   2   2   2   2   0   2   2   2   2   2   2   2   0   2   2   0   0   0   2   0   2   2   2   0   0   2   2   0   0   2   0   0   0   0   2   2   2   2   2   2   2   0   0   0   0   0   0   2   2   0   0   2   0   0   2   2   2   0   0   2   2   0   0   2   0   2   2   0   2   2   0   2   0   2   2   0   0   2   2   2   0   0   0   0   0   0   0   0   2   0   0   2   2   2   2   2   2   0   2   0   2   0   2   2   0   2   2   0   0   2   2   0   0   0   0   2   2   2   0   2   0   2   0   0   2   2   0   0   0   0   0   0   0   2   2   0   0   2   2   2   0   0   0   0   0   2   2   0   0   0   0
 MK-4-8                 2   2   2   0   0   2   0   2   0   0   2   2   0   2   2   0   0   2   0   0   0   2   2   2   2   2   2   2   2   0   2   2   0   0   2   0   2   0   0   2   2   0   0   2   2   2   2   0   0   2   2   2   2   0   2   2   2   2   2   2   2   0   2   2   0   0   2   2   0   2   2   2   0   0   2   2   0   0   2   0   0   0   0   2   2   2   0   2   2   2   2   0   0   0   0   0   2   2   0   0   0   0   0   2   2   0   2   2   2   2   0   0   2   0   2   2   0   2   2   0   2   0   2   2   0   0   2   2   2   0   0   0   2   2   0   0   0   2   0   2   0   2   0   2   2   2   0   2   0   2   0   2   0   0   2   2   0   0   2   2   0   0   0   0   0   2   2   0   2   0   2   0   0   2   2   0   0   0   0   0   0   0   2   2   0   0   2   0   2   0   0   0   0   0   2   2   0   0   0   0
 MK-4-9                 2   2   2   0   2   2   0   2   0   0   2   2   0   2   2   0   0   0   0   0   0   2   2   2   2   2   0   2   2   0   2   2   0   0   2   0   2   0   0   2   2   0   0   2   2   2   0   0   2   2   2   2   2   0   2   2   2   2   2   2   2   0   2   2   0   0   2   0   0   2   2   2   0   0   2   2   0   0   2   0   0   0   0   2   2   2   0   2   2   2   2   0   0   0   0   0   2   2   0   0   0   0   0   2   2   0   2   2   2   2   2   0   2   0   2   2   2   2   2   0   2   0   2   2   0   0   2   2   2   0   0   0   0   2   0   0   0   2   0   2   2   2   0   2   2   2   0   2   0   2   0   2   0   0   2   2   0   0   2   2   0   0   0   0   0   2   2   0   2   0   2   0   0   2   2   0   0   0   0   0   0   0   2   2   0   0   2   0   2   0   0   0   0   0   2   2   0   0   0   0
 MK-4-10                0   2   2   0   2   2   0   2   0   2   2   2   0   2   2   0   2   2   0   2   0   2   2   2   2   2   0   2   2   0   2   2   0   0   2   2   2   0   0   2   2   0   0   2   2   0   0   0   2   2   2   2   0   0   2   2   2   2   2   2   2   0   2   2   0   0   2   0   0   2   2   2   0   0   2   2   0   0   0   0   0   2   0   2   2   2   0   2   2   2   2   0   0   0   0   0   2   2   0   0   0   0   0   2   2   0   0   2   2   2   2   0   2   0   2   2   2   2   0   0   0   0   2   0   0   0   2   0   2   0   0   0   0   2   0   0   0   2   0   2   2   2   0   2   2   2   0   2   0   2   0   2   0   0   2   2   0   0   2   2   0   0   0   0   0   2   2   0   2   0   2   0   0   0   2   0   0   2   0   0   0   0   2   0   0   2   2   0   2   0   0   0   0   0   2   2   0   0   0   0
 MK-4-11                0   2   2   0   2   2   0   2   0   2   2   2   0   2   2   0   2   2   0   2   2   2   2   2   2   2   0   2   2   0   2   2   0   2   2   2   2   2   0   2   2   0   0   2   2   0   0   0   2   2   2   0   0   0   2   2   2   0   2   2   2   2   2   2   0   0   2   0   0   2   2   2   0   0   2   2   0   0   0   0   0   2   0   2   2   2   0   2   2   2   2   0   0   0   0   2   2   2   0   0   0   0   0   2   2   0   0   2   2   2   2   0   2   0   2   0   2   2   0   0   0   0   0   0   0   0   2   0   2   0   0   0   0   2   0   0   0   2   0   2   2   2   2   2   2   2   0   2   0   2   0   2   0   0   2   2   2   0   2   2   0   0   0   0   0   2   2   0   2   0   2   0   0   0   2   0   0   2   0   0   2   0   0   0   0   2   2   0   2   0   0   0   0   0   2   2   0   0   0   0
 MK-4-12                0   0   2   0   2   2   0   2   0   2   2   0   0   2   2   0   2   2   0   2   2   2   2   2   2   2   0   2   2   0   2   2   0   2   2   2   2   2   0   2   2   0   0   2   2   2   0   0   2   2   2   0   0   0   2   2   2   2   2   2   2   2   2   2   0   0   2   0   0   2   2   2   0   0   2   2   0   0   0   0   0   2   0   2   2   2   0   2   2   2   2   0   0   0   2   2   2   2   2   0   0   0   0   2   2   0   0   2   2   2   2   2   2   0   2   0   2   0   2   0   0   0   0   0   0   0   2   0   2   0   0   2   0   2   0   0   0   2   0   2   2   2   2   2   2   2   0   0   0   2   0   0   0   0   0   0   0   0   2   0   0   0   0   0   0   2   2   0   2   0   2   0   0   0   2   0   0   2   2   0   2   0   0   0   0   0   0   0   0   0   0   0   2   0   2   2   0   2   0   0
 MK-4-13                0   0   2   0   2   2   0   2   0   2   2   0   0   0   2   2   2   2   0   2   0   2   2   2   2   2   0   2   2   2   2   2   0   2   0   2   2   2   0   2   2   0   0   2   0   2   0   0   2   2   2   0   0   0   2   2   2   2   2   2   2   2   2   2   0   0   2   0   2   0   2   2   0   0   2   2   0   0   2   0   0   2   0   2   2   2   0   2   2   2   2   0   0   0   2   2   2   0   2   0   0   0   0   2   0   0   0   0   2   2   2   2   0   2   2   0   2   0   2   0   0   0   0   0   2   0   0   0   2   0   0   2   2   2   0   0   0   2   0   2   2   2   2   0   2   2   0   2   0   2   0   0   0   0   0   0   2   0   2   0   0   0   0   0   0   2   2   0   2   0   2   2   0   0   2   0   0   2   2   0   0   0   0   0   0   0   0   0   0   0   0   0   2   0   2   2   0   2   0   0
 MK-4-14                0   0   0   0   2   2   0   2   2   2   2   0   0   0   2   2   2   2   0   2   0   2   0   2   2   0   0   2   0   0   2   2   0   0   0   0   2   2   0   2   2   0   0   2   0   2   0   0   2   2   2   0   0   2   2   2   2   2   2   2   2   2   0   2   0   0   0   0   2   0   2   2   0   0   2   2   0   0   2   0   0   2   0   0   2   2   0   2   2   2   2   0   0   0   2   2   2   0   2   0   0   0   0   2   2   0   0   0   2   0   2   0   0   2   0   0   2   0   2   0   0   0   0   0   2   0   0   0   2   0   0   2   2   2   0   0   0   0   2   2   2   2   2   0   2   2   2   2   0   2   0   0   2   0   0   0   2   0   2   0   0   0   0   0   0   2   2   0   0   0   2   2   0   0   2   0   0   2   2   0   0   0   0   0   0   0   0   0   2   0   0   0   2   0   2   2   0   2   0   0
 MK-4-15                0   0   0   0   2   2   0   2   2   2   2   0   0   0   2   2   2   0   2   2   0   2   0   2   2   0   2   2   0   0   2   2   0   0   0   0   2   2   0   0   2   0   0   2   0   2   0   0   2   2   2   0   0   2   2   2   2   2   2   2   0   2   0   2   0   0   0   0   2   0   2   2   0   0   2   2   0   0   2   0   0   2   0   0   2   2   0   2   2   2   2   0   0   0   2   2   0   2   2   0   0   0   0   2   2   0   0   0   2   0   2   0   0   2   0   0   2   0   2   0   0   0   2   0   2   0   0   2   2   0   0   2   2   2   0   0   0   0   2   2   2   2   2   0   2   2   2   0   2   2   0   0   2   0   0   0   2   0   2   0   0   0   0   0   0   2   2   0   0   0   2   2   0   0   2   0   0   2   2   0   0   0   0   2   0   0   0   0   2   2   0   0   2   0   2   2   0   2   0   0
 MK-4-16                0   0   0   0   2   2   0   2   2   2   2   0   0   2   2   2   2   0   2   2   0   2   0   2   2   0   2   2   0   0   2   2   0   0   0   0   2   2   0   2   2   0   0   2   0   2   0   0   2   2   2   0   0   2   2   2   2   2   2   2   0   2   0   2   0   0   0   0   0   0   2   0   0   0   2   2   0   0   2   0   0   2   0   2   2   2   0   2   2   2   2   2   0   0   2   2   2   2   0   0   0   0   0   2   2   2   0   0   2   0   2   0   0   2   0   0   2   0   2   0   2   0   2   0   2   0   0   0   2   0   0   0   2   2   0   0   0   0   2   2   0   2   2   0   2   2   2   0   2   2   0   2   2   0   0   0   2   0   2   0   0   0   0   0   0   2   2   2   0   0   2   2   0   0   0   0   0   2   2   0   0   0   0   2   0   0   2   0   2   2   0   0   2   0   2   2   0   0   0   0
 MK-5-1                 2   0   2   0   0   0   2   0   0   0   2   0   2   0   2   2   2   0   2   2   0   0   0   0   0   2   0   0   2   2   2   0   2   2   0   0   0   2   0   0   0   0   2   0   0   2   2   2   0   2   0   0   0   0   0   0   0   2   2   2   2   2   0   0   2   0   0   2   2   2   0   0   2   2   2   0   0   0   0   0   0   2   0   0   2   2   2   2   2   0   2   2   0   2   2   0   0   0   2   0   0   2   2   0   2   2   2   0   2   0   0   2   2   2   0   0   0   2   0   2   2   0   0   2   2   0   2   0   0   2   0   0   0   2   2   0   2   2   0   2   2   2   0   0   2   0   0   2   2   0   2   2   0   0   2   0   0   2   2   2   2   0   2   2   2   0   2   2   2   2   2   2   0   2   2   0   2   2   0   0   2   0   2   2   0   0   2   0   2   0   2   2   0   0   2   2   2   2   0   0
 MK-5-2                 2   0   2   0   0   0   2   0   0   0   2   0   2   0   2   2   2   0   2   2   0   0   0   0   2   2   0   0   2   2   2   0   2   2   0   0   0   2   0   0   0   0   2   0   0   2   2   2   0   2   0   0   0   0   0   2   0   2   2   0   0   2   0   0   2   2   2   2   2   2   2   0   2   2   2   0   0   0   2   0   0   2   0   0   2   2   2   0   2   0   2   2   0   2   2   0   0   0   2   0   0   2   2   0   2   2   2   0   2   0   2   2   2   2   0   0   0   2   0   2   2   0   0   2   2   0   2   0   0   2   0   0   0   2   2   0   2   2   0   2   0   2   0   0   2   0   2   2   2   2   2   2   2   0   2   0   0   2   2   2   2   0   0   0   2   0   2   2   2   2   2   2   0   2   2   0   2   2   0   0   0   0   0   2   0   2   2   0   2   0   2   2   0   0   2   2   2   2   0   0
 MK-5-3                 2   0   2   0   0   0   2   0   0   0   2   0   2   0   2   2   2   0   2   2   0   0   0   0   2   2   0   0   2   2   2   2   2   2   0   0   0   2   0   0   0   0   2   0   0   2   2   2   0   2   0   0   0   0   0   2   0   2   2   0   0   2   0   0   2   2   2   2   2   2   2   0   2   2   2   0   0   0   2   0   0   2   0   0   2   2   2   0   2   0   2   2   0   2   2   2   0   2   2   0   0   2   2   0   2   2   2   0   2   0   2   0   2   2   0   0   0   2   2   0   2   0   0   2   0   0   2   0   0   2   0   0   0   2   2   0   2   2   0   2   0   2   0   0   2   0   2   2   2   0   2   2   2   0   2   0   0   2   2   2   2   0   2   0   2   2   2   2   2   2   2   2   0   2   2   0   2   2   0   0   0   0   0   2   0   0   2   0   2   0   2   2   0   0   2   2   2   2   0   2
 MK-5-4                 2   0   2   0   0   2   2   0   0   0   2   0   2   0   2   2   0   0   2   2   0   2   0   0   0   0   0   0   2   2   2   2   2   2   0   0   0   2   0   0   0   0   2   0   0   2   2   2   0   2   0   0   0   0   0   2   0   2   2   0   0   2   0   2   2   2   0   0   0   2   2   0   2   0   2   0   0   0   0   0   0   0   0   0   0   2   2   0   2   0   2   2   0   0   2   0   0   2   2   0   2   2   2   0   2   2   2   0   2   0   2   0   2   2   0   0   2   2   2   0   2   0   0   2   2   2   2   0   0   2   0   0   0   2   2   0   2   0   0   0   2   2   2   0   0   0   2   2   2   0   2   2   2   0   2   0   0   2   2   2   2   0   2   0   2   2   2   0   2   2   2   2   2   2   0   0   2   2   0   0   0   0   0   0   0   0   2   2   2   0   2   2   0   0   2   2   2   0   0   0
 MK-5-5                 2   0   2   0   0   2   0   0   0   0   2   0   2   0   2   2   0   0   2   2   0   0   0   0   0   0   0   0   2   2   2   2   2   2   2   2   0   2   0   0   0   0   2   0   0   0   2   2   2   2   0   0   0   0   0   2   0   2   2   0   0   0   0   0   2   2   2   0   0   2   0   0   2   0   2   0   0   0   0   0   0   0   0   0   0   0   2   0   2   0   2   2   0   0   2   0   0   2   2   0   2   2   2   2   2   2   2   0   2   0   0   0   2   0   0   0   2   2   2   0   2   0   0   2   2   2   2   0   0   2   0   0   0   2   2   0   0   0   0   0   2   2   2   0   2   0   2   2   2   2   2   0   2   0   2   0   0   0   2   2   2   0   0   0   2   2   2   0   2   0   2   2   2   2   0   0   2   2   0   0   0   0   0   0   0   0   0   2   2   0   2   0   0   0   2   0   0   0   0   0
 MK-5-6                 0   0   2   2   0   2   0   0   0   0   2   0   2   0   2   2   0   0   2   2   0   0   0   0   0   0   0   0   2   2   2   0   0   2   2   2   0   2   0   0   0   0   2   2   2   2   2   2   2   0   0   0   0   0   0   2   0   2   0   0   0   0   0   2   2   2   2   0   0   0   0   0   2   0   0   0   0   0   0   0   0   0   0   0   0   0   2   0   0   0   2   2   0   2   2   0   0   2   2   0   2   2   2   2   0   2   2   0   2   0   0   0   2   0   0   0   2   2   2   0   2   0   0   0   2   2   2   0   0   2   2   0   0   2   2   0   0   0   0   0   2   2   2   0   2   0   2   2   2   0   2   0   2   0   2   0   0   0   2   0   2   0   0   0   2   2   2   0   2   0   2   2   2   0   0   2   2   2   0   0   0   2   0   0   0   0   0   2   2   0   2   0   0   0   2   0   2   2   0   0
 MK-5-7                 0   0   2   2   0   2   0   0   0   0   2   2   2   0   2   2   0   0   2   2   2   0   0   0   2   0   0   0   0   2   2   0   0   2   2   2   0   2   0   0   0   0   2   2   2   2   2   2   2   0   0   0   0   0   0   2   0   2   0   0   0   2   0   2   0   2   0   0   0   0   0   2   2   2   0   0   0   0   0   0   0   0   0   0   0   0   2   0   0   2   2   2   0   2   2   0   0   2   2   0   2   2   0   2   0   2   2   0   2   0   0   0   2   0   0   2   0   2   2   0   2   0   0   0   2   2   2   0   0   2   2   0   0   2   2   0   0   0   0   0   2   2   2   0   2   0   2   2   2   0   2   2   2   0   2   0   2   0   2   0   2   0   0   0   0   2   2   0   2   0   2   2   2   0   0   2   2   2   0   0   0   2   0   0   0   0   0   2   2   0   2   2   0   0   2   0   2   2   2   0
 MK-5-8                 0   0   2   2   0   2   2   0   0   0   2   2   2   0   0   2   0   0   2   2   2   0   0   0   0   2   0   0   0   2   2   0   0   2   0   2   0   2   0   0   0   2   2   2   2   2   2   2   2   0   0   0   0   0   0   2   0   2   0   0   0   2   0   2   0   2   0   0   0   0   0   2   2   2   0   0   0   0   0   2   2   2   0   0   0   0   2   0   0   2   0   2   2   2   2   0   0   2   2   0   2   2   2   2   0   2   2   2   0   0   0   0   0   0   0   0   0   2   2   0   2   2   0   0   2   2   2   0   0   2   2   0   2   2   2   0   2   0   0   0   2   2   2   0   2   0   2   2   2   0   2   0   2   0   2   0   2   0   2   0   2   0   0   0   0   2   2   0   2   0   2   2   2   0   0   2   2   2   0   0   0   2   0   0   2   0   0   2   2   0   2   2   0   0   0   0   2   2   2   0
 MK-5-9                 0   0   2   2   0   2   2   0   0   0   2   2   2   0   0   2   0   0   2   2   2   0   0   2   0   2   0   0   0   2   2   0   2   2   0   2   0   2   0   0   2   2   2   2   2   2   2   2   2   0   0   0   0   0   2   0   0   2   0   0   0   2   0   2   0   2   0   0   0   0   0   2   0   2   0   0   0   0   2   2   2   2   0   0   0   0   2   0   0   2   0   2   2   2   2   0   0   2   2   0   2   2   2   2   2   2   0   2   0   0   0   0   0   0   0   0   0   2   2   2   2   2   0   0   2   2   0   0   0   2   2   0   2   2   2   0   0   0   2   0   2   2   2   0   0   0   2   2   2   0   2   0   2   0   2   0   2   0   2   0   2   0   0   2   0   2   2   0   2   0   2   2   2   0   0   2   2   2   0   0   0   2   0   0   2   0   0   2   0   0   2   2   0   0   0   0   2   2   2   0
 MK-5-10                0   0   0   2   0   2   2   0   0   0   2   0   2   0   0   2   0   0   2   2   2   2   0   2   0   2   0   0   0   2   2   2   2   2   0   2   0   2   0   0   2   2   2   2   2   2   2   0   2   0   0   2   0   0   2   2   0   2   0   0   2   2   0   2   0   0   2   2   0   0   0   2   0   2   0   2   2   0   2   0   2   2   0   0   0   0   2   0   0   2   0   2   2   2   2   0   0   2   2   0   2   0   2   2   2   2   0   2   0   0   0   0   0   2   0   2   0   0   2   0   2   2   0   0   2   2   2   0   0   0   0   0   0   2   2   0   0   0   2   0   2   2   0   0   0   0   2   2   0   0   2   0   2   0   2   0   2   0   2   0   2   0   0   2   0   2   2   0   2   0   2   2   2   0   0   0   0   2   0   0   0   2   0   0   2   0   0   2   2   0   2   2   0   0   0   0   2   2   2   0
 MK-5-11                0   0   0   2   0   0   2   0   0   0   0   0   2   0   0   2   0   0   2   2   2   2   0   0   0   2   0   0   0   2   2   2   2   2   0   2   0   2   0   0   2   2   2   2   2   2   2   0   2   2   0   2   2   0   2   2   0   2   0   0   2   0   0   2   2   0   0   2   0   0   0   0   0   2   0   2   0   0   2   0   2   2   0   0   0   0   2   0   0   2   0   2   2   2   2   0   0   2   2   0   2   0   2   2   2   2   0   2   0   0   0   0   0   2   0   2   0   0   2   0   2   2   0   0   2   2   2   0   0   0   0   0   0   2   2   0   0   0   0   0   2   2   2   0   0   0   2   2   0   0   0   0   2   0   2   0   2   0   0   0   2   0   0   2   0   2   2   0   2   2   2   2   2   0   0   0   0   2   0   0   0   2   0   0   2   0   0   2   2   0   2   2   0   2   0   0   2   2   0   2
 MK-5-12                0   0   0   2   0   0   2   0   0   0   0   0   2   0   0   2   0   0   2   2   2   2   0   0   0   2   0   0   0   2   0   2   2   0   0   2   0   2   0   0   2   2   2   2   2   2   2   0   2   2   0   2   0   0   2   2   0   2   0   0   2   0   0   2   2   0   2   2   0   0   2   0   2   2   0   2   0   0   2   0   2   2   0   0   0   0   2   0   0   2   0   2   2   2   2   0   0   2   2   0   0   0   2   2   2   2   0   2   0   0   0   0   0   2   2   2   0   0   0   0   2   2   0   0   2   0   2   0   0   0   0   0   0   2   2   0   0   2   0   0   2   2   2   0   0   0   2   2   0   0   0   0   2   0   2   0   0   0   0   0   2   0   0   2   0   2   2   0   2   2   2   0   2   0   2   0   0   2   0   0   0   2   2   0   2   2   0   2   2   0   0   0   0   2   0   2   2   2   0   2
 MK-5-13                0   0   0   2   0   0   2   0   0   0   0   0   2   0   0   2   0   0   2   2   2   2   0   0   0   2   0   0   2   2   0   2   2   0   0   2   0   2   0   0   2   2   2   2   2   2   2   0   2   2   0   2   0   0   2   2   0   2   0   0   2   0   0   2   2   2   2   2   0   2   2   0   2   2   0   2   0   0   2   0   2   2   0   0   0   0   2   0   2   2   0   2   2   2   2   0   0   2   2   0   0   0   2   2   0   2   0   2   0   0   0   0   0   2   2   2   2   0   0   0   2   2   0   0   2   0   2   2   0   0   0   0   0   2   2   0   2   2   0   0   2   2   2   0   0   2   2   2   0   0   0   0   2   0   2   0   2   0   0   2   2   2   0   0   0   2   2   0   2   2   2   0   2   0   2   0   0   2   0   0   2   2   2   0   2   2   0   2   2   0   0   0   0   2   0   0   2   2   0   2
 MK-5-14                0   0   0   2   0   0   2   0   0   0   0   0   2   2   0   2   0   0   2   2   2   2   0   0   0   2   0   0   2   2   0   2   2   0   0   2   0   2   0   0   2   0   2   2   2   2   2   0   2   2   0   2   0   0   0   2   0   2   0   0   2   0   2   2   2   0   2   2   0   2   2   0   2   2   0   2   0   0   0   0   2   2   0   0   0   0   2   0   2   2   0   0   2   2   2   0   0   2   2   0   0   0   2   2   0   2   0   2   0   0   0   0   0   2   2   2   2   0   0   0   2   2   2   0   2   2   0   2   0   0   0   0   0   2   2   0   0   0   0   0   2   2   2   0   0   2   2   2   0   2   0   0   2   0   2   0   2   0   0   2   2   2   0   0   0   2   2   0   2   2   2   2   2   0   2   0   0   2   0   0   2   2   2   2   2   2   0   2   2   0   0   0   0   2   2   0   0   2   0   2
 MK-5-15                0   0   0   0   0   0   2   0   0   0   0   0   2   2   0   2   0   0   2   2   2   2   0   0   0   2   0   0   2   2   2   2   2   0   0   2   0   2   0   0   2   0   0   2   2   2   2   0   2   2   0   2   2   0   0   2   0   2   0   0   2   0   2   2   2   0   2   0   0   2   2   0   2   2   0   2   0   0   0   0   2   2   0   0   0   0   2   2   2   2   2   0   2   0   2   0   0   2   2   2   0   0   0   2   0   0   0   2   2   0   0   0   0   0   2   2   0   0   0   0   2   2   0   0   2   2   0   2   0   0   0   0   0   2   0   2   0   0   0   0   2   2   0   0   0   0   0   2   0   2   0   0   2   0   2   0   2   0   0   2   2   0   0   0   0   2   2   0   2   2   2   2   2   0   2   0   0   2   0   0   2   2   2   2   2   2   0   2   2   0   0   0   2   2   2   0   0   2   0   2
 MK-5-16                0   0   0   0   0   0   2   0   0   0   0   0   2   2   0   2   0   0   2   2   2   0   0   0   0   2   0   0   2   2   2   2   2   0   0   2   0   2   0   0   2   0   0   2   2   2   2   0   2   2   0   2   2   0   0   0   0   2   0   2   0   0   2   2   2   0   2   0   0   2   0   0   2   2   0   2   0   0   0   0   0   2   0   0   2   0   2   2   2   0   2   0   2   0   2   2   0   2   2   0   0   0   0   2   0   0   0   2   2   2   0   0   0   0   2   2   0   0   0   0   2   2   0   0   2   2   0   0   0   0   0   0   2   2   0   2   0   0   0   0   0   2   0   0   0   0   0   2   0   2   0   0   2   0   2   0   2   2   0   2   2   0   0   0   0   2   2   0   2   2   2   2   2   2   2   2   0   2   2   0   2   2   2   2   2   2   0   0   2   0   0   0   2   2   2   0   0   2   0   0
 MK-6-1                 2   2   0   2   2   0   0   2   0   2   0   0   2   2   2   0   2   0   2   0   0   2   2   2   0   0   2   0   0   0   2   0   0   2   0   2   2   2   0   0   0   2   2   0   2   2   0   0   2   2   0   0   2   0   2   0   0   0   2   2   2   2   2   0   2   2   2   2   0   0   2   2   2   2   0   0   0   2   2   0   0   0   2   2   2   0   2   0   0   0   0   0   0   0   0   2   2   0   2   2   2   0   2   0   0   0   0   2   2   0   2   2   0   0   2   2   0   2   0   2   0   2   2   0   2   2   2   0   0   2   2   0   0   2   2   2   0   0   2   0   0   2   2   2   2   2   2   0   2   0   0   2   0   2   2   0   0   2   0   2   2   2   2   0   2   2   0   0   2   2   0   2   2   2   2   0   0   0   0   0   0   0   2   2   2   0   2   2   2   0   2   0   0   0   2   2   2   0   0   0
 MK-6-2                 2   2   0   2   2   0   2   2   0   2   0   0   2   2   2   0   2   0   2   0   2   2   2   2   0   0   2   0   0   0   2   0   0   2   0   2   2   0   0   0   2   2   0   0   2   2   0   0   2   2   0   0   2   0   2   0   0   0   2   2   2   2   2   0   2   2   2   2   2   2   2   2   2   2   0   0   0   2   2   0   0   0   2   2   0   0   2   0   0   0   0   0   0   0   0   2   2   0   0   2   2   0   2   0   0   0   0   2   2   0   2   2   0   0   2   0   0   2   0   0   0   2   2   0   0   2   2   2   0   0   2   0   0   2   2   2   0   0   2   0   0   2   2   2   2   2   2   0   2   0   0   2   0   2   2   0   2   2   0   2   2   2   2   0   2   2   0   0   2   2   0   2   2   2   2   0   0   0   0   0   0   0   2   2   2   0   2   2   2   0   2   0   0   0   2   2   2   0   0   0
 MK-6-3                 2   2   0   2   2   0   2   2   0   2   0   0   2   2   2   2   2   2   2   0   2   2   0   2   2   0   2   0   0   0   2   2   0   2   0   2   2   0   0   0   0   2   0   0   2   2   0   0   2   2   0   0   2   0   2   2   0   0   2   2   2   2   2   0   2   2   2   2   2   2   2   2   2   2   0   0   0   2   2   0   0   0   0   2   0   0   2   0   0   0   0   0   0   0   0   2   2   2   0   2   2   0   0   0   2   2   2   2   0   0   0   0   0   0   2   0   0   0   0   0   0   2   2   0   0   2   2   2   0   0   2   0   0   2   2   2   0   0   2   0   0   2   2   2   2   2   2   0   2   0   0   0   0   2   2   0   2   2   0   2   2   2   2   0   2   2   0   0   2   2   0   2   0   2   2   0   0   0   0   0   0   0   2   0   2   0   2   2   0   0   2   0   0   0   2   2   2   0   0   0
 MK-6-4                 2   2   0   2   2   0   2   0   0   2   0   0   2   0   2   2   2   2   2   0   2   2   0   2   0   0   2   0   0   0   2   2   0   2   0   2   0   0   2   0   0   2   0   0   2   2   0   0   2   2   0   0   2   0   2   2   0   0   2   2   2   2   2   0   2   2   0   2   2   2   0   2   2   2   0   0   0   2   2   0   0   0   0   2   0   0   2   0   0   0   0   0   0   0   0   2   2   2   0   2   2   0   0   0   2   2   2   2   0   0   0   0   0   0   2   2   0   0   0   2   0   2   0   0   0   2   2   0   0   0   2   0   0   2   2   2   0   0   2   0   0   2   2   2   2   0   2   0   2   0   0   0   0   2   2   2   2   2   0   2   2   2   2   0   2   2   2   0   2   0   0   2   2   2   2   2   0   0   0   0   0   0   2   0   2   0   2   2   0   0   2   2   2   2   2   2   2   0   0   0
 MK-6-5                 2   2   0   2   2   0   2   0   0   2   0   0   2   0   2   0   2   2   2   0   0   2   0   2   0   0   2   0   0   0   2   2   0   2   0   2   0   0   2   0   0   2   2   0   2   2   0   0   2   2   0   0   0   0   2   0   0   0   2   2   2   2   2   2   2   2   0   2   0   2   0   2   2   0   0   0   0   2   2   0   0   0   0   2   0   0   2   0   0   0   0   0   0   0   0   2   2   2   0   2   2   0   0   0   2   2   2   2   0   0   0   0   0   0   2   2   0   0   0   2   0   0   0   0   0   2   2   0   0   0   2   0   0   2   2   2   2   0   2   0   0   2   2   2   2   0   2   0   2   0   2   2   0   2   0   2   2   2   0   2   2   2   2   0   2   2   2   0   0   0   0   2   2   2   2   2   0   0   0   2   0   0   2   0   2   0   2   2   0   2   2   2   2   2   2   2   2   0   0   0
 MK-6-6                 2   2   0   2   2   0   2   0   0   2   0   0   2   0   2   0   0   2   2   0   0   2   0   2   0   0   2   0   0   0   2   2   0   2   0   2   0   0   2   0   0   2   2   0   2   2   0   2   2   2   0   0   0   0   2   0   0   0   2   2   2   2   2   2   2   2   0   2   0   0   0   2   2   0   0   0   0   2   2   0   2   0   0   2   2   2   0   0   0   0   0   0   2   0   0   2   2   2   0   2   2   0   0   0   0   2   2   2   0   2   0   0   0   0   2   2   2   2   2   2   2   0   2   0   0   2   0   0   0   0   2   2   0   2   2   2   0   0   2   0   0   2   0   2   2   0   0   0   2   0   2   2   2   2   0   2   2   2   2   2   2   2   2   0   2   2   2   0   0   0   0   0   2   2   2   2   0   0   0   2   0   0   2   0   2   0   2   2   0   2   2   2   2   2   2   2   2   0   0   2
 MK-6-7                 2   2   0   2   2   0   2   0   0   2   0   0   2   0   2   0   0   2   2   2   0   2   0   2   2   2   2   0   0   0   2   2   0   2   0   2   0   0   2   0   0   0   0   0   2   2   0   2   2   2   2   0   0   0   2   0   0   0   2   2   0   2   2   2   2   2   0   2   0   0   0   2   0   0   0   0   0   2   2   0   2   0   0   2   2   2   0   0   0   0   0   0   2   0   0   2   2   2   0   2   0   0   0   0   0   2   2   2   0   2   0   0   0   0   2   2   2   2   2   2   2   0   0   0   2   2   0   0   0   0   2   0   0   2   2   2   0   0   2   0   0   2   0   2   2   0   0   0   2   0   2   2   2   2   0   0   0   2   0   2   2   2   2   0   0   2   2   2   0   0   0   0   0   2   2   2   2   0   0   2   0   0   2   0   0   0   0   2   0   2   2   2   2   2   2   2   0   0   2   2
 MK-6-8                 0   2   0   2   2   0   2   0   0   2   0   0   2   0   2   0   0   0   2   2   0   2   0   2   2   0   2   0   0   0   2   2   2   2   0   2   0   0   2   0   0   0   2   0   2   0   0   2   2   2   2   0   0   0   2   0   0   0   2   2   0   2   2   2   2   2   0   2   0   0   0   2   0   0   2   0   0   2   2   0   2   0   0   2   2   2   2   0   0   0   2   0   2   0   0   2   2   2   0   2   0   0   0   0   0   0   2   2   0   2   0   0   0   0   2   2   2   2   2   2   2   0   0   0   0   2   0   0   0   0   2   0   0   2   2   2   0   0   2   0   0   2   0   2   2   0   0   0   2   0   0   0   2   2   0   0   0   2   0   2   2   2   0   0   0   2   2   2   0   0   0   0   0   2   0   2   2   0   0   2   0   0   2   0   0   2   0   2   0   2   2   2   2   2   2   2   0   0   2   2
 MK-6-9                 0   2   0   2   2   0   2   2   0   2   0   0   2   0   0   0   0   0   2   0   0   2   2   2   2   0   2   0   0   0   2   2   2   2   0   2   0   0   2   0   0   0   0   0   0   0   0   2   2   2   0   0   0   0   2   0   0   0   2   2   0   2   2   2   2   2   0   2   0   0   0   2   0   0   2   0   0   0   2   0   2   0   0   2   2   2   2   0   0   0   2   0   2   0   0   2   2   2   0   2   0   2   0   0   0   0   2   2   0   0   0   0   0   0   2   2   2   0   2   2   2   0   0   0   2   2   0   0   2   0   2   2   0   2   0   2   0   0   2   0   2   2   0   2   0   0   0   0   2   0   0   2   2   2   0   0   0   2   0   2   2   2   0   0   2   2   2   0   0   0   2   0   0   0   0   2   2   0   0   2   2   0   0   0   0   2   0   2   0   2   0   2   2   2   2   2   0   0   2   2
 MK-6-10                0   2   0   2   2   0   2   2   0   2   0   2   2   0   0   0   0   2   2   0   0   2   2   2   2   0   2   0   0   0   2   2   2   2   0   0   2   0   2   0   0   0   0   0   0   0   0   2   2   2   0   0   0   0   2   0   0   0   2   2   0   2   0   2   0   2   0   2   0   2   0   2   0   2   0   0   2   0   2   0   2   0   0   2   2   2   2   0   0   0   2   0   2   0   0   0   0   2   2   2   0   0   0   0   0   2   2   2   2   0   0   2   0   0   2   2   0   0   0   2   2   0   2   0   2   2   0   0   2   2   2   2   0   2   0   0   2   0   2   2   2   2   0   2   0   0   0   0   2   0   0   2   0   2   0   2   0   2   0   2   0   2   0   0   2   2   2   0   0   2   2   2   0   0   0   2   2   0   0   2   0   0   0   0   0   2   0   2   0   2   0   2   2   2   2   2   0   0   2   2
 MK-6-11                0   2   0   2   2   0   2   0   0   2   0   2   2   0   0   0   0   2   2   0   2   2   2   2   2   2   2   0   0   0   2   2   2   2   0   0   2   0   2   2   0   0   0   0   0   0   0   2   2   2   0   2   0   0   2   0   0   0   2   2   0   2   0   2   0   2   0   0   0   2   0   2   2   0   0   2   2   0   2   0   2   0   0   2   2   2   2   0   0   0   2   0   2   0   0   0   0   0   2   2   0   0   0   0   0   2   2   2   0   2   0   2   0   0   2   0   0   2   0   0   2   0   2   0   2   2   0   0   2   2   2   2   0   2   0   0   2   0   2   2   2   2   0   2   0   0   0   0   2   0   0   2   0   2   0   2   0   2   0   2   0   2   0   0   2   2   2   0   0   0   2   2   2   0   0   2   2   0   0   2   0   0   0   0   0   2   0   2   0   2   0   2   2   2   2   2   0   0   2   2
 MK-6-12                0   2   0   2   0   0   2   0   0   2   2   2   2   0   0   0   0   2   2   0   2   2   2   2   2   2   2   0   0   0   2   2   2   2   0   0   2   0   2   2   0   2   0   0   0   0   0   2   2   2   0   2   0   0   2   0   0   2   2   2   0   2   0   2   0   2   0   0   0   2   0   0   2   0   0   2   2   0   0   0   2   0   2   2   2   2   2   2   0   0   2   0   2   0   0   0   0   0   2   2   0   0   0   0   0   0   2   0   0   0   0   2   0   0   2   0   0   2   0   0   0   2   2   0   2   0   0   0   2   0   2   2   0   2   0   0   2   0   2   2   2   2   0   2   0   0   0   0   2   0   0   0   0   2   0   2   0   2   0   2   0   2   0   0   2   2   2   2   0   0   2   2   2   2   0   2   2   0   0   2   0   0   0   0   0   2   0   2   0   2   0   2   2   2   2   2   0   0   2   2
 MK-6-13                0   2   0   2   0   0   2   0   0   0   2   2   2   0   0   0   0   2   2   0   2   2   2   2   2   2   2   0   0   0   2   2   2   2   0   0   2   0   0   2   0   2   0   2   0   0   0   2   2   2   0   2   0   2   2   0   0   2   0   2   0   2   2   2   0   2   0   0   0   2   0   2   0   0   0   2   2   0   0   0   2   0   2   2   2   2   2   2   0   0   0   2   2   2   0   0   0   0   2   2   0   0   0   2   0   0   2   0   0   0   0   0   0   0   2   0   0   2   0   0   0   2   2   2   2   0   0   2   2   0   2   2   0   2   0   0   2   0   2   2   0   0   0   2   0   0   0   0   2   0   0   0   0   2   0   2   0   2   0   2   0   2   0   0   2   2   2   2   0   0   2   2   2   2   0   2   2   0   0   2   0   0   0   0   0   2   0   2   0   2   0   2   2   2   2   2   0   0   2   2
 MK-6-14                0   2   0   2   0   0   2   0   0   0   2   2   2   0   0   0   0   2   2   0   2   2   2   0   2   2   2   0   0   0   2   2   2   2   0   2   2   2   0   2   0   2   0   2   0   0   0   0   2   2   0   0   0   2   2   2   0   2   0   2   0   2   2   2   0   2   0   0   0   2   2   2   0   0   0   2   2   0   0   0   2   0   2   0   2   2   2   0   0   0   0   2   2   2   0   0   2   0   2   2   0   0   0   2   0   0   2   0   0   0   0   0   0   0   2   0   2   2   0   0   0   2   2   2   2   0   0   2   2   0   2   2   0   2   0   0   2   0   2   2   0   0   0   2   0   0   2   0   0   0   0   0   0   2   0   2   0   0   0   2   0   2   0   0   2   2   2   2   0   0   2   2   2   2   0   2   2   0   0   2   0   0   0   0   0   2   0   2   0   2   0   0   2   2   2   2   0   0   0   2
 MK-6-15                0   2   0   2   0   0   0   0   2   0   2   2   2   0   0   0   0   2   2   0   2   2   2   0   2   2   0   0   2   0   2   2   2   2   0   2   2   2   0   2   0   0   0   2   0   0   0   0   2   2   2   0   0   2   2   2   2   2   0   2   0   2   0   2   0   2   0   0   0   2   2   2   0   0   2   2   2   0   0   0   0   0   2   0   0   2   2   0   0   0   0   2   2   2   0   0   2   0   2   2   0   0   0   0   0   0   2   0   0   0   2   0   0   0   2   0   2   2   2   0   0   2   2   2   2   0   2   2   2   0   2   2   0   2   0   0   2   0   2   2   0   0   0   2   0   0   2   0   0   0   0   0   0   0   0   2   0   0   0   2   0   2   0   0   2   2   2   2   0   0   2   2   2   2   0   2   2   0   0   2   0   2   0   2   0   2   0   2   0   2   0   0   2   2   2   2   0   0   0   2
 MK-6-16                0   0   0   2   0   0   0   0   2   0   2   2   2   2   0   0   0   2   2   0   2   2   2   0   2   2   0   0   2   0   2   2   2   2   0   2   2   0   0   2   0   0   0   2   2   0   0   0   2   2   2   0   0   2   2   2   2   2   0   2   2   2   0   2   0   2   0   2   0   2   2   2   0   0   2   0   2   0   0   0   2   0   2   0   0   2   2   0   0   0   0   2   2   2   0   0   2   0   2   2   2   0   0   0   2   0   2   0   0   0   2   0   0   0   2   0   2   2   2   0   0   2   2   2   2   2   2   2   2   0   2   2   2   2   0   0   2   0   2   2   0   0   0   2   0   0   2   2   0   0   0   0   0   0   0   2   0   0   0   2   0   2   0   0   2   2   2   2   0   0   0   2   2   2   0   2   2   0   0   2   0   0   2   0   2   2   0   2   0   2   0   0   2   2   2   2   0   0   0   2
 
!****************************************** Phenotypic Data **********************************************************
!-100.0 is resevred for missing phenotype
SimulatedTrait1        15.3724   16.0346   15.8537   15.1108   15.8928   14.6678   16.0533   16.1427   14.0845   16.6748   14.3526   14.2633   16.9026   14.2136   14.8831   13.9937   13.4574   13.4352   13.3243   16.1866   15.2966   14.6982   16.6412   13.7593   13.5208   13.7821   14.6922   13.7282   14.1245   15.9127   14.5896   14.0329   16.2529   15.6213   13.6318   14.9993   13.7941   12.9972   15.3727   16.1028   16.1064   13.2237   13.7953   14.8751   14.0458   14.3818   15.4382   14.3486   15.9076   14.4039   13.4533   15.1125   14.2509   13.8187   13.5812   14.1888   15.4674   15.1283   15.0902   15.5481   13.5808   15.4572   15.7155   16.1486   14.2653   14.0491   14.6992   14.4862   13.9922   15.7036   16.6386   16.1160   16.0840   14.1109   15.8543   14.2125   15.7681   15.0155   15.6965   15.7346   13.6009   13.6144   14.2482   13.5525   15.6520   15.8084   15.5007   15.9432   14.3706   15.7408   14.4662   16.8550   14.3977   15.4725   16.2059   14.5700   14.7334   13.5702   13.8066   15.9741   14.3177   16.4558   14.5388   16.0410   13.7088   14.0536   13.9833   15.3673   13.9101   15.9836   14.8543   14.3723   15.4553   14.7816   16.7750   13.9962   13.8489   15.8373   15.6506   13.7737   15.0310   14.6342   15.3237   14.3238   13.9064   16.0837   15.2689   14.3825   15.8936   14.9783   16.8666   14.5237   15.9031   14.9702   14.6495   14.9916   15.6232   14.4331   14.6221   16.2990   15.0602   14.0867   15.3863   14.4042   13.5298   14.4797   14.8850   14.3571   16.3519   14.5863   13.9795   16.0379   16.1048   16.1645   14.3963   14.5331   13.5519   15.5871   15.4376   14.9688   16.3119   13.4789   13.6449   15.8959   15.3584   15.5420   14.3337   16.1143   13.5879   15.6747   15.2707   16.3036   14.1811   14.8521   14.1118   16.0406   13.0268   16.1324   15.4096   15.7579   15.2476   15.5795   14.4392   15.0520   13.5802   17.0246   14.8728   13.6859   16.9634   16.3645   13.5503   13.7522   14.0566   14.5266   14.5168   14.4686   13.9432   13.9631   15.5997   15.2317
SimulatedTrait2         9.4150    9.3918    9.5808    8.9879    9.5932   10.1254    9.7301   10.0047   11.1355    9.7781   10.5406   10.6619    9.2407   10.7199   10.6681   10.7003   10.6856   10.6317   10.6826    9.5304   10.6465   11.0339    9.4115   10.6817   10.4603   10.2801   10.1213   10.8543    9.5510    9.6461   10.4243   10.5090    9.2604    9.3958   10.4762   10.4052    9.9556    9.8881    9.5525    9.4396    9.1867   10.6547   10.1618   10.7565   10.6182   10.2609    9.8940   10.3694    9.3756    9.5863   10.6934    9.6001   10.6301   10.4478   10.0539   10.6532    9.6418   10.4567    9.5150    9.7256   10.6083    9.3901    9.2640    9.1875   10.6122   10.6294   10.5531    9.6890   10.5711    9.3874    9.6160    9.4403    9.0429   10.3478    9.2240   10.4397    9.3929   10.8513    9.2304    9.7098   10.5114   10.7419   10.2801   10.2579    9.5715    9.3109    9.9424    9.7792   10.4685    9.6204   10.3914    9.6292   10.7974    9.1549    9.2605    9.4878   10.4321   10.1531   10.3910    9.8808    9.9996    9.4040   10.5551    9.2100   10.6422   10.5190   10.7767    9.5400   11.0419    9.8723   10.5092   10.6799    9.6355   10.5924    9.1816   10.5654   10.5215    9.5752    9.6551   10.8587    9.7012   10.1350   10.2428   10.3959   10.5373    9.5770    9.3896   10.1327    9.6605   10.6425    9.5657   10.4906    9.8987    9.3002   10.5033    9.2511    9.5951   10.5699    9.9197    9.4084   10.2688   10.0185    9.5564   10.5055   10.4262   10.3413   10.9121   10.1068    9.6667    9.7690   10.4481    9.3206    9.4694    9.7562   10.6177    9.4435   10.4595    9.9902    9.1114    9.2709    9.5214   10.9971   10.5411    9.5538    9.7859   10.6991   10.6958    9.9168   10.6862    9.4624   10.6729    9.7385   10.6295   10.5991   10.3895    9.6521   10.4250    9.4211    9.6558    9.7260    9.9131    9.9299   10.5401    9.7042   10.1417    9.5078   10.6920   10.5036    9.3990    9.6242   10.4652   10.4729   10.5298   10.6655   10.7335   10.1961   10.6246   10.4192    9.6907    9.5229
 
