# Supplementary material for: Inclusive Composite Interval Mapping of QTL by Environment Interactions in Biparental Populations
Source: PLoS One. 2015 Jul 10;10(7):e0132414. doi: 10.1371/journal.pone.0132414 (PMC4498613; doi:10.1371/journal.pone.0132414)
Supplement: S6 File — (ZIP) [file pone.0132414.s006.zip › H=0.8/L1/run_00002.met]

!**********************Note: lines staring with "!" are remarks and will be ignored in the program********************
!*********************************General Information**********************************
!Assuming F1 = P1 x P2, populations available in QTL IciMapping are: 
!  1, P1BC1F1 = P1 x F1, the first backcrossing where P1 is used as the recurrent parent;
!  2, P2BC1F1 = P2 x F1, the first backcrossing where P2 is used as the recurrent parent;
!  3, F1DH, F1-derived doubled haploids; 
!  4, RIL or F1RIL, recombination inbred lines through the repeated selfing of F1;
!  5, P1BC1RIL, recombination inbred lines through the repeated selfing of P1BC1F1;
!  6, P2BC1RIL, recombination inbred lines through the repeated selfing of P2BC1F1;
!  7, F2, the selfing generation of F1;
!  8, F3, the selfing generation of F2;
!  9, P1BC2F1, the second backcrossing where P1 is used as the recurrent parent; 
! 10, P2BC2F1, the second backcrossing where P2 is used as the recurrent parent;
! 11, P1BC2RIL, recombination inred lines through the repeated selfing of P1BC2F1; 
! 12, P2BC2RIL, recombination inred lines through the repeated selfing of P2BC2F1; 
! 13, P1BC1F2, the selfing generation of P1BC1F1; 
! 14, P2BC1F2, the selfing generation of P2BC1F1; 
! 15, P1BC2F2, the selfing generation of P1BC2F1; 
! 16, P2BC2F2, the selfing generation of P2BC2F1; 
! 17, P1BC1DH, P1BC1F1-derived doubled haploids; 
! 18, P2BC1DH, P2BC1F1-derived doubled haploids; 
! 19, P1BC2DH, P1BC2F1-derived doubled haploids; 
! 20, P2BC2DH, P2BC2F1-derived doubled haploids; 
   3      !Mapping Population (see remarks above)
   2      !Mapping Function (1 for Kosambi; 2 for Haldane; 3 for Morgan)
   2      !Marker Space Type (1 for intervals; 2 for positions)
   1      !Marker Space Unit(1 for centiMorgans; 2 for Morgan)
   6      !Number of Chromosomes (or Linkage Groups)
 200      !Size of the mapping population
   2      !Number of environments
 
!***************************************** Chromosomes and Linkage Maps **********************************************
!Chromosome                 NumMarkers
-CH1                        16
-CH2                        16
-CH3                        16
-CH4                        16
-CH5                        16
-CH6                        16
!Linkage map (Marker name followed by position or the interval length)
 MK-1-1                1     0.000
 MK-1-2                1    10.000
 MK-1-3                1    20.000
 MK-1-4                1    30.000
 MK-1-5                1    40.000
 MK-1-6                1    50.000
 MK-1-7                1    60.000
 MK-1-8                1    70.000
 MK-1-9                1    80.000
 MK-1-10               1    90.000
 MK-1-11               1   100.000
 MK-1-12               1   110.000
 MK-1-13               1   120.000
 MK-1-14               1   130.000
 MK-1-15               1   140.000
 MK-1-16               1   150.000
 MK-2-1                2     0.000
 MK-2-2                2    10.000
 MK-2-3                2    20.000
 MK-2-4                2    30.000
 MK-2-5                2    40.000
 MK-2-6                2    50.000
 MK-2-7                2    60.000
 MK-2-8                2    70.000
 MK-2-9                2    80.000
 MK-2-10               2    90.000
 MK-2-11               2   100.000
 MK-2-12               2   110.000
 MK-2-13               2   120.000
 MK-2-14               2   130.000
 MK-2-15               2   140.000
 MK-2-16               2   150.000
 MK-3-1                3     0.000
 MK-3-2                3    10.000
 MK-3-3                3    20.000
 MK-3-4                3    30.000
 MK-3-5                3    40.000
 MK-3-6                3    50.000
 MK-3-7                3    60.000
 MK-3-8                3    70.000
 MK-3-9                3    80.000
 MK-3-10               3    90.000
 MK-3-11               3   100.000
 MK-3-12               3   110.000
 MK-3-13               3   120.000
 MK-3-14               3   130.000
 MK-3-15               3   140.000
 MK-3-16               3   150.000
 MK-4-1                4     0.000
 MK-4-2                4    10.000
 MK-4-3                4    20.000
 MK-4-4                4    30.000
 MK-4-5                4    40.000
 MK-4-6                4    50.000
 MK-4-7                4    60.000
 MK-4-8                4    70.000
 MK-4-9                4    80.000
 MK-4-10               4    90.000
 MK-4-11               4   100.000
 MK-4-12               4   110.000
 MK-4-13               4   120.000
 MK-4-14               4   130.000
 MK-4-15               4   140.000
 MK-4-16               4   150.000
 MK-5-1                5     0.000
 MK-5-2                5    10.000
 MK-5-3                5    20.000
 MK-5-4                5    30.000
 MK-5-5                5    40.000
 MK-5-6                5    50.000
 MK-5-7                5    60.000
 MK-5-8                5    70.000
 MK-5-9                5    80.000
 MK-5-10               5    90.000
 MK-5-11               5   100.000
 MK-5-12               5   110.000
 MK-5-13               5   120.000
 MK-5-14               5   130.000
 MK-5-15               5   140.000
 MK-5-16               5   150.000
 MK-6-1                6     0.000
 MK-6-2                6    10.000
 MK-6-3                6    20.000
 MK-6-4                6    30.000
 MK-6-5                6    40.000
 MK-6-6                6    50.000
 MK-6-7                6    60.000
 MK-6-8                6    70.000
 MK-6-9                6    80.000
 MK-6-10               6    90.000
 MK-6-11               6   100.000
 MK-6-12               6   110.000
 MK-6-13               6   120.000
 MK-6-14               6   130.000
 MK-6-15               6   140.000
 MK-6-16               6   150.000
!*********************************** Marker Types ********************************************************************
!Co-dominant marker: When heterozygote F1 is present, P1 is coded as 2, F1 is coded as 1, and P2 is coded as 0; Otherwise, P1 is coded as 2, and P2 is coded as 0. 
!Dominant marker: When heterozygote F1 is present, P1 and F1 are coded as 12, and P2 is coded as 0; Otherwise, P1 is coded as 2, and P2 is coded as 0.  
!Recessive markers: When heterozygote F1 is present, P1 is coded as 2, and F1 and P2 are coded as 10; Otherwise, P1 is coded as 2, and P2 is coded as 0. 
!Missing marker is coded as -1. 
 MK-1-1                 0   0   0   0   2   0   0   2   2   2   0   2   2   2   2   0   2   2   0   2   0   2   2   0   2   2   0   2   2   0   0   2   0   0   2   2   0   2   2   2   2   0   2   0   2   0   2   2   2   0   0   2   2   0   2   0   2   0   0   2   2   0   2   0   0   0   2   0   2   2   2   0   2   0   0   2   0   2   0   2   2   2   2   2   0   0   0   2   0   2   0   2   2   2   0   2   2   2   2   0   0   2   0   0   2   2   2   2   2   0   0   2   2   0   0   2   2   2   2   0   2   0   2   2   0   2   0   0   0   0   0   0   2   0   2   0   2   2   0   2   0   0   0   2   0   0   0   2   2   0   2   2   2   0   2   0   2   0   0   0   0   0   0   2   2   2   0   2   2   2   0   2   0   0   2   0   2   2   2   2   0   0   0   0   0   2   2   0   2   0   0   0   2   0   0   2   0   2   0   0
 MK-1-2                 0   0   0   0   2   0   0   2   2   2   0   2   2   2   2   0   2   2   0   2   0   2   2   0   2   2   0   2   2   0   0   2   0   0   2   0   0   2   2   2   2   0   2   0   2   0   2   2   2   0   0   0   2   0   2   0   2   0   0   2   2   0   2   0   0   0   2   0   2   0   2   0   2   0   0   2   0   2   0   2   2   2   2   2   0   0   0   2   0   2   2   0   2   0   0   2   2   2   2   0   0   2   0   0   2   2   2   2   2   0   0   2   0   0   0   2   2   2   2   0   0   2   2   0   0   2   0   0   2   0   0   0   2   0   2   2   2   2   2   2   0   0   0   2   0   0   0   0   2   0   2   2   2   0   2   0   2   0   0   0   0   0   2   2   2   2   0   2   2   2   0   2   0   0   2   0   2   2   2   0   0   0   2   0   0   0   2   0   2   0   0   0   0   0   0   2   0   2   2   0
 MK-1-3                 0   0   0   0   0   0   0   2   2   2   0   2   2   2   2   0   2   2   2   2   0   2   2   0   2   2   0   0   0   0   0   2   0   0   2   0   0   2   2   2   2   0   2   0   2   0   2   2   2   0   0   0   2   0   2   0   2   0   0   2   2   2   2   0   0   0   2   0   2   0   2   0   2   0   0   2   0   2   0   0   2   2   0   2   2   0   0   2   0   2   2   0   2   0   0   2   2   2   2   0   0   2   0   0   2   2   2   2   2   0   0   0   0   0   0   2   2   2   2   2   0   2   2   0   0   2   0   2   2   0   0   0   2   0   2   2   2   2   2   2   0   0   0   2   0   0   2   0   0   2   2   2   2   0   2   0   2   0   0   0   0   0   2   2   2   2   0   2   2   2   0   2   0   0   2   0   2   2   2   0   0   0   2   0   0   0   2   0   2   0   0   0   2   0   2   2   2   2   2   0
 MK-1-4                 0   0   0   0   0   0   0   2   2   2   2   2   2   2   2   0   2   2   2   2   0   2   2   0   2   2   0   0   0   0   0   2   0   2   2   2   0   2   0   2   2   0   2   0   2   0   2   2   2   0   0   0   2   0   2   0   2   0   0   2   2   2   2   0   0   0   2   0   2   0   2   0   0   0   0   2   0   2   0   0   2   2   0   2   2   0   0   2   0   2   2   0   2   0   0   2   2   2   2   2   0   2   0   2   2   2   0   0   2   0   2   0   0   0   0   2   2   2   2   2   0   2   2   0   0   2   0   2   2   0   0   0   0   0   2   2   2   2   2   2   0   0   0   0   2   0   0   0   0   2   2   2   2   0   2   0   2   0   0   0   0   0   2   2   2   2   0   2   2   2   0   2   0   0   2   2   2   0   0   0   0   0   2   0   2   0   2   0   2   0   2   0   2   0   0   2   2   0   2   0
 MK-1-5                 0   2   0   0   0   0   0   2   2   2   2   2   0   2   2   0   2   2   2   2   0   2   2   0   2   0   0   0   0   0   0   2   0   2   2   2   0   0   0   2   2   2   2   0   2   0   2   2   2   0   0   0   2   0   2   0   2   2   2   2   2   2   0   0   0   0   2   0   2   0   2   0   0   0   0   2   0   2   0   0   2   2   0   2   2   0   0   2   0   2   2   0   0   0   0   2   2   2   2   2   0   2   0   2   2   2   0   0   2   0   2   0   0   0   0   0   2   2   2   2   0   2   2   0   0   2   0   2   2   0   0   0   0   0   2   2   2   0   2   2   0   0   0   0   2   0   0   0   0   2   2   2   2   0   2   0   2   0   0   0   0   0   0   2   2   2   0   2   2   2   0   2   0   0   2   2   2   0   0   0   0   0   2   0   2   0   2   0   2   0   2   0   0   0   0   2   2   0   0   2
 MK-1-6                 0   2   0   0   2   0   0   2   2   2   0   2   0   2   2   0   2   2   2   2   0   2   2   0   2   0   0   0   0   0   0   2   0   2   2   2   0   0   0   0   2   2   2   0   2   0   2   2   2   0   0   0   2   2   2   2   2   2   2   2   2   2   0   0   0   0   2   0   2   0   2   0   0   0   0   2   0   2   0   0   2   2   2   2   2   0   0   2   0   0   2   0   0   0   0   2   2   2   2   2   0   2   0   2   2   2   2   0   2   0   2   0   0   0   0   0   2   2   2   2   0   2   2   0   0   2   0   2   2   0   0   0   0   0   2   0   2   0   2   2   0   0   0   2   2   0   0   0   0   0   0   2   2   0   2   2   2   0   0   0   0   0   0   2   2   2   0   2   2   2   0   2   2   0   2   2   2   0   2   0   0   0   2   0   2   0   0   0   0   0   2   0   0   0   0   2   2   0   0   2
 MK-1-7                 0   2   0   0   2   0   0   2   0   2   0   2   0   2   2   0   2   0   2   2   0   2   2   0   2   0   0   0   0   0   0   2   0   2   2   2   2   0   0   0   2   2   2   2   2   0   2   2   2   0   0   0   2   0   2   2   2   2   2   2   2   2   0   0   0   2   2   0   2   0   0   0   0   0   0   2   0   0   0   0   2   2   2   0   2   0   2   0   0   0   2   0   0   0   0   2   2   2   0   2   0   0   0   0   2   2   2   0   0   0   2   0   0   0   0   0   2   2   2   2   0   2   2   0   0   2   0   2   2   2   0   0   0   0   2   0   2   0   2   2   0   0   0   2   2   0   2   0   0   0   0   2   2   0   2   2   2   0   0   0   0   0   0   2   2   2   0   2   2   2   0   2   2   0   2   2   2   0   0   0   0   0   0   0   2   0   0   0   0   0   2   0   0   0   0   2   2   0   0   0
 MK-1-8                 0   2   0   0   2   0   0   2   0   2   0   2   0   2   2   0   2   2   0   2   0   2   2   0   2   0   0   0   0   0   0   2   0   0   2   2   2   0   0   0   2   2   2   2   0   0   2   2   0   0   0   0   2   0   0   2   2   2   2   2   2   2   0   0   0   2   2   0   0   0   0   0   0   0   0   2   0   0   0   0   2   2   2   0   2   2   2   0   0   0   2   2   2   0   0   2   2   0   0   2   0   0   0   0   2   2   2   0   0   0   2   0   0   0   2   0   2   2   2   2   2   2   2   0   0   0   0   2   2   2   0   0   0   0   2   0   2   0   2   2   0   0   0   2   0   0   2   0   0   0   2   2   2   0   2   2   2   0   0   0   0   0   0   2   2   2   2   2   2   2   0   2   2   0   2   2   2   0   0   0   0   0   0   0   2   0   0   2   2   0   2   0   0   0   0   2   2   2   0   0
 MK-1-9                 0   2   0   0   2   2   0   2   0   2   0   2   0   2   2   0   2   2   0   2   0   2   2   0   2   0   2   0   0   0   0   2   0   0   2   2   2   0   0   0   2   2   2   2   0   0   0   2   0   0   0   0   2   2   0   2   2   0   2   2   2   0   0   0   0   2   2   0   0   0   0   2   2   0   0   2   0   0   0   0   2   2   0   0   2   2   2   2   0   2   2   2   2   0   0   2   2   0   0   2   0   0   0   0   2   2   2   0   0   0   2   0   0   0   2   0   2   2   2   2   2   2   0   0   2   0   0   2   2   2   0   0   0   0   2   0   2   0   2   2   0   0   0   2   0   0   2   0   0   0   2   2   2   0   2   2   0   2   0   0   0   0   0   2   2   2   2   2   2   2   0   2   0   0   0   2   0   0   0   0   0   2   2   0   0   0   0   2   2   0   2   0   0   0   2   2   2   2   0   0
 MK-1-10                0   2   0   0   0   2   0   2   0   0   2   2   0   2   2   0   2   0   2   2   0   2   2   0   0   2   2   0   0   0   0   2   0   2   0   2   2   0   0   0   2   2   2   2   0   0   0   2   0   0   0   0   2   2   0   2   2   0   2   2   0   0   0   0   0   2   2   0   0   0   0   2   2   0   0   2   0   0   0   0   2   2   2   0   2   2   2   2   2   2   2   2   2   0   0   2   2   0   0   2   0   0   0   0   2   2   2   0   0   0   0   0   0   0   2   0   2   2   2   2   2   0   0   0   2   0   0   2   2   2   0   0   0   0   2   0   2   2   2   2   0   0   0   2   0   0   2   0   0   0   2   2   2   0   2   2   0   2   0   0   0   2   0   2   2   2   0   0   2   2   0   2   0   0   0   0   0   0   0   0   0   2   0   0   0   0   0   2   2   0   2   0   0   0   2   2   2   2   0   2
 MK-1-11                0   2   0   0   0   0   2   2   0   0   2   2   0   2   2   0   2   0   2   2   0   2   2   0   0   2   2   0   0   0   0   0   0   0   0   2   2   0   0   0   2   2   2   2   0   0   0   2   0   0   0   0   2   2   0   2   2   0   2   2   0   0   0   0   0   2   2   2   0   0   0   2   2   0   0   2   0   0   2   0   2   2   2   0   2   2   2   0   2   2   2   2   2   0   0   2   2   0   0   2   0   0   0   0   2   2   2   0   0   0   0   0   0   0   2   0   2   2   0   2   2   0   0   0   2   0   0   2   2   2   0   0   0   2   0   0   2   2   2   2   0   2   0   2   0   0   2   2   0   0   2   2   2   0   2   2   0   2   0   0   0   2   0   2   2   2   0   0   2   2   0   2   0   0   0   0   0   0   0   0   0   2   0   0   0   0   0   2   2   0   2   0   0   2   2   2   2   2   0   2
 MK-1-12                0   2   0   2   0   0   2   2   0   2   2   2   0   2   2   0   2   0   2   2   0   2   2   0   0   2   2   0   0   0   0   0   0   0   2   2   2   0   0   0   2   0   2   2   0   0   0   2   0   0   0   0   2   2   0   2   2   0   2   2   0   0   0   2   0   2   2   2   0   2   0   2   2   0   0   2   0   0   2   0   0   2   2   0   2   0   2   0   2   2   2   2   2   0   0   2   2   0   0   2   0   0   0   0   2   2   2   0   0   0   0   2   0   0   2   0   2   0   0   2   2   0   0   2   2   0   0   0   2   2   0   2   0   2   0   0   2   2   2   2   2   0   0   2   0   0   2   2   0   2   2   2   2   0   2   2   0   2   0   0   0   2   0   2   2   2   2   0   2   2   0   2   0   0   0   0   0   0   0   0   2   2   0   0   0   0   0   2   2   0   2   0   0   2   2   2   2   2   0   2
 MK-1-13                0   2   0   2   0   0   2   2   0   2   2   2   0   2   0   0   2   0   2   2   0   2   2   2   0   2   2   0   0   0   0   2   0   0   0   2   2   2   0   0   2   0   2   2   0   0   2   2   0   0   0   0   2   0   0   2   2   0   2   2   0   0   0   2   0   2   2   2   0   2   0   2   2   0   0   2   0   0   2   0   0   2   2   2   2   0   2   0   2   2   2   2   2   2   0   2   0   0   0   2   0   0   0   0   2   2   2   0   0   0   0   2   0   0   2   0   2   0   0   2   2   0   0   2   2   2   0   0   2   2   0   2   0   2   0   0   2   2   2   2   2   0   0   2   0   2   2   0   0   2   0   2   2   0   0   0   0   2   2   0   0   2   2   2   2   2   2   0   2   2   2   2   0   2   0   0   0   0   0   0   2   2   0   0   0   0   0   2   2   0   2   0   0   2   2   2   2   2   0   2
 MK-1-14                0   2   0   2   0   0   2   2   0   2   2   2   0   2   0   2   2   0   2   2   0   2   0   2   2   2   2   0   0   2   0   2   2   0   0   2   2   2   0   0   2   0   2   2   0   0   0   2   0   0   0   2   2   0   0   2   2   0   2   2   0   0   0   2   0   2   2   2   0   0   0   2   2   0   0   0   0   0   2   0   0   2   2   2   2   0   2   0   2   2   2   2   2   2   0   0   0   0   2   2   0   0   0   0   2   2   2   0   0   0   0   2   0   0   2   0   2   2   0   2   2   0   0   0   2   2   0   0   2   2   0   2   0   2   0   0   2   2   2   2   2   0   0   2   0   2   2   0   0   2   2   2   2   0   0   2   0   2   0   0   0   2   2   2   2   2   2   0   2   2   2   2   0   2   2   0   0   0   0   0   0   2   0   0   0   0   0   0   2   0   2   0   0   2   2   2   2   2   0   2
 MK-1-15                0   0   0   2   0   0   2   2   0   0   2   2   0   2   0   2   2   2   2   2   0   2   0   0   2   2   2   0   0   2   0   2   2   2   0   2   2   2   0   0   2   0   2   2   0   2   0   2   0   0   0   2   2   0   0   2   2   2   0   2   0   0   0   2   0   2   2   2   0   0   0   2   0   0   0   0   0   0   2   0   0   2   2   0   0   0   2   0   2   2   2   2   2   2   0   0   0   0   2   2   2   0   2   0   2   2   2   0   0   0   0   2   0   0   2   0   0   2   0   2   2   0   0   0   2   2   2   0   2   2   2   2   0   2   0   0   2   2   2   2   2   0   0   2   0   2   2   0   0   2   2   2   2   0   0   2   0   2   0   0   0   2   0   2   2   2   0   2   2   0   2   2   2   2   0   0   0   0   0   0   0   2   0   0   0   2   0   2   2   0   2   0   0   2   2   0   2   2   0   2
 MK-1-16                0   0   0   2   0   2   2   2   0   0   0   2   0   2   0   2   2   2   2   2   0   2   0   2   2   2   2   0   0   0   0   2   2   2   0   2   0   2   0   0   2   0   2   2   0   2   0   2   0   0   2   0   2   0   0   2   2   2   0   2   0   2   2   2   0   2   0   0   0   2   0   2   0   0   0   0   0   0   0   0   0   2   2   0   0   0   2   0   2   2   2   2   2   2   0   0   0   0   2   2   0   0   0   0   2   2   2   2   0   0   0   2   0   0   2   0   0   2   0   2   2   0   0   0   0   0   2   2   2   0   2   2   0   2   0   0   2   2   2   2   2   0   0   2   0   2   2   0   0   2   0   2   2   0   0   2   0   2   0   2   0   0   0   2   2   2   2   2   2   0   2   2   2   0   0   0   0   0   0   0   0   2   2   0   0   2   0   2   2   0   2   0   0   2   2   0   2   2   0   2
 MK-2-1                 2   0   2   0   0   2   0   2   2   2   0   0   0   2   2   0   0   0   2   0   0   2   0   2   0   0   0   2   0   0   2   0   0   2   2   0   2   0   0   2   2   0   0   0   0   0   2   2   0   2   0   2   2   0   2   0   0   0   2   0   0   2   0   2   0   0   2   2   2   2   0   2   2   2   2   2   2   0   2   2   0   2   0   0   0   0   0   0   0   2   0   0   0   0   2   0   0   0   2   0   0   2   0   2   2   0   0   0   0   0   2   0   2   0   2   2   2   2   0   0   2   2   2   2   2   0   2   2   0   2   2   0   2   2   0   2   2   2   2   0   2   2   2   2   0   2   0   0   2   0   0   2   0   2   2   2   2   2   0   2   0   2   0   2   0   2   2   2   2   2   0   0   2   0   0   0   2   2   2   0   0   0   0   0   0   2   0   0   0   0   2   2   0   0   2   2   0   2   2   0
 MK-2-2                 2   0   2   0   0   2   0   2   2   2   0   0   0   2   2   0   0   0   2   0   0   2   2   2   2   0   0   2   0   0   2   0   0   2   2   0   2   0   0   2   2   0   0   0   0   0   2   2   0   2   0   2   2   0   2   0   0   0   2   0   2   2   0   2   0   0   2   2   2   2   0   2   2   2   2   2   2   0   2   2   2   2   0   0   0   0   0   0   2   2   0   0   0   0   0   0   0   0   2   0   0   2   0   2   0   0   0   2   0   0   2   0   2   2   2   2   2   2   0   0   0   2   2   0   2   0   2   2   0   2   2   0   0   2   0   2   2   2   2   0   2   0   2   2   0   2   0   0   2   0   0   0   0   2   2   2   2   2   0   2   0   2   0   0   0   2   2   2   2   2   0   2   2   0   0   0   2   2   2   0   0   0   0   0   0   2   0   0   0   0   2   2   0   0   2   2   0   2   2   0
 MK-2-3                 2   0   2   0   0   0   0   2   2   2   0   0   0   2   2   0   0   0   2   0   0   2   2   2   2   0   0   2   0   0   2   0   2   2   2   0   2   0   0   2   0   0   0   0   0   0   2   2   0   2   0   2   0   0   2   0   0   0   2   0   2   2   0   2   0   2   2   2   2   2   0   2   2   2   2   2   2   0   2   2   2   2   0   0   2   0   0   0   2   2   2   0   0   0   0   0   0   0   2   0   0   2   0   2   0   0   0   2   0   0   2   0   0   2   2   2   2   2   0   0   2   2   2   0   2   0   2   2   0   2   0   0   0   2   0   2   0   2   2   0   2   0   2   2   0   2   0   0   2   0   0   0   0   2   2   2   2   2   0   2   0   2   2   0   0   2   2   0   2   2   0   2   2   0   0   0   2   2   2   0   0   0   0   0   0   2   0   0   0   2   0   2   0   0   2   2   0   2   0   2
 MK-2-4                 0   0   2   0   0   0   0   2   2   2   0   0   0   2   2   0   0   0   2   0   0   2   2   2   2   2   0   2   0   0   2   0   2   2   2   0   2   0   0   2   0   0   0   0   0   0   2   2   0   2   0   2   0   0   2   0   0   0   2   0   2   2   2   2   0   2   2   2   2   2   0   2   2   2   2   2   0   0   2   2   2   2   0   0   2   0   0   0   2   2   2   0   0   0   0   0   0   2   2   0   0   2   0   2   0   0   0   2   0   2   2   0   0   2   2   2   2   2   0   0   2   2   2   2   2   0   2   2   0   2   0   2   0   2   2   0   0   2   2   0   2   0   2   2   0   2   0   0   2   0   0   0   0   0   2   0   2   2   0   2   0   2   2   0   0   0   2   0   2   2   0   2   2   0   0   0   2   2   2   0   0   0   0   0   0   2   0   0   0   2   0   2   0   2   2   2   0   2   0   2
 MK-2-5                 0   0   2   0   0   0   0   2   2   0   0   0   0   0   2   0   0   0   2   0   0   0   2   2   2   0   0   2   0   0   2   0   2   2   2   0   2   0   0   2   0   0   2   2   0   0   2   2   0   2   0   2   0   2   0   0   0   0   2   0   2   2   2   2   0   2   2   2   2   2   0   0   2   2   2   0   2   0   2   2   2   2   2   0   2   0   2   0   0   2   2   0   0   0   0   0   2   2   2   0   0   2   0   2   0   0   0   2   0   2   2   2   0   2   2   2   2   0   0   0   0   2   2   0   2   0   2   2   0   2   0   2   0   2   2   0   2   2   2   0   2   2   2   2   0   2   0   0   2   0   0   0   0   0   2   0   2   2   0   2   2   2   2   0   0   0   2   0   2   2   0   2   2   0   0   0   2   0   2   0   0   0   0   0   0   2   2   0   0   2   0   2   0   2   2   2   0   2   0   2
 MK-2-6                 0   0   2   2   0   0   0   2   2   0   0   0   0   2   2   0   0   0   2   0   0   0   2   2   0   0   0   2   0   0   2   0   2   2   2   0   0   2   0   0   0   0   2   2   0   0   2   2   0   2   0   2   0   2   0   0   2   0   2   0   2   2   2   2   0   2   2   2   2   2   0   0   2   2   2   0   2   0   2   2   2   2   2   0   0   0   2   0   0   2   2   0   2   0   0   0   2   2   2   0   0   0   0   2   0   0   0   2   0   2   2   2   0   2   2   2   2   0   0   0   0   2   0   0   2   0   2   2   0   2   0   2   2   0   2   0   2   2   2   0   2   2   2   2   0   2   0   0   0   0   0   0   0   0   2   0   0   2   0   2   2   2   2   0   0   0   2   0   0   2   0   2   2   0   2   0   2   0   0   0   0   0   2   0   2   2   2   0   0   0   0   2   0   2   2   2   0   0   0   2
 MK-2-7                 0   0   2   2   0   0   0   0   0   0   0   0   0   2   2   0   2   0   2   0   0   0   2   2   0   0   0   2   0   0   2   0   2   2   2   0   0   2   0   0   0   0   2   2   0   0   2   2   0   2   0   0   2   2   0   0   0   0   2   0   2   2   2   2   0   2   2   0   2   2   0   0   2   2   2   0   2   0   2   2   2   2   2   0   2   0   0   0   0   2   0   0   2   0   0   0   2   0   2   0   0   0   0   2   0   0   0   2   0   2   2   2   0   2   2   2   2   0   0   0   0   2   0   0   0   0   2   2   0   0   0   2   2   0   2   0   2   2   2   0   2   2   2   2   0   2   0   2   0   0   0   0   0   0   2   0   0   2   0   2   2   2   2   0   0   0   2   0   0   2   0   2   2   0   0   0   2   0   0   0   0   0   2   0   2   2   2   0   0   2   2   2   0   2   2   2   2   0   0   2
 MK-2-8                 0   0   2   2   0   0   0   0   0   0   0   0   0   2   2   2   2   0   2   0   0   0   2   2   0   0   0   2   0   0   2   0   2   2   0   0   2   2   0   0   0   0   2   2   0   0   2   2   0   2   0   0   2   2   0   0   0   0   2   0   2   2   2   2   0   2   2   0   2   2   0   0   2   2   2   0   2   0   2   2   2   2   2   0   2   0   0   0   0   2   0   0   2   0   0   0   2   0   2   0   0   0   0   2   2   0   0   2   0   2   2   2   0   2   2   2   2   0   0   0   0   0   0   0   0   0   2   0   0   0   0   2   2   0   2   2   2   2   2   0   2   2   2   2   0   2   0   2   0   0   0   0   0   0   2   0   0   2   0   2   2   2   2   0   0   2   2   0   0   2   0   2   2   0   0   0   2   0   0   2   0   0   0   0   2   2   2   0   0   2   2   2   0   2   2   2   2   0   0   2
 MK-2-9                 0   0   2   2   0   0   0   0   0   0   0   0   2   2   2   2   2   0   2   0   0   0   2   0   0   0   0   2   0   0   2   2   2   2   0   0   2   2   0   0   0   0   2   2   0   0   2   0   0   2   0   0   2   2   0   0   0   0   2   0   2   2   2   2   0   2   2   0   2   2   0   0   2   2   2   0   2   0   2   2   2   2   2   0   2   0   0   0   0   2   0   0   2   0   2   0   2   0   2   0   0   2   0   2   0   0   0   2   0   2   0   2   0   2   2   2   2   0   0   0   0   2   0   0   0   0   2   0   0   0   0   2   2   0   2   2   2   2   2   0   2   2   0   2   0   2   0   2   0   0   0   0   0   2   0   0   0   2   0   2   2   2   0   0   0   2   2   0   0   2   0   2   2   0   0   0   0   0   0   2   0   2   0   0   2   2   2   0   0   2   2   2   0   2   2   2   2   2   0   2
 MK-2-10                0   0   2   2   0   0   0   0   0   0   0   0   2   2   2   2   2   0   2   0   0   2   2   0   0   0   0   2   0   0   2   2   2   2   0   0   2   2   0   0   0   0   2   2   0   0   2   0   0   0   0   0   2   2   0   0   0   0   0   0   2   2   2   2   0   0   2   0   2   2   0   0   2   2   2   0   2   0   2   2   2   2   2   0   2   0   0   0   0   2   0   0   2   0   2   2   2   0   2   0   0   2   0   2   0   0   0   2   0   2   0   0   0   2   2   2   2   0   0   0   0   2   0   0   0   0   2   0   0   0   0   2   2   0   2   2   2   2   2   0   0   2   0   2   0   2   0   0   0   0   2   2   2   0   0   0   0   2   0   2   2   2   0   0   0   2   0   0   0   2   0   2   2   0   0   0   0   0   0   2   0   2   0   0   2   2   2   2   2   2   2   2   0   2   2   2   2   0   0   2
 MK-2-11                0   0   2   2   0   2   0   0   0   0   0   0   2   0   2   2   2   0   2   0   0   2   2   0   0   0   0   2   0   0   0   2   2   2   0   0   2   2   0   2   0   0   2   2   0   0   0   2   0   0   0   0   2   2   0   0   0   0   0   0   2   2   2   2   0   2   2   0   2   2   0   0   2   2   2   0   2   0   2   2   2   2   2   0   2   0   0   0   0   2   0   0   2   0   2   2   2   0   2   0   0   2   0   2   0   0   0   2   2   2   0   0   0   2   2   2   2   0   0   0   0   2   0   0   0   0   2   0   0   0   0   2   0   2   2   2   2   2   2   0   0   2   0   2   0   2   0   0   0   0   2   2   2   0   0   0   0   2   0   2   2   2   0   0   0   2   0   2   0   2   2   2   2   0   0   0   0   0   0   2   0   2   0   2   2   2   2   2   2   2   2   0   0   2   2   2   2   0   0   2
 MK-2-12                0   2   2   2   0   2   0   0   0   0   0   0   2   0   2   2   2   0   2   0   0   2   2   0   0   0   0   2   0   0   0   2   2   2   0   0   2   2   0   2   0   0   2   2   0   0   0   2   0   0   0   0   0   2   0   0   0   0   0   0   2   2   0   2   0   2   2   2   2   0   0   0   0   2   2   0   2   0   2   2   0   2   2   0   2   0   0   0   0   2   0   0   2   0   2   2   2   0   2   0   0   2   2   0   0   0   0   2   2   2   0   0   0   2   2   2   0   0   0   0   2   0   0   0   0   2   0   0   2   2   0   0   0   2   0   2   2   2   2   0   0   0   0   2   0   2   0   0   0   0   2   2   2   0   0   0   0   2   0   0   2   2   0   0   0   2   0   2   0   0   2   2   0   0   0   2   0   2   0   2   0   2   0   0   2   2   0   2   2   2   2   0   2   2   2   2   2   0   0   2
 MK-2-13                0   2   2   2   0   2   0   0   0   0   0   0   0   0   2   2   2   0   2   0   0   2   2   0   0   0   0   2   0   0   0   2   2   2   0   0   2   2   0   0   2   0   2   2   0   0   0   2   0   0   0   0   0   2   0   0   2   0   0   0   2   2   0   2   0   0   2   2   2   0   0   0   0   2   2   0   2   0   2   2   2   0   2   0   2   0   2   0   0   2   2   0   2   0   2   2   2   0   2   0   0   2   2   0   2   0   0   2   2   2   0   0   2   2   2   2   0   0   0   0   2   0   0   0   0   2   0   0   2   2   0   0   0   2   0   2   2   2   2   0   0   2   0   2   0   2   0   0   0   0   2   0   2   0   0   0   0   2   0   0   2   2   0   0   0   2   2   2   0   0   2   2   0   0   0   2   0   2   0   0   0   2   0   0   2   0   0   2   2   2   2   0   2   2   2   2   2   0   0   2
 MK-2-14                0   2   2   2   0   2   0   0   0   0   0   0   0   0   2   2   2   0   2   0   2   2   2   0   0   0   2   2   0   0   0   2   2   2   0   0   2   2   2   2   0   0   2   2   0   0   0   2   0   0   2   0   0   0   0   0   2   0   0   0   2   2   0   2   0   0   2   2   2   0   0   0   0   2   2   0   2   0   2   2   2   0   2   0   0   0   2   0   0   0   2   0   2   0   2   0   2   0   2   0   0   2   0   0   2   2   0   2   2   2   0   0   2   2   2   2   0   0   0   0   2   0   0   0   0   2   2   0   2   2   0   0   0   2   2   2   2   2   2   0   0   2   2   0   2   2   0   0   0   0   2   0   2   0   0   0   0   0   0   0   2   2   0   0   0   2   2   2   2   2   2   2   0   0   0   2   0   2   0   0   2   2   0   0   2   2   0   2   2   2   0   0   2   2   2   2   0   0   0   2
 MK-2-15                0   2   2   2   0   2   0   0   0   0   0   0   0   0   2   2   2   0   2   0   2   2   2   0   0   0   2   2   0   0   0   2   2   2   0   2   2   2   2   2   0   0   2   2   0   0   2   2   0   0   2   0   0   2   0   0   2   0   0   0   2   2   0   2   0   0   2   0   0   0   0   0   0   2   2   0   2   0   2   2   2   0   2   0   0   0   2   0   0   0   2   0   2   0   2   0   2   0   2   0   0   2   0   0   2   2   0   2   2   2   0   0   2   2   2   2   0   0   2   0   2   0   0   0   0   2   2   0   2   2   0   0   0   2   0   2   0   2   2   0   2   2   2   0   2   2   0   0   0   0   2   0   2   0   0   0   0   0   0   0   2   2   2   0   0   0   2   2   2   2   2   0   0   0   0   2   0   2   0   0   2   2   0   0   2   2   0   2   2   2   0   0   2   2   2   0   0   0   0   2
 MK-2-16                0   2   2   0   0   2   0   0   0   0   0   0   0   0   2   2   2   0   2   0   0   2   2   0   0   0   0   2   0   0   0   2   2   2   0   2   2   2   2   2   0   2   2   2   0   0   2   2   0   0   2   0   0   2   0   0   2   0   0   0   2   2   0   2   0   0   2   0   0   2   0   0   0   2   2   0   2   0   2   2   2   0   2   0   0   2   2   0   0   0   2   0   2   0   2   0   2   0   2   0   0   0   0   0   2   2   0   2   2   2   0   0   2   2   2   2   0   2   2   0   2   0   0   0   0   2   2   0   2   2   0   0   0   2   0   2   2   2   2   2   2   2   2   0   2   0   0   0   0   0   2   2   2   0   0   0   0   0   0   0   2   2   2   0   0   0   2   2   0   2   2   0   0   0   0   2   0   2   2   0   2   2   0   0   2   2   0   0   2   2   0   0   2   2   2   0   0   0   0   2
 MK-3-1                 0   2   0   0   2   2   2   0   0   0   0   0   0   2   0   2   2   0   0   0   0   0   0   2   0   0   0   2   2   2   0   0   0   0   0   2   2   2   2   2   0   0   0   2   0   2   0   2   2   2   2   2   0   0   2   2   2   2   2   0   2   2   0   0   2   2   0   0   0   0   2   0   2   2   0   2   0   0   0   0   2   0   0   2   2   0   0   0   2   0   0   0   0   0   2   2   0   0   2   2   0   2   2   0   0   2   2   2   2   0   0   0   2   0   2   2   0   0   0   2   0   2   2   0   2   0   0   0   2   0   2   0   2   2   2   0   0   2   0   2   2   2   2   2   0   0   0   2   0   0   0   0   2   0   2   2   0   2   2   0   2   2   2   2   0   0   0   2   2   0   0   2   2   2   0   2   0   0   0   0   2   2   0   0   0   0   0   0   2   0   2   0   0   0   0   0   2   2   0   0
 MK-3-2                 0   2   0   0   0   2   2   0   2   2   0   0   0   2   0   2   2   0   0   0   0   0   0   2   0   0   0   2   2   2   0   0   0   0   0   2   2   2   2   2   0   0   0   2   0   2   0   2   2   2   2   2   0   0   2   2   2   0   2   2   2   2   0   0   2   0   0   0   2   0   2   0   2   0   0   2   2   0   0   0   2   0   0   2   2   0   0   0   2   0   2   0   0   0   0   2   0   0   2   2   0   2   2   0   0   0   2   2   0   0   0   0   2   0   2   2   0   0   0   2   0   2   2   0   2   0   0   0   2   0   2   0   2   2   2   0   0   2   0   2   2   2   2   2   0   0   0   2   2   0   0   0   2   0   2   2   0   2   2   0   2   2   2   2   2   0   0   2   2   0   2   2   2   2   0   2   0   0   0   0   2   2   2   0   0   0   0   0   2   0   2   0   0   0   0   0   2   2   0   2
 MK-3-3                 0   2   2   0   0   2   2   0   2   0   0   2   0   2   0   2   2   0   0   0   0   0   0   2   0   0   0   0   2   0   0   0   0   0   0   2   2   2   2   2   0   0   0   2   0   2   0   2   2   2   2   0   2   0   2   2   2   0   2   2   0   2   0   0   2   0   0   0   2   0   2   0   2   2   0   2   2   0   0   0   2   0   0   0   2   0   0   0   2   0   2   0   0   0   0   2   0   0   2   2   0   2   2   0   0   0   2   2   0   0   0   0   2   0   2   2   0   0   0   2   0   2   2   0   2   0   0   0   2   0   2   0   2   2   2   2   0   2   0   2   2   2   2   2   0   0   0   0   2   0   2   0   2   0   2   2   0   2   2   0   2   2   2   2   2   0   2   2   0   0   2   2   2   2   0   2   0   0   0   0   2   2   2   2   0   0   0   2   2   0   2   0   0   0   0   0   2   2   2   2
 MK-3-4                 0   2   0   0   0   0   2   0   2   0   0   2   0   2   0   2   2   0   0   0   0   0   0   2   2   2   0   0   0   0   0   0   0   0   0   2   2   2   2   2   0   0   0   2   0   2   0   2   2   2   2   0   2   0   2   2   2   0   2   2   0   2   0   0   2   0   0   0   2   0   2   0   2   2   0   2   0   0   2   2   2   0   2   2   2   0   0   0   2   0   2   0   2   0   0   2   0   0   2   2   0   2   2   0   0   0   2   2   0   0   2   0   2   0   2   2   0   0   2   2   0   2   2   0   2   0   0   0   2   0   2   0   2   2   2   2   0   2   0   2   2   2   2   2   0   0   0   0   2   2   2   0   2   2   2   2   0   2   2   0   2   2   2   2   0   0   2   2   0   0   2   2   0   2   0   2   0   0   0   0   2   2   2   2   0   0   0   2   2   2   2   0   0   2   0   0   0   2   0   2
 MK-3-5                 0   2   2   0   0   0   0   0   2   0   0   2   0   2   0   2   2   2   0   0   0   0   0   0   0   2   0   0   0   0   0   0   0   0   0   2   2   2   2   0   0   0   0   2   0   2   0   2   2   0   2   0   2   0   2   2   2   0   2   2   0   0   0   0   2   0   0   0   0   0   2   0   2   2   2   2   0   0   2   2   2   0   2   2   2   0   0   0   2   0   2   0   2   0   0   2   0   0   2   2   0   2   2   0   2   0   0   2   0   0   2   0   2   0   2   2   0   0   2   2   0   2   2   2   2   0   0   0   2   0   2   0   2   2   2   2   0   2   2   0   2   2   2   2   0   0   0   0   2   2   0   2   2   2   2   2   0   2   2   0   2   2   2   2   0   0   2   2   0   0   2   2   0   2   0   2   2   0   0   0   2   2   2   2   0   0   0   2   2   0   2   0   0   0   0   0   0   2   2   2
 MK-3-6                 0   2   2   0   0   2   0   0   2   0   0   2   0   2   0   2   2   2   0   0   0   2   0   0   0   2   0   0   0   0   0   0   2   0   0   2   2   2   2   0   2   0   0   2   0   2   0   2   2   0   2   0   2   0   2   2   2   0   2   2   0   0   0   0   2   0   0   0   0   0   2   0   2   2   2   2   0   0   2   2   2   0   2   2   2   0   2   0   2   2   2   0   2   0   2   2   0   0   2   2   0   2   2   0   2   0   0   2   0   0   2   0   2   0   2   2   0   0   2   2   0   0   0   2   2   0   0   0   2   0   2   2   2   2   0   2   0   2   2   2   2   2   2   2   0   0   0   0   2   2   0   2   2   2   2   2   0   2   2   0   2   2   2   2   0   0   2   0   2   0   2   2   0   2   0   0   2   0   0   0   2   2   2   2   0   0   0   2   2   0   2   0   0   0   0   0   0   2   0   2
 MK-3-7                 0   0   2   0   0   2   0   2   2   0   0   2   0   2   0   2   2   2   0   0   0   2   0   0   2   2   0   0   0   0   0   0   2   0   0   2   2   2   2   2   2   0   0   2   0   2   0   2   2   0   0   2   2   0   2   2   2   0   2   2   0   0   0   0   2   0   0   0   0   0   2   0   2   2   2   2   0   0   2   0   2   0   2   2   2   0   2   0   2   2   2   0   2   2   2   2   0   0   2   2   0   2   0   0   2   0   0   2   2   0   2   0   2   0   2   2   0   0   2   2   2   0   0   2   2   0   0   0   2   0   2   2   2   2   0   2   0   0   2   2   2   2   0   2   0   0   0   0   2   2   0   2   2   2   2   2   0   2   2   0   2   2   2   2   0   0   2   0   2   0   2   2   0   2   0   0   2   0   0   0   2   2   2   2   0   0   0   2   2   0   2   0   0   0   0   0   2   0   0   2
 MK-3-8                 0   0   0   0   0   2   0   2   2   0   0   2   0   2   0   2   2   2   2   0   0   2   0   0   2   2   2   0   0   2   0   0   2   0   0   2   2   2   2   2   2   0   0   2   0   2   0   2   2   0   0   2   2   0   2   0   2   0   2   2   0   0   0   0   0   0   0   0   0   0   2   0   2   2   2   2   0   0   2   0   2   2   2   2   2   0   2   0   2   2   2   0   2   2   2   2   0   0   2   2   0   2   0   2   2   0   0   2   2   0   2   0   2   0   2   2   2   0   2   0   2   0   2   2   2   0   0   0   2   0   2   2   2   2   0   2   0   0   2   2   2   2   0   0   0   0   0   0   2   2   0   0   2   2   2   2   0   2   2   0   2   2   2   2   0   0   2   0   2   0   2   2   0   2   0   0   2   0   0   0   2   2   2   2   0   0   0   2   2   0   2   0   0   0   0   0   2   2   0   2
 MK-3-9                 2   0   0   0   2   2   0   2   2   0   0   0   0   2   0   2   0   2   2   0   0   2   0   0   2   2   2   0   0   2   0   0   2   2   0   2   2   2   2   2   2   0   0   2   0   2   0   2   2   0   0   2   2   2   2   0   2   0   0   2   0   0   0   0   0   0   0   0   0   0   2   0   2   2   2   2   0   0   2   0   2   2   2   2   2   0   2   0   2   0   2   2   0   2   2   2   0   0   2   2   0   2   0   2   2   0   0   2   2   2   2   0   2   0   2   2   2   0   2   0   2   0   2   2   2   0   0   0   2   0   2   2   2   2   0   2   0   0   2   2   2   2   0   0   0   0   0   0   2   2   0   2   2   2   2   2   0   2   2   0   2   2   2   2   0   0   2   0   2   0   2   2   0   2   0   0   2   0   0   0   2   2   2   2   0   0   0   2   2   0   2   0   0   0   0   0   0   0   0   2
 MK-3-10                2   0   0   0   2   2   0   2   2   0   0   0   0   2   0   2   0   2   2   0   0   0   0   0   2   2   2   0   0   2   0   0   2   2   0   2   2   2   2   0   0   0   0   2   2   2   0   2   2   0   0   2   2   2   2   0   2   0   0   2   0   0   0   0   0   0   0   0   0   0   2   0   2   2   2   2   0   0   2   0   2   2   2   2   0   0   2   2   2   0   2   2   0   2   2   2   0   0   0   2   0   2   0   2   2   0   0   2   2   2   2   0   2   0   2   2   2   0   2   2   2   0   2   2   0   0   0   0   2   0   2   2   2   2   0   2   0   0   2   2   2   2   0   2   0   2   0   0   2   0   0   2   2   2   2   2   0   2   2   0   2   2   2   2   0   0   2   2   2   0   2   2   0   2   0   0   2   0   0   0   2   2   2   2   0   0   0   2   0   0   2   0   0   0   0   0   2   0   0   2
 MK-3-11                0   0   0   0   2   2   0   2   2   0   0   0   0   0   2   2   0   2   2   0   0   0   0   0   2   0   2   0   0   2   0   0   2   2   0   2   2   2   2   0   0   0   2   2   2   2   0   2   2   0   0   2   2   2   2   0   2   0   0   0   0   0   0   0   0   0   0   0   0   0   0   2   2   2   2   2   0   0   2   0   2   2   2   2   0   0   2   0   2   2   2   2   0   0   2   2   0   0   0   2   0   2   0   2   2   0   0   2   2   0   2   0   2   0   2   0   2   0   2   2   2   0   2   2   0   0   0   0   2   0   2   2   2   2   0   2   0   0   0   2   2   2   0   2   0   2   0   0   2   0   0   2   2   2   0   2   0   2   2   0   2   0   2   2   0   0   2   2   2   0   2   2   2   2   2   0   2   0   0   2   0   2   2   2   0   0   0   2   0   0   2   0   0   0   0   2   2   0   0   2
 MK-3-12                0   0   0   0   2   2   0   2   2   0   0   0   0   0   2   2   0   2   2   0   2   0   0   0   2   0   2   0   2   2   2   0   2   2   0   0   2   2   0   0   0   0   2   2   2   2   0   2   2   0   0   2   2   2   2   0   2   0   0   0   0   0   0   0   2   0   0   2   0   0   0   0   2   2   2   2   0   0   2   0   2   2   2   0   0   2   2   0   0   2   2   2   0   0   2   2   0   0   0   2   0   2   0   2   2   0   2   2   2   0   2   0   2   2   2   0   2   0   2   2   2   0   2   2   0   0   0   0   2   0   2   2   2   2   0   2   0   0   0   2   0   0   2   2   0   2   0   0   2   0   0   2   2   2   0   2   0   2   2   0   2   0   2   2   0   0   2   2   2   0   2   2   0   2   2   0   2   0   0   0   0   2   2   2   0   0   0   2   0   0   2   0   0   0   0   2   0   2   0   2
 MK-3-13                0   0   0   0   2   2   0   2   2   2   0   0   2   0   2   2   0   2   2   0   2   0   0   0   2   0   2   0   2   2   2   0   2   0   0   0   2   2   0   2   2   0   2   2   2   2   0   2   2   0   0   2   2   0   2   0   2   0   0   0   0   0   0   0   0   0   0   2   0   0   0   2   0   2   2   2   0   0   2   0   2   2   2   0   2   2   0   0   0   2   2   2   0   0   2   2   2   0   0   2   2   2   0   2   2   2   0   2   2   0   2   0   2   0   0   0   2   0   2   2   2   0   2   2   0   0   0   0   2   2   2   2   2   2   0   2   0   0   0   2   0   0   2   2   0   2   0   0   2   0   0   2   2   0   0   2   0   2   2   0   2   0   2   2   0   0   2   2   2   0   2   2   0   0   2   0   0   0   0   0   0   2   2   2   0   0   0   2   0   0   2   0   0   0   2   2   0   2   0   2
 MK-3-14                0   0   0   2   2   2   2   0   2   0   0   0   2   0   2   2   0   2   2   0   2   0   0   0   2   0   2   2   2   2   2   2   2   0   0   0   2   2   0   2   2   0   2   2   2   2   0   2   2   0   0   2   2   0   2   0   2   0   0   0   0   0   0   0   0   0   0   2   0   0   2   2   0   2   2   2   0   0   2   0   2   2   2   0   2   2   0   0   0   2   2   2   0   0   2   2   2   0   0   2   2   2   0   2   2   2   0   2   2   0   2   0   2   0   0   0   2   2   2   2   2   0   2   2   0   0   0   0   2   2   2   2   2   0   0   2   0   0   0   2   0   2   2   2   0   0   0   0   2   0   2   2   2   0   0   2   0   2   2   0   2   0   2   2   0   0   2   2   2   0   2   2   0   0   2   0   0   0   0   0   0   2   2   2   0   0   0   2   2   0   2   0   0   0   0   2   0   2   0   2
 MK-3-15                0   0   0   0   2   2   2   0   2   0   0   0   2   0   2   2   0   2   2   0   2   0   2   0   2   0   2   2   2   2   0   0   2   0   0   0   2   2   0   2   2   0   2   2   2   2   0   2   2   0   0   2   0   0   2   0   0   0   0   0   0   0   0   0   2   0   0   2   0   0   2   2   0   2   2   2   2   0   2   0   2   2   2   0   2   2   0   0   2   2   2   2   0   0   2   2   2   0   0   2   2   2   2   2   2   2   0   2   2   0   2   0   2   0   0   0   2   2   2   2   2   0   2   2   0   0   0   2   0   2   2   2   2   0   0   2   0   0   0   2   2   2   2   2   0   0   0   0   0   0   2   2   0   0   2   2   0   2   2   0   2   0   2   2   0   0   2   2   2   2   2   2   0   0   2   0   0   0   0   0   0   2   2   2   0   0   0   2   2   0   2   0   0   0   0   2   0   2   0   2
 MK-3-16                0   0   0   0   2   0   2   0   2   0   0   0   0   2   2   2   0   2   2   0   2   0   2   0   2   0   2   2   2   2   0   0   2   0   0   0   2   2   0   0   2   0   2   2   2   2   0   2   2   0   0   2   2   0   2   2   0   0   2   0   0   0   2   0   2   0   0   2   0   0   2   2   0   2   2   2   2   0   2   0   2   2   2   0   2   2   2   0   2   2   2   0   0   0   2   2   2   0   0   2   2   0   2   2   2   2   0   2   2   0   2   0   2   0   0   0   2   2   2   2   2   0   2   2   0   0   0   2   0   2   2   2   2   0   0   2   0   0   0   2   0   2   2   2   2   0   2   0   0   0   2   2   0   0   2   2   0   2   0   2   2   0   2   2   2   0   2   2   2   2   2   2   0   0   2   0   0   0   0   0   0   2   2   2   0   0   0   2   2   0   2   0   0   0   0   2   0   2   0   2
 MK-4-1                 2   2   0   2   0   2   0   0   0   2   2   0   0   2   2   2   2   2   2   2   0   2   0   2   0   0   0   2   2   0   2   0   2   0   0   0   2   2   2   2   2   0   0   0   0   0   0   0   0   0   2   2   0   0   0   2   2   2   2   2   0   0   2   2   0   0   2   2   2   2   0   0   2   2   0   0   2   0   2   0   0   2   0   2   0   2   0   0   0   0   0   2   2   2   2   0   2   2   2   2   2   0   0   2   2   0   2   2   0   0   0   2   0   2   0   0   2   2   0   0   2   2   0   2   2   2   2   2   0   0   0   0   2   2   2   0   0   2   2   2   0   0   0   0   2   0   2   0   0   0   0   0   0   2   2   0   0   2   0   2   2   2   0   2   0   0   0   0   2   2   2   2   0   2   0   0   0   2   0   0   0   0   0   2   0   2   0   2   0   2   0   0   2   2   0   0   0   2   0   2
 MK-4-2                 2   2   0   2   2   2   2   0   0   0   2   0   0   2   2   2   2   2   2   2   0   2   0   2   0   0   0   2   2   2   2   0   2   0   0   2   2   2   2   2   2   0   0   0   0   0   0   2   0   0   2   2   0   0   0   2   2   2   2   2   0   0   2   2   0   0   2   2   2   2   0   0   2   2   0   0   0   0   2   0   2   2   2   2   0   2   0   0   0   0   0   2   2   2   0   0   2   2   2   2   2   0   0   2   0   0   2   2   0   0   0   2   0   2   0   0   2   2   0   2   0   2   0   2   2   0   2   2   0   0   0   0   0   2   2   0   0   2   2   2   0   0   0   0   2   2   2   0   0   0   0   0   0   2   2   0   0   2   2   0   2   2   0   2   0   0   0   0   2   2   2   2   0   2   0   2   0   2   0   0   0   0   2   2   2   2   0   2   2   2   0   0   2   2   0   0   0   2   0   2
 MK-4-3                 2   0   0   2   2   2   2   0   0   0   2   0   0   0   0   2   2   2   2   2   0   2   0   2   0   0   2   2   2   2   2   0   2   0   0   2   2   2   2   2   2   0   0   0   0   0   0   2   2   0   2   2   0   0   0   2   2   2   2   2   0   0   2   2   0   0   2   2   2   2   0   0   2   2   0   0   0   0   2   0   0   2   2   2   0   2   0   2   0   0   0   2   0   2   2   0   2   2   2   2   2   0   0   2   0   0   2   2   2   0   0   2   0   2   0   0   2   2   0   2   0   2   0   2   2   0   2   2   0   0   0   0   0   2   2   0   2   2   2   2   0   0   0   0   2   2   2   0   0   0   0   0   2   2   2   0   0   2   2   0   2   2   0   2   0   0   0   0   0   2   0   2   0   2   0   2   0   2   0   0   2   0   2   2   2   2   0   2   2   2   2   0   2   2   0   0   0   2   0   2
 MK-4-4                 2   0   2   0   2   2   0   0   0   0   2   0   0   0   0   2   2   2   2   2   0   2   0   2   0   0   2   2   2   2   2   0   2   0   0   2   2   2   2   0   2   0   0   0   2   0   0   2   2   0   2   2   0   0   0   2   2   0   2   0   0   0   2   2   0   0   2   2   2   2   2   0   2   2   0   0   0   0   2   0   0   2   2   2   0   2   0   2   0   0   0   2   0   2   2   0   2   2   2   2   2   0   0   2   0   0   2   2   2   0   0   2   0   2   0   0   2   2   0   2   0   2   0   2   0   0   2   2   0   2   0   0   0   2   2   0   2   2   0   2   0   0   0   0   2   2   2   0   0   0   0   0   2   2   2   0   0   2   2   0   2   2   0   2   0   0   0   0   0   2   0   2   0   2   0   2   0   2   0   0   2   0   2   2   2   0   0   2   2   0   2   0   2   2   0   0   0   2   0   2
 MK-4-5                 2   0   2   0   2   2   0   0   0   0   2   0   0   0   2   2   2   2   2   2   0   0   0   2   0   0   2   2   2   2   2   0   2   0   0   2   2   2   2   2   2   0   0   0   2   0   0   0   0   2   2   2   0   0   0   2   2   0   2   0   0   0   2   2   2   0   2   2   2   2   2   2   2   2   0   0   0   0   2   0   0   2   2   2   2   2   0   2   0   0   0   2   0   2   0   0   2   2   2   2   2   0   0   0   0   0   2   2   2   0   2   2   0   2   0   0   2   2   0   2   0   0   0   0   2   0   2   2   0   2   0   0   0   2   2   0   2   2   0   2   0   0   0   0   2   2   2   0   0   2   0   0   2   0   2   0   0   2   2   0   2   2   0   2   2   0   0   0   0   2   0   2   0   2   0   2   2   2   0   0   2   0   2   2   2   0   2   2   2   0   2   0   0   2   0   0   2   2   0   2
 MK-4-6                 2   0   2   0   2   0   2   0   0   0   2   0   0   0   2   2   2   2   2   2   0   0   0   2   0   0   2   2   2   2   2   0   2   0   0   2   2   2   2   2   2   0   0   0   2   0   2   0   0   2   2   2   0   0   0   2   0   0   2   0   2   0   2   2   2   0   2   2   2   2   2   2   2   2   0   0   2   2   2   2   0   2   2   2   2   2   0   2   2   0   0   2   0   0   0   2   2   2   2   2   2   0   0   0   0   0   2   2   2   0   2   2   0   2   0   0   2   2   0   2   0   0   0   0   2   0   0   2   0   2   0   0   0   0   2   0   2   2   0   2   0   0   0   0   2   2   2   0   0   2   0   0   2   0   2   0   0   2   2   0   2   2   0   2   2   0   0   0   0   2   0   2   0   2   0   2   2   2   0   0   2   0   2   2   2   0   2   0   0   0   2   0   0   2   0   0   2   2   0   2
 MK-4-7                 2   0   2   0   2   0   2   0   0   0   2   2   0   0   2   2   2   2   2   2   0   0   0   0   0   0   2   2   2   2   2   0   2   2   0   2   2   0   2   0   2   0   0   0   0   0   2   0   0   2   2   2   0   0   0   2   0   0   2   0   2   0   2   0   2   0   2   2   2   2   2   0   2   2   0   2   2   2   2   2   0   0   2   2   2   2   0   2   2   0   0   2   0   0   0   2   2   2   2   2   2   0   0   0   0   0   2   2   2   0   2   2   0   2   0   0   2   2   0   0   0   0   0   0   2   0   0   2   0   2   0   0   0   0   2   0   2   2   0   2   0   0   0   0   2   2   2   0   0   2   0   0   0   0   2   0   0   2   2   0   2   2   0   2   2   0   0   0   0   2   2   2   0   2   0   0   2   2   0   0   2   0   2   2   2   0   2   0   0   0   2   0   0   2   0   0   2   0   0   2
 MK-4-8                 2   0   2   0   2   0   2   0   0   0   0   0   2   0   2   2   2   0   2   2   0   0   0   0   0   0   0   0   2   2   2   0   0   0   2   2   2   0   2   0   2   0   0   0   0   2   2   2   0   2   2   2   0   0   0   2   2   2   2   0   2   2   2   0   2   0   0   2   2   2   2   0   2   2   0   2   2   2   2   2   0   0   2   0   2   2   0   2   2   0   0   2   0   0   0   2   2   2   2   2   2   0   0   0   2   0   2   2   2   0   2   0   0   2   0   2   0   2   0   0   0   0   0   2   2   0   0   2   0   2   0   0   0   0   2   0   0   2   0   2   0   0   0   0   2   2   2   0   0   2   0   2   0   0   2   0   0   2   0   0   2   2   2   2   2   0   0   0   0   2   2   2   0   0   0   0   2   2   0   0   2   0   2   2   2   0   2   0   0   0   2   0   0   2   2   0   2   0   0   2
 MK-4-9                 2   0   2   0   2   0   0   0   0   0   0   0   0   0   2   2   2   0   2   2   0   0   0   0   0   0   0   0   2   2   2   0   0   0   2   2   2   0   2   0   2   0   0   0   0   2   2   2   0   2   2   2   0   0   0   2   2   2   2   0   0   2   2   0   2   0   0   2   2   2   2   0   2   0   0   2   2   2   2   2   0   0   2   0   2   2   0   2   2   0   0   2   0   0   0   2   2   0   0   2   2   0   2   0   2   0   2   2   2   0   2   0   0   2   0   2   0   2   0   0   0   2   0   2   2   0   0   2   0   2   0   0   0   0   2   0   0   2   0   2   0   0   2   2   2   2   2   0   0   2   0   2   0   0   2   0   0   2   0   0   2   2   2   2   2   0   0   2   0   2   2   2   0   0   0   0   2   2   0   0   2   0   2   2   2   2   2   0   0   0   2   0   0   2   2   0   2   0   0   2
 MK-4-10                2   0   2   0   2   0   0   0   0   0   0   2   0   0   2   2   2   0   2   2   0   0   0   0   0   0   0   0   2   2   2   0   0   2   2   2   0   0   2   0   2   0   0   2   2   2   2   2   2   2   2   2   2   0   0   2   0   2   2   0   0   2   2   0   2   0   0   2   2   2   2   0   2   2   0   2   2   2   2   2   0   0   2   0   0   2   0   2   2   0   0   2   0   0   0   2   0   2   0   2   2   0   2   0   2   0   2   2   2   0   2   0   2   2   2   2   0   0   0   0   0   2   0   2   0   0   0   0   0   2   2   0   0   0   2   0   0   2   0   0   0   0   2   2   0   2   2   2   0   2   0   2   0   0   2   0   0   2   0   0   2   2   2   2   2   0   2   2   0   2   2   2   0   0   0   0   2   2   0   0   2   0   2   0   2   2   2   0   0   0   0   0   0   2   2   0   2   0   0   2
 MK-4-11                2   0   2   0   2   0   0   0   0   0   0   2   0   0   2   2   2   0   2   2   0   0   0   0   0   0   0   0   2   2   2   0   0   2   2   2   0   0   2   0   2   0   0   2   2   2   2   2   2   2   2   2   2   0   0   0   0   2   2   2   0   2   2   0   2   0   0   2   2   2   2   0   2   2   0   2   2   2   2   2   0   0   0   2   0   0   0   2   2   0   0   2   0   0   0   2   0   2   0   0   2   2   2   0   2   0   2   2   2   0   0   0   2   2   2   2   0   0   0   0   0   0   0   2   0   0   0   0   0   2   2   0   0   0   2   2   0   0   0   0   0   2   2   2   0   2   2   2   0   2   0   2   0   0   2   0   0   2   0   0   2   2   2   2   2   0   2   2   0   0   2   2   0   0   0   0   2   0   0   0   2   0   2   0   2   2   2   0   0   0   0   0   0   2   2   0   2   0   0   2
 MK-4-12                0   0   2   0   2   0   0   0   0   2   2   2   0   2   2   2   2   0   2   2   0   0   0   0   0   0   0   0   2   2   2   0   0   2   2   2   0   0   2   2   0   0   0   2   2   2   0   2   2   2   0   2   2   0   0   2   0   2   2   0   2   2   2   0   2   2   2   2   2   2   2   0   2   0   0   2   2   2   2   2   0   0   0   2   0   0   2   2   2   0   0   2   0   0   0   2   0   2   0   0   2   2   2   0   2   0   2   0   0   0   0   0   2   2   2   2   0   0   0   0   0   0   0   2   0   0   0   0   0   2   2   2   0   0   2   0   0   0   2   0   0   2   2   2   0   2   2   2   0   0   0   2   0   0   2   0   0   2   0   0   2   2   2   2   2   0   2   2   0   0   2   2   0   2   2   0   2   0   0   0   2   0   2   0   2   0   2   0   0   0   0   2   0   2   2   0   2   0   0   2
 MK-4-13                0   0   2   0   2   0   0   0   2   2   2   2   0   2   2   2   0   0   2   2   0   0   0   0   0   0   0   0   2   2   2   0   0   2   2   2   0   2   2   2   0   0   0   2   2   2   0   2   2   2   0   0   2   0   0   2   2   2   2   0   2   0   0   0   2   2   2   2   2   2   0   0   2   0   2   2   2   0   2   2   0   0   0   2   0   0   2   2   2   0   0   2   0   0   0   2   0   2   0   0   2   2   0   0   2   2   2   0   2   0   0   0   2   0   2   2   0   0   0   0   0   0   0   2   0   0   0   0   0   2   2   2   0   0   2   0   0   2   2   0   0   2   2   0   0   2   2   2   0   0   0   2   0   0   2   0   0   2   0   0   2   2   2   2   2   2   2   2   0   2   2   2   0   2   0   0   2   0   0   2   2   2   2   0   2   0   2   0   0   0   0   2   0   2   2   0   2   0   0   0
 MK-4-14                0   0   2   0   2   0   0   0   2   2   2   2   0   2   0   2   0   0   2   2   0   0   0   0   0   0   0   0   2   2   2   0   0   2   2   2   0   2   2   2   0   0   0   2   2   2   0   2   2   2   0   0   2   0   0   2   2   2   2   2   2   2   0   0   2   2   2   2   2   2   0   0   2   0   2   2   2   0   2   2   0   0   0   2   0   0   2   2   2   0   0   2   0   0   0   2   0   2   0   2   2   2   0   0   2   2   2   0   2   0   2   0   2   0   2   2   2   0   0   0   0   0   0   2   0   0   0   0   0   2   2   2   0   0   2   0   0   2   2   0   0   2   2   0   0   2   2   2   2   0   0   2   0   0   0   0   0   0   0   0   2   2   2   2   2   2   2   2   0   2   2   2   0   2   0   0   2   0   0   2   2   2   2   0   2   0   2   0   0   0   0   2   0   2   2   0   2   0   0   0
 MK-4-15                0   0   2   0   2   0   0   0   2   2   2   2   0   2   0   2   0   0   2   2   0   0   0   2   0   0   0   0   2   2   2   2   0   2   2   2   0   2   2   2   0   0   0   2   2   2   0   2   2   2   0   2   2   0   0   2   2   2   2   2   0   2   0   0   2   2   2   2   0   2   0   0   2   0   0   2   2   0   2   2   0   2   0   2   0   0   2   2   2   0   0   2   0   0   0   2   0   2   0   0   2   2   2   0   2   2   2   0   2   0   2   0   2   0   2   2   2   0   0   0   0   0   0   2   0   0   0   0   2   2   2   2   0   0   2   0   0   2   2   0   0   2   2   0   0   2   2   2   2   0   0   2   0   0   0   2   0   0   0   0   2   2   0   2   0   2   2   2   0   2   2   2   0   2   0   0   2   0   0   2   2   2   2   0   2   0   2   0   0   0   0   2   0   0   2   0   2   0   0   0
 MK-4-16                0   0   2   0   2   0   0   0   0   2   2   0   0   2   0   0   2   2   2   0   0   0   0   0   0   0   0   0   2   2   2   2   0   2   2   0   0   2   2   2   0   2   0   2   2   2   2   2   2   2   0   2   2   0   0   2   0   2   2   2   0   0   0   0   2   2   2   2   0   2   0   0   2   0   0   2   2   2   2   2   0   2   0   2   0   2   2   2   2   0   0   2   0   0   0   2   0   2   0   0   2   2   2   0   2   2   2   0   2   0   2   0   2   0   2   2   2   0   2   0   0   2   0   2   0   2   2   0   2   2   2   2   0   0   2   0   0   2   2   0   0   2   2   0   0   2   2   2   2   0   0   2   0   0   0   2   0   0   0   0   2   2   0   2   2   2   2   0   0   2   2   2   0   2   0   0   2   0   0   2   2   2   2   0   0   0   2   0   0   0   0   2   0   0   2   0   2   0   0   0
 MK-5-1                 0   0   2   0   2   2   2   2   2   0   0   0   2   2   0   0   2   0   2   0   2   0   0   0   2   0   2   0   2   0   0   2   0   0   0   2   0   0   2   0   2   0   0   2   2   2   2   0   2   2   2   2   0   2   0   0   0   0   0   0   0   0   0   0   0   0   2   0   2   2   0   0   2   2   0   0   2   0   0   0   0   2   0   0   0   0   2   2   0   0   0   2   0   2   0   2   2   0   0   0   0   2   2   0   2   0   0   0   2   0   2   2   0   2   2   0   0   2   2   2   2   0   0   0   2   0   0   0   0   0   0   0   0   2   0   0   2   2   2   0   0   2   2   0   0   0   0   0   0   2   2   2   2   0   2   0   0   0   2   0   2   2   0   0   2   2   2   0   2   2   0   0   2   0   0   0   0   2   2   2   2   2   0   2   0   0   2   2   0   2   0   0   0   2   2   2   0   0   2   2
 MK-5-2                 0   0   2   0   2   2   2   2   2   0   0   0   2   0   2   0   2   0   2   0   2   2   0   0   0   0   2   0   2   0   0   2   0   0   0   2   0   0   2   0   0   0   0   2   2   2   2   0   2   2   2   2   0   2   0   0   0   0   0   0   0   0   0   0   0   0   2   0   2   2   0   0   2   2   0   0   2   0   0   2   2   2   0   0   0   0   2   2   0   0   0   2   0   2   0   2   2   0   0   0   0   2   2   0   2   0   0   0   2   0   2   2   0   2   2   0   0   2   2   2   2   0   0   0   2   0   0   2   0   0   0   0   0   2   0   0   2   2   2   0   0   2   2   0   0   0   0   0   0   0   2   2   2   2   2   2   0   0   0   0   2   2   0   0   2   2   2   0   2   0   0   0   2   0   0   0   0   2   2   2   2   2   0   2   0   0   2   2   0   2   0   0   0   2   2   2   0   0   2   2
 MK-5-3                 0   0   2   0   2   2   2   2   2   0   0   0   2   0   2   2   2   0   2   0   2   2   0   0   0   0   2   0   2   0   0   2   0   0   0   2   0   2   2   0   0   0   0   2   0   2   0   0   2   2   0   2   0   2   0   2   0   0   0   2   0   0   2   0   0   2   2   0   2   2   0   0   2   0   0   2   2   0   0   2   2   2   0   0   0   0   0   2   0   2   0   2   0   2   0   2   2   0   0   0   0   2   2   0   2   2   2   0   0   0   2   2   0   2   2   0   0   2   2   2   2   0   0   0   2   0   0   2   0   0   0   0   2   2   0   0   2   2   2   0   0   0   0   0   0   0   0   0   0   0   2   2   2   2   2   2   0   0   0   0   2   2   0   0   2   2   2   0   2   0   0   0   2   0   0   0   0   0   2   2   2   2   0   2   0   0   2   2   0   2   0   0   0   2   2   2   0   0   2   2
 MK-5-4                 0   0   2   0   2   2   2   2   2   0   0   2   2   0   2   2   2   0   2   0   2   2   0   0   0   0   2   0   2   0   0   2   0   2   0   2   0   2   2   0   0   0   2   2   0   2   0   0   2   2   0   2   0   2   0   2   0   0   0   2   0   0   2   0   0   2   2   0   2   2   0   0   2   2   2   2   2   0   0   2   2   2   0   0   0   0   0   2   0   2   0   0   0   2   0   2   2   0   0   0   0   2   2   0   2   2   2   0   2   0   2   2   0   2   2   0   0   2   2   2   2   0   0   0   2   0   0   2   0   0   0   0   2   2   0   2   2   2   2   0   0   0   2   0   0   0   2   0   0   2   2   2   2   2   2   2   0   0   0   0   2   2   0   0   2   2   0   0   2   0   2   0   2   0   0   2   0   0   2   2   2   2   0   2   0   2   2   2   0   2   2   0   0   2   2   2   0   0   2   2
 MK-5-5                 2   0   2   2   2   2   2   2   2   2   0   2   2   0   2   2   2   0   2   0   2   2   0   2   0   0   2   0   2   0   0   2   0   2   0   2   0   2   2   0   0   0   0   2   0   2   0   0   2   2   0   2   0   2   0   2   0   0   0   2   0   2   2   0   0   2   2   0   2   2   0   0   2   0   2   2   2   2   0   2   0   2   2   2   0   0   0   0   2   2   0   0   0   2   0   2   2   0   0   0   0   2   2   0   2   2   2   0   2   2   0   2   0   0   2   0   0   2   2   2   0   0   0   0   2   0   2   2   0   0   0   0   2   2   0   2   0   2   2   0   0   0   2   0   0   0   0   2   0   2   2   0   2   2   2   2   0   0   0   0   2   2   0   0   2   2   0   0   2   0   2   0   2   0   0   2   0   0   2   2   2   2   0   2   0   2   2   2   0   2   0   0   0   2   0   2   2   0   2   2
 MK-5-6                 2   0   2   2   2   0   0   2   0   2   0   2   2   0   2   2   2   0   2   0   2   2   0   0   0   0   2   0   2   0   0   2   0   0   0   2   0   2   2   0   0   0   0   2   0   2   0   0   2   2   0   2   0   2   2   2   0   0   0   2   0   2   2   0   0   2   2   0   2   2   0   0   2   0   2   2   2   2   0   0   0   2   2   2   2   0   0   0   2   2   0   0   0   2   0   2   2   0   0   0   0   2   0   0   2   2   2   2   2   2   0   2   0   0   2   0   0   2   2   2   0   0   0   0   2   0   2   0   0   0   0   0   2   0   0   2   2   2   2   0   0   0   2   2   0   0   0   2   0   2   2   0   2   2   2   2   0   0   0   0   2   2   0   2   2   2   0   0   2   0   2   0   2   0   0   2   0   0   2   2   2   2   0   2   0   2   2   2   0   0   0   0   0   2   0   2   2   0   0   2
 MK-5-7                 2   0   2   2   2   0   0   2   0   2   0   2   2   0   2   2   2   0   0   0   2   2   0   0   0   2   2   0   2   2   0   2   0   0   0   0   0   0   2   0   0   0   0   2   0   2   0   0   0   2   0   2   0   2   0   2   0   0   0   2   0   0   2   0   0   2   2   0   2   0   0   0   2   0   2   2   2   2   0   0   0   2   2   2   2   0   0   0   2   2   0   0   0   2   0   2   2   0   2   0   0   2   0   0   2   2   2   2   2   0   0   2   0   0   2   0   0   2   2   2   0   0   0   0   2   0   2   0   0   0   0   0   2   2   0   2   2   2   2   0   0   2   2   2   0   0   0   2   0   2   2   0   2   0   2   2   0   0   0   0   2   2   0   2   2   2   0   0   2   0   2   0   2   0   0   2   2   0   2   2   2   2   2   2   0   2   2   2   0   0   0   0   0   2   2   2   2   2   0   2
 MK-5-8                 2   0   2   2   2   0   0   2   2   2   0   2   2   2   2   2   0   0   0   0   2   0   0   0   0   2   2   0   2   2   0   2   0   0   0   0   0   0   2   0   0   0   0   0   0   2   0   0   0   2   0   2   0   2   2   2   0   2   0   0   0   0   2   0   0   2   2   2   2   0   0   0   2   0   2   2   2   2   0   0   0   2   2   2   2   0   0   0   2   2   0   0   0   2   0   2   2   0   2   0   2   2   0   0   2   2   2   2   2   0   0   2   0   0   2   0   0   2   2   2   0   0   0   0   2   0   2   0   0   0   0   0   2   2   0   2   2   2   2   0   0   2   2   2   0   0   0   2   0   0   2   0   2   0   2   2   0   2   0   0   2   2   0   2   2   2   0   0   2   0   2   0   2   0   0   2   2   0   2   2   2   2   0   0   0   2   2   2   0   0   0   0   0   2   2   2   2   2   0   2
 MK-5-9                 2   0   2   2   2   0   2   2   2   2   2   0   2   2   0   2   0   0   0   0   0   0   0   0   0   2   2   2   2   2   0   2   0   0   0   0   0   0   2   0   0   0   0   0   0   2   0   0   0   0   0   2   0   2   2   0   0   2   0   0   0   0   2   0   0   0   2   0   2   0   0   0   2   0   2   2   2   2   0   0   0   2   2   2   2   0   0   0   2   2   0   0   0   2   0   0   0   0   2   0   2   2   0   2   0   2   2   2   2   0   0   2   0   0   2   0   0   2   2   2   2   0   0   0   2   0   2   0   0   0   0   0   2   2   0   2   2   2   2   0   0   2   2   2   0   0   2   2   0   0   0   0   2   0   2   2   2   2   0   0   2   2   0   2   2   2   2   0   2   0   2   0   2   0   0   2   2   0   2   2   2   2   0   0   0   0   2   2   0   0   0   0   0   2   2   2   2   0   0   2
 MK-5-10                2   0   2   2   2   0   2   0   0   2   2   0   2   2   0   2   0   0   0   0   0   0   0   2   0   2   2   2   2   2   0   2   0   0   0   0   0   2   2   0   0   0   0   0   0   2   0   0   0   2   0   2   0   2   2   0   0   2   0   2   0   0   2   0   0   0   0   0   2   0   0   2   0   2   2   2   2   2   0   0   2   2   2   2   2   0   0   0   2   2   0   2   0   0   0   0   0   0   2   0   2   2   0   2   0   2   2   2   2   0   2   2   0   0   2   0   0   0   2   2   2   0   0   0   2   0   2   0   0   2   0   0   2   2   2   2   2   2   2   0   2   2   2   2   0   0   2   2   0   2   0   0   2   2   2   0   2   2   0   0   2   2   0   2   2   2   2   0   2   0   0   0   2   0   0   2   0   0   2   2   2   0   0   0   0   0   2   2   0   0   0   0   0   2   2   0   2   0   0   2
 MK-5-11                2   0   2   2   2   0   2   0   0   2   2   0   2   2   0   2   2   0   0   0   0   0   0   2   0   2   2   2   2   2   2   2   2   0   0   0   0   2   2   0   0   0   0   0   0   0   0   0   0   2   0   2   0   2   0   2   0   2   0   0   0   0   2   0   0   0   0   0   0   2   2   2   0   0   2   2   2   2   0   0   2   2   2   0   2   0   0   0   2   2   0   2   0   0   0   2   0   0   2   0   2   2   0   2   0   2   2   2   2   0   2   0   0   0   2   0   0   0   2   2   2   0   0   0   2   0   2   0   0   2   0   0   2   2   2   2   2   2   2   0   2   2   2   2   0   2   2   2   0   2   2   0   2   2   2   0   2   2   0   0   2   2   0   2   2   2   2   0   2   2   0   0   2   0   0   2   0   0   2   2   2   0   2   0   0   0   2   2   0   0   0   0   2   2   0   0   2   0   0   2
 MK-5-12                0   0   2   2   0   0   2   0   0   2   2   0   2   2   0   2   2   0   0   0   0   0   0   2   0   2   0   2   2   2   2   2   2   2   0   0   2   2   2   0   0   2   0   0   0   0   0   0   2   2   0   2   0   0   0   2   0   2   0   0   0   0   2   0   0   0   0   0   0   2   2   2   0   0   2   2   2   2   0   0   2   2   2   2   2   0   0   0   2   2   2   2   2   2   0   2   0   0   2   0   2   2   0   2   0   2   0   2   2   0   2   0   0   2   2   0   0   0   2   2   2   0   0   0   2   0   2   0   0   2   0   0   0   2   2   2   2   2   2   0   2   2   2   2   2   2   2   2   0   2   2   0   0   2   2   0   2   2   0   0   2   2   0   2   2   2   2   0   0   2   0   0   2   0   0   2   0   0   2   2   2   2   2   0   0   0   2   0   0   0   0   0   2   0   0   0   2   2   0   0
 MK-5-13                0   0   2   2   0   0   2   2   0   2   2   0   2   2   0   2   2   2   2   2   2   0   0   2   0   2   0   2   2   2   2   0   2   2   0   0   2   2   2   0   0   2   0   0   0   0   0   0   2   2   0   2   0   0   0   2   0   2   0   0   0   2   2   0   0   2   0   0   0   2   2   2   0   0   2   2   2   2   0   0   2   2   2   2   2   0   0   0   2   2   2   2   2   2   0   2   0   0   2   0   2   2   0   2   2   2   0   2   2   0   2   0   0   2   2   0   0   2   2   2   2   0   0   2   2   0   2   0   0   2   0   0   0   2   2   2   2   2   2   0   2   2   2   2   2   0   2   2   2   2   2   0   0   2   2   0   2   2   0   0   2   2   2   2   0   0   2   0   0   2   0   0   2   2   0   2   0   0   2   2   2   2   2   0   0   0   2   0   0   0   0   0   2   0   0   0   2   2   0   0
 MK-5-14                0   0   2   2   0   0   2   2   0   2   2   2   2   2   0   2   2   2   2   2   2   0   0   2   0   2   0   2   2   0   2   0   2   2   0   0   2   2   2   0   0   2   0   2   2   0   0   0   2   2   0   2   0   0   0   2   0   2   2   0   0   2   2   0   0   2   0   0   0   2   2   2   2   0   2   2   2   2   0   0   2   2   2   2   2   0   0   0   2   0   2   2   2   2   0   2   0   2   2   0   2   2   0   2   2   0   0   0   2   0   2   2   2   2   2   2   0   2   2   0   2   0   0   2   2   0   2   0   2   2   0   0   0   2   2   2   2   2   2   0   2   2   2   2   2   0   2   2   0   2   0   0   0   2   2   0   2   0   0   0   2   2   2   2   0   0   2   0   0   2   0   0   2   2   0   0   0   2   2   2   2   2   2   0   0   0   2   0   0   0   0   0   2   0   0   0   2   2   0   2
 MK-5-15                0   0   2   2   0   0   2   2   0   2   2   2   2   2   0   2   2   2   2   0   2   0   0   2   0   2   0   2   2   0   2   0   0   2   2   0   2   2   2   0   2   2   0   2   2   0   0   0   2   0   0   2   0   0   0   2   0   2   2   0   0   2   2   0   0   2   0   0   0   2   2   2   2   0   2   2   2   2   2   0   2   2   2   2   2   0   0   0   2   0   2   2   2   2   0   2   0   2   2   2   2   2   0   2   2   0   0   0   2   0   2   2   2   0   2   2   0   2   2   0   2   0   0   2   0   0   2   0   0   2   0   0   0   2   2   2   2   2   2   2   2   0   2   2   2   0   2   2   0   2   0   0   0   2   2   0   2   0   0   0   0   2   2   2   2   0   2   0   0   2   0   0   2   2   0   0   0   2   2   2   2   2   2   0   2   0   2   0   2   0   0   0   2   0   0   2   2   2   0   0
 MK-5-16                0   0   2   2   0   0   2   2   0   2   0   2   2   2   0   0   2   0   2   0   2   0   0   2   0   2   0   2   2   0   2   0   0   2   2   0   2   2   2   0   2   2   0   2   0   2   0   0   2   0   0   2   0   0   0   2   0   2   2   0   0   2   2   0   0   2   0   0   0   2   2   2   2   0   2   2   2   2   2   0   2   2   2   2   2   2   0   0   2   0   2   2   2   2   0   2   0   2   2   2   2   2   0   2   2   0   0   0   2   0   2   2   2   0   2   2   0   2   2   0   2   0   0   2   0   0   2   0   0   2   0   0   0   2   2   2   0   0   2   2   2   0   2   2   2   0   2   2   0   2   0   0   0   0   0   0   2   0   0   0   0   2   2   2   0   0   2   0   0   2   0   0   2   2   0   0   0   2   2   2   0   2   2   0   2   0   2   0   2   0   0   0   2   0   0   2   2   2   0   0
 MK-6-1                 2   2   0   0   0   2   0   0   0   2   2   0   2   0   2   2   0   0   0   2   2   2   0   2   2   0   2   2   0   0   0   2   0   0   2   0   0   0   2   0   2   0   0   0   2   2   0   2   0   2   2   0   2   2   0   2   2   2   0   2   2   0   2   0   0   2   0   2   2   0   2   0   0   2   0   2   2   0   2   2   2   0   0   0   0   0   0   0   2   0   0   2   2   2   2   0   2   2   2   2   2   0   0   0   0   2   0   0   0   0   2   0   0   0   0   2   2   2   2   2   0   2   2   2   0   2   0   0   0   0   2   2   0   0   2   0   0   0   0   2   2   2   0   0   0   0   2   0   2   0   2   2   2   2   2   2   0   0   0   2   0   0   2   0   0   0   2   2   0   2   0   2   0   2   2   0   2   2   0   2   2   2   0   0   0   0   0   2   0   2   0   2   0   2   2   2   2   2   0   2
 MK-6-2                 2   2   0   0   0   2   0   0   0   2   2   0   2   0   2   2   0   0   0   0   2   2   0   2   0   2   2   2   0   0   0   2   0   0   2   0   0   0   2   0   0   0   0   0   2   2   0   2   0   2   0   0   2   2   0   2   2   2   0   2   2   0   0   0   2   2   0   2   2   0   2   0   0   2   0   2   2   0   2   2   2   0   0   0   2   0   0   0   0   0   0   2   2   2   2   0   2   2   2   2   2   0   0   0   0   2   0   0   0   0   0   0   0   0   0   2   2   2   2   2   0   2   2   2   0   2   0   0   0   0   2   2   0   0   2   0   0   0   0   2   2   2   0   0   0   0   2   0   2   0   2   2   2   2   0   2   0   0   2   2   0   0   2   0   0   0   2   2   0   2   0   2   2   2   2   0   2   2   0   2   2   2   0   0   0   0   0   2   2   2   0   2   0   0   2   2   2   2   0   2
 MK-6-3                 2   2   0   0   0   2   0   0   0   2   2   0   2   0   2   2   0   0   0   0   2   2   0   2   0   0   2   2   0   0   0   2   0   0   2   0   0   0   0   0   0   0   0   0   2   2   0   2   0   2   0   0   2   0   0   2   2   2   0   2   2   0   0   0   2   2   2   2   2   0   2   0   0   2   0   2   0   0   2   2   2   0   0   0   2   0   0   0   0   0   2   2   2   2   2   0   2   2   2   2   0   0   2   0   0   2   0   0   0   0   0   0   0   2   0   0   2   2   2   2   0   0   2   2   0   0   0   2   0   0   2   2   0   0   2   0   2   0   0   0   2   2   0   0   0   0   2   0   2   0   0   0   2   0   2   2   0   0   0   2   0   0   2   0   0   0   2   2   0   2   0   2   2   2   2   0   2   2   0   2   2   2   0   0   0   0   0   2   2   2   0   2   0   0   2   2   2   2   0   2
 MK-6-4                 2   2   2   0   0   2   0   0   0   2   2   0   2   2   2   2   0   0   0   2   2   0   0   2   0   0   2   2   0   0   0   2   0   0   2   0   2   0   0   0   2   0   0   0   0   2   0   2   2   2   0   2   2   0   0   2   2   2   0   2   2   0   0   0   0   2   2   2   2   2   2   0   0   2   2   2   0   0   2   2   2   0   0   0   2   0   0   0   0   0   2   2   2   2   2   0   2   2   2   2   0   2   2   0   0   2   0   0   0   0   2   0   0   2   0   0   2   2   2   2   0   0   2   2   0   0   0   2   0   0   2   2   0   0   2   2   2   0   0   0   2   2   2   0   0   0   2   2   2   2   0   0   0   0   2   2   0   0   0   2   0   0   2   0   2   2   2   0   0   2   0   2   2   2   0   0   2   2   0   2   2   2   0   0   0   0   0   2   2   2   0   2   0   0   2   2   2   2   0   2
 MK-6-5                 2   2   2   0   0   2   0   0   0   2   2   0   2   0   2   2   0   0   0   2   2   0   0   2   2   2   2   2   0   0   0   2   0   0   2   0   2   0   0   0   2   0   0   0   0   2   2   2   2   2   0   2   2   0   0   2   2   2   0   2   2   0   0   0   0   2   2   2   2   2   2   0   0   2   0   2   0   0   2   2   2   0   0   0   2   0   0   0   0   0   2   2   2   2   2   0   2   2   2   2   0   2   2   0   0   2   0   0   0   0   2   0   0   2   0   0   2   2   2   2   0   0   2   2   0   0   2   2   0   0   2   2   0   0   2   2   2   0   0   0   2   2   2   0   0   2   2   2   2   2   0   0   0   0   2   2   2   2   0   2   0   0   2   0   0   2   2   0   0   2   0   0   2   2   0   0   2   2   0   2   0   2   0   0   0   0   0   2   0   2   0   2   2   0   0   2   2   2   2   0
 MK-6-6                 2   2   2   0   0   2   0   0   0   2   0   0   2   0   2   2   0   0   0   2   2   2   0   2   2   2   2   2   0   0   0   2   0   0   2   0   2   0   0   0   0   0   0   0   0   2   2   2   2   2   2   2   2   0   0   2   2   2   0   2   2   2   0   0   0   2   2   2   2   2   2   0   0   2   0   2   0   0   2   2   2   0   0   0   2   0   0   0   0   0   2   2   2   2   2   0   0   2   2   2   0   2   2   0   0   2   0   0   0   0   2   0   0   0   0   0   2   2   2   2   0   0   2   2   0   0   2   2   0   0   2   2   0   0   2   2   2   2   0   0   2   2   2   0   0   2   2   2   2   2   0   0   2   0   2   2   2   2   0   2   0   0   2   0   0   2   2   0   2   2   0   0   0   2   0   0   2   2   0   0   0   2   0   0   0   0   0   2   0   2   0   2   0   0   0   2   2   2   2   0
 MK-6-7                 2   0   2   0   0   2   0   0   0   2   0   0   2   0   2   2   0   0   0   0   2   2   0   2   2   2   2   2   0   0   0   2   0   0   0   0   2   0   0   2   0   0   0   0   0   2   2   2   0   2   2   2   2   0   0   2   2   2   0   2   2   2   0   0   0   2   2   2   2   2   2   0   0   2   0   2   0   2   2   2   2   0   0   0   2   0   0   0   0   2   0   2   2   0   2   0   0   0   2   2   0   2   0   0   0   2   0   0   0   0   2   0   0   0   0   0   2   2   2   0   0   0   2   2   0   0   2   0   0   2   0   2   0   0   2   2   2   2   2   0   2   2   2   0   0   2   2   2   2   0   0   0   2   0   2   2   2   2   0   2   0   2   0   0   0   2   2   0   2   2   2   0   0   2   0   0   2   2   0   0   0   2   0   0   0   0   0   2   0   0   0   2   0   0   0   2   2   2   2   0
 MK-6-8                 2   0   2   0   2   2   0   0   0   2   0   0   2   0   2   2   0   0   0   0   2   2   0   2   2   2   2   2   0   0   0   2   0   0   0   0   2   0   0   2   0   0   0   0   0   2   2   2   0   2   2   0   0   0   0   2   2   2   2   2   2   2   0   0   0   2   2   2   2   2   2   0   0   2   0   2   0   0   2   2   2   0   2   0   2   0   0   0   0   2   0   2   2   2   2   0   0   0   2   2   0   2   0   0   0   2   2   0   0   0   2   0   0   0   0   0   2   2   2   2   0   0   2   2   0   2   2   0   0   2   0   2   0   0   2   2   2   2   2   0   2   2   2   0   0   2   2   2   2   0   0   0   2   0   2   2   2   0   2   2   0   2   2   0   0   2   2   0   2   0   2   0   0   2   0   0   2   2   0   0   0   2   0   0   0   0   0   2   0   0   0   2   0   0   0   2   2   2   2   0
 MK-6-9                 2   0   2   0   2   2   0   0   0   0   0   0   2   0   2   2   0   0   0   2   2   2   0   2   2   2   2   2   0   0   0   2   0   0   0   0   2   0   0   2   2   0   0   0   0   2   2   2   0   2   2   0   2   0   0   2   2   2   2   2   2   2   0   0   0   2   2   2   2   2   2   0   0   2   0   2   0   0   2   2   2   0   2   0   2   0   0   0   2   2   0   0   2   2   2   0   0   0   2   2   0   2   0   0   0   2   2   0   0   0   2   0   0   0   0   0   2   2   2   2   0   0   2   2   0   2   2   0   0   2   0   2   0   0   2   2   2   2   2   0   2   2   2   0   0   2   2   2   2   0   0   0   0   0   2   2   2   0   2   2   0   0   0   0   0   0   2   0   2   2   2   0   0   2   0   0   2   2   0   0   0   2   0   0   0   0   0   2   2   0   0   2   0   0   0   2   2   2   2   0
 MK-6-10                2   2   2   0   2   2   0   0   0   0   0   0   2   0   2   2   0   0   0   2   2   2   0   0   2   2   2   2   0   0   2   2   0   0   0   0   2   0   0   2   2   0   0   2   0   2   2   2   0   2   2   0   2   0   0   2   2   2   2   2   2   2   0   0   0   2   2   2   2   2   2   0   0   2   0   2   2   0   2   2   2   2   2   0   0   0   0   0   2   0   2   0   2   2   2   0   0   0   2   2   2   2   0   0   0   0   2   0   2   0   2   0   0   0   0   0   2   2   2   2   0   0   2   0   0   0   2   0   0   2   0   2   0   0   2   2   2   2   2   0   2   2   2   0   0   2   2   2   2   0   0   2   2   0   2   2   2   0   2   2   0   0   0   0   0   2   2   0   2   2   2   0   0   2   0   0   2   2   0   0   0   2   0   0   0   0   0   2   2   0   0   2   0   0   0   2   2   2   2   0
 MK-6-11                2   2   2   0   2   0   0   0   0   2   0   0   2   0   2   2   2   0   2   2   2   2   0   0   2   2   2   2   0   0   2   2   0   0   0   0   2   0   0   2   2   0   0   2   0   2   2   2   0   2   2   0   2   0   0   2   2   2   2   2   2   2   0   0   0   2   2   0   2   2   2   0   0   2   0   2   2   0   0   2   2   2   0   0   0   0   0   0   2   0   2   0   2   2   2   0   0   0   0   2   2   2   0   0   0   0   2   0   2   0   2   0   0   0   0   0   0   2   2   2   0   0   2   0   0   0   2   0   0   2   0   2   0   0   2   2   2   2   2   0   2   2   2   0   0   2   2   2   2   0   0   2   2   0   2   2   2   0   2   2   0   0   0   0   0   2   2   0   2   2   2   0   0   2   0   0   2   2   0   2   0   2   0   0   0   0   0   2   2   0   0   2   0   0   0   2   2   2   2   0
 MK-6-12                2   2   2   0   0   0   0   0   0   2   0   0   0   0   2   2   2   0   2   2   2   2   0   0   2   2   2   2   2   0   0   2   0   0   0   0   2   2   0   2   2   0   0   2   0   2   2   2   2   2   2   0   2   0   0   2   2   2   2   2   2   2   0   0   0   2   2   0   2   0   2   0   0   2   0   2   2   0   0   2   2   2   0   0   0   0   2   0   2   0   2   2   2   2   2   0   0   0   0   2   2   2   0   0   0   0   2   0   2   0   2   0   0   0   0   0   0   2   2   2   0   0   2   0   0   0   2   0   0   2   0   0   0   2   0   0   2   2   2   0   2   2   2   0   0   2   2   2   2   0   2   2   2   0   2   0   2   0   2   2   0   0   0   0   0   2   2   2   2   2   2   0   0   2   0   2   2   2   0   2   0   2   0   0   0   0   0   2   2   0   0   0   0   0   0   0   2   0   2   0
 MK-6-13                2   2   2   0   0   0   0   0   2   2   0   0   2   0   2   2   2   0   2   2   2   2   0   2   2   2   2   2   2   0   0   2   0   0   0   0   2   2   0   2   2   0   0   2   0   2   2   0   2   2   2   0   2   0   0   2   2   2   2   2   2   2   0   0   0   2   2   0   2   0   2   0   0   2   0   2   2   0   0   2   2   2   0   0   0   0   2   0   2   0   2   2   2   0   2   0   0   0   0   0   2   2   0   0   0   0   2   0   2   0   2   0   0   0   0   0   0   2   0   2   0   2   0   0   0   0   2   0   0   2   0   0   0   2   0   0   2   2   2   0   2   2   2   0   0   2   2   2   2   0   2   2   2   0   2   0   2   0   2   2   0   0   2   0   0   2   2   0   2   2   2   2   0   2   0   2   0   2   0   2   0   2   0   0   0   0   0   2   0   0   0   0   0   0   0   0   2   0   2   0
 MK-6-14                2   2   2   0   0   0   0   2   2   2   0   0   2   0   2   2   2   0   2   2   2   2   0   2   2   2   2   2   2   0   0   2   0   0   0   0   2   2   2   2   2   0   0   2   0   2   2   0   2   2   2   0   2   0   0   2   2   2   2   2   2   2   0   0   0   2   2   0   2   0   2   0   0   2   0   2   2   2   0   0   2   0   0   0   0   0   2   0   2   0   2   2   2   0   2   0   0   0   2   0   2   2   0   0   0   0   2   2   2   0   2   0   0   0   0   0   0   2   0   2   0   2   0   0   0   0   2   0   2   2   0   0   0   2   0   0   2   2   2   0   2   2   2   0   0   2   2   2   2   2   2   2   2   0   2   0   2   0   2   2   0   0   2   0   0   2   2   0   2   2   0   2   0   2   0   2   0   2   0   2   0   2   0   0   0   0   0   2   0   0   2   0   0   0   0   0   2   0   2   0
 MK-6-15                2   2   2   0   0   0   0   2   2   2   0   0   2   0   2   2   2   2   2   2   2   2   0   2   2   2   2   2   2   2   0   2   0   0   2   0   2   2   2   2   2   2   0   2   0   2   2   0   2   2   0   0   2   0   0   2   0   2   2   2   2   2   0   0   0   2   2   0   2   0   2   0   0   2   0   2   0   2   0   0   2   2   0   0   0   0   2   0   0   0   0   2   2   0   2   0   0   0   2   0   2   2   0   0   2   0   2   2   2   0   2   0   0   0   0   0   0   2   0   2   0   2   0   0   0   0   2   0   2   2   0   0   0   2   0   0   2   2   2   0   2   2   2   0   0   2   0   2   0   2   2   2   2   0   2   0   2   0   2   2   0   0   2   0   0   2   2   0   2   2   0   2   0   2   0   2   0   2   0   2   0   2   0   0   0   0   0   2   0   0   2   0   0   0   0   0   2   0   2   2
 MK-6-16                2   2   2   0   0   0   0   0   2   2   2   0   2   0   2   0   2   2   2   2   2   2   2   2   2   2   0   2   0   0   0   2   0   0   0   2   2   2   2   2   2   2   0   2   0   2   2   0   2   2   2   0   2   2   0   2   0   0   2   2   2   2   0   0   0   2   2   0   2   0   2   0   0   2   2   2   2   2   0   0   2   2   0   0   0   0   2   0   0   0   0   0   2   0   2   0   2   0   0   0   2   2   0   0   2   0   2   2   2   0   2   0   0   0   0   0   0   2   0   2   2   2   0   0   0   0   2   0   2   2   0   0   0   2   0   0   2   2   2   0   2   2   2   0   0   0   0   2   0   2   2   2   2   0   2   0   2   0   2   2   0   0   2   0   0   2   0   0   2   2   0   2   0   2   0   2   0   2   0   2   2   2   0   0   0   0   0   2   0   0   2   0   0   0   0   0   2   0   2   2
 
!****************************************** Phenotypic Data **********************************************************
!-100.0 is resevred for missing phenotype
SimulatedTrait1        13.5763   14.8481   14.2226   14.0890   14.1105   14.1374   14.0193   16.4797   16.3307   16.1953   15.1129   15.8429   15.7822   15.6500   15.9465   14.1098   15.9565   16.3947   16.1941   15.4313   13.8638   15.5048   16.4422   13.7899   16.5577   14.6762   13.7973   14.2896   13.2094   13.8857   14.0574   16.1312   14.4976   15.5698   15.6718   15.2426   13.8860   14.9664   13.5811   15.7785   16.2909   15.0623   16.0877   13.4884   16.4968   14.0925   16.3344   16.5917   15.9795   13.1830   13.8246   14.4736   16.2270   13.9212   15.6913   15.1605   16.4783   15.0289   14.6587   15.7523   16.7207   16.7847   15.1182   13.6353   14.2249   14.8815   16.0688   14.0468   16.1258   13.9645   15.7358   13.8379   13.9075   13.6519   13.1691   15.8273   13.8862   16.1801   14.1271   14.2856   16.2502   16.1173   14.3278   15.8639   15.3262   13.4727   15.1799   15.9302   13.9241   15.2062   15.4852   14.0187   14.9966   13.4576   13.6389   17.0098   15.6220   16.1333   15.5736   15.4105   13.7123   15.9555   13.2803   14.2825   15.5704   16.0246   14.8887   13.1604   15.3248   13.3101   16.1074   14.2268   13.0807   13.6871   13.9197   14.8787   15.5036   16.3015   15.9478   15.7100   14.0756   15.9069   16.4127   12.9204   14.2610   16.2040   13.8626   15.7862   15.9479   14.1977   14.3192   13.7978   13.6622   13.1791   15.5070   14.9116   16.4035   14.5603   15.8464   15.8779   14.2346   13.6492   14.3750   15.5505   15.7958   13.6182   14.0099   13.7616   13.9863   14.5589   14.4241   15.5601   15.9156   14.7710   16.0636   15.4603   15.6464   14.2684   13.7981   13.6129   14.2828   13.8892   16.2136   15.5493   16.8782   15.7571   13.8190   15.7458   16.7137   16.0357   14.4218   15.8151   14.9863   13.8644   16.2013   16.2016   15.4926   14.1788   16.3437   13.6446   14.6110   13.6967   16.4822   14.7006   15.7388   13.9950   15.4174   13.9344   14.8771   14.3643   14.6164   15.0727   14.9510   13.2122   14.6321   15.1189   16.3211   15.1672   14.1355   13.8074
SimulatedTrait2        10.4383   10.4036   10.7078   10.5852   10.5498   10.4803   10.1222    9.6444    9.0504    9.7046    9.4834    8.9440    9.1287    9.2971    9.3221   10.0027    9.5584    9.4885    9.6612    9.2792   10.8516    9.7034    9.3168   10.5650    9.6694    9.4977   10.7990   11.0375   10.5516   10.4721   10.6939    8.8544   10.0514    9.4235    9.5375   10.6889   10.8156    9.7259   10.7329    9.3523    9.3618   10.7615    9.9089   10.5422    9.5182   10.5602    9.8179    9.5476    9.6296   10.6856   10.3940   10.3638    9.3876   10.6414    9.5485   10.2326    9.6388   10.5237   10.4375    9.9299    9.2619    9.2112    9.2977   10.6685   10.6490   10.4175    9.6251   10.7832    9.6890   10.7175    9.4568   10.6406   10.4473   10.2676   10.4938    9.3054   10.5021    9.0629   10.8311   10.5225    9.2189    9.7565   10.2687    9.6095    9.5936   10.2548   10.6268    9.8180   10.5341    9.1980    9.2696   10.5545    9.6291   10.7605   10.6161    9.2634    9.4730    9.6992    9.7383   10.3877   10.3077    9.5450    9.8516   10.7872    9.3347    9.3725   10.5638   10.3559    9.5684   10.7686    9.4000   10.7250   10.2432   11.2075   10.5293    9.7005    9.4384    9.2093    9.5650    9.8486   10.4553    9.8069    9.5880   10.7463   10.2755    9.3750   10.3345    9.4137    9.6610   11.1955   10.0761   10.2646   10.6837   10.5422    9.9274    8.8478    9.4669    9.2753    9.8663    9.5681   10.4594   10.6533   10.6707    9.2823   10.5299   10.5726   10.4386   10.3955   10.8428    9.1331    9.4263    9.3027    9.4929   10.3850    9.3098   10.6069    9.0373   10.4474   10.5503   10.5694   10.6125   10.5565    9.4338    9.4271    9.1941    9.8893   10.1544    9.1744    9.6532    9.7240   10.7887    9.5605   10.5405   10.1504    9.3135    9.6151    9.5995   10.7663    9.2921   10.4555   10.8192   10.1345    9.9241   10.0810   10.3482   10.5210    8.9353   10.4112    9.4097   10.3858   10.7603   10.3504    9.4730   10.6127   10.3050    9.3990    9.5130    9.0493    9.3804   10.5086
 
