# Supplementary material for: Inclusive Composite Interval Mapping of QTL by Environment Interactions in Biparental Populations
Source: PLoS One. 2015 Jul 10;10(7):e0132414. doi: 10.1371/journal.pone.0132414 (PMC4498613; doi:10.1371/journal.pone.0132414)
Supplement: S6 File — (ZIP) [file pone.0132414.s006.zip › H=0.8/L1/run_00003.met]

!**********************Note: lines staring with "!" are remarks and will be ignored in the program********************
!*********************************General Information**********************************
!Assuming F1 = P1 x P2, populations available in QTL IciMapping are: 
!  1, P1BC1F1 = P1 x F1, the first backcrossing where P1 is used as the recurrent parent;
!  2, P2BC1F1 = P2 x F1, the first backcrossing where P2 is used as the recurrent parent;
!  3, F1DH, F1-derived doubled haploids; 
!  4, RIL or F1RIL, recombination inbred lines through the repeated selfing of F1;
!  5, P1BC1RIL, recombination inbred lines through the repeated selfing of P1BC1F1;
!  6, P2BC1RIL, recombination inbred lines through the repeated selfing of P2BC1F1;
!  7, F2, the selfing generation of F1;
!  8, F3, the selfing generation of F2;
!  9, P1BC2F1, the second backcrossing where P1 is used as the recurrent parent; 
! 10, P2BC2F1, the second backcrossing where P2 is used as the recurrent parent;
! 11, P1BC2RIL, recombination inred lines through the repeated selfing of P1BC2F1; 
! 12, P2BC2RIL, recombination inred lines through the repeated selfing of P2BC2F1; 
! 13, P1BC1F2, the selfing generation of P1BC1F1; 
! 14, P2BC1F2, the selfing generation of P2BC1F1; 
! 15, P1BC2F2, the selfing generation of P1BC2F1; 
! 16, P2BC2F2, the selfing generation of P2BC2F1; 
! 17, P1BC1DH, P1BC1F1-derived doubled haploids; 
! 18, P2BC1DH, P2BC1F1-derived doubled haploids; 
! 19, P1BC2DH, P1BC2F1-derived doubled haploids; 
! 20, P2BC2DH, P2BC2F1-derived doubled haploids; 
   3      !Mapping Population (see remarks above)
   2      !Mapping Function (1 for Kosambi; 2 for Haldane; 3 for Morgan)
   2      !Marker Space Type (1 for intervals; 2 for positions)
   1      !Marker Space Unit(1 for centiMorgans; 2 for Morgan)
   6      !Number of Chromosomes (or Linkage Groups)
 200      !Size of the mapping population
   2      !Number of environments
 
!***************************************** Chromosomes and Linkage Maps **********************************************
!Chromosome                 NumMarkers
-CH1                        16
-CH2                        16
-CH3                        16
-CH4                        16
-CH5                        16
-CH6                        16
!Linkage map (Marker name followed by position or the interval length)
 MK-1-1                1     0.000
 MK-1-2                1    10.000
 MK-1-3                1    20.000
 MK-1-4                1    30.000
 MK-1-5                1    40.000
 MK-1-6                1    50.000
 MK-1-7                1    60.000
 MK-1-8                1    70.000
 MK-1-9                1    80.000
 MK-1-10               1    90.000
 MK-1-11               1   100.000
 MK-1-12               1   110.000
 MK-1-13               1   120.000
 MK-1-14               1   130.000
 MK-1-15               1   140.000
 MK-1-16               1   150.000
 MK-2-1                2     0.000
 MK-2-2                2    10.000
 MK-2-3                2    20.000
 MK-2-4                2    30.000
 MK-2-5                2    40.000
 MK-2-6                2    50.000
 MK-2-7                2    60.000
 MK-2-8                2    70.000
 MK-2-9                2    80.000
 MK-2-10               2    90.000
 MK-2-11               2   100.000
 MK-2-12               2   110.000
 MK-2-13               2   120.000
 MK-2-14               2   130.000
 MK-2-15               2   140.000
 MK-2-16               2   150.000
 MK-3-1                3     0.000
 MK-3-2                3    10.000
 MK-3-3                3    20.000
 MK-3-4                3    30.000
 MK-3-5                3    40.000
 MK-3-6                3    50.000
 MK-3-7                3    60.000
 MK-3-8                3    70.000
 MK-3-9                3    80.000
 MK-3-10               3    90.000
 MK-3-11               3   100.000
 MK-3-12               3   110.000
 MK-3-13               3   120.000
 MK-3-14               3   130.000
 MK-3-15               3   140.000
 MK-3-16               3   150.000
 MK-4-1                4     0.000
 MK-4-2                4    10.000
 MK-4-3                4    20.000
 MK-4-4                4    30.000
 MK-4-5                4    40.000
 MK-4-6                4    50.000
 MK-4-7                4    60.000
 MK-4-8                4    70.000
 MK-4-9                4    80.000
 MK-4-10               4    90.000
 MK-4-11               4   100.000
 MK-4-12               4   110.000
 MK-4-13               4   120.000
 MK-4-14               4   130.000
 MK-4-15               4   140.000
 MK-4-16               4   150.000
 MK-5-1                5     0.000
 MK-5-2                5    10.000
 MK-5-3                5    20.000
 MK-5-4                5    30.000
 MK-5-5                5    40.000
 MK-5-6                5    50.000
 MK-5-7                5    60.000
 MK-5-8                5    70.000
 MK-5-9                5    80.000
 MK-5-10               5    90.000
 MK-5-11               5   100.000
 MK-5-12               5   110.000
 MK-5-13               5   120.000
 MK-5-14               5   130.000
 MK-5-15               5   140.000
 MK-5-16               5   150.000
 MK-6-1                6     0.000
 MK-6-2                6    10.000
 MK-6-3                6    20.000
 MK-6-4                6    30.000
 MK-6-5                6    40.000
 MK-6-6                6    50.000
 MK-6-7                6    60.000
 MK-6-8                6    70.000
 MK-6-9                6    80.000
 MK-6-10               6    90.000
 MK-6-11               6   100.000
 MK-6-12               6   110.000
 MK-6-13               6   120.000
 MK-6-14               6   130.000
 MK-6-15               6   140.000
 MK-6-16               6   150.000
!*********************************** Marker Types ********************************************************************
!Co-dominant marker: When heterozygote F1 is present, P1 is coded as 2, F1 is coded as 1, and P2 is coded as 0; Otherwise, P1 is coded as 2, and P2 is coded as 0. 
!Dominant marker: When heterozygote F1 is present, P1 and F1 are coded as 12, and P2 is coded as 0; Otherwise, P1 is coded as 2, and P2 is coded as 0.  
!Recessive markers: When heterozygote F1 is present, P1 is coded as 2, and F1 and P2 are coded as 10; Otherwise, P1 is coded as 2, and P2 is coded as 0. 
!Missing marker is coded as -1. 
 MK-1-1                 2   2   0   2   2   2   2   2   2   2   2   0   2   2   0   0   2   0   0   2   2   2   2   0   0   0   2   2   0   2   2   0   2   2   2   2   2   2   0   2   0   2   2   0   0   0   2   2   2   2   0   2   2   2   2   0   2   0   2   0   2   2   2   2   0   2   2   0   2   0   0   0   2   0   2   0   0   0   2   2   0   2   0   0   0   2   0   2   0   0   0   2   2   0   0   0   0   2   2   0   0   2   0   2   0   2   0   2   2   2   2   0   0   2   2   0   0   0   2   0   0   2   0   0   0   2   2   0   2   2   2   2   2   2   0   2   2   0   0   0   2   0   0   2   0   2   2   2   2   0   0   0   2   2   0   0   0   2   2   2   0   2   0   0   0   2   0   0   2   2   0   2   2   2   0   0   2   2   0   2   2   0   2   0   0   0   0   2   2   0   0   2   2   0   0   2   0   0   0   0
 MK-1-2                 0   2   0   2   2   2   2   2   2   2   2   0   2   2   0   0   2   0   0   2   2   2   2   0   0   0   2   0   0   2   0   0   0   2   2   2   2   2   0   2   2   2   2   0   0   0   2   2   2   2   0   2   0   0   2   0   2   0   2   0   2   2   2   2   0   2   2   0   2   0   0   0   2   0   2   0   0   2   2   2   0   2   0   0   0   2   0   2   0   0   0   0   2   0   0   0   0   2   2   0   0   0   0   2   0   2   0   2   2   2   2   0   0   2   2   0   0   2   2   0   0   2   0   0   0   0   2   0   2   2   2   2   2   0   0   2   2   0   0   0   2   0   0   2   0   2   2   2   2   0   0   0   2   2   0   0   0   2   2   2   0   0   0   0   0   2   0   0   2   0   2   2   0   2   0   0   2   2   0   0   2   0   2   0   2   0   0   2   0   2   0   2   2   0   0   2   0   0   2   0
 MK-1-3                 0   2   0   2   2   2   2   2   2   2   2   0   2   2   0   0   0   0   0   2   2   2   2   0   2   2   2   0   0   2   0   2   0   0   2   2   2   2   0   2   2   2   2   0   0   2   2   2   2   2   0   2   0   2   2   0   2   0   2   0   2   2   2   2   0   2   2   0   2   0   0   2   2   0   2   0   0   2   2   2   0   2   0   0   0   2   0   2   0   0   2   0   0   0   0   2   0   2   2   0   0   0   0   2   0   2   0   2   2   2   2   2   0   2   2   0   0   2   0   2   0   2   0   0   0   0   2   0   2   2   2   2   2   0   0   2   2   0   0   0   2   0   0   2   0   2   2   2   2   0   0   0   0   2   0   0   0   2   2   2   0   0   0   0   0   2   0   0   2   0   2   2   0   2   0   0   2   2   0   0   2   0   2   2   2   0   0   2   0   2   0   2   2   0   0   2   0   0   2   0
 MK-1-4                 0   2   0   2   2   2   2   2   2   2   2   0   2   2   0   0   0   0   0   2   2   2   2   0   2   2   2   0   0   2   0   2   0   2   0   2   2   2   0   2   2   2   2   0   0   2   2   2   2   2   0   2   0   2   2   0   2   0   2   0   2   2   2   2   0   0   2   0   2   0   0   2   0   0   2   0   0   2   2   2   0   2   0   0   0   2   0   2   0   0   2   0   0   0   2   2   0   2   0   0   0   0   0   2   0   2   0   2   2   2   2   2   0   2   0   0   0   2   0   2   0   2   0   0   0   0   2   0   2   2   2   2   2   0   0   2   0   0   0   0   2   0   0   2   2   2   2   2   2   0   0   2   2   2   0   0   0   2   2   2   0   0   0   0   0   2   0   0   2   0   2   2   0   0   0   0   2   2   0   0   2   0   2   2   2   0   0   2   0   2   0   2   2   0   0   2   0   0   2   2
 MK-1-5                 0   2   0   2   2   0   2   0   2   2   2   0   2   2   0   2   0   0   0   2   2   2   2   2   2   2   2   0   0   0   0   2   0   2   0   2   2   2   2   2   2   2   2   2   0   2   0   0   2   2   0   2   0   0   2   0   2   2   0   0   2   2   0   2   0   0   2   0   2   0   0   2   0   0   2   0   0   2   2   0   0   2   0   0   0   2   0   2   0   0   2   0   0   0   2   2   0   2   0   0   0   2   0   2   0   2   0   2   2   2   2   2   0   2   0   0   0   2   0   2   0   2   0   0   0   0   2   0   2   2   2   2   2   0   0   2   0   0   0   2   0   2   0   2   2   2   2   2   2   0   0   2   2   2   0   0   0   0   2   2   0   0   0   0   0   2   0   0   2   0   2   2   0   2   0   0   2   2   0   0   2   0   2   2   2   0   0   2   0   2   0   0   0   0   0   2   0   0   2   2
 MK-1-6                 0   2   0   2   2   0   2   0   2   2   0   0   2   2   0   0   0   0   0   2   2   2   2   2   2   2   2   0   0   0   0   0   0   2   0   2   2   2   2   2   2   2   2   2   0   0   0   0   2   2   0   2   0   0   2   0   2   2   0   0   2   2   0   2   0   0   2   0   2   0   0   2   0   0   2   0   0   2   2   0   0   2   2   0   0   2   0   2   0   0   2   0   0   0   2   0   0   2   0   0   0   0   0   2   0   0   0   2   2   2   2   2   0   2   0   0   0   2   0   2   0   2   2   0   0   0   2   0   2   2   2   2   2   0   0   2   0   0   0   2   0   2   0   2   2   2   2   2   2   0   0   2   0   2   0   0   2   0   2   2   0   0   2   0   2   2   2   0   2   0   2   2   0   2   0   0   2   2   0   0   2   0   2   2   2   0   0   2   0   2   2   0   0   0   0   2   0   0   2   2
 MK-1-7                 0   2   0   2   2   0   2   0   2   2   0   0   2   2   0   0   2   0   0   2   2   0   2   2   0   2   2   0   2   0   0   0   0   2   0   0   2   2   2   2   2   2   2   2   0   0   0   0   2   2   0   2   0   0   2   0   2   2   0   2   2   2   2   0   0   0   2   2   2   0   0   2   0   0   2   0   0   2   2   0   0   2   2   0   0   2   0   2   0   0   0   0   0   0   2   0   0   2   0   0   0   0   0   2   2   0   0   2   2   2   2   2   0   2   0   0   0   2   0   2   0   2   2   0   0   0   2   0   2   2   2   2   2   0   0   2   2   0   0   2   0   2   0   2   2   2   2   2   2   0   0   2   0   2   2   0   2   0   2   2   0   0   2   0   2   0   2   0   2   0   2   2   0   2   0   0   2   2   0   2   2   0   0   2   2   0   0   2   0   2   2   0   0   0   0   2   0   0   2   0
 MK-1-8                 0   2   0   2   2   0   2   0   0   2   2   0   2   2   0   0   2   2   0   2   2   0   2   2   0   2   2   0   2   0   0   0   0   2   0   0   2   2   2   2   2   2   2   2   0   0   2   0   2   2   0   2   0   0   0   0   2   2   0   2   2   2   2   0   2   0   2   2   2   2   0   2   0   0   2   0   0   0   2   0   0   2   2   0   0   0   0   2   0   2   0   0   0   0   2   0   0   2   0   0   0   0   0   2   2   0   0   0   2   2   2   2   0   2   0   0   0   2   0   2   0   2   2   0   0   0   2   0   2   2   2   2   2   0   2   2   2   0   0   2   0   0   0   0   2   2   2   2   2   0   0   2   0   2   2   0   2   2   2   2   0   2   2   0   2   0   2   0   2   0   2   2   0   2   0   2   2   2   0   0   2   0   0   2   2   0   0   2   0   2   0   2   0   2   0   2   0   0   2   2
 MK-1-9                 0   2   0   2   0   0   2   0   0   2   2   2   0   2   0   0   2   2   0   2   2   0   2   2   0   2   2   0   2   0   0   2   2   0   0   0   2   2   0   2   2   2   2   2   0   0   2   0   0   2   0   2   0   0   0   0   2   2   0   2   2   2   2   0   2   0   2   2   2   2   0   2   0   0   2   0   2   0   2   0   0   2   2   2   0   0   0   0   0   2   0   0   0   0   2   0   0   2   0   0   0   0   0   2   2   2   0   0   2   2   0   2   0   2   0   0   0   2   0   2   0   2   2   0   2   0   2   0   2   2   2   2   2   0   2   2   2   0   0   2   0   0   0   0   2   2   2   2   2   0   0   2   0   2   2   0   2   0   2   2   0   2   2   0   2   0   2   0   2   0   2   2   0   2   0   2   2   2   0   2   2   0   0   2   2   2   0   2   0   2   0   2   0   2   0   2   2   0   2   2
 MK-1-10                0   2   0   0   0   0   0   2   0   2   2   2   0   2   0   2   2   2   0   2   2   0   2   2   0   2   2   0   2   2   0   2   0   0   2   0   0   2   0   2   2   2   2   2   2   0   2   0   0   2   0   2   0   0   0   0   2   2   0   2   2   2   2   0   2   2   2   2   2   2   0   2   0   0   2   0   2   0   2   0   0   2   2   2   0   0   0   0   0   2   0   0   0   0   2   0   0   2   0   0   0   0   0   2   2   2   2   0   2   2   0   2   0   2   0   0   0   2   2   0   0   2   2   0   2   2   2   0   2   2   2   2   2   0   2   2   2   0   0   2   0   0   0   0   2   0   2   2   2   0   0   2   0   2   2   0   2   0   2   0   2   0   2   0   2   0   2   0   2   0   2   2   0   2   0   2   2   2   0   2   2   0   2   2   2   2   0   2   0   2   0   2   0   2   0   2   2   0   2   2
 MK-1-11                0   2   0   2   0   0   0   2   0   2   2   0   0   2   0   2   2   2   0   2   2   0   2   2   0   2   2   0   2   0   0   2   0   0   2   0   0   2   2   0   2   2   2   2   2   0   2   0   0   2   2   2   0   0   0   2   2   2   0   2   2   2   0   0   2   2   2   2   2   2   0   0   0   2   2   0   2   0   2   0   0   2   2   2   0   0   0   0   0   0   0   0   0   0   2   0   0   2   0   0   0   0   0   2   2   2   2   0   2   2   0   2   0   2   0   0   0   0   0   0   0   2   2   0   2   2   2   0   2   2   2   2   2   0   2   2   2   0   0   2   0   0   0   0   2   0   2   2   2   0   0   2   0   2   2   0   2   0   2   0   2   0   2   0   2   0   2   0   2   0   2   2   0   2   0   2   2   2   0   2   2   0   2   2   2   2   0   2   0   2   0   2   0   2   0   2   2   0   2   0
 MK-1-12                0   2   0   2   0   0   0   2   0   2   2   0   0   2   0   2   2   2   0   2   2   0   2   2   0   2   2   0   2   0   0   2   0   0   2   0   0   2   2   2   2   2   2   2   2   0   2   0   0   2   2   2   0   0   0   2   0   0   0   2   2   2   0   0   2   2   2   2   2   2   0   0   0   2   2   0   2   0   0   0   0   2   2   2   2   0   0   0   2   0   0   0   2   0   2   0   0   2   0   0   0   0   0   2   2   2   2   0   2   2   0   2   0   2   0   0   0   0   0   2   0   0   2   0   2   2   0   0   2   2   2   2   2   0   2   2   2   0   0   2   0   0   0   0   2   0   2   2   2   0   0   2   0   2   2   0   2   2   2   2   2   0   2   0   2   2   2   0   2   0   2   2   0   2   0   2   2   2   0   2   2   0   2   2   2   2   0   0   0   0   2   2   0   2   0   2   2   0   2   0
 MK-1-13                0   0   0   2   0   0   0   2   0   2   2   0   0   2   0   2   2   2   0   0   2   0   2   2   0   2   2   0   2   0   0   0   0   0   2   0   2   0   2   2   2   2   2   2   2   0   0   0   0   2   2   2   0   0   0   2   0   2   0   2   2   0   0   0   0   2   2   2   2   2   0   0   0   2   2   2   2   0   0   0   0   0   2   2   2   2   0   0   2   0   0   0   2   0   2   0   0   2   0   2   0   0   2   2   2   2   2   0   2   2   0   2   0   2   0   0   0   0   0   2   0   0   2   0   2   0   0   0   2   2   2   2   2   2   2   2   2   0   0   2   0   0   0   0   0   0   2   2   2   0   0   2   0   2   2   0   2   2   2   2   2   0   2   0   2   2   2   0   2   2   2   2   0   2   0   2   0   2   0   2   2   0   2   2   2   2   0   0   0   0   2   2   0   2   0   2   0   0   2   0
 MK-1-14                0   0   0   2   0   0   0   2   0   0   2   0   0   2   0   2   2   2   0   0   2   0   2   2   0   0   2   2   2   0   0   0   0   0   2   0   2   0   2   2   2   2   0   2   2   0   0   0   0   2   2   0   0   0   2   2   0   2   0   2   2   0   2   0   0   0   2   2   2   2   0   0   0   2   2   2   2   0   0   0   0   0   2   2   2   2   0   0   2   0   0   0   2   0   2   0   0   2   0   2   2   0   2   2   2   2   2   0   2   2   0   2   0   2   0   2   0   0   0   2   0   0   2   0   2   0   0   0   2   2   2   2   2   2   2   2   2   0   0   2   0   0   0   2   0   0   2   2   2   0   0   2   2   0   2   0   2   2   2   2   2   0   2   0   2   2   2   2   2   2   2   2   0   2   0   2   0   0   0   2   2   0   2   2   2   2   0   0   0   0   2   2   0   2   0   2   0   0   2   2
 MK-1-15                0   0   0   2   0   0   0   2   0   0   2   0   0   2   0   2   2   2   0   0   0   0   2   2   0   0   2   2   2   0   0   0   0   0   2   0   2   0   2   2   0   2   0   2   2   0   0   0   2   2   2   0   0   0   2   2   0   2   0   2   2   0   2   0   0   0   2   2   2   2   2   0   0   2   2   2   2   0   0   0   0   0   0   2   2   2   0   0   2   0   0   0   2   0   2   2   0   2   2   2   2   0   2   2   2   2   2   0   2   2   0   2   0   2   0   2   0   0   0   2   0   0   2   0   2   0   0   0   2   2   2   0   2   2   2   2   2   0   0   2   0   0   0   0   0   0   2   2   2   0   0   2   2   2   2   0   2   2   2   2   2   0   2   0   2   2   2   2   2   2   0   0   0   2   0   2   0   0   0   2   2   0   2   2   2   2   0   0   0   0   2   0   0   2   0   2   0   0   2   0
 MK-1-16                0   0   0   2   0   0   0   2   0   2   2   0   0   2   0   2   2   2   0   0   0   0   2   2   0   0   2   2   2   0   0   0   0   0   2   0   2   2   2   2   0   2   2   2   2   0   0   0   2   2   2   0   2   0   2   2   0   2   0   2   2   2   2   0   0   0   2   2   0   2   2   2   0   2   2   2   2   0   0   0   0   0   0   2   2   2   0   2   2   0   2   0   2   0   2   2   0   2   2   2   2   0   2   2   2   2   2   2   2   2   2   2   0   2   0   0   0   0   0   0   0   0   2   0   0   0   0   0   2   2   2   2   2   2   2   2   0   0   0   2   0   0   0   0   0   0   2   2   2   0   0   2   2   2   2   0   2   2   2   2   2   0   2   0   2   0   2   2   2   2   0   0   0   2   0   2   0   0   0   2   2   0   2   0   2   2   0   0   0   0   2   2   0   2   0   2   2   0   2   0
 MK-2-1                 2   2   2   0   0   0   2   2   0   0   2   0   0   2   2   2   2   0   2   2   2   0   0   0   2   0   0   0   0   0   0   0   0   0   0   2   2   0   0   0   2   0   0   0   0   2   0   0   0   2   0   2   0   2   0   0   2   0   0   0   0   2   2   2   0   2   0   0   0   2   2   0   0   2   2   2   2   2   2   0   2   0   0   0   0   2   2   2   0   0   0   2   2   2   2   2   0   2   2   2   2   2   2   2   2   0   0   0   2   2   2   0   0   2   2   0   2   0   2   0   2   0   2   0   2   0   2   0   0   0   0   2   2   2   0   0   0   0   0   2   0   2   0   2   0   0   0   0   2   0   2   0   0   0   2   2   2   0   0   2   2   2   2   2   2   0   2   2   0   2   2   2   2   2   2   0   2   2   0   0   2   2   0   0   2   2   2   2   2   2   0   2   2   2   2   0   0   0   2   0
 MK-2-2                 2   2   0   0   0   0   2   2   0   0   2   0   0   2   2   2   2   0   2   2   2   0   0   2   2   2   0   0   0   0   0   0   2   2   0   2   2   0   0   0   2   0   0   0   0   2   0   0   0   2   2   0   0   2   0   0   2   0   0   0   0   2   2   2   0   0   0   0   0   0   2   2   0   2   2   2   2   2   2   0   2   0   0   0   0   2   2   2   0   0   0   0   2   2   2   2   0   2   2   2   2   0   2   2   0   0   0   2   2   2   2   0   0   2   2   2   2   0   2   0   2   0   2   0   2   2   2   0   0   0   0   2   2   2   0   0   0   0   0   0   0   2   2   2   0   0   0   0   2   0   2   0   0   0   2   2   2   0   0   2   2   0   2   2   2   0   2   2   0   2   0   2   2   2   0   0   2   2   0   0   2   2   0   0   2   2   2   2   0   2   0   2   2   2   2   0   2   0   0   0
 MK-2-3                 0   2   0   0   0   0   2   2   0   0   0   0   0   2   2   2   2   0   2   2   2   0   0   0   2   2   0   2   2   0   0   2   2   2   0   2   2   0   0   0   0   0   0   0   0   2   0   0   0   2   2   2   0   0   0   0   2   0   0   0   0   2   2   2   0   0   0   2   0   0   2   2   0   2   2   2   2   2   2   0   2   0   0   0   0   2   0   0   0   0   0   0   2   2   2   2   0   2   2   2   2   0   0   2   0   0   0   2   2   0   0   0   0   2   2   2   2   0   2   0   2   0   2   0   2   2   2   0   0   2   0   2   2   2   0   0   0   0   0   0   0   2   2   2   0   0   0   0   2   0   2   0   0   0   2   2   2   0   0   2   2   2   2   2   2   2   0   2   0   2   0   2   2   2   0   0   2   2   0   2   2   2   0   0   2   0   2   0   0   0   0   2   2   2   2   0   2   2   0   0
 MK-2-4                 0   2   0   0   0   0   2   2   0   0   0   0   0   2   2   2   2   0   0   2   2   0   0   0   2   2   0   2   2   0   2   2   2   2   0   2   0   0   0   0   0   0   0   0   0   2   0   0   0   2   2   2   0   2   0   0   2   0   0   0   0   2   0   0   0   0   0   2   0   2   2   2   0   2   0   0   2   2   2   2   2   0   0   0   0   2   0   0   0   0   0   0   2   2   2   2   0   2   2   2   2   2   0   0   0   0   0   2   2   0   0   0   0   2   2   2   2   0   2   0   2   0   2   2   2   2   2   0   2   2   0   2   2   2   0   2   2   0   0   0   0   2   2   2   0   0   0   0   2   0   2   0   0   0   0   2   2   0   0   2   2   2   2   2   2   2   0   2   0   2   0   2   2   2   0   0   2   2   0   2   2   2   0   0   2   2   2   0   0   0   0   2   2   2   2   0   2   2   0   0
 MK-2-5                 0   2   0   0   0   0   2   2   0   0   0   0   0   2   0   2   0   0   0   2   2   0   0   0   2   2   0   2   2   0   2   2   0   2   2   2   0   2   0   0   0   0   0   0   0   2   0   0   0   0   2   0   2   2   0   0   0   0   0   0   2   2   0   0   2   0   0   2   0   2   2   2   0   2   0   0   2   2   2   2   2   0   0   0   0   2   2   0   2   0   0   0   2   2   2   2   0   0   2   2   2   2   2   0   0   0   0   2   2   0   0   0   2   2   2   0   2   0   2   0   2   0   2   2   2   2   2   0   2   0   0   0   2   2   0   2   2   0   0   2   0   2   2   0   0   0   0   0   2   0   2   0   0   0   0   2   2   0   0   2   0   2   2   2   2   2   0   2   0   2   0   2   2   2   0   0   2   2   0   2   2   2   0   2   2   2   2   0   0   0   0   2   2   2   2   0   2   2   0   0
 MK-2-6                 0   2   0   0   0   0   2   0   0   0   0   0   0   2   0   2   0   0   0   2   2   0   2   0   2   2   0   2   2   0   2   2   0   2   2   0   0   2   0   0   0   0   0   0   0   2   0   0   0   0   2   0   2   0   0   0   2   0   0   0   2   2   0   0   2   0   0   2   0   2   2   2   0   2   0   0   2   2   2   2   2   0   0   0   0   2   2   0   2   0   0   0   2   2   2   2   0   0   2   2   2   2   0   0   0   0   0   2   0   0   0   0   2   2   2   0   2   0   2   0   2   0   2   2   2   2   2   0   2   0   2   0   2   2   0   2   2   0   0   2   0   2   2   0   0   0   0   0   2   0   2   0   0   2   0   2   2   0   0   2   0   2   2   2   2   2   0   2   2   2   0   2   2   2   0   0   2   2   0   2   2   2   2   2   2   2   0   2   0   0   0   0   2   2   2   0   2   2   0   0
 MK-2-7                 2   2   0   0   0   0   2   0   0   0   2   0   0   2   0   2   0   0   0   2   2   0   2   0   2   2   0   2   2   0   2   2   0   2   2   0   0   2   0   0   0   0   0   0   0   0   0   0   0   0   2   0   0   2   0   0   2   0   0   0   2   2   0   0   0   0   0   2   0   2   2   2   2   2   0   2   2   2   2   2   0   0   0   0   0   2   2   0   2   0   0   0   2   2   2   2   0   2   0   2   0   2   0   0   0   0   0   2   0   0   0   0   2   2   2   0   2   2   2   0   2   0   2   2   2   2   2   0   2   0   2   0   2   2   0   2   2   0   0   2   0   2   2   0   0   0   0   0   2   0   2   0   0   0   0   2   2   0   0   2   0   2   2   2   2   2   2   2   2   2   2   2   2   2   0   0   2   2   0   2   2   2   2   2   2   2   0   0   0   0   0   0   2   2   2   0   2   2   0   0
 MK-2-8                 2   2   0   0   0   0   2   0   0   0   2   2   0   2   0   2   0   0   0   2   2   0   2   0   2   2   0   2   2   0   2   2   0   2   2   0   0   2   0   0   0   0   0   0   0   0   0   0   0   2   2   0   0   2   2   0   2   0   0   0   2   2   2   0   0   0   0   2   0   2   2   2   2   2   0   2   2   2   2   2   0   0   0   0   0   0   2   0   2   0   0   0   2   2   2   2   2   2   0   2   0   2   2   0   0   2   0   2   0   0   0   0   2   2   2   0   0   2   2   2   2   2   2   2   2   2   2   0   2   0   0   0   2   2   0   2   2   0   2   2   0   2   2   0   0   0   0   0   2   0   2   0   0   0   0   2   0   0   0   2   0   2   2   2   2   2   2   2   2   2   2   2   2   2   0   0   2   2   0   2   2   2   2   2   2   2   0   0   0   0   0   0   2   2   2   0   2   2   0   0
 MK-2-9                 2   2   0   0   0   0   2   0   0   2   2   2   0   2   0   2   0   0   0   2   2   0   2   0   2   2   0   2   2   0   2   2   0   2   2   0   0   2   0   0   0   2   0   0   0   0   0   0   0   2   2   0   0   2   2   0   2   0   0   0   2   2   0   0   2   0   0   0   0   2   2   2   0   2   0   2   2   2   2   0   0   2   2   0   0   0   2   0   0   2   0   0   2   2   2   2   2   2   0   2   2   2   2   0   0   2   0   2   0   0   0   0   2   2   2   0   0   0   2   2   2   2   2   2   2   2   2   0   2   0   0   0   2   2   0   2   2   0   2   2   0   2   2   0   0   0   0   2   2   0   2   0   0   2   0   2   0   0   0   2   0   2   2   2   2   2   2   2   2   2   2   2   2   2   0   0   2   2   2   2   2   2   2   2   2   2   0   0   0   0   0   0   2   0   2   0   2   2   0   0
 MK-2-10                2   2   0   0   0   0   2   0   0   2   2   2   0   2   0   2   0   0   0   2   2   0   0   0   2   2   0   2   0   0   2   2   0   2   2   0   0   2   0   0   0   2   0   0   0   0   0   0   0   2   2   2   0   2   2   0   2   0   0   0   2   2   0   0   2   0   0   0   0   2   2   2   0   2   0   2   2   2   2   2   0   2   2   0   0   0   2   2   0   2   0   0   2   2   2   2   2   2   0   2   2   2   2   0   0   2   0   2   0   0   0   0   2   0   2   0   0   0   2   2   2   2   2   2   2   2   2   0   2   0   2   0   2   2   0   2   0   0   2   2   0   2   2   0   0   0   0   2   2   0   2   0   0   2   0   2   0   2   0   2   0   2   2   2   2   2   0   2   2   2   2   2   2   2   0   0   2   2   2   2   2   0   2   2   0   2   0   0   0   2   0   0   2   2   2   0   2   2   0   0
 MK-2-11                2   2   0   0   0   0   2   0   0   2   2   2   0   2   0   2   0   0   0   2   2   0   0   0   2   2   0   2   0   0   2   2   0   2   2   0   0   0   0   2   0   2   0   0   0   0   0   0   0   2   2   2   0   2   2   0   2   0   0   0   2   2   2   0   2   2   0   0   0   2   0   2   2   2   0   2   0   2   2   2   0   2   0   0   0   0   2   0   0   2   0   0   2   2   2   2   2   2   0   2   2   2   2   0   2   2   0   2   0   0   0   0   2   0   2   0   0   0   2   2   2   2   2   2   2   2   2   0   2   0   2   0   2   2   0   2   0   0   2   2   0   2   2   0   0   2   0   2   2   0   2   0   0   2   0   2   0   2   0   2   0   2   2   2   0   2   0   0   2   2   2   0   2   2   0   0   2   2   2   2   2   0   2   2   0   2   0   0   0   2   0   0   2   2   2   0   2   2   0   0
 MK-2-12                2   2   0   0   0   0   2   0   0   2   2   2   0   2   0   2   0   0   0   2   2   0   0   0   2   2   0   2   0   0   2   2   0   2   2   0   0   0   0   2   0   0   2   0   0   0   0   0   0   2   2   2   0   2   0   2   2   0   0   0   2   2   2   0   2   2   0   0   0   2   0   2   0   2   0   2   0   2   2   2   0   2   0   0   0   2   2   0   0   2   0   0   2   2   2   2   2   2   0   2   2   2   2   2   2   2   0   2   0   0   0   0   2   0   2   0   0   0   2   2   2   2   2   2   2   2   2   0   2   0   2   0   2   2   2   2   0   0   2   0   0   0   0   2   0   2   0   2   2   2   2   0   0   2   0   2   0   2   0   2   0   2   2   2   2   2   0   0   2   2   2   0   2   2   0   0   0   2   2   2   2   0   2   2   2   2   0   0   0   2   0   0   2   0   2   0   2   2   0   0
 MK-2-13                2   2   0   0   0   0   2   2   0   2   2   2   0   2   0   2   2   0   0   2   2   2   0   0   2   2   0   0   0   0   2   2   0   2   2   0   0   2   2   2   0   0   2   0   0   0   0   0   2   2   2   2   0   0   0   2   2   0   0   0   2   2   2   0   2   2   2   0   0   2   0   2   0   2   0   2   0   2   2   2   0   2   0   0   0   2   2   0   0   2   0   0   0   2   2   2   2   0   0   2   2   2   2   2   2   2   0   2   0   0   0   0   0   0   2   0   0   0   2   2   0   2   2   2   2   2   2   2   2   0   2   0   2   2   2   2   0   0   0   0   0   0   0   2   0   2   0   2   2   2   2   0   0   2   0   2   0   2   0   2   0   2   2   2   2   2   0   0   2   2   2   0   2   2   0   0   2   2   2   2   2   2   2   2   2   2   0   0   2   2   0   2   2   2   2   0   2   2   0   0
 MK-2-14                2   2   2   0   0   0   2   2   0   2   2   2   0   2   0   2   2   0   0   2   2   2   0   0   2   2   0   0   0   0   2   2   0   2   2   0   0   2   2   2   0   2   2   0   0   0   0   0   0   2   2   2   0   0   2   2   2   0   0   0   2   2   2   0   0   2   2   0   0   2   0   2   0   2   0   2   0   2   2   2   0   2   2   0   0   2   2   0   0   2   0   0   2   2   2   2   2   0   0   0   2   2   2   0   2   2   0   2   0   0   2   0   0   0   2   0   0   0   2   2   0   2   2   2   0   2   2   2   2   2   0   0   2   2   2   2   0   0   0   0   0   0   0   2   0   2   0   2   2   2   2   0   0   2   0   2   0   2   0   2   2   2   2   2   2   2   0   0   2   2   2   0   2   2   0   0   2   2   2   2   2   2   2   2   2   2   0   0   2   2   0   2   2   2   0   0   2   2   0   0
 MK-2-15                2   2   2   0   2   0   2   2   0   2   2   2   0   2   0   2   2   0   0   2   2   2   0   0   2   2   0   0   0   0   0   2   0   2   0   0   0   2   0   2   0   2   2   2   0   2   0   0   2   2   2   2   0   0   2   2   2   0   0   0   2   2   2   0   0   2   2   0   0   2   0   2   0   2   2   2   0   0   2   2   0   2   0   0   0   2   0   0   0   2   0   0   2   2   2   2   2   0   0   0   2   2   2   0   2   2   0   0   0   0   2   0   0   0   2   0   2   0   2   2   0   2   2   2   0   2   2   2   2   2   0   0   2   2   2   2   0   0   2   0   0   0   0   2   0   2   0   2   2   2   2   0   0   2   2   2   0   2   0   2   2   2   2   2   2   2   0   0   2   2   2   0   2   2   0   0   2   2   0   2   2   2   2   2   2   2   0   0   2   2   0   2   2   2   0   0   2   2   0   0
 MK-2-16                2   2   2   0   2   0   2   2   0   2   2   2   0   2   0   0   0   0   0   2   2   2   2   0   2   2   0   0   0   0   0   2   0   2   0   0   0   2   0   2   0   2   2   2   0   2   0   0   2   0   2   2   0   0   2   0   2   0   2   0   2   2   2   0   0   2   2   0   0   2   0   2   0   0   2   2   0   0   2   2   0   2   0   0   0   2   0   0   0   2   0   0   2   2   2   2   2   0   0   0   2   2   2   0   2   2   0   0   0   2   2   0   0   0   2   2   2   0   2   2   0   0   2   2   0   2   2   2   2   2   0   0   2   2   2   2   0   0   2   0   0   0   0   2   0   2   0   2   0   2   2   0   0   2   2   2   0   2   0   2   2   2   2   2   2   2   0   0   2   2   2   0   2   2   0   0   2   2   2   2   0   2   2   2   2   2   0   0   2   2   0   2   2   2   0   0   2   2   0   0
 MK-3-1                 0   0   0   2   2   0   2   0   0   0   2   2   0   2   2   2   0   2   0   0   2   0   0   0   2   2   2   2   2   0   2   0   2   0   0   2   2   0   0   2   0   2   0   2   2   0   2   0   2   0   2   0   0   2   2   0   0   0   0   0   0   2   2   2   0   2   0   0   0   0   0   0   2   0   2   2   0   2   0   2   2   0   2   0   0   2   0   0   2   0   2   2   0   2   2   2   2   2   0   0   2   0   0   2   2   2   0   2   2   2   0   0   0   0   0   0   0   2   2   0   0   0   2   0   0   2   0   0   0   2   0   0   0   2   0   2   0   0   0   0   2   2   0   0   0   2   0   2   2   0   0   2   2   0   2   0   2   0   2   0   0   0   2   0   2   0   0   2   2   2   0   2   0   0   0   2   0   0   2   0   2   0   0   0   2   0   0   0   0   0   2   0   2   0   2   2   2   0   0   2
 MK-3-2                 0   0   0   2   0   0   2   0   0   0   2   2   0   2   2   2   0   2   0   0   2   0   0   2   2   2   0   2   2   0   0   0   2   2   2   2   2   0   0   2   0   2   0   2   2   0   0   0   0   0   0   0   0   2   2   0   0   0   0   0   0   2   2   2   0   2   0   0   0   0   0   0   2   0   2   2   0   2   0   2   2   0   0   0   0   2   0   0   2   0   0   2   0   2   2   2   2   0   2   2   2   0   2   2   2   2   0   2   0   2   2   0   0   0   0   0   0   2   2   0   0   2   2   0   0   2   0   0   0   2   0   0   0   2   0   2   0   0   0   2   2   0   0   0   0   2   2   2   2   0   0   2   2   0   2   0   2   0   2   2   0   0   2   2   2   0   0   2   2   2   0   2   0   0   0   2   0   0   2   0   2   2   0   0   2   0   0   0   0   0   2   0   2   0   2   2   2   2   0   2
 MK-3-3                 0   0   0   2   2   0   2   0   0   0   2   2   0   2   0   2   0   2   0   0   2   0   0   2   2   2   0   0   2   2   0   0   2   2   0   2   2   0   0   2   0   2   0   2   2   0   0   0   0   0   0   0   2   2   2   0   0   0   0   2   0   2   2   2   0   2   0   0   0   0   0   0   2   0   2   2   0   0   0   2   2   0   0   0   0   2   0   0   2   0   0   2   0   2   2   2   2   0   2   2   0   0   2   2   2   2   0   2   0   2   0   2   0   0   0   0   0   2   2   0   0   2   2   0   0   2   0   0   0   2   0   0   0   2   0   2   0   0   0   2   2   0   0   0   0   2   2   2   2   0   0   2   2   0   2   0   2   0   2   2   0   0   2   0   2   0   0   0   0   2   0   2   0   0   0   2   0   0   2   0   0   2   0   0   2   0   0   0   0   0   0   2   2   0   2   2   2   2   0   2
 MK-3-4                 0   0   0   2   2   0   2   0   0   0   2   2   0   2   0   2   0   2   0   0   2   0   0   2   2   0   0   0   2   2   0   0   2   2   2   2   2   2   0   2   0   2   0   2   2   0   0   0   0   0   0   0   2   0   2   0   0   0   0   2   0   2   2   2   0   2   0   0   0   0   0   0   2   0   2   2   0   0   0   2   2   0   2   0   0   2   0   0   2   0   0   2   0   2   2   2   2   0   0   2   0   0   2   0   2   2   0   2   0   2   0   2   0   0   0   0   0   2   2   0   0   2   2   2   0   2   0   0   2   2   0   0   2   2   0   0   0   0   0   2   2   0   0   0   0   2   2   2   2   2   0   2   2   0   2   0   2   0   2   2   0   0   2   0   2   2   0   0   0   0   0   2   0   2   0   2   0   0   2   0   0   2   0   0   2   2   0   0   0   0   0   2   2   0   2   2   2   0   0   2
 MK-3-5                 0   0   0   2   2   0   2   0   0   0   2   2   0   2   0   2   0   2   0   0   2   0   0   2   2   0   2   0   2   2   0   0   2   2   2   2   2   0   0   2   0   2   0   2   2   0   0   2   0   0   0   0   2   0   2   0   0   0   0   2   0   2   2   2   0   2   0   0   0   0   0   0   2   0   2   2   0   0   0   2   2   0   2   2   0   2   0   2   2   0   0   2   0   0   0   2   0   0   0   2   0   0   2   0   2   2   0   2   0   2   2   2   0   0   0   0   0   2   2   0   0   2   2   2   0   2   0   0   2   0   0   0   2   2   0   0   0   0   0   2   2   0   0   0   0   2   2   2   0   2   0   0   2   0   0   0   2   0   2   2   2   0   2   0   2   2   0   0   2   0   0   2   0   2   0   2   0   0   2   0   0   2   0   0   2   2   0   0   0   0   0   2   2   0   2   2   2   0   0   2
 MK-3-6                 0   0   0   2   0   0   2   2   0   0   2   2   0   2   0   2   0   2   0   0   2   0   0   2   2   0   2   0   2   2   2   0   2   2   2   2   2   0   0   2   0   2   0   2   2   0   0   2   0   0   0   0   2   0   0   0   0   0   0   0   0   2   2   2   0   2   0   0   0   0   0   0   2   2   2   2   0   0   0   2   2   0   2   2   2   2   2   2   2   0   0   2   0   2   2   2   0   0   0   2   0   0   2   0   2   2   0   2   0   0   2   2   0   0   0   0   0   2   2   0   0   2   2   2   0   2   0   0   0   2   0   0   2   2   0   0   0   0   0   2   2   0   0   0   0   2   2   2   0   2   0   0   2   0   0   0   2   0   2   2   2   0   2   0   2   2   0   0   2   0   0   2   0   0   0   2   0   0   2   0   0   2   0   0   2   2   2   0   0   0   0   0   0   2   0   2   2   0   0   2
 MK-3-7                 0   0   0   2   0   2   2   2   0   0   2   2   2   2   0   2   0   2   0   0   2   0   0   2   2   0   2   2   2   2   2   0   2   2   2   2   2   0   0   2   0   0   0   2   2   0   0   0   0   0   0   0   2   0   2   0   0   0   0   0   0   2   2   2   0   2   0   0   0   2   0   0   2   2   2   2   0   0   0   0   2   0   2   2   2   2   0   2   2   0   0   2   0   2   2   2   0   0   0   2   0   0   2   0   2   2   0   2   0   0   2   2   2   0   0   0   2   2   0   0   0   0   2   2   0   2   0   0   0   2   0   0   2   2   0   0   0   0   0   2   2   0   2   0   0   2   2   2   0   2   0   0   2   0   0   0   2   0   2   0   2   0   2   0   2   2   0   0   2   0   0   2   0   0   0   2   0   0   0   0   0   2   0   2   2   2   2   0   0   0   0   0   0   2   0   2   2   0   0   2
 MK-3-8                 0   0   0   2   0   2   0   2   2   0   0   2   2   2   0   2   0   0   0   0   2   0   0   2   2   0   2   2   2   2   2   0   2   2   2   2   2   0   0   2   0   0   0   2   2   0   0   2   0   0   0   0   2   2   2   0   2   2   0   0   0   2   2   2   0   2   0   0   0   2   0   0   2   2   2   2   2   0   0   2   2   0   2   2   2   2   0   2   2   0   0   2   0   2   2   2   0   0   0   2   0   0   2   2   0   2   0   2   0   0   2   2   2   0   0   0   2   2   0   2   0   0   2   2   0   0   0   0   0   2   2   0   2   2   0   0   0   0   0   2   2   0   2   0   0   2   2   2   0   2   2   0   2   0   0   0   2   0   2   0   0   2   2   2   2   2   0   0   2   0   0   2   0   0   0   2   0   0   0   0   0   2   0   2   2   2   2   0   0   0   2   0   0   2   0   2   2   0   0   2
 MK-3-9                 0   0   0   2   0   2   0   0   2   0   0   2   2   2   0   2   0   0   0   0   2   0   0   2   2   0   2   2   2   2   2   0   2   2   2   2   2   0   0   2   0   0   0   2   2   0   2   2   0   0   0   0   2   2   2   0   2   2   0   0   0   0   0   2   0   0   0   0   0   2   0   0   2   0   2   2   2   0   0   2   2   0   2   2   2   2   0   2   2   0   0   0   0   2   2   2   2   0   0   2   2   0   2   2   0   2   0   2   0   0   2   2   2   0   0   0   2   2   2   2   0   0   2   2   0   0   0   0   0   2   2   0   2   2   0   0   0   0   0   0   2   0   2   0   2   2   2   2   0   2   2   0   2   0   0   0   2   0   2   2   0   2   2   2   2   2   0   2   0   0   0   2   0   0   0   2   2   0   0   0   0   2   0   2   2   2   0   0   0   0   2   0   0   2   0   2   2   0   0   2
 MK-3-10                0   0   0   2   0   0   0   0   2   0   0   2   2   2   0   2   0   0   0   0   2   2   0   2   2   0   2   2   2   0   2   0   0   2   2   2   2   0   0   0   0   0   0   2   2   0   2   0   0   0   0   0   2   2   2   0   2   2   0   0   0   0   0   2   0   0   0   0   0   2   0   0   0   0   2   2   2   0   0   2   0   0   2   2   2   2   0   2   2   0   0   0   0   2   2   2   2   0   2   0   2   0   2   2   2   0   0   2   0   0   2   2   2   0   0   0   2   2   2   2   2   0   2   2   0   0   0   0   0   2   2   0   0   2   0   0   0   0   0   0   2   0   2   0   2   2   2   2   0   2   2   0   2   0   0   0   2   0   2   0   0   2   2   2   2   2   2   2   2   0   0   2   0   0   0   2   2   0   0   0   0   2   0   2   2   0   0   0   0   0   2   0   0   2   0   2   2   0   0   2
 MK-3-11                0   0   0   2   2   0   2   0   2   0   0   2   2   2   0   2   0   0   0   0   2   0   0   2   2   0   2   2   2   0   2   0   0   2   2   2   2   0   0   0   0   0   0   2   2   0   2   2   0   0   0   0   2   2   2   0   2   2   0   0   0   0   0   2   0   0   0   0   0   2   0   0   0   0   2   2   2   0   0   2   0   0   2   2   2   2   0   2   2   0   0   0   0   2   2   2   0   0   2   0   2   0   2   2   2   0   0   0   0   0   2   2   2   0   0   2   2   2   2   2   2   0   2   2   0   0   0   2   0   2   2   2   0   2   0   0   0   0   2   0   2   0   2   0   2   2   2   2   0   2   2   0   2   0   0   0   0   0   2   2   0   2   2   0   2   2   2   2   2   0   2   2   0   0   0   2   2   2   0   0   0   2   0   2   2   0   0   0   0   0   2   0   0   2   0   2   2   2   0   2
 MK-3-12                0   0   0   2   0   0   2   0   2   0   0   2   2   2   0   2   0   0   0   0   0   0   2   2   2   0   2   2   2   0   2   0   0   2   2   2   2   0   0   0   0   0   0   2   2   0   2   2   0   0   0   0   2   2   2   0   2   2   0   0   0   0   0   2   2   0   0   0   0   2   0   2   0   0   2   2   2   2   0   2   0   0   2   2   2   2   0   2   2   0   0   0   0   2   2   2   0   0   0   0   2   2   2   2   2   0   0   0   0   0   2   2   2   0   0   2   0   2   2   2   2   0   2   2   0   0   0   2   0   2   2   2   0   2   0   0   0   0   2   0   2   0   2   0   2   2   2   2   0   2   2   0   2   0   0   0   0   0   2   2   0   2   2   0   2   2   2   2   2   0   2   0   0   0   0   2   2   2   0   0   2   2   0   2   2   0   0   0   0   0   2   0   0   2   0   2   2   2   0   2
 MK-3-13                0   0   0   0   2   0   2   0   2   0   0   2   2   2   0   2   0   0   0   0   0   0   2   0   2   0   2   2   2   0   2   0   0   2   2   2   2   2   0   0   0   0   0   2   2   0   0   2   0   0   0   0   2   2   2   2   2   2   0   0   0   0   0   2   2   0   0   2   0   2   0   2   0   0   0   2   2   2   0   2   0   0   2   2   2   2   0   2   2   0   0   0   0   2   2   2   0   0   0   0   2   2   2   2   2   0   0   0   0   2   2   2   2   0   0   2   0   2   2   2   2   0   2   2   0   0   0   2   0   2   2   2   0   2   0   0   0   0   2   0   2   0   0   0   2   2   2   2   0   0   2   0   2   0   0   0   0   2   2   2   0   2   2   0   2   2   2   0   2   0   2   0   0   0   0   2   2   2   0   0   2   2   0   2   2   0   0   0   0   0   2   0   0   2   0   2   2   2   0   2
 MK-3-14                0   0   0   0   2   0   2   0   2   0   0   2   2   2   0   2   0   0   0   0   0   0   2   0   2   0   2   2   0   0   2   0   0   2   2   2   2   2   0   0   2   0   0   0   2   0   0   2   0   0   0   0   2   2   2   2   2   2   0   0   0   0   0   2   2   0   0   2   2   2   0   2   0   0   0   2   2   2   0   2   0   0   2   2   2   2   0   2   2   0   0   0   0   2   2   0   0   0   2   0   0   2   2   2   2   0   0   0   0   2   2   2   2   0   2   2   0   2   2   2   2   0   0   2   2   0   0   2   2   2   2   2   0   2   0   0   0   0   2   0   2   0   0   0   2   2   2   2   0   0   2   0   2   0   0   0   2   2   2   2   0   2   2   0   2   2   2   0   2   2   2   0   0   0   0   2   2   2   0   0   2   2   0   2   2   0   0   0   0   2   2   0   0   2   0   2   2   2   0   2
 MK-3-15                0   0   0   0   2   0   2   0   2   2   2   2   2   2   0   0   0   0   0   0   0   0   2   0   2   0   0   0   0   0   2   0   2   2   2   2   2   2   0   0   2   0   0   0   2   0   0   2   2   0   0   0   2   2   2   2   2   2   0   0   0   0   0   2   2   0   0   2   2   2   0   2   0   0   0   2   2   2   0   2   0   0   2   2   2   2   0   2   2   0   0   0   0   2   2   0   0   0   2   0   0   2   2   2   2   2   2   2   0   2   0   2   2   0   2   2   0   0   2   2   2   0   0   2   2   0   0   2   2   2   2   2   0   2   0   0   0   0   2   2   2   0   0   0   2   2   2   2   0   0   2   0   2   0   2   0   2   2   2   2   0   2   2   0   2   2   2   0   2   2   2   0   0   0   0   2   2   2   0   0   2   2   0   2   2   0   0   0   0   0   2   0   2   2   0   2   2   0   0   2
 MK-3-16                0   0   0   0   0   0   2   0   2   2   2   2   2   2   0   2   0   0   0   0   2   0   2   0   2   0   0   0   0   0   2   0   2   2   2   2   2   2   0   2   0   0   0   0   2   0   0   2   2   0   0   2   2   2   2   2   2   2   0   2   0   0   0   2   2   0   0   2   2   2   0   2   2   0   0   2   2   2   0   2   0   0   2   2   2   2   0   2   2   0   0   0   0   2   2   0   0   0   2   0   0   0   2   2   0   2   2   2   0   2   0   2   2   0   2   2   0   0   2   2   2   0   0   2   2   0   0   0   0   2   2   2   0   2   0   0   2   0   2   2   2   0   0   0   2   2   2   2   0   0   0   0   2   0   2   0   2   2   2   2   0   2   2   0   2   2   2   0   2   2   2   0   0   2   0   2   2   2   0   0   2   2   0   2   2   0   0   0   2   0   2   0   2   2   0   2   2   0   0   2
 MK-4-1                 0   0   2   2   0   0   2   0   2   2   2   2   0   2   0   2   2   0   2   0   2   2   2   0   0   2   2   0   2   2   0   2   2   0   2   0   0   2   2   0   2   2   2   2   0   2   2   0   2   0   0   2   0   2   0   2   0   2   2   2   0   2   2   0   0   2   0   0   2   0   0   0   2   2   0   0   2   0   0   0   0   0   0   2   0   2   0   2   2   0   2   0   2   0   0   0   0   0   0   2   2   2   0   0   0   0   2   0   2   2   2   0   2   0   0   2   0   0   0   2   0   0   0   2   0   2   2   2   0   0   2   0   0   2   2   2   0   0   0   0   0   2   2   0   0   0   0   0   0   0   2   2   2   2   0   0   0   2   0   0   0   2   2   2   0   0   2   2   0   2   2   2   2   2   0   0   0   2   0   0   2   2   0   2   0   0   2   0   0   0   2   0   2   2   0   2   2   0   0   2
 MK-4-2                 2   0   2   2   0   0   2   0   2   2   2   0   0   2   0   2   2   0   2   0   2   2   2   2   0   2   2   0   2   2   2   2   2   0   2   0   0   2   2   0   2   2   2   2   0   2   2   0   2   0   2   2   0   2   0   2   2   2   2   2   0   2   2   0   0   2   0   0   2   0   0   0   2   2   2   0   2   0   0   2   0   0   0   2   0   2   0   2   2   0   2   0   2   0   0   0   0   0   0   2   2   2   0   0   0   0   2   0   2   2   2   0   2   0   0   2   0   0   0   2   0   0   0   2   0   2   2   2   2   0   2   0   0   2   2   0   0   0   0   0   0   2   2   0   0   0   0   0   0   0   2   2   2   2   0   0   0   2   0   0   0   0   2   2   0   2   2   2   0   2   2   2   2   0   0   0   0   2   0   2   2   2   0   2   0   0   2   0   0   0   2   0   2   0   0   2   2   0   0   0
 MK-4-3                 0   0   2   2   0   0   2   0   2   2   2   0   0   2   0   0   2   0   2   0   2   2   2   2   0   2   2   0   2   2   2   2   2   0   2   0   0   2   2   0   2   2   2   2   0   2   2   0   2   0   2   2   0   2   0   2   2   2   2   2   0   2   2   0   0   2   0   0   2   0   0   0   2   2   0   0   2   0   0   2   0   0   0   2   0   2   2   2   2   0   2   0   2   0   0   0   0   2   0   0   2   2   0   0   0   0   0   0   2   2   2   0   2   2   0   0   0   0   0   2   0   0   0   2   0   2   2   2   2   2   2   0   2   2   2   0   0   0   0   0   0   2   2   2   0   0   0   0   0   0   2   2   2   2   0   0   0   2   0   0   0   0   0   2   0   2   2   2   0   2   2   0   2   0   0   0   0   2   2   2   2   2   0   2   0   0   2   0   0   2   2   0   2   0   0   2   2   0   0   0
 MK-4-4                 0   2   2   2   0   0   2   0   0   2   2   0   0   2   0   0   2   0   2   0   2   2   2   2   0   2   2   0   2   2   2   2   2   0   0   0   0   2   2   0   2   2   2   2   0   2   2   0   2   0   2   2   0   2   0   2   2   2   2   2   0   2   2   0   0   2   0   0   2   0   0   0   2   2   0   0   2   0   0   2   0   0   0   2   0   2   2   2   2   0   0   0   2   0   2   0   0   2   0   0   2   2   0   0   2   0   0   0   2   2   2   0   2   2   0   0   2   0   0   2   0   0   0   0   2   2   2   2   2   2   2   0   2   2   2   2   0   0   0   0   0   2   2   2   0   0   0   0   0   0   2   2   2   2   0   0   0   2   0   0   0   0   0   2   0   0   2   0   0   2   2   0   2   0   0   0   0   2   2   2   2   2   0   2   0   0   2   0   0   2   0   0   2   0   0   2   2   0   0   0
 MK-4-5                 0   2   2   2   0   0   2   2   0   0   2   0   0   0   0   0   2   0   2   0   2   2   2   2   0   2   2   0   2   2   2   2   2   0   0   0   0   2   2   0   2   2   2   0   0   2   2   0   2   0   2   2   2   2   0   0   0   2   2   2   0   2   2   0   0   0   0   0   2   0   0   0   2   2   0   2   2   0   0   2   2   0   0   2   0   2   2   2   2   0   0   0   2   0   2   0   0   2   0   0   2   2   0   0   2   0   0   0   2   2   2   2   2   2   0   0   2   0   0   0   0   0   0   0   2   2   2   2   2   2   0   0   2   2   2   2   0   0   2   0   2   2   2   2   0   0   2   0   0   0   2   2   2   2   0   0   0   2   0   0   0   0   0   2   0   0   2   0   0   2   2   0   2   0   2   2   2   2   2   2   2   2   2   2   0   0   0   0   0   2   0   2   2   0   0   2   2   0   0   0
 MK-4-6                 0   2   2   2   0   0   2   2   0   0   2   0   0   2   0   0   2   0   0   0   2   2   2   2   0   2   2   0   2   2   2   2   2   0   0   0   0   2   2   0   2   2   2   0   0   2   2   0   0   0   2   2   2   2   0   0   0   2   2   2   2   2   2   0   0   0   0   0   2   0   0   0   0   2   0   2   2   0   0   2   2   0   0   2   0   2   2   2   2   2   0   2   2   0   2   0   0   2   0   0   2   2   0   0   2   0   0   0   2   0   0   2   2   2   0   0   2   0   2   0   0   0   0   2   2   0   2   2   2   2   0   0   2   2   2   2   0   0   2   0   2   2   2   2   0   0   2   2   0   0   2   2   2   2   0   2   0   2   0   0   0   0   0   2   0   0   2   0   0   2   2   0   2   0   2   2   2   2   2   2   2   2   0   2   0   0   0   0   0   2   0   2   2   0   0   2   2   0   0   0
 MK-4-7                 0   2   2   2   2   0   2   2   0   0   2   0   0   2   0   0   2   0   0   0   2   2   2   2   0   2   2   0   2   2   2   2   2   0   0   0   0   2   2   0   2   2   2   2   0   2   0   0   0   0   2   2   2   2   0   0   0   2   2   2   2   2   2   0   0   0   0   0   2   0   0   0   0   0   0   2   2   0   0   2   2   0   0   2   0   2   2   2   2   2   0   2   2   0   2   0   0   2   0   0   2   0   2   0   2   0   0   0   2   0   0   2   2   0   0   0   2   0   2   0   0   0   0   2   2   0   0   2   2   2   0   0   2   2   2   2   0   0   2   0   2   2   2   2   0   0   0   2   0   0   2   2   2   2   0   2   0   2   2   0   0   0   0   2   0   0   2   0   0   0   2   0   0   0   2   2   2   2   2   2   2   2   0   2   0   0   0   0   0   2   0   2   2   0   2   2   2   0   0   2
 MK-4-8                 0   0   2   2   2   0   2   2   0   0   0   0   0   2   0   2   2   0   2   0   2   2   2   0   0   2   2   0   2   2   2   0   0   0   0   0   0   2   2   0   2   2   0   2   0   2   0   0   0   2   2   2   2   2   2   0   0   0   2   2   2   2   2   0   0   0   0   2   2   0   0   0   0   0   0   2   2   0   0   2   2   0   0   2   0   0   2   2   2   2   0   2   2   0   2   0   0   2   0   2   2   0   2   2   2   0   0   2   2   0   0   0   2   0   0   0   0   0   2   0   0   2   0   0   2   0   0   2   2   2   0   0   2   0   2   2   0   0   2   0   2   2   2   2   0   0   0   2   0   0   2   2   2   2   0   2   0   2   2   0   0   0   0   2   0   0   2   0   0   0   2   0   0   0   2   2   2   0   2   2   2   2   0   2   0   0   0   0   0   2   0   2   2   0   2   2   2   0   0   2
 MK-4-9                 0   0   2   2   2   0   2   2   0   0   0   0   0   2   0   2   2   2   2   0   2   2   2   2   0   2   2   0   0   2   2   0   0   0   2   0   0   2   2   0   2   2   0   2   0   0   0   0   2   2   2   2   2   2   2   0   0   0   2   2   2   2   2   0   0   0   0   2   2   0   0   0   0   0   0   2   2   0   0   2   2   0   0   2   0   0   2   2   2   2   0   2   0   0   2   0   0   2   0   2   2   0   2   2   2   2   0   2   2   0   0   0   2   0   0   0   0   0   2   0   0   2   0   0   2   0   0   2   0   2   0   0   2   0   2   2   0   0   2   0   2   2   2   0   2   2   0   2   0   0   0   2   0   2   2   2   0   2   0   0   0   0   0   0   0   0   2   2   0   0   2   0   2   0   0   2   2   0   0   2   2   2   0   2   0   0   2   0   0   2   0   2   2   2   2   2   2   0   2   2
 MK-4-10                0   0   2   2   2   0   2   2   0   0   0   2   0   2   0   2   2   2   2   2   2   0   2   2   0   2   2   0   0   2   0   0   0   0   2   0   0   2   2   2   2   2   0   2   0   0   0   0   2   2   2   2   2   2   2   0   0   0   2   2   2   2   2   0   0   0   0   2   2   0   0   0   0   0   0   2   2   0   0   2   2   0   0   2   0   0   2   2   2   2   0   2   2   0   2   0   0   2   0   2   2   0   2   2   2   2   0   2   2   0   0   0   2   0   0   0   0   0   2   0   0   2   2   0   2   0   0   2   0   2   0   0   2   0   2   2   0   0   2   0   2   2   2   0   2   2   2   2   0   0   0   2   0   2   2   0   0   2   0   0   0   2   0   0   0   0   0   0   0   0   2   2   0   0   2   2   0   0   0   0   2   0   0   2   0   0   2   0   2   2   2   2   2   2   2   2   2   0   2   2
 MK-4-11                0   0   0   2   2   0   2   2   0   0   0   2   0   2   0   2   2   2   2   2   2   0   2   2   0   2   0   0   0   2   0   0   2   0   2   0   0   2   2   2   0   2   0   2   0   0   0   0   2   2   2   2   2   0   2   0   0   0   0   2   2   2   2   0   0   0   0   0   2   0   0   0   0   0   0   2   2   0   2   2   2   0   0   2   0   0   2   2   0   2   0   2   2   0   2   0   0   2   0   2   2   0   2   2   0   0   0   2   2   0   2   0   2   0   0   0   0   0   2   0   0   2   2   0   0   0   0   2   0   2   0   0   2   0   2   2   0   0   2   0   2   2   2   0   2   2   2   2   0   0   0   2   0   2   0   0   0   2   0   2   0   2   0   0   0   0   0   0   0   0   2   0   2   0   2   2   0   0   0   0   0   0   0   2   0   0   2   0   2   2   2   0   2   2   2   2   2   0   2   2
 MK-4-12                0   0   2   0   2   0   2   2   0   0   0   2   0   0   0   2   2   2   2   2   2   2   2   2   0   2   0   0   0   0   0   0   2   0   2   0   0   2   2   2   0   2   0   2   0   0   0   0   2   2   2   2   0   0   2   2   0   0   0   2   2   0   0   0   0   0   0   0   2   0   2   0   2   0   2   2   2   0   2   2   2   0   0   2   0   0   2   0   0   2   0   2   2   2   2   0   0   2   0   2   2   0   2   2   0   0   0   2   2   2   2   0   2   0   0   2   0   0   2   0   0   2   2   0   0   0   0   2   0   2   0   0   2   0   2   0   0   0   2   0   2   2   2   2   0   2   2   2   0   0   0   2   0   2   0   0   0   2   0   2   0   2   0   0   0   0   2   0   0   0   2   0   2   0   2   2   0   0   0   0   0   0   0   0   2   0   2   0   0   2   2   0   2   2   2   2   2   0   2   2
 MK-4-13                0   0   2   0   2   2   2   2   0   0   0   2   0   0   0   2   2   2   2   2   2   2   2   2   0   2   0   0   0   0   0   0   2   0   2   0   0   2   2   2   0   2   0   2   0   0   0   0   2   2   2   2   0   0   2   2   0   0   0   2   2   0   0   0   0   0   0   0   2   0   2   0   2   0   2   2   0   0   2   2   2   0   0   2   2   0   2   0   0   2   0   2   2   2   2   0   0   2   0   2   2   0   2   2   0   0   0   2   2   2   2   0   2   0   0   2   0   0   2   0   0   2   2   0   0   0   0   2   2   2   0   0   2   0   2   0   0   0   2   0   2   2   2   2   0   2   2   2   0   0   0   2   2   2   0   0   0   2   0   0   0   2   0   0   0   0   2   0   0   0   2   0   2   0   2   2   0   0   0   0   0   0   0   0   2   2   2   0   0   2   2   0   2   2   2   2   2   0   2   2
 MK-4-14                0   0   2   0   2   0   2   2   0   0   0   2   0   0   0   2   0   2   2   2   0   2   2   2   0   2   0   0   0   0   2   0   2   0   2   0   0   2   2   2   0   2   0   2   0   0   0   0   2   0   2   2   0   0   2   2   0   0   0   2   2   0   0   0   2   0   0   0   2   0   2   0   2   0   2   2   0   0   2   2   2   0   0   2   2   0   2   0   0   2   0   2   2   2   2   0   0   2   0   2   2   0   2   2   0   0   0   2   2   2   2   0   2   0   0   0   0   0   2   0   0   0   2   0   0   0   2   2   2   2   0   0   2   0   2   0   0   0   2   0   2   2   2   2   0   0   2   2   0   0   0   2   2   2   0   2   0   2   2   0   0   2   0   0   0   2   2   0   0   0   2   0   2   0   2   2   0   0   0   0   0   0   0   0   2   2   2   0   0   2   2   0   2   2   2   2   2   0   2   2
 MK-4-15                2   0   2   0   2   0   2   2   0   2   2   0   0   0   0   2   0   2   2   0   0   2   2   2   0   2   0   0   0   0   2   0   2   0   2   0   2   2   2   2   0   2   0   2   0   0   2   0   2   0   2   2   0   0   2   2   0   0   0   2   2   0   0   0   0   0   0   0   2   0   2   0   0   0   0   2   2   0   2   2   2   0   0   2   2   0   2   0   0   0   2   2   2   2   2   0   2   2   0   2   2   0   2   2   0   0   0   0   2   2   2   0   2   0   0   0   2   0   2   0   0   0   2   0   0   0   2   2   0   2   0   2   2   0   2   0   0   0   2   0   2   2   2   0   0   0   0   2   0   0   0   0   2   2   0   0   0   2   2   0   0   2   0   0   0   2   2   0   0   0   2   0   2   0   2   2   0   2   0   0   0   0   0   0   0   2   2   2   0   2   2   0   0   2   2   2   2   0   2   2
 MK-4-16                2   0   2   0   0   0   2   2   0   2   2   0   0   0   0   2   0   2   2   0   0   2   2   2   0   2   0   2   0   0   2   0   2   0   2   0   2   2   2   2   2   2   0   2   0   0   2   2   0   0   2   2   0   0   2   2   0   0   0   2   2   0   0   0   0   0   0   0   0   0   2   0   0   0   2   2   2   0   2   0   2   0   0   2   2   0   2   0   0   0   2   2   2   2   2   0   2   2   0   2   2   2   2   2   0   0   0   0   2   2   2   0   0   0   2   0   2   0   2   0   0   0   2   0   0   0   2   2   0   2   0   2   2   0   2   0   0   0   2   0   2   2   2   0   0   0   0   2   2   0   0   0   2   2   2   0   0   2   2   0   0   2   0   0   0   2   2   0   0   0   2   2   2   0   2   2   0   2   0   2   0   0   0   0   0   2   2   2   0   2   2   0   0   2   0   2   2   0   2   2
 MK-5-1                 2   0   2   0   2   0   2   2   0   0   2   0   2   0   0   0   0   2   0   2   0   0   0   0   0   2   0   2   2   0   2   0   0   0   2   0   2   0   0   0   2   0   0   2   0   2   2   2   2   0   2   2   2   0   2   2   2   2   2   2   0   2   2   0   2   0   2   2   0   2   2   2   2   0   2   2   2   0   0   0   2   2   0   0   2   2   2   2   2   0   2   0   0   2   0   0   2   0   2   0   0   2   0   2   0   2   2   2   0   0   0   2   2   2   2   0   2   0   2   0   0   0   2   2   0   2   2   2   0   2   2   0   0   0   2   2   2   0   2   2   0   2   0   0   0   2   2   2   2   2   2   2   2   2   0   2   0   0   0   2   0   0   2   2   0   2   2   2   2   0   0   2   0   2   2   2   0   0   0   0   2   2   0   0   0   2   0   2   0   0   2   0   0   0   2   0   2   2   2   0
 MK-5-2                 2   0   2   0   0   0   2   2   0   0   2   0   2   0   0   0   0   2   0   2   0   0   0   2   0   2   0   2   2   0   2   0   0   0   2   0   2   0   0   0   2   0   0   0   0   2   2   2   2   0   2   2   2   0   2   2   2   2   2   2   0   2   2   0   0   0   2   2   0   2   2   2   2   0   2   2   2   0   0   0   2   2   0   0   2   2   2   2   2   0   0   0   0   2   0   0   2   0   2   0   0   2   0   2   2   2   2   2   0   0   0   2   2   2   2   0   0   0   2   2   0   0   2   2   0   2   2   2   0   2   2   0   0   0   2   2   2   0   2   2   2   2   0   0   0   2   2   2   2   2   2   2   2   2   0   2   0   0   0   2   0   0   2   0   0   2   2   2   2   0   2   2   0   0   2   2   0   0   0   0   2   2   0   0   2   0   0   2   0   0   2   0   0   0   2   0   2   2   2   0
 MK-5-3                 2   0   0   0   0   0   2   2   0   0   2   0   2   0   0   0   0   0   0   2   0   0   0   2   0   2   0   2   2   0   2   0   0   0   2   0   2   0   0   0   2   2   0   0   0   2   0   2   2   0   2   2   2   0   2   2   0   2   2   2   0   2   2   0   0   0   0   2   0   2   2   2   0   0   2   2   2   0   0   0   2   2   0   0   0   2   0   0   2   0   0   0   0   2   0   0   2   0   2   0   0   2   0   2   2   2   2   2   2   2   0   2   2   2   2   0   0   0   2   2   0   0   2   0   0   2   2   2   0   2   2   0   0   0   2   0   2   0   2   2   2   2   0   0   0   2   2   2   2   2   2   2   2   2   0   2   0   0   0   2   0   2   2   0   0   2   2   2   2   0   2   2   2   0   2   2   2   0   0   2   2   2   0   0   2   0   0   2   0   0   2   0   2   0   2   0   2   2   2   0
 MK-5-4                 2   0   0   0   0   0   2   2   0   0   2   0   0   0   0   0   0   0   0   2   0   0   2   2   0   0   0   2   2   0   2   0   0   0   0   0   2   0   0   0   2   2   0   0   0   2   0   2   0   2   2   2   2   0   2   2   0   2   2   2   0   2   2   0   0   0   0   2   0   2   2   2   0   0   2   2   2   0   0   0   2   2   0   0   0   2   0   0   2   0   0   0   0   2   0   0   2   0   2   0   0   2   0   2   2   2   0   2   0   2   0   2   2   2   2   2   0   0   2   2   0   0   2   0   2   2   2   2   0   2   2   0   0   0   2   0   2   0   2   2   2   2   0   0   0   2   2   2   2   2   2   0   0   2   0   2   0   0   0   2   2   2   2   0   0   2   2   2   2   0   2   2   2   0   2   2   2   0   0   2   2   2   0   0   2   0   0   2   0   0   2   0   2   0   2   0   2   2   2   0
 MK-5-5                 0   2   0   0   2   0   2   2   0   0   2   2   0   0   0   0   0   0   0   2   0   0   2   2   0   0   0   2   2   0   2   0   0   0   0   0   2   0   0   0   2   2   0   2   0   2   0   2   0   2   2   2   2   0   2   2   0   2   0   2   0   2   2   0   0   0   2   2   0   2   2   2   0   2   2   2   2   0   0   2   2   2   0   0   0   2   0   0   2   0   0   0   0   0   0   0   2   0   2   0   0   0   0   2   2   2   0   2   0   2   0   2   2   2   2   2   0   0   2   2   0   0   2   0   2   0   2   2   2   2   2   0   0   0   2   0   0   0   2   0   2   2   0   0   0   2   2   2   2   2   2   0   0   2   2   2   0   0   2   2   2   2   2   0   2   2   2   2   2   0   2   2   2   0   2   2   2   0   0   2   2   2   0   0   2   0   0   2   0   0   2   0   2   0   0   0   2   2   2   0
 MK-5-6                 0   2   0   0   2   0   2   0   0   0   2   2   0   0   0   0   0   0   0   2   0   0   2   0   0   0   0   2   2   0   2   0   2   0   0   0   2   0   0   0   2   2   0   2   0   2   0   2   0   2   0   2   2   0   2   2   0   2   0   2   0   2   2   0   2   0   2   2   0   2   2   2   0   2   2   2   2   0   0   2   2   2   0   2   0   2   0   0   2   0   0   0   0   0   2   0   2   2   2   0   0   2   0   2   2   2   0   2   0   0   0   2   2   2   2   2   0   0   2   2   0   0   2   0   2   0   2   2   2   2   2   0   0   0   2   0   0   2   0   0   2   2   0   2   0   2   2   2   2   2   0   0   0   2   2   2   0   2   2   2   2   2   2   0   0   0   2   2   2   0   2   2   2   0   2   2   2   0   0   2   2   2   0   0   2   2   0   2   0   0   2   0   2   2   0   2   2   0   2   0
 MK-5-7                 0   2   0   0   2   0   2   0   0   0   2   2   0   0   0   0   0   0   0   2   2   0   0   0   0   0   0   2   2   0   2   0   2   0   0   0   2   0   0   0   2   2   0   0   0   0   0   2   2   2   0   2   2   0   2   2   0   2   0   2   0   2   0   0   2   2   2   2   0   2   2   2   0   2   0   2   2   0   2   2   0   2   0   2   0   2   0   0   2   2   0   2   0   0   2   0   2   2   2   0   2   2   0   2   2   2   0   2   0   0   2   2   2   2   2   2   0   0   2   2   2   0   0   0   2   0   2   0   2   2   2   0   0   0   2   0   0   0   0   0   2   0   2   2   0   2   2   2   2   2   2   0   0   2   2   2   0   2   2   2   2   2   2   0   0   0   2   2   2   2   2   2   2   0   2   2   2   0   0   2   2   2   0   0   2   2   0   2   0   0   2   2   2   2   0   2   2   0   2   0
 MK-5-8                 0   2   0   0   2   0   2   0   0   0   0   2   0   0   0   0   0   0   0   2   0   0   0   0   0   0   0   2   2   0   2   0   2   0   0   0   2   0   0   0   2   0   0   0   0   0   0   2   2   2   0   2   2   0   2   2   0   2   0   2   0   2   0   0   2   0   2   2   0   2   2   0   0   2   0   0   2   0   2   2   0   2   0   2   0   2   0   0   2   0   0   2   0   0   2   0   2   2   2   0   2   2   0   2   2   2   0   2   0   0   2   2   2   2   2   2   0   0   2   2   2   0   0   0   2   0   2   0   2   2   2   0   0   0   2   0   0   0   0   0   2   0   2   0   0   2   0   2   2   2   2   0   0   2   2   0   2   2   0   2   2   2   2   0   0   0   2   0   2   2   2   2   2   0   2   2   2   0   2   2   2   2   0   0   2   2   0   2   0   0   2   2   2   2   0   2   2   0   2   0
 MK-5-9                 0   2   0   0   2   0   2   2   0   0   0   2   2   0   0   0   0   0   2   2   0   0   0   0   0   0   2   2   0   0   2   0   0   0   0   0   2   0   0   0   2   0   0   0   0   0   0   2   2   2   0   2   2   0   2   2   0   2   0   0   2   2   0   0   2   0   2   2   0   2   2   0   0   2   0   0   0   0   2   2   0   2   2   2   0   2   0   0   2   0   0   2   0   0   0   0   2   2   2   0   2   2   0   2   2   2   0   2   0   0   2   2   2   2   2   2   0   0   2   2   2   0   0   0   2   0   2   0   2   2   2   0   0   0   2   0   0   2   0   2   2   0   2   0   0   2   0   2   2   2   2   0   0   2   2   0   2   2   2   2   2   2   2   0   0   0   2   0   2   2   2   2   2   0   2   2   2   0   2   2   2   2   0   0   2   2   0   2   0   2   2   2   2   2   0   2   2   0   2   0
 MK-5-10                2   2   0   0   2   0   2   0   0   0   0   2   2   0   0   0   0   0   2   2   0   0   0   0   2   0   2   2   0   0   0   0   0   0   0   0   2   0   0   0   2   2   0   0   0   0   0   2   0   2   2   2   2   0   2   2   0   2   0   0   2   2   0   0   2   0   2   2   0   2   2   0   0   2   0   0   0   0   2   2   0   2   2   2   0   2   0   0   2   2   0   2   0   0   0   0   2   2   2   0   2   2   0   2   2   2   0   2   0   2   2   2   2   2   2   2   0   0   0   0   2   0   0   0   0   0   2   0   2   2   2   2   0   0   2   0   0   0   0   2   2   2   2   0   0   0   0   2   2   2   2   0   0   2   2   0   2   0   2   2   2   2   2   2   0   0   2   0   2   2   2   2   2   0   2   2   2   0   2   0   2   2   0   0   2   2   0   2   0   2   2   2   2   2   0   2   2   0   2   0
 MK-5-11                0   2   0   0   2   0   2   0   0   0   0   2   2   0   0   2   0   0   0   2   0   0   0   0   2   0   0   2   0   0   0   0   0   0   0   0   2   0   0   0   2   2   0   0   0   0   0   2   0   2   2   2   2   0   2   2   0   2   0   0   2   2   0   0   2   0   2   2   0   2   2   0   0   2   0   0   0   2   2   2   0   2   2   2   0   2   0   0   2   2   0   2   0   0   0   0   0   2   2   0   2   2   0   2   2   2   0   2   0   2   2   2   2   2   2   2   0   0   0   0   0   2   0   0   0   0   2   0   2   2   2   2   0   0   2   0   2   0   0   2   0   2   2   0   2   0   0   0   2   2   2   0   0   2   2   0   2   0   0   2   2   2   2   2   0   0   2   0   2   2   2   2   2   0   2   2   2   0   2   0   2   2   0   0   2   2   0   2   0   2   2   2   2   2   0   2   2   0   2   0
 MK-5-12                2   2   0   0   2   0   2   0   0   0   0   2   2   0   0   2   0   2   0   2   0   0   0   0   2   0   0   2   0   0   0   0   0   2   0   0   2   0   0   0   2   2   0   0   0   0   0   2   0   2   0   2   2   0   2   2   0   2   0   0   0   2   0   0   2   0   2   2   0   2   2   0   0   2   0   0   0   2   0   2   0   2   0   0   0   2   0   2   2   2   0   2   0   0   0   0   2   2   2   0   2   0   0   2   2   2   0   2   0   2   2   0   2   2   0   2   0   0   0   0   0   2   0   2   2   0   2   0   0   2   2   2   0   0   2   0   2   0   0   2   0   2   2   0   2   0   0   0   2   2   2   0   0   2   2   0   2   0   2   2   2   2   2   2   0   0   2   0   0   2   0   2   2   0   2   2   2   2   0   0   2   2   0   0   2   2   0   2   0   2   0   2   2   2   0   2   2   0   2   0
 MK-5-13                2   2   2   0   2   0   2   0   0   0   0   2   2   2   0   2   0   2   0   0   2   0   0   0   2   0   0   2   0   0   0   0   0   2   0   0   2   2   0   0   2   2   0   0   0   0   0   2   0   2   0   2   2   0   2   2   0   2   0   0   0   2   0   0   2   0   0   2   2   0   2   0   2   2   0   2   0   2   0   2   0   2   0   0   0   2   0   2   2   2   2   2   0   0   0   0   2   2   2   0   2   0   0   2   2   2   0   2   2   0   2   0   2   2   0   2   0   0   0   0   0   2   0   0   2   0   2   0   2   2   2   2   0   0   2   2   2   0   0   2   0   2   2   0   2   0   0   0   2   2   2   0   0   2   2   0   2   0   2   2   2   0   2   2   2   0   2   2   0   2   0   0   2   0   2   2   0   2   0   0   2   2   0   0   2   2   0   2   2   2   0   2   2   2   2   2   2   2   0   2
 MK-5-14                2   2   2   0   2   0   2   0   0   0   0   2   0   2   0   2   2   2   0   0   2   0   0   0   2   0   0   2   0   0   0   0   0   2   0   0   2   2   0   2   2   0   0   0   0   0   0   2   0   2   0   0   2   0   2   2   0   2   2   0   0   2   0   0   2   0   0   2   2   0   2   0   2   2   0   2   0   2   0   2   0   2   0   0   0   2   2   2   0   2   2   2   0   0   2   0   2   2   0   0   2   2   2   2   2   2   0   2   0   0   2   2   2   2   0   2   0   0   0   0   0   2   0   0   2   0   2   0   0   2   0   2   2   0   2   2   2   0   0   2   0   2   2   0   0   0   0   0   2   2   2   0   0   2   2   0   2   0   2   2   2   0   2   0   2   0   2   2   0   2   0   0   2   2   2   0   0   2   0   0   2   2   0   0   2   2   0   2   2   2   0   2   2   2   2   2   2   2   0   2
 MK-5-15                2   2   0   0   2   0   2   0   0   2   0   2   0   0   0   2   2   2   0   0   2   0   0   2   2   0   0   0   0   0   0   0   0   2   2   2   0   2   0   2   0   0   2   0   2   0   0   2   0   2   0   2   2   0   2   2   0   2   2   0   0   2   0   0   2   0   0   0   2   2   2   0   0   2   0   2   0   2   2   2   0   2   0   0   0   2   2   2   0   2   2   2   0   0   2   2   2   2   0   2   2   2   0   2   2   2   2   2   0   0   0   2   2   2   0   2   0   0   0   0   2   2   0   0   2   2   2   0   2   2   0   2   2   0   2   2   2   0   0   2   2   2   2   0   2   0   0   0   2   2   2   0   0   2   2   0   2   0   2   0   2   0   2   0   2   2   2   2   2   2   0   0   2   2   2   0   0   2   0   0   2   2   0   0   2   2   0   2   2   2   0   2   2   2   0   2   2   2   0   2
 MK-5-16                2   2   0   0   2   0   2   0   0   2   0   2   0   0   0   2   2   2   0   0   2   0   0   2   2   0   0   0   0   0   0   0   2   2   2   2   0   0   0   2   0   0   2   0   2   0   0   2   0   2   0   2   0   0   2   2   0   2   2   2   0   0   0   0   2   0   0   0   2   2   2   0   0   2   0   0   0   2   2   2   0   2   0   0   0   2   2   2   0   2   2   2   0   0   2   2   2   2   0   2   2   2   0   2   0   2   2   2   0   2   0   2   2   2   0   2   2   0   0   0   2   2   0   0   2   0   2   0   2   2   0   2   2   0   2   2   2   2   0   2   2   2   2   0   2   0   0   0   2   0   2   0   0   2   2   0   2   0   2   0   2   0   2   0   2   2   2   2   2   2   0   0   2   2   2   0   0   2   0   0   2   2   0   0   2   0   0   2   2   2   0   0   2   2   0   2   2   2   0   2
 MK-6-1                 0   2   2   2   2   2   2   2   0   0   2   2   2   0   2   2   2   0   2   0   0   2   2   2   2   2   0   0   2   0   2   0   0   2   0   0   2   0   2   0   0   0   2   2   2   2   2   0   0   2   2   0   2   0   2   0   2   2   2   2   0   2   0   2   2   2   2   2   2   2   2   0   2   0   0   0   2   0   0   0   2   0   0   0   2   0   0   0   2   0   0   2   0   2   0   0   2   0   2   0   0   0   2   0   2   2   0   0   2   2   2   2   2   2   0   0   0   2   2   0   0   0   2   0   0   2   2   0   2   2   2   2   2   0   0   0   0   0   2   0   0   2   0   0   0   0   0   2   2   0   2   0   0   0   0   2   0   0   2   2   2   2   2   0   2   2   2   2   0   2   0   0   0   0   2   2   0   2   2   0   2   2   0   2   0   2   2   0   0   2   0   2   0   0   2   2   2   0   2   2
 MK-6-2                 0   2   2   2   2   2   2   2   0   0   2   2   2   0   2   2   0   0   2   0   0   2   2   2   0   2   0   0   2   0   2   0   0   2   0   0   2   0   2   0   0   0   2   2   2   2   2   0   0   0   2   0   0   0   2   0   2   0   2   2   0   2   0   2   2   2   2   2   2   2   2   0   2   0   0   0   2   0   0   0   2   0   0   0   0   0   0   0   2   0   0   2   0   2   0   0   2   0   2   2   0   0   2   0   2   2   2   0   2   2   2   0   2   2   0   2   0   2   2   0   0   2   2   0   0   2   2   0   2   2   2   2   0   2   2   0   0   0   2   0   0   2   0   0   0   0   0   2   0   0   2   0   0   0   0   2   0   0   2   2   2   2   2   0   2   2   2   2   0   2   0   0   0   0   2   2   0   0   2   0   2   2   0   2   0   2   2   0   0   2   0   0   0   0   2   2   2   0   2   2
 MK-6-3                 0   2   2   2   2   2   2   2   2   0   2   2   2   0   2   2   0   0   2   0   0   2   2   2   0   2   0   0   2   0   2   0   0   2   0   0   2   0   2   0   0   0   2   2   0   2   2   0   0   0   2   0   0   0   2   0   2   0   2   2   0   2   0   2   2   2   2   2   2   2   2   0   2   0   0   0   2   0   0   0   2   0   2   0   0   0   0   0   2   0   0   2   0   2   0   0   2   0   2   2   0   0   2   0   2   2   2   0   2   2   2   0   2   2   0   2   0   2   2   0   0   0   2   0   0   2   2   0   2   2   2   2   0   2   2   0   0   0   2   0   0   2   0   0   0   0   0   2   0   0   2   2   0   0   0   2   0   0   0   2   2   2   2   0   2   2   2   2   0   2   0   0   0   0   2   0   0   0   2   0   2   2   0   2   0   0   2   0   0   2   0   0   0   0   2   2   2   0   0   2
 MK-6-4                 0   2   2   2   2   2   2   2   2   2   0   2   2   0   2   2   0   0   2   0   0   2   2   2   0   2   0   0   2   0   2   0   0   2   0   0   0   0   2   0   0   0   2   2   0   2   0   0   0   0   2   0   0   0   2   0   2   0   2   2   0   2   0   2   2   2   2   0   2   2   2   0   2   2   0   2   2   0   0   0   0   0   2   0   0   0   0   0   2   0   0   2   0   2   0   0   2   2   2   2   0   0   2   2   2   2   2   0   2   2   2   0   2   2   0   2   0   2   2   0   0   0   2   0   0   2   2   0   2   2   2   2   2   2   2   0   0   0   2   0   0   2   0   2   0   0   0   2   0   0   2   0   0   0   0   2   0   2   0   2   2   2   2   0   2   2   2   2   2   2   0   0   0   0   2   0   0   0   2   0   2   2   0   2   0   0   2   0   0   2   0   0   0   0   2   2   2   0   0   2
 MK-6-5                 0   2   2   2   2   2   2   2   2   0   0   2   0   0   2   0   0   2   0   0   0   2   0   2   0   2   0   0   2   0   2   0   0   2   0   0   0   0   2   0   0   0   2   2   0   0   0   0   2   0   2   2   0   0   2   0   2   0   2   2   0   2   0   0   0   2   2   0   0   2   2   0   2   2   0   2   2   0   0   0   0   0   2   0   0   0   0   0   0   0   0   2   0   2   0   0   2   2   2   2   0   0   2   2   2   2   2   0   0   2   0   0   0   2   0   2   0   2   2   0   0   0   2   0   0   2   0   0   2   2   2   2   2   2   2   0   0   0   2   0   0   2   0   2   0   0   0   2   0   0   2   0   0   0   2   2   0   2   0   2   2   2   0   0   2   2   2   2   2   2   0   2   0   0   2   0   2   0   2   0   2   2   0   2   0   0   0   0   0   2   0   0   0   0   2   2   2   0   0   2
 MK-6-6                 0   2   2   2   0   2   2   0   2   0   0   2   0   0   2   2   0   2   0   0   2   2   0   2   0   2   2   0   2   0   2   0   0   0   0   0   0   0   2   0   0   0   2   2   0   0   0   2   2   0   2   2   0   0   2   0   2   0   2   0   0   2   0   0   0   2   2   0   0   2   2   0   2   0   0   2   2   2   2   0   0   0   2   0   0   0   0   0   0   0   0   2   0   2   2   0   2   2   2   2   0   0   2   2   2   2   2   0   0   2   0   0   0   2   0   2   0   2   2   0   0   0   2   0   0   2   0   0   2   2   2   2   2   0   2   0   0   0   0   0   0   2   0   2   0   0   0   2   0   0   2   0   2   2   2   2   0   2   0   2   2   2   2   0   2   2   0   2   2   2   0   2   0   0   2   0   2   0   2   0   2   2   0   2   2   0   0   0   0   2   0   0   0   0   2   2   2   0   0   2
 MK-6-7                 0   2   2   2   0   2   2   2   2   0   0   2   0   0   2   2   0   2   0   0   2   2   0   2   0   2   2   0   2   0   2   0   0   0   0   0   0   0   2   0   0   0   2   2   0   0   0   2   2   0   2   2   0   0   2   0   2   0   2   0   0   2   0   0   0   2   2   0   0   2   0   0   2   0   2   2   2   2   2   0   0   0   2   0   0   0   0   0   0   0   0   2   0   2   0   0   2   2   2   2   0   0   2   2   2   2   2   0   0   2   0   0   0   2   0   2   0   2   2   0   0   0   2   0   0   2   0   0   2   2   2   2   2   0   2   2   0   0   0   0   0   2   0   2   0   0   0   2   0   0   2   0   2   2   2   2   0   2   2   2   0   2   2   0   2   2   0   2   2   2   0   2   0   0   2   2   2   0   0   0   2   2   0   2   2   2   0   0   0   2   0   0   0   0   2   2   0   2   0   2
 MK-6-8                 0   2   2   2   0   2   2   0   2   0   0   2   0   2   2   0   0   2   0   0   2   2   0   2   0   2   2   0   2   0   2   0   0   0   0   0   0   0   2   0   0   0   2   2   0   0   0   2   2   2   2   2   0   2   2   0   2   0   0   0   0   2   0   0   0   2   2   0   0   2   0   2   2   2   2   2   2   2   2   0   0   0   2   0   0   0   0   0   0   0   0   2   0   2   2   0   2   2   2   2   0   0   2   2   2   2   2   0   0   2   0   0   0   2   2   2   0   2   2   0   0   0   2   0   0   0   0   0   2   2   2   2   2   0   2   2   0   2   0   0   0   2   0   2   0   0   0   2   0   0   2   0   2   2   2   2   0   2   2   2   0   2   2   0   2   2   0   2   2   2   2   2   0   0   2   2   2   0   0   0   2   2   0   2   2   0   2   2   0   2   0   0   0   0   2   2   0   0   2   0
 MK-6-9                 0   2   2   2   0   2   2   0   2   0   2   2   0   2   2   2   2   2   0   0   0   2   0   2   0   2   2   0   2   0   2   0   0   2   0   0   0   0   2   0   0   0   2   2   0   0   0   2   2   2   2   2   0   2   2   0   2   0   2   0   0   0   0   0   0   2   2   0   0   2   0   2   2   0   2   2   0   2   2   0   2   0   2   0   0   0   0   0   0   0   0   2   0   2   2   0   2   2   2   2   0   0   2   2   2   2   2   0   0   2   0   0   2   2   2   2   2   2   2   0   0   0   2   0   0   0   0   0   2   2   2   2   2   2   2   2   0   2   0   0   0   2   0   2   0   2   0   2   0   0   2   0   2   2   2   0   0   2   0   2   0   2   2   0   2   2   0   2   2   2   2   2   0   0   2   2   2   2   2   2   2   0   0   0   2   0   2   2   0   2   2   0   2   2   2   2   0   0   2   0
 MK-6-10                0   2   2   2   0   2   2   0   0   0   2   2   0   2   2   2   2   0   2   0   0   2   0   2   0   2   2   0   2   0   2   0   0   2   0   0   0   0   2   0   0   0   2   2   0   0   2   2   2   0   2   0   0   2   0   2   0   0   2   0   2   0   2   0   0   2   2   0   0   2   0   2   2   0   0   2   0   2   2   0   2   0   2   0   2   0   0   0   0   0   0   2   0   2   2   0   2   2   2   2   2   0   2   2   2   0   2   2   0   2   0   0   2   2   2   2   2   2   2   0   0   0   2   0   0   0   0   0   2   2   2   0   2   2   2   2   0   0   2   0   0   2   0   2   0   2   0   2   0   2   2   0   0   2   2   0   0   2   0   0   2   2   2   0   2   2   0   2   2   2   2   2   0   0   2   2   2   2   2   2   2   0   0   0   2   0   2   2   2   2   2   0   2   2   2   2   0   0   2   0
 MK-6-11                0   2   2   2   0   2   2   0   0   0   2   2   0   2   2   2   2   0   2   0   0   2   0   2   2   2   2   0   2   0   2   0   0   2   0   0   0   2   2   0   0   0   2   2   0   0   2   2   2   2   2   0   0   0   0   2   0   0   2   0   2   0   2   0   0   2   2   0   0   2   0   2   2   0   0   2   2   2   2   0   2   0   2   0   2   0   0   0   2   0   0   2   0   2   2   0   2   2   2   2   2   0   2   2   2   0   2   2   0   2   0   0   2   2   0   2   2   2   2   0   0   0   0   0   0   0   0   0   2   2   2   0   2   2   2   0   0   0   2   2   0   2   0   2   0   2   0   2   0   2   2   0   0   2   2   0   0   2   0   0   0   2   0   0   2   2   0   2   2   2   2   2   2   0   2   2   2   2   2   2   2   0   0   0   2   0   2   2   2   2   2   0   2   2   2   2   0   0   2   0
 MK-6-12                0   2   2   2   0   2   2   0   0   0   2   2   0   2   2   2   2   0   2   0   0   2   0   2   2   2   2   0   2   0   2   0   0   2   0   0   0   2   2   0   0   2   2   2   0   0   2   2   2   2   2   0   0   0   0   0   0   0   2   0   2   0   2   0   0   2   2   0   2   2   0   2   2   0   0   2   2   0   2   0   2   0   2   2   2   0   0   0   2   0   0   2   0   0   2   0   2   2   2   2   2   0   2   2   2   0   2   2   0   2   0   2   2   0   0   2   2   2   2   0   0   0   0   0   2   0   0   0   2   2   2   0   2   2   2   0   0   0   2   2   0   2   0   2   0   2   0   2   0   0   2   0   0   0   2   0   0   2   0   0   0   2   0   0   2   2   0   2   2   0   2   2   2   0   2   2   2   2   2   2   2   0   0   0   2   0   2   2   2   2   2   0   2   2   2   2   0   0   2   0
 MK-6-13                2   2   2   2   0   2   2   0   0   0   2   2   0   2   0   2   2   0   2   0   0   2   0   2   2   2   2   0   2   0   2   0   0   2   0   0   0   2   2   0   0   2   2   2   0   0   2   2   2   2   2   0   0   0   0   0   0   0   0   0   2   0   2   0   2   2   2   0   0   2   0   2   2   0   0   2   2   0   2   0   2   0   2   2   2   0   0   0   2   0   0   2   0   0   0   0   2   2   2   2   2   0   2   2   0   0   2   2   0   2   0   0   2   2   2   2   2   0   2   0   0   0   0   0   2   0   0   0   2   2   2   0   2   2   2   0   0   0   2   2   0   2   0   2   0   2   0   2   2   0   2   0   0   0   2   0   2   2   0   0   0   2   0   0   2   2   0   2   2   0   2   2   2   0   2   2   2   0   2   2   2   0   0   0   2   0   2   2   2   2   2   0   2   2   2   2   0   0   2   2
 MK-6-14                2   2   2   2   0   2   0   2   0   0   2   2   0   2   0   0   2   0   0   0   0   2   2   2   2   2   2   0   2   0   2   0   0   2   0   0   0   2   2   0   0   2   2   2   2   0   2   2   0   2   0   0   0   0   0   0   0   2   0   0   2   0   2   2   2   2   2   0   0   2   2   2   2   0   0   2   2   0   2   0   0   0   2   2   2   2   0   0   2   0   0   2   2   0   0   0   2   2   0   2   2   0   2   2   0   0   2   2   0   2   0   0   2   2   2   0   2   0   2   0   0   0   2   0   2   0   0   0   2   2   2   0   2   2   0   0   0   2   2   2   0   2   0   0   0   2   0   2   2   2   2   0   0   0   2   0   2   2   0   0   0   2   2   0   2   2   0   2   2   0   2   2   2   0   0   2   2   0   2   2   2   0   0   0   2   0   2   2   2   2   0   0   2   2   2   2   0   0   2   2
 MK-6-15                2   2   0   2   0   2   0   0   0   0   0   2   0   2   0   0   2   0   0   0   0   2   2   2   2   0   0   0   2   0   2   0   2   0   0   0   0   2   0   0   0   2   2   2   2   0   2   2   0   2   0   0   0   0   0   0   0   2   0   0   2   0   0   2   0   0   2   0   0   2   2   2   0   0   0   2   2   0   2   0   0   2   2   2   2   2   0   0   2   0   0   2   2   0   2   0   2   2   0   2   2   0   2   2   0   0   2   2   2   2   0   0   2   2   2   0   2   0   2   0   0   0   2   0   2   0   0   0   2   2   2   0   2   2   0   0   0   2   2   0   0   2   0   0   2   2   2   2   0   2   2   0   2   0   2   0   2   2   0   0   0   2   2   0   2   0   0   2   2   0   2   2   2   0   0   2   2   0   2   2   2   0   2   0   2   0   2   2   2   2   0   0   2   0   2   2   2   0   2   2
 MK-6-16                2   2   0   0   0   2   0   0   0   0   0   2   0   2   0   0   0   0   0   0   2   2   2   2   2   0   0   0   2   0   2   2   2   0   0   0   0   2   0   0   0   0   2   2   2   0   2   2   0   2   0   0   0   0   0   0   0   2   0   0   2   0   0   2   0   0   2   0   0   2   2   2   0   0   2   0   2   0   2   0   0   2   2   2   2   2   0   0   2   0   0   2   2   0   2   0   2   2   0   2   2   0   2   2   0   0   2   2   2   2   0   0   2   2   2   0   2   0   2   2   0   0   2   0   0   0   0   0   2   0   0   0   2   2   0   0   0   2   2   0   0   2   0   0   2   2   2   2   0   2   2   0   0   0   2   0   2   2   0   0   2   2   2   0   2   0   0   2   2   0   2   2   2   0   0   2   2   0   2   2   0   0   0   0   2   0   2   2   2   2   2   0   2   2   2   2   2   0   2   0
 
!****************************************** Phenotypic Data **********************************************************
!-100.0 is resevred for missing phenotype
SimulatedTrait1        14.3604   15.6445   13.5533   15.5601   16.0783   14.8755   16.0600   14.8730   16.5033   15.9974   15.3559   14.3842   16.5700   16.0622   14.1914   13.6835   13.6246   14.0416   14.2083   16.9875   16.0789   14.7567   15.6851   15.0843   16.4412   16.4161   16.1742   14.7013   14.5157   15.2178   14.4742   15.3387   13.3479   14.9456   14.0464   15.5971   15.3494   15.4882   16.4106   16.0152   16.6570   15.5405   16.3647   14.6359   13.3706   14.4007   15.1706   15.3626   17.3658   14.5929   13.9646   15.9716   14.2330   14.7001   15.6194   14.1067   15.8739   14.8163   14.8413   13.8969   16.6384   16.6546   16.1908   16.2839   13.5315   13.8926   16.3688   13.1690   14.9402   14.2863   14.2303   15.3279   14.4879   13.8105   16.0047   14.4215   13.0947   15.9186   15.1945   15.4064   14.3253   15.7530   14.9006   14.3571   13.5915   16.0610   14.2453   15.4876   14.1422   14.5020   16.2207   14.5094   14.3329   14.0368   15.8989   14.3421   13.2243   16.3638   15.3669   13.8807   14.1941   14.0319   14.1460   15.7780   15.7709   14.9401   13.4113   15.8112   16.0429   14.3985   16.0504   16.3662   13.7070   15.5090   15.3002   14.0422   14.3590   16.2295   14.0936   15.7319   13.8544   15.3786   15.4117   14.0049   14.3615   14.1791   16.1876   13.4680   15.7999   15.7929   16.0123   16.1990   16.0558   13.3833   14.6908   16.7612   14.9477   14.0512   13.4129   14.3369   15.8717   14.6943   13.8315   15.8475   16.4218   16.3005   15.8462   15.5764   16.2724   14.1464   13.5663   14.7793   14.5647   15.8370   14.5316   14.6151   15.3252   15.1292   15.8638   16.8554   14.0013   13.5365   15.0466   14.7493   15.2265   15.9696   15.0680   14.9005   16.4270   14.2474   15.4315   16.1399   13.9247   16.1877   13.8209   14.5717   15.2693   15.8190   14.3330   14.0816   16.2611   12.6863   15.0790   15.9869   16.3940   13.6181   15.4419   16.3981   12.6571   15.9253   14.3124   15.1210   15.1921   13.4417   14.3841   15.8437   13.7675   13.7229   15.7680   13.9726
SimulatedTrait2        10.4384    9.3016   10.4220    9.4286    9.7629    9.3043    9.4510    9.3762    9.8583    9.6914    9.2681   10.5155    9.3798    9.5028   10.6643   11.0120   10.2415   10.5321   10.9637    9.4077    9.1631    9.9134    9.6963   10.4438    9.7794    9.4197    9.4341   10.2513   10.4721    9.7799   10.2874    9.5893   10.8387   10.7297   10.3363    9.6422    9.7236    9.2978   10.3253    9.1671    9.3091    9.5322    9.5573   11.0942   10.4307    9.5042    9.6207    9.2867    9.5696    9.4923   10.3789    9.7022   10.8492    9.5104    9.3454   10.5089    9.5313   10.9817    9.4028   10.5165    9.4234    9.2467    9.3010    9.4429   10.6965   10.5888    9.4693   10.4878    9.8546   10.5192   10.5084    9.4671   10.8554   10.5967    9.1004   10.3884   10.5116    9.5935    9.5942    9.2980   10.6295    9.9259   10.4103   10.3005   10.0758    9.0407   10.5071    9.1538   10.8078   10.3480    9.1674   10.4833   10.7513   10.5581    9.3088    9.8402   10.4480    9.4771    9.2863   10.2554   10.4826   10.4671   10.7082    8.8101   10.1077    9.2397   10.3974    9.3791    9.1398    9.3237    9.1228    9.7308   10.3607    9.5388    9.7187   10.3838   10.4482    9.5276   10.6950    9.5059   10.2224    9.8790   10.7044   10.2545   10.0863   10.7035    9.1385   10.6303    9.5372    9.3106    9.8957    9.4682    9.4986   10.3380   10.4624    9.0450    8.9146   10.4717   10.0912   10.5914    9.6806   10.5440   10.6490    9.6229    9.4173    9.6370    9.1426    9.9983    9.7233   10.6271   10.8106   10.5535    9.7000    9.4731   10.3742   10.3707   10.7898    9.7046    9.7129    9.5734   10.3410   10.6602   10.5284   10.5375   10.6421    9.0909   10.4917   10.5264    9.7654   10.2438   10.1437    9.3347   10.2444    9.6863   10.3078   10.6390    9.6281    9.4215   10.7669   10.0355    9.8343   10.4684    9.5873    9.8535    9.4372   10.6298   10.7857    9.6824   10.6591    9.5326   10.4045    9.3165    9.7345   10.5959   10.7085    9.6859   10.4676   10.3867    9.5089    9.6964
 
