# Supplementary material for: Inclusive Composite Interval Mapping of QTL by Environment Interactions in Biparental Populations
Source: PLoS One. 2015 Jul 10;10(7):e0132414. doi: 10.1371/journal.pone.0132414 (PMC4498613; doi:10.1371/journal.pone.0132414)
Supplement: S6 File — (ZIP) [file pone.0132414.s006.zip › H=0.8/L1/run_00004.met]

!**********************Note: lines staring with "!" are remarks and will be ignored in the program********************
!*********************************General Information**********************************
!Assuming F1 = P1 x P2, populations available in QTL IciMapping are: 
!  1, P1BC1F1 = P1 x F1, the first backcrossing where P1 is used as the recurrent parent;
!  2, P2BC1F1 = P2 x F1, the first backcrossing where P2 is used as the recurrent parent;
!  3, F1DH, F1-derived doubled haploids; 
!  4, RIL or F1RIL, recombination inbred lines through the repeated selfing of F1;
!  5, P1BC1RIL, recombination inbred lines through the repeated selfing of P1BC1F1;
!  6, P2BC1RIL, recombination inbred lines through the repeated selfing of P2BC1F1;
!  7, F2, the selfing generation of F1;
!  8, F3, the selfing generation of F2;
!  9, P1BC2F1, the second backcrossing where P1 is used as the recurrent parent; 
! 10, P2BC2F1, the second backcrossing where P2 is used as the recurrent parent;
! 11, P1BC2RIL, recombination inred lines through the repeated selfing of P1BC2F1; 
! 12, P2BC2RIL, recombination inred lines through the repeated selfing of P2BC2F1; 
! 13, P1BC1F2, the selfing generation of P1BC1F1; 
! 14, P2BC1F2, the selfing generation of P2BC1F1; 
! 15, P1BC2F2, the selfing generation of P1BC2F1; 
! 16, P2BC2F2, the selfing generation of P2BC2F1; 
! 17, P1BC1DH, P1BC1F1-derived doubled haploids; 
! 18, P2BC1DH, P2BC1F1-derived doubled haploids; 
! 19, P1BC2DH, P1BC2F1-derived doubled haploids; 
! 20, P2BC2DH, P2BC2F1-derived doubled haploids; 
   3      !Mapping Population (see remarks above)
   2      !Mapping Function (1 for Kosambi; 2 for Haldane; 3 for Morgan)
   2      !Marker Space Type (1 for intervals; 2 for positions)
   1      !Marker Space Unit(1 for centiMorgans; 2 for Morgan)
   6      !Number of Chromosomes (or Linkage Groups)
 200      !Size of the mapping population
   2      !Number of environments
 
!***************************************** Chromosomes and Linkage Maps **********************************************
!Chromosome                 NumMarkers
-CH1                        16
-CH2                        16
-CH3                        16
-CH4                        16
-CH5                        16
-CH6                        16
!Linkage map (Marker name followed by position or the interval length)
 MK-1-1                1     0.000
 MK-1-2                1    10.000
 MK-1-3                1    20.000
 MK-1-4                1    30.000
 MK-1-5                1    40.000
 MK-1-6                1    50.000
 MK-1-7                1    60.000
 MK-1-8                1    70.000
 MK-1-9                1    80.000
 MK-1-10               1    90.000
 MK-1-11               1   100.000
 MK-1-12               1   110.000
 MK-1-13               1   120.000
 MK-1-14               1   130.000
 MK-1-15               1   140.000
 MK-1-16               1   150.000
 MK-2-1                2     0.000
 MK-2-2                2    10.000
 MK-2-3                2    20.000
 MK-2-4                2    30.000
 MK-2-5                2    40.000
 MK-2-6                2    50.000
 MK-2-7                2    60.000
 MK-2-8                2    70.000
 MK-2-9                2    80.000
 MK-2-10               2    90.000
 MK-2-11               2   100.000
 MK-2-12               2   110.000
 MK-2-13               2   120.000
 MK-2-14               2   130.000
 MK-2-15               2   140.000
 MK-2-16               2   150.000
 MK-3-1                3     0.000
 MK-3-2                3    10.000
 MK-3-3                3    20.000
 MK-3-4                3    30.000
 MK-3-5                3    40.000
 MK-3-6                3    50.000
 MK-3-7                3    60.000
 MK-3-8                3    70.000
 MK-3-9                3    80.000
 MK-3-10               3    90.000
 MK-3-11               3   100.000
 MK-3-12               3   110.000
 MK-3-13               3   120.000
 MK-3-14               3   130.000
 MK-3-15               3   140.000
 MK-3-16               3   150.000
 MK-4-1                4     0.000
 MK-4-2                4    10.000
 MK-4-3                4    20.000
 MK-4-4                4    30.000
 MK-4-5                4    40.000
 MK-4-6                4    50.000
 MK-4-7                4    60.000
 MK-4-8                4    70.000
 MK-4-9                4    80.000
 MK-4-10               4    90.000
 MK-4-11               4   100.000
 MK-4-12               4   110.000
 MK-4-13               4   120.000
 MK-4-14               4   130.000
 MK-4-15               4   140.000
 MK-4-16               4   150.000
 MK-5-1                5     0.000
 MK-5-2                5    10.000
 MK-5-3                5    20.000
 MK-5-4                5    30.000
 MK-5-5                5    40.000
 MK-5-6                5    50.000
 MK-5-7                5    60.000
 MK-5-8                5    70.000
 MK-5-9                5    80.000
 MK-5-10               5    90.000
 MK-5-11               5   100.000
 MK-5-12               5   110.000
 MK-5-13               5   120.000
 MK-5-14               5   130.000
 MK-5-15               5   140.000
 MK-5-16               5   150.000
 MK-6-1                6     0.000
 MK-6-2                6    10.000
 MK-6-3                6    20.000
 MK-6-4                6    30.000
 MK-6-5                6    40.000
 MK-6-6                6    50.000
 MK-6-7                6    60.000
 MK-6-8                6    70.000
 MK-6-9                6    80.000
 MK-6-10               6    90.000
 MK-6-11               6   100.000
 MK-6-12               6   110.000
 MK-6-13               6   120.000
 MK-6-14               6   130.000
 MK-6-15               6   140.000
 MK-6-16               6   150.000
!*********************************** Marker Types ********************************************************************
!Co-dominant marker: When heterozygote F1 is present, P1 is coded as 2, F1 is coded as 1, and P2 is coded as 0; Otherwise, P1 is coded as 2, and P2 is coded as 0. 
!Dominant marker: When heterozygote F1 is present, P1 and F1 are coded as 12, and P2 is coded as 0; Otherwise, P1 is coded as 2, and P2 is coded as 0.  
!Recessive markers: When heterozygote F1 is present, P1 is coded as 2, and F1 and P2 are coded as 10; Otherwise, P1 is coded as 2, and P2 is coded as 0. 
!Missing marker is coded as -1. 
 MK-1-1                 0   2   0   0   0   2   0   0   0   0   0   0   0   2   2   0   0   2   0   2   2   2   0   2   2   2   2   0   0   2   2   2   0   2   2   2   0   2   0   0   0   0   2   0   2   0   2   2   0   2   2   2   2   2   0   0   2   2   2   0   2   0   2   0   0   2   2   0   0   0   2   2   0   0   0   0   2   0   0   2   2   2   2   0   0   0   0   0   0   2   2   0   2   2   2   0   0   0   0   2   0   2   0   0   0   2   0   2   2   2   2   2   0   2   2   0   2   2   2   2   2   0   2   0   2   0   0   2   2   0   2   0   2   0   2   0   0   2   2   2   0   2   2   2   0   0   0   2   2   2   0   2   0   0   0   0   2   0   0   0   2   0   2   0   2   0   2   2   2   2   0   0   0   0   0   0   0   0   0   2   2   0   0   0   0   2   0   0   2   0   0   0   0   0   2   2   2   2   0   0
 MK-1-2                 0   2   0   0   0   2   0   0   0   0   0   0   0   2   2   0   0   2   2   2   2   2   0   2   2   0   2   0   0   2   0   2   0   2   0   2   0   2   0   0   2   0   2   0   2   0   2   2   0   2   2   2   2   2   0   0   2   2   2   0   2   0   2   0   2   2   2   0   0   0   2   2   0   0   0   0   2   0   0   2   2   0   2   2   0   0   2   2   0   2   2   0   2   2   2   2   0   0   0   2   0   2   0   0   2   0   0   2   2   0   2   2   0   2   2   0   2   2   2   2   2   0   2   0   2   0   0   2   0   0   2   0   0   0   2   2   0   2   2   2   0   2   2   0   0   0   0   2   0   2   0   2   0   0   2   0   2   0   0   0   2   0   2   0   2   0   2   2   2   0   2   0   2   0   0   0   0   0   0   0   2   0   0   0   0   0   0   2   0   2   0   0   2   0   2   2   0   0   0   0
 MK-1-3                 0   2   0   0   0   2   0   0   2   2   0   0   0   2   2   0   0   2   2   2   2   2   0   2   2   0   2   0   0   2   0   2   0   2   0   2   0   0   0   0   2   0   2   0   2   0   2   2   2   2   2   2   2   2   2   0   2   0   2   0   2   0   2   0   2   2   2   2   0   0   2   2   0   0   0   0   0   2   0   2   2   0   2   2   0   0   2   2   0   2   2   0   2   2   2   2   0   0   0   2   2   2   0   0   2   0   2   2   0   0   2   2   0   2   2   0   2   2   2   2   0   0   2   0   2   0   0   2   0   0   2   2   0   0   2   2   0   0   2   2   0   2   2   0   0   0   0   2   0   2   0   2   0   0   2   0   2   0   2   0   0   0   2   0   2   0   2   2   2   0   2   0   2   0   0   0   0   0   0   0   2   0   0   0   0   0   0   2   0   2   0   0   2   0   2   2   0   0   0   0
 MK-1-4                 0   2   0   0   2   2   0   0   2   2   0   0   0   2   2   0   0   2   2   2   2   2   0   2   2   0   2   0   0   2   0   2   0   2   0   2   0   0   0   0   2   0   2   2   2   0   2   2   2   2   2   2   2   0   2   2   2   0   2   0   2   0   2   0   2   2   2   2   0   0   2   2   0   2   0   0   0   2   0   2   2   0   2   2   2   0   2   2   2   2   2   0   2   2   2   2   0   0   0   2   2   2   0   0   2   0   2   2   0   0   2   2   0   2   2   0   2   2   2   2   0   0   2   0   2   0   0   2   0   0   2   2   0   0   2   2   0   0   2   2   0   2   2   0   2   0   0   2   0   0   0   2   0   0   2   0   2   0   2   2   0   2   2   0   2   0   2   2   2   2   2   0   2   0   2   0   0   0   2   0   2   0   2   0   2   0   0   2   0   2   0   0   2   0   2   2   0   0   0   0
 MK-1-5                 0   2   2   0   2   2   0   0   2   2   0   0   0   2   2   0   0   2   2   2   2   2   0   0   2   0   2   0   0   0   0   0   0   2   0   0   0   0   0   0   2   0   2   2   2   0   2   2   2   2   2   2   2   0   0   2   2   0   2   0   2   0   2   2   2   2   2   2   0   0   2   2   0   2   0   2   0   2   0   2   2   0   0   2   2   0   2   2   2   2   2   2   2   2   2   2   0   0   0   0   2   2   0   2   2   0   2   2   0   0   2   0   0   2   2   0   2   2   2   0   0   0   2   0   2   0   0   2   0   0   2   2   0   0   2   2   0   0   2   2   2   2   0   0   2   0   0   2   0   0   0   0   0   0   2   2   2   2   2   2   0   2   2   0   2   0   2   2   2   2   2   0   2   0   2   0   2   0   2   0   2   0   2   2   2   0   0   2   0   2   0   0   0   0   2   2   0   0   0   0
 MK-1-6                 0   2   2   0   2   2   2   0   2   2   0   0   0   2   2   0   0   2   2   2   2   2   2   0   2   0   2   0   0   0   0   0   0   2   0   0   0   0   0   0   2   2   2   2   2   0   2   2   2   2   2   2   2   0   0   2   0   0   2   0   2   2   2   2   2   2   2   0   0   0   2   2   0   2   0   2   0   0   0   2   2   0   0   2   0   0   2   2   0   2   2   2   2   2   2   2   0   0   0   0   2   2   0   2   2   0   2   2   0   0   2   0   0   2   2   0   2   2   2   0   0   0   2   0   2   0   0   2   0   0   2   2   0   0   2   2   0   0   2   2   2   2   0   0   2   0   0   2   0   0   0   0   0   0   2   0   2   2   2   2   0   2   2   0   2   0   2   2   2   2   2   2   2   0   2   0   2   0   2   0   2   0   2   2   2   0   0   2   0   2   0   0   0   0   2   2   2   0   0   0
 MK-1-7                 0   2   0   0   2   2   0   0   2   2   2   0   2   2   2   0   0   2   2   2   2   2   2   0   2   0   2   0   0   0   0   0   0   2   0   0   0   0   0   0   2   2   2   2   2   0   2   2   2   2   2   2   2   2   0   2   0   0   2   0   2   2   2   2   2   2   2   0   0   0   2   0   0   2   0   2   0   2   0   2   2   2   0   2   0   0   2   2   0   2   2   2   0   2   2   2   2   0   0   0   2   2   0   0   2   0   2   2   0   0   2   0   0   2   2   2   2   2   2   2   0   0   2   0   2   0   0   2   0   2   2   2   2   0   2   2   0   0   2   2   2   2   0   0   2   0   0   2   0   0   0   0   0   0   2   0   0   0   0   2   2   2   2   0   2   0   2   2   2   2   2   2   2   0   2   0   2   0   2   0   2   2   2   0   0   0   0   2   0   2   2   2   0   0   2   2   2   0   0   2
 MK-1-8                 0   2   0   2   2   2   2   0   2   2   2   0   0   2   2   0   0   2   2   2   2   2   2   0   2   0   2   0   0   0   0   0   0   2   0   0   0   0   0   0   2   2   2   2   0   0   2   0   0   2   2   2   2   2   0   2   0   2   2   0   2   2   2   2   2   2   2   0   0   0   2   0   0   2   2   2   0   2   0   0   2   2   0   2   0   0   2   2   0   2   2   2   0   2   2   2   2   2   0   0   2   2   2   0   2   0   2   2   0   0   2   0   0   2   2   2   2   0   2   2   0   0   2   0   2   0   2   2   0   0   2   2   2   0   0   2   0   0   2   2   2   2   0   0   2   0   0   2   0   2   0   0   0   0   2   2   2   0   0   0   2   0   2   0   2   0   2   2   2   2   2   0   2   2   2   0   2   0   2   0   2   2   2   0   0   0   0   2   2   2   2   2   0   0   2   2   0   0   0   2
 MK-1-9                 0   2   0   2   2   2   2   0   0   2   2   2   0   2   0   0   0   0   2   2   0   2   0   0   2   0   2   0   0   0   0   0   0   2   0   0   0   0   0   0   2   2   2   2   0   0   2   0   0   2   2   2   2   2   2   2   0   2   2   0   0   2   2   2   2   2   2   0   0   0   2   2   2   2   2   2   0   2   0   0   2   0   0   2   0   0   2   2   0   2   2   2   0   2   2   0   0   2   0   0   2   2   2   0   0   0   2   2   2   0   2   0   0   2   0   2   2   0   0   2   0   0   2   0   2   0   2   2   0   0   2   2   2   0   0   2   0   0   2   2   2   2   2   0   2   0   0   2   0   2   0   0   0   2   2   2   2   0   0   0   2   0   2   0   2   0   2   2   2   2   2   0   0   2   2   0   2   0   2   0   2   2   2   2   0   2   2   2   2   2   2   2   0   0   2   2   0   0   0   2
 MK-1-10                0   2   0   2   2   2   2   0   2   2   2   0   0   2   0   0   0   0   2   2   0   2   0   0   2   0   2   0   0   0   0   0   0   2   0   0   0   0   0   0   2   2   2   2   0   0   2   2   0   2   2   2   2   2   2   2   0   2   2   0   0   2   2   2   2   2   2   0   0   0   2   2   2   0   2   2   0   2   0   0   2   0   0   2   0   2   2   2   0   2   2   2   0   2   2   0   0   2   0   0   2   2   0   0   0   0   2   2   2   0   2   0   0   2   2   2   2   0   2   2   0   0   2   0   2   0   0   0   0   2   2   2   2   0   0   2   0   0   2   2   2   2   2   0   2   0   0   2   0   2   0   0   0   2   2   2   2   0   0   0   0   0   2   0   2   0   2   2   2   2   2   0   0   0   2   0   2   0   2   0   2   2   0   2   0   2   2   2   0   2   2   2   0   0   0   2   0   0   0   2
 MK-1-11                0   0   0   2   2   2   2   0   2   2   2   0   0   2   0   0   0   0   2   2   0   2   0   0   2   0   2   0   0   0   0   0   2   2   0   0   0   2   0   0   2   2   2   2   0   0   0   2   0   2   2   2   0   0   2   2   0   0   2   0   0   2   2   2   2   0   2   0   0   0   2   2   2   2   0   2   0   2   2   0   2   0   0   2   0   2   2   2   0   2   2   2   2   2   0   0   0   0   0   0   0   2   0   0   0   0   2   2   2   0   2   0   0   2   2   2   0   0   2   2   0   0   2   0   2   0   0   0   0   2   2   2   2   0   0   2   0   0   2   2   2   2   2   0   2   0   0   2   0   2   0   2   0   2   2   0   2   0   0   2   0   0   2   2   2   0   2   2   2   2   2   0   0   0   2   0   0   0   2   0   2   2   0   2   0   0   2   2   0   2   2   2   0   0   0   2   0   0   0   2
 MK-1-12                0   0   0   2   2   2   2   2   2   0   2   0   2   2   2   0   0   0   2   2   0   2   0   0   2   0   2   0   0   0   0   0   2   2   0   0   0   0   0   0   2   2   2   0   0   0   0   2   2   2   2   0   0   0   2   2   0   0   2   0   2   2   2   2   2   0   2   0   0   0   2   2   2   2   0   0   0   2   2   0   2   0   2   2   0   2   2   2   0   2   2   2   2   2   0   0   0   0   0   0   0   2   0   0   0   0   0   2   2   2   2   0   0   2   2   2   0   0   2   2   2   2   2   0   2   2   0   0   0   2   2   2   2   0   0   2   2   2   2   2   2   2   2   0   2   0   0   2   0   2   0   2   0   2   2   0   2   0   0   2   0   0   2   2   2   0   2   2   2   2   2   0   0   2   2   0   0   0   0   0   2   2   0   2   2   2   0   2   0   2   0   2   0   0   0   2   0   0   0   2
 MK-1-13                0   2   0   2   2   2   2   2   0   0   2   0   2   2   2   0   0   0   2   0   0   2   0   0   0   0   2   0   0   0   0   0   2   2   0   0   0   0   2   0   2   2   2   0   0   0   0   0   2   0   2   0   0   0   2   2   0   0   2   2   2   2   2   2   2   0   2   2   0   0   2   2   2   2   0   0   0   2   2   0   2   0   0   2   0   2   2   0   0   2   2   2   2   2   0   0   0   0   0   2   2   2   0   0   0   0   0   2   2   2   2   0   0   2   2   2   0   0   2   2   2   2   2   2   2   2   2   0   0   2   2   2   2   0   0   2   2   2   2   2   2   2   2   0   2   2   0   2   0   2   0   2   0   2   2   0   2   0   0   2   0   0   2   2   0   0   2   2   2   0   2   0   0   2   2   0   0   0   0   0   2   2   0   2   2   2   0   2   0   2   0   0   0   0   0   2   0   0   0   2
 MK-1-14                0   0   0   2   2   2   2   2   0   0   0   0   2   2   2   0   0   0   2   0   0   2   0   0   0   0   2   0   0   0   0   0   2   2   0   0   0   0   2   0   2   0   2   0   0   0   0   0   2   0   2   0   0   0   2   0   0   0   2   2   2   2   0   2   2   0   2   2   0   0   2   2   0   2   0   0   0   2   2   0   2   0   0   0   0   2   2   0   0   2   2   0   2   2   0   0   0   0   0   2   2   2   0   0   0   0   0   2   2   0   2   2   0   2   2   2   2   0   2   2   2   2   0   2   0   2   2   0   0   2   2   2   2   0   0   2   2   2   2   2   2   2   2   0   2   2   0   2   0   2   0   0   0   2   2   0   2   0   0   2   0   0   2   2   0   0   2   2   2   0   2   0   0   2   2   0   0   0   0   0   0   2   0   2   2   2   0   2   0   2   0   0   0   0   0   2   0   0   0   2
 MK-1-15                0   0   0   2   2   2   2   2   0   0   0   2   2   2   0   0   0   0   2   0   0   0   0   0   2   0   2   0   0   2   0   0   2   2   0   0   0   0   2   2   2   0   2   0   0   0   0   0   2   2   2   2   0   0   2   0   0   0   2   2   2   2   0   2   2   0   2   2   2   0   2   2   0   2   0   0   0   2   2   0   0   0   0   0   0   2   2   0   0   2   0   0   2   2   0   0   0   0   0   2   2   2   0   0   0   2   0   2   2   0   2   0   0   2   0   2   2   0   0   2   2   0   0   2   0   2   2   0   0   2   0   2   2   0   0   2   2   2   2   2   2   2   2   0   2   2   0   2   0   2   0   2   0   2   2   0   2   2   0   2   0   0   2   2   0   0   2   2   2   0   2   0   0   0   2   2   0   0   0   0   0   2   0   2   2   2   0   2   0   2   0   0   2   0   0   0   0   0   0   0
 MK-1-16                0   0   0   2   2   2   2   2   2   2   0   2   2   2   2   0   0   0   2   0   0   2   0   0   2   0   0   0   0   0   0   0   2   2   0   0   0   0   2   0   0   0   2   0   0   0   0   0   2   2   2   2   0   0   2   0   0   0   2   2   0   2   0   2   2   0   2   2   2   0   2   2   0   2   0   0   0   2   2   0   0   0   0   0   0   2   2   0   0   2   0   0   2   2   2   0   0   0   2   2   0   2   0   0   0   2   0   0   2   0   2   2   0   2   0   0   2   2   0   2   2   0   0   0   0   2   2   0   0   0   0   0   2   0   0   0   2   2   2   2   2   2   2   0   2   2   0   2   0   2   0   0   0   2   0   0   2   2   0   2   0   0   2   2   0   0   2   2   2   0   2   0   0   0   2   0   0   0   0   0   0   2   0   0   2   2   0   2   0   2   0   2   2   0   0   0   0   0   2   0
 MK-2-1                 0   0   0   2   2   2   2   2   0   2   2   2   0   0   0   0   2   2   2   2   0   2   0   2   0   0   2   0   2   0   0   2   2   0   2   0   2   0   0   0   0   0   2   2   0   2   2   2   0   0   2   2   2   2   2   0   0   2   0   0   0   0   2   0   2   0   2   2   0   0   2   2   2   0   0   2   0   2   2   2   0   2   0   0   2   0   2   2   2   0   0   2   2   2   2   2   2   2   2   0   0   2   0   2   2   0   2   0   0   0   2   2   2   0   2   2   2   2   0   2   2   0   0   2   0   2   2   2   2   2   0   2   2   2   0   2   0   0   2   2   2   2   2   2   0   0   0   2   2   0   0   2   0   2   2   0   0   0   0   2   0   0   2   2   0   2   0   2   2   0   0   2   2   0   0   0   0   0   2   2   0   2   0   2   0   2   2   0   2   2   0   0   0   2   2   2   2   0   0   2
 MK-2-2                 0   0   0   2   2   2   2   2   0   2   2   2   0   0   2   0   2   2   2   2   0   2   0   2   0   0   0   2   2   0   0   2   2   0   2   2   2   0   0   0   0   0   2   2   0   2   2   2   0   0   0   2   2   2   2   0   0   0   0   0   0   0   2   0   2   0   2   2   0   0   2   2   2   0   2   2   0   2   2   2   0   2   0   0   2   0   2   2   2   0   0   2   0   2   2   0   2   2   2   0   0   2   0   0   0   0   2   0   0   0   2   2   2   0   0   2   2   2   0   2   2   0   0   0   0   2   2   2   2   0   0   2   2   2   0   2   0   0   2   2   2   2   2   2   2   0   0   2   2   0   0   2   2   2   2   0   0   0   0   2   0   0   2   2   0   2   0   2   2   0   0   2   2   0   0   0   0   0   2   2   0   2   0   2   2   2   2   0   2   2   0   0   0   0   2   2   2   0   0   2
 MK-2-3                 0   0   0   2   2   2   2   2   0   2   2   2   0   0   2   0   2   2   2   2   0   2   0   2   0   0   0   2   2   0   0   2   2   0   2   2   2   0   0   0   0   0   2   2   0   2   2   2   0   0   0   2   0   2   2   0   2   0   0   0   0   0   2   0   2   0   2   2   0   0   2   2   2   0   2   2   0   2   2   2   0   2   0   0   2   0   2   2   2   0   0   2   0   2   2   0   2   2   2   0   0   2   0   0   0   0   2   0   0   2   0   0   2   0   0   2   2   2   0   0   2   2   0   0   0   2   2   2   2   0   0   2   2   2   0   2   0   0   2   2   0   2   2   2   2   0   0   2   2   0   0   0   2   2   2   0   0   0   0   2   0   0   2   2   0   2   2   0   2   0   0   2   0   0   0   0   0   0   2   2   0   2   2   2   2   2   2   0   2   2   2   0   0   0   2   2   2   0   0   2
 MK-2-4                 0   0   0   2   2   2   2   2   0   2   2   2   0   0   2   0   2   2   2   2   0   2   0   0   0   0   0   2   2   0   0   2   2   0   2   2   2   0   0   2   0   0   2   2   0   2   2   2   0   0   0   2   2   2   0   0   2   0   0   0   0   0   2   0   2   0   2   2   2   0   2   2   2   0   2   2   0   2   2   2   0   2   0   0   0   0   2   0   2   0   0   2   0   2   2   0   2   2   2   0   0   2   0   0   0   0   2   2   0   2   0   0   2   0   0   2   2   2   0   0   0   2   0   0   0   2   2   2   2   0   0   2   2   2   0   2   0   0   2   2   0   2   2   2   2   0   0   2   2   0   2   0   2   2   2   0   0   2   0   2   0   0   2   2   0   2   2   0   0   0   0   2   0   0   0   0   0   0   2   2   0   2   2   2   2   2   2   0   2   2   2   0   0   0   2   2   2   0   0   2
 MK-2-5                 0   0   0   2   2   2   2   2   0   2   2   2   0   0   2   0   2   2   0   2   0   2   0   0   0   0   2   2   2   2   0   2   2   0   2   0   2   0   0   2   0   0   2   2   2   2   2   0   0   2   0   2   2   2   0   0   2   0   0   0   0   0   2   0   2   0   2   2   2   0   2   2   2   0   2   2   0   2   2   2   0   2   0   0   2   0   2   0   2   0   0   2   0   2   2   0   2   2   2   0   0   2   0   0   0   0   2   2   0   2   0   0   2   0   0   2   2   2   0   0   0   2   0   0   0   2   2   2   2   0   2   2   2   2   0   2   0   0   2   2   0   2   2   2   2   0   0   2   2   2   0   0   0   2   0   0   0   2   0   2   0   0   2   2   0   2   2   0   0   0   0   2   2   0   0   2   0   0   2   2   2   2   2   2   2   2   2   0   2   2   0   0   0   0   2   2   2   0   0   2
 MK-2-6                 0   0   0   2   2   2   0   2   0   2   2   2   0   0   2   0   2   2   0   2   0   2   0   0   0   0   0   2   2   2   0   2   2   0   2   0   2   2   2   2   0   0   2   2   2   2   2   2   0   2   0   0   2   2   0   0   2   0   2   0   0   0   2   0   2   0   2   2   2   0   2   2   2   0   0   2   2   0   2   2   2   2   0   2   2   0   2   0   2   0   0   2   0   2   2   0   2   2   2   0   0   2   0   0   0   2   2   2   0   2   0   0   2   0   0   2   2   2   2   2   0   2   0   0   0   2   2   2   2   0   2   2   2   2   0   2   0   2   2   2   0   2   2   2   2   0   0   2   2   2   2   0   0   2   0   0   0   2   0   2   0   0   2   2   0   2   2   0   0   0   0   2   2   2   0   2   0   0   2   2   0   2   2   2   2   0   2   0   2   2   0   0   0   0   2   2   2   0   0   2
 MK-2-7                 0   0   0   2   2   2   0   2   0   2   2   2   0   0   2   0   2   2   0   2   0   2   0   2   0   0   0   2   2   2   0   2   2   0   0   0   2   2   2   2   0   0   2   0   2   2   2   0   0   2   0   0   2   2   0   0   2   0   2   0   0   2   2   0   0   0   2   2   2   0   2   2   2   0   0   2   2   0   2   2   0   2   0   2   2   0   2   0   0   0   0   2   0   2   2   0   2   0   2   0   0   2   2   0   0   2   2   2   0   2   0   0   2   0   0   2   2   2   2   2   0   2   2   0   0   2   2   0   2   2   2   2   2   2   2   2   0   0   2   2   0   2   2   2   2   0   0   2   2   2   2   0   2   2   0   0   0   2   0   2   0   0   2   2   0   2   2   0   0   0   2   2   2   2   0   2   0   0   0   2   0   2   2   2   2   0   2   0   2   0   0   0   0   0   2   2   2   0   2   2
 MK-2-8                 0   0   0   2   0   2   0   2   0   2   2   0   0   0   2   0   2   2   0   2   2   2   0   2   0   0   0   2   2   2   0   2   0   0   0   0   2   2   2   2   0   0   2   0   2   2   2   0   0   2   0   2   2   2   0   0   2   0   2   0   0   2   0   0   0   0   2   2   2   0   2   2   2   0   0   2   2   0   2   2   0   2   0   2   0   0   2   0   0   0   0   0   0   2   0   2   0   0   2   2   0   2   2   0   0   2   2   2   2   2   0   0   2   0   0   2   0   2   2   2   0   2   2   0   0   2   0   0   2   0   2   2   2   2   2   2   0   0   0   2   0   2   0   2   0   0   0   2   2   2   2   0   2   2   0   2   0   2   0   2   0   0   2   2   0   2   2   0   0   0   2   2   2   2   0   2   0   0   0   2   0   2   2   2   2   0   0   0   0   0   0   0   0   0   2   2   2   0   2   2
 MK-2-9                 0   0   0   2   0   2   2   2   0   2   2   0   0   0   2   0   2   2   0   2   2   2   0   2   0   0   0   2   0   2   0   2   0   0   0   0   2   2   2   2   2   0   0   0   2   2   2   0   2   0   0   2   2   2   2   0   2   0   2   0   0   2   0   0   0   0   2   2   2   0   2   2   2   0   0   2   2   0   2   2   0   2   2   2   0   0   2   0   0   2   0   0   0   2   0   2   0   0   2   2   0   2   2   0   0   2   2   2   2   2   0   0   2   0   0   2   0   2   2   2   0   2   2   0   0   2   0   0   2   0   0   2   2   2   2   2   0   0   0   2   2   0   0   2   0   0   2   0   2   2   2   0   2   2   0   2   0   2   0   0   0   0   2   2   0   2   2   0   0   0   2   2   2   2   0   2   0   0   0   0   0   2   2   0   2   0   0   0   0   0   0   0   0   0   2   2   2   0   0   2
 MK-2-10                0   0   0   2   0   2   2   2   0   2   2   0   0   0   2   0   2   2   0   2   2   2   0   2   0   0   0   2   0   2   0   2   0   0   2   0   0   2   2   2   2   0   2   0   2   2   2   0   2   0   0   2   2   0   0   0   2   0   2   0   0   0   0   0   0   0   2   2   2   0   2   2   2   0   0   2   0   0   0   0   0   0   2   2   0   0   2   0   0   2   0   2   0   2   0   2   0   0   2   2   0   2   2   0   0   2   2   2   2   2   0   0   2   0   0   2   0   2   2   2   2   2   2   0   0   2   0   0   2   0   0   2   2   2   0   2   2   0   0   2   2   0   0   2   0   0   2   0   2   2   2   0   2   2   0   2   0   0   0   0   2   2   0   0   0   2   2   0   0   0   2   2   2   2   2   2   2   0   0   0   0   2   2   0   2   0   0   0   0   0   0   0   0   0   2   2   2   0   0   2
 MK-2-11                0   0   0   2   0   2   2   2   0   2   2   0   0   0   2   0   2   2   2   2   2   2   0   2   0   0   0   2   0   2   0   2   0   0   2   0   0   2   0   0   2   0   2   0   2   2   2   2   2   0   0   2   2   0   0   0   2   0   2   2   0   0   0   2   0   2   2   2   2   0   0   2   2   0   0   2   0   2   0   2   0   0   2   2   0   0   2   0   0   2   0   2   0   2   0   2   0   0   0   2   0   2   0   0   0   2   2   2   2   2   0   0   2   0   2   2   2   2   2   2   2   2   0   0   0   2   0   0   2   0   0   2   2   2   0   2   2   2   0   2   2   0   0   2   0   0   2   0   2   2   2   0   2   2   0   2   0   0   0   0   0   2   0   0   0   2   2   2   0   0   2   2   2   2   2   2   2   0   2   0   0   2   2   0   2   0   0   2   0   0   2   0   0   0   2   2   2   0   0   2
 MK-2-12                0   0   0   2   0   2   2   2   0   2   2   0   0   0   2   0   2   2   2   2   2   2   0   2   0   0   0   2   0   2   0   2   0   0   2   0   0   2   0   0   2   0   2   0   2   2   2   2   2   0   0   2   2   0   0   0   0   0   2   2   0   0   0   0   0   2   2   2   2   0   0   0   2   0   0   2   0   2   0   2   0   0   2   2   2   2   0   0   0   2   2   2   0   2   0   2   0   0   0   2   0   2   0   0   0   2   2   2   2   2   0   0   2   0   2   2   2   2   2   2   2   2   0   0   0   2   2   0   2   0   0   2   2   2   0   0   2   2   0   0   2   2   0   2   0   0   2   0   2   2   2   0   2   2   0   0   0   0   0   2   0   2   0   0   0   2   2   2   0   0   2   0   2   2   2   2   2   0   2   0   0   2   2   2   2   0   0   2   0   0   2   0   0   0   0   2   2   0   0   2
 MK-2-13                0   0   0   2   0   2   2   2   0   2   2   0   0   0   2   0   2   2   2   2   0   2   0   2   0   0   0   2   0   2   0   2   0   0   2   2   0   2   0   0   2   0   2   0   2   2   2   2   2   0   0   2   2   0   0   0   0   0   0   2   0   0   0   0   0   2   2   2   2   0   0   0   2   0   0   2   0   0   0   2   0   0   2   2   2   2   0   0   2   2   2   2   0   2   0   2   0   0   0   0   0   2   2   0   0   2   2   2   2   2   0   0   2   0   2   0   0   2   2   2   0   2   0   0   0   2   2   2   2   0   0   2   2   2   0   0   2   2   0   0   0   2   0   2   0   0   2   0   2   2   2   0   2   2   0   0   0   0   0   2   0   2   0   0   0   2   2   2   0   0   2   0   2   2   2   2   2   0   2   0   0   2   2   2   2   0   0   2   0   0   2   0   0   0   0   2   2   0   0   0
 MK-2-14                0   0   0   2   0   0   2   2   0   2   2   0   0   0   0   0   2   2   2   2   0   2   0   0   0   0   0   0   0   2   0   2   0   0   2   2   0   2   2   0   2   0   2   0   2   2   2   2   2   0   0   2   2   0   0   0   0   0   0   2   0   0   0   0   0   0   2   2   2   0   0   0   2   0   0   2   2   0   0   2   0   0   0   2   2   2   0   0   2   2   2   2   0   2   0   2   0   0   0   0   0   2   2   0   0   2   2   2   2   2   0   0   2   0   2   0   0   2   2   2   0   2   0   0   0   2   2   0   2   0   0   2   2   2   0   0   2   2   0   2   0   2   0   2   0   0   2   0   2   2   2   0   2   2   0   0   0   0   0   2   0   2   0   0   0   2   2   2   0   0   2   0   2   2   2   2   2   2   2   0   0   2   2   2   2   0   0   2   0   0   2   0   0   0   0   2   2   0   0   0
 MK-2-15                0   0   0   0   0   0   0   2   0   0   2   0   0   0   0   0   2   2   2   2   0   2   0   0   0   0   0   0   0   2   0   2   0   0   2   2   0   2   2   0   2   0   2   0   2   2   2   2   2   0   0   2   2   0   0   0   0   0   0   2   0   0   0   0   0   0   2   2   2   0   0   0   2   0   0   0   2   0   0   2   0   0   2   2   2   2   0   0   2   2   2   2   0   2   0   2   0   0   0   0   0   2   0   0   0   2   2   2   2   0   0   0   2   0   2   0   2   2   2   2   0   2   0   0   0   2   2   0   2   0   0   2   2   0   0   0   2   2   2   2   0   2   0   2   0   0   2   0   2   2   2   0   2   2   0   0   2   0   0   2   0   2   0   0   0   2   2   2   0   0   2   0   2   2   2   0   2   2   2   0   0   2   2   2   2   0   0   2   0   0   2   0   0   0   0   2   2   0   0   0
 MK-2-16                0   0   0   0   0   0   0   2   2   0   2   0   0   0   0   2   2   0   2   2   0   2   0   0   0   0   0   0   0   2   0   2   0   0   2   2   2   2   2   2   0   0   2   0   2   2   2   2   2   0   0   2   2   0   0   0   0   0   0   2   0   0   0   0   0   2   2   2   2   0   0   0   2   0   2   0   2   0   0   2   0   0   2   2   2   2   0   0   2   2   2   2   0   2   0   2   0   0   0   0   0   0   0   0   0   2   2   2   2   0   0   0   2   0   2   0   2   0   2   0   0   2   0   0   0   2   2   0   0   0   0   2   2   0   0   0   0   0   2   2   0   2   0   0   0   0   2   0   2   0   2   0   2   2   0   0   2   2   0   0   2   2   0   0   0   2   0   2   0   0   2   2   0   2   2   0   2   2   2   0   0   2   2   2   2   0   0   2   0   0   2   2   0   0   2   2   2   0   0   0
 MK-3-1                 2   2   2   0   0   0   0   2   0   0   2   0   0   0   0   0   0   2   0   2   0   2   2   0   0   2   0   0   0   0   2   2   0   0   2   0   2   2   2   0   0   2   2   2   2   2   2   2   2   0   0   0   0   0   2   0   0   0   2   0   0   0   2   0   0   2   0   0   2   0   0   0   0   0   0   2   2   2   2   2   0   2   2   0   0   2   2   2   2   2   2   0   0   2   2   2   0   0   0   0   2   0   2   2   2   0   0   0   2   2   2   2   0   0   0   0   0   2   0   2   2   0   0   2   0   2   2   2   2   0   2   2   0   0   0   0   0   0   2   0   2   0   0   2   0   0   2   0   0   0   2   0   0   2   0   0   0   0   2   0   0   2   2   0   0   2   2   2   2   2   2   0   0   0   2   0   0   0   0   2   0   0   0   2   2   0   0   0   2   0   2   0   2   0   0   2   0   2   0   0
 MK-3-2                 2   2   2   0   0   0   0   2   0   0   2   0   0   2   2   0   0   2   2   2   0   2   2   0   0   2   0   0   0   0   2   2   2   0   2   0   2   2   2   0   0   2   2   2   2   2   2   2   2   0   0   0   0   0   2   0   0   0   2   0   0   0   2   0   0   2   0   0   2   0   0   2   0   0   0   2   2   2   2   2   0   2   2   0   0   0   2   2   2   2   0   0   0   2   2   2   0   0   2   0   2   2   2   2   2   0   0   0   2   2   2   2   0   0   0   0   0   2   0   2   2   0   0   2   0   2   2   2   2   0   2   0   0   0   0   2   0   0   2   0   0   0   0   2   0   0   2   0   0   0   2   2   0   2   0   0   0   0   2   2   0   2   0   0   0   2   0   2   2   2   2   0   0   0   2   0   0   0   0   2   0   0   0   2   2   0   2   0   2   0   2   0   2   0   0   2   0   2   0   0
 MK-3-3                 2   2   2   0   0   0   0   2   0   0   2   2   0   0   2   0   2   2   2   2   0   2   2   0   0   2   0   0   0   0   2   2   2   0   2   0   2   2   2   0   0   2   0   2   2   2   2   2   2   0   2   0   0   0   2   0   0   0   2   0   0   0   2   0   0   2   0   0   2   0   0   2   0   0   0   0   2   2   2   2   0   2   2   0   0   0   0   2   2   2   0   0   0   2   2   2   2   0   2   0   2   0   2   2   2   0   0   0   2   2   2   0   0   0   0   0   0   0   0   0   2   2   0   2   0   2   2   2   2   0   2   0   2   0   0   2   0   0   2   0   0   0   0   2   0   0   2   0   0   2   2   2   0   2   0   0   0   0   2   2   0   2   0   0   0   2   0   2   2   2   2   0   0   0   2   0   0   0   0   2   0   0   0   2   2   2   2   2   2   0   2   2   2   0   0   2   0   2   0   0
 MK-3-4                 2   2   2   2   0   0   0   2   0   0   2   2   0   0   2   2   2   2   0   2   0   2   2   0   0   2   0   0   0   0   2   2   2   0   2   0   0   2   2   0   2   2   0   2   2   2   2   2   2   0   2   0   2   0   2   0   2   0   2   2   0   0   2   0   0   2   0   0   2   0   0   2   2   0   0   0   0   2   2   2   0   2   2   2   0   0   0   2   2   2   0   0   0   2   2   2   2   0   2   0   2   0   2   2   2   0   0   0   2   2   2   0   0   0   0   0   0   0   0   0   2   2   0   2   0   0   2   2   2   0   2   0   2   0   0   2   0   0   2   0   0   0   0   0   0   0   2   0   0   2   2   2   0   2   0   0   2   0   2   2   0   0   0   0   0   2   0   2   0   0   2   0   0   0   2   0   0   0   0   0   0   0   0   2   2   2   2   2   2   0   2   2   2   2   0   0   0   2   0   0
 MK-3-5                 2   2   2   2   0   0   0   2   0   2   2   2   0   2   2   2   2   2   0   2   0   2   2   0   0   2   0   0   0   0   2   2   2   0   2   0   2   2   2   0   2   2   2   2   2   2   2   2   2   0   2   0   2   0   2   0   2   0   2   2   0   0   2   2   0   2   0   0   2   0   0   2   0   0   0   0   0   2   2   2   0   2   2   2   0   0   0   2   2   2   0   0   0   2   2   2   2   0   2   0   2   0   2   2   2   0   0   0   2   2   2   0   0   0   0   0   2   0   0   2   2   2   0   2   0   0   2   2   2   0   2   0   2   2   0   2   2   2   2   0   0   0   2   2   2   0   2   0   0   2   2   2   0   2   0   0   2   2   2   2   2   2   0   0   0   2   0   2   0   0   2   0   0   0   2   0   0   0   0   0   0   0   0   2   2   2   2   2   2   0   2   2   2   2   0   0   0   2   0   0
 MK-3-6                 2   2   2   2   0   0   0   2   2   2   2   2   0   2   0   2   2   2   2   2   0   2   2   0   0   0   0   0   0   0   2   2   2   0   2   0   2   2   0   0   2   2   2   2   2   2   2   2   2   0   2   0   2   0   2   2   2   0   2   2   2   0   2   2   2   2   0   0   2   0   0   2   2   0   0   0   0   2   2   2   0   2   2   2   0   0   0   0   2   2   0   0   0   2   2   2   2   0   2   0   2   0   2   2   2   0   0   0   2   2   2   0   0   0   0   0   2   0   0   2   0   0   0   2   0   0   2   2   2   0   2   0   2   2   0   2   2   2   2   0   0   0   2   2   2   0   2   0   0   0   2   2   0   2   0   2   0   2   2   0   2   2   0   0   0   2   0   2   0   0   2   0   0   2   2   0   0   0   0   0   0   0   0   2   2   2   2   2   2   0   2   2   2   2   0   0   2   2   0   0
 MK-3-7                 2   2   2   2   0   0   0   2   2   2   2   2   2   2   0   2   2   2   2   2   0   2   2   0   2   0   0   0   0   0   2   0   2   0   2   0   0   2   0   0   2   2   2   2   2   2   2   2   2   2   2   0   2   0   2   2   2   0   0   2   2   0   2   2   2   2   0   0   2   0   0   2   2   0   0   0   0   2   2   0   0   2   2   0   0   0   0   0   2   2   0   0   2   2   2   2   2   0   2   0   2   0   2   2   2   2   0   2   2   2   2   0   0   0   2   2   2   0   0   2   0   0   0   2   0   0   2   2   2   0   2   0   2   2   2   0   0   0   2   0   0   0   2   2   2   0   2   2   0   0   2   2   0   0   0   2   2   2   2   0   2   2   0   0   0   2   0   0   0   0   2   0   0   2   2   2   0   2   0   0   0   0   0   2   2   2   0   2   2   2   2   2   2   0   0   0   2   2   0   0
 MK-3-8                 2   2   2   2   0   0   0   2   2   2   2   2   2   2   0   2   2   2   2   0   0   2   2   0   2   0   0   0   0   0   2   0   2   0   2   0   0   2   0   0   2   2   2   2   2   2   2   2   2   2   2   0   2   0   2   2   2   0   2   2   2   0   2   2   2   2   0   0   2   0   0   2   2   0   0   0   0   2   2   0   0   2   2   0   0   0   0   0   2   2   0   0   2   2   2   2   2   0   0   0   2   0   2   2   2   2   2   2   2   2   2   0   2   0   2   2   2   0   0   2   0   0   2   2   0   2   2   2   2   0   0   0   2   2   2   0   0   0   2   0   0   0   2   2   2   0   2   2   0   0   0   2   0   2   0   2   2   2   2   0   2   2   0   0   0   2   0   0   2   0   2   0   2   0   2   2   0   2   0   0   0   0   0   2   2   2   0   2   2   0   2   2   0   0   2   0   2   2   0   0
 MK-3-9                 2   2   2   2   0   0   0   2   2   0   2   0   2   2   0   2   2   2   2   0   0   2   2   0   2   0   0   0   0   2   0   2   2   0   2   0   0   2   0   0   2   2   2   2   2   2   2   2   2   2   2   0   2   0   2   2   2   0   2   2   0   2   2   2   2   2   0   0   2   0   0   2   0   0   0   0   0   2   2   0   0   2   2   0   0   0   0   0   2   2   0   0   2   2   2   2   2   2   0   0   2   0   2   2   2   2   2   2   2   2   2   0   2   0   2   2   2   0   0   2   0   0   0   2   0   2   2   0   2   0   0   0   2   2   2   0   0   0   2   0   0   0   2   2   2   0   2   2   0   0   0   2   0   2   0   2   2   2   2   0   2   2   2   0   0   2   0   0   2   0   2   0   2   0   2   0   0   0   0   0   0   0   2   2   2   2   0   0   2   0   2   2   0   0   2   0   2   0   0   0
 MK-3-10                2   2   2   2   0   0   0   2   2   0   2   0   2   2   0   2   2   2   2   0   2   2   2   0   2   0   0   0   0   2   0   2   0   0   2   0   0   2   0   0   2   2   2   0   2   2   2   2   2   2   2   0   2   0   2   2   2   0   2   2   0   2   2   2   2   2   0   0   2   0   0   2   0   0   0   0   0   2   0   0   0   2   2   0   0   0   0   0   2   0   0   0   0   2   2   2   2   2   0   2   2   0   2   0   2   2   2   2   2   2   2   0   2   0   2   2   2   0   0   2   0   0   2   2   0   2   2   2   2   0   0   0   2   2   2   0   0   0   2   0   0   0   2   2   2   0   2   2   0   0   0   2   0   2   0   2   0   2   2   0   2   2   0   0   2   2   0   0   0   2   2   2   2   0   2   0   0   0   0   0   0   0   2   2   2   2   0   0   0   0   2   2   0   0   0   0   2   0   0   0
 MK-3-11                0   2   2   2   2   0   0   2   0   2   0   0   2   2   0   2   2   2   2   0   2   0   0   0   2   0   0   0   0   2   0   2   2   0   2   0   0   2   0   0   2   2   2   0   2   2   2   2   2   2   0   0   0   0   2   2   2   0   2   2   0   2   2   0   2   2   0   0   2   2   2   2   0   0   0   0   0   2   0   0   2   0   2   0   2   2   0   0   2   0   0   0   0   2   2   2   2   2   0   2   2   0   2   0   0   2   2   2   2   2   2   0   2   0   2   2   2   0   0   0   0   2   2   2   0   2   0   2   2   0   0   0   2   2   2   0   0   2   2   0   0   0   2   2   2   0   2   2   0   0   0   2   0   2   2   2   0   2   2   0   0   2   0   2   2   2   0   0   0   2   2   2   2   0   2   0   0   0   0   0   0   0   2   2   2   2   0   0   0   0   2   2   2   0   0   0   2   0   0   0
 MK-3-12                2   2   2   2   2   0   0   2   0   2   0   0   2   0   0   2   0   2   2   0   2   0   0   0   2   0   0   0   0   0   0   2   2   0   2   0   0   2   0   0   2   2   2   0   2   2   2   2   2   2   2   0   0   0   2   2   2   0   2   2   0   2   0   0   2   2   0   0   2   0   2   2   0   0   0   0   2   2   0   0   2   0   2   0   2   2   0   0   2   0   0   0   0   2   2   2   2   2   0   2   2   0   0   0   0   0   2   2   2   2   0   0   2   0   2   2   2   0   0   0   0   2   2   2   0   2   0   2   2   0   0   0   2   2   2   0   0   2   2   0   0   0   2   2   2   0   2   2   0   0   0   2   0   2   2   2   0   2   2   0   2   2   0   0   2   2   0   0   0   2   2   2   2   0   2   0   0   0   0   2   0   0   0   2   2   2   0   0   0   0   2   2   2   0   0   0   2   0   0   0
 MK-3-13                2   2   2   2   2   0   0   2   0   2   0   0   2   0   2   2   0   2   2   0   2   0   2   0   2   0   0   0   0   0   0   0   2   0   2   0   0   2   0   0   2   2   2   0   2   2   2   2   2   2   2   0   0   0   2   2   2   0   2   2   0   0   0   0   2   2   0   0   2   0   2   2   0   0   0   0   2   2   0   0   2   0   2   0   2   2   0   0   2   0   0   0   0   2   2   2   0   2   0   2   2   0   0   0   0   0   2   0   0   2   0   0   2   0   2   2   2   0   0   0   0   2   2   2   0   2   0   2   2   0   0   0   0   2   2   0   0   2   2   0   0   0   2   2   2   0   2   2   0   2   0   2   0   2   2   2   0   2   2   0   2   2   0   2   2   2   0   0   0   2   2   2   2   0   2   0   0   0   0   0   0   0   0   2   2   2   2   0   0   0   2   2   2   0   0   0   2   0   0   0
 MK-3-14                2   2   2   2   2   0   0   2   0   2   0   0   2   2   2   2   0   2   2   0   2   0   2   0   2   0   0   0   0   0   0   0   2   0   2   0   0   2   0   0   2   2   2   0   2   0   2   0   2   2   2   0   0   0   2   0   2   0   0   2   0   0   0   2   2   2   0   2   2   0   2   2   0   2   0   0   2   2   0   0   2   0   2   2   2   2   0   0   2   2   0   0   0   0   2   2   0   2   0   2   2   0   0   0   0   2   2   0   0   2   0   0   2   0   2   2   2   0   0   0   0   2   2   2   0   0   0   2   2   0   2   0   0   0   2   0   0   2   2   0   0   0   0   2   2   0   2   2   0   2   0   2   0   2   2   2   0   0   2   0   2   2   0   2   2   0   0   0   0   2   2   0   2   0   0   0   0   0   0   0   0   0   0   0   2   2   0   0   2   0   0   2   2   0   0   0   2   0   0   0
 MK-3-15                2   2   2   2   2   0   0   0   0   2   0   0   2   0   0   2   0   2   2   0   2   0   2   0   2   0   0   0   0   0   0   0   0   2   2   0   0   2   0   0   2   2   2   0   2   0   2   0   2   2   2   0   0   0   2   2   2   0   0   2   0   0   0   2   0   2   0   2   2   0   2   2   0   2   0   0   2   2   0   0   2   2   2   2   2   2   0   0   2   2   2   0   0   0   2   2   0   0   0   2   2   0   0   0   0   2   0   0   0   2   0   0   2   2   2   2   2   0   0   0   0   2   2   2   0   0   0   2   2   0   2   0   0   0   2   2   2   2   2   0   0   0   0   2   2   0   2   2   0   2   0   2   0   2   2   2   0   0   2   2   2   0   0   2   2   0   0   0   0   2   2   0   2   0   0   0   0   0   0   0   0   0   0   0   2   0   0   0   2   0   0   2   2   0   0   2   2   0   0   0
 MK-3-16                0   2   2   2   2   0   0   0   0   0   0   0   0   0   0   2   0   2   2   2   2   0   2   0   2   0   2   0   0   0   0   0   0   2   2   0   0   2   0   0   2   2   2   2   0   2   2   0   2   2   2   0   0   0   2   0   2   0   0   2   0   0   0   2   0   2   0   2   0   0   2   2   0   2   0   0   2   2   0   0   2   2   2   2   2   2   0   0   2   2   2   0   0   0   2   0   0   0   0   2   2   0   2   0   0   2   0   0   0   2   0   0   2   2   2   2   2   0   0   0   0   2   2   2   0   0   0   2   2   0   2   0   2   0   2   2   2   2   2   0   0   0   0   0   2   0   2   2   0   0   0   2   0   2   2   2   0   0   2   2   0   0   0   2   2   0   0   0   0   2   2   0   2   0   0   0   0   0   2   0   0   0   2   0   2   0   2   0   2   0   0   2   2   2   0   2   2   0   0   0
 MK-4-1                 2   0   2   2   2   2   0   0   2   2   2   0   2   2   0   2   2   0   0   2   0   2   0   2   2   0   2   2   2   0   0   0   0   0   2   0   2   0   0   0   2   2   0   0   2   0   2   0   2   0   2   0   0   2   0   0   2   0   0   0   2   2   0   2   0   0   0   2   2   0   0   0   0   2   0   0   0   2   2   0   0   0   0   0   2   0   0   0   2   0   2   0   2   2   2   0   0   0   2   2   2   2   0   0   2   2   0   2   2   2   2   2   0   0   2   0   0   2   0   2   0   0   0   0   0   0   2   2   2   0   2   0   0   0   0   2   0   2   2   0   0   2   2   0   2   2   0   2   2   2   2   0   0   0   0   2   2   0   0   2   0   2   2   2   0   2   2   0   0   2   2   0   0   2   2   2   0   2   2   2   0   2   0   2   2   0   2   2   0   2   0   2   0   2   2   2   2   0   0   0
 MK-4-2                 2   0   2   2   2   2   0   0   2   2   2   0   2   2   0   2   0   0   0   2   0   2   0   2   2   0   2   2   2   0   0   0   0   0   2   0   2   0   0   0   2   2   0   0   2   0   2   0   2   0   2   0   0   2   0   0   2   0   0   2   2   2   0   0   0   0   0   2   2   0   0   0   0   2   0   0   0   2   2   0   0   0   0   0   2   0   0   0   2   0   2   0   2   2   2   0   2   0   2   2   2   2   0   0   2   2   0   2   0   2   2   2   0   0   2   0   0   2   0   2   0   0   0   0   0   0   2   2   2   0   2   0   0   0   0   2   0   2   2   0   0   2   2   0   2   0   2   2   2   2   2   0   0   0   0   2   2   0   2   0   0   2   2   2   0   2   2   0   0   2   2   0   0   2   2   2   0   2   0   2   0   2   0   2   2   0   2   2   2   2   0   2   0   2   2   2   2   0   0   0
 MK-4-3                 2   0   2   2   2   2   0   0   2   2   2   2   2   2   0   2   0   0   0   2   0   2   0   2   2   0   2   2   0   0   2   0   0   0   2   0   2   0   0   0   0   2   0   0   2   0   2   0   2   0   2   0   0   2   0   0   2   2   2   2   2   2   0   0   0   0   0   2   2   2   0   0   0   2   0   0   0   2   2   0   0   0   0   0   2   0   0   0   2   0   2   0   2   2   2   0   2   0   0   2   2   2   0   0   2   2   0   2   0   2   2   0   2   0   2   0   0   2   0   2   2   0   0   0   0   0   0   2   2   0   2   0   0   0   0   2   0   2   2   0   0   2   2   0   2   0   2   2   2   2   0   2   0   0   2   2   0   0   2   0   0   2   2   2   0   2   2   0   2   2   2   0   0   2   2   2   0   2   0   2   0   2   0   2   2   0   2   2   2   2   0   2   0   2   2   2   2   0   0   0
 MK-4-4                 2   0   2   2   2   2   0   0   2   2   0   0   2   0   0   2   0   0   0   2   0   2   0   2   2   0   2   2   0   0   2   0   0   0   0   0   2   0   0   0   0   2   0   0   2   0   2   0   2   0   2   0   0   2   0   0   2   2   2   2   2   0   0   2   0   0   0   2   2   2   2   0   0   2   0   0   0   2   2   0   0   0   0   2   2   0   0   0   2   0   2   0   2   2   2   0   2   0   0   2   2   2   0   0   2   2   0   0   0   2   2   0   2   0   2   0   0   2   0   2   2   2   0   0   0   0   0   2   2   0   2   0   0   0   0   2   0   2   2   2   2   2   2   0   2   0   2   2   2   2   0   2   0   2   2   2   0   0   2   2   0   2   2   2   0   0   2   0   2   2   2   0   2   0   2   2   0   2   0   2   2   2   0   2   2   0   2   2   2   2   0   2   0   2   2   2   2   0   0   0
 MK-4-5                 2   0   2   2   2   2   0   0   2   0   0   0   0   0   0   0   0   0   0   2   0   2   0   2   2   0   2   2   0   0   2   0   0   0   0   0   2   0   0   0   0   2   0   0   0   0   2   0   2   0   2   2   0   2   2   0   2   2   2   2   2   0   0   2   0   0   0   2   2   2   2   0   0   2   0   0   0   2   2   0   0   0   0   2   2   0   0   0   2   0   2   0   2   2   0   0   2   0   0   2   2   2   0   0   2   2   0   0   0   2   0   0   2   0   0   0   0   2   0   2   2   2   0   0   0   0   0   2   2   0   2   0   0   0   0   2   0   2   2   2   2   2   2   0   0   0   0   2   2   2   0   2   0   2   2   2   0   0   2   2   0   2   2   2   0   0   0   0   0   2   2   0   2   0   2   2   0   2   0   2   2   2   0   2   2   0   2   2   2   2   0   2   2   2   2   2   2   0   0   2
 MK-4-6                 2   0   2   2   2   0   0   0   2   0   0   0   0   0   0   0   0   0   0   2   0   0   0   2   0   0   0   2   0   0   2   0   0   0   2   0   2   0   0   0   0   2   0   0   0   2   2   2   2   0   2   2   0   2   0   0   2   2   2   2   2   0   0   0   2   0   0   2   2   2   2   0   0   2   0   0   0   2   2   0   0   0   2   0   2   0   0   0   0   0   2   0   2   2   2   0   2   0   0   2   2   2   2   0   2   2   0   0   0   2   0   0   2   0   0   2   0   2   0   2   2   2   0   0   0   0   0   2   2   2   2   0   0   0   0   0   0   2   2   2   2   2   2   0   0   0   0   2   2   2   0   2   0   2   2   2   0   0   2   0   2   2   2   2   0   0   0   0   0   2   2   0   2   0   0   2   0   2   0   2   0   0   0   2   2   0   2   2   2   2   0   2   2   2   2   2   0   0   0   2
 MK-4-7                 2   0   2   2   2   0   0   0   2   0   2   0   0   0   0   0   0   0   0   2   2   0   2   2   0   0   0   2   0   0   2   0   0   0   2   0   2   0   0   0   0   2   0   2   0   2   2   2   2   0   2   2   0   2   0   0   0   2   2   2   2   0   0   0   2   0   0   2   0   0   2   0   0   2   0   0   0   2   2   0   0   0   2   0   2   0   0   0   0   0   2   0   2   2   2   0   2   0   2   0   2   2   2   0   2   2   0   0   0   2   0   0   2   0   0   2   0   2   0   2   2   2   0   0   0   0   0   2   0   2   2   0   0   0   0   0   0   2   2   2   2   2   2   0   0   0   2   2   2   2   0   2   0   2   2   2   2   0   2   0   2   2   2   2   2   0   2   0   0   2   2   0   2   0   0   2   0   2   2   0   0   0   0   2   2   0   2   2   2   2   0   2   0   2   2   2   0   0   0   2
 MK-4-8                 2   0   2   2   2   0   0   0   2   0   2   0   0   0   2   0   0   0   0   0   2   2   2   2   0   0   0   2   0   0   2   0   0   0   2   2   2   0   0   0   0   2   0   2   0   2   2   2   2   2   2   2   2   2   0   0   0   2   2   2   2   0   0   0   2   0   0   2   0   0   2   0   0   2   2   0   0   2   2   0   2   0   2   0   2   0   0   2   0   0   2   0   2   2   2   0   2   2   2   0   2   0   2   0   2   2   0   0   0   2   0   0   2   0   0   2   0   0   0   2   2   2   0   0   0   0   0   2   0   2   2   0   0   0   0   0   0   2   2   2   2   2   2   0   0   0   2   2   2   2   0   2   0   2   2   2   2   0   2   0   2   2   2   2   2   0   2   0   0   2   2   2   2   0   0   2   0   2   2   0   0   0   0   2   2   0   2   2   2   2   0   2   0   2   2   0   0   0   0   2
 MK-4-9                 2   0   2   2   2   0   0   0   2   0   2   0   0   0   2   2   0   0   0   0   2   2   2   2   2   2   0   2   0   0   2   0   0   0   2   0   2   0   0   0   0   2   2   2   0   2   0   0   2   2   2   2   2   2   0   0   0   2   0   2   2   0   0   0   2   0   0   2   0   0   2   0   0   2   2   0   0   2   0   0   2   0   2   0   2   0   0   2   0   0   2   0   2   2   2   2   2   2   2   0   2   0   2   0   2   2   0   0   0   2   0   0   0   0   0   2   0   0   0   0   2   2   0   0   0   0   0   2   0   0   2   2   0   0   0   0   0   2   2   2   2   2   0   0   0   0   2   2   2   2   0   2   0   2   2   2   2   0   2   0   2   2   2   2   2   0   2   0   0   2   2   2   2   2   0   2   2   2   2   0   0   0   0   2   2   0   2   2   2   2   0   2   0   0   2   0   0   0   0   2
 MK-4-10                2   0   2   2   2   0   0   0   2   0   2   0   0   0   2   2   0   0   0   0   2   2   2   0   2   2   0   2   0   0   2   0   0   0   2   0   2   0   0   0   0   2   2   2   0   2   0   0   2   2   2   2   2   2   0   0   0   2   0   2   2   0   0   0   0   0   0   2   0   0   2   0   2   2   2   0   0   0   0   0   2   0   2   0   0   0   0   2   0   0   2   0   2   2   2   2   2   2   2   0   2   0   2   0   2   2   0   0   0   2   0   0   0   0   2   2   0   0   0   0   2   2   0   0   0   0   0   2   0   0   2   0   2   0   0   0   0   2   2   2   2   0   0   0   0   0   2   2   2   2   0   2   0   2   2   2   2   0   2   0   2   2   2   2   2   0   2   0   0   2   2   2   2   2   0   2   2   2   2   0   0   0   0   2   2   0   2   2   0   2   0   0   0   0   2   0   0   0   0   2
 MK-4-11                2   0   2   2   2   0   0   0   2   0   2   0   0   2   2   2   2   0   0   0   2   2   2   2   2   2   0   2   0   2   2   0   0   2   2   0   0   2   0   2   0   2   2   2   0   2   0   0   2   2   2   2   2   2   0   0   0   2   0   2   2   0   0   0   0   0   0   2   2   2   2   0   0   0   0   0   0   0   0   0   2   0   2   0   0   0   0   2   0   0   2   0   2   2   2   2   2   2   2   0   2   0   2   0   2   2   0   2   0   2   0   0   0   0   2   2   0   0   0   0   0   2   0   0   0   0   0   2   0   0   2   0   2   0   0   0   0   2   2   2   2   0   0   0   0   0   0   2   2   2   0   2   0   2   2   2   2   0   2   0   2   2   2   2   2   0   0   2   0   2   2   2   2   2   2   2   2   2   2   0   2   0   0   2   2   0   2   2   0   2   2   0   2   0   2   0   2   0   0   2
 MK-4-12                2   0   2   2   2   0   0   0   2   0   2   0   0   2   2   2   2   0   0   0   2   2   2   2   2   2   0   2   0   2   2   0   0   0   2   0   0   2   0   2   0   2   2   2   0   2   0   0   2   2   2   2   0   2   0   0   0   2   0   0   2   0   0   0   0   0   0   2   2   2   2   0   0   0   2   2   0   0   0   0   2   0   2   0   0   0   0   2   0   0   2   0   2   0   2   2   2   2   2   0   2   0   2   0   2   2   0   2   0   2   0   2   0   0   2   2   0   0   0   2   0   2   0   0   0   0   0   2   2   0   2   0   2   0   0   2   0   2   2   2   2   0   0   0   0   0   0   2   2   2   0   2   2   2   2   0   2   0   2   0   2   2   2   2   2   2   0   2   0   2   2   2   2   2   0   2   2   2   0   0   2   0   0   2   2   0   2   2   0   2   2   0   2   0   2   0   2   0   0   2
 MK-4-13                2   0   2   2   2   0   0   2   2   0   0   0   0   2   2   2   2   0   0   0   2   2   2   2   2   2   0   2   0   2   2   0   0   0   2   0   0   2   0   0   0   2   2   2   0   2   0   0   2   2   2   2   2   2   0   0   0   2   2   0   2   0   0   2   0   0   0   2   2   2   2   2   0   0   2   2   0   0   0   0   0   0   0   0   0   0   0   2   0   0   0   0   2   0   0   2   2   2   2   2   2   0   2   0   2   2   0   2   0   2   0   2   2   0   2   2   2   0   0   2   0   2   0   0   0   2   0   2   2   0   0   0   2   0   0   2   0   2   2   2   2   0   0   0   0   0   0   0   2   2   0   2   2   2   2   0   2   0   2   0   2   2   2   2   2   0   0   2   0   2   0   2   0   2   0   2   2   2   0   0   2   0   0   2   0   0   2   2   0   2   2   0   2   0   2   0   2   0   0   2
 MK-4-14                0   0   2   2   2   0   0   2   2   0   0   0   2   2   2   2   0   0   0   0   2   2   2   2   0   2   0   2   0   2   0   0   0   0   2   0   2   2   0   0   0   2   2   2   0   2   0   2   2   2   2   2   2   2   0   0   0   2   2   0   2   0   0   2   0   0   0   2   2   2   2   2   0   0   2   2   0   0   0   0   0   0   0   0   0   0   0   2   0   0   0   0   2   0   0   2   2   2   2   2   2   0   2   0   2   2   0   2   2   2   0   2   2   0   2   2   2   0   0   2   0   2   2   0   0   2   0   2   2   0   2   0   2   0   0   2   2   2   2   2   2   0   0   0   0   0   0   0   0   2   0   2   2   2   0   0   0   0   2   0   2   2   2   2   2   0   0   2   0   0   0   2   0   2   0   2   2   2   0   2   2   0   0   2   0   0   2   0   0   2   2   0   2   0   2   0   2   0   0   2
 MK-4-15                0   0   2   2   2   0   0   2   2   2   0   2   2   2   2   2   0   0   0   0   2   2   2   2   0   2   0   2   0   2   0   0   0   0   2   0   2   2   0   0   0   2   2   2   0   2   0   2   2   2   2   2   2   2   0   0   2   2   0   0   2   2   2   2   0   0   0   2   2   2   2   2   0   0   2   2   2   0   0   0   0   0   0   0   0   0   0   2   0   0   0   0   2   0   0   2   2   2   2   2   2   0   2   0   2   2   0   2   2   2   0   2   2   0   2   2   2   0   0   2   0   2   2   2   0   2   0   2   2   0   2   0   2   0   0   2   2   2   2   2   2   0   0   0   0   2   0   0   0   2   0   2   2   2   0   0   0   0   2   0   2   2   2   2   2   0   0   2   0   0   0   2   0   2   2   2   2   2   0   2   2   2   0   2   0   0   2   0   0   2   2   0   2   2   2   0   2   0   0   2
 MK-4-16                0   0   2   2   0   0   2   2   2   2   0   2   2   2   2   2   0   0   0   2   0   2   2   2   0   2   0   0   0   0   0   0   0   0   2   0   2   2   0   0   0   2   2   2   0   2   0   2   2   2   2   2   2   2   0   0   2   2   0   0   2   2   2   2   0   0   0   0   2   2   2   2   0   0   0   2   2   0   0   0   0   0   0   0   0   0   0   2   0   0   0   2   2   0   0   2   2   2   2   0   2   0   2   2   0   2   2   2   2   0   0   2   2   0   2   2   2   0   0   2   0   0   2   2   0   2   2   2   0   0   0   0   2   0   0   2   2   0   2   2   2   0   0   0   0   2   0   0   0   2   0   2   2   0   0   0   0   0   2   0   2   2   2   0   2   0   0   2   0   0   0   2   0   2   2   2   2   2   0   2   2   2   0   2   0   0   2   0   0   2   2   0   2   2   2   0   2   0   0   2
 MK-5-1                 2   0   0   2   2   0   2   2   2   0   0   2   0   0   2   2   0   2   0   2   2   0   2   2   0   0   0   2   0   0   0   2   0   0   2   0   2   0   0   0   2   2   0   0   0   2   0   0   2   0   2   2   2   2   2   2   0   2   2   0   0   2   0   2   0   0   2   2   0   2   2   2   2   2   2   2   2   2   0   2   2   0   0   0   2   0   2   0   0   0   0   0   0   2   0   0   2   2   0   2   0   0   0   2   0   2   0   0   2   2   2   0   2   2   0   0   2   2   0   2   2   0   2   2   0   2   2   0   0   0   2   2   2   2   2   0   0   2   2   0   0   2   2   2   0   0   0   2   2   2   0   2   2   2   0   2   0   0   2   0   0   2   2   2   2   2   2   0   2   2   2   0   0   0   0   0   0   0   0   0   2   2   0   2   0   2   2   2   2   2   0   2   0   0   0   2   2   2   0   0
 MK-5-2                 0   0   0   2   2   0   2   2   2   0   0   2   0   0   2   2   0   2   0   2   2   0   2   2   0   0   0   2   0   0   0   2   0   0   2   0   2   2   0   0   2   2   0   2   0   2   0   2   2   0   2   2   2   2   2   2   0   2   2   0   0   2   0   2   0   0   0   2   0   2   2   2   0   2   2   2   2   2   0   2   2   0   0   0   2   0   2   0   0   0   0   0   0   2   0   0   2   2   0   2   0   0   0   2   0   2   0   0   2   2   2   0   2   2   0   0   2   2   0   2   2   0   2   2   0   2   2   0   2   0   2   2   2   0   0   0   0   2   2   0   0   2   2   2   0   0   0   2   2   2   0   0   2   2   0   2   0   2   2   0   0   2   0   2   2   2   0   0   2   2   2   2   0   0   0   0   0   0   2   0   2   2   0   2   0   2   2   2   2   2   0   2   0   2   0   2   2   2   2   0
 MK-5-3                 0   0   0   2   2   0   2   2   2   2   0   2   0   0   2   2   0   2   0   2   2   0   2   2   0   0   0   2   0   0   2   2   0   0   2   0   2   2   0   0   2   2   0   2   0   2   0   2   2   0   2   2   2   2   2   2   0   2   2   0   0   2   0   2   0   0   2   2   0   2   2   2   0   2   2   2   2   2   0   2   2   0   0   0   2   0   2   0   0   0   0   0   0   2   0   0   2   0   0   2   0   0   0   2   0   2   0   2   2   2   2   0   2   2   0   0   2   2   0   2   2   0   2   2   0   2   2   0   2   0   2   2   0   0   0   0   0   2   2   0   2   2   2   2   0   0   0   2   2   2   0   0   2   0   0   2   0   2   2   0   0   2   0   2   2   2   2   2   2   2   2   2   0   0   0   0   0   0   2   0   2   2   0   2   0   2   2   2   2   2   2   2   0   2   0   2   2   2   2   0
 MK-5-4                 0   0   0   0   2   0   2   2   2   2   0   2   0   0   2   2   0   2   0   2   2   0   2   2   0   0   0   2   0   0   2   2   0   0   2   0   2   2   0   0   2   2   0   2   0   2   2   2   0   0   2   0   2   2   2   2   0   2   2   0   0   2   0   2   0   0   2   2   0   2   2   0   0   2   0   2   2   2   0   2   2   0   0   0   2   0   2   0   0   0   0   0   0   2   0   0   2   0   0   2   0   0   0   2   0   2   0   2   2   2   2   0   0   0   0   0   2   2   0   2   2   2   2   2   0   2   2   0   2   0   2   2   0   0   0   0   0   2   2   0   2   2   2   2   0   0   0   2   2   2   0   0   2   0   0   2   0   2   2   0   0   2   0   2   2   0   2   2   2   2   2   2   0   0   2   2   0   0   0   0   2   2   0   2   0   0   2   2   2   2   2   2   0   2   0   2   2   0   2   0
 MK-5-5                 0   2   0   0   2   0   2   2   2   2   0   2   0   0   2   2   0   2   0   2   2   0   2   2   0   0   2   2   0   0   0   2   0   0   2   2   0   0   0   0   2   2   0   2   0   2   2   2   0   0   2   2   2   2   2   2   0   2   2   0   0   2   0   2   0   0   2   0   2   2   2   0   0   2   0   2   2   2   0   0   2   0   2   0   2   0   0   0   0   0   0   0   0   2   2   0   2   0   2   0   0   2   0   2   0   2   2   2   2   2   2   0   0   0   0   0   2   2   0   2   2   0   2   2   0   2   2   0   2   0   2   2   0   0   0   0   0   2   2   0   2   2   2   2   0   0   0   2   2   2   0   0   2   0   0   2   0   2   2   0   0   2   0   2   2   0   2   2   2   2   2   2   0   0   2   2   2   0   0   0   2   2   0   2   0   2   0   2   2   2   2   2   2   2   0   2   2   0   2   0
 MK-5-6                 0   2   0   0   2   0   2   2   2   0   0   2   0   0   2   2   0   2   0   2   2   0   2   2   0   0   0   2   0   0   0   2   0   0   2   2   0   2   0   0   2   2   0   2   0   2   2   2   0   0   2   2   2   2   2   2   2   2   2   0   0   0   0   2   0   0   2   0   2   2   2   0   0   2   0   2   2   2   0   0   2   0   2   0   2   2   0   0   0   2   0   0   0   2   2   0   2   0   0   0   0   2   0   2   0   2   0   2   2   2   2   0   2   0   0   0   2   0   0   2   0   0   2   2   0   2   2   0   2   0   2   2   2   0   0   0   0   2   2   0   0   2   2   2   0   0   0   2   2   2   0   0   2   0   0   2   2   0   2   0   2   2   0   2   0   0   2   0   2   2   2   2   0   0   2   2   2   0   0   0   2   2   2   2   0   2   0   2   2   2   2   2   2   2   0   2   2   2   2   2
 MK-5-7                 2   2   0   2   2   0   2   2   2   0   0   2   0   0   2   2   0   2   0   2   2   0   2   2   0   0   0   2   0   0   0   2   2   0   2   2   0   2   0   0   2   2   0   2   2   2   2   2   0   0   0   2   2   2   2   2   2   2   2   0   0   0   0   2   0   0   2   0   2   2   2   0   2   2   0   2   2   0   0   2   2   0   2   0   2   2   0   2   0   2   2   0   0   2   2   0   2   0   0   0   0   2   0   2   0   2   0   2   2   2   2   0   2   0   0   2   2   0   0   2   0   0   2   2   0   2   2   0   2   0   2   2   2   0   0   0   2   2   2   0   0   2   2   0   0   0   0   2   2   0   0   0   2   0   0   2   2   0   2   0   0   2   0   2   0   0   2   0   2   2   2   2   0   0   2   2   2   0   2   0   2   2   2   2   0   2   2   0   2   2   2   2   2   2   0   2   2   2   2   2
 MK-5-8                 2   2   0   2   2   0   2   2   2   0   0   2   0   2   2   2   0   2   0   2   2   0   2   2   0   0   0   0   2   0   0   2   2   0   2   2   2   2   0   0   2   2   0   2   2   0   2   0   0   0   0   2   2   2   2   2   2   2   2   0   0   0   0   2   0   0   2   0   0   2   0   0   2   2   0   2   2   0   0   2   2   0   2   0   2   2   0   2   2   2   2   0   0   2   2   0   2   0   0   0   2   2   0   2   0   2   0   2   2   2   2   0   0   0   2   2   2   0   2   2   0   0   2   2   0   2   2   2   2   0   2   2   2   0   0   0   2   2   2   0   0   2   2   0   0   0   0   0   2   0   0   0   2   0   0   2   2   0   2   0   0   2   0   2   0   0   2   0   2   2   2   2   0   2   2   2   2   0   2   0   2   2   2   2   0   2   2   0   2   2   2   2   2   2   0   2   2   2   2   2
 MK-5-9                 2   2   0   2   2   0   2   2   0   0   2   2   2   0   2   2   0   2   0   2   2   0   2   2   0   0   2   0   2   2   0   2   2   0   2   2   2   2   0   2   2   2   0   2   0   0   2   0   0   0   2   2   2   2   2   2   2   2   2   0   0   0   0   2   2   0   2   0   0   2   2   0   2   2   0   0   2   0   2   2   2   0   2   0   2   2   0   2   2   2   2   0   0   2   0   0   2   0   0   0   2   2   0   2   0   2   0   2   2   2   2   0   0   0   2   2   2   0   2   2   0   0   2   0   0   2   2   2   2   0   2   2   2   0   0   0   2   0   2   2   0   2   2   0   0   0   0   2   2   0   0   0   2   0   0   2   2   0   2   0   0   2   0   2   0   0   0   0   2   2   2   2   0   2   2   2   2   0   2   0   2   2   2   2   2   2   0   0   2   2   2   2   0   2   0   2   2   2   2   2
 MK-5-10                2   2   0   2   2   0   2   2   0   2   2   2   2   0   2   2   0   0   0   2   2   0   2   2   0   0   2   0   2   2   0   2   0   0   2   2   2   2   0   2   2   2   0   0   0   0   2   0   0   0   2   0   2   2   2   0   2   2   2   0   0   0   0   2   2   0   2   0   0   2   2   0   2   2   0   0   2   0   2   2   0   0   2   0   2   2   0   2   0   0   2   0   0   2   0   0   2   2   0   0   2   2   0   0   2   2   0   2   2   2   0   0   0   0   0   2   2   0   2   2   0   0   2   0   0   2   2   0   2   0   2   2   2   0   0   0   2   0   2   2   0   2   2   0   0   2   0   0   2   0   0   0   2   0   0   2   2   0   2   0   0   2   2   2   0   0   0   0   0   0   2   2   0   2   2   2   2   0   2   0   2   2   0   2   2   2   0   2   2   0   2   2   0   0   0   2   0   2   2   2
 MK-5-11                2   0   0   2   2   0   2   2   0   2   2   2   2   0   0   2   2   0   0   2   0   0   2   2   0   0   2   0   2   2   0   2   0   0   2   2   2   2   2   2   2   2   0   0   0   0   2   0   0   0   2   0   2   2   2   0   2   2   2   0   0   0   0   2   2   0   2   0   0   2   2   2   2   2   0   0   2   0   2   2   0   0   2   0   2   2   0   2   0   0   2   0   0   2   0   0   2   2   0   0   2   2   0   0   2   2   0   2   2   2   0   0   2   0   0   2   2   0   2   2   0   0   2   0   0   2   2   0   2   0   2   2   2   0   0   0   2   0   2   2   2   2   0   2   0   2   0   0   2   2   2   0   2   0   2   2   2   0   2   0   0   2   2   2   0   0   0   0   0   0   2   2   0   2   2   2   2   0   2   0   2   2   0   2   2   2   0   2   2   0   2   2   0   0   0   2   0   2   2   2
 MK-5-12                2   0   0   2   2   2   2   2   0   2   2   2   2   0   0   2   2   0   0   2   0   0   2   2   0   0   2   0   2   2   0   2   0   0   2   2   2   2   2   2   2   2   0   0   0   0   2   0   0   0   2   2   2   2   2   0   2   2   2   0   0   0   0   2   2   0   0   0   0   2   2   2   2   0   0   0   2   0   2   2   0   0   2   0   2   2   0   2   0   0   2   0   0   2   0   0   2   0   0   0   2   2   0   0   2   2   0   2   2   2   0   0   2   0   2   2   2   0   2   2   0   0   2   0   0   2   2   0   2   0   2   0   2   0   0   0   2   0   2   2   2   2   0   2   0   2   0   0   2   2   0   0   2   2   2   2   2   0   0   0   0   2   2   2   0   0   0   0   0   0   2   2   0   2   2   2   2   0   2   0   2   2   0   2   2   2   0   2   2   0   0   0   2   0   0   2   0   2   0   2
 MK-5-13                2   0   0   2   2   2   2   0   0   2   2   2   2   0   0   2   2   0   0   2   2   0   2   2   0   0   2   0   0   2   0   2   0   2   2   2   2   0   2   2   2   2   0   0   0   0   2   0   0   0   2   2   2   2   0   2   2   2   2   0   0   0   0   2   2   2   0   0   0   2   2   2   0   0   0   0   2   0   2   2   0   0   2   0   2   2   0   2   0   0   2   0   0   2   0   0   2   0   0   0   2   2   2   0   2   2   0   2   2   2   0   0   2   0   2   2   2   0   2   2   0   0   2   0   0   2   2   0   2   0   2   0   2   0   0   0   2   0   2   2   2   2   2   2   0   2   0   0   2   0   0   0   2   2   2   2   0   0   0   2   0   2   2   2   0   0   0   0   0   0   2   2   0   2   2   2   2   0   2   0   2   2   0   2   2   2   0   2   2   0   0   0   2   0   0   2   0   2   0   2
 MK-5-14                2   0   0   2   2   2   2   0   0   0   2   2   2   0   0   2   0   0   0   2   2   0   2   2   0   0   2   0   2   2   0   2   0   2   2   2   2   0   2   2   2   2   0   0   0   0   0   0   0   0   2   0   2   2   0   2   2   2   2   0   0   0   0   2   2   2   2   0   0   2   2   2   0   0   0   0   2   0   2   2   0   0   0   0   2   2   0   2   0   0   2   0   0   2   0   0   2   0   0   0   2   2   2   2   2   2   0   2   2   2   0   2   2   0   2   2   2   0   2   2   0   2   2   0   0   2   2   0   2   0   0   0   2   2   0   0   0   0   2   2   2   2   2   2   0   2   0   0   2   0   0   0   2   2   2   2   2   0   0   2   0   0   2   2   0   2   0   0   0   0   2   2   0   2   0   2   2   0   2   2   2   2   0   2   2   2   0   2   2   0   0   0   2   0   0   2   0   2   0   2
 MK-5-15                2   0   0   2   2   2   2   0   0   2   2   2   2   0   0   2   0   0   0   2   2   0   2   0   0   0   2   0   0   2   0   2   2   2   2   2   2   0   2   2   2   2   0   0   0   0   0   0   0   0   2   0   2   0   0   2   2   2   2   0   0   0   0   2   2   2   2   0   0   2   2   2   2   0   2   2   0   0   2   2   0   0   0   2   2   2   0   2   2   0   0   0   0   2   0   0   2   0   2   2   2   2   2   2   2   0   0   2   2   2   0   2   2   0   2   2   2   0   2   2   0   2   2   0   0   2   2   0   0   0   0   0   2   2   0   0   0   0   2   2   2   2   2   2   0   2   0   0   2   2   0   0   2   2   2   2   2   0   0   2   0   0   2   2   0   2   0   0   2   0   2   2   0   2   0   2   2   0   2   2   0   0   0   2   2   2   0   2   2   0   2   0   2   0   0   2   2   2   0   2
 MK-5-16                2   0   0   2   2   2   2   0   0   2   2   2   2   0   0   2   0   0   0   0   2   0   2   0   2   2   2   0   0   2   2   2   2   2   2   2   2   0   2   2   2   2   0   0   0   0   0   0   0   2   2   0   0   0   0   2   2   2   2   0   0   0   0   2   2   0   2   0   0   2   0   2   0   0   2   2   0   0   2   2   0   2   0   2   2   2   0   2   2   0   0   0   0   2   0   0   2   0   2   2   2   2   2   2   2   0   0   2   2   2   0   2   2   0   2   2   2   0   2   2   2   2   2   0   0   2   2   0   0   0   0   0   2   2   0   0   0   0   0   2   0   2   2   0   0   2   0   0   2   2   0   0   2   2   2   2   2   0   0   2   0   0   0   2   0   2   0   0   2   0   2   2   0   2   0   2   2   0   2   2   0   0   0   2   2   2   0   0   2   0   2   0   2   0   0   2   2   2   0   0
 MK-6-1                 0   2   2   2   0   2   0   0   2   2   2   2   0   0   2   2   2   2   2   0   0   2   2   0   2   2   2   0   0   2   0   2   0   2   0   0   2   0   0   2   0   2   0   0   2   0   0   2   0   0   2   2   0   2   2   2   2   2   2   0   2   2   2   2   2   0   0   2   2   2   0   2   0   2   2   2   0   2   0   2   2   2   2   2   0   2   0   2   2   0   0   0   2   0   2   0   0   0   0   0   0   0   0   2   0   2   2   0   2   2   2   0   0   2   0   2   0   2   2   0   2   2   2   2   0   0   0   0   2   2   2   0   2   0   2   2   0   2   0   0   0   2   0   2   0   0   2   0   2   0   2   0   2   2   0   2   2   2   2   0   2   0   2   2   2   2   0   2   2   0   2   2   0   2   2   0   2   2   2   2   2   0   0   2   2   2   0   2   0   0   0   2   0   2   2   2   0   2   0   0
 MK-6-2                 0   2   2   2   0   2   0   0   2   2   2   2   0   0   2   2   0   2   2   0   0   2   2   0   2   2   0   2   0   2   0   2   0   2   0   0   2   0   0   2   0   2   0   0   2   0   0   2   0   0   2   2   0   2   2   2   2   2   2   0   2   2   2   2   2   0   0   2   2   2   0   2   0   2   2   2   0   2   0   2   2   2   2   2   0   2   0   2   2   0   0   0   2   0   2   0   0   0   2   0   0   0   0   2   0   2   2   0   2   2   2   0   2   2   0   2   0   2   2   0   2   2   2   2   0   0   0   0   2   2   2   0   2   0   2   2   0   2   0   0   0   2   0   2   0   0   2   0   2   0   2   0   2   2   0   2   2   2   2   0   2   2   2   2   2   2   0   2   2   0   2   0   0   2   0   0   2   2   2   0   2   0   0   2   2   2   2   2   0   0   0   2   0   2   2   2   2   2   0   0
 MK-6-3                 0   2   2   2   0   2   0   0   2   2   2   2   0   2   2   2   0   2   2   0   0   2   2   0   2   2   0   2   0   2   0   2   0   0   0   0   2   0   0   2   0   2   0   0   2   0   0   2   0   0   2   2   0   2   2   2   2   2   2   0   2   2   2   2   2   0   0   2   2   2   0   2   0   0   2   2   0   2   0   2   2   2   2   2   0   2   0   0   2   0   2   0   2   0   2   0   0   0   0   0   0   0   0   2   0   2   2   2   2   2   2   0   2   2   0   2   0   2   2   2   2   2   2   2   0   0   2   0   2   2   2   0   2   0   2   2   0   2   0   0   0   2   0   2   0   2   0   0   2   0   2   0   2   2   0   0   2   2   2   0   2   2   2   2   2   2   0   2   2   0   2   0   0   2   0   0   2   2   2   0   2   0   0   2   2   2   2   2   0   0   0   2   0   2   2   2   2   2   0   0
 MK-6-4                 0   2   2   2   0   2   0   0   0   2   2   2   0   2   2   0   0   2   2   0   0   0   2   0   2   2   0   2   0   2   0   2   0   0   0   0   2   0   0   2   0   2   0   2   2   0   0   2   0   0   2   2   0   2   2   2   2   2   0   0   2   2   0   2   2   0   0   2   2   2   0   2   0   0   2   2   0   2   2   2   2   2   0   2   0   2   0   0   2   2   2   0   2   2   2   0   0   0   0   0   0   0   0   2   0   2   2   2   2   2   2   0   2   2   0   2   0   2   2   2   2   2   2   2   0   0   2   0   2   0   2   0   0   0   2   2   0   2   0   0   0   2   0   2   0   0   0   0   2   2   2   0   2   2   2   0   2   0   0   0   2   2   2   2   0   2   0   2   2   0   2   0   2   2   0   0   2   2   2   0   2   0   0   2   2   2   2   2   0   0   2   2   0   2   2   2   2   2   0   2
 MK-6-5                 0   2   2   2   0   2   0   2   0   2   2   2   0   2   2   0   0   2   2   0   0   0   2   0   2   2   0   2   0   2   0   2   0   0   0   0   2   0   0   2   0   0   0   2   2   0   0   2   0   0   2   2   0   2   2   2   2   2   0   0   2   2   2   2   2   0   2   2   2   2   0   2   0   2   2   2   2   2   2   0   2   2   0   2   0   2   0   0   2   0   2   0   2   2   2   0   2   0   0   0   0   0   0   2   0   2   2   2   2   2   2   2   2   2   0   2   2   2   2   2   2   2   2   2   2   0   0   0   2   0   2   0   0   0   2   2   2   2   0   0   0   2   0   0   0   0   0   0   2   2   2   0   2   2   2   0   2   0   0   0   2   2   2   2   0   2   0   2   2   0   2   0   2   2   0   0   2   2   0   0   2   0   0   2   0   0   2   2   2   0   2   0   0   2   2   2   0   2   0   2
 MK-6-6                 0   0   0   2   0   2   0   2   2   2   2   2   0   2   2   0   0   2   2   0   0   0   2   0   2   2   0   2   0   0   0   2   0   0   0   0   2   0   0   2   0   0   0   2   2   0   0   2   0   0   2   2   0   2   2   0   2   2   0   0   2   2   2   2   0   0   0   2   2   0   0   2   0   0   2   2   2   2   2   0   2   2   0   2   0   2   0   0   2   0   2   0   2   2   2   0   2   0   0   0   0   0   0   2   0   2   2   2   2   2   2   2   0   2   0   2   2   2   2   2   2   2   2   2   2   0   0   0   2   2   2   0   0   0   2   2   2   2   0   0   0   2   2   0   0   0   0   0   2   2   0   0   2   2   2   0   2   0   0   2   2   2   2   2   0   2   0   2   2   0   2   0   0   2   0   0   2   2   0   0   2   2   0   2   0   0   2   2   2   0   0   0   0   2   0   2   0   2   0   2
 MK-6-7                 0   0   0   2   0   2   0   2   2   2   2   2   0   2   2   0   0   2   2   0   2   2   2   0   2   2   0   2   2   0   2   2   0   0   0   0   2   2   0   0   2   0   2   2   2   0   0   2   0   0   2   2   2   2   2   0   2   2   0   0   2   2   2   2   2   0   2   2   2   0   0   2   0   0   2   2   2   2   0   0   0   2   0   2   0   2   0   0   2   0   2   0   2   2   2   0   2   0   0   0   0   0   0   2   0   0   2   0   2   2   2   2   0   0   0   2   2   2   0   2   2   2   2   2   2   0   0   0   2   2   2   0   0   0   0   2   2   2   0   2   0   2   2   0   0   0   0   0   2   2   0   0   2   2   2   0   0   0   0   0   0   2   2   2   0   2   0   0   2   0   2   0   0   2   0   0   2   2   2   0   2   2   0   2   0   0   2   2   2   0   0   0   2   2   0   2   2   2   0   2
 MK-6-8                 0   0   0   2   0   2   0   2   0   2   2   2   0   2   2   0   0   2   2   0   2   2   2   0   0   2   0   0   2   0   2   2   0   0   0   0   0   0   0   0   2   0   2   2   2   0   0   0   0   0   2   2   2   2   2   0   2   2   0   0   2   2   2   2   2   0   0   2   2   0   0   2   0   0   2   2   2   2   0   0   0   2   0   2   0   2   0   0   2   0   2   0   2   2   2   0   0   0   0   0   0   0   0   2   0   0   2   0   2   2   2   2   0   0   0   2   2   2   0   2   2   2   2   2   2   0   0   0   2   2   2   0   0   0   0   2   2   2   0   2   0   2   2   2   0   0   0   2   2   2   0   0   2   2   0   0   0   0   0   0   0   0   2   2   0   2   0   0   2   0   2   0   0   2   0   0   0   2   2   0   2   2   0   2   0   0   0   0   2   0   0   0   2   0   0   2   2   2   2   2
 MK-6-9                 0   0   0   0   0   2   2   2   0   2   2   0   0   0   2   0   0   0   2   0   2   2   2   0   0   2   2   2   2   0   2   0   0   0   0   0   2   0   0   2   2   0   2   2   2   2   0   0   0   0   2   2   2   2   2   0   2   2   0   0   2   2   2   2   2   0   0   2   0   0   0   0   0   0   0   2   2   2   0   0   0   2   0   2   2   2   0   0   2   0   2   0   2   2   2   0   2   0   0   0   0   2   0   2   0   0   2   0   2   2   0   2   0   0   0   2   0   2   0   2   0   2   2   2   2   0   0   0   2   2   0   0   0   0   0   2   2   2   0   2   0   2   2   2   0   0   0   0   2   2   0   0   2   2   2   0   0   2   0   0   0   0   2   2   0   2   0   0   2   0   2   0   2   2   0   0   0   2   2   0   2   2   0   0   0   0   0   0   2   0   0   0   2   0   0   0   2   2   2   2
 MK-6-10                0   2   0   2   0   2   2   2   0   2   2   2   0   0   2   2   0   0   2   0   0   2   2   0   2   2   2   2   2   0   2   0   0   0   0   0   2   0   0   2   2   0   2   2   2   2   0   0   0   0   2   2   2   2   2   0   2   2   0   0   2   2   2   2   2   0   0   2   0   2   0   0   0   0   0   2   2   2   0   2   0   0   0   2   0   0   0   0   2   0   2   2   2   2   2   0   2   0   0   0   0   0   0   2   0   0   2   0   2   2   0   2   0   0   2   2   0   2   0   2   0   2   2   2   2   0   0   0   2   2   0   0   0   0   0   2   2   2   0   2   0   2   0   2   0   0   2   0   2   2   0   0   2   2   2   0   0   2   0   0   0   2   2   0   0   2   0   0   2   0   2   2   2   0   0   0   0   2   2   0   0   2   2   0   0   0   0   0   2   0   0   0   2   0   0   0   0   2   2   2
 MK-6-11                0   2   0   2   0   2   2   2   0   2   2   2   0   0   2   2   0   0   2   0   0   2   2   0   2   2   2   2   2   0   2   0   0   0   0   0   0   0   0   2   2   0   2   2   2   2   0   0   2   0   2   2   2   0   2   0   2   2   0   0   2   2   2   0   2   0   0   2   0   2   0   0   0   2   0   2   2   2   0   2   0   0   0   2   0   0   0   0   2   2   2   2   2   2   2   2   2   0   0   0   0   0   0   2   0   0   2   2   0   2   0   2   0   0   2   2   0   0   0   2   0   2   2   2   2   0   0   0   2   2   0   0   0   0   0   0   2   2   0   2   2   2   0   2   0   0   2   0   2   2   0   0   2   2   2   0   0   2   0   0   0   2   2   0   0   2   0   0   0   0   2   2   2   0   2   0   2   2   2   0   0   2   2   0   0   0   0   0   2   0   0   0   2   0   2   0   0   2   2   2
 MK-6-12                0   2   0   2   0   2   2   2   0   2   2   2   0   2   2   2   2   0   2   0   0   2   2   0   2   0   2   2   2   0   2   0   0   0   0   2   0   0   0   2   2   0   2   2   2   0   0   0   0   0   2   2   2   0   2   0   0   2   0   0   2   0   2   2   2   0   0   0   0   2   0   0   0   2   0   2   2   2   0   2   0   0   2   2   0   0   0   0   2   2   2   2   2   2   0   2   2   0   0   2   0   2   0   2   0   0   2   2   2   2   0   2   0   0   2   2   0   0   0   2   0   2   2   2   2   0   0   0   2   2   0   0   0   0   0   0   2   2   0   2   2   2   0   2   0   0   0   0   2   2   0   0   0   2   2   0   0   0   0   0   0   0   2   0   0   2   0   0   0   0   2   2   2   0   2   2   2   2   2   0   0   2   2   0   0   0   0   0   2   0   0   0   2   0   2   0   0   2   2   0
 MK-6-13                0   0   0   2   0   2   2   2   0   2   2   0   0   2   2   2   2   0   2   0   0   2   2   0   2   0   2   2   2   0   2   0   2   0   2   2   0   0   0   2   2   2   2   2   2   0   0   0   0   0   2   2   2   0   0   0   0   0   0   0   2   0   0   2   2   0   0   0   0   2   0   0   2   2   0   2   2   0   0   2   0   0   2   2   2   0   0   2   2   2   2   2   2   2   0   2   2   0   0   2   0   0   0   2   0   0   2   2   2   2   2   2   0   0   2   2   0   0   0   2   0   2   0   2   2   0   0   0   2   2   0   2   0   0   2   0   2   2   0   2   2   2   0   2   0   2   0   0   2   2   0   0   0   2   2   0   0   0   0   0   0   0   2   0   0   2   0   0   0   0   2   0   2   0   2   2   2   2   2   0   0   2   2   0   0   0   0   0   2   0   0   0   2   0   2   2   0   2   2   0
 MK-6-14                0   0   0   2   0   2   2   2   0   2   2   0   0   0   2   0   2   0   2   0   0   2   2   0   2   0   2   2   2   0   2   0   2   0   2   0   2   0   0   2   2   2   2   2   2   0   0   0   0   0   2   2   2   0   0   0   0   0   0   0   2   0   0   0   2   0   0   0   0   2   0   0   2   2   0   2   2   0   0   2   0   0   2   2   2   0   0   2   2   2   2   2   2   0   0   2   2   0   0   2   0   0   0   2   0   0   2   2   2   2   2   2   0   0   2   2   0   0   0   2   0   2   0   2   2   0   0   0   0   2   0   0   0   0   2   2   2   2   0   2   2   2   0   2   2   0   0   0   2   2   2   0   0   2   2   2   0   0   2   0   0   0   2   0   0   2   0   0   0   0   2   2   2   0   2   2   2   2   2   0   0   0   0   0   0   0   0   0   2   0   0   0   2   0   2   2   0   2   2   0
 MK-6-15                2   0   0   0   2   2   2   2   0   2   2   0   0   0   2   0   2   0   2   0   0   2   2   0   2   0   2   2   2   0   2   0   2   0   2   0   2   0   0   2   2   2   2   2   2   0   0   2   0   0   2   2   0   0   0   0   0   0   0   2   2   0   0   0   0   2   0   0   0   2   0   0   2   0   0   2   2   0   0   2   0   0   2   2   2   0   0   2   2   0   2   2   2   0   2   2   2   0   0   2   0   0   0   0   0   0   2   2   2   2   2   0   0   0   2   2   0   0   0   2   2   2   0   2   2   0   0   0   0   2   0   0   0   0   2   2   2   2   0   2   2   2   0   2   2   0   0   0   2   2   2   0   0   2   2   0   0   0   2   0   0   0   2   0   2   2   0   0   0   0   2   2   0   0   2   2   2   2   2   0   0   0   2   0   0   0   0   0   2   0   2   0   2   0   2   2   0   2   2   0
 MK-6-16                0   2   0   0   2   2   2   2   0   2   2   0   0   2   2   0   2   0   2   0   0   2   2   0   0   2   2   2   2   0   2   0   2   0   2   0   2   2   0   2   0   2   2   2   2   0   0   2   0   0   2   2   0   0   0   0   0   0   0   2   2   0   0   0   2   2   0   0   0   2   0   0   2   0   2   2   2   0   0   2   0   0   2   2   2   0   0   0   2   0   2   2   2   0   2   2   2   0   0   2   0   0   0   0   0   0   2   2   2   2   2   0   2   0   2   2   0   0   0   2   2   2   0   2   2   0   0   0   0   2   0   0   0   0   2   2   2   2   0   2   2   2   0   2   2   0   0   0   2   2   2   0   0   2   2   0   0   0   2   0   0   0   2   0   2   2   0   0   0   0   2   2   0   0   2   0   2   2   2   0   0   0   2   0   0   0   0   0   2   0   2   0   2   0   2   2   0   2   2   0
 
!****************************************** Phenotypic Data **********************************************************
!-100.0 is resevred for missing phenotype
SimulatedTrait1        14.1153   16.3827   13.1133   13.6951   16.2626   16.2359   15.3964   13.0389   16.6272   16.1930   13.8893   13.6994   13.2441   16.8056   15.9117   13.0117   13.8074   15.6451   16.2606   16.2410   15.9630   15.4668   14.6035   14.3468   15.2961   14.1444   16.5272   13.5580   13.5414   15.0124   14.7326   15.6979   13.8342   16.0090   14.1163   15.4003   13.7480   14.0899   14.0741   13.2808   16.5443   15.7443   15.8621   15.6091   15.1210   14.9301   15.0520   15.7854   16.1011   16.1078   14.7549   15.8130   15.6957   16.3715   15.0941   16.6178   14.9015   14.1918   16.2771   14.3940   15.9231   15.0360   15.8554   14.3837   16.3349   14.3119   16.6572   14.5378   14.7022   13.8095   15.9063   15.5711   14.7326   16.3478   14.0358   14.5396   14.4508   16.3920   13.4263   16.3893   15.6103   13.5098   15.4529   15.7588   14.6622   14.2210   16.0415   16.0987   13.7813   16.6348   15.8172   14.4295   15.8540   16.0307   16.2597   16.4850   14.5830   14.1631   13.8137   14.3517   15.9550   16.1626   14.3516   15.2405   16.3011   13.9367   16.4831   16.0654   13.3429   14.0064   16.4032   14.7849   14.7152   16.1489   16.3898   14.0963   16.0458   15.6239   16.1354   15.1028   14.2220   13.8665   16.1330   13.4324   15.6220   13.7553   14.0810   15.8842   13.7751   14.2927   16.2091   15.9990   14.8448   14.0770   15.6938   16.0756   13.8958   13.3387   16.6260   15.6894   14.8873   16.2053   13.6477   14.2070   15.7899   13.0638   13.8117   15.3953   13.3293   13.7176   13.4997   14.9606   13.6827   13.6794   16.5276   13.6991   15.7190   15.1272   14.2341   16.6982   14.3083   15.8028   15.2963   13.4448   15.4478   13.7938   15.5141   16.9081   15.9121   15.1792   15.4823   15.5543   16.3679   13.9566   16.2083   13.3061   13.7998   13.7702   16.0209   13.8402   15.1681   14.6933   16.3411   14.9642   15.1739   13.4374   13.5334   15.9400   14.2598   16.4158   14.4139   15.0958   15.1151   13.5697   15.5751   16.2893   15.4461   13.0504   14.3664   12.7500
SimulatedTrait2        10.0658    9.4868   10.2160   10.3824    9.3652    9.5101   10.1693   10.2744    9.6223    9.2938   10.2965   10.3432   10.2355    9.6801    9.4285   10.1830   10.6867    9.0292    9.4498    9.7248    9.4223    9.7696   10.5384    9.4029    9.4410   10.2013    9.3033   10.6571   10.9565    9.6232   10.5570    9.6550   10.4388    9.4491   10.4201    9.6507   10.4310   10.9208   10.8430   10.2813    9.4716   10.6174    9.0583    9.7136    9.6545   10.5666    9.5480    9.3450    9.5021    9.2251    9.4905    9.6199    9.4273    9.6100    9.7621    9.5523    9.6531   10.8356    9.1787   10.4951    9.4405   10.5280    9.6086   10.2995    9.4820    9.5800    9.4184   10.0199   10.0515   10.5607    9.1395    9.6276   10.3703    9.3373   10.5984   10.3519   10.3739   10.0630   10.1696    9.3774    9.7681   10.4777    9.1873    9.4341    9.3284   10.8000    9.7242    9.2579   10.1822    9.2248    9.4473   10.1591    9.3281    9.8879    9.4085    9.6320   10.2033   10.2407   10.0249    9.3900    9.5967    9.6282   10.4275   10.6038    9.7832   10.9421    9.7319    9.4884   10.1509   10.6099    9.3733    9.9166   10.1873    9.3911    9.4916   10.3537    9.3853    9.8151    9.2778    9.5504   10.3520   10.1179    9.3123   10.2047    9.3698   10.6202   10.4911    9.4593   10.5185   10.9843    9.3821    9.5593   10.6906   10.3067    9.3224    9.3635   10.3207   10.3287    9.6049    9.5844   10.8652    9.3471    9.5625   10.4684    9.6746   10.3401   10.2477    9.5468   10.2445   10.3854   10.8081    9.5178   10.7708   10.3286    9.2845   10.2307    9.6234   10.6133    9.5636    9.3557    9.6598    9.5048    9.1592   10.4554    9.4571   10.5099    9.8508    9.2399    9.2792   10.7112    9.4991   10.2259    9.5287   10.3630    9.4171   10.6539   10.4300   10.4945    9.3109   10.3376    8.9587   10.6042    9.3353   10.3793   10.6592   10.1807   10.3712    9.8986   10.0511    9.5234   10.0561   10.8544    9.6349   10.4865    9.7012    9.4573   10.7497   10.9898   10.5388   10.4646
 
