# Supplementary material for: Inclusive Composite Interval Mapping of QTL by Environment Interactions in Biparental Populations
Source: PLoS One. 2015 Jul 10;10(7):e0132414. doi: 10.1371/journal.pone.0132414 (PMC4498613; doi:10.1371/journal.pone.0132414)
Supplement: S6 File — (ZIP) [file pone.0132414.s006.zip › H=0.8/L1/run_00005.met]

!**********************Note: lines staring with "!" are remarks and will be ignored in the program********************
!*********************************General Information**********************************
!Assuming F1 = P1 x P2, populations available in QTL IciMapping are: 
!  1, P1BC1F1 = P1 x F1, the first backcrossing where P1 is used as the recurrent parent;
!  2, P2BC1F1 = P2 x F1, the first backcrossing where P2 is used as the recurrent parent;
!  3, F1DH, F1-derived doubled haploids; 
!  4, RIL or F1RIL, recombination inbred lines through the repeated selfing of F1;
!  5, P1BC1RIL, recombination inbred lines through the repeated selfing of P1BC1F1;
!  6, P2BC1RIL, recombination inbred lines through the repeated selfing of P2BC1F1;
!  7, F2, the selfing generation of F1;
!  8, F3, the selfing generation of F2;
!  9, P1BC2F1, the second backcrossing where P1 is used as the recurrent parent; 
! 10, P2BC2F1, the second backcrossing where P2 is used as the recurrent parent;
! 11, P1BC2RIL, recombination inred lines through the repeated selfing of P1BC2F1; 
! 12, P2BC2RIL, recombination inred lines through the repeated selfing of P2BC2F1; 
! 13, P1BC1F2, the selfing generation of P1BC1F1; 
! 14, P2BC1F2, the selfing generation of P2BC1F1; 
! 15, P1BC2F2, the selfing generation of P1BC2F1; 
! 16, P2BC2F2, the selfing generation of P2BC2F1; 
! 17, P1BC1DH, P1BC1F1-derived doubled haploids; 
! 18, P2BC1DH, P2BC1F1-derived doubled haploids; 
! 19, P1BC2DH, P1BC2F1-derived doubled haploids; 
! 20, P2BC2DH, P2BC2F1-derived doubled haploids; 
   3      !Mapping Population (see remarks above)
   2      !Mapping Function (1 for Kosambi; 2 for Haldane; 3 for Morgan)
   2      !Marker Space Type (1 for intervals; 2 for positions)
   1      !Marker Space Unit(1 for centiMorgans; 2 for Morgan)
   6      !Number of Chromosomes (or Linkage Groups)
 200      !Size of the mapping population
   2      !Number of environments
 
!***************************************** Chromosomes and Linkage Maps **********************************************
!Chromosome                 NumMarkers
-CH1                        16
-CH2                        16
-CH3                        16
-CH4                        16
-CH5                        16
-CH6                        16
!Linkage map (Marker name followed by position or the interval length)
 MK-1-1                1     0.000
 MK-1-2                1    10.000
 MK-1-3                1    20.000
 MK-1-4                1    30.000
 MK-1-5                1    40.000
 MK-1-6                1    50.000
 MK-1-7                1    60.000
 MK-1-8                1    70.000
 MK-1-9                1    80.000
 MK-1-10               1    90.000
 MK-1-11               1   100.000
 MK-1-12               1   110.000
 MK-1-13               1   120.000
 MK-1-14               1   130.000
 MK-1-15               1   140.000
 MK-1-16               1   150.000
 MK-2-1                2     0.000
 MK-2-2                2    10.000
 MK-2-3                2    20.000
 MK-2-4                2    30.000
 MK-2-5                2    40.000
 MK-2-6                2    50.000
 MK-2-7                2    60.000
 MK-2-8                2    70.000
 MK-2-9                2    80.000
 MK-2-10               2    90.000
 MK-2-11               2   100.000
 MK-2-12               2   110.000
 MK-2-13               2   120.000
 MK-2-14               2   130.000
 MK-2-15               2   140.000
 MK-2-16               2   150.000
 MK-3-1                3     0.000
 MK-3-2                3    10.000
 MK-3-3                3    20.000
 MK-3-4                3    30.000
 MK-3-5                3    40.000
 MK-3-6                3    50.000
 MK-3-7                3    60.000
 MK-3-8                3    70.000
 MK-3-9                3    80.000
 MK-3-10               3    90.000
 MK-3-11               3   100.000
 MK-3-12               3   110.000
 MK-3-13               3   120.000
 MK-3-14               3   130.000
 MK-3-15               3   140.000
 MK-3-16               3   150.000
 MK-4-1                4     0.000
 MK-4-2                4    10.000
 MK-4-3                4    20.000
 MK-4-4                4    30.000
 MK-4-5                4    40.000
 MK-4-6                4    50.000
 MK-4-7                4    60.000
 MK-4-8                4    70.000
 MK-4-9                4    80.000
 MK-4-10               4    90.000
 MK-4-11               4   100.000
 MK-4-12               4   110.000
 MK-4-13               4   120.000
 MK-4-14               4   130.000
 MK-4-15               4   140.000
 MK-4-16               4   150.000
 MK-5-1                5     0.000
 MK-5-2                5    10.000
 MK-5-3                5    20.000
 MK-5-4                5    30.000
 MK-5-5                5    40.000
 MK-5-6                5    50.000
 MK-5-7                5    60.000
 MK-5-8                5    70.000
 MK-5-9                5    80.000
 MK-5-10               5    90.000
 MK-5-11               5   100.000
 MK-5-12               5   110.000
 MK-5-13               5   120.000
 MK-5-14               5   130.000
 MK-5-15               5   140.000
 MK-5-16               5   150.000
 MK-6-1                6     0.000
 MK-6-2                6    10.000
 MK-6-3                6    20.000
 MK-6-4                6    30.000
 MK-6-5                6    40.000
 MK-6-6                6    50.000
 MK-6-7                6    60.000
 MK-6-8                6    70.000
 MK-6-9                6    80.000
 MK-6-10               6    90.000
 MK-6-11               6   100.000
 MK-6-12               6   110.000
 MK-6-13               6   120.000
 MK-6-14               6   130.000
 MK-6-15               6   140.000
 MK-6-16               6   150.000
!*********************************** Marker Types ********************************************************************
!Co-dominant marker: When heterozygote F1 is present, P1 is coded as 2, F1 is coded as 1, and P2 is coded as 0; Otherwise, P1 is coded as 2, and P2 is coded as 0. 
!Dominant marker: When heterozygote F1 is present, P1 and F1 are coded as 12, and P2 is coded as 0; Otherwise, P1 is coded as 2, and P2 is coded as 0.  
!Recessive markers: When heterozygote F1 is present, P1 is coded as 2, and F1 and P2 are coded as 10; Otherwise, P1 is coded as 2, and P2 is coded as 0. 
!Missing marker is coded as -1. 
 MK-1-1                 0   2   0   0   2   0   0   0   0   2   0   2   2   2   0   0   2   0   2   2   2   0   2   2   0   0   0   0   0   2   0   0   2   0   0   2   2   2   0   0   2   0   2   2   2   2   0   2   0   2   2   2   2   2   2   2   2   0   0   0   0   2   0   2   0   0   0   2   0   2   0   2   0   2   2   2   0   2   0   2   2   2   0   2   0   0   0   2   2   0   2   0   0   2   0   2   2   0   0   0   0   0   0   0   2   0   2   0   0   0   2   2   2   2   0   2   0   0   0   0   2   2   0   0   2   2   0   0   0   0   2   0   2   2   2   0   2   0   2   2   2   0   2   2   0   2   0   0   0   2   0   0   0   2   0   0   0   2   0   2   0   2   0   2   0   2   0   0   2   0   0   0   0   2   2   2   2   0   2   0   0   0   2   0   2   2   2   2   0   2   2   2   2   2   0   0   2   2   0   0
 MK-1-2                 0   2   0   0   2   0   0   0   0   2   0   2   2   2   0   0   2   0   2   2   2   0   2   2   0   0   0   0   0   2   0   0   2   0   0   2   2   2   0   2   0   0   2   2   2   2   0   2   0   0   2   2   2   2   0   0   2   0   0   0   0   2   0   2   0   0   0   2   0   2   0   2   0   2   2   2   0   2   2   0   2   2   0   2   0   0   0   2   2   0   2   2   0   2   2   2   2   0   0   0   0   0   0   0   0   2   2   0   0   0   2   2   2   2   0   2   0   0   0   0   2   2   0   0   2   2   0   0   0   2   2   0   2   2   2   0   2   0   2   2   2   0   2   2   0   2   0   0   0   0   0   0   0   2   0   0   0   2   0   2   0   2   2   2   0   2   0   0   2   0   0   0   0   2   2   2   2   0   2   0   0   0   2   0   0   2   0   2   0   2   2   2   2   2   2   0   2   2   2   0
 MK-1-3                 0   2   0   2   2   0   0   0   0   2   0   2   2   2   0   0   2   0   2   2   2   0   2   2   0   0   0   0   0   2   0   0   2   0   0   2   2   0   0   2   2   2   0   2   2   2   0   2   0   0   2   2   2   2   2   0   2   0   0   0   0   2   0   0   0   0   0   2   0   2   0   2   2   2   2   2   0   2   2   0   2   2   0   2   0   0   0   2   2   0   2   2   0   2   0   2   2   0   0   0   0   0   0   0   0   2   2   0   0   0   2   2   2   2   0   2   0   0   0   2   0   2   0   0   0   2   0   0   0   2   2   0   2   2   2   0   2   0   2   2   2   0   0   2   0   2   0   0   0   0   0   0   0   2   0   0   0   2   0   2   0   2   2   2   0   2   0   0   0   0   0   0   0   2   2   0   0   0   2   0   0   0   2   0   2   2   0   2   0   2   2   2   2   2   0   0   2   2   2   0
 MK-1-4                 0   2   0   0   2   0   2   0   0   2   0   2   2   2   0   0   2   0   2   2   2   0   0   2   0   2   0   0   0   2   0   2   2   0   0   2   2   0   0   2   2   2   0   2   2   0   0   2   0   0   2   2   2   2   2   0   2   0   0   0   0   2   2   0   0   0   0   2   0   2   0   2   2   2   2   2   2   2   2   2   2   2   0   2   2   0   0   2   2   2   2   2   0   2   0   2   2   2   0   0   0   0   0   0   0   2   2   0   2   2   2   2   2   2   0   2   0   0   2   2   0   2   0   0   0   2   0   0   0   2   2   0   0   0   2   2   2   0   2   2   2   0   0   2   0   2   0   0   0   0   0   0   0   2   0   0   0   2   0   0   0   2   2   2   0   2   0   0   0   0   0   2   0   2   2   0   0   2   2   0   0   0   2   0   2   2   0   2   0   2   0   2   2   2   0   0   2   2   2   0
 MK-1-5                 0   2   2   0   2   2   2   0   2   2   0   2   2   2   0   0   2   0   2   2   2   0   2   2   0   2   0   0   0   2   0   2   0   0   0   2   2   0   0   2   2   2   0   2   2   0   0   2   0   0   2   2   2   2   2   0   2   0   0   0   0   2   2   0   0   0   0   2   0   2   0   2   2   2   2   2   2   2   2   0   2   2   0   2   2   0   0   0   2   2   2   2   0   2   0   2   2   2   0   0   0   0   0   2   0   2   2   0   2   2   2   2   2   0   0   2   0   0   2   2   0   2   0   0   0   2   0   2   0   2   2   0   0   0   2   2   2   2   2   2   2   0   0   2   0   2   0   0   0   0   0   0   0   2   0   0   0   2   0   0   0   2   2   2   0   2   2   0   0   2   0   2   0   2   2   0   0   2   2   0   0   0   2   0   2   2   0   2   0   0   0   2   2   2   0   0   2   2   2   0
 MK-1-6                 0   2   2   0   2   0   2   0   2   0   0   2   2   2   0   0   2   0   2   2   2   0   2   2   0   2   2   0   0   2   0   2   0   0   0   2   2   0   0   2   2   2   0   2   2   0   0   2   0   2   2   2   2   2   2   0   2   0   0   0   0   2   2   2   0   0   0   0   0   2   2   2   2   2   2   2   2   2   2   2   0   0   0   2   2   0   0   0   2   2   2   2   0   2   0   2   2   2   0   0   0   0   0   2   0   2   2   2   0   2   2   2   0   0   0   2   0   0   2   2   0   2   0   0   0   2   0   2   0   2   2   0   0   0   2   2   2   2   2   2   2   0   0   2   2   2   0   0   0   2   0   2   0   2   0   0   0   2   0   0   0   2   2   2   2   2   2   0   2   2   0   2   0   2   2   0   0   2   2   0   0   0   2   2   2   2   0   0   0   0   0   2   2   2   0   0   0   2   2   0
 MK-1-7                 0   2   0   0   2   0   2   0   2   0   0   2   2   0   0   0   2   2   2   2   2   0   2   2   0   2   2   0   0   2   2   0   0   0   2   2   2   0   0   2   2   2   0   2   2   0   0   2   0   2   2   2   2   2   2   0   2   0   0   0   0   2   0   2   0   2   0   0   0   2   2   2   2   2   2   2   2   2   2   0   0   0   0   2   2   2   0   0   2   2   0   2   2   2   0   2   2   2   2   2   0   0   0   2   0   2   2   2   2   2   0   2   0   2   0   2   0   0   0   0   0   2   0   0   0   2   0   2   0   2   2   0   0   0   0   2   0   2   2   2   2   0   0   2   2   2   0   0   0   0   0   2   0   2   2   0   0   2   0   0   0   2   2   2   2   2   2   0   2   2   0   2   0   2   2   0   0   2   2   0   0   0   2   2   2   0   0   0   0   0   0   2   2   2   0   0   0   2   2   2
 MK-1-8                 0   2   0   0   2   0   2   0   2   0   0   2   2   0   0   0   2   0   2   2   2   0   2   2   2   2   2   0   0   2   2   0   0   0   0   2   2   0   0   2   2   2   0   2   0   0   0   2   0   2   2   2   2   2   2   0   2   2   0   0   0   2   0   2   0   0   0   0   0   2   0   2   2   2   2   2   2   2   2   0   0   0   0   2   0   2   0   0   2   0   0   2   2   2   0   2   2   2   2   2   0   2   0   2   0   2   2   2   2   2   0   2   2   2   0   2   0   0   0   0   0   2   0   0   0   2   0   2   0   2   0   0   0   0   0   2   0   0   2   2   2   0   0   2   2   0   0   2   0   0   0   2   0   2   2   0   0   2   0   0   0   2   2   2   2   2   2   0   2   2   0   2   2   2   2   0   0   2   2   0   0   2   2   0   2   0   0   2   0   0   0   2   2   2   0   0   0   2   2   2
 MK-1-9                 2   2   0   0   0   0   2   0   2   0   0   2   2   0   0   2   2   0   2   2   2   2   2   2   0   2   2   0   0   2   0   2   0   0   0   2   2   2   0   2   2   2   0   2   2   0   0   2   2   2   2   2   2   2   2   0   2   2   0   0   0   2   0   2   0   0   0   0   0   2   0   2   2   2   2   2   2   2   2   0   0   0   0   2   0   2   0   0   2   0   0   2   2   2   0   0   2   2   2   2   0   2   0   2   0   2   2   2   2   2   0   2   2   2   2   2   0   0   0   0   0   2   0   0   0   2   0   2   0   2   0   0   0   0   0   2   0   0   0   2   2   2   0   2   2   0   0   2   0   0   0   2   0   2   2   0   0   2   2   0   0   0   2   2   2   0   2   0   2   2   0   2   2   2   2   0   2   2   2   0   0   2   2   0   2   0   0   2   0   0   0   2   2   2   0   0   0   2   2   2
 MK-1-10                2   2   0   0   0   0   2   0   2   2   0   0   2   0   0   2   2   0   0   2   2   2   2   2   0   2   2   0   0   2   0   2   0   0   0   2   2   2   0   2   2   2   0   0   2   0   0   2   2   2   2   2   2   0   2   2   2   2   0   2   0   2   0   2   2   0   0   0   0   2   0   2   2   2   2   0   2   2   0   0   0   0   0   2   0   2   0   0   2   0   0   2   2   2   2   0   0   2   0   2   0   2   0   2   0   2   2   2   2   2   0   2   2   2   2   2   0   2   2   0   0   2   0   0   0   2   0   2   0   2   0   0   0   0   0   2   0   0   0   2   2   2   0   0   2   0   0   2   2   0   0   2   0   2   2   0   0   2   2   0   0   0   2   2   2   0   2   0   2   2   0   2   2   0   2   0   2   2   2   0   2   0   2   0   2   0   0   2   0   0   0   2   2   2   0   0   0   2   2   2
 MK-1-11                2   2   0   0   0   0   2   0   2   0   0   0   2   0   0   2   2   0   0   2   2   2   2   2   0   2   2   0   2   2   0   2   0   0   0   2   2   2   0   2   2   2   0   0   0   2   0   2   2   2   2   2   2   0   0   2   2   2   0   2   0   2   0   2   0   0   0   0   2   2   0   2   2   2   2   0   0   2   0   0   0   0   0   2   0   2   2   0   2   0   0   2   0   2   2   0   0   2   0   2   0   2   0   2   0   2   2   2   2   2   0   2   2   2   2   2   2   2   2   0   0   2   0   2   0   2   0   2   0   2   0   0   2   0   0   2   0   0   0   0   2   2   0   0   2   0   0   0   2   0   0   2   0   2   2   0   0   0   2   0   0   0   2   2   2   0   2   2   2   2   0   2   2   0   2   0   2   2   2   0   2   0   2   0   2   0   0   2   0   0   0   2   2   0   0   0   0   2   2   2
 MK-1-12                2   2   0   0   0   0   2   0   2   0   0   0   2   0   0   2   2   2   0   2   0   0   2   2   0   0   2   2   2   2   0   2   0   0   0   2   2   2   0   0   2   2   0   0   0   2   0   0   2   2   2   2   2   0   0   2   2   2   0   2   0   2   0   2   0   0   0   0   2   2   0   2   2   0   0   2   0   0   0   0   0   0   0   2   0   2   2   0   2   0   0   2   2   2   0   0   0   2   0   2   2   0   0   2   0   2   2   2   0   2   0   2   2   2   2   2   2   2   2   0   0   2   0   0   0   2   0   2   0   2   0   0   2   0   0   2   0   0   0   0   2   0   0   0   2   0   0   0   2   0   0   2   0   2   2   0   0   2   2   0   2   2   2   2   2   0   2   2   2   2   0   2   2   0   2   0   2   2   2   0   2   0   2   0   0   0   0   2   0   2   0   2   2   0   0   0   0   2   2   2
 MK-1-13                2   2   0   0   0   0   2   0   2   0   0   0   2   0   0   2   2   2   0   2   0   0   2   2   0   2   2   2   2   2   0   2   0   0   0   2   2   2   0   0   2   2   0   0   2   2   0   0   2   2   2   2   2   0   0   2   2   2   0   2   0   2   0   2   0   0   2   0   2   2   0   2   2   0   0   2   2   2   0   0   0   0   0   2   0   2   2   0   2   0   0   2   2   2   0   0   0   2   0   2   2   2   0   2   0   2   2   2   0   2   0   2   2   2   2   2   2   2   2   0   0   2   2   0   0   0   0   2   0   2   0   2   2   2   0   2   0   0   0   0   2   0   0   0   2   0   0   2   2   2   2   0   0   2   2   0   0   2   2   0   2   2   2   2   2   0   2   2   2   0   0   2   2   0   2   0   2   0   2   0   2   0   2   0   0   0   0   2   0   2   0   0   2   0   2   0   0   2   2   2
 MK-1-14                2   2   0   0   0   0   2   0   2   0   0   0   2   2   0   2   2   2   0   2   2   0   2   2   0   2   2   2   2   2   0   2   0   0   0   0   2   2   2   0   2   0   0   0   2   2   0   0   2   2   2   2   2   0   0   2   2   2   0   2   0   2   0   2   0   0   2   0   2   2   0   2   2   0   0   2   2   2   0   0   0   0   0   2   0   0   2   0   2   0   0   2   2   2   0   0   0   2   0   2   2   2   0   2   0   0   2   2   0   2   0   0   2   2   2   2   2   2   2   0   0   2   2   0   0   0   0   2   0   2   0   2   2   2   2   2   0   0   0   0   2   0   0   0   2   2   0   2   2   2   2   0   2   2   2   0   0   2   2   0   2   2   2   2   2   0   2   2   2   0   2   2   2   0   2   0   2   0   2   2   2   2   2   0   0   0   2   2   0   2   0   0   2   0   0   0   0   2   2   2
 MK-1-15                0   2   0   0   0   0   2   0   2   0   0   0   2   2   0   2   2   2   0   2   2   0   2   2   0   0   2   2   2   2   0   2   2   0   0   0   2   2   2   0   2   0   0   0   2   2   0   0   2   0   2   2   2   2   0   2   2   2   0   2   0   2   0   2   2   0   2   0   2   0   0   2   2   0   0   2   2   2   0   0   0   0   0   2   0   2   2   0   2   0   0   2   2   2   0   0   0   2   0   2   0   0   2   2   2   0   2   2   0   2   0   0   2   2   0   2   2   2   2   0   0   2   2   2   0   0   0   0   0   2   0   0   2   2   2   2   0   0   0   0   2   0   0   0   0   2   0   2   2   2   2   2   2   2   2   2   0   2   2   0   2   0   2   2   2   0   2   2   2   0   2   2   2   0   0   0   2   2   2   2   2   2   2   0   0   0   2   2   0   0   0   0   2   0   0   0   0   2   0   2
 MK-1-16                0   2   0   2   0   0   2   0   2   0   0   0   2   2   0   0   2   2   0   2   2   0   2   2   0   0   2   2   2   2   0   2   2   0   0   0   2   2   2   0   2   0   0   0   2   2   0   0   2   0   2   2   2   2   0   2   2   2   0   2   0   2   0   2   2   0   2   0   0   0   0   0   0   0   0   0   2   2   2   0   0   0   0   0   0   2   2   2   2   0   0   2   2   2   2   0   2   2   0   2   0   0   2   0   2   0   2   2   0   2   0   0   2   2   0   2   2   2   0   0   0   2   2   2   0   0   0   0   0   2   2   2   2   2   2   2   0   0   2   0   2   0   0   0   0   2   0   0   0   2   2   2   2   2   2   0   0   2   2   0   2   0   2   2   2   0   2   0   2   0   0   2   2   0   0   0   2   2   2   2   2   2   0   0   0   2   2   2   2   0   2   0   2   0   0   2   0   2   0   2
 MK-2-1                 0   2   2   0   2   0   0   2   0   0   0   2   2   2   2   2   0   2   0   2   0   0   2   0   2   2   0   2   2   2   0   2   0   2   0   0   0   0   0   2   0   2   0   0   2   2   0   0   0   0   0   0   0   0   2   0   0   2   0   0   0   0   0   2   0   2   0   0   2   2   0   2   2   0   2   2   0   2   0   0   0   2   2   2   2   2   0   2   0   0   2   0   0   0   2   2   2   0   2   2   2   0   0   2   2   2   2   0   0   2   2   2   0   2   0   2   0   0   0   0   2   0   2   2   2   0   2   0   2   2   0   0   2   2   0   2   0   0   0   2   2   2   2   2   0   2   0   2   0   2   2   2   2   0   2   2   2   0   2   2   2   2   0   0   0   0   0   0   0   0   2   0   0   0   0   0   2   2   0   0   0   2   0   2   0   0   0   2   2   0   0   0   0   0   2   0   0   0   0   2
 MK-2-2                 0   2   2   0   2   0   0   2   0   0   0   2   2   0   2   2   0   2   0   2   0   0   2   0   2   2   0   2   2   2   0   2   0   2   0   0   0   0   0   2   0   2   0   0   2   0   0   0   0   0   0   2   0   0   2   0   0   2   0   0   0   0   0   2   0   2   0   2   2   2   0   0   2   0   2   2   0   2   0   0   0   2   2   2   2   2   0   2   0   0   2   0   0   0   2   2   2   0   2   2   2   0   2   2   2   2   2   2   0   0   2   2   0   2   0   2   0   0   0   0   2   0   2   2   2   2   2   0   2   0   0   0   2   0   0   2   0   0   0   2   2   2   0   2   0   2   2   2   0   0   2   2   2   2   0   2   0   0   2   2   2   2   0   0   0   0   0   0   0   0   0   0   0   0   0   0   2   2   0   0   0   2   0   2   0   0   0   2   2   0   0   0   0   0   2   0   2   0   0   2
 MK-2-3                 0   2   2   0   2   0   0   2   0   0   0   2   2   0   2   2   0   0   0   2   0   0   2   0   2   2   0   2   2   2   0   0   0   2   0   0   0   0   0   2   0   2   2   0   2   0   0   0   0   0   0   2   0   0   2   0   0   2   2   0   0   0   2   2   0   0   0   2   2   2   0   0   2   0   2   2   0   2   0   0   0   2   2   2   2   2   0   2   0   0   2   0   0   0   2   2   2   0   2   2   2   0   2   2   2   2   2   2   0   0   2   2   0   2   0   2   2   0   0   0   2   0   0   2   2   2   0   0   0   0   0   2   2   0   0   2   0   0   0   2   0   2   0   2   0   2   2   2   0   0   2   2   2   2   0   2   0   0   2   2   2   2   0   0   0   0   0   0   0   0   0   0   0   0   2   0   2   2   0   0   0   2   0   2   0   2   0   2   2   0   0   0   0   0   2   0   2   0   0   2
 MK-2-4                 0   2   2   0   2   0   0   2   0   0   0   2   2   0   2   2   0   0   0   2   0   0   2   0   2   2   0   2   2   2   0   0   0   2   0   0   0   0   0   2   0   2   2   0   2   0   0   0   0   0   0   2   0   0   2   0   0   2   2   0   0   0   2   2   0   0   0   2   2   2   0   0   0   0   2   2   0   2   0   0   0   2   2   2   2   2   0   2   2   0   2   0   0   0   2   2   2   0   2   2   2   0   2   2   2   2   2   2   0   0   2   2   0   2   0   2   2   0   0   0   2   0   0   2   2   2   0   0   0   0   0   2   2   0   0   2   0   0   0   2   0   2   0   2   0   2   2   2   0   0   2   0   0   2   0   2   0   0   2   2   2   2   0   0   0   0   0   0   0   0   0   0   2   2   2   0   2   2   0   0   2   2   0   2   0   2   0   2   2   0   0   0   0   0   2   0   0   0   0   2
 MK-2-5                 0   2   0   0   2   0   2   2   0   0   0   2   2   2   2   2   0   0   0   2   0   0   2   0   0   2   0   0   2   2   0   2   0   2   0   2   0   0   0   2   0   0   2   0   2   0   0   0   0   0   0   2   0   0   2   2   0   2   2   0   0   0   2   2   0   0   0   2   2   2   0   0   0   0   2   2   2   2   0   0   0   2   2   2   2   2   0   2   2   0   2   0   0   0   2   2   2   0   2   2   2   0   2   2   2   2   2   2   0   0   2   2   0   2   0   2   2   0   0   0   2   0   0   2   2   2   0   0   0   0   0   2   2   0   0   2   0   0   0   2   0   2   0   2   0   2   2   2   0   0   2   0   2   2   2   2   0   0   2   0   2   2   0   2   0   0   0   0   0   2   0   0   2   2   2   0   2   2   0   2   2   2   0   2   0   2   0   2   2   0   2   0   0   2   2   0   0   0   0   2
 MK-2-6                 0   2   0   0   2   0   2   2   0   0   0   2   2   2   2   2   0   0   0   0   0   0   2   0   0   2   0   0   2   2   0   2   0   2   0   2   0   0   0   2   0   0   2   0   2   0   2   0   0   0   0   0   0   2   2   2   2   2   2   0   0   0   2   2   0   0   0   2   2   2   0   0   0   0   2   2   2   2   0   0   0   2   2   2   2   0   2   2   2   0   2   0   0   0   2   2   2   0   2   2   2   0   2   2   2   2   2   2   0   0   0   2   0   2   2   2   2   0   0   0   2   0   0   2   2   2   0   0   0   0   0   2   2   0   0   2   0   2   0   2   0   2   0   2   0   2   2   2   2   0   2   0   2   2   2   2   0   0   2   0   2   2   0   2   0   0   2   0   0   2   0   0   2   2   2   0   2   2   0   2   2   2   0   2   0   2   0   0   2   0   0   0   0   2   2   0   0   0   0   2
 MK-2-7                 0   2   0   0   2   0   2   2   0   0   0   2   2   2   2   2   0   0   0   0   2   0   2   2   0   2   0   0   2   2   0   2   0   2   0   2   0   0   0   2   0   0   2   0   2   2   2   0   2   0   0   0   0   2   2   2   2   2   2   0   0   0   2   2   0   0   0   2   2   2   0   0   0   0   2   2   2   0   0   0   0   2   2   2   0   2   2   2   0   0   2   0   0   0   2   2   2   0   2   2   2   2   2   2   2   2   0   2   0   0   0   2   2   2   2   2   2   0   0   0   2   0   0   2   0   2   0   0   0   0   0   2   2   0   0   2   0   0   0   2   2   2   0   2   0   2   2   2   2   0   2   0   0   2   2   0   0   2   2   0   2   2   0   2   0   0   2   0   0   2   0   0   2   2   2   0   2   2   0   2   0   2   0   2   0   2   0   0   2   0   0   0   0   2   2   0   0   2   2   2
 MK-2-8                 0   2   2   0   2   0   2   2   0   0   0   2   2   2   2   2   0   0   0   0   2   0   2   2   0   2   0   0   0   2   0   2   0   2   0   2   0   0   2   2   0   0   2   0   2   2   2   0   2   0   0   0   2   2   2   2   2   2   2   2   2   0   2   2   0   0   0   2   2   2   0   0   0   0   2   2   2   0   0   0   0   2   2   2   0   2   2   2   0   0   2   0   0   0   2   2   2   0   2   2   2   2   0   0   2   2   0   2   0   0   0   2   2   2   0   0   0   0   0   0   2   0   0   2   0   2   0   2   2   2   0   2   2   2   2   2   2   0   0   2   2   2   0   2   0   2   2   2   2   0   2   0   0   2   2   0   0   2   2   0   2   2   0   2   0   0   2   0   0   2   0   0   2   2   2   0   2   2   0   2   0   2   0   2   0   2   0   0   2   0   0   0   0   2   2   0   0   2   2   2
 MK-2-9                 0   2   2   0   2   0   2   2   0   0   0   2   2   2   2   2   0   2   0   0   2   0   2   2   0   2   0   0   0   2   2   2   0   0   0   2   0   0   2   2   0   0   2   0   2   2   2   0   2   0   0   0   2   2   2   2   2   2   2   2   2   0   2   0   0   0   0   0   0   2   0   0   0   0   2   2   0   0   0   0   0   2   2   2   0   2   2   2   0   0   2   0   0   0   2   2   2   0   2   2   2   2   0   0   2   2   0   2   0   0   0   2   2   2   0   0   0   0   0   0   2   0   0   2   0   2   0   2   2   2   2   2   2   2   2   2   2   0   0   2   2   2   2   2   0   2   2   2   0   0   2   2   2   2   2   0   0   2   2   0   2   2   0   2   0   0   2   0   0   2   0   0   2   2   2   0   2   2   0   0   2   2   0   2   0   2   0   2   2   0   2   0   0   2   2   0   0   2   2   2
 MK-2-10                0   2   2   0   2   0   2   2   0   0   0   2   2   2   0   2   2   2   0   0   2   0   2   2   0   2   0   0   0   2   2   2   0   2   0   2   0   0   2   2   0   0   2   2   2   2   0   0   2   0   0   0   2   2   2   0   2   2   2   0   2   0   2   0   0   0   0   0   0   2   0   0   0   2   2   2   0   0   0   0   0   2   2   2   0   2   2   2   2   0   2   0   0   0   0   2   2   0   0   2   2   2   0   0   2   2   0   2   0   0   0   2   2   2   0   0   0   2   0   2   2   0   0   2   0   0   0   2   2   2   2   2   2   2   2   2   2   0   0   2   2   2   2   0   0   2   2   2   0   0   2   2   2   2   2   0   2   2   2   0   2   2   0   2   0   0   2   2   0   2   0   0   2   2   2   0   2   2   2   0   2   2   0   2   0   0   0   2   2   0   2   0   0   2   2   0   0   2   2   2
 MK-2-11                0   0   2   0   0   0   2   2   2   0   0   2   2   2   2   2   2   2   0   0   2   0   2   2   0   2   2   0   0   2   2   2   0   2   0   2   0   0   2   2   0   0   2   2   2   0   0   0   2   0   0   0   2   2   2   0   2   2   2   0   2   0   2   0   0   0   0   0   0   2   0   2   0   2   2   2   0   0   0   0   0   2   2   2   0   2   2   2   2   0   2   0   0   0   0   2   2   0   0   0   2   0   0   2   2   2   0   2   2   0   0   2   2   2   0   0   0   2   0   2   0   0   0   2   0   2   0   2   0   2   2   2   2   2   2   2   2   0   0   2   2   2   2   0   0   2   2   2   0   0   2   2   2   2   2   0   2   0   2   0   2   2   0   2   0   0   2   2   0   2   0   0   2   2   2   0   2   2   2   0   2   2   0   2   2   0   0   2   2   0   2   0   0   2   2   0   2   2   2   2
 MK-2-12                0   0   2   0   0   0   2   2   2   0   0   2   2   2   2   2   2   2   0   0   2   0   2   2   0   2   2   0   0   0   0   2   0   2   0   2   0   0   2   2   0   0   2   2   2   0   0   0   2   0   0   0   2   2   2   0   2   2   2   0   0   0   2   2   0   0   0   0   0   2   0   2   2   2   2   2   0   0   0   0   0   2   2   2   0   0   2   2   2   0   2   0   0   0   0   2   2   0   0   0   2   0   0   2   0   2   2   2   2   0   0   2   2   2   0   2   0   2   0   2   2   0   0   2   0   0   0   2   0   2   2   2   2   2   2   2   2   0   0   2   2   2   2   0   0   0   2   2   0   0   2   2   2   2   2   0   2   0   0   0   2   0   0   2   0   0   2   2   0   2   0   0   2   2   2   0   2   2   2   0   2   2   0   2   2   0   0   2   2   0   2   0   0   2   2   0   2   2   2   0
 MK-2-13                0   0   0   0   0   0   2   2   2   0   0   2   2   2   2   2   2   2   0   0   0   0   2   2   0   2   2   0   0   0   0   2   0   2   0   2   0   0   2   2   0   2   2   2   2   0   0   0   2   0   0   0   2   2   2   0   0   0   2   0   2   0   2   2   0   0   0   0   0   2   0   2   2   2   2   2   0   2   0   0   0   2   2   2   0   0   2   2   2   0   0   0   0   2   0   2   2   0   0   0   2   0   0   2   0   2   2   2   2   0   0   2   2   2   2   2   0   2   0   2   2   0   0   2   0   2   0   2   0   2   0   0   2   2   2   2   2   0   2   0   0   2   2   0   0   0   2   2   0   0   2   0   2   2   2   2   2   0   0   0   0   0   0   2   2   0   2   2   0   2   0   0   2   2   0   0   2   0   2   0   2   2   0   2   2   0   0   2   2   0   2   0   0   2   2   0   2   2   2   0
 MK-2-14                0   0   0   0   0   0   2   2   2   0   2   2   2   2   2   0   2   2   0   2   0   0   2   2   0   2   2   0   0   0   0   2   0   2   0   2   0   0   2   2   2   2   2   2   2   0   0   0   2   0   0   0   2   2   0   0   0   0   2   0   0   0   2   2   2   0   0   2   0   2   0   2   2   2   2   2   0   2   2   2   0   2   2   0   0   0   2   2   2   0   0   0   0   2   2   2   2   0   0   0   2   0   2   2   0   2   2   2   0   0   0   2   2   2   2   2   0   0   0   2   2   0   0   2   2   2   0   2   0   2   2   0   2   2   0   2   2   0   2   0   0   2   2   0   0   0   2   0   0   0   2   0   2   2   0   2   2   0   0   0   0   0   2   2   2   0   2   2   0   2   0   0   2   0   0   0   2   0   0   0   2   0   0   2   2   0   0   2   2   0   2   2   0   2   0   0   2   2   2   0
 MK-2-15                2   0   0   0   0   0   0   2   2   2   2   2   2   2   2   2   2   2   0   2   2   0   2   2   0   2   2   0   0   0   0   2   0   2   0   2   0   0   2   2   2   2   2   2   2   0   0   0   2   0   0   0   2   2   0   2   2   0   2   0   0   0   2   2   2   0   0   2   0   2   2   2   2   2   2   2   2   2   2   2   0   2   2   0   0   0   2   2   2   0   0   0   2   2   2   2   2   2   0   2   2   0   2   2   0   2   2   2   0   0   0   0   2   2   0   0   0   0   0   2   2   0   0   2   2   2   0   2   0   2   2   0   2   2   0   2   2   0   2   0   0   2   2   0   0   0   2   0   0   2   2   0   2   0   0   2   0   0   0   0   0   0   2   0   2   0   2   2   0   2   0   0   2   0   0   0   2   0   0   2   2   0   0   0   2   0   0   2   2   0   2   2   0   2   0   0   2   2   2   0
 MK-2-16                2   0   0   0   0   2   0   2   2   0   2   2   2   0   2   2   2   2   0   0   2   0   2   2   0   2   2   0   0   2   0   2   2   2   0   2   0   0   2   2   2   2   0   2   2   0   0   0   2   0   0   0   2   2   0   2   2   0   2   0   0   2   2   2   2   0   0   2   0   2   2   2   2   2   2   2   0   2   2   2   0   2   2   0   0   0   2   0   2   0   0   0   2   2   2   2   2   2   0   2   0   0   2   2   0   2   2   2   0   0   0   0   2   2   2   0   0   0   0   2   2   0   0   2   2   2   2   2   2   2   2   0   2   2   0   2   2   0   2   0   2   2   2   2   0   0   2   0   0   2   0   0   2   0   0   2   0   0   0   0   0   0   2   0   2   0   0   2   0   2   0   0   2   0   0   0   2   0   0   2   2   0   0   2   2   0   0   2   2   0   2   2   0   2   0   0   2   0   2   0
 MK-3-1                 0   0   0   2   0   0   2   2   2   2   0   2   0   0   0   0   2   0   2   0   2   2   0   2   2   0   2   2   0   0   2   2   2   2   0   0   2   0   0   0   2   2   0   0   0   0   0   0   0   0   0   0   0   0   2   2   2   2   2   2   2   0   2   2   0   0   0   2   0   2   0   2   0   2   0   2   0   2   2   2   0   2   2   2   2   0   0   2   0   0   2   2   2   0   2   2   0   2   2   0   2   2   2   0   2   2   2   0   2   0   2   2   0   2   2   0   2   0   2   2   2   2   2   0   2   0   0   2   2   2   2   0   2   0   0   2   0   0   2   2   2   2   0   0   0   2   0   2   0   0   2   0   0   0   0   2   0   2   0   2   2   0   0   2   0   0   0   0   2   2   0   2   2   0   0   2   2   0   2   0   0   2   2   0   2   2   0   0   2   2   2   2   0   0   2   2   2   0   2   0
 MK-3-2                 0   2   0   2   0   0   2   2   2   2   0   2   0   0   0   0   2   0   2   2   2   2   0   2   2   0   2   2   0   0   2   2   2   2   0   0   2   0   0   0   2   2   0   0   0   0   0   0   2   0   0   0   0   0   2   2   2   2   2   2   2   2   2   2   0   0   0   0   0   2   0   2   0   2   0   2   0   2   2   0   0   2   2   2   2   2   0   2   0   0   2   2   0   0   2   2   0   2   2   0   2   2   2   0   2   2   2   2   2   0   2   2   0   0   2   0   2   0   2   2   2   2   2   0   2   0   0   2   2   2   2   0   2   0   0   2   0   0   2   2   2   0   2   0   0   2   0   2   0   0   2   0   0   0   0   2   2   2   0   2   2   0   0   2   0   0   2   0   2   2   2   2   2   0   0   2   2   0   2   0   0   2   2   0   2   2   0   0   2   2   2   2   0   0   2   2   2   2   0   0
 MK-3-3                 0   0   0   2   2   0   2   2   2   2   0   2   0   0   2   0   2   0   2   2   2   2   0   2   2   0   0   0   0   0   2   2   2   2   0   0   2   0   0   0   2   2   0   0   0   0   0   0   2   0   0   0   2   0   2   0   2   2   2   2   2   2   2   2   0   0   0   2   2   2   0   2   0   2   0   2   0   2   2   0   0   2   2   2   2   2   0   2   0   0   2   2   2   2   2   2   0   2   2   0   2   2   2   2   2   2   2   2   2   0   2   2   0   0   2   0   2   0   2   2   0   2   2   0   0   2   0   2   2   2   2   0   2   0   0   2   0   0   2   2   2   0   2   0   0   2   0   2   0   0   2   0   0   0   2   2   2   2   0   2   2   0   2   2   0   0   2   0   2   2   2   2   2   0   0   2   2   0   2   0   0   2   2   0   2   2   0   0   2   2   2   2   0   0   2   2   2   0   2   0
 MK-3-4                 0   0   0   2   2   0   0   2   2   2   0   2   2   0   2   0   0   2   2   2   2   2   0   2   2   2   0   0   0   0   2   2   2   2   0   0   2   0   0   0   2   2   0   0   0   0   0   0   2   0   0   2   2   0   2   0   2   2   2   2   2   0   2   2   0   0   0   2   2   2   0   2   0   2   0   2   0   2   2   0   0   2   2   2   2   2   0   2   0   0   2   2   2   2   2   2   0   2   2   0   2   2   2   2   2   2   2   2   2   0   2   2   0   0   2   0   2   0   2   2   0   2   2   0   0   2   0   2   2   2   2   0   2   0   0   2   0   0   0   2   2   0   2   0   0   0   2   2   0   2   0   0   0   0   2   2   2   2   0   2   2   2   2   2   0   0   2   0   2   2   2   2   2   0   0   2   2   0   2   0   0   2   2   0   2   2   0   0   2   2   2   2   0   0   2   2   2   0   0   0
 MK-3-5                 0   0   0   2   2   0   0   2   2   2   0   2   0   2   2   2   2   2   2   2   2   2   0   2   2   2   0   0   0   0   2   0   2   2   0   0   2   2   0   2   2   2   0   2   0   0   0   0   2   0   0   2   0   0   2   0   0   2   2   2   2   0   2   2   0   0   0   2   2   2   0   2   0   2   0   0   0   2   2   0   2   2   2   2   2   2   0   2   0   0   2   2   2   2   2   2   0   2   2   0   2   2   2   0   2   2   2   2   2   0   2   2   0   0   2   2   2   2   2   2   0   2   2   0   0   2   2   2   2   0   0   0   2   0   0   0   0   0   0   2   2   0   2   0   0   0   2   2   0   2   2   0   0   0   2   2   2   2   0   2   2   0   2   2   0   0   2   0   2   0   2   2   2   0   0   2   2   0   2   0   0   0   2   0   2   2   0   0   2   2   2   2   0   0   2   0   2   0   0   0
 MK-3-6                 0   0   0   2   0   0   2   2   2   2   0   0   0   2   2   2   2   2   2   2   2   2   0   2   2   2   0   2   0   0   2   0   2   0   0   0   2   2   0   2   2   2   0   0   2   0   0   0   2   0   0   2   0   2   2   0   0   2   2   2   2   2   2   2   0   0   0   2   2   2   0   2   0   2   0   0   0   2   2   0   2   2   2   2   2   2   0   2   0   0   2   2   2   2   2   2   0   2   2   2   0   2   2   0   0   0   2   2   2   0   2   2   0   0   2   2   2   2   2   2   0   2   2   0   0   0   2   2   2   2   0   0   2   0   0   0   2   0   0   0   2   0   2   0   0   0   2   2   0   2   2   0   0   0   2   2   2   2   0   2   2   0   2   2   0   0   2   0   2   0   0   2   2   0   0   2   2   0   2   0   0   0   2   0   2   2   0   0   2   2   2   2   0   0   2   0   2   0   0   0
 MK-3-7                 0   0   0   2   0   0   2   2   2   2   0   0   0   2   2   2   2   2   2   2   2   2   0   2   0   2   0   2   0   0   2   0   2   0   0   0   2   0   2   2   2   2   0   0   2   0   0   0   2   0   2   2   0   2   2   0   0   2   2   0   2   2   2   2   0   0   0   2   0   2   0   2   0   2   0   0   0   2   2   0   2   2   2   2   2   2   2   2   0   0   2   2   0   2   2   2   0   2   2   2   0   2   2   0   0   0   2   2   2   0   2   2   0   0   0   2   2   2   2   2   0   2   2   0   0   0   2   2   0   2   0   0   0   0   0   0   2   0   2   0   2   0   2   0   0   0   2   2   0   2   2   0   0   0   0   0   2   2   0   2   2   0   2   2   0   0   2   0   2   2   0   2   2   0   0   2   2   2   2   0   0   0   2   0   2   2   0   2   2   2   0   2   0   2   2   0   2   0   2   0
 MK-3-8                 0   2   0   2   0   0   2   0   2   2   2   0   2   2   2   2   2   2   2   2   2   2   0   2   2   2   0   2   0   0   2   0   2   0   0   0   2   0   2   2   2   2   0   0   2   0   0   0   2   0   0   2   0   2   2   0   0   2   2   0   2   0   2   2   0   0   0   2   0   2   0   2   0   2   0   0   2   2   2   0   2   2   2   0   2   2   2   2   0   0   2   2   0   2   2   2   0   2   0   2   0   2   2   0   0   0   2   2   2   0   2   2   0   2   0   2   2   2   2   2   0   2   2   0   0   0   2   2   0   2   0   2   2   0   0   0   2   0   0   0   2   0   2   0   0   0   2   2   0   2   2   0   0   0   0   0   2   2   0   2   2   0   2   2   0   0   2   0   2   2   0   2   2   0   0   0   2   2   2   0   0   0   2   0   2   2   0   2   2   2   2   2   0   2   2   0   2   0   2   0
 MK-3-9                 2   2   0   2   0   0   2   0   0   0   2   0   2   2   2   2   2   2   2   2   2   2   0   2   2   2   0   0   0   0   2   0   2   0   0   0   2   0   2   2   2   2   0   0   2   0   0   0   2   2   2   2   2   2   2   0   0   2   2   0   2   0   2   2   0   0   0   0   0   2   0   2   0   2   0   2   2   0   2   0   2   2   2   0   2   2   2   2   0   0   2   2   0   2   2   2   0   2   2   0   0   2   0   0   2   2   2   2   2   0   2   2   2   2   0   2   2   2   2   0   0   2   2   0   0   0   2   2   0   2   0   2   2   0   0   0   2   0   0   2   2   0   2   0   0   0   2   0   0   2   2   0   0   2   0   0   2   2   0   2   2   0   2   2   0   0   2   0   2   2   0   2   2   0   0   0   2   0   0   0   0   2   0   0   2   2   0   2   2   2   2   2   0   2   0   0   2   0   2   0
 MK-3-10                2   2   0   2   0   0   2   0   2   0   2   0   2   2   2   2   2   2   2   0   2   2   2   2   2   2   0   0   0   0   2   0   2   0   0   0   2   0   2   2   2   2   2   0   2   0   0   0   2   2   2   2   2   2   2   0   0   2   2   0   2   0   2   2   0   0   0   0   2   2   0   2   0   2   0   2   2   0   2   0   2   2   0   0   2   2   2   2   0   0   2   0   0   0   2   2   0   0   2   0   0   2   0   0   0   2   2   2   2   0   2   2   2   0   0   2   2   2   2   0   0   0   2   0   0   0   2   2   0   0   0   2   2   0   2   0   2   2   0   2   2   0   2   0   2   0   0   0   0   2   2   0   0   2   0   0   2   2   0   2   2   0   0   2   0   0   2   0   2   2   0   2   2   0   0   0   0   0   0   0   0   2   0   0   2   2   0   2   2   2   2   2   2   2   0   0   2   0   0   0
 MK-3-11                2   2   0   2   0   0   2   2   0   0   2   0   2   2   2   2   2   0   0   0   0   2   2   2   2   2   0   0   0   2   2   0   2   0   0   0   2   0   2   2   2   2   2   0   2   0   0   0   0   2   2   2   2   2   2   0   0   2   2   0   2   0   2   2   0   0   0   0   2   2   0   2   0   0   0   2   2   0   2   0   2   2   0   0   2   2   2   2   0   0   2   0   0   0   2   2   0   0   2   2   2   2   0   0   0   2   2   2   2   2   2   2   2   0   0   2   2   2   2   0   0   0   0   0   0   0   2   2   0   0   0   2   2   0   2   0   2   0   0   2   2   2   2   0   2   0   0   0   0   2   0   0   0   2   0   0   2   2   0   2   2   2   0   2   2   0   0   0   2   2   0   2   2   0   0   0   0   0   0   2   0   2   2   0   2   2   2   2   2   2   2   2   2   2   0   0   2   0   0   0
 MK-3-12                2   2   0   2   0   0   2   2   0   0   2   0   2   2   2   2   0   0   0   0   0   2   2   0   2   2   0   0   0   2   2   0   2   2   0   0   2   0   2   2   2   2   2   0   2   0   0   2   0   2   2   0   2   2   2   0   0   2   2   2   2   2   2   2   0   0   0   0   2   2   0   2   0   0   0   2   0   0   2   0   2   2   0   0   2   2   0   2   0   0   2   0   0   2   2   2   0   0   2   0   0   2   0   0   0   0   2   2   2   2   2   2   2   0   0   2   2   2   2   0   0   2   0   0   0   0   2   2   0   0   0   2   2   0   2   0   0   0   0   0   2   2   2   0   2   0   0   0   0   2   0   0   0   0   0   0   2   2   0   2   2   2   0   2   2   0   0   0   2   2   0   2   2   0   2   0   0   0   0   2   0   2   2   0   2   2   2   2   2   0   2   2   2   2   0   0   2   0   0   0
 MK-3-13                2   0   0   2   2   0   2   2   0   0   2   0   2   2   2   2   2   0   0   0   0   2   2   0   2   2   0   0   0   2   2   0   2   2   0   0   2   0   2   2   2   2   2   0   2   0   0   2   0   2   2   0   2   2   2   0   0   2   2   0   2   2   2   2   0   0   0   0   2   2   0   2   0   0   2   2   0   0   2   0   2   2   0   0   2   2   0   2   0   0   2   2   0   2   2   2   0   2   2   0   0   2   0   0   0   0   2   2   2   2   2   2   2   0   2   2   2   2   2   0   0   2   0   0   0   0   2   2   0   0   0   2   2   2   2   0   0   0   0   0   2   2   2   0   2   0   0   0   0   2   0   0   0   2   0   0   2   2   0   0   2   2   0   2   2   0   0   0   2   2   0   2   0   0   2   2   0   0   0   2   0   2   2   0   2   2   0   2   2   0   2   2   2   0   0   0   2   0   0   0
 MK-3-14                2   0   0   2   2   0   2   2   0   0   2   0   2   2   2   2   2   0   0   0   0   2   2   0   2   2   0   2   2   2   2   0   2   2   0   0   2   0   2   2   2   2   0   0   2   0   2   2   2   2   2   0   2   2   2   2   0   2   2   0   0   2   2   2   0   0   0   0   2   2   0   2   0   0   2   2   2   0   2   0   2   2   0   0   2   2   2   2   0   0   2   2   0   2   2   2   0   2   2   0   0   2   0   0   0   0   2   2   2   2   2   2   0   0   2   2   2   2   2   0   0   2   0   0   0   2   2   2   0   0   0   2   2   2   2   0   0   0   0   0   2   2   2   0   2   0   0   0   0   2   0   0   0   2   0   0   2   2   0   0   2   2   0   2   2   0   0   0   2   2   0   2   0   0   2   2   0   0   0   2   0   2   2   0   2   0   0   2   2   2   2   2   2   0   2   0   2   0   0   0
 MK-3-15                2   0   0   2   2   0   2   2   0   0   2   0   2   0   2   2   2   0   0   0   0   2   2   0   2   2   0   2   2   2   2   0   2   2   0   0   2   0   0   2   2   2   0   0   0   0   2   0   2   2   0   0   2   2   0   2   0   2   2   0   0   0   2   2   0   0   0   0   2   2   0   2   0   0   2   2   2   0   2   2   2   2   0   0   2   2   2   2   0   0   2   2   0   2   2   2   0   2   2   0   0   2   0   0   0   0   2   0   2   2   2   0   0   0   2   2   2   2   2   0   0   2   2   0   0   2   2   2   0   0   0   2   2   2   2   0   0   0   0   0   2   2   0   0   2   0   0   0   0   2   0   0   0   2   0   2   2   0   0   0   2   2   0   2   2   0   0   0   2   2   0   2   0   0   2   2   0   0   0   0   0   2   2   0   2   0   0   2   2   2   2   2   2   0   2   0   2   0   0   0
 MK-3-16                2   0   0   2   2   0   2   2   0   0   2   0   0   0   2   2   2   0   2   0   0   2   2   0   2   2   0   0   0   2   2   0   2   2   0   0   2   0   0   2   2   2   0   0   0   0   2   2   2   2   0   0   2   2   0   2   0   2   2   0   0   0   2   2   0   0   0   0   2   0   0   2   2   0   2   2   2   0   2   2   2   2   0   0   2   2   2   2   0   0   2   2   2   2   2   2   0   2   2   0   0   2   0   0   0   0   2   2   2   2   2   0   0   0   2   2   2   2   2   2   0   2   2   0   0   2   2   2   0   0   0   2   2   0   2   0   0   0   0   0   2   2   0   0   2   0   0   0   0   2   0   0   0   2   0   2   2   0   0   0   2   2   0   2   2   0   0   0   2   2   0   0   0   0   2   2   0   0   0   0   0   2   0   0   2   0   0   2   2   2   2   2   2   0   2   0   2   0   0   0
 MK-4-1                 0   2   2   2   0   0   2   2   2   0   0   2   2   2   2   2   2   2   2   2   0   0   0   2   2   0   2   2   0   2   0   0   2   2   2   2   0   0   2   0   0   2   0   0   2   0   2   0   0   0   0   0   0   0   0   0   2   2   0   0   2   0   2   0   0   0   2   2   2   0   0   2   2   0   0   0   0   2   2   2   2   2   0   2   0   0   2   0   0   2   2   0   2   0   0   0   0   2   0   2   2   2   0   0   0   2   0   0   2   2   0   2   0   0   2   2   0   2   0   2   0   2   0   0   0   2   2   0   0   2   2   2   0   0   2   0   2   0   2   2   0   2   0   2   2   2   2   0   0   2   0   2   0   0   0   0   0   0   2   0   0   2   0   2   2   0   0   2   0   0   2   2   2   0   0   2   2   0   2   0   0   0   0   0   2   2   0   0   0   2   2   2   2   2   0   2   0   0   2   0
 MK-4-2                 0   2   2   2   0   0   0   0   2   0   0   2   2   2   2   2   2   2   2   2   0   0   2   2   0   0   0   2   0   2   0   0   2   2   2   2   0   2   2   0   0   2   0   0   2   0   2   0   0   0   0   0   0   0   0   0   2   2   2   0   2   0   2   0   0   0   2   2   0   0   2   0   2   0   0   0   0   2   2   2   2   2   0   2   0   0   2   0   0   2   2   0   2   0   2   0   0   0   2   2   2   2   2   0   0   2   0   0   2   2   0   2   0   0   2   2   0   2   0   2   0   2   0   0   0   2   2   0   2   2   2   0   0   0   2   0   0   0   2   2   0   2   0   2   2   2   2   2   0   2   0   2   0   0   0   0   0   0   2   0   2   2   0   2   2   0   0   2   0   0   2   2   2   0   2   2   2   0   2   0   0   0   0   0   2   2   0   0   0   2   2   2   2   2   2   0   0   0   2   0
 MK-4-3                 0   2   2   0   0   0   0   0   2   0   0   2   2   2   2   2   2   2   2   2   0   0   2   2   0   0   0   0   0   2   0   0   2   2   2   2   0   0   0   0   0   2   2   2   2   0   2   0   0   0   0   0   0   0   0   0   2   2   2   0   2   0   2   0   0   0   2   2   0   0   2   0   2   0   0   0   0   2   2   2   2   2   2   2   0   0   2   0   0   2   2   0   0   2   2   0   0   2   2   2   0   2   2   0   0   2   0   0   2   0   2   2   0   0   0   2   0   2   0   2   2   2   0   0   0   2   2   2   2   0   2   0   0   0   2   0   0   0   2   2   2   2   0   2   2   2   2   2   0   2   0   2   0   0   2   0   0   0   2   0   2   0   0   0   2   0   0   2   0   0   2   2   2   0   2   2   2   0   2   0   0   0   0   0   2   2   0   0   0   2   2   2   2   2   2   0   0   0   2   2
 MK-4-4                 0   2   2   0   0   0   0   0   2   0   0   2   2   2   2   2   2   2   2   2   0   0   2   0   0   0   0   0   2   2   0   0   2   2   2   2   0   0   0   0   0   2   2   2   2   0   2   0   0   0   2   0   0   0   2   0   2   2   2   0   2   0   0   0   0   0   2   2   0   0   2   0   2   0   0   0   0   2   2   2   2   2   2   2   0   0   2   0   2   2   2   0   0   0   0   0   0   2   2   2   0   2   2   0   0   2   0   0   2   0   2   2   0   2   0   2   0   2   0   2   2   2   0   0   0   2   2   2   2   0   0   0   0   0   2   0   0   0   2   2   2   2   0   2   2   2   2   0   0   2   0   2   0   0   2   0   0   0   2   0   0   0   0   0   2   0   2   2   0   0   2   2   2   0   2   2   2   0   2   0   0   0   0   0   2   2   0   0   0   2   2   2   2   2   2   0   0   2   2   2
 MK-4-5                 0   2   2   0   0   0   0   0   2   0   0   2   2   2   2   2   0   2   2   2   0   0   2   0   0   0   2   0   2   2   0   0   2   2   2   2   0   0   0   0   0   2   2   2   2   0   2   0   0   0   2   0   0   0   2   0   2   2   2   0   2   0   0   0   0   0   2   2   2   0   0   0   2   0   0   0   0   2   2   0   2   0   2   2   0   0   2   2   2   2   2   0   0   0   0   0   0   2   2   0   0   2   2   0   0   2   0   2   2   0   2   2   0   2   0   2   0   2   0   2   2   2   0   2   0   2   2   2   2   0   0   0   0   0   2   0   2   0   2   2   0   2   0   2   2   0   2   0   0   2   0   0   0   0   2   2   0   2   2   0   0   0   0   0   2   0   2   2   0   0   2   2   2   0   2   2   2   0   2   2   0   0   2   0   2   2   0   0   2   2   2   2   2   2   2   0   0   2   2   2
 MK-4-6                 0   2   2   2   0   0   0   0   2   0   2   2   2   2   2   2   2   2   2   2   2   0   2   2   0   0   2   0   2   2   0   0   2   2   2   2   0   2   0   0   0   2   2   2   2   0   2   0   0   0   2   0   0   0   2   0   2   2   2   0   2   2   0   0   0   0   2   2   2   2   0   0   2   0   0   0   0   0   2   0   2   0   2   2   0   0   0   2   0   2   2   0   0   0   2   0   2   2   2   0   2   2   2   0   0   2   0   2   2   0   2   2   0   2   0   2   0   2   0   0   2   2   0   2   0   2   2   0   2   0   0   2   0   0   2   0   2   0   2   2   0   2   0   2   2   0   2   0   2   2   0   0   0   0   2   2   0   2   2   0   0   0   2   0   2   0   2   2   0   0   2   2   2   0   2   2   2   0   2   2   0   0   2   0   2   2   0   0   2   2   2   2   2   2   2   0   2   2   2   2
 MK-4-7                 0   2   2   2   0   0   0   0   2   0   0   0   2   2   2   2   2   2   2   2   2   0   2   2   0   0   2   0   2   2   0   0   0   2   2   2   0   2   2   0   2   2   2   2   2   0   2   0   0   0   2   0   0   0   2   0   2   2   2   0   2   2   0   0   0   0   2   2   2   2   0   0   2   0   0   0   0   0   2   0   2   0   2   2   2   0   0   2   0   0   2   2   0   0   2   0   2   2   2   0   2   2   2   0   0   2   0   2   2   0   2   2   0   2   0   2   0   2   0   0   2   2   0   2   0   2   2   0   2   0   0   2   0   0   2   2   2   0   2   2   0   2   0   2   2   0   2   0   2   2   0   0   0   0   2   2   0   2   2   2   0   0   2   0   2   0   2   2   0   0   2   2   2   0   2   2   2   0   2   2   0   0   2   0   2   2   2   0   2   2   2   2   2   2   2   0   2   2   2   2
 MK-4-8                 2   2   2   2   0   0   0   2   2   0   0   0   2   2   2   2   2   2   2   2   2   0   2   2   0   0   2   0   2   2   2   0   0   2   2   2   0   2   2   0   2   2   2   2   2   0   2   0   0   0   2   0   0   2   2   0   2   2   2   2   2   2   0   0   0   0   0   2   2   2   0   0   2   2   0   0   0   0   0   0   2   0   2   2   2   0   0   2   2   0   2   2   0   0   2   0   2   2   2   2   2   2   2   0   0   2   0   2   2   0   2   2   0   2   2   2   0   2   0   2   2   2   0   2   0   2   2   0   2   0   0   2   0   0   2   2   0   0   2   2   0   2   0   2   2   0   2   0   2   0   0   0   0   0   2   2   0   2   2   2   0   0   2   0   2   0   0   2   0   0   2   2   2   2   2   2   0   0   2   2   0   0   2   0   2   2   2   0   2   2   2   2   2   2   2   0   0   2   2   2
 MK-4-9                 2   2   2   0   0   0   0   2   0   0   0   0   2   2   2   2   2   0   2   2   2   0   2   2   0   0   2   0   2   2   0   0   2   2   2   2   0   2   2   0   2   2   2   2   2   0   2   0   0   0   2   0   0   2   2   0   2   2   2   2   2   2   0   0   0   0   0   2   2   2   0   0   2   2   0   0   0   0   0   0   2   2   2   2   2   0   0   2   2   0   2   2   0   0   2   0   2   2   2   2   2   2   2   2   0   2   0   0   0   0   2   2   0   2   2   0   0   2   0   0   0   0   0   0   0   2   2   0   2   0   0   2   0   0   2   2   0   0   2   2   0   0   0   2   2   0   2   0   2   0   0   2   0   2   2   0   0   2   2   2   0   0   2   0   2   0   0   2   0   0   2   2   0   2   2   2   0   0   2   2   0   0   2   0   2   2   2   0   2   2   2   2   2   2   2   2   0   2   2   2
 MK-4-10                2   2   2   0   0   0   0   2   0   0   0   0   2   2   2   2   2   0   2   2   2   0   2   0   0   0   2   0   0   2   0   0   2   2   2   2   0   2   2   0   2   2   2   2   2   0   2   0   0   0   2   0   0   0   2   0   2   2   0   2   2   2   0   0   0   0   0   2   2   2   0   0   2   2   0   0   0   0   0   2   2   2   2   2   2   0   0   2   2   2   2   2   0   0   2   0   0   2   2   2   2   2   2   2   0   2   2   0   0   0   2   2   0   2   2   0   0   2   0   0   0   0   0   0   0   2   2   0   2   0   0   2   0   0   2   2   0   0   2   2   0   0   0   2   0   0   2   0   2   0   0   0   0   2   2   0   0   2   2   2   0   0   2   0   0   0   0   2   0   0   2   2   0   2   2   2   0   0   2   2   0   2   2   0   2   2   0   0   2   2   2   0   2   2   2   2   0   2   2   2
 MK-4-11                2   2   0   0   0   0   0   2   0   0   0   2   2   2   2   2   2   0   2   2   0   0   2   0   0   0   2   0   0   2   0   0   2   2   2   2   0   2   2   0   2   2   2   2   2   0   2   0   0   0   2   0   0   0   2   0   2   2   0   2   2   2   0   2   0   0   0   2   2   2   0   0   2   2   0   0   0   0   0   2   2   2   2   2   2   0   0   2   2   2   2   2   0   0   2   0   0   2   2   2   2   2   2   2   0   2   2   0   2   0   2   2   0   2   2   0   0   2   0   0   2   0   2   0   0   2   2   0   2   0   0   2   2   0   2   2   0   0   2   2   0   0   0   2   2   0   2   0   2   0   0   0   0   2   2   0   0   2   2   2   0   0   2   0   0   0   0   2   2   0   2   2   0   2   2   2   0   0   2   2   0   2   0   0   2   2   2   0   2   2   2   0   2   2   2   2   0   2   2   2
 MK-4-12                0   2   0   0   0   0   0   2   0   0   0   2   2   2   0   2   2   0   2   2   0   0   2   0   0   0   2   0   0   2   0   0   2   2   2   2   0   2   0   0   2   0   2   2   2   0   2   0   0   0   2   0   0   0   2   0   2   2   0   2   2   2   0   2   0   0   0   0   2   2   2   0   2   2   0   0   0   2   2   2   2   2   2   2   2   0   0   2   0   2   2   2   0   0   0   0   2   2   2   2   2   2   2   2   0   2   2   0   2   0   2   2   0   2   2   0   0   0   0   0   2   2   2   0   0   2   2   0   2   0   0   2   2   0   2   2   0   0   2   0   0   0   0   2   0   0   2   2   2   0   0   0   2   2   2   0   0   2   2   2   0   0   2   0   0   0   0   2   2   0   2   2   0   2   0   2   0   0   2   2   0   2   0   0   2   2   2   0   2   2   2   0   2   2   0   2   0   2   2   2
 MK-4-13                0   2   0   0   0   2   2   2   0   0   0   2   2   0   0   2   2   0   2   2   2   0   2   0   0   0   2   0   0   2   0   0   2   2   2   2   0   2   0   0   2   0   2   2   2   0   2   0   0   0   2   0   0   0   2   0   2   2   0   0   2   2   0   2   0   0   2   0   2   2   2   2   2   2   0   0   0   0   2   2   2   2   2   2   0   0   0   2   0   2   2   2   2   0   2   0   2   2   2   2   2   2   2   2   0   2   2   0   2   0   2   2   0   2   2   0   0   0   0   0   2   2   2   0   0   2   2   0   2   0   0   2   2   0   2   2   0   0   2   0   0   0   0   2   0   0   2   2   2   0   0   2   2   2   2   0   0   2   2   2   0   0   2   0   0   0   0   2   2   0   2   2   2   2   0   2   0   0   2   0   0   2   0   0   2   2   2   2   2   2   2   0   2   2   0   2   0   2   2   2
 MK-4-14                0   2   0   0   0   2   2   2   2   0   0   2   2   0   0   2   2   0   2   0   2   0   2   0   0   0   2   0   2   2   0   2   2   0   0   2   0   2   0   0   2   0   2   2   2   0   2   0   0   0   2   0   0   0   2   0   0   2   0   0   2   2   0   2   0   0   2   2   2   2   2   2   2   2   0   0   2   0   2   2   2   2   2   2   0   0   0   2   0   2   2   2   2   0   2   0   2   2   2   2   2   2   2   2   0   2   2   0   2   0   2   2   2   2   2   0   0   0   0   0   2   2   2   0   0   2   2   0   2   0   0   2   2   0   2   2   0   0   2   0   0   0   0   2   0   0   0   2   2   0   0   2   2   2   2   2   0   2   2   2   0   0   2   0   0   0   0   2   2   0   2   0   2   0   0   2   0   0   2   0   0   2   2   0   2   2   2   2   2   2   2   0   2   2   0   2   2   2   2   2
 MK-4-15                0   2   0   0   0   2   2   2   0   0   0   2   2   0   0   2   2   0   2   0   2   0   2   0   0   0   2   0   2   2   0   2   2   0   0   2   0   2   0   0   2   0   2   2   2   0   2   0   0   0   0   0   0   2   2   0   0   2   0   0   0   2   0   2   0   0   2   2   2   2   2   2   2   2   2   0   2   0   2   2   2   2   0   2   0   0   0   2   0   2   2   2   2   0   2   0   2   2   2   2   2   0   2   2   0   2   2   0   2   2   0   2   2   2   2   0   0   0   0   0   2   2   2   2   0   2   2   0   2   0   0   2   2   0   0   0   0   0   2   0   0   0   0   2   0   0   0   2   2   2   0   0   2   2   2   2   0   2   2   2   0   0   2   0   2   0   0   2   0   0   2   0   2   0   0   2   0   0   2   0   0   2   2   0   2   2   2   0   0   2   2   0   2   2   0   2   2   2   2   2
 MK-4-16                0   2   0   0   0   2   2   2   0   0   0   2   2   0   0   2   2   0   2   0   0   0   2   0   0   0   0   0   2   2   0   2   2   0   0   2   0   2   0   0   0   2   2   2   2   2   2   0   2   2   0   0   0   2   2   0   0   2   0   0   0   2   0   2   0   0   2   2   2   2   2   2   2   2   2   0   2   0   2   2   2   2   0   2   0   2   0   0   0   2   2   2   2   0   2   0   2   0   2   2   2   0   2   2   0   2   2   0   2   2   2   2   2   2   0   0   0   0   0   0   2   2   2   2   0   2   2   0   2   0   0   2   2   0   0   0   0   0   2   0   0   0   0   2   0   2   0   2   2   2   0   0   2   2   2   2   0   0   2   2   0   0   2   0   2   0   0   2   0   0   2   0   2   0   0   2   0   2   2   0   0   2   0   0   2   2   2   0   0   2   2   0   2   0   0   2   2   2   2   2
 MK-5-1                 0   0   2   0   2   0   2   0   0   2   0   2   0   0   2   2   0   2   0   2   2   2   2   0   2   2   2   0   2   2   2   0   0   0   2   0   2   2   0   0   0   2   0   0   0   0   0   0   2   2   0   2   2   0   0   0   0   2   2   2   2   2   2   2   2   0   0   0   2   0   2   0   0   0   0   0   0   2   0   0   2   2   2   2   2   2   0   2   0   2   2   0   0   0   2   2   2   0   0   2   0   0   2   0   0   0   0   0   0   2   0   2   2   0   2   2   0   0   0   2   0   2   2   2   0   0   0   2   0   0   0   0   0   0   0   2   0   0   0   0   2   0   2   0   2   2   2   0   0   2   2   0   2   0   0   2   2   0   0   2   0   0   0   0   2   2   0   0   0   0   2   2   0   2   2   2   2   0   2   2   2   2   0   0   2   0   0   0   2   0   0   0   0   2   0   0   2   2   2   2
 MK-5-2                 0   0   2   0   2   0   2   0   2   2   0   2   0   0   2   2   0   2   0   2   2   2   2   0   2   2   2   0   2   2   2   0   0   0   2   0   2   2   0   0   0   2   0   0   0   0   0   0   2   2   0   2   2   0   0   0   0   2   2   2   2   2   2   2   2   0   0   0   2   0   2   0   0   0   0   0   0   2   0   0   0   2   2   2   2   2   2   2   0   2   2   0   2   0   2   2   2   0   0   2   0   2   2   0   0   0   0   0   0   2   0   2   2   0   2   2   0   0   0   0   0   2   2   2   0   0   0   2   2   0   2   2   0   0   0   2   0   0   0   0   2   0   2   0   2   2   2   0   0   2   0   0   2   0   0   0   2   0   0   2   0   0   0   0   0   2   0   0   0   0   2   2   0   2   2   2   2   0   2   2   2   2   0   0   2   0   0   0   2   0   0   0   0   2   0   0   2   2   2   2
 MK-5-3                 0   0   2   0   2   0   2   0   2   0   0   2   0   0   2   2   0   2   0   2   2   2   2   0   2   2   2   0   2   2   2   0   0   0   2   0   2   2   2   0   2   2   0   0   0   0   0   0   2   2   0   0   2   0   0   0   2   0   0   0   2   2   2   0   2   0   0   0   2   0   2   0   0   2   0   0   0   2   0   0   0   2   2   2   2   2   2   2   2   2   2   0   0   0   2   2   2   0   0   2   0   0   2   0   0   0   0   0   0   2   0   2   2   0   2   2   0   0   0   0   0   2   2   2   0   0   0   2   2   0   2   2   0   0   0   2   0   0   0   2   2   0   2   0   2   2   2   2   0   2   0   0   2   0   0   0   2   0   0   2   0   0   0   0   0   2   0   0   0   0   2   2   0   2   0   2   2   2   0   2   2   2   0   0   0   2   0   2   2   2   0   0   0   0   0   2   2   2   2   2
 MK-5-4                 0   0   2   0   2   0   2   0   2   0   0   0   0   0   2   2   0   2   0   2   2   2   2   0   2   0   2   0   2   2   0   0   0   0   2   0   0   2   2   2   2   2   0   0   0   0   0   0   2   2   0   0   2   0   0   0   2   2   0   0   2   2   2   0   2   0   0   0   2   0   2   0   0   2   0   0   0   2   0   0   2   2   2   2   2   2   2   2   2   2   2   0   0   0   2   2   2   0   0   2   0   0   2   0   0   0   0   0   0   2   2   2   2   0   0   2   0   0   0   0   0   2   2   2   0   0   0   2   2   0   2   2   0   0   0   2   0   0   0   2   0   0   2   0   2   2   2   0   0   2   0   0   2   0   0   0   2   0   0   2   0   0   0   0   0   2   0   0   0   0   2   2   0   2   0   2   2   2   0   2   2   0   0   0   0   0   0   2   2   2   0   0   2   0   0   2   2   2   2   2
 MK-5-5                 0   0   2   0   2   0   2   0   2   0   0   0   0   0   2   2   0   2   0   0   2   0   2   0   2   0   0   0   2   2   0   0   0   0   2   0   0   2   0   2   2   2   0   0   0   0   0   0   2   2   0   2   2   0   0   0   2   2   0   0   2   2   2   0   2   0   2   0   2   0   2   0   0   2   0   0   0   2   0   0   2   2   2   2   0   2   2   2   2   2   2   0   0   0   2   2   2   0   0   2   0   0   2   0   0   0   0   0   0   2   2   0   0   0   0   2   0   0   2   0   0   2   2   2   0   0   0   2   0   0   2   2   0   0   0   2   0   0   0   2   0   0   2   0   2   2   2   0   0   2   0   0   2   0   2   0   2   0   0   2   0   0   0   0   0   2   0   0   0   0   2   2   2   2   0   2   2   2   0   2   2   0   0   0   0   0   0   2   2   0   0   0   2   0   0   2   2   2   0   2
 MK-5-6                 0   0   2   0   2   0   2   0   2   0   0   0   0   0   0   2   0   2   0   0   2   0   2   0   2   0   0   0   2   2   0   0   0   0   2   0   0   2   0   2   0   2   0   0   0   0   0   0   2   2   2   2   2   0   2   0   2   2   0   0   2   2   2   2   0   0   2   0   2   0   2   0   0   2   0   0   0   2   0   0   2   2   2   2   2   2   2   2   2   0   2   0   0   0   2   2   2   0   0   2   0   0   2   2   0   0   0   0   0   2   2   0   2   0   0   2   0   0   2   0   0   2   2   2   0   0   0   2   0   0   0   2   0   0   0   2   0   0   0   2   0   0   2   0   2   2   2   0   0   0   0   2   2   0   2   0   2   0   0   2   0   0   0   0   0   2   0   0   0   0   2   2   2   2   0   2   2   2   0   2   2   2   0   0   0   0   0   2   2   0   0   0   2   0   2   2   2   2   0   2
 MK-5-7                 0   2   2   0   2   0   2   0   2   0   0   2   0   0   0   0   0   2   0   0   2   0   2   0   0   0   0   0   2   2   0   0   0   0   2   0   0   2   0   2   0   2   0   0   0   0   0   0   2   2   2   2   2   0   2   0   2   2   0   0   2   2   2   2   0   0   2   0   2   0   2   0   0   2   0   2   0   2   0   0   0   2   2   2   2   2   2   2   2   0   2   0   0   0   2   0   2   0   0   2   0   2   2   2   0   0   0   0   0   2   2   0   2   0   0   2   0   0   2   0   0   2   2   0   0   0   0   2   0   0   0   2   0   0   0   0   0   0   2   2   0   0   2   0   2   2   2   0   0   0   0   2   0   0   2   0   2   0   0   2   2   0   0   0   0   2   2   0   0   0   2   2   2   2   0   2   2   2   0   2   2   2   0   0   0   0   0   2   2   0   0   0   2   0   2   2   2   2   0   2
 MK-5-8                 0   2   0   0   2   0   2   0   2   0   0   2   0   0   0   2   0   2   0   0   2   0   2   0   0   0   0   0   2   2   0   0   0   0   2   0   0   2   0   2   0   2   0   0   0   0   0   2   2   2   2   2   2   2   2   0   0   2   0   0   2   2   2   2   0   0   2   0   2   0   2   0   0   2   0   2   0   2   0   0   0   2   2   2   2   2   2   2   2   0   2   0   0   0   2   0   2   0   0   2   0   2   2   2   0   0   0   0   0   0   2   0   2   0   2   2   0   0   2   0   0   2   2   0   2   2   0   2   0   0   0   2   0   0   0   0   0   0   2   2   0   0   2   2   2   2   2   0   0   0   0   2   0   0   2   0   0   0   0   2   2   0   0   0   0   2   2   0   0   0   2   2   2   2   2   2   2   2   0   2   2   2   0   0   2   2   0   2   2   0   0   0   2   0   2   2   2   2   2   2
 MK-5-9                 0   2   0   0   2   0   2   0   2   0   2   2   0   0   0   0   0   2   0   2   2   0   2   0   0   0   0   0   2   2   0   0   0   0   2   0   0   0   0   2   0   2   0   0   0   0   0   2   2   0   0   2   2   2   2   0   0   2   0   0   2   2   0   2   0   0   2   0   2   0   0   0   0   2   0   2   0   2   0   0   2   2   2   2   2   2   2   2   2   0   2   0   0   0   2   0   2   2   0   0   0   2   2   2   0   0   0   0   0   0   2   0   2   0   2   2   0   0   2   0   0   2   2   0   2   2   2   2   0   2   0   2   0   0   0   0   0   0   2   2   0   0   2   2   2   2   0   0   0   0   0   0   0   0   2   0   0   0   0   2   2   0   0   0   0   2   2   0   2   0   2   0   2   2   2   2   2   2   0   2   0   2   0   0   2   2   0   2   2   0   0   2   2   0   2   2   2   2   2   2
 MK-5-10                0   2   0   0   2   0   2   0   2   0   2   2   0   0   0   2   0   2   0   2   2   0   2   0   0   0   0   0   2   2   0   0   0   0   2   0   0   0   0   2   0   2   2   0   0   0   0   2   0   2   0   2   2   2   2   0   0   2   0   2   0   2   0   2   0   2   0   0   2   0   0   0   0   2   0   0   0   2   0   0   2   2   2   2   2   0   2   2   0   0   2   0   0   0   2   0   2   2   0   0   0   2   2   2   0   0   0   0   0   0   2   0   2   0   0   2   0   0   2   0   0   2   2   2   2   2   2   2   0   2   0   2   0   0   0   0   0   0   2   2   0   0   2   0   2   2   0   0   0   2   0   0   0   2   2   0   0   0   2   2   2   0   0   0   2   2   2   0   2   0   2   0   2   2   2   2   2   2   0   2   0   0   0   0   2   2   0   2   2   0   0   2   2   2   2   2   0   2   2   2
 MK-5-11                0   2   0   0   2   0   2   0   2   0   2   2   0   0   0   2   2   0   0   2   2   0   2   0   0   0   0   0   2   2   0   0   0   0   2   0   0   0   0   2   0   2   2   0   0   0   0   2   0   2   0   2   2   2   2   0   2   2   0   0   0   2   0   2   0   2   0   0   0   2   0   0   0   2   2   0   0   2   0   0   2   2   2   2   2   0   2   2   0   0   2   0   0   0   2   0   2   2   0   0   0   2   2   0   2   0   0   0   0   2   2   0   2   0   0   2   0   0   2   0   0   2   2   2   2   2   2   2   0   2   0   2   0   0   0   0   0   0   2   2   0   0   2   0   2   2   0   0   0   2   0   0   0   2   2   0   2   0   2   2   2   0   0   0   2   2   2   0   2   0   2   0   2   2   2   2   2   2   0   2   0   0   0   0   2   2   0   2   2   0   0   2   2   2   2   2   0   2   2   2
 MK-5-12                0   2   0   0   2   0   2   0   2   0   2   2   0   0   0   2   2   2   0   2   2   0   2   0   2   0   0   0   2   2   0   2   0   0   2   0   0   0   0   2   0   2   2   0   0   2   0   0   0   2   0   2   2   2   2   0   0   2   0   0   0   0   0   2   0   2   0   0   2   0   0   0   0   2   2   0   0   2   0   0   2   2   2   2   2   0   2   2   0   0   2   0   0   0   2   0   2   2   0   2   0   2   0   0   2   0   0   2   0   2   2   0   2   2   0   2   0   0   2   0   0   2   2   2   2   2   2   0   0   2   0   2   0   0   0   0   0   0   2   0   0   0   2   0   2   0   0   0   2   2   0   0   0   2   2   0   0   0   2   2   2   0   0   0   2   2   2   0   2   0   0   0   2   2   2   2   2   2   0   2   0   0   0   0   2   2   0   2   2   0   0   2   2   2   2   2   2   0   2   2
 MK-5-13                0   2   0   0   0   0   2   0   2   0   2   2   0   0   2   0   2   2   0   2   2   0   2   0   2   0   0   0   2   2   0   2   0   0   2   0   0   0   0   2   0   2   2   0   0   2   0   0   0   2   0   2   2   2   2   0   0   2   0   0   2   0   2   2   0   2   0   2   2   0   0   2   0   2   2   0   0   2   0   0   2   2   2   2   2   0   2   2   0   0   2   0   0   2   2   0   2   2   0   2   0   0   0   0   2   0   0   2   0   2   2   2   2   2   0   2   0   0   2   0   0   2   2   0   2   2   2   0   0   2   0   0   0   0   2   2   0   2   2   0   0   0   2   0   2   0   0   2   2   2   0   0   0   2   2   0   0   0   2   2   0   0   0   0   2   2   2   0   2   0   0   2   2   2   2   2   2   2   0   2   0   0   0   0   2   2   0   0   2   0   0   2   2   2   2   2   2   2   2   0
 MK-5-14                0   2   2   0   0   0   2   0   2   2   2   2   0   0   2   0   2   2   0   2   2   0   2   0   2   2   0   0   2   2   0   0   0   0   2   0   0   0   0   2   0   2   2   0   0   2   0   0   0   2   0   2   0   2   2   0   0   2   0   0   2   0   0   2   0   2   0   2   2   0   0   2   2   2   2   0   0   2   0   0   2   2   2   2   2   0   2   2   0   0   2   0   0   2   2   0   2   2   0   2   0   0   0   0   2   0   2   2   0   2   2   2   2   2   0   2   0   0   2   2   0   2   2   0   2   2   2   0   0   2   0   0   2   0   2   2   0   2   2   0   0   0   2   0   2   2   0   2   2   0   0   0   0   2   0   0   0   0   2   2   0   0   0   0   2   0   2   0   2   0   0   2   2   2   2   2   2   2   0   2   0   2   0   0   2   0   0   0   2   0   0   2   2   2   2   2   2   2   2   0
 MK-5-15                0   2   2   0   0   0   2   0   2   2   2   0   0   0   2   2   2   2   0   2   2   0   2   0   2   2   0   0   2   2   0   0   0   0   2   0   0   0   0   2   0   2   2   0   2   2   0   0   0   2   0   0   0   2   2   0   2   2   0   0   2   0   0   2   2   2   0   2   2   0   0   2   0   2   2   0   0   2   0   0   2   2   2   2   2   0   2   2   0   0   2   0   2   2   2   0   2   2   2   2   0   2   0   0   0   0   2   2   2   0   2   2   0   2   0   2   0   0   2   2   0   2   2   0   2   0   2   0   0   2   0   0   2   0   2   2   0   2   2   0   0   2   2   0   2   2   0   2   2   0   0   0   0   2   0   0   0   0   2   0   0   0   2   0   0   2   2   0   2   0   0   2   2   2   2   2   2   2   0   2   0   2   0   2   2   0   0   0   2   0   0   2   2   2   0   2   2   2   2   0
 MK-5-16                0   2   2   0   0   0   2   0   2   2   2   0   0   0   2   2   2   2   0   0   2   0   2   0   2   2   0   0   2   2   2   0   0   0   2   0   0   0   0   2   0   2   2   0   2   2   0   0   0   2   0   0   0   2   2   0   2   2   0   0   2   0   0   2   2   2   0   2   2   0   0   2   0   2   2   0   0   2   0   0   0   2   2   2   2   0   2   2   0   0   2   0   2   2   2   0   2   2   2   2   0   2   0   0   0   0   2   2   2   0   2   2   0   2   0   2   0   0   2   2   0   2   2   0   2   0   2   0   0   2   0   0   2   0   2   2   2   2   2   0   0   2   2   0   2   2   0   2   2   0   0   0   0   2   0   0   2   0   2   0   0   0   2   0   0   2   0   0   2   0   0   2   2   2   2   2   2   2   0   2   0   2   0   2   0   0   0   0   2   0   0   2   2   2   0   2   2   2   2   0
 MK-6-1                 2   0   0   2   0   0   0   2   0   0   2   0   2   0   0   0   0   0   0   0   2   0   0   2   0   0   2   0   2   0   2   0   0   0   0   2   2   2   2   0   0   0   0   0   0   2   0   0   0   2   2   0   2   2   2   2   2   2   0   0   0   2   2   0   0   0   2   2   0   2   0   0   0   0   2   0   0   2   0   2   2   0   2   0   0   2   2   0   2   2   2   2   0   0   2   2   0   2   2   0   2   0   2   0   2   0   2   2   2   0   2   0   0   0   2   2   0   0   0   0   0   2   0   0   0   2   0   2   2   0   0   2   2   2   2   0   0   0   0   0   0   0   0   2   2   2   2   0   2   2   2   0   0   2   0   2   0   2   2   0   0   0   0   0   2   0   2   2   0   2   2   2   2   0   0   2   0   2   2   2   2   0   0   2   0   0   2   2   2   2   0   2   2   2   2   0   2   2   2   0
 MK-6-2                 2   2   2   2   0   0   2   2   0   0   2   0   2   0   0   0   0   2   0   0   2   0   0   2   0   0   2   0   2   0   2   2   0   0   0   2   2   2   2   0   0   0   0   0   0   0   2   0   0   2   2   0   2   2   2   2   0   2   0   0   0   2   2   0   0   0   0   2   0   2   0   0   0   0   2   0   0   2   0   2   2   2   2   0   0   2   2   0   2   2   0   2   0   0   2   0   0   2   2   0   2   0   2   0   2   0   2   2   2   0   2   0   0   2   2   2   0   0   0   0   0   2   0   0   0   2   0   2   2   0   0   2   2   2   2   0   0   0   0   0   0   0   2   2   2   0   0   0   2   2   2   2   0   2   0   2   0   2   2   0   0   0   0   0   2   0   2   2   0   2   2   2   2   0   0   2   0   2   2   2   2   0   0   2   0   0   0   2   2   2   0   2   2   2   2   0   0   2   2   0
 MK-6-3                 2   2   2   2   0   0   2   2   0   0   2   0   2   0   0   0   2   2   0   0   2   2   0   2   0   0   2   0   2   0   2   2   0   0   0   2   2   2   2   2   0   0   0   0   0   0   2   0   0   2   2   0   2   2   2   2   0   2   0   0   0   0   2   2   0   0   0   2   0   2   0   2   0   0   2   2   0   2   0   2   2   2   2   2   0   2   2   0   2   0   0   2   0   0   2   0   0   2   2   2   2   0   2   0   2   0   2   2   2   0   2   0   0   2   2   2   0   0   0   0   0   2   0   0   0   2   0   2   2   0   0   2   0   2   2   0   0   0   0   0   2   2   2   2   2   0   0   0   2   0   2   2   0   2   0   2   0   2   0   0   0   0   0   0   2   0   2   2   0   2   2   2   2   0   0   2   0   2   0   2   2   0   0   2   0   0   0   2   2   2   0   0   2   2   2   0   0   2   2   0
 MK-6-4                 2   2   2   2   0   0   2   2   0   0   2   0   2   0   0   2   2   2   0   0   2   2   0   2   0   0   2   0   2   0   2   2   0   0   0   2   2   2   2   0   0   0   0   0   0   0   0   0   2   0   2   0   2   2   2   2   0   2   0   0   0   2   0   2   0   0   2   2   0   2   0   2   0   0   0   2   0   2   0   2   2   2   2   2   0   2   2   0   2   0   0   2   0   0   2   2   0   2   2   2   2   0   2   0   2   0   2   2   2   0   2   0   0   2   2   2   0   0   2   0   0   2   0   0   0   2   0   2   2   0   2   2   0   2   2   0   0   0   0   0   2   2   2   2   2   0   0   0   2   0   2   2   0   2   0   2   0   2   0   0   0   0   0   0   2   0   2   2   2   2   2   2   2   0   0   2   0   2   0   0   2   0   0   2   0   0   2   2   0   2   2   0   2   2   2   0   0   2   2   0
 MK-6-5                 2   0   2   2   0   0   2   2   0   0   2   0   2   0   0   2   2   2   0   0   2   2   2   2   0   0   2   0   2   0   2   2   0   0   0   2   2   2   0   0   0   0   0   0   0   0   0   0   2   0   2   0   2   2   2   2   0   2   0   0   2   2   0   2   0   0   2   2   0   2   0   2   0   0   0   2   0   2   0   2   2   2   2   2   0   2   2   0   2   0   0   2   0   0   2   2   0   2   2   2   2   0   2   0   0   0   2   2   2   0   2   0   0   2   2   2   0   0   2   0   0   2   2   0   0   2   0   2   2   0   2   2   0   2   2   0   0   0   2   0   2   2   0   2   2   0   0   0   2   0   2   2   2   2   0   2   0   2   0   0   0   0   0   0   2   0   2   2   2   2   2   2   2   0   0   2   0   2   0   0   2   0   0   0   0   0   0   2   2   0   2   0   2   2   2   0   0   2   2   0
 MK-6-6                 2   0   0   2   0   0   2   2   0   0   2   0   2   0   0   2   2   2   0   0   2   2   2   0   0   0   2   0   2   0   2   2   0   0   0   2   0   2   0   0   0   0   0   0   0   0   0   0   2   0   2   0   2   2   2   2   0   2   0   0   2   2   0   2   0   0   2   2   0   2   0   2   0   0   0   2   0   2   0   2   2   2   2   2   0   2   2   0   2   0   0   2   0   0   2   2   0   2   2   2   2   0   2   0   0   0   2   2   2   0   2   0   0   2   2   2   0   0   0   0   0   2   2   0   0   2   0   2   2   0   2   2   0   0   2   0   0   0   2   0   2   2   0   2   2   0   0   0   2   2   2   2   2   2   0   2   0   2   0   0   0   0   0   0   2   0   2   2   2   2   2   2   2   0   2   2   0   2   0   0   2   2   0   0   0   0   0   2   2   0   2   0   2   2   2   2   0   2   2   0
 MK-6-7                 2   0   0   2   0   0   2   2   0   0   2   0   2   0   0   2   2   2   0   0   2   2   2   0   0   0   2   0   2   0   0   2   0   0   0   2   0   2   0   0   0   0   0   0   0   0   0   0   2   0   2   0   2   2   2   2   0   2   0   0   2   2   0   2   0   0   2   2   0   0   0   2   0   0   0   2   0   2   0   2   2   0   2   2   0   2   2   0   2   0   0   2   0   0   2   2   0   2   2   2   2   0   2   0   0   0   2   2   2   0   2   0   0   2   2   2   0   0   0   0   2   2   2   0   0   2   0   2   2   0   2   2   0   0   2   0   0   0   2   0   0   2   0   2   2   0   0   0   2   2   0   2   2   2   0   2   0   2   0   0   0   0   0   0   2   0   2   2   2   2   2   2   2   0   2   2   0   2   0   0   2   2   0   2   0   0   0   2   2   0   2   0   2   2   2   2   2   2   2   0
 MK-6-8                 2   0   0   2   0   0   2   2   2   0   2   0   2   0   0   0   2   2   0   0   2   2   2   0   0   0   2   2   2   2   0   2   0   0   0   2   0   2   0   0   0   0   0   0   0   0   0   0   2   0   2   0   2   2   2   0   0   2   0   0   0   2   2   0   0   0   2   2   2   0   0   2   0   0   0   2   0   2   0   2   2   0   2   2   0   2   2   0   2   0   0   0   0   0   2   0   0   2   2   2   2   0   2   0   0   0   2   2   2   0   2   0   0   2   2   2   0   0   0   2   0   0   2   0   0   2   0   2   2   0   2   2   0   0   2   0   0   2   2   0   0   2   0   2   2   0   0   0   2   2   0   2   0   2   2   2   0   2   0   0   0   0   0   0   2   0   2   0   2   2   2   2   2   0   2   2   0   2   0   0   2   2   0   2   2   0   0   2   2   0   2   0   0   2   2   2   2   2   2   0
 MK-6-9                 2   0   0   2   0   2   2   0   0   0   2   0   2   0   2   2   2   2   0   0   0   2   2   0   0   0   2   2   2   2   0   2   0   0   0   2   0   2   0   0   0   0   2   0   0   0   2   0   2   0   2   0   2   2   2   0   0   2   0   2   0   2   2   0   2   0   2   2   2   2   0   2   0   0   0   2   0   2   0   2   2   0   2   2   2   2   0   0   2   0   0   0   0   0   0   0   0   2   0   2   2   0   2   0   0   0   2   2   2   0   2   0   0   2   2   2   2   0   0   2   0   0   2   0   0   2   0   2   2   0   2   2   0   0   2   0   2   2   2   0   0   2   0   2   2   0   0   0   2   2   0   2   0   2   2   2   0   2   0   0   0   0   0   0   2   0   2   2   2   0   2   2   2   0   2   2   0   2   0   0   2   0   2   2   2   0   0   2   2   0   2   0   2   2   2   2   2   2   2   0
 MK-6-10                2   0   0   2   0   2   2   0   0   0   2   0   2   0   2   2   2   2   0   0   0   2   2   0   0   0   0   2   2   2   0   0   2   0   0   2   0   2   0   0   0   2   2   0   0   0   2   0   2   0   2   0   2   2   2   0   0   2   0   2   0   2   2   0   2   0   2   0   0   2   0   2   0   0   0   0   0   2   0   2   2   0   2   2   2   2   0   0   2   0   0   0   0   0   0   0   0   2   0   2   0   2   2   0   0   2   2   0   2   0   2   0   0   2   2   2   2   0   0   2   0   0   2   0   0   2   0   2   2   0   0   2   0   0   2   0   0   2   2   0   0   2   0   2   2   0   0   0   2   2   0   2   0   2   2   2   0   0   0   0   2   0   0   0   2   0   2   2   2   0   2   2   2   0   2   2   0   2   0   0   2   0   2   2   2   0   0   2   2   0   2   0   2   2   2   2   2   2   2   0
 MK-6-11                2   0   0   2   0   2   2   0   0   0   2   0   2   0   2   2   2   2   0   0   0   2   0   0   0   0   0   0   2   2   0   0   2   0   0   2   0   2   0   2   0   2   2   2   0   0   0   0   2   2   0   0   2   2   2   2   0   2   0   2   0   2   2   0   2   0   2   0   0   2   0   2   0   0   0   0   0   2   0   2   2   0   2   2   2   2   0   0   2   0   0   0   0   0   0   0   2   2   0   2   0   2   2   2   0   0   2   0   0   0   2   0   0   2   2   2   2   0   0   2   0   0   2   0   0   2   0   2   2   2   0   0   0   0   2   0   0   2   2   0   0   2   0   2   2   0   0   2   2   2   2   2   2   2   2   2   0   0   0   0   2   2   0   0   2   0   2   2   2   0   2   2   2   0   0   2   0   2   0   0   0   0   2   2   2   0   0   2   2   0   2   0   2   2   2   0   2   0   2   0
 MK-6-12                2   0   0   2   0   2   2   0   0   2   2   0   2   2   2   2   2   2   0   2   0   2   0   0   0   0   0   0   2   2   0   0   2   0   0   2   0   2   0   0   0   2   2   2   0   0   0   0   2   0   0   0   2   2   2   2   0   2   0   2   0   2   2   0   2   0   2   0   0   2   0   0   0   0   0   0   0   2   0   2   2   0   2   2   2   2   0   0   0   2   0   0   2   0   0   0   2   2   0   2   0   2   2   2   0   0   2   0   0   0   2   0   0   2   2   2   2   0   0   2   2   0   2   0   0   2   0   2   2   2   0   0   2   0   2   0   0   2   0   2   0   2   0   2   0   0   0   2   2   2   2   2   2   2   2   2   0   0   0   0   2   2   0   0   0   0   2   2   2   0   2   2   2   0   0   2   0   0   0   0   0   0   2   2   2   0   2   2   2   0   2   0   2   2   2   0   2   0   2   0
 MK-6-13                0   0   0   0   0   2   2   0   0   2   2   2   2   2   2   2   2   0   0   2   0   2   0   0   0   0   0   0   2   2   0   0   2   0   0   2   0   2   0   0   0   2   2   2   0   0   0   0   2   0   0   0   2   2   2   2   0   2   0   0   0   2   2   0   0   0   2   0   0   2   2   0   0   0   0   2   0   2   0   2   2   0   2   2   2   2   0   0   2   2   0   0   2   0   0   0   2   2   0   2   0   2   2   2   0   0   0   0   0   0   2   2   0   2   2   2   2   0   0   0   2   0   2   0   0   2   2   2   2   2   0   0   2   0   2   0   0   0   0   2   0   2   0   2   0   0   0   2   2   2   2   2   0   2   2   2   0   0   0   0   2   0   0   0   0   0   2   2   2   0   2   2   2   0   0   2   0   0   0   0   0   0   2   2   2   0   2   0   2   0   2   0   2   0   2   2   2   0   2   0
 MK-6-14                0   0   0   0   0   2   2   0   0   2   2   2   2   2   2   2   2   0   0   2   2   2   0   0   0   0   0   0   2   2   0   0   2   0   0   2   0   2   0   0   0   2   2   2   0   0   0   0   2   0   0   0   2   2   2   2   0   0   2   0   0   0   2   0   0   0   2   0   2   2   2   0   0   0   0   2   0   2   0   2   2   2   2   2   2   2   0   2   2   2   0   0   2   0   0   0   2   2   0   2   0   2   2   2   0   0   0   0   0   0   2   2   0   2   2   2   2   0   0   0   2   2   2   0   0   2   2   2   2   0   0   0   2   0   2   0   0   0   0   0   0   2   0   2   0   0   0   2   2   2   2   2   0   2   2   0   0   0   0   2   2   0   0   0   0   0   2   2   2   0   2   2   2   0   0   2   0   0   0   0   0   0   0   2   2   0   2   0   2   0   2   0   2   2   2   0   2   0   2   0
 MK-6-15                0   0   0   2   0   0   2   0   0   2   2   2   2   2   2   2   2   0   0   2   2   2   0   2   0   0   0   0   2   2   0   0   2   0   0   2   0   2   0   2   0   2   2   2   2   0   0   0   0   0   0   2   2   2   0   2   2   0   2   0   0   0   2   0   0   0   2   0   2   2   2   0   0   0   2   2   0   2   0   2   2   0   0   2   2   2   0   2   2   2   0   0   2   0   0   0   2   0   2   2   0   2   2   2   0   0   0   0   0   0   0   2   0   2   2   2   2   0   0   0   2   0   2   0   0   2   2   2   2   0   2   0   2   0   2   0   0   0   0   0   0   2   0   2   0   0   0   2   2   2   0   2   0   0   2   0   0   0   0   2   2   0   0   0   0   0   2   2   2   0   2   2   2   0   0   2   0   0   0   0   0   0   0   2   0   2   2   0   2   0   2   0   2   2   2   0   2   0   2   0
 MK-6-16                0   0   0   2   0   0   2   0   0   2   2   2   2   2   2   2   2   0   0   2   2   2   0   0   0   2   0   0   2   2   0   0   2   0   2   2   0   2   0   2   0   2   2   2   2   0   0   0   0   0   0   2   2   2   0   2   2   0   2   0   0   0   2   0   0   0   2   0   2   2   2   0   0   0   2   2   0   2   0   2   2   0   0   2   2   0   0   2   2   2   0   0   2   0   0   0   2   0   2   2   2   2   2   2   2   0   0   0   0   0   0   2   0   2   2   2   2   0   0   0   0   0   2   0   0   2   2   2   2   0   2   2   0   0   0   0   0   0   0   0   0   2   0   2   0   0   0   2   0   0   2   2   0   0   2   0   0   0   0   0   2   0   0   0   2   0   2   2   2   2   2   2   2   0   0   2   0   0   0   0   0   0   0   2   2   2   2   0   0   0   2   0   2   2   2   0   2   0   2   0
 
!****************************************** Phenotypic Data **********************************************************
!-100.0 is resevred for missing phenotype
SimulatedTrait1        14.7488   16.1755   14.2565   14.0696   16.0865   14.7145   15.1930   14.0006   15.0894   15.1117   13.9008   15.8151   15.9742   16.2659   14.6699   13.5074   15.8246   14.0393   16.2141   16.9932   15.4570   15.0221   15.2541   16.1439   13.6537   15.5993   14.2960   13.8844   13.4660   15.8436   14.0453   14.3192   15.0721   13.8694   14.9319   17.1300   15.9980   14.6214   14.1213   16.5072   15.1574   15.9803   13.7938   15.3124   15.3530   15.2550   14.0683   15.9668   13.6593   15.4946   15.2918   15.9534   15.7880   16.2038   15.7123   14.6291   16.1076   13.5190   13.9266   12.8100   13.9048   15.9235   14.7882   14.8806   14.5970   13.9220   15.0621   15.8667   14.0477   15.9025   15.0853   16.4162   16.2079   16.5126   16.0031   16.3401   16.0901   16.1407   16.4370   15.1142   15.1243   15.7403   14.2018   15.1543   15.6952   14.4492   13.0904   15.0258   16.3551   15.6379   14.6851   15.4528   15.3390   15.6727   13.4444   15.8544   15.8080   15.9104   14.5474   14.1629   13.4389   13.5894   14.1608   14.4296   14.6412   15.5171   15.4916   15.1145   14.8558   14.8581   15.4394   15.5005   15.4302   14.5849   13.8408   16.1454   13.8396   13.7615   13.7956   15.5998   14.2979   15.8770   13.3756   14.4915   14.6561   16.2411   13.4720   15.0274   14.1525   16.1199   16.6760   13.7107   15.3757   15.5923   16.4682   16.0858   14.9376   14.5469   15.9930   16.0459   16.3328   14.3382   13.5681   16.3318   15.1901   16.4160   14.4618   13.9285   14.3106   15.0034   13.8664   14.9860   13.6851   16.2892   15.7488   13.9638   14.5804   16.9591   14.7555   14.7116   13.6222   15.9853   17.0741   16.0637   14.5619   15.6876   15.4592   14.2189   14.1753   15.0940   14.2823   16.2207   14.2485   15.2612   15.2326   13.7856   14.2099   15.1438   16.8075   14.9187   14.4056   14.8394   15.6074   15.7454   15.3441   15.6513   12.9110   15.3094   13.7235   16.1454   13.8494   16.0211   16.1646   15.9203   14.3498   14.0016   14.5832   16.9329   16.2830   14.1908
SimulatedTrait2        10.8547    9.5114   10.8123   10.8261    9.8730   10.0141   10.4636   10.4789   10.4339    9.4154   10.3377    9.6108    9.4765    9.5816   10.3264   10.6273    9.3336   10.2687    9.2367    9.6017    9.3307   10.5466    9.5978    9.6337   10.3390   10.5683    9.9936   10.5162   10.1988    9.2292   10.4751    9.2000    9.7101   10.7821   10.8584    9.4653    9.3439   10.6533   10.9188    9.4204    9.0512    9.6183   10.4463    9.5349    9.5068    9.0110   10.2261    8.9182   10.0408   10.2831    9.0786    9.5831    9.4421    9.6462    9.7396   10.6238    9.4144   10.8950   10.4844   10.2748   10.5516   10.1497    9.7114   10.4501   10.7905   10.4191   10.8815   10.0864   10.5004    9.5624   10.5465    9.6584    9.3253    9.3710    9.4843    9.9034    9.6226    9.9538    9.2636    9.9537    9.8894    9.4452   10.1602    9.6805    9.3830   10.1300   10.3987    9.5214    9.1751    9.6965    9.6174    9.2478   10.1094    9.7931   10.7056    9.5153    9.0104    9.2900   10.5872    9.9747   10.2206   10.3470   10.4968   10.4393   10.9323    9.2924    9.3155   10.7911   10.3647   10.1577    9.4904    9.3266    9.5663    9.2705   10.3463    9.2414   10.8443   10.7146   10.5361    9.2923   10.7102    9.4151   10.4911   10.7870   10.6225    9.3182   10.5883   10.6758   10.6823    9.7968    9.3316   10.2808    9.4611    9.7246    9.5206    9.7843    9.6429   10.7896    9.4316    9.6526    9.6383   10.3945   10.8305    9.6338   10.8737    9.7817   10.9113   10.5291   10.6301   10.3983   10.4381   10.5830   10.4053    9.5712   10.3251   10.8041   10.6112    9.7105   10.4010    9.5308   10.7494    9.2051    9.6548    9.4245   10.9539    9.2465   10.7178   10.0164   10.3153   10.5238   10.2928    9.5689   10.0630    9.5856    9.5899   10.4770   10.2515   10.2992    9.5734   10.5255   10.5319   10.5779    9.4075   10.2731    9.4532    9.4498   10.8764    9.2490   10.7709    9.3638   10.5850    9.2434    9.0577    9.3533   10.6489   10.0775    9.3609    9.5237    9.5974   10.9916
 
