# Supplementary material for: Inclusive Composite Interval Mapping of QTL by Environment Interactions in Biparental Populations
Source: PLoS One. 2015 Jul 10;10(7):e0132414. doi: 10.1371/journal.pone.0132414 (PMC4498613; doi:10.1371/journal.pone.0132414)
Supplement: S6 File — (ZIP) [file pone.0132414.s006.zip › H=0.8/L1/run_00006.met]

!**********************Note: lines staring with "!" are remarks and will be ignored in the program********************
!*********************************General Information**********************************
!Assuming F1 = P1 x P2, populations available in QTL IciMapping are: 
!  1, P1BC1F1 = P1 x F1, the first backcrossing where P1 is used as the recurrent parent;
!  2, P2BC1F1 = P2 x F1, the first backcrossing where P2 is used as the recurrent parent;
!  3, F1DH, F1-derived doubled haploids; 
!  4, RIL or F1RIL, recombination inbred lines through the repeated selfing of F1;
!  5, P1BC1RIL, recombination inbred lines through the repeated selfing of P1BC1F1;
!  6, P2BC1RIL, recombination inbred lines through the repeated selfing of P2BC1F1;
!  7, F2, the selfing generation of F1;
!  8, F3, the selfing generation of F2;
!  9, P1BC2F1, the second backcrossing where P1 is used as the recurrent parent; 
! 10, P2BC2F1, the second backcrossing where P2 is used as the recurrent parent;
! 11, P1BC2RIL, recombination inred lines through the repeated selfing of P1BC2F1; 
! 12, P2BC2RIL, recombination inred lines through the repeated selfing of P2BC2F1; 
! 13, P1BC1F2, the selfing generation of P1BC1F1; 
! 14, P2BC1F2, the selfing generation of P2BC1F1; 
! 15, P1BC2F2, the selfing generation of P1BC2F1; 
! 16, P2BC2F2, the selfing generation of P2BC2F1; 
! 17, P1BC1DH, P1BC1F1-derived doubled haploids; 
! 18, P2BC1DH, P2BC1F1-derived doubled haploids; 
! 19, P1BC2DH, P1BC2F1-derived doubled haploids; 
! 20, P2BC2DH, P2BC2F1-derived doubled haploids; 
   3      !Mapping Population (see remarks above)
   2      !Mapping Function (1 for Kosambi; 2 for Haldane; 3 for Morgan)
   2      !Marker Space Type (1 for intervals; 2 for positions)
   1      !Marker Space Unit(1 for centiMorgans; 2 for Morgan)
   6      !Number of Chromosomes (or Linkage Groups)
 200      !Size of the mapping population
   2      !Number of environments
 
!***************************************** Chromosomes and Linkage Maps **********************************************
!Chromosome                 NumMarkers
-CH1                        16
-CH2                        16
-CH3                        16
-CH4                        16
-CH5                        16
-CH6                        16
!Linkage map (Marker name followed by position or the interval length)
 MK-1-1                1     0.000
 MK-1-2                1    10.000
 MK-1-3                1    20.000
 MK-1-4                1    30.000
 MK-1-5                1    40.000
 MK-1-6                1    50.000
 MK-1-7                1    60.000
 MK-1-8                1    70.000
 MK-1-9                1    80.000
 MK-1-10               1    90.000
 MK-1-11               1   100.000
 MK-1-12               1   110.000
 MK-1-13               1   120.000
 MK-1-14               1   130.000
 MK-1-15               1   140.000
 MK-1-16               1   150.000
 MK-2-1                2     0.000
 MK-2-2                2    10.000
 MK-2-3                2    20.000
 MK-2-4                2    30.000
 MK-2-5                2    40.000
 MK-2-6                2    50.000
 MK-2-7                2    60.000
 MK-2-8                2    70.000
 MK-2-9                2    80.000
 MK-2-10               2    90.000
 MK-2-11               2   100.000
 MK-2-12               2   110.000
 MK-2-13               2   120.000
 MK-2-14               2   130.000
 MK-2-15               2   140.000
 MK-2-16               2   150.000
 MK-3-1                3     0.000
 MK-3-2                3    10.000
 MK-3-3                3    20.000
 MK-3-4                3    30.000
 MK-3-5                3    40.000
 MK-3-6                3    50.000
 MK-3-7                3    60.000
 MK-3-8                3    70.000
 MK-3-9                3    80.000
 MK-3-10               3    90.000
 MK-3-11               3   100.000
 MK-3-12               3   110.000
 MK-3-13               3   120.000
 MK-3-14               3   130.000
 MK-3-15               3   140.000
 MK-3-16               3   150.000
 MK-4-1                4     0.000
 MK-4-2                4    10.000
 MK-4-3                4    20.000
 MK-4-4                4    30.000
 MK-4-5                4    40.000
 MK-4-6                4    50.000
 MK-4-7                4    60.000
 MK-4-8                4    70.000
 MK-4-9                4    80.000
 MK-4-10               4    90.000
 MK-4-11               4   100.000
 MK-4-12               4   110.000
 MK-4-13               4   120.000
 MK-4-14               4   130.000
 MK-4-15               4   140.000
 MK-4-16               4   150.000
 MK-5-1                5     0.000
 MK-5-2                5    10.000
 MK-5-3                5    20.000
 MK-5-4                5    30.000
 MK-5-5                5    40.000
 MK-5-6                5    50.000
 MK-5-7                5    60.000
 MK-5-8                5    70.000
 MK-5-9                5    80.000
 MK-5-10               5    90.000
 MK-5-11               5   100.000
 MK-5-12               5   110.000
 MK-5-13               5   120.000
 MK-5-14               5   130.000
 MK-5-15               5   140.000
 MK-5-16               5   150.000
 MK-6-1                6     0.000
 MK-6-2                6    10.000
 MK-6-3                6    20.000
 MK-6-4                6    30.000
 MK-6-5                6    40.000
 MK-6-6                6    50.000
 MK-6-7                6    60.000
 MK-6-8                6    70.000
 MK-6-9                6    80.000
 MK-6-10               6    90.000
 MK-6-11               6   100.000
 MK-6-12               6   110.000
 MK-6-13               6   120.000
 MK-6-14               6   130.000
 MK-6-15               6   140.000
 MK-6-16               6   150.000
!*********************************** Marker Types ********************************************************************
!Co-dominant marker: When heterozygote F1 is present, P1 is coded as 2, F1 is coded as 1, and P2 is coded as 0; Otherwise, P1 is coded as 2, and P2 is coded as 0. 
!Dominant marker: When heterozygote F1 is present, P1 and F1 are coded as 12, and P2 is coded as 0; Otherwise, P1 is coded as 2, and P2 is coded as 0.  
!Recessive markers: When heterozygote F1 is present, P1 is coded as 2, and F1 and P2 are coded as 10; Otherwise, P1 is coded as 2, and P2 is coded as 0. 
!Missing marker is coded as -1. 
 MK-1-1                 2   2   0   2   2   0   2   0   0   0   0   0   2   0   0   0   0   0   0   2   2   0   0   0   2   0   2   0   2   0   0   0   2   2   2   2   0   2   0   2   2   0   0   0   0   2   0   0   2   0   2   0   2   2   2   0   0   0   0   2   2   2   2   0   2   0   0   0   2   0   0   2   2   2   0   2   0   0   2   2   0   0   0   0   0   2   0   2   0   2   0   0   2   2   2   0   2   0   2   2   2   0   0   2   0   2   0   2   0   2   2   2   2   2   2   2   2   2   0   0   0   0   0   0   2   2   0   2   0   0   0   0   0   0   2   2   2   0   0   2   0   2   2   0   0   0   2   2   2   0   2   2   0   2   2   2   2   2   2   0   0   2   0   2   2   0   0   0   0   2   0   0   2   0   2   0   2   0   2   0   2   2   2   0   0   0   0   2   0   2   0   2   0   2   2   0   0   2   0   2
 MK-1-2                 2   2   0   2   2   0   2   0   0   0   0   0   2   0   2   0   0   0   0   2   2   0   0   0   2   0   2   0   2   0   0   0   2   2   2   2   0   0   0   2   2   0   0   0   0   2   0   0   2   0   2   2   2   2   2   0   0   0   0   2   2   2   2   0   2   0   0   0   2   0   0   2   2   2   0   0   2   0   2   2   0   0   0   0   0   2   0   2   0   2   0   0   2   2   2   0   2   0   2   2   2   0   0   2   0   2   0   0   0   2   0   2   2   2   2   2   2   2   0   0   2   0   0   0   2   2   0   0   0   0   0   2   0   0   2   2   2   0   0   2   0   2   2   0   0   0   2   2   2   0   2   2   0   2   2   2   2   2   2   0   0   2   2   2   2   0   0   0   0   2   0   0   2   0   2   0   2   0   2   0   2   2   0   0   0   0   0   2   0   2   0   0   0   2   2   0   0   2   0   2
 MK-1-3                 2   2   0   2   2   0   2   0   0   2   0   0   2   0   2   0   0   2   0   2   2   0   0   0   2   0   2   0   2   0   0   0   2   2   2   2   0   0   0   0   2   0   0   0   0   2   0   0   2   0   2   2   2   2   2   0   0   0   0   0   0   2   2   0   2   0   0   0   2   0   0   2   0   2   0   0   2   0   2   2   0   0   0   0   2   2   0   2   0   2   0   0   2   2   2   0   2   0   2   0   2   0   0   2   2   2   0   0   0   2   0   2   2   2   2   2   2   2   2   0   2   0   0   0   0   2   0   0   0   0   0   2   0   0   0   2   0   0   2   2   0   2   2   2   0   0   2   2   2   0   2   2   0   2   2   2   2   2   2   0   0   2   2   2   2   0   0   2   0   2   0   2   2   0   2   0   2   0   2   0   2   2   0   0   0   0   0   2   0   2   0   0   0   2   2   0   0   2   0   2
 MK-1-4                 2   2   0   2   0   0   2   0   0   2   0   0   2   0   2   0   0   2   0   2   2   0   0   0   2   0   2   0   2   0   0   0   2   2   2   2   0   0   0   0   2   0   0   2   0   0   0   0   2   2   2   2   2   2   2   0   0   0   0   0   0   2   2   0   2   0   0   0   2   0   0   2   0   2   0   0   2   0   2   2   0   0   0   0   2   2   0   2   0   2   0   0   2   2   2   0   2   0   2   0   2   0   0   2   2   2   0   0   0   2   0   2   2   2   2   2   2   2   2   0   2   0   0   0   0   2   0   0   0   0   0   2   2   0   0   2   0   0   2   2   0   2   2   2   0   0   2   2   2   0   2   2   0   2   2   2   2   2   2   0   0   2   2   2   2   0   0   2   0   2   0   2   2   0   2   2   2   2   2   0   2   2   0   0   0   0   0   2   0   2   0   0   0   2   2   0   0   2   2   2
 MK-1-5                 2   2   0   0   0   0   2   0   0   2   0   0   2   0   2   0   0   2   0   2   2   0   0   0   2   2   2   0   2   2   0   0   2   2   0   2   0   2   0   0   2   0   0   2   0   0   0   0   2   2   2   2   2   2   2   0   0   0   0   0   0   0   2   0   2   0   0   0   2   0   0   2   0   2   0   0   2   0   2   2   0   0   0   0   0   2   0   2   0   2   0   0   2   2   2   0   2   0   2   0   2   0   0   2   2   2   0   0   2   2   2   2   2   2   2   2   2   2   2   0   2   0   0   2   0   2   0   0   0   0   0   2   2   0   0   2   0   2   2   2   2   2   2   2   0   0   2   2   2   0   2   2   0   2   2   2   2   2   2   0   0   2   2   2   2   0   0   2   0   2   0   2   2   0   0   2   2   2   2   0   2   2   0   0   0   0   0   2   0   2   0   0   0   2   2   0   0   2   2   2
 MK-1-6                 0   2   0   0   0   0   2   0   0   2   0   0   2   2   2   0   2   2   0   0   2   0   0   0   2   2   2   0   2   2   0   2   2   2   0   2   0   2   0   0   2   0   0   2   0   0   0   0   2   2   2   2   2   2   2   0   0   0   2   0   0   0   2   0   2   2   0   0   2   0   0   2   0   2   0   0   2   0   2   2   0   2   0   0   0   2   0   2   0   2   0   0   2   2   0   0   2   0   2   0   2   0   0   2   2   2   0   0   2   2   2   2   0   2   0   2   2   2   2   0   2   0   0   2   0   2   0   0   0   0   0   2   2   0   0   2   0   2   2   2   2   2   2   2   0   0   2   2   2   0   2   0   0   2   0   2   2   2   2   2   0   2   2   2   2   0   0   2   0   2   0   2   2   0   0   2   2   0   2   0   2   2   0   0   0   0   0   2   0   2   0   2   0   2   2   0   0   2   0   2
 MK-1-7                 0   2   0   0   0   0   2   2   0   0   0   0   2   0   2   0   2   2   0   0   2   0   0   0   2   2   2   0   2   2   0   2   2   2   0   2   2   2   0   0   2   0   0   2   0   0   0   0   2   2   2   2   2   2   2   0   0   0   2   0   2   0   2   0   2   2   0   0   2   0   2   2   0   2   0   0   2   0   2   2   0   0   0   0   0   2   0   2   2   2   0   2   2   2   0   0   2   0   2   0   2   0   0   2   2   2   0   0   2   2   2   2   0   2   0   2   2   2   2   0   2   0   2   0   0   2   0   0   0   2   0   2   2   0   0   0   0   2   2   2   2   2   2   2   0   0   2   2   2   0   2   0   0   2   0   2   2   2   2   2   0   2   2   2   2   0   0   2   0   2   2   2   2   0   0   2   2   0   2   0   2   2   0   0   0   0   0   2   0   2   0   2   0   2   0   0   0   2   2   2
 MK-1-8                 2   2   0   0   2   0   2   2   0   0   0   0   2   0   2   0   2   2   0   0   2   0   0   0   2   2   2   0   2   2   2   0   2   2   0   2   2   2   2   0   2   0   0   2   0   0   0   0   2   2   2   2   2   2   2   0   0   0   2   0   0   0   2   0   2   2   2   0   2   0   2   2   0   2   0   0   2   2   2   2   0   0   0   0   0   2   2   2   2   2   0   2   2   0   0   0   2   0   2   0   2   0   0   2   2   2   0   0   2   2   2   2   0   2   2   2   2   2   2   0   2   2   0   0   2   2   0   0   0   2   0   2   2   0   0   0   0   2   2   2   2   2   2   2   0   0   0   2   0   2   2   0   0   2   0   2   2   2   0   2   2   2   2   2   2   0   0   2   0   2   2   2   2   0   0   2   2   0   2   0   2   2   0   2   0   2   0   2   2   2   0   2   0   2   0   2   0   2   2   2
 MK-1-9                 2   2   0   0   2   0   2   2   2   0   0   0   2   0   0   0   2   0   0   0   2   0   0   0   2   0   2   0   2   2   0   0   2   2   0   2   2   2   2   0   2   0   0   2   0   0   2   0   2   2   2   2   2   2   2   0   2   0   2   0   0   0   2   0   2   2   2   0   2   0   2   2   0   2   0   0   2   2   2   2   0   0   0   0   0   2   2   2   2   2   0   2   2   0   0   0   0   0   2   0   2   0   2   2   2   2   0   0   2   2   2   2   2   2   2   2   2   2   2   0   2   2   0   0   2   2   0   0   0   2   0   2   2   0   2   0   0   2   2   2   2   2   2   2   0   0   0   2   0   2   2   0   0   2   0   2   2   2   0   2   2   0   2   2   2   0   0   2   0   2   0   2   2   0   0   0   2   2   2   0   2   2   0   2   0   2   0   2   0   2   0   0   0   2   0   2   0   2   2   2
 MK-1-10                2   2   0   2   2   0   2   2   2   0   0   0   2   0   0   0   0   0   0   0   0   0   0   0   2   0   2   0   2   2   0   0   2   0   0   2   2   0   2   0   2   0   0   2   0   0   2   0   2   0   2   2   2   2   2   0   2   0   2   0   2   0   2   0   2   2   2   0   0   0   2   2   0   0   0   0   2   2   2   2   0   0   0   0   0   2   2   2   2   2   0   2   0   0   0   0   0   0   2   0   2   0   2   2   2   2   0   0   2   2   2   2   2   2   2   2   2   2   2   0   2   2   0   0   2   2   0   0   2   2   0   2   2   0   2   0   2   2   2   2   2   2   2   2   2   0   0   2   0   2   2   0   0   2   0   2   0   2   0   2   2   0   2   2   2   0   0   2   0   2   0   2   2   0   0   0   2   2   2   0   2   2   0   2   0   2   0   2   0   2   0   0   0   2   0   2   0   2   2   2
 MK-1-11                2   0   0   2   2   0   2   2   2   0   0   0   2   0   2   0   0   0   0   2   2   0   0   0   2   0   2   0   2   2   0   0   2   0   0   2   2   0   2   0   2   0   0   0   0   0   2   0   2   0   2   2   2   2   2   0   2   0   2   0   2   0   2   0   2   2   2   0   0   2   2   2   0   0   0   0   2   0   2   2   2   0   0   2   0   2   2   2   2   2   0   2   2   0   0   0   0   2   0   0   2   0   2   2   2   2   0   0   2   2   2   2   2   2   2   2   2   2   2   0   2   2   0   2   2   2   0   0   2   2   0   2   2   0   2   0   2   2   2   2   2   2   2   0   2   0   0   2   0   2   0   2   0   2   0   0   0   2   0   2   2   0   2   2   2   0   0   2   2   2   0   2   2   0   0   0   2   2   2   0   2   2   0   2   0   2   0   2   2   2   0   0   0   2   0   2   0   2   2   2
 MK-1-12                2   0   2   2   0   0   0   2   2   0   0   0   2   0   2   0   0   0   0   2   2   2   2   0   2   0   2   0   2   2   0   0   2   0   0   2   2   0   2   0   2   0   0   0   0   0   2   0   0   0   2   2   2   2   2   0   2   0   2   0   0   0   2   0   2   0   2   0   0   2   2   2   0   0   0   0   2   0   2   2   2   0   0   2   0   2   2   2   2   2   0   2   2   0   0   0   0   2   0   0   2   0   2   2   0   2   0   0   2   2   0   2   2   2   2   2   0   2   2   0   0   0   0   2   2   2   0   0   2   0   0   2   2   0   2   0   2   2   2   2   2   2   2   0   2   0   0   2   0   2   0   2   0   2   0   0   0   0   0   2   2   0   2   2   2   2   0   2   2   2   2   2   2   0   0   0   2   2   2   0   2   2   0   2   0   2   0   2   2   2   0   0   0   2   0   0   0   2   2   2
 MK-1-13                2   0   2   2   0   0   0   2   2   2   0   0   2   0   2   0   0   0   0   0   2   2   2   0   2   0   2   0   2   2   0   0   2   0   0   2   2   0   2   0   2   0   0   0   0   0   2   0   0   0   0   2   2   2   2   0   2   0   2   0   0   0   2   0   0   0   2   0   0   2   0   2   0   0   0   0   2   0   2   2   2   0   0   2   0   2   2   2   2   2   0   2   2   0   2   0   0   0   0   2   2   0   2   2   0   2   0   0   0   2   0   2   2   2   2   2   0   2   2   2   0   0   0   2   0   2   0   0   2   0   0   2   2   0   0   0   2   2   0   2   2   2   2   0   2   0   0   2   0   0   0   2   0   2   0   0   0   0   0   2   2   0   2   2   2   2   0   2   2   2   2   2   2   0   0   0   2   2   0   0   2   2   0   2   0   2   0   2   0   2   0   0   0   2   0   0   0   2   2   2
 MK-1-14                2   0   2   2   0   0   0   2   2   2   0   0   0   0   2   0   0   0   0   0   2   2   2   0   2   0   2   0   2   2   0   0   2   0   0   2   2   0   2   0   2   0   0   0   0   0   2   0   0   0   0   2   2   2   2   0   2   0   2   0   0   0   2   0   0   0   2   0   0   2   0   0   0   0   0   0   2   0   2   2   2   0   0   2   0   2   2   2   2   2   0   2   2   0   2   0   0   0   0   2   2   0   2   2   0   2   2   0   0   2   2   2   2   2   2   2   0   2   2   2   0   0   0   2   0   2   0   0   2   0   0   2   2   0   0   0   2   2   0   2   2   2   2   0   2   2   0   2   0   0   0   2   0   0   0   0   0   0   0   2   2   0   2   0   2   2   0   2   2   2   2   2   2   0   0   0   2   2   0   0   2   0   0   2   2   2   0   2   0   2   2   0   0   2   0   0   0   2   2   2
 MK-1-15                2   0   2   2   2   0   0   2   0   2   0   0   0   0   0   0   2   0   2   0   2   2   2   0   2   0   2   2   2   2   0   0   2   0   0   2   2   0   2   0   2   0   0   0   0   0   2   0   0   0   2   2   2   2   2   0   2   0   2   0   0   0   2   0   0   0   2   0   0   2   0   0   0   2   0   0   2   0   2   2   2   0   0   2   0   2   0   2   0   2   0   0   2   0   2   0   0   0   0   0   2   0   2   2   0   2   2   0   0   2   2   2   2   2   2   2   0   2   2   2   0   0   0   2   0   2   0   0   2   0   0   2   2   0   0   0   2   2   2   0   2   2   2   0   2   2   0   2   0   2   0   2   0   0   0   0   0   0   0   2   2   0   2   0   2   2   0   2   2   2   2   2   2   2   0   0   2   2   0   0   2   0   0   2   2   2   0   0   0   2   2   0   0   2   0   0   0   2   2   2
 MK-1-16                2   0   2   2   2   0   0   2   0   2   0   0   0   0   0   0   2   0   2   0   2   2   2   0   2   0   2   2   2   2   0   0   2   0   0   2   2   0   2   0   2   0   0   0   2   0   2   0   0   0   2   2   2   2   2   0   2   0   2   0   0   0   2   0   0   0   2   0   0   2   0   0   0   2   0   0   2   0   2   0   2   0   0   2   0   2   0   2   0   2   0   0   2   0   2   0   0   2   0   0   2   0   2   2   0   2   2   0   0   2   0   2   2   2   2   2   0   0   2   2   0   2   0   0   0   0   0   0   2   0   0   2   2   0   0   0   2   0   2   0   0   2   2   0   2   2   2   2   0   2   0   2   0   0   2   2   2   0   0   2   2   0   2   0   0   2   0   2   2   2   2   2   2   2   0   0   2   2   2   2   2   0   0   2   2   2   2   0   0   2   2   0   0   2   0   0   0   2   2   2
 MK-2-1                 0   2   0   0   2   2   0   2   0   2   2   2   2   2   2   2   0   2   0   0   2   0   2   2   2   0   0   2   2   2   0   0   2   0   2   0   0   2   2   2   2   2   0   2   0   0   0   2   0   2   0   2   0   0   0   0   2   0   2   2   0   0   0   0   2   2   2   2   2   2   0   2   0   0   2   0   0   0   2   0   0   2   2   2   2   0   2   0   2   0   2   0   2   0   0   0   0   2   2   0   2   0   0   0   0   0   2   2   2   2   0   2   0   0   0   0   0   2   0   2   2   2   2   0   0   0   0   2   2   2   2   0   2   2   0   2   2   2   0   0   0   2   0   2   0   2   2   0   0   0   2   0   0   2   0   0   2   0   2   0   2   2   2   0   2   2   0   2   0   0   2   2   2   2   2   0   2   2   0   2   0   0   2   2   0   2   0   0   2   0   0   2   0   0   2   0   2   0   2   2
 MK-2-2                 2   2   0   0   2   2   0   2   2   2   2   2   2   2   0   2   0   2   0   0   2   0   2   2   0   0   0   2   2   2   0   0   2   0   2   0   0   2   2   2   2   2   0   2   0   0   0   2   0   2   0   2   0   0   0   0   2   0   2   2   0   0   0   0   2   2   2   2   2   0   0   0   0   0   2   0   0   0   2   2   0   2   2   2   2   2   2   0   2   0   2   0   0   0   0   0   0   2   2   0   2   0   0   0   0   0   2   2   2   2   0   2   0   0   0   0   0   2   0   2   0   0   2   0   2   0   0   2   2   2   2   0   2   2   0   2   2   2   0   0   0   2   0   0   0   2   2   0   0   0   2   0   0   2   0   0   2   0   2   0   2   2   2   0   2   2   0   2   0   0   2   2   2   2   2   0   2   2   0   2   0   0   2   2   0   2   0   0   2   0   0   2   0   0   2   0   2   0   2   2
 MK-2-3                 2   2   0   0   2   2   0   2   2   2   2   2   2   2   0   2   0   2   0   0   2   2   2   2   0   0   2   2   2   2   0   0   2   0   2   0   0   2   2   2   2   2   0   2   2   0   0   2   0   2   0   2   0   0   0   0   2   0   2   0   0   0   0   0   2   2   2   2   2   0   0   0   0   0   2   0   0   0   2   2   0   0   2   2   2   2   2   0   2   0   2   0   0   0   0   0   0   2   2   0   2   0   0   0   0   0   2   2   2   2   0   2   0   0   2   0   0   2   0   2   0   0   2   0   2   0   0   2   2   2   2   0   2   2   0   2   2   2   0   0   0   2   2   0   0   2   2   0   0   0   2   0   0   2   0   0   2   2   2   0   2   2   2   0   2   2   0   2   0   0   2   0   2   2   2   0   2   0   2   0   0   0   0   2   0   2   0   0   2   2   0   0   0   0   0   0   2   0   2   2
 MK-2-4                 2   2   0   0   2   2   0   0   0   2   2   0   2   2   0   2   0   2   0   0   2   2   2   2   0   0   2   2   2   2   2   0   2   0   0   0   0   2   2   2   2   2   0   2   2   2   2   2   0   2   2   2   0   0   0   2   2   0   2   0   0   0   2   0   2   2   2   2   2   0   0   0   0   0   0   0   0   0   2   2   0   0   2   2   2   2   2   0   2   0   0   0   0   2   0   0   0   2   2   0   2   0   0   0   0   0   2   2   2   2   0   2   0   0   0   0   0   2   0   2   2   0   2   2   2   0   0   2   2   2   2   0   2   0   0   0   2   2   0   0   0   2   2   0   2   2   2   0   0   0   2   0   0   0   0   2   2   2   2   0   2   2   2   0   2   2   0   2   0   0   2   0   0   0   2   0   2   0   2   0   2   0   0   2   0   2   0   0   2   2   2   0   0   0   0   0   2   0   2   0
 MK-2-5                 2   2   0   0   2   0   0   0   0   0   0   0   2   0   0   2   0   2   0   0   2   2   2   2   0   2   2   2   0   2   2   0   2   0   0   0   2   2   0   2   2   2   0   0   2   2   2   2   0   2   2   2   0   2   0   2   2   0   2   0   0   0   2   0   2   0   2   2   2   0   0   0   0   0   0   0   0   0   2   2   0   0   2   2   2   2   2   0   0   2   0   0   0   2   0   0   0   2   2   0   2   0   0   2   0   0   2   2   2   2   0   2   0   0   0   0   0   2   0   2   0   0   0   2   2   0   0   2   0   2   2   0   2   0   0   0   2   2   0   0   0   2   0   0   2   2   0   0   0   0   2   0   0   0   0   2   2   2   2   0   2   2   2   2   2   0   0   2   0   0   2   0   2   2   2   0   2   0   2   0   2   0   0   2   0   2   0   0   2   2   2   0   0   0   0   0   2   0   2   0
 MK-2-6                 2   2   0   0   2   0   0   2   2   0   2   0   2   0   0   2   0   2   0   0   2   2   2   2   0   2   2   0   0   2   2   0   2   0   0   0   2   2   0   0   2   2   0   0   2   2   2   2   0   2   2   2   0   2   0   2   2   0   2   0   0   2   0   0   2   0   2   2   2   0   0   0   2   0   0   0   0   0   2   2   0   0   2   2   2   2   2   0   0   2   2   0   0   2   0   0   2   2   2   0   2   0   0   2   0   0   2   2   2   2   0   2   0   0   0   0   0   2   0   2   0   0   0   0   2   2   0   2   0   2   2   0   2   0   0   0   2   2   0   0   0   2   0   0   2   2   0   0   0   2   2   0   0   0   0   2   2   2   2   0   2   2   2   2   2   0   0   2   0   0   2   2   2   2   2   0   2   0   2   2   2   0   0   2   0   2   2   0   2   2   2   0   0   0   0   0   0   0   2   0
 MK-2-7                 2   2   0   0   2   0   0   2   2   0   2   2   2   0   0   2   0   2   0   0   2   2   2   2   0   0   2   0   2   2   2   0   2   0   0   0   2   2   0   2   0   2   0   0   2   2   2   2   0   2   2   2   0   0   0   2   2   0   2   0   0   2   0   0   2   0   2   2   2   0   0   0   2   0   0   0   0   0   2   2   0   0   2   2   2   2   2   2   2   2   2   2   2   2   0   0   2   0   0   0   2   0   0   2   0   0   2   0   2   0   0   2   0   2   0   0   0   2   0   2   0   0   0   0   2   2   0   2   2   2   2   0   2   0   0   0   2   2   0   0   0   2   0   0   2   2   0   0   0   2   2   0   2   0   0   2   2   2   0   0   2   2   0   2   2   0   0   2   0   0   0   2   2   2   2   0   2   0   2   2   2   0   0   2   0   0   0   0   2   2   2   0   0   0   0   0   0   0   0   0
 MK-2-8                 2   2   0   0   0   0   0   0   2   0   2   2   2   0   0   2   0   2   0   2   2   2   0   2   0   0   2   2   2   2   2   0   2   0   0   0   2   2   0   2   0   2   0   0   2   2   2   0   0   2   2   2   0   0   0   2   2   2   2   0   2   2   0   0   2   0   2   2   2   0   0   0   2   0   0   0   0   2   2   2   0   0   2   2   2   2   2   0   2   2   2   2   2   2   0   0   2   0   0   0   0   2   0   0   0   2   0   0   2   0   0   2   2   2   0   2   0   2   0   2   0   0   0   0   2   2   0   2   2   2   2   0   2   0   0   0   2   2   0   0   0   2   0   0   2   0   0   0   0   0   2   0   2   0   0   2   2   2   0   0   2   2   0   2   2   0   0   2   0   0   0   2   2   2   2   2   2   0   2   2   2   0   0   2   0   2   0   0   2   2   2   0   0   0   0   0   0   0   0   0
 MK-2-9                 2   2   0   0   0   0   0   0   2   0   2   0   0   0   0   2   2   2   2   2   2   2   0   2   0   0   2   2   2   2   2   0   2   0   0   0   2   2   0   2   0   2   0   0   2   2   2   0   0   2   2   2   0   2   0   2   2   2   2   2   2   2   0   0   2   0   2   2   2   0   0   0   2   0   2   0   0   0   2   2   0   0   2   2   0   2   2   0   2   0   2   2   2   2   0   0   2   0   0   0   0   2   0   0   0   2   0   0   2   0   0   2   2   2   0   2   0   2   0   2   2   0   0   2   2   2   2   2   2   2   2   0   0   0   0   0   2   2   0   0   0   2   0   0   2   0   0   0   2   0   2   0   2   0   0   2   0   2   0   0   2   2   0   0   2   0   0   2   0   0   0   0   2   2   2   2   0   0   2   2   2   0   0   2   0   2   0   0   2   2   2   0   0   2   2   0   0   0   0   2
 MK-2-10                0   2   0   0   0   0   0   0   2   0   2   0   0   0   0   2   2   2   2   0   2   2   0   2   0   0   2   2   2   2   2   2   2   0   0   2   0   2   0   2   0   2   0   0   2   2   2   0   0   2   2   2   0   2   0   2   0   2   2   2   2   2   0   0   2   0   2   2   2   0   0   0   2   0   0   0   0   0   2   2   0   2   2   2   0   2   2   0   2   0   2   2   2   2   0   0   2   0   0   0   0   2   0   0   2   2   0   0   2   0   0   2   2   2   0   2   0   2   0   2   2   0   0   2   2   2   2   0   2   2   2   0   0   0   0   0   2   0   0   0   2   2   0   0   2   0   0   0   2   0   2   0   2   0   0   2   0   2   0   2   2   0   0   0   2   2   0   2   0   0   0   0   2   2   2   0   0   0   2   2   2   0   0   2   0   2   0   0   2   0   2   0   2   2   2   2   0   2   0   2
 MK-2-11                0   2   2   0   0   2   0   2   2   0   2   0   0   0   0   2   2   2   2   0   0   2   2   2   0   0   2   2   2   2   0   2   2   0   0   2   0   2   0   0   0   0   0   0   2   2   2   0   0   2   2   2   0   2   0   2   0   2   2   2   2   2   0   0   2   0   2   2   2   0   2   2   0   0   0   0   0   0   2   2   0   2   2   2   0   2   2   0   2   0   2   2   2   2   0   0   2   0   0   0   0   2   0   0   2   2   0   0   2   0   0   2   2   2   0   2   0   2   0   2   2   0   0   2   2   2   2   0   2   2   2   0   0   0   0   0   2   0   0   0   2   2   0   0   2   0   0   0   2   0   2   0   2   0   0   2   0   2   2   2   2   0   0   0   2   2   0   2   0   2   2   0   2   2   0   0   0   0   2   2   2   0   0   0   0   2   0   0   2   0   2   0   2   2   2   2   0   2   0   2
 MK-2-12                0   2   2   0   2   2   2   2   2   0   2   0   0   0   0   2   2   2   2   0   0   2   2   2   0   0   2   2   2   2   0   2   2   2   0   2   0   2   0   0   0   0   0   0   2   2   2   0   0   2   2   2   0   2   0   2   2   2   2   2   2   0   0   0   2   0   2   2   0   0   2   0   0   0   0   0   0   0   2   2   0   2   2   2   0   2   2   0   2   0   0   2   2   2   0   0   2   0   0   2   0   2   2   0   2   0   0   0   2   0   0   0   2   2   0   2   0   0   0   2   2   0   0   2   0   2   2   0   2   0   2   0   0   0   0   0   2   0   0   0   2   2   0   0   2   2   0   0   2   0   2   0   0   0   0   2   0   2   2   2   2   2   0   0   2   2   2   2   0   2   2   0   2   2   0   0   0   0   2   2   2   0   0   0   0   2   0   0   2   0   2   2   0   2   2   2   2   2   0   2
 MK-2-13                0   2   2   0   2   0   2   2   0   0   2   0   2   0   0   0   2   2   2   0   0   2   0   2   0   0   2   2   2   2   0   2   2   2   0   2   0   2   0   0   2   0   0   2   2   2   2   0   0   2   2   2   0   2   0   2   2   2   2   2   2   0   0   0   2   0   2   2   0   0   2   0   0   0   2   0   0   0   2   2   0   2   2   2   0   2   2   0   2   0   0   2   2   2   0   2   2   0   0   2   0   2   2   0   2   2   0   0   2   0   0   0   2   2   0   2   0   0   0   2   2   2   0   2   0   2   2   0   2   0   0   0   0   0   0   0   2   0   0   0   2   2   0   0   2   2   0   2   2   0   2   0   0   0   0   0   0   2   2   2   2   2   0   0   2   2   2   2   0   2   2   0   2   0   0   0   0   0   2   2   2   0   0   0   0   2   0   0   2   0   2   2   0   0   2   2   2   2   2   2
 MK-2-14                0   2   2   0   2   0   2   2   0   0   0   0   2   0   0   0   2   2   2   0   0   2   2   2   0   0   2   2   2   2   0   2   0   2   0   2   0   2   0   0   2   0   0   2   2   2   2   0   0   2   2   2   0   2   0   2   2   2   2   2   2   0   0   0   2   0   2   2   0   0   0   0   0   0   2   0   0   0   2   0   0   2   2   2   0   2   2   0   2   0   0   0   2   2   0   2   2   0   0   2   0   2   2   0   2   2   0   2   2   0   0   0   0   2   2   2   0   0   0   2   2   2   0   2   0   2   2   0   2   0   0   0   0   2   0   0   2   0   0   0   2   2   0   0   2   2   0   0   2   0   2   0   0   0   0   0   2   2   2   2   2   2   0   0   2   2   2   2   0   2   2   0   2   0   2   0   0   0   2   2   2   0   0   0   0   0   0   0   0   0   2   2   0   0   0   2   2   2   0   2
 MK-2-15                0   2   2   0   2   0   2   2   0   0   0   0   2   0   0   0   2   2   2   0   2   2   2   2   0   0   2   0   2   2   0   2   2   2   0   2   0   2   0   0   2   0   0   2   2   2   2   2   0   2   2   2   0   2   0   2   2   0   2   0   2   0   0   2   2   0   2   2   0   0   0   0   0   2   2   0   2   0   2   0   0   2   2   2   0   0   2   0   2   0   0   0   2   2   0   2   2   0   0   2   0   2   2   0   0   0   0   2   2   0   0   0   0   0   2   2   0   0   0   2   2   2   0   2   0   2   2   0   2   0   0   0   0   2   0   0   2   0   0   0   2   0   0   0   2   2   0   0   2   0   2   2   0   0   0   0   2   2   2   2   0   2   0   0   2   2   2   2   0   2   2   0   2   0   2   0   0   0   2   2   2   0   0   0   0   0   0   0   0   0   2   2   0   0   0   2   2   2   0   2
 MK-2-16                0   2   2   2   2   0   2   2   0   0   0   0   2   0   0   0   2   2   2   0   0   2   0   2   0   0   2   2   2   2   0   0   2   2   0   2   0   2   0   0   2   0   2   2   2   2   2   2   0   2   2   2   0   2   2   0   2   0   2   0   2   0   2   2   2   0   2   2   0   0   0   0   0   2   2   0   2   0   2   0   0   2   2   2   0   0   2   0   2   0   0   0   2   2   0   0   2   0   0   2   0   2   2   0   0   0   0   0   2   2   0   0   0   0   2   2   0   0   0   2   2   2   0   2   0   0   2   0   2   0   0   0   0   2   0   0   0   2   0   0   2   0   0   0   2   2   0   0   2   0   2   2   0   0   0   0   2   2   0   2   0   0   0   0   2   2   2   2   0   2   2   0   2   0   2   0   2   0   2   2   2   0   0   0   0   0   0   0   0   0   2   2   0   2   0   2   2   2   0   2
 MK-3-1                 2   0   0   2   2   2   2   2   2   0   0   2   0   0   0   0   0   2   0   0   2   2   2   2   2   0   0   0   2   2   0   0   0   0   2   0   2   0   2   2   0   0   0   2   2   0   0   0   2   2   2   0   2   2   0   0   0   0   0   0   2   0   2   2   0   2   0   0   2   2   0   2   2   0   2   2   2   0   0   0   2   2   0   2   2   2   0   0   0   2   2   2   2   2   2   2   2   2   2   2   0   0   2   0   2   0   0   2   2   0   2   2   2   0   2   0   0   0   0   2   2   0   2   2   0   0   0   0   2   2   0   2   0   2   0   2   2   0   0   2   0   0   2   0   2   0   0   0   2   2   2   0   0   2   2   2   0   2   2   2   2   2   2   0   0   0   2   2   2   2   0   0   0   0   2   2   2   0   0   0   0   2   2   2   0   2   0   0   2   2   0   0   0   2   0   0   0   2   2   0
 MK-3-2                 2   0   0   0   2   2   2   2   2   0   0   2   0   0   0   0   0   2   0   0   2   2   2   2   2   0   0   0   2   2   0   0   0   0   2   0   2   0   0   0   0   0   0   2   2   0   0   0   2   2   2   0   2   2   0   0   0   0   0   0   2   2   2   2   0   2   0   0   0   2   2   2   2   0   2   2   2   0   0   2   2   2   0   2   2   2   0   0   0   2   0   2   0   0   0   2   2   2   2   2   0   0   0   0   2   0   0   2   0   0   2   2   2   0   2   2   0   0   0   2   2   0   2   2   0   0   0   0   2   2   0   2   0   2   0   2   2   2   0   2   0   0   2   0   2   0   0   0   2   2   2   0   0   2   2   2   0   2   2   2   2   2   2   0   0   0   2   2   2   2   0   0   0   0   2   2   0   0   0   0   0   2   2   2   0   2   0   0   2   2   0   0   0   2   2   0   0   2   2   2
 MK-3-3                 2   0   0   0   2   2   2   2   2   2   0   2   0   0   0   0   0   0   0   2   2   2   2   2   2   0   0   0   0   2   0   0   0   0   2   0   0   0   0   0   0   0   0   2   2   0   0   0   2   2   2   0   2   2   0   0   0   0   0   0   2   2   0   2   0   2   0   0   0   2   2   2   0   0   2   2   2   2   0   2   2   2   0   2   0   2   0   0   0   2   0   0   0   0   0   2   2   2   2   2   0   0   0   2   2   0   0   2   0   0   2   2   2   0   2   2   0   0   0   2   2   0   2   2   0   0   0   0   2   2   2   2   0   2   0   2   2   2   0   2   0   0   2   0   2   0   0   0   2   2   2   0   0   2   2   2   0   2   0   2   2   2   2   0   0   0   2   2   2   2   0   2   0   0   2   2   0   0   0   2   0   2   0   2   0   2   0   0   2   2   2   0   0   2   2   0   0   2   2   2
 MK-3-4                 2   0   0   0   2   2   2   2   2   2   0   2   0   0   0   0   0   0   0   2   2   2   2   2   2   0   0   0   0   2   2   0   0   0   2   0   0   0   2   2   0   0   0   2   2   0   0   0   2   2   2   2   0   2   0   0   0   0   0   0   2   2   0   2   0   2   0   2   0   2   2   2   0   0   2   2   2   2   0   2   2   2   0   2   0   2   0   0   0   2   0   2   0   0   0   0   2   2   2   2   0   0   0   2   2   0   0   2   0   0   0   2   2   0   2   2   2   0   0   2   2   0   2   2   0   0   2   0   2   2   2   0   0   2   2   2   2   2   0   0   2   0   2   0   2   0   0   0   2   2   2   0   0   2   0   2   0   2   0   2   2   2   2   0   0   0   2   2   2   2   0   2   0   0   0   2   0   0   0   0   0   2   2   2   0   2   0   0   2   2   2   0   0   2   2   0   0   2   2   0
 MK-3-5                 2   0   0   0   2   2   2   2   2   2   0   2   0   0   0   0   0   2   0   2   0   2   2   2   2   2   0   0   0   2   0   0   0   0   2   2   0   0   2   2   0   0   2   2   2   0   0   0   2   2   2   2   0   2   0   2   0   0   0   0   0   2   0   2   0   2   2   2   0   2   2   2   0   0   2   2   2   2   0   0   2   2   0   0   0   2   0   2   0   0   0   2   0   0   0   0   2   2   2   2   0   0   0   2   2   0   0   2   0   0   0   0   2   0   2   2   2   0   0   0   2   0   2   2   0   0   2   0   2   2   0   0   0   2   2   2   2   2   0   0   2   2   2   0   0   0   2   0   2   2   2   0   0   0   0   2   0   0   0   2   2   2   2   0   0   2   2   2   2   2   0   2   0   0   0   2   0   0   0   0   0   2   2   2   0   2   0   0   2   2   2   0   0   2   2   0   0   2   2   0
 MK-3-6                 2   0   0   0   2   2   2   2   2   2   0   2   0   0   0   0   0   2   0   2   0   2   2   2   2   2   0   0   0   2   0   0   0   0   2   2   0   0   2   2   0   0   2   2   2   0   2   0   2   0   2   2   0   2   0   2   0   0   0   0   0   2   0   2   0   2   2   2   0   2   0   0   0   2   2   2   2   2   0   0   2   2   0   2   2   2   0   2   2   0   0   2   0   0   0   0   2   2   2   2   0   0   0   2   2   0   0   2   0   0   0   0   2   0   2   2   2   0   0   0   2   0   2   2   2   0   2   0   2   2   0   0   0   2   2   2   2   2   0   0   0   2   2   0   0   0   2   0   2   2   2   0   0   0   0   2   0   0   0   2   2   2   0   0   0   2   2   2   2   2   0   2   0   0   0   2   0   0   0   0   0   2   2   2   0   2   0   0   2   2   2   2   0   2   2   0   0   2   2   0
 MK-3-7                 2   0   0   0   0   0   0   2   2   2   0   2   0   0   0   0   0   2   0   2   0   2   2   2   2   2   0   0   2   2   0   0   0   0   2   2   0   0   2   2   0   0   2   2   2   0   2   0   2   2   2   0   0   2   0   2   0   0   0   0   0   2   0   2   0   2   2   2   0   2   0   0   0   2   2   2   2   2   0   0   2   2   0   2   2   2   0   2   2   0   0   2   2   0   0   0   2   2   2   2   0   0   0   2   2   2   0   2   0   0   0   2   2   0   2   2   2   0   0   0   2   2   2   2   0   0   2   0   2   2   0   0   0   2   2   2   2   2   0   2   2   2   0   0   0   0   2   0   2   2   2   2   0   0   0   2   0   0   0   2   2   2   0   0   0   2   2   2   2   2   0   2   0   0   0   2   0   0   0   0   0   2   2   2   0   2   0   0   2   2   2   2   0   2   2   0   0   0   2   0
 MK-3-8                 2   0   0   0   0   0   0   2   2   2   0   2   0   0   0   0   0   2   0   2   0   2   2   2   2   2   0   0   2   2   0   0   0   0   2   2   0   0   2   2   0   0   2   2   2   0   2   0   0   2   2   0   0   2   0   2   0   0   0   0   0   2   0   2   0   2   2   0   2   2   0   0   0   2   2   0   2   2   2   0   2   2   0   2   0   2   0   2   2   0   0   2   2   0   0   0   0   2   2   2   0   0   0   2   2   0   0   2   0   0   0   2   2   0   2   2   2   0   0   0   0   2   2   2   0   0   2   2   2   2   0   0   0   2   2   0   2   2   0   2   2   2   0   0   0   0   2   0   2   0   2   2   0   0   0   2   2   0   0   0   2   2   0   0   0   2   2   2   2   2   0   2   0   0   0   2   0   2   0   0   0   2   0   2   2   2   0   2   2   2   2   2   0   2   2   0   0   0   2   0
 MK-3-9                 2   0   0   0   2   0   0   2   2   2   0   2   0   0   0   0   0   2   2   2   0   2   2   2   2   2   0   0   2   2   0   0   0   0   2   2   0   0   0   2   2   0   2   2   2   2   2   0   0   2   2   0   0   2   2   2   0   0   0   0   0   2   0   2   0   2   2   0   2   2   0   2   0   2   2   0   2   2   2   0   2   2   2   2   0   2   0   2   2   0   0   2   0   0   0   0   0   2   0   2   0   0   0   2   0   0   0   2   0   0   0   2   0   0   2   0   2   0   0   0   0   0   2   2   0   0   2   2   2   2   2   0   0   2   0   0   2   2   0   2   2   2   0   0   0   0   2   2   2   0   2   2   2   0   2   2   2   0   0   0   2   0   0   0   0   2   2   2   2   2   0   2   0   0   0   2   0   2   2   0   0   2   0   2   2   2   0   2   0   2   2   2   0   2   2   0   0   0   2   0
 MK-3-10                2   0   0   0   2   0   0   2   2   2   0   2   0   0   0   0   0   2   2   0   0   2   2   2   2   2   0   0   2   2   0   0   0   0   2   2   0   0   0   2   2   0   2   2   2   2   2   0   0   0   0   0   0   2   2   2   0   0   0   0   0   2   0   2   0   2   2   0   2   2   0   2   0   2   2   0   2   2   0   0   2   2   2   2   0   2   0   2   2   0   0   2   2   0   0   0   0   2   0   2   0   0   0   0   0   2   2   2   2   0   0   2   0   0   2   0   2   0   0   0   2   0   2   2   0   0   2   2   2   2   2   0   0   2   0   2   2   2   0   2   2   2   0   0   0   0   0   2   2   0   2   2   2   0   2   2   2   0   0   0   2   0   0   0   2   0   2   2   2   2   0   2   0   2   0   2   0   2   2   0   0   0   0   2   2   2   0   2   0   2   2   2   2   2   2   0   0   0   2   0
 MK-3-11                2   0   0   0   2   0   2   2   2   0   0   2   0   0   0   2   0   2   2   0   0   2   0   2   2   2   0   0   2   2   0   0   2   0   2   2   0   2   0   2   2   0   2   2   2   2   2   2   2   0   0   0   0   2   2   2   0   0   0   0   0   2   0   2   0   0   2   0   2   2   0   2   0   0   2   0   2   2   0   0   2   2   2   2   0   0   0   0   2   0   0   2   0   0   0   0   0   2   0   2   0   0   0   0   0   2   2   2   2   0   0   2   0   0   2   0   2   0   0   0   2   0   2   2   0   0   2   2   2   2   2   0   0   2   0   2   2   2   0   2   2   2   0   0   0   0   0   2   2   2   2   2   2   0   2   2   2   0   0   0   2   0   0   0   2   2   2   2   2   2   0   2   0   2   0   2   0   2   2   0   0   0   0   2   2   2   0   2   0   0   2   2   2   2   2   0   0   0   2   0
 MK-3-12                2   0   0   0   0   0   2   0   0   2   0   2   0   0   0   2   2   2   2   0   0   2   0   2   2   2   0   0   2   2   0   0   2   0   2   2   0   2   0   2   2   0   2   2   2   2   0   2   2   0   0   0   0   0   2   0   0   0   0   2   0   2   0   2   2   2   2   0   2   2   0   2   0   0   2   0   2   2   0   0   2   2   2   2   0   0   0   0   2   0   0   2   0   0   0   0   0   2   0   0   0   0   0   0   2   2   2   2   2   0   0   0   0   0   2   0   2   0   0   0   2   0   2   2   2   0   2   2   2   2   2   0   0   2   0   2   2   2   0   2   2   2   0   0   0   0   0   2   2   0   2   2   2   0   2   2   2   0   0   2   2   0   0   0   2   0   2   2   2   0   0   2   0   2   0   0   0   0   2   0   0   0   0   2   2   2   0   2   0   0   2   2   2   2   2   0   0   0   0   0
 MK-3-13                2   0   0   0   0   0   2   0   0   2   0   2   0   0   0   2   2   2   2   0   0   2   0   2   2   2   2   0   0   2   0   0   2   0   2   2   0   2   0   2   2   0   2   2   2   2   0   2   2   2   0   0   0   0   2   2   0   0   0   2   0   2   0   2   2   2   2   0   2   2   0   2   0   0   2   2   2   2   2   0   2   2   2   2   0   0   0   0   2   0   0   2   0   0   0   0   0   2   0   0   0   0   0   0   2   2   2   2   2   0   0   0   0   0   2   0   2   0   0   0   2   0   2   2   2   0   2   2   2   2   2   0   0   2   0   2   2   2   0   2   2   2   0   0   0   2   0   0   0   0   2   2   2   0   2   2   2   0   0   2   2   0   0   0   2   0   2   2   2   0   0   2   0   2   0   0   0   0   2   0   0   0   0   2   0   2   0   2   0   0   2   2   2   0   2   0   0   0   2   0
 MK-3-14                2   0   0   0   0   0   2   0   2   2   0   2   2   0   0   2   2   2   2   0   0   0   0   2   2   2   2   0   0   2   0   2   2   0   2   0   0   2   0   2   2   0   2   2   2   2   0   2   2   2   0   0   0   0   2   2   0   0   0   2   0   2   0   2   2   2   2   0   2   2   0   2   0   0   2   2   2   2   2   0   2   2   0   2   0   0   0   0   2   0   0   2   0   0   0   0   0   2   0   0   0   0   0   0   2   2   2   2   2   0   2   0   0   0   2   0   2   0   0   0   2   0   2   2   2   0   2   2   2   2   2   0   0   2   0   2   2   2   0   2   0   2   0   0   0   2   0   0   0   0   2   2   2   0   2   2   2   2   0   2   2   2   2   2   2   0   2   2   2   0   0   2   0   2   0   0   0   0   0   2   0   0   0   0   0   2   0   2   0   0   2   2   2   0   2   0   0   0   2   0
 MK-3-15                2   0   0   2   0   0   2   0   2   2   0   2   2   0   0   2   2   0   2   0   0   0   0   2   2   2   2   0   0   2   0   2   2   0   2   0   0   2   2   2   2   0   2   2   2   0   0   2   2   2   0   0   0   0   2   2   2   0   0   2   0   2   0   0   2   2   0   0   2   2   0   2   0   0   2   2   2   2   2   0   2   2   0   2   0   0   0   0   2   0   2   2   2   0   2   2   0   2   0   0   0   0   2   0   2   2   2   2   2   0   2   0   0   0   2   0   2   0   0   0   0   0   2   2   2   0   2   2   2   2   2   0   2   2   0   2   2   2   0   2   0   2   0   0   0   2   0   0   0   0   2   2   2   0   2   2   2   2   0   2   2   2   2   2   2   0   2   2   2   0   0   2   2   2   2   0   0   0   0   2   0   0   0   0   0   2   0   2   0   0   2   2   2   0   2   0   0   0   2   0
 MK-3-16                2   0   0   2   0   0   2   0   2   2   0   2   2   0   0   2   2   0   2   0   0   0   0   2   2   0   0   0   0   2   0   2   2   0   2   0   0   2   2   2   2   0   2   2   2   2   0   2   2   2   0   0   0   0   2   2   2   0   0   2   0   2   0   0   2   2   0   0   2   2   0   2   0   0   2   2   2   2   2   0   2   2   0   2   0   0   0   0   2   0   2   2   2   2   2   0   0   2   2   2   0   0   2   0   2   2   2   2   2   0   2   0   0   0   2   0   2   0   0   0   0   0   2   2   2   0   2   2   2   2   2   0   2   2   0   2   2   2   0   2   0   2   0   0   2   0   0   0   0   0   2   2   2   0   2   2   2   2   0   2   2   2   2   2   2   0   2   2   2   0   0   2   2   2   2   0   0   0   0   2   0   0   0   2   0   2   0   2   0   0   2   2   2   0   2   0   2   0   2   0
 MK-4-1                 0   2   0   0   0   0   2   0   0   0   0   2   2   2   0   0   2   0   0   0   2   0   0   0   0   0   2   2   2   2   2   2   0   2   0   2   2   2   0   2   0   0   2   0   0   2   2   2   2   2   0   0   0   2   2   2   0   2   0   2   0   2   2   2   0   0   0   2   0   0   2   2   2   0   0   2   2   2   0   2   0   0   0   0   0   2   0   2   0   2   0   0   2   0   0   2   0   0   2   0   0   2   0   2   0   0   2   2   2   0   2   0   2   0   2   2   2   0   0   0   2   0   0   0   0   0   0   0   2   0   2   2   0   0   0   0   2   0   0   0   2   2   2   0   2   0   2   0   0   0   0   2   0   2   0   0   2   2   0   2   2   0   2   0   2   0   2   0   2   2   2   2   0   2   2   0   0   0   2   0   0   2   0   2   2   2   2   2   2   0   0   2   0   2   0   0   2   0   0   0
 MK-4-2                 0   2   0   0   2   0   0   0   0   0   0   2   2   2   0   0   2   0   0   0   2   0   0   0   0   0   2   2   2   2   2   2   0   2   0   2   2   0   0   2   0   0   2   0   0   2   0   2   2   2   2   2   0   2   2   2   0   2   0   2   0   2   2   2   0   0   0   2   0   0   2   2   2   0   0   2   2   2   0   2   0   0   0   0   0   2   0   2   0   2   0   0   2   0   0   2   0   0   2   0   0   2   0   2   0   0   2   2   2   0   2   0   2   0   2   2   2   0   0   0   2   0   2   0   0   0   0   0   2   2   2   2   0   0   0   0   2   0   0   0   2   2   2   0   2   0   2   0   0   0   2   2   0   2   0   0   2   2   0   2   2   0   2   0   2   0   2   0   2   2   2   2   0   2   2   0   0   0   2   0   0   2   0   2   2   2   2   2   2   0   0   2   2   2   0   0   2   0   0   0
 MK-4-3                 0   2   0   0   2   0   0   0   0   0   0   2   2   2   0   0   2   0   2   0   2   0   0   0   0   0   2   2   2   2   2   2   0   2   0   2   2   0   0   2   0   0   2   0   0   2   0   0   2   0   2   0   0   2   2   2   0   2   0   2   0   2   2   0   0   0   0   2   0   0   2   2   2   0   0   0   2   0   0   0   0   0   0   0   0   2   0   2   0   2   0   0   2   0   0   2   0   0   2   0   0   2   0   2   0   0   2   2   2   0   2   0   2   0   2   2   2   0   0   0   2   0   2   0   0   0   0   0   2   2   2   2   2   0   0   0   0   0   0   0   2   2   2   0   0   0   2   0   0   0   0   2   0   2   0   0   2   2   0   2   2   0   2   0   2   0   2   0   2   2   2   2   0   2   2   0   0   0   2   0   0   0   0   2   2   2   2   2   2   0   0   2   2   2   0   0   2   2   0   0
 MK-4-4                 2   2   0   0   2   2   0   2   0   0   0   2   2   2   0   0   2   0   2   0   2   0   0   0   0   0   2   2   2   2   2   2   0   2   0   2   2   0   0   2   0   0   2   0   0   0   0   0   2   0   2   0   0   2   0   2   2   2   0   2   0   2   2   0   0   2   0   2   0   0   0   2   2   0   2   0   2   0   0   0   0   0   0   2   0   2   2   2   0   2   0   0   2   0   0   2   0   0   2   0   0   2   0   2   0   0   2   2   2   0   2   0   2   0   2   2   2   0   0   0   2   0   2   0   0   0   0   0   2   2   2   2   2   0   0   0   0   0   0   0   2   2   2   0   0   0   0   0   0   0   0   2   0   2   0   0   2   2   0   2   2   0   2   0   2   0   0   0   2   2   2   2   0   2   2   0   0   0   2   2   2   0   0   2   2   2   2   2   2   0   0   2   0   0   0   0   2   2   0   0
 MK-4-5                 2   2   0   0   2   2   0   2   0   0   0   2   2   2   0   0   2   0   2   0   2   0   0   0   0   0   2   2   2   2   2   2   0   2   0   2   2   0   0   0   0   0   2   0   0   0   0   0   2   0   2   0   0   2   0   2   2   2   0   2   0   2   0   0   0   2   0   2   0   0   0   0   2   0   2   0   2   0   0   2   0   0   0   2   0   2   2   2   2   2   0   0   2   0   0   2   0   0   2   0   0   2   0   2   0   0   2   2   2   0   2   0   2   0   2   2   0   0   0   0   2   0   2   0   0   0   0   0   2   0   2   0   2   0   0   0   0   0   0   0   2   2   2   0   2   0   0   0   0   0   0   2   0   2   0   0   2   0   0   2   2   0   2   0   2   0   0   0   0   2   2   2   0   2   2   2   0   0   2   2   2   0   0   2   2   2   2   2   2   0   0   2   0   0   0   0   2   0   0   2
 MK-4-6                 2   2   2   0   2   2   0   2   0   0   0   2   2   2   0   0   2   2   2   0   2   0   0   0   0   2   2   2   2   2   2   2   0   2   0   2   2   0   0   0   0   0   2   0   0   0   2   0   2   0   0   0   2   0   0   2   2   2   0   2   0   2   0   0   0   2   0   2   0   0   0   2   2   0   0   2   2   0   0   2   0   0   0   2   0   2   2   0   2   2   0   2   2   0   0   2   0   0   2   0   0   2   0   2   0   0   2   2   2   0   2   0   2   0   2   2   0   0   0   2   2   2   2   0   0   0   0   0   2   0   0   0   2   0   0   0   2   0   0   0   2   2   0   0   2   0   0   0   0   0   0   2   0   0   0   0   0   0   2   2   2   2   2   0   2   0   0   0   0   2   2   0   0   2   2   0   0   0   0   2   2   0   0   2   2   2   2   2   2   0   0   2   2   0   0   0   2   0   0   2
 MK-4-7                 2   2   2   0   2   2   0   2   0   0   0   2   2   2   0   0   2   2   0   0   2   0   0   0   0   2   2   2   2   2   2   2   0   2   0   2   2   0   0   0   0   0   2   0   0   0   2   0   2   0   2   0   2   0   0   2   2   2   2   2   0   2   0   0   0   2   0   2   0   0   0   2   2   0   0   2   2   0   0   2   0   0   0   2   0   2   2   0   2   2   0   2   2   0   0   2   0   0   2   0   0   2   0   2   0   2   2   2   2   0   0   0   2   0   0   2   0   0   0   2   2   2   2   0   0   0   0   0   2   0   0   0   2   0   0   0   2   0   0   0   2   2   2   0   2   0   0   0   0   0   0   2   0   2   0   0   0   0   2   2   2   2   2   0   2   0   2   0   0   2   2   0   0   2   2   0   0   0   0   2   0   0   0   2   2   2   2   2   2   0   0   0   2   0   0   0   2   0   0   0
 MK-4-8                 2   2   2   0   2   2   0   2   0   0   0   2   2   2   0   0   2   2   0   0   2   0   0   0   0   0   2   2   2   2   2   2   0   2   0   2   2   0   0   0   0   0   0   0   2   2   2   0   2   0   0   0   2   0   0   2   2   2   2   2   0   0   2   0   0   2   0   2   2   2   0   2   2   0   0   2   2   0   0   2   0   0   0   0   0   2   2   0   2   2   0   2   2   0   0   2   0   0   2   0   0   2   0   2   0   0   2   2   0   0   0   0   2   0   0   2   2   0   0   2   2   2   2   0   0   0   0   0   2   0   0   0   2   0   0   0   0   0   0   0   2   2   2   0   2   0   0   0   2   0   0   2   0   2   0   0   0   0   2   2   2   2   2   0   2   0   2   0   0   2   2   0   2   2   2   0   0   0   0   2   0   0   0   2   2   2   2   2   0   0   0   0   2   0   0   0   2   0   2   0
 MK-4-9                 2   2   2   0   2   2   0   0   0   0   0   0   0   2   0   0   2   0   0   0   0   0   0   0   0   0   2   2   2   2   2   2   0   2   0   2   0   0   0   0   0   0   0   0   2   2   0   0   2   0   0   0   0   0   0   0   2   2   2   2   0   0   2   0   0   2   0   2   2   2   2   2   2   0   0   2   2   0   0   2   0   0   0   0   0   0   2   0   2   2   0   2   0   0   0   2   0   2   2   0   0   2   0   0   0   0   2   2   0   0   0   0   2   0   0   2   2   0   0   2   2   2   2   2   0   0   0   0   2   0   0   0   2   0   2   0   0   2   2   0   2   2   2   0   0   0   0   0   2   0   0   0   0   2   0   0   0   0   2   2   2   2   2   0   2   0   0   0   0   2   2   0   2   2   2   0   0   2   0   2   0   0   0   2   2   2   0   2   0   0   0   0   2   0   0   0   2   0   2   0
 MK-4-10                2   2   2   0   2   2   2   0   2   0   0   0   0   2   0   0   2   0   0   0   0   0   2   0   0   0   2   2   2   2   2   2   0   2   0   2   0   0   0   0   2   2   0   0   2   2   0   0   2   0   0   0   0   0   0   0   2   2   0   2   2   0   2   0   0   2   0   0   2   2   0   2   0   0   0   2   2   0   0   0   0   0   0   0   0   0   2   0   2   2   0   2   0   0   0   2   0   2   2   0   0   2   0   0   2   2   2   2   0   0   0   2   2   0   0   2   2   0   0   2   2   2   2   2   2   0   0   0   2   2   0   0   2   2   2   2   0   0   2   2   2   2   2   0   0   2   0   2   2   0   0   0   0   2   0   0   0   0   2   0   2   2   2   0   2   0   0   0   0   2   2   0   2   2   2   0   0   2   0   2   0   0   0   2   2   2   0   2   0   0   2   0   2   0   0   0   2   0   2   0
 MK-4-11                2   2   2   0   2   2   0   0   2   0   0   0   0   2   0   0   2   2   0   0   0   2   2   0   2   0   2   2   2   2   2   2   0   2   0   2   0   0   2   0   2   2   0   0   2   2   2   0   2   0   0   0   0   0   0   0   2   2   2   2   2   0   2   0   0   2   0   0   0   2   0   2   0   0   0   2   0   0   0   0   0   0   0   0   0   0   0   0   2   2   0   2   2   0   0   2   0   2   2   0   0   2   0   0   2   0   2   2   0   0   0   2   2   0   0   2   2   0   0   2   2   2   2   2   2   0   0   0   2   2   0   0   2   2   0   2   0   0   2   2   2   2   2   2   0   2   0   2   2   0   0   0   0   2   0   0   0   0   2   0   2   2   2   0   2   0   0   0   0   2   2   0   0   2   2   0   0   2   0   2   0   0   0   2   2   2   0   2   0   0   2   0   0   0   0   0   0   0   2   0
 MK-4-12                2   2   0   0   2   0   0   0   0   2   0   2   0   0   0   0   2   2   0   0   0   2   2   0   2   0   2   2   2   0   2   2   0   0   0   2   0   0   2   0   2   2   0   0   2   2   0   0   2   0   0   0   0   2   0   0   2   2   2   2   2   0   2   2   0   2   0   0   0   2   0   2   0   0   0   2   0   2   0   0   0   0   0   0   0   0   0   0   2   2   0   2   2   0   0   2   0   2   2   0   0   2   0   0   2   0   2   0   0   0   0   2   2   0   0   2   2   0   0   2   2   0   2   2   2   0   0   0   2   2   0   2   2   2   0   2   0   0   2   2   2   2   2   2   0   2   0   2   2   0   0   0   0   2   0   0   0   0   2   0   2   2   2   0   2   0   0   0   0   2   2   0   2   2   2   0   0   2   2   2   0   0   0   2   2   2   0   2   0   0   2   0   2   0   0   0   0   0   2   0
 MK-4-13                2   2   0   0   2   0   2   0   0   2   0   2   0   0   0   0   2   2   0   0   0   2   2   0   2   0   2   2   2   0   2   2   0   0   0   2   0   0   2   0   2   2   0   0   2   2   0   2   2   0   0   0   0   2   0   0   2   2   2   2   2   2   2   2   0   2   0   0   0   2   0   2   0   0   0   2   0   2   0   0   0   0   0   0   0   2   0   0   2   2   0   2   0   0   2   0   0   2   0   0   0   2   0   0   2   0   2   0   0   0   0   2   2   0   0   0   2   0   0   2   0   0   2   2   2   2   0   0   2   2   2   2   2   2   0   2   0   0   2   2   2   2   2   2   0   2   0   2   2   0   0   0   0   2   0   0   0   0   2   0   2   2   2   0   2   0   0   0   0   2   2   0   2   2   2   0   0   2   2   2   0   0   0   2   2   2   0   2   0   0   2   0   2   0   0   0   0   0   2   0
 MK-4-14                2   2   0   0   2   0   2   0   0   2   0   2   0   0   0   0   2   2   0   0   0   0   0   0   2   2   2   2   0   0   2   2   0   0   0   0   0   0   2   0   2   2   0   0   2   2   0   2   2   2   0   0   0   2   0   0   2   2   2   2   2   2   2   2   0   2   0   0   0   2   0   2   0   2   0   2   0   2   0   0   0   0   0   0   0   2   0   0   2   2   0   2   0   0   0   0   0   2   0   0   2   2   0   0   2   0   2   0   0   0   2   2   2   0   0   0   2   0   0   0   2   0   2   0   2   2   0   0   2   2   2   2   2   2   0   2   0   0   0   2   2   2   2   0   0   2   0   2   2   0   0   0   0   2   0   0   0   0   2   0   2   2   2   0   2   0   0   0   0   2   2   0   2   0   2   0   0   2   2   2   0   0   2   2   2   2   0   2   2   0   2   0   2   0   0   0   0   0   2   0
 MK-4-15                2   2   0   0   2   0   2   0   0   2   0   2   0   2   0   2   2   2   0   0   0   0   2   0   0   2   0   2   2   0   2   2   0   0   0   0   0   0   2   2   2   2   0   0   2   2   2   2   2   2   0   0   0   2   0   0   0   2   2   2   2   0   2   2   0   2   0   0   0   2   0   2   0   0   0   2   0   2   0   0   0   0   0   0   0   2   2   0   2   2   0   2   0   0   0   0   0   2   0   0   2   2   0   0   2   0   2   0   0   0   2   2   2   0   0   0   2   0   0   0   2   0   0   0   2   0   0   0   2   2   2   2   2   2   0   2   0   0   0   2   0   2   2   2   0   2   0   2   2   0   0   0   0   2   0   0   0   0   2   0   0   2   2   0   2   0   0   0   0   2   2   0   2   2   2   0   0   2   2   2   0   0   2   2   2   2   0   2   2   0   2   0   2   0   0   0   0   0   2   0
 MK-4-16                2   2   0   0   2   0   2   0   0   0   0   2   0   2   0   2   2   2   0   2   0   0   2   0   0   2   0   0   2   0   2   2   0   0   0   0   0   2   2   2   2   2   0   0   2   2   2   2   0   2   0   0   2   2   0   0   0   2   0   2   2   2   2   2   0   2   0   0   0   2   0   2   0   0   2   2   0   2   0   0   0   0   0   0   0   2   0   0   0   2   0   2   0   0   0   0   0   0   0   0   2   2   0   0   2   2   2   2   0   0   2   2   2   0   0   0   2   0   0   0   2   0   0   0   2   0   2   2   2   2   2   2   2   2   0   2   0   0   2   2   0   2   2   2   0   2   0   2   2   0   0   0   0   2   0   0   0   0   2   0   0   2   2   0   2   0   0   0   0   2   2   0   2   2   2   0   0   2   2   2   0   2   2   2   0   2   0   2   2   0   2   0   2   0   0   0   0   0   0   0
 MK-5-1                 2   0   2   0   2   0   2   0   0   0   0   0   0   0   2   0   2   2   2   0   2   0   2   2   2   0   2   2   2   0   2   0   0   2   0   2   2   0   2   2   0   0   2   0   0   0   2   2   2   0   0   2   0   2   0   0   2   2   2   0   0   2   2   0   0   0   2   0   2   0   2   0   0   0   0   0   0   0   0   2   2   2   2   2   0   0   0   2   0   0   2   0   0   2   0   2   0   2   0   0   2   0   0   0   0   2   0   0   2   2   2   2   2   2   0   2   0   2   2   2   2   2   0   0   0   0   2   2   2   2   2   2   2   2   2   2   2   2   2   0   0   2   2   0   0   2   2   2   0   0   0   0   2   2   0   2   2   2   0   0   0   2   2   0   2   2   0   0   2   0   0   2   2   0   0   2   2   0   2   0   0   0   0   0   2   0   2   0   2   2   0   2   0   2   2   2   0   2   2   0
 MK-5-2                 2   0   2   0   2   0   2   2   0   2   0   0   0   0   2   0   2   2   0   0   2   0   2   0   2   0   2   2   2   0   2   0   0   2   0   2   2   0   2   2   0   2   2   0   0   0   0   2   2   0   0   2   0   0   0   0   2   2   2   0   0   2   2   2   0   0   2   2   2   0   2   0   0   0   0   0   0   0   0   2   2   2   2   2   0   0   0   0   2   2   2   0   2   2   0   2   0   2   2   0   2   0   0   0   0   2   0   0   2   2   2   2   0   2   0   0   0   2   2   2   2   2   0   0   0   0   2   2   2   2   2   2   0   2   2   2   2   0   2   0   2   0   2   0   0   2   2   2   0   0   0   0   2   2   0   2   2   2   0   2   0   2   2   0   2   2   0   0   2   0   0   2   2   0   0   2   2   0   2   0   0   0   0   0   2   0   2   2   2   2   0   2   0   2   2   2   2   2   2   0
 MK-5-3                 2   0   2   0   2   0   2   2   0   2   2   0   0   0   2   0   2   2   0   0   0   0   2   0   2   0   0   2   2   0   2   0   2   2   0   2   2   0   2   2   0   0   2   2   0   0   0   2   2   0   2   2   0   0   0   0   2   2   2   0   0   2   2   2   0   0   2   0   2   0   2   0   0   0   0   0   2   2   0   0   2   2   2   0   0   0   0   0   2   2   2   0   2   2   0   2   0   2   2   0   2   0   0   0   0   2   0   0   2   2   2   2   2   2   0   0   0   0   2   2   2   2   0   0   0   0   0   2   2   2   2   2   0   2   2   2   2   0   2   0   0   0   2   0   0   2   2   2   0   0   0   0   2   0   0   2   2   2   0   2   0   2   2   0   2   2   0   0   2   0   0   2   2   0   0   2   2   0   2   0   0   0   0   0   2   0   2   2   2   2   0   2   0   2   2   2   2   2   2   0
 MK-5-4                 2   0   2   0   2   0   2   2   0   2   2   0   0   0   2   0   2   2   0   0   0   2   2   0   2   0   0   2   2   2   0   0   2   2   0   2   2   0   2   2   0   0   2   2   2   0   0   2   2   0   2   2   0   0   0   0   2   0   2   0   0   2   2   2   0   0   2   0   2   0   2   0   0   2   0   0   2   2   2   0   2   2   2   0   0   0   0   0   2   2   0   0   2   2   0   2   0   0   2   0   2   0   0   0   0   2   0   0   2   2   2   0   0   2   0   0   0   0   2   2   2   2   0   0   0   0   0   2   0   2   2   2   0   2   2   2   2   0   2   0   0   0   2   0   0   2   2   2   0   0   0   0   2   0   0   2   2   2   0   2   2   0   2   0   2   0   0   0   2   0   0   2   2   0   0   2   2   0   2   2   0   0   0   0   2   0   2   2   2   2   2   2   0   2   2   2   2   2   2   0
 MK-5-5                 0   0   2   2   2   0   2   2   0   2   2   0   0   0   2   0   2   2   0   0   0   2   2   0   2   0   2   2   2   2   0   0   2   2   0   2   2   0   2   2   0   0   2   2   2   0   0   2   2   0   0   2   0   0   0   0   2   0   2   0   0   2   2   2   0   0   2   2   2   0   2   0   0   2   0   0   2   2   2   0   2   2   2   2   0   0   0   0   0   2   0   0   2   2   0   0   0   0   2   0   2   0   0   0   0   0   0   0   2   2   2   0   0   2   0   0   0   0   2   2   2   2   0   0   0   0   0   2   0   2   2   0   0   2   2   2   2   0   2   0   0   0   2   2   0   2   2   2   0   0   0   0   2   0   0   2   0   2   0   2   2   0   2   0   2   0   0   0   2   0   0   2   2   0   0   2   2   0   2   2   0   0   0   0   2   0   2   2   2   2   2   2   0   2   2   2   2   2   2   0
 MK-5-6                 0   0   2   2   2   2   2   2   0   2   2   0   0   0   2   0   2   2   0   0   0   2   2   0   2   0   2   2   2   0   0   0   2   2   0   2   2   0   2   2   0   0   2   2   2   0   0   2   2   0   0   2   0   2   0   0   0   0   2   0   0   2   2   2   0   0   2   0   2   0   2   0   0   2   0   0   2   2   2   0   2   2   2   2   0   0   0   0   0   2   0   0   2   2   0   0   0   0   2   0   0   0   0   0   0   0   0   0   2   2   2   0   0   2   0   0   0   0   2   2   2   2   2   0   2   0   0   2   0   2   2   0   0   0   2   2   2   0   2   0   0   0   2   2   0   2   0   2   0   0   0   0   2   0   0   2   0   0   0   0   2   2   2   0   2   0   0   0   2   0   0   2   2   0   2   2   2   0   2   2   0   2   2   0   2   0   2   2   0   2   0   2   0   2   2   2   0   2   2   0
 MK-5-7                 0   2   2   2   2   2   2   2   0   2   2   0   0   0   2   0   2   2   0   0   0   2   2   0   2   0   2   2   2   0   0   0   0   2   0   2   2   0   2   2   0   2   2   2   2   2   0   2   2   2   0   2   0   2   0   0   0   0   2   0   0   2   0   2   0   0   2   0   2   0   2   0   0   2   0   2   2   2   0   0   2   2   0   2   0   0   0   0   0   2   0   0   2   2   0   0   2   0   2   0   0   0   0   0   0   0   0   0   2   2   2   0   0   2   0   0   0   0   2   2   2   2   2   0   2   0   0   2   0   0   2   2   0   0   0   2   2   0   0   2   0   0   2   2   0   2   0   2   0   2   0   0   2   0   0   2   0   0   0   0   2   2   2   0   2   0   0   0   0   0   0   2   2   0   2   2   2   0   2   2   0   0   2   0   2   0   2   2   0   2   0   2   0   2   0   2   2   2   2   0
 MK-5-8                 0   2   0   2   2   2   2   0   0   2   2   0   0   0   2   0   2   2   0   0   0   2   0   0   0   0   2   2   2   0   0   0   0   2   0   2   2   0   2   0   2   2   2   2   2   2   0   2   2   2   0   2   0   2   2   0   0   0   2   0   0   2   0   2   0   0   2   0   2   0   2   0   2   2   0   2   2   2   0   0   2   2   0   2   0   0   0   0   0   0   0   0   2   2   0   0   2   0   2   0   0   0   2   0   0   0   0   2   2   0   2   0   0   2   0   0   0   0   2   2   2   2   2   2   2   0   2   2   2   0   2   2   0   0   0   2   2   0   0   2   0   0   2   2   0   0   0   2   0   2   0   0   2   0   0   2   0   2   0   0   2   2   2   2   2   0   0   2   0   2   0   2   0   0   2   2   2   0   2   2   0   0   2   0   0   0   2   2   0   2   0   2   0   0   0   2   2   2   0   0
 MK-5-9                 0   2   0   0   2   2   2   0   0   2   2   0   0   0   2   0   2   2   0   0   0   2   0   0   0   0   2   0   2   0   0   2   0   0   0   2   2   0   0   0   2   2   2   2   2   2   0   2   2   2   0   2   0   2   2   0   0   0   2   0   0   2   0   2   0   0   2   0   2   0   2   0   2   0   0   2   2   2   0   0   2   2   0   2   0   0   0   0   0   0   0   0   2   2   0   0   2   0   2   0   2   0   2   0   0   0   0   2   0   0   2   0   2   2   0   0   0   0   2   2   2   2   2   2   2   0   2   2   2   0   2   2   0   0   0   2   2   0   0   2   0   2   2   2   0   0   0   2   0   2   0   0   2   0   0   2   0   2   0   0   0   2   2   2   2   0   0   2   0   2   2   2   0   0   2   2   2   0   0   2   0   0   2   0   2   0   2   2   0   0   0   2   0   0   0   2   0   2   0   0
 MK-5-10                0   2   0   0   2   2   2   0   0   2   0   0   0   0   0   0   2   2   2   2   2   0   0   0   0   0   2   0   2   0   0   2   0   0   0   2   2   0   0   0   2   2   2   2   2   2   0   2   2   2   0   2   0   2   2   0   0   0   2   0   0   2   2   2   0   0   2   0   2   0   2   0   2   0   0   2   2   2   0   0   2   0   0   2   0   0   0   0   0   0   0   0   2   2   0   0   2   0   2   0   2   0   2   0   0   0   0   2   0   0   2   0   2   2   0   0   0   0   0   2   2   0   2   2   2   0   2   2   2   0   2   2   0   0   0   2   2   0   0   2   0   2   2   2   0   0   0   2   0   2   0   0   2   0   0   2   0   2   0   0   2   2   0   2   2   0   0   2   0   2   2   2   2   0   2   2   2   0   0   2   0   0   2   0   2   0   2   2   0   0   0   2   0   0   2   2   2   2   0   0
 MK-5-11                0   0   0   0   0   2   2   0   0   2   0   0   0   0   0   0   2   2   2   2   2   0   0   0   0   0   2   0   2   0   0   2   0   0   2   2   2   0   0   0   2   2   2   2   2   2   0   2   2   2   0   2   0   2   2   0   0   0   2   0   0   2   2   0   0   0   2   0   2   0   2   0   2   0   0   2   2   2   2   0   2   0   0   2   0   0   0   0   0   0   0   0   2   2   0   0   2   0   2   0   2   0   2   0   0   0   0   2   0   0   2   0   2   2   0   0   0   0   0   2   2   0   2   2   2   0   2   2   2   0   2   2   0   2   0   2   2   0   0   2   0   2   2   2   0   0   2   2   0   2   0   0   2   0   0   2   2   2   0   0   2   2   0   2   2   0   0   2   2   0   2   2   2   0   2   2   2   0   0   2   0   0   2   0   2   0   0   2   0   0   0   2   0   2   2   0   2   2   0   0
 MK-5-12                0   0   0   0   0   2   2   0   0   2   0   0   0   0   2   2   2   2   2   2   2   0   2   2   0   0   0   0   2   0   0   2   0   0   2   2   2   0   0   0   2   2   2   2   0   2   0   2   2   2   0   2   0   2   2   0   0   2   2   0   0   2   2   0   0   0   2   0   2   0   2   0   2   0   2   2   2   2   0   0   2   0   0   2   0   2   0   0   0   0   2   0   2   2   0   0   2   0   2   0   2   0   2   0   0   0   2   2   2   0   2   0   2   0   0   2   2   0   0   2   2   0   2   2   2   0   2   2   2   2   2   2   0   2   0   2   2   0   0   2   0   2   2   2   0   0   2   2   0   0   0   0   0   0   0   2   2   2   0   0   2   2   2   2   2   0   2   2   2   0   2   0   2   0   2   2   2   0   0   2   0   0   2   0   2   0   0   2   0   0   0   2   0   2   2   0   2   2   2   2
 MK-5-13                0   0   0   0   0   2   2   0   0   2   0   0   2   0   2   2   2   2   2   2   2   0   2   2   2   0   0   0   2   0   0   2   0   0   2   2   2   2   0   0   2   2   2   2   0   2   0   0   2   2   0   2   0   2   2   0   0   2   2   0   0   2   2   0   0   0   2   0   2   0   2   0   2   0   2   2   2   0   0   0   0   2   0   2   0   2   0   0   0   0   2   0   2   2   0   0   2   0   2   0   2   0   2   0   0   0   2   2   2   0   2   0   2   0   0   2   0   0   0   2   0   0   2   2   2   0   2   2   2   2   2   2   0   2   0   2   2   0   0   2   0   2   2   2   0   0   2   2   0   0   0   0   0   0   2   2   2   2   0   0   0   0   2   2   2   0   2   2   2   0   2   0   2   0   2   2   2   0   0   0   0   0   2   0   2   0   0   2   0   0   0   2   0   2   2   0   2   2   2   2
 MK-5-14                0   0   2   0   0   0   2   0   0   2   0   0   2   0   2   2   0   2   2   2   2   0   2   2   2   0   0   0   0   0   0   0   0   0   2   0   2   2   0   0   2   2   2   2   0   2   0   0   2   2   0   2   0   2   2   2   0   2   2   2   0   2   2   0   0   0   2   0   2   0   2   0   2   0   2   2   2   0   0   0   0   2   0   2   0   2   0   0   0   0   2   0   2   0   2   0   2   0   2   0   2   0   2   0   0   0   2   2   2   0   2   0   0   0   0   2   0   0   0   2   0   0   2   2   2   0   2   2   2   2   2   2   0   2   0   2   2   0   0   2   0   2   2   2   0   0   2   2   0   0   0   0   0   0   2   2   2   2   0   0   0   0   2   2   2   0   2   2   2   0   2   0   2   0   2   2   2   0   2   0   0   0   2   0   2   0   2   0   0   0   0   2   0   0   2   0   2   2   2   0
 MK-5-15                0   0   2   0   0   0   2   0   0   2   2   0   2   0   2   2   0   2   2   2   2   0   0   2   2   0   2   0   0   0   0   0   0   0   2   0   2   2   0   0   2   2   0   0   0   2   0   2   2   0   0   2   0   2   2   2   0   2   2   2   0   2   2   0   0   0   2   0   2   0   2   0   2   0   2   2   2   0   0   0   0   2   0   2   0   2   0   0   0   0   2   2   2   0   2   0   2   0   2   0   2   0   2   0   0   0   2   2   2   2   2   2   0   2   0   2   0   0   2   2   0   0   2   2   2   2   2   2   2   2   2   2   0   2   0   2   2   0   0   2   0   2   2   0   0   0   2   2   0   0   0   0   0   0   2   2   2   2   0   0   0   0   2   2   2   0   2   2   2   0   2   0   2   0   2   2   2   0   2   0   0   0   2   0   2   0   0   0   0   2   0   2   0   0   0   0   2   0   2   2
 MK-5-16                0   2   2   0   0   0   2   0   0   2   2   0   2   0   2   2   0   2   2   2   2   0   0   2   2   0   0   0   0   0   0   0   0   0   2   0   2   2   0   2   0   2   0   0   0   2   0   2   2   0   0   2   0   2   2   2   0   0   2   2   0   2   2   0   0   0   2   0   2   0   2   0   2   0   2   2   0   0   0   0   0   2   0   2   2   2   0   0   0   0   0   0   2   0   2   0   0   0   2   0   0   0   2   0   0   0   2   2   2   2   2   2   0   2   0   2   0   0   2   2   0   0   2   2   2   2   2   2   2   2   2   2   0   2   0   2   2   0   2   2   2   0   2   0   0   0   2   2   0   0   0   0   0   0   2   2   2   2   0   0   0   0   2   0   2   0   2   2   2   0   2   0   2   0   2   2   2   0   2   2   0   0   2   0   2   0   0   0   0   2   0   0   0   0   0   0   2   0   0   2
 MK-6-1                 0   0   0   0   2   0   0   0   2   2   0   2   2   0   2   2   2   2   2   2   0   0   2   0   0   0   2   0   2   2   0   2   0   0   2   0   0   0   2   2   0   0   2   2   2   2   0   0   2   0   2   0   0   0   2   2   0   0   0   2   0   0   0   0   0   2   2   0   2   2   2   0   2   0   0   2   0   0   0   2   0   0   2   0   2   2   0   2   0   0   2   2   2   0   2   2   0   2   2   0   0   0   0   2   0   0   2   2   0   0   2   2   0   0   2   2   0   2   2   0   0   2   0   0   0   2   0   2   0   0   0   0   0   0   0   0   2   0   2   2   0   0   2   0   2   2   0   0   0   0   0   0   0   0   0   0   0   0   0   2   0   2   2   2   2   0   0   2   2   0   0   2   0   0   0   0   0   2   0   2   0   2   0   2   2   0   0   0   0   2   0   0   2   2   2   2   2   2   0   0
 MK-6-2                 0   0   0   2   2   0   0   0   2   2   0   2   2   0   2   2   2   2   2   2   0   0   0   0   0   2   2   0   2   0   0   2   0   2   2   2   0   0   0   2   0   0   2   2   2   2   0   0   2   0   2   0   0   0   0   0   0   0   0   2   2   0   0   0   0   2   2   0   2   2   2   0   2   0   0   2   2   0   0   2   0   0   2   2   2   2   2   2   0   0   2   2   2   0   2   2   0   2   2   0   0   0   0   2   0   2   2   2   0   0   2   2   0   2   2   2   0   2   2   0   0   2   0   2   0   2   0   2   0   0   0   0   2   0   0   0   2   0   2   2   0   0   2   2   2   2   2   0   0   0   0   0   0   0   0   0   0   0   0   2   0   2   2   2   0   0   0   2   2   0   2   2   0   0   0   0   0   2   0   2   0   0   0   2   2   0   0   2   0   2   0   0   2   2   2   2   2   2   0   0
 MK-6-3                 0   2   0   2   2   0   0   2   2   2   0   2   2   0   2   2   2   2   2   0   2   0   2   0   0   2   2   0   2   0   0   2   0   2   2   0   0   0   0   2   0   0   2   2   0   2   0   0   2   0   2   0   0   0   0   0   0   2   0   2   2   0   0   0   0   2   2   0   2   2   2   0   2   0   0   2   2   0   0   2   2   0   2   2   2   2   2   2   0   0   2   2   2   0   2   2   0   2   2   0   0   0   0   0   0   2   0   2   0   0   2   2   0   2   2   2   0   2   2   0   2   2   0   0   0   2   0   2   2   2   2   0   2   0   0   0   0   0   2   2   0   0   2   2   2   2   2   0   0   0   0   0   0   0   0   0   0   0   0   2   0   2   2   2   0   0   0   2   2   0   2   2   2   0   2   0   0   2   0   2   0   0   0   2   2   0   0   2   0   0   0   0   2   2   2   2   2   2   0   0
 MK-6-4                 0   2   0   2   2   0   0   2   2   2   0   2   2   0   2   2   2   2   2   0   2   0   2   0   0   2   2   0   2   0   2   2   0   2   2   0   0   0   0   2   0   0   2   2   0   2   0   0   2   0   2   0   0   0   0   0   0   2   0   2   2   0   0   0   0   2   2   0   2   2   2   0   2   0   2   2   2   0   0   2   2   0   2   0   0   2   2   2   0   0   2   2   2   0   2   2   2   2   2   0   0   0   0   0   0   2   0   2   0   0   2   2   2   2   2   2   0   2   2   2   2   2   0   0   0   2   0   2   2   2   0   0   2   0   0   0   0   0   0   0   0   0   2   0   2   2   2   0   0   0   0   0   0   0   0   2   0   0   2   2   0   2   2   0   0   0   0   2   2   0   2   2   2   0   2   0   0   2   2   2   0   0   0   2   2   2   0   2   0   0   0   0   2   2   2   2   2   2   0   0
 MK-6-5                 0   2   0   2   2   0   0   2   0   2   0   2   2   0   2   2   2   2   2   0   2   0   2   2   0   2   2   0   2   0   2   2   0   2   2   2   0   0   0   2   0   0   0   2   0   0   0   0   2   0   2   0   0   0   0   0   0   2   0   0   2   0   0   0   0   2   2   0   0   2   2   0   2   0   2   2   2   0   0   2   2   0   2   0   0   2   2   2   0   0   2   2   2   0   2   2   2   2   2   0   0   2   0   0   0   2   0   0   0   0   2   2   2   2   2   2   2   2   2   2   2   2   0   0   0   2   0   2   0   2   0   0   0   0   0   0   0   0   0   0   2   0   2   0   2   2   0   0   0   0   0   0   0   0   0   2   0   0   2   2   0   0   2   0   0   0   0   2   2   0   2   2   2   0   2   0   0   2   2   2   0   0   0   0   0   2   0   2   0   0   0   0   2   2   2   0   2   2   0   0
 MK-6-6                 0   2   0   2   2   0   0   2   0   2   0   2   2   0   2   2   2   2   2   0   0   0   2   2   0   2   2   0   2   0   2   2   0   2   2   0   2   2   0   2   2   0   0   2   0   0   0   0   2   0   2   0   0   0   0   0   0   2   0   0   2   0   0   0   0   2   2   0   0   2   2   2   0   0   2   2   2   0   0   2   0   0   2   0   0   2   2   2   0   0   2   2   2   0   2   2   2   2   2   0   0   2   2   0   2   2   2   0   0   0   2   2   2   0   2   0   0   2   2   2   2   2   2   0   0   2   0   2   0   2   0   0   0   0   0   2   0   0   0   0   2   0   2   0   2   2   0   0   0   0   0   0   0   0   0   2   0   0   2   2   0   0   2   0   0   0   0   2   2   0   2   0   2   0   2   0   0   2   2   2   0   0   0   0   0   2   0   2   0   0   0   2   2   2   2   0   2   2   0   2
 MK-6-7                 0   0   0   2   2   0   0   2   0   2   0   2   0   0   2   2   2   0   0   0   2   0   2   2   0   2   2   0   0   0   2   0   0   2   2   0   2   2   0   2   2   0   2   2   0   0   0   0   2   2   2   0   0   0   0   0   0   2   0   0   2   0   2   0   0   2   2   0   0   2   2   2   0   0   2   2   2   0   0   2   0   0   2   0   0   2   2   2   0   0   2   2   2   0   2   2   0   2   0   0   0   0   2   0   2   2   2   0   2   0   2   2   2   0   2   0   0   2   0   2   2   2   2   0   0   2   0   2   0   2   0   0   2   0   0   2   2   0   0   0   2   0   2   0   2   2   0   0   0   0   0   0   0   0   0   2   0   0   2   2   0   0   2   0   0   0   0   2   2   0   0   0   2   0   2   0   0   2   2   2   0   0   0   2   0   2   0   2   0   0   0   2   2   2   2   0   0   0   0   2
 MK-6-8                 0   0   0   0   2   0   0   2   0   2   0   2   0   0   2   2   2   0   0   0   0   0   2   2   0   2   2   0   0   0   2   0   0   2   2   0   2   2   0   2   2   0   2   2   0   0   0   0   2   2   2   0   0   0   0   0   0   2   0   0   2   0   2   0   0   2   2   0   0   2   2   2   0   2   2   2   2   0   0   0   0   0   2   0   0   2   0   2   0   0   2   2   2   0   2   2   0   2   0   0   0   0   2   2   2   2   2   0   2   2   2   2   2   0   2   0   0   2   0   2   2   2   2   0   2   2   0   2   0   2   0   0   2   0   0   2   2   0   2   0   2   0   2   0   2   2   0   0   0   0   0   0   2   0   0   2   0   0   2   2   0   0   2   0   0   0   0   2   2   0   0   0   2   0   2   0   2   2   2   2   0   0   0   2   0   2   2   2   0   0   0   2   2   2   2   0   0   0   0   2
 MK-6-9                 0   0   2   0   0   0   0   2   0   2   2   2   0   0   2   2   2   0   0   0   0   0   2   0   0   2   0   0   0   0   2   0   0   2   2   2   2   2   0   2   2   0   2   2   0   0   0   0   2   2   2   0   0   0   2   0   0   2   0   0   2   0   2   0   0   2   2   0   0   2   0   2   0   2   2   2   2   0   2   0   0   0   2   0   0   2   0   2   0   0   2   2   2   0   2   2   0   2   0   0   0   0   2   2   2   2   2   0   2   2   2   2   2   0   2   0   0   2   0   2   2   0   2   0   2   2   0   2   0   2   0   0   2   0   0   2   2   0   2   0   2   0   2   0   2   2   0   2   0   0   2   2   2   2   0   2   0   0   2   2   0   0   2   0   0   0   0   2   2   0   0   0   0   0   2   0   2   2   2   2   0   0   0   2   2   2   2   2   0   0   0   2   2   2   2   0   0   0   0   2
 MK-6-10                0   0   2   0   0   0   2   0   2   2   2   2   0   0   2   2   2   0   0   0   0   0   2   0   2   2   0   0   0   0   2   0   0   0   2   2   2   0   0   2   2   0   2   2   0   0   0   0   2   2   2   0   0   0   2   0   0   2   2   0   2   2   2   2   0   2   2   0   0   2   2   2   0   2   2   2   2   0   2   0   2   0   0   0   0   2   0   2   2   0   2   2   2   0   2   2   0   2   0   0   0   0   2   2   2   2   2   0   2   2   2   2   2   0   2   0   0   2   0   2   2   0   2   0   2   2   0   2   0   2   0   0   2   0   0   2   2   0   2   0   2   0   2   0   2   2   0   2   0   0   2   2   2   2   0   2   0   0   2   2   0   0   2   0   0   0   0   2   2   0   0   0   0   0   2   0   2   2   2   2   0   0   2   2   2   2   2   2   0   0   0   2   2   2   2   0   0   0   0   0
 MK-6-11                0   2   2   0   0   0   2   0   2   2   2   2   2   0   2   2   2   0   0   0   0   0   2   0   2   2   0   0   2   0   2   0   0   0   2   2   2   0   0   2   2   0   2   2   0   0   0   0   2   2   2   0   0   0   2   0   0   0   2   0   2   2   2   2   0   2   0   0   0   2   2   2   0   2   2   0   2   0   2   2   2   2   0   0   0   2   0   2   2   0   2   2   0   0   2   2   0   2   0   0   0   0   0   2   2   2   0   2   2   2   2   0   2   0   0   0   0   2   0   2   2   0   2   0   2   2   0   2   0   0   0   0   2   0   0   2   2   0   2   2   2   0   2   0   2   2   0   2   0   0   0   2   2   2   0   2   0   0   2   2   2   0   2   0   0   0   0   2   2   0   0   0   0   0   2   0   2   2   2   2   0   0   2   2   2   2   2   2   0   0   0   2   2   2   2   0   0   2   0   0
 MK-6-12                0   2   2   0   0   0   2   0   2   2   2   2   2   0   2   2   0   0   0   0   2   0   2   0   2   2   0   0   2   0   2   0   0   0   2   0   2   0   2   2   2   0   2   2   0   0   0   0   2   0   2   0   0   0   2   0   0   0   2   0   2   2   2   2   0   0   0   0   0   2   0   0   0   2   2   0   2   0   2   2   2   2   0   0   0   2   0   2   2   0   2   2   0   0   2   2   0   2   0   0   0   0   0   2   2   2   0   2   2   0   2   0   2   0   0   0   0   2   0   2   2   0   2   0   2   2   0   2   0   0   0   0   2   0   0   0   2   0   2   2   2   0   2   0   2   2   0   2   0   0   0   0   2   2   0   2   0   2   0   2   2   0   2   0   0   0   0   2   2   0   0   0   0   2   2   0   0   2   2   2   0   0   2   2   2   2   2   2   0   0   0   2   2   2   2   0   0   2   0   0
 MK-6-13                0   2   2   0   0   0   2   2   2   2   2   0   2   0   2   2   0   0   0   0   2   0   2   0   2   2   0   0   2   0   2   0   2   0   0   0   2   0   2   2   2   0   2   2   0   0   2   0   2   2   2   0   0   0   2   0   0   0   2   0   2   0   2   0   0   0   0   0   0   2   0   0   0   2   2   0   0   0   2   2   2   2   0   0   0   2   0   2   2   0   2   2   0   0   2   2   0   2   0   0   0   0   0   2   2   0   0   2   0   0   2   0   2   0   0   2   0   2   0   2   2   0   2   0   2   2   0   2   0   0   0   0   0   0   0   0   2   0   2   2   2   0   2   0   2   2   0   2   0   2   0   0   2   2   0   2   0   2   0   2   2   0   2   0   0   0   2   2   2   0   0   0   0   2   0   0   0   2   2   0   0   0   2   2   2   2   2   2   0   0   0   2   2   2   0   2   0   2   0   0
 MK-6-14                0   2   2   0   0   0   2   2   2   2   2   0   2   0   2   0   0   0   0   0   2   0   2   0   2   2   0   0   2   0   2   2   2   0   0   0   2   0   2   2   2   0   2   2   2   0   2   0   0   2   2   2   2   0   2   0   0   0   2   2   2   2   2   0   0   0   0   0   0   2   0   2   0   2   2   2   0   0   2   2   2   0   0   0   0   2   0   2   0   0   2   2   0   0   2   2   0   2   0   0   0   0   0   2   0   0   0   2   0   0   2   0   2   0   2   2   0   0   0   2   2   0   0   2   0   2   0   2   0   0   2   0   0   0   0   2   2   0   2   2   0   0   2   0   2   2   0   2   0   0   0   0   2   2   0   2   0   2   0   2   2   0   2   0   0   0   2   2   2   0   0   0   0   2   0   0   0   2   2   0   0   0   2   2   2   2   0   2   0   0   0   2   2   2   0   2   0   2   0   0
 MK-6-15                0   2   2   0   0   0   2   2   2   2   0   0   2   0   2   0   0   0   0   0   2   0   2   0   2   0   0   0   2   0   0   0   2   0   0   0   2   0   2   2   2   0   0   2   2   0   2   0   2   2   2   2   2   0   0   0   0   0   2   0   2   2   2   0   0   0   0   0   0   2   0   2   0   2   2   2   0   0   2   2   2   0   2   0   0   2   0   2   0   0   2   0   0   0   2   2   0   2   0   0   0   0   0   2   0   0   0   2   0   0   0   0   0   0   0   2   0   0   0   2   2   0   0   2   0   2   0   2   0   0   2   0   0   0   0   2   2   0   0   2   0   0   2   0   2   0   0   2   0   0   0   0   2   2   0   2   0   2   0   2   2   0   2   0   2   0   2   2   2   0   0   0   2   2   0   2   0   2   2   0   0   0   2   2   2   2   0   2   0   0   0   2   0   2   0   2   0   2   0   0
 MK-6-16                0   2   0   0   0   0   2   2   2   2   0   0   2   0   2   0   0   0   0   0   2   0   0   0   2   0   0   0   2   0   0   0   2   0   0   0   2   0   2   2   2   0   0   2   2   0   2   0   2   2   2   2   2   0   0   0   0   0   2   2   2   2   2   0   0   0   0   0   0   2   0   2   0   0   2   2   0   0   2   2   0   0   2   0   0   2   0   2   0   0   2   0   0   0   2   2   0   2   0   0   0   0   0   2   0   0   0   2   0   0   0   0   0   0   0   2   0   0   0   2   2   0   0   2   2   2   2   2   0   0   2   0   0   0   0   2   2   0   0   2   0   0   2   0   2   0   0   2   2   0   0   0   2   2   0   2   0   2   0   2   2   0   2   0   2   0   2   2   2   0   0   0   2   2   2   2   0   2   2   0   0   0   2   0   0   2   0   2   0   0   0   2   0   2   0   2   0   2   0   0
 
!****************************************** Phenotypic Data **********************************************************
!-100.0 is resevred for missing phenotype
SimulatedTrait1        14.8988   15.9549   13.9578   15.0351   14.6551   14.3279   15.4363   15.8635   14.0600   14.5055   13.5509   14.0010   16.0777   13.9056   15.5652   14.4574   14.5717   15.5702   13.7434   15.7313   16.0556   13.9512   13.4602   13.8281   15.5997   15.0501   16.4265   13.7017   15.7661   15.2305   14.3545   14.7360   15.8562   16.2297   15.0134   14.2080   13.7938   14.4517   13.8466   14.3063   16.7386   14.4647   13.2254   15.1498   13.4315   15.2144   14.0341   13.4546   15.2238   15.2259   16.0864   16.2744   16.0963   15.7204   15.9828   13.9308   13.6082   13.2775   14.7469   13.6697   14.3849   15.1364   16.5757   13.8973   16.1632   14.4954   14.5023   13.9581   15.7811   14.0701   15.0150   16.2806   14.3947   16.3131   13.3039   14.3660   15.6076   14.0038   15.4407   15.7859   13.1386   13.7306   13.5642   13.3144   14.8303   15.9571   13.3640   16.1176   13.8425   16.0991   13.4375   14.0903   15.6381   16.2495   15.3858   14.0113   16.6961   14.0221   16.0992   13.9681   15.0618   14.3089   13.9975   16.6080   16.3857   16.3826   14.5405   14.2047   15.5728   15.5022   14.2011   15.2064   15.2864   15.9155   14.2645   15.9166   16.1014   16.3659   16.2755   14.1291   16.8375   15.0677   15.1385   13.6849   13.4993   15.0814   14.1460   14.0360   13.6587   16.2001   13.9973   15.5606   14.4530   14.3015   14.0487   13.8167   13.6729   14.4257   16.3864   15.7445   15.2987   15.8898   16.8454   16.0896   13.6681   13.4795   15.9684   15.6929   16.8643   13.5909   15.4807   15.4283   13.9525   15.8447   14.9831   16.4008   16.9704   15.4269   15.5581   15.8674   14.3142   16.0786   15.9543   15.4784   15.7569   13.5057   14.0335   15.5983   14.5284   15.8542   13.4568   15.7880   16.3253   13.6090   14.3415   16.2181   16.1252   14.9549   15.7056   14.1908   15.2676   15.9285   14.1368   13.5721   13.6811   13.5511   14.2986   16.4174   13.7408   15.7647   14.0008   16.1048   14.0268   15.7772   16.8963   13.8835   14.7112   16.9955   15.5856   16.7200
SimulatedTrait2         9.4268    9.4294   10.6649    9.3269   10.8656   10.0999    9.5939   10.4288   10.3356    9.3953   10.3687   10.6449    9.5732   10.5998    9.8109   10.3751   10.6829    9.5804   10.6645    9.3564    9.6397   10.7827   10.1681   10.5031    9.1780   10.9626    9.5787   10.4216    9.6599   10.9021   10.6189   10.3699    9.4399    9.7758    9.3330    9.3738   10.1457    9.9223   10.2984   10.7196    9.5864   10.6817   10.1273   10.3938   10.6060    9.5581   10.4191   10.4291    9.4283    9.7089    9.2573    9.6505    9.5825    9.6344    9.3071   10.3591   10.4592   10.2951   10.6538   10.8151   10.6739    9.4013    9.4173   10.4562   10.0772   10.2657   10.5725   10.5667    9.8423   10.5749   10.8555    9.5111   10.4796    9.5304   10.6867   10.5578    9.1874   10.8369    9.9729    9.7277   10.7730   10.1887   10.4645   10.3864    9.1714    9.5671   10.5855    9.3475   10.8639    9.6489   10.3678   10.4207    9.4978    9.1765    9.5780   10.4476    9.2216   10.3182    9.6732   10.6192    9.6994   10.6051   10.3290    9.5089    9.4263    9.3356   10.7458   10.6589   10.0917    9.3610   10.8706    9.2514    9.9699    9.3579    9.7807    9.6756    9.7943    9.1866    9.3152   10.1492    9.8413   10.8244   10.5077   10.5932   10.7679    9.4302   10.7688   10.8604   10.3409   10.6274   10.3447    9.3667   10.6689   10.6260   10.3378    9.8273   10.5937   10.8613    9.8597    9.5220   10.5716    9.2150    9.2438    8.9774   10.5618   10.6065    9.3368    9.5214    9.5192   10.4357    9.2395    9.4699   10.7199    9.6507    9.0680    9.3885    9.0736    9.1782    9.3653   10.3062   10.7199    9.3342    9.6419    9.3415    9.4785   10.4580   10.6359    9.9564   10.6829    9.7273   10.3540    9.1435    9.4995   10.7285    9.7434    9.3045    9.3764    9.6243    9.5044   10.8515    9.4062    9.4787   10.9509   10.3212   10.5167   10.1758   10.3421    9.3415   10.3715    9.2836   10.4220   10.8640   10.1962    9.3472    9.7278   10.3499   10.4166    9.4267    9.8442    9.6724
 
