# Supplementary material for: Inclusive Composite Interval Mapping of QTL by Environment Interactions in Biparental Populations
Source: PLoS One. 2015 Jul 10;10(7):e0132414. doi: 10.1371/journal.pone.0132414 (PMC4498613; doi:10.1371/journal.pone.0132414)
Supplement: S6 File — (ZIP) [file pone.0132414.s006.zip › H=0.8/L1/run_00007.met]

!**********************Note: lines staring with "!" are remarks and will be ignored in the program********************
!*********************************General Information**********************************
!Assuming F1 = P1 x P2, populations available in QTL IciMapping are: 
!  1, P1BC1F1 = P1 x F1, the first backcrossing where P1 is used as the recurrent parent;
!  2, P2BC1F1 = P2 x F1, the first backcrossing where P2 is used as the recurrent parent;
!  3, F1DH, F1-derived doubled haploids; 
!  4, RIL or F1RIL, recombination inbred lines through the repeated selfing of F1;
!  5, P1BC1RIL, recombination inbred lines through the repeated selfing of P1BC1F1;
!  6, P2BC1RIL, recombination inbred lines through the repeated selfing of P2BC1F1;
!  7, F2, the selfing generation of F1;
!  8, F3, the selfing generation of F2;
!  9, P1BC2F1, the second backcrossing where P1 is used as the recurrent parent; 
! 10, P2BC2F1, the second backcrossing where P2 is used as the recurrent parent;
! 11, P1BC2RIL, recombination inred lines through the repeated selfing of P1BC2F1; 
! 12, P2BC2RIL, recombination inred lines through the repeated selfing of P2BC2F1; 
! 13, P1BC1F2, the selfing generation of P1BC1F1; 
! 14, P2BC1F2, the selfing generation of P2BC1F1; 
! 15, P1BC2F2, the selfing generation of P1BC2F1; 
! 16, P2BC2F2, the selfing generation of P2BC2F1; 
! 17, P1BC1DH, P1BC1F1-derived doubled haploids; 
! 18, P2BC1DH, P2BC1F1-derived doubled haploids; 
! 19, P1BC2DH, P1BC2F1-derived doubled haploids; 
! 20, P2BC2DH, P2BC2F1-derived doubled haploids; 
   3      !Mapping Population (see remarks above)
   2      !Mapping Function (1 for Kosambi; 2 for Haldane; 3 for Morgan)
   2      !Marker Space Type (1 for intervals; 2 for positions)
   1      !Marker Space Unit(1 for centiMorgans; 2 for Morgan)
   6      !Number of Chromosomes (or Linkage Groups)
 200      !Size of the mapping population
   2      !Number of environments
 
!***************************************** Chromosomes and Linkage Maps **********************************************
!Chromosome                 NumMarkers
-CH1                        16
-CH2                        16
-CH3                        16
-CH4                        16
-CH5                        16
-CH6                        16
!Linkage map (Marker name followed by position or the interval length)
 MK-1-1                1     0.000
 MK-1-2                1    10.000
 MK-1-3                1    20.000
 MK-1-4                1    30.000
 MK-1-5                1    40.000
 MK-1-6                1    50.000
 MK-1-7                1    60.000
 MK-1-8                1    70.000
 MK-1-9                1    80.000
 MK-1-10               1    90.000
 MK-1-11               1   100.000
 MK-1-12               1   110.000
 MK-1-13               1   120.000
 MK-1-14               1   130.000
 MK-1-15               1   140.000
 MK-1-16               1   150.000
 MK-2-1                2     0.000
 MK-2-2                2    10.000
 MK-2-3                2    20.000
 MK-2-4                2    30.000
 MK-2-5                2    40.000
 MK-2-6                2    50.000
 MK-2-7                2    60.000
 MK-2-8                2    70.000
 MK-2-9                2    80.000
 MK-2-10               2    90.000
 MK-2-11               2   100.000
 MK-2-12               2   110.000
 MK-2-13               2   120.000
 MK-2-14               2   130.000
 MK-2-15               2   140.000
 MK-2-16               2   150.000
 MK-3-1                3     0.000
 MK-3-2                3    10.000
 MK-3-3                3    20.000
 MK-3-4                3    30.000
 MK-3-5                3    40.000
 MK-3-6                3    50.000
 MK-3-7                3    60.000
 MK-3-8                3    70.000
 MK-3-9                3    80.000
 MK-3-10               3    90.000
 MK-3-11               3   100.000
 MK-3-12               3   110.000
 MK-3-13               3   120.000
 MK-3-14               3   130.000
 MK-3-15               3   140.000
 MK-3-16               3   150.000
 MK-4-1                4     0.000
 MK-4-2                4    10.000
 MK-4-3                4    20.000
 MK-4-4                4    30.000
 MK-4-5                4    40.000
 MK-4-6                4    50.000
 MK-4-7                4    60.000
 MK-4-8                4    70.000
 MK-4-9                4    80.000
 MK-4-10               4    90.000
 MK-4-11               4   100.000
 MK-4-12               4   110.000
 MK-4-13               4   120.000
 MK-4-14               4   130.000
 MK-4-15               4   140.000
 MK-4-16               4   150.000
 MK-5-1                5     0.000
 MK-5-2                5    10.000
 MK-5-3                5    20.000
 MK-5-4                5    30.000
 MK-5-5                5    40.000
 MK-5-6                5    50.000
 MK-5-7                5    60.000
 MK-5-8                5    70.000
 MK-5-9                5    80.000
 MK-5-10               5    90.000
 MK-5-11               5   100.000
 MK-5-12               5   110.000
 MK-5-13               5   120.000
 MK-5-14               5   130.000
 MK-5-15               5   140.000
 MK-5-16               5   150.000
 MK-6-1                6     0.000
 MK-6-2                6    10.000
 MK-6-3                6    20.000
 MK-6-4                6    30.000
 MK-6-5                6    40.000
 MK-6-6                6    50.000
 MK-6-7                6    60.000
 MK-6-8                6    70.000
 MK-6-9                6    80.000
 MK-6-10               6    90.000
 MK-6-11               6   100.000
 MK-6-12               6   110.000
 MK-6-13               6   120.000
 MK-6-14               6   130.000
 MK-6-15               6   140.000
 MK-6-16               6   150.000
!*********************************** Marker Types ********************************************************************
!Co-dominant marker: When heterozygote F1 is present, P1 is coded as 2, F1 is coded as 1, and P2 is coded as 0; Otherwise, P1 is coded as 2, and P2 is coded as 0. 
!Dominant marker: When heterozygote F1 is present, P1 and F1 are coded as 12, and P2 is coded as 0; Otherwise, P1 is coded as 2, and P2 is coded as 0.  
!Recessive markers: When heterozygote F1 is present, P1 is coded as 2, and F1 and P2 are coded as 10; Otherwise, P1 is coded as 2, and P2 is coded as 0. 
!Missing marker is coded as -1. 
 MK-1-1                 0   0   2   0   0   2   2   0   0   0   2   0   2   0   0   2   2   2   0   2   2   0   0   2   2   2   2   0   0   0   2   2   2   2   0   2   0   0   2   0   0   0   2   2   0   2   0   0   2   0   2   0   0   0   2   2   0   0   2   2   0   0   2   2   0   2   0   2   2   2   2   0   2   0   0   0   2   0   2   0   0   2   2   0   0   0   0   0   0   0   2   0   2   2   0   0   0   2   0   0   2   0   2   0   2   0   2   0   2   0   0   2   0   0   0   0   2   2   2   2   0   2   2   0   2   2   2   2   2   2   2   0   0   2   0   2   2   2   2   0   2   0   2   0   0   0   0   0   0   0   2   0   2   2   2   2   2   2   2   2   0   0   0   0   0   0   0   0   0   0   2   2   0   2   2   2   0   2   0   0   2   0   2   0   0   0   0   2   0   2   0   0   2   0   0   2   2   0   2   2
 MK-1-2                 0   0   2   0   0   0   2   0   0   0   2   0   2   0   0   0   2   2   0   2   2   0   0   0   2   2   2   0   0   0   2   0   2   2   0   2   0   0   2   0   0   0   2   2   0   2   0   0   2   0   2   0   0   0   2   2   0   0   2   2   0   0   2   2   0   2   0   2   2   2   2   0   2   2   0   0   2   0   2   0   0   2   2   0   0   0   0   0   0   0   2   0   2   2   0   0   0   2   0   0   2   0   2   0   2   0   2   0   2   0   0   2   0   0   0   0   2   2   2   2   0   2   2   0   2   2   2   2   2   2   2   0   0   2   0   2   2   2   2   0   0   0   2   0   2   0   0   0   0   0   2   0   0   2   0   2   2   2   0   2   0   0   0   0   0   0   0   0   0   0   2   2   0   2   2   2   0   2   0   2   2   0   2   0   0   0   0   0   0   2   0   2   2   0   0   2   2   0   2   2
 MK-1-3                 0   0   2   0   0   0   2   0   0   0   2   0   2   2   0   0   2   2   0   2   2   0   0   2   2   2   2   0   2   0   2   0   2   0   0   2   0   0   2   0   0   0   2   2   0   2   0   0   2   0   2   2   0   0   2   2   0   0   0   2   0   0   2   2   0   2   0   2   2   2   2   0   2   2   0   2   2   0   0   0   0   2   2   0   2   0   0   0   0   0   2   0   2   2   2   0   0   2   0   0   2   0   2   2   2   0   2   0   0   0   0   2   0   0   0   0   2   2   2   2   2   2   2   0   2   2   2   2   2   2   2   2   0   2   0   2   2   2   2   2   0   0   0   0   2   0   0   2   0   0   2   0   0   2   0   0   2   2   0   2   0   0   0   0   2   0   0   0   0   0   2   2   0   2   2   2   2   2   0   2   2   0   2   0   0   0   0   0   0   2   0   2   2   0   0   2   2   0   2   2
 MK-1-4                 0   0   2   0   0   0   2   0   0   0   0   0   2   2   0   0   2   2   0   2   2   0   0   2   2   2   2   0   2   0   2   0   2   0   0   2   0   2   2   0   0   0   2   2   0   2   0   0   2   0   2   2   0   0   2   2   0   0   0   2   0   0   2   2   0   0   0   2   2   2   2   0   0   2   0   2   2   0   0   0   0   2   2   0   2   2   0   0   0   0   2   2   2   0   2   0   0   2   0   0   2   2   2   0   2   0   2   0   2   2   0   2   2   0   0   0   2   2   2   2   2   2   2   0   2   2   2   2   2   0   2   2   0   2   0   2   2   2   2   2   2   0   0   0   0   0   0   2   2   0   2   0   0   2   0   0   2   2   0   2   2   0   0   2   2   0   0   0   0   0   2   2   0   2   0   0   2   2   0   2   2   2   2   0   0   2   0   0   0   2   0   2   2   0   0   2   2   2   2   2
 MK-1-5                 0   0   2   0   0   0   0   0   0   0   0   0   2   2   0   0   2   2   0   2   2   0   0   2   2   2   2   0   2   0   2   0   2   0   0   2   0   2   2   0   0   0   2   0   0   2   0   0   2   0   2   2   0   0   2   2   0   0   0   2   0   0   2   2   0   0   0   2   2   0   2   0   0   2   0   2   2   0   0   0   0   2   2   0   2   2   0   0   0   0   2   2   2   0   0   0   0   2   0   0   2   2   2   2   2   0   2   0   2   2   0   2   2   0   0   0   2   2   2   2   2   2   2   0   2   2   2   2   2   2   2   2   0   2   0   2   2   2   2   2   2   0   0   0   0   0   0   2   2   0   2   0   0   0   0   0   2   2   0   2   2   0   0   2   2   2   0   0   0   0   2   2   2   2   0   0   0   0   0   2   2   0   2   0   0   2   2   0   0   2   0   2   2   0   0   2   2   2   2   2
 MK-1-6                 0   0   0   0   0   0   0   0   0   0   0   0   2   2   0   0   2   2   0   2   0   0   2   2   2   2   2   0   2   0   2   0   2   0   0   2   0   2   2   0   0   0   2   0   0   2   0   0   2   0   2   2   0   0   2   0   0   0   0   2   0   2   2   2   0   0   0   2   2   0   2   0   0   2   0   2   2   0   0   0   0   2   2   0   2   2   0   0   0   0   2   0   2   0   0   0   0   2   0   0   2   2   2   2   2   0   2   0   2   2   0   2   2   0   0   0   2   2   2   2   2   2   2   0   2   2   2   2   2   2   2   2   0   2   0   2   2   2   2   2   2   0   0   0   0   2   0   2   2   0   2   0   0   2   0   0   2   2   2   2   2   0   0   2   2   2   0   0   0   0   0   2   0   2   0   0   0   0   0   2   2   2   2   0   0   2   2   0   0   2   0   2   2   2   0   2   2   2   2   2
 MK-1-7                 2   0   0   0   0   0   0   2   0   0   0   2   2   2   0   0   0   2   0   2   2   0   0   2   2   2   0   0   2   0   2   2   2   0   0   2   0   2   2   0   0   0   2   0   2   2   0   0   2   0   2   2   0   0   2   0   0   0   0   2   0   2   2   2   0   0   0   2   2   0   2   0   0   2   0   2   2   2   0   0   0   2   2   0   2   2   0   0   2   0   2   0   2   0   0   0   0   2   0   0   2   2   2   2   2   0   2   0   2   2   0   2   2   0   0   0   2   2   2   2   2   2   2   0   2   2   0   2   2   2   2   2   0   2   2   0   2   2   2   0   2   0   0   0   0   2   2   2   2   0   2   0   0   2   0   0   2   2   2   0   2   0   0   0   2   2   0   0   0   0   0   2   0   2   0   0   0   0   0   2   2   2   2   0   0   2   2   0   2   2   0   2   2   0   2   2   2   0   2   0
 MK-1-8                 2   0   0   0   2   0   0   2   0   0   0   2   2   0   0   0   0   0   0   2   2   0   0   2   2   2   0   0   2   0   2   2   2   0   0   2   0   2   2   0   0   0   2   0   2   2   0   0   2   0   2   2   0   0   2   0   0   0   0   0   0   2   2   2   0   0   0   2   2   2   0   0   2   2   0   2   2   2   0   0   0   2   2   0   2   2   0   0   2   0   2   0   2   0   0   0   0   2   0   0   2   2   0   2   2   0   2   0   2   2   0   2   2   0   0   0   2   2   0   0   0   2   2   0   2   2   0   2   2   2   2   2   0   2   2   0   2   2   2   0   2   0   0   0   0   2   2   2   2   0   2   0   0   2   0   0   2   0   2   0   2   0   0   0   2   2   0   0   0   0   0   2   0   2   0   0   2   0   0   2   2   2   2   2   0   2   2   0   2   2   0   0   2   0   2   0   2   0   2   0
 MK-1-9                 2   0   0   0   2   0   0   2   0   0   0   0   2   0   0   0   0   0   2   2   2   0   0   2   2   2   2   0   2   0   2   2   2   0   0   2   0   2   2   0   0   0   2   2   2   2   0   0   2   0   0   2   0   0   2   0   0   0   0   0   0   2   2   2   0   0   0   2   2   2   0   0   2   2   0   2   2   2   0   0   0   2   0   0   2   2   0   0   2   0   2   0   2   0   0   0   0   2   0   0   2   2   0   2   2   0   2   0   2   2   0   2   2   0   0   0   2   2   0   0   0   2   2   0   2   2   0   2   2   2   2   2   0   0   2   2   2   2   2   0   2   0   0   0   0   2   0   2   2   0   2   0   0   0   0   0   2   0   2   0   2   0   0   0   2   2   0   0   0   0   0   2   0   2   0   0   2   0   0   2   2   0   2   2   0   2   2   0   2   2   0   0   2   0   2   0   2   0   2   0
 MK-1-10                2   0   0   0   2   0   0   2   0   0   0   0   2   0   2   0   0   2   0   2   2   0   0   2   2   2   2   0   2   0   2   2   2   0   0   2   0   2   2   0   0   0   2   2   2   2   0   2   2   0   0   2   0   0   2   0   0   0   0   0   0   2   2   0   0   0   0   2   2   2   0   0   2   2   0   2   0   2   0   0   0   2   0   2   2   2   0   0   2   0   2   0   2   0   0   0   0   2   0   0   2   2   2   2   0   0   2   0   0   2   0   2   2   0   0   0   2   2   0   0   0   2   2   0   2   2   0   2   2   0   2   2   0   0   2   2   2   2   2   0   0   0   2   0   0   2   2   2   2   2   2   0   0   0   0   0   2   0   2   0   2   0   0   0   2   2   0   0   0   0   2   2   0   0   0   0   2   0   0   2   2   0   2   2   0   2   2   0   2   0   0   0   2   2   2   0   2   0   2   0
 MK-1-11                2   0   0   0   2   0   0   2   0   0   0   0   2   0   2   0   0   0   0   2   2   0   0   2   0   2   2   0   2   0   2   2   2   0   0   2   0   2   2   0   0   0   0   2   2   2   2   2   2   0   0   2   0   0   2   0   0   0   0   0   2   2   2   0   0   0   0   2   2   2   0   0   2   2   0   2   0   2   0   0   0   2   0   2   2   2   0   0   2   0   2   0   2   0   0   0   0   2   2   0   2   2   2   2   0   0   2   0   0   2   0   2   0   0   0   0   2   2   0   0   0   2   2   0   2   2   0   2   2   0   2   2   0   0   2   0   2   2   2   0   0   0   2   0   0   2   2   2   2   2   2   0   0   2   0   0   2   0   2   0   2   0   0   0   2   2   0   0   0   0   2   2   0   0   2   0   2   0   0   0   2   0   2   2   0   2   2   0   2   0   2   0   2   2   2   0   2   0   2   0
 MK-1-12                2   2   0   0   2   0   2   2   0   0   0   0   2   0   2   0   0   0   0   2   2   0   0   2   0   2   2   0   2   0   2   2   0   0   0   2   0   2   2   0   0   2   0   2   2   2   2   2   2   2   0   2   0   0   2   0   0   0   0   0   2   2   2   0   0   0   0   2   2   2   0   0   2   2   0   2   0   2   0   0   0   2   0   2   2   2   0   0   2   0   2   0   2   0   0   0   0   2   2   0   0   2   2   2   0   0   2   0   0   2   0   2   0   2   2   0   2   2   0   0   0   2   2   0   2   2   0   0   0   0   2   2   0   0   2   0   2   0   2   0   0   0   2   0   0   2   2   2   2   2   2   0   0   2   0   0   2   0   2   0   2   0   0   0   2   2   0   0   0   0   2   2   2   0   2   0   2   0   0   0   2   0   2   2   0   0   2   0   2   0   2   0   0   2   2   2   0   2   2   0
 MK-1-13                2   2   0   0   2   0   2   2   2   0   2   2   2   0   2   0   0   2   0   2   2   0   0   2   2   2   2   0   2   0   0   2   0   0   2   2   0   2   2   0   0   2   0   2   2   2   2   2   2   2   0   2   0   0   2   0   2   0   0   0   2   2   2   0   0   0   0   2   2   2   0   0   2   2   0   2   0   2   0   0   0   2   0   2   2   2   0   0   0   0   2   0   2   0   0   0   0   2   2   0   0   2   2   2   0   0   2   0   2   2   2   2   0   2   2   0   2   2   0   0   0   2   2   0   2   2   0   0   0   0   2   2   0   0   2   0   2   0   2   0   0   0   2   0   0   2   2   0   2   2   2   0   0   0   0   2   2   0   2   0   2   0   0   0   2   0   0   0   0   0   2   2   2   0   2   0   0   0   0   0   2   0   2   2   0   0   2   0   2   0   0   2   0   2   2   2   0   2   2   0
 MK-1-14                2   2   0   0   2   0   2   2   2   0   2   2   2   2   2   0   0   0   0   0   2   0   0   2   2   0   2   0   2   0   0   2   0   0   2   2   0   2   2   0   0   2   0   2   2   2   2   2   2   2   0   2   0   0   2   0   2   0   0   0   2   2   2   0   0   0   0   0   0   2   0   0   2   2   0   2   0   0   0   0   2   0   0   2   2   2   0   0   0   0   2   0   2   0   0   0   0   2   2   0   0   2   2   2   0   0   2   0   2   2   2   2   0   2   2   0   2   0   0   0   0   2   2   0   2   2   0   0   0   0   2   2   0   0   2   0   2   0   0   0   0   0   2   0   0   2   2   2   2   2   2   0   0   0   0   2   2   0   2   0   0   0   0   0   2   0   0   2   0   0   2   2   2   0   2   0   0   0   0   0   2   0   2   0   0   0   2   0   2   0   0   2   0   2   2   2   0   2   2   0
 MK-1-15                2   2   0   2   2   0   2   2   2   0   2   2   2   2   2   0   0   0   0   0   2   0   0   2   2   0   2   0   2   0   0   2   0   0   0   2   0   2   2   0   0   2   0   2   2   2   2   2   2   2   0   2   0   0   2   0   2   0   0   0   2   2   2   0   0   0   0   0   0   2   0   0   2   2   0   2   0   0   0   0   2   0   0   2   2   2   0   0   0   0   2   0   2   0   0   0   0   2   2   0   0   2   2   2   0   0   2   0   2   0   2   0   0   0   2   0   2   0   0   0   0   2   2   0   2   2   0   0   0   0   2   2   2   0   2   0   2   0   0   0   0   0   2   0   0   2   2   2   2   2   2   0   0   0   2   2   2   2   0   0   0   0   0   0   2   0   0   2   0   2   2   2   2   0   2   0   0   0   0   0   2   0   2   0   0   2   2   0   2   0   0   2   0   2   2   2   0   2   2   0
 MK-1-16                2   0   0   2   2   0   2   2   2   0   2   0   2   2   2   2   0   0   0   0   2   0   0   2   2   0   2   0   0   0   0   2   2   0   0   2   0   2   2   0   0   2   0   2   2   2   2   2   2   2   0   2   0   0   2   0   2   0   0   0   2   2   2   0   0   2   2   0   0   2   0   0   2   2   0   0   0   0   0   0   2   0   0   2   2   2   0   0   0   0   2   0   2   0   0   0   0   2   2   0   0   2   2   2   0   0   2   0   2   0   0   0   0   2   2   0   2   0   0   0   0   2   2   0   2   0   0   2   0   0   2   2   0   0   2   0   2   0   0   0   0   0   2   0   0   2   2   2   2   2   2   0   0   0   2   2   2   2   0   0   0   0   0   0   0   0   0   2   0   2   2   2   2   0   0   0   0   0   0   0   2   0   2   0   0   2   2   0   2   0   2   2   0   2   2   0   0   2   2   0
 MK-2-1                 2   0   2   2   0   2   0   0   2   0   2   2   0   0   0   0   0   2   2   2   0   2   2   0   0   2   2   2   0   2   0   0   2   2   0   0   0   2   2   2   2   0   0   2   2   2   2   2   2   2   0   2   2   2   2   0   2   2   2   2   0   2   2   0   0   2   2   2   0   2   2   2   2   2   2   0   2   0   0   2   0   0   2   0   2   0   0   0   0   2   2   0   2   0   0   2   0   0   0   2   0   2   2   2   0   0   2   0   2   0   0   2   0   0   2   0   2   2   2   0   0   0   0   0   2   2   0   2   2   0   0   2   2   2   0   0   0   2   2   0   2   0   0   2   0   2   0   0   0   0   2   2   2   2   2   2   0   0   0   0   0   0   0   2   0   0   0   0   2   2   2   0   0   2   0   2   0   2   0   2   0   2   0   0   2   2   0   2   2   0   2   2   2   0   0   0   2   2   0   2
 MK-2-2                 2   0   0   2   0   0   2   2   2   0   2   2   0   0   0   0   0   0   2   2   0   2   2   0   0   2   2   2   0   2   0   0   2   2   0   0   0   2   0   2   2   0   0   2   2   2   0   2   0   2   0   2   2   0   2   0   2   2   2   2   0   2   2   0   0   2   0   2   0   2   2   2   2   0   2   0   2   0   0   2   0   0   2   0   0   0   0   0   0   2   2   2   2   0   0   2   0   0   2   2   0   2   2   2   2   0   2   0   2   0   0   0   0   0   2   0   0   2   2   0   0   0   0   0   2   2   0   2   2   0   0   2   2   2   0   0   0   0   2   0   2   0   0   2   0   2   0   0   0   0   0   2   2   2   2   2   0   0   0   0   0   0   0   0   0   0   0   0   2   2   0   0   0   2   0   0   0   2   0   2   0   2   0   2   2   2   0   2   2   0   2   2   2   0   0   0   2   2   2   2
 MK-2-3                 2   0   0   2   0   0   2   2   2   0   2   0   0   0   0   0   0   0   0   0   0   2   2   0   0   2   2   2   0   2   0   0   2   2   0   0   0   2   0   2   2   0   0   2   2   2   0   2   0   2   0   2   2   0   0   0   0   2   2   2   0   0   2   0   0   2   0   2   0   0   2   2   2   0   2   0   2   0   0   2   0   0   2   0   0   0   0   0   0   2   2   2   2   0   0   2   0   0   2   2   0   0   2   2   2   0   2   0   2   0   0   0   0   0   2   0   2   2   2   0   2   0   0   0   2   2   0   2   2   0   0   2   2   2   0   0   0   0   2   0   2   0   0   0   0   2   2   0   0   2   0   2   0   0   2   2   0   0   0   0   0   0   2   0   0   0   0   0   2   2   2   0   0   2   0   0   0   2   0   2   0   2   0   2   2   2   0   2   2   0   0   0   2   0   2   0   2   2   0   2
 MK-2-4                 2   0   0   2   0   0   2   2   2   0   0   0   0   2   0   0   0   0   0   2   0   2   2   0   0   0   2   2   0   2   0   0   2   2   0   0   0   2   0   2   2   0   0   2   0   2   0   2   0   2   0   2   2   2   0   0   0   2   2   2   0   0   2   0   0   2   0   2   0   0   2   2   2   0   2   0   2   0   0   2   0   0   2   0   2   0   0   0   0   2   2   2   2   0   0   2   0   0   2   2   0   0   2   2   2   0   2   0   2   2   0   0   2   0   2   0   2   2   2   0   2   0   0   0   2   2   0   2   2   0   0   2   2   2   0   0   0   0   2   0   2   0   0   2   0   2   2   0   0   2   0   2   0   0   2   2   0   2   2   0   0   0   2   0   0   0   0   0   2   2   2   0   0   0   0   2   0   2   0   2   0   2   0   2   2   2   0   2   2   0   0   0   2   0   2   0   2   2   0   2
 MK-2-5                 2   0   0   2   0   0   2   2   2   0   0   0   0   2   0   0   0   2   0   2   0   0   2   0   2   0   2   2   0   2   0   0   2   2   0   0   0   2   0   2   2   0   0   2   0   2   0   2   2   2   0   2   2   2   0   2   0   2   2   2   0   0   0   0   0   2   0   2   0   0   2   2   2   0   2   0   2   0   0   2   0   0   2   0   2   0   0   0   0   2   2   0   2   0   0   2   0   0   2   2   0   2   2   2   2   0   2   0   2   2   0   0   2   0   2   0   2   2   2   0   2   0   0   0   2   2   0   2   2   0   0   2   2   2   0   0   2   0   2   0   2   0   0   2   0   2   2   0   0   2   0   2   0   0   2   2   0   0   2   0   0   0   2   0   0   0   0   0   2   2   2   0   0   0   0   2   2   2   2   2   0   2   0   2   2   2   0   2   2   0   0   0   2   0   0   0   2   2   0   0
 MK-2-6                 2   0   0   2   0   0   0   2   2   0   0   0   0   2   0   0   0   2   0   2   0   0   2   0   2   0   2   2   0   2   0   2   2   2   0   2   0   2   0   2   2   2   0   2   0   2   0   2   0   2   0   2   2   2   0   2   0   2   2   2   0   0   0   2   0   2   0   2   0   0   2   2   2   0   2   0   2   0   0   2   0   0   2   0   2   0   0   0   0   2   2   0   2   0   0   2   0   0   2   2   0   2   2   2   2   0   2   0   2   2   0   0   2   0   2   2   2   2   2   0   2   0   0   0   2   2   0   2   0   0   2   2   2   0   0   2   2   0   2   0   2   0   0   2   0   0   2   0   0   2   0   2   0   0   2   0   0   0   2   0   0   0   2   0   0   0   0   0   2   2   2   0   0   0   0   2   2   2   2   2   0   2   0   2   2   2   0   2   2   0   0   0   2   0   0   0   2   2   0   0
 MK-2-7                 2   0   0   2   0   0   0   2   2   0   0   0   0   2   0   0   0   0   0   2   0   0   0   0   2   0   2   0   0   2   2   2   2   2   0   2   0   2   0   2   2   2   0   0   0   2   0   2   0   2   0   2   2   2   0   0   0   0   2   2   0   0   2   2   0   2   0   2   0   0   2   2   2   0   2   0   2   0   0   2   0   0   2   0   0   0   0   0   0   2   2   0   2   0   0   2   0   0   2   2   0   2   2   2   2   0   2   0   2   0   0   0   2   0   2   2   2   2   2   0   2   0   0   0   2   2   0   2   0   0   2   2   2   0   0   0   2   0   2   0   0   0   0   2   0   0   0   0   0   2   0   2   0   0   2   0   0   0   2   0   2   2   2   0   0   2   2   0   2   2   2   0   0   0   0   2   2   0   2   2   0   2   2   2   2   0   0   2   2   0   0   0   2   0   0   0   2   2   0   0
 MK-2-8                 2   0   0   2   0   0   0   0   2   0   0   2   0   2   0   0   0   0   2   2   0   0   0   0   0   2   2   0   0   2   2   2   2   2   0   2   0   2   0   2   2   2   0   0   0   2   0   2   0   2   0   2   2   2   0   0   0   0   2   2   2   0   2   2   0   2   0   2   0   0   2   2   2   0   2   0   2   0   0   2   0   2   2   0   0   2   2   0   0   2   0   0   2   0   0   2   0   0   2   2   0   2   2   2   2   0   2   0   2   0   0   0   2   0   2   2   2   2   2   0   2   0   2   0   2   2   0   2   0   0   2   2   2   0   0   0   2   0   2   0   0   0   0   0   0   0   2   0   0   2   0   2   2   0   2   0   0   0   2   0   2   2   2   2   0   2   2   0   2   2   2   2   0   0   0   2   2   0   2   2   0   2   2   2   2   0   0   2   2   2   0   0   2   0   2   0   2   0   0   2
 MK-2-9                 2   0   0   0   0   0   0   0   2   0   0   2   0   2   0   0   0   0   2   2   0   0   0   0   0   2   2   0   0   2   2   2   2   2   2   2   0   2   0   2   2   0   0   0   0   2   0   2   0   2   0   2   2   2   0   0   0   0   2   2   2   0   2   0   0   2   0   2   0   0   2   2   2   0   2   0   2   0   0   2   0   2   2   0   0   2   0   0   0   2   0   0   0   2   0   2   2   0   2   2   0   2   0   2   2   0   2   0   2   0   0   0   2   0   2   2   2   2   2   0   0   0   2   0   2   2   0   2   2   0   2   2   2   0   0   0   2   0   2   0   0   0   0   0   0   0   2   0   0   0   0   2   2   0   2   0   0   0   2   0   2   2   2   2   0   2   2   0   2   2   2   2   0   0   0   0   2   0   2   2   0   2   2   2   2   0   0   2   2   2   0   0   2   0   2   0   2   0   0   2
 MK-2-10                2   0   0   0   0   0   0   0   2   0   0   2   0   2   0   2   0   0   2   2   0   0   0   0   0   2   2   0   0   0   2   2   2   2   2   2   0   2   0   2   2   0   0   0   0   2   0   2   0   2   0   2   2   2   0   0   0   0   0   2   2   0   2   0   0   2   2   2   0   0   2   2   2   0   2   0   2   0   0   0   0   2   2   0   0   2   0   0   0   2   0   0   0   2   2   2   2   0   2   2   0   2   0   2   2   0   2   0   2   0   0   0   2   0   0   2   2   2   2   0   0   0   2   0   2   2   0   2   2   0   2   2   2   0   0   2   2   0   2   0   0   0   0   0   0   0   2   0   0   0   0   2   2   0   2   2   0   2   0   0   2   2   2   2   0   2   2   0   2   2   2   2   0   0   0   0   0   0   2   2   0   2   2   2   2   0   0   2   2   2   0   0   2   0   2   0   2   2   0   2
 MK-2-11                2   0   0   0   0   0   2   0   2   0   0   2   0   2   0   2   0   2   2   2   0   0   0   0   0   2   2   0   2   2   2   0   2   0   2   0   0   2   0   2   2   0   0   0   0   2   0   2   0   2   2   2   0   0   0   0   0   0   0   2   2   0   2   0   0   2   2   2   0   0   2   2   0   0   2   0   2   0   0   0   0   2   2   0   0   2   0   0   2   2   0   0   0   0   0   2   2   0   2   2   0   2   0   2   2   0   2   0   2   0   0   0   0   2   0   2   0   2   0   0   0   0   2   0   2   2   0   2   2   2   2   2   2   0   0   2   0   0   2   2   0   0   0   0   0   0   2   0   0   0   0   2   2   0   2   2   0   2   0   0   2   2   2   2   0   2   2   0   2   2   2   2   0   0   2   0   0   0   2   2   0   2   2   2   2   0   0   2   2   2   0   0   2   0   2   0   2   2   0   2
 MK-2-12                2   0   0   0   0   2   2   0   2   0   0   2   0   2   0   2   0   2   0   2   0   0   0   0   0   2   2   0   2   2   2   0   2   0   2   0   0   2   0   2   2   2   0   0   0   2   0   2   0   2   2   2   0   0   2   0   0   0   0   0   2   0   2   0   2   2   2   2   0   0   2   2   0   2   2   0   0   0   0   0   0   2   2   0   0   2   0   0   2   2   0   0   0   0   0   2   2   0   2   2   0   2   0   2   2   0   2   0   0   0   0   0   0   2   0   2   0   0   0   2   0   0   2   0   2   2   0   2   2   2   2   2   2   0   0   2   0   0   2   2   0   0   0   0   0   0   2   0   0   2   0   2   2   0   2   2   0   2   0   0   2   2   2   2   0   2   2   0   2   2   2   2   0   0   2   0   0   0   2   2   0   2   2   2   2   0   0   0   2   2   0   0   2   0   2   0   2   2   2   2
 MK-2-13                2   0   0   0   0   2   2   0   2   0   0   0   0   2   0   2   0   2   0   2   0   0   0   0   0   2   2   0   2   2   2   0   2   0   2   0   0   2   0   2   2   2   0   0   2   2   0   2   0   2   2   2   0   0   2   2   0   0   0   0   2   0   0   0   2   2   2   2   0   0   2   2   0   2   2   0   0   0   0   0   0   2   2   0   0   2   0   0   0   2   2   0   0   0   0   2   2   0   2   2   0   2   0   2   2   0   2   0   0   0   0   0   0   2   0   2   0   0   0   2   0   0   2   0   2   2   0   2   2   2   2   2   2   0   0   2   0   0   2   2   0   0   0   0   0   0   2   2   0   2   0   2   2   0   2   2   2   2   0   0   2   2   2   0   2   2   2   2   2   2   2   2   0   2   2   0   0   0   2   2   0   2   2   2   2   0   0   0   2   2   0   0   2   0   2   0   2   2   2   2
 MK-2-14                2   0   0   0   0   2   2   0   2   0   0   0   0   2   0   2   0   2   0   2   0   0   2   0   0   2   2   0   2   2   0   0   2   0   2   0   0   0   0   0   2   0   0   0   0   2   0   2   0   2   2   2   0   0   2   2   0   2   0   0   2   0   0   0   2   2   2   2   0   0   2   2   0   2   2   0   0   0   0   0   0   2   2   0   0   2   0   0   0   2   2   0   0   2   0   2   2   0   2   2   0   2   2   2   2   0   0   0   0   0   0   0   0   2   0   2   0   0   0   2   2   0   2   0   2   2   0   2   2   2   2   2   2   0   0   2   0   0   2   2   0   0   0   0   0   0   2   2   0   2   2   2   2   0   2   0   2   2   0   0   2   2   2   0   2   2   0   2   2   2   2   2   0   2   2   0   0   0   2   0   0   0   2   2   2   0   2   2   2   0   0   0   2   0   2   0   2   2   2   2
 MK-2-15                2   0   0   0   0   2   2   0   2   0   0   0   0   2   0   2   0   2   0   2   2   0   2   0   0   0   2   0   2   0   0   0   2   2   2   0   2   0   0   0   2   0   0   0   0   2   0   2   0   2   2   2   0   0   2   2   0   2   0   0   2   0   0   0   2   2   0   2   2   0   2   2   0   2   2   0   0   0   0   0   0   2   2   0   0   2   0   0   0   2   0   0   0   2   0   0   2   0   0   0   0   2   2   2   2   0   0   0   0   0   0   2   0   2   0   2   0   0   0   2   2   2   2   2   2   2   0   2   2   2   2   2   2   0   0   2   0   0   2   2   0   0   0   0   0   0   2   2   2   2   2   2   2   0   2   0   2   0   0   0   2   2   2   0   2   2   0   0   2   2   2   2   0   2   2   0   0   0   2   0   0   0   2   2   2   0   2   2   2   0   0   2   2   0   2   0   2   2   2   2
 MK-2-16                2   0   0   0   0   2   2   0   2   0   2   0   0   2   0   2   0   2   0   2   2   0   2   0   0   0   2   0   2   0   0   2   2   2   2   0   0   0   0   0   2   0   0   0   0   2   0   2   0   2   2   2   0   0   2   2   2   2   0   0   2   0   0   0   2   2   0   2   2   2   2   2   0   2   2   0   0   0   0   0   0   2   2   0   0   2   0   0   0   2   0   0   0   2   0   0   2   0   0   0   0   2   2   0   2   0   0   0   0   0   0   2   0   2   0   2   0   0   0   2   2   2   2   2   2   2   0   2   2   2   2   0   2   2   0   2   0   0   2   2   0   0   0   0   0   0   2   2   2   2   2   2   2   0   2   0   0   0   0   2   2   2   2   0   2   2   0   2   2   2   2   0   0   2   2   0   0   0   2   0   0   0   2   2   2   0   2   2   2   0   0   2   2   0   2   0   2   2   2   2
 MK-3-1                 2   0   0   0   0   2   0   0   0   2   0   2   2   2   0   0   2   2   0   0   0   0   0   0   0   0   2   2   0   2   0   0   0   0   0   2   2   0   0   0   0   0   2   2   2   0   2   2   0   2   2   0   0   0   2   0   0   0   0   2   0   2   0   0   2   0   0   0   2   2   2   2   0   2   0   2   2   2   0   2   0   0   0   2   2   0   2   0   0   2   0   2   2   0   2   2   0   2   0   0   2   0   0   2   0   0   2   0   0   2   0   0   0   2   2   0   2   0   0   2   0   0   2   2   2   0   2   2   0   2   2   2   0   2   0   2   0   0   2   0   0   0   2   2   2   0   0   0   2   2   0   0   2   0   0   2   2   0   2   2   0   2   0   0   2   2   0   0   2   0   0   0   0   2   0   2   2   2   0   0   0   0   2   0   0   2   2   2   2   0   0   2   0   2   0   0   2   0   0   2
 MK-3-2                 2   0   0   0   0   2   0   0   0   2   0   2   2   2   0   0   2   0   0   0   0   2   0   0   0   0   2   2   0   2   0   0   0   2   0   2   2   0   2   0   0   0   0   2   2   0   2   2   0   2   2   2   0   0   2   0   0   0   0   0   0   2   0   0   0   0   0   0   0   2   2   2   0   2   0   2   2   2   0   2   0   0   0   2   2   0   2   0   0   2   0   2   2   0   2   0   0   2   0   2   2   0   0   2   0   0   2   0   0   2   0   2   0   2   2   0   2   0   0   2   0   0   2   2   2   2   2   2   0   2   2   2   0   2   0   2   0   2   2   0   0   0   2   2   2   0   0   2   2   2   0   0   2   0   0   2   0   0   2   2   0   2   0   0   2   2   0   0   2   0   0   0   2   2   0   2   2   2   0   0   0   0   2   0   0   2   2   2   0   0   0   2   0   2   0   0   2   0   0   2
 MK-3-3                 2   0   0   0   0   2   0   0   0   2   0   0   2   2   0   0   2   0   0   0   0   2   0   0   0   0   2   2   0   2   0   2   2   2   0   0   2   0   2   0   0   0   0   2   2   0   2   2   0   2   2   2   0   0   2   0   0   0   0   0   0   2   0   0   2   0   0   0   0   2   2   2   0   2   0   2   2   2   0   2   0   0   0   2   2   0   2   0   0   0   0   2   2   0   2   0   0   2   0   2   2   0   0   2   0   0   2   2   0   2   2   2   0   2   2   2   2   0   0   2   0   0   2   2   2   2   2   2   2   0   0   2   0   2   0   2   0   2   2   0   0   0   2   2   2   2   0   2   2   2   2   0   2   0   0   0   0   0   2   2   0   2   0   0   2   2   0   2   2   0   0   0   2   2   0   2   2   0   0   0   0   0   2   0   0   2   2   2   2   0   0   2   0   2   0   0   2   0   0   2
 MK-3-4                 2   0   2   0   0   2   0   2   0   2   0   2   2   2   0   2   2   0   0   0   0   2   0   0   0   0   0   2   0   2   0   2   2   2   0   0   2   0   2   0   0   0   0   2   2   0   2   2   0   2   0   2   0   0   2   0   0   0   0   0   0   2   0   2   2   0   0   0   0   2   2   2   0   2   0   2   2   0   0   2   0   0   0   2   2   0   2   0   0   0   0   2   2   0   0   0   0   0   0   2   2   0   0   2   0   0   2   2   2   2   2   2   0   2   2   2   2   0   0   2   0   0   2   2   2   2   2   2   2   0   2   2   0   2   0   2   0   0   2   0   0   0   2   2   2   2   0   0   2   2   2   0   2   0   0   0   0   2   2   2   0   0   2   0   2   2   0   2   2   0   0   0   2   2   0   2   2   0   0   0   0   0   2   0   0   2   2   2   0   0   0   2   0   2   0   2   2   0   0   2
 MK-3-5                 2   0   2   0   2   0   0   2   0   2   0   2   2   2   0   2   2   2   0   0   0   2   0   0   0   0   0   2   0   2   0   2   2   2   0   0   2   0   2   0   0   0   0   2   2   0   2   2   0   2   0   2   0   0   2   0   0   2   0   0   2   2   0   2   2   0   0   0   0   2   2   2   0   2   0   0   2   0   0   2   0   2   0   2   2   0   2   0   0   0   0   2   2   0   0   0   0   0   0   2   0   0   0   2   0   0   2   2   2   2   2   2   0   2   2   2   2   2   0   2   0   0   2   2   2   2   2   2   2   0   0   2   0   2   0   2   0   0   2   2   0   0   2   2   2   2   0   0   2   2   2   0   2   0   0   0   0   2   2   0   0   0   2   0   0   2   0   2   2   0   2   0   2   0   2   2   2   0   0   0   2   0   2   0   0   2   2   2   0   0   0   2   0   2   0   0   2   0   0   2
 MK-3-6                 2   0   2   0   2   0   0   2   0   2   0   2   2   2   0   2   2   2   0   0   0   2   2   0   0   2   0   2   0   2   0   2   2   2   0   0   2   2   2   0   0   0   0   2   2   0   2   2   0   2   0   2   0   0   2   0   0   2   0   0   0   2   0   2   2   0   2   0   0   2   2   0   0   2   0   0   2   0   0   2   0   2   0   2   2   0   2   2   0   0   0   2   2   0   0   2   0   0   0   2   0   0   0   2   0   0   2   2   2   2   2   2   0   2   2   2   2   2   0   2   0   0   0   2   2   2   2   2   2   2   0   2   0   2   0   2   0   0   2   2   0   0   2   2   2   2   0   0   2   2   2   2   2   0   2   0   0   2   2   0   0   2   2   0   0   2   0   2   2   0   2   0   2   0   2   2   2   0   0   0   2   0   2   0   0   2   0   2   0   2   0   2   0   2   0   0   2   0   0   2
 MK-3-7                 2   0   2   2   0   2   0   2   0   2   0   2   2   2   0   2   2   2   2   0   0   2   2   2   0   2   2   2   2   2   2   2   2   2   0   0   2   2   2   0   0   0   0   0   2   0   2   2   0   2   0   2   2   0   2   0   0   2   0   0   0   0   0   2   2   2   2   0   2   2   2   0   2   2   0   0   2   0   0   2   0   2   2   2   2   0   2   0   0   2   2   2   2   0   0   2   2   0   0   2   0   0   0   2   0   0   2   2   2   2   2   2   0   2   2   2   2   2   0   2   0   0   0   2   2   2   2   2   2   2   0   2   0   2   0   2   0   0   2   2   0   0   2   2   0   2   0   0   2   2   2   2   2   0   2   0   0   2   2   0   0   2   2   0   0   2   0   2   0   0   2   0   2   0   2   2   2   0   0   0   2   0   2   0   0   2   0   2   0   2   0   2   0   2   0   0   0   0   0   0
 MK-3-8                 2   0   2   2   0   2   0   2   0   2   0   2   2   2   0   2   2   0   2   0   0   2   2   2   0   2   2   2   2   2   2   2   0   2   0   0   2   2   2   0   0   2   0   0   2   0   0   2   0   2   0   2   2   0   0   0   0   2   0   0   0   0   0   2   2   2   2   0   2   0   2   0   0   0   0   0   2   0   0   2   0   2   2   2   2   0   0   0   0   2   2   2   0   0   0   2   2   2   0   2   0   0   0   0   0   0   2   2   2   2   2   2   0   2   2   2   2   2   0   2   0   0   0   2   2   2   2   2   2   2   2   2   0   2   0   2   0   0   2   2   0   0   0   0   0   2   0   0   2   2   0   2   2   0   2   0   0   2   2   0   0   2   2   0   0   0   0   2   0   0   2   0   2   0   2   2   2   0   0   0   2   2   2   0   2   2   0   0   0   2   0   2   0   2   0   0   0   0   0   0
 MK-3-9                 2   0   2   2   0   2   0   2   0   2   0   2   2   2   0   2   2   0   0   0   0   2   2   2   0   2   2   2   2   2   0   2   2   2   0   0   2   2   2   0   2   2   0   2   2   0   0   2   0   2   0   2   2   0   2   0   0   2   0   0   0   0   0   2   2   2   2   2   2   0   2   0   0   0   0   0   2   0   0   2   0   0   2   2   2   0   0   0   2   2   2   2   0   0   0   2   0   2   0   0   0   0   0   0   0   0   2   2   2   2   2   2   0   2   2   0   2   2   0   0   0   0   0   2   2   2   2   2   2   2   2   2   0   2   0   2   0   0   2   2   0   0   0   0   0   2   0   0   2   2   0   2   2   0   2   0   0   2   0   0   0   0   2   0   0   0   0   0   0   0   2   0   2   0   2   2   2   0   2   0   2   2   2   2   2   2   0   0   2   2   0   2   0   2   0   0   0   0   0   0
 MK-3-10                2   0   0   2   0   0   2   2   2   2   2   2   2   2   2   2   2   0   0   0   0   2   2   0   0   2   2   2   2   2   0   2   2   2   0   2   2   2   2   0   2   2   0   2   2   0   0   2   0   2   0   2   2   0   2   0   0   2   0   0   0   0   0   2   0   2   2   2   2   0   2   0   0   0   0   0   2   0   2   2   2   0   2   2   2   0   0   0   2   2   2   2   0   0   0   2   0   2   0   0   0   0   0   2   0   0   2   2   2   2   2   2   0   2   2   2   2   2   0   0   0   0   0   2   2   2   2   2   2   2   0   2   0   2   2   2   0   0   2   2   0   0   0   0   0   2   0   0   2   2   0   2   2   0   2   2   2   2   0   0   0   0   2   0   0   0   0   0   0   0   2   0   2   0   0   2   2   0   2   2   2   2   2   2   2   2   0   0   2   2   0   2   0   0   0   0   0   0   0   0
 MK-3-11                0   0   0   2   0   0   2   2   2   0   2   2   2   2   2   0   2   0   0   0   0   2   2   0   0   2   2   2   2   2   0   2   0   2   2   2   2   2   2   0   2   2   0   2   2   0   0   2   0   2   0   2   2   0   0   0   0   2   0   0   0   0   0   2   2   2   2   2   2   0   2   0   0   0   0   0   0   0   2   2   2   0   2   2   2   0   0   0   2   2   2   2   0   0   0   0   0   2   0   0   0   0   0   2   0   0   0   2   2   2   2   2   0   2   2   2   2   2   0   2   0   0   0   2   2   2   2   2   2   2   0   2   0   2   2   2   0   0   2   2   0   0   2   0   0   2   0   0   2   0   0   2   2   0   2   2   2   2   0   0   0   0   2   0   0   0   0   0   0   0   2   0   0   0   0   2   2   0   0   2   2   2   2   2   2   2   0   0   2   2   0   2   0   0   0   0   0   0   0   0
 MK-3-12                0   2   0   0   0   0   2   2   2   0   2   0   2   0   2   0   2   0   0   0   0   2   2   0   0   2   2   2   2   2   0   2   0   2   2   2   2   2   2   0   2   2   0   0   2   0   0   2   0   2   0   2   2   2   0   0   0   2   0   0   0   0   0   2   0   2   2   2   2   0   2   0   0   0   0   0   0   0   0   0   2   0   0   2   2   2   0   0   2   2   2   2   0   0   2   0   0   2   0   0   0   0   0   2   2   2   0   2   2   2   0   0   0   2   2   2   2   2   0   2   0   2   0   2   2   2   0   2   2   2   0   2   0   2   2   2   0   0   2   2   0   0   2   0   0   2   0   0   2   0   0   2   2   0   2   2   2   0   0   0   0   0   2   2   0   0   0   0   0   0   2   0   2   0   0   2   0   0   0   2   2   2   2   2   2   2   0   2   2   2   0   2   0   2   0   0   0   0   0   0
 MK-3-13                0   0   0   0   0   0   0   2   2   0   2   0   0   0   2   0   2   0   0   0   0   2   2   0   0   2   2   2   2   2   0   2   0   2   2   2   2   2   2   0   2   2   0   0   2   0   0   2   0   2   0   2   2   2   0   0   0   2   0   0   0   0   0   2   0   2   2   2   2   0   2   0   0   0   0   0   0   0   0   0   2   0   0   2   2   2   0   0   2   2   2   2   0   0   2   0   2   2   0   0   0   0   0   2   2   2   0   2   2   2   0   0   0   2   2   2   2   2   0   2   0   0   0   2   2   2   0   2   2   2   0   2   0   2   2   2   0   0   2   2   0   0   2   0   0   2   0   0   2   0   0   2   2   2   2   2   0   0   2   0   0   0   2   0   0   0   0   0   0   0   2   0   0   0   0   2   0   0   2   0   2   2   2   2   2   2   0   2   2   2   0   2   0   2   0   0   2   0   0   0
 MK-3-14                2   2   2   0   2   0   0   2   2   0   2   0   0   0   2   0   0   0   2   2   0   2   2   0   0   2   2   0   2   2   0   2   0   2   2   2   2   2   2   0   2   2   0   0   2   0   0   2   0   2   0   2   2   2   2   0   0   2   0   0   0   0   0   2   0   2   2   2   2   0   2   0   0   2   0   0   0   0   2   0   2   0   0   2   2   2   0   0   2   2   2   0   0   0   2   0   2   2   0   0   0   0   0   2   2   2   0   2   2   0   0   0   0   2   2   2   0   2   0   2   0   0   0   2   2   2   0   2   2   2   0   2   0   2   2   2   0   0   2   2   2   0   2   0   0   2   0   0   2   0   0   2   2   2   0   2   0   0   2   0   0   0   2   0   0   0   0   0   0   0   2   0   0   0   0   2   0   0   0   0   2   2   2   2   2   2   0   0   2   2   0   2   0   2   0   0   2   0   0   0
 MK-3-15                2   2   2   0   2   0   0   2   2   0   2   0   0   0   2   0   0   0   0   2   0   2   2   0   0   2   2   0   2   0   2   0   0   2   2   2   2   2   2   0   2   0   0   2   2   0   0   2   0   2   0   2   2   2   2   0   0   2   0   0   0   0   0   0   0   2   2   2   2   0   2   0   0   2   0   0   0   0   2   0   2   0   0   2   0   2   0   0   2   2   2   0   2   0   2   0   2   2   0   0   0   0   0   2   2   2   0   2   2   0   0   0   0   2   2   2   0   2   0   2   0   0   0   2   2   2   0   2   2   2   2   2   0   2   2   0   2   2   2   2   2   0   2   0   0   2   0   0   2   0   0   2   2   2   0   2   0   0   2   0   0   0   2   0   0   0   0   0   0   0   0   0   0   0   0   2   0   0   0   0   2   2   2   2   0   2   0   0   2   2   0   2   0   2   0   0   2   0   0   0
 MK-3-16                2   2   2   0   2   0   0   2   2   0   2   0   0   0   2   0   0   0   0   2   0   2   2   0   0   0   2   0   2   0   2   0   0   2   2   2   2   2   2   2   2   0   0   2   2   0   0   0   0   2   0   2   2   2   2   0   0   2   0   0   0   0   0   0   0   2   2   2   2   0   2   0   0   2   2   0   0   0   2   0   2   0   0   2   0   2   0   0   2   2   2   0   2   0   2   0   2   2   0   0   0   0   0   2   2   2   0   2   0   0   0   0   0   2   2   2   0   2   0   2   0   0   0   0   2   0   0   2   2   2   2   2   2   0   2   0   2   2   2   2   2   2   2   2   0   2   0   0   2   0   0   2   2   2   0   0   0   0   2   0   0   0   2   0   0   0   0   0   0   0   0   0   0   0   0   2   0   0   2   0   0   2   2   2   0   2   0   2   2   2   0   0   0   2   0   0   2   0   0   0
 MK-4-1                 2   2   0   0   2   2   0   2   2   0   2   2   2   2   2   2   2   2   2   2   2   0   2   2   2   2   2   2   0   2   0   0   0   0   2   0   0   0   0   2   2   0   0   2   0   2   2   0   0   0   0   0   2   0   2   0   0   2   2   2   2   0   2   0   2   2   0   0   2   0   0   2   0   0   0   2   0   0   2   2   0   0   0   2   0   2   0   0   0   0   0   0   0   2   2   2   0   0   0   0   2   0   0   0   0   2   0   0   0   0   0   0   2   2   2   2   2   0   2   2   0   0   2   2   2   0   2   2   0   2   0   2   2   0   0   0   2   2   0   2   0   0   0   2   2   0   2   0   2   0   2   0   2   2   0   0   2   0   2   2   0   2   0   2   2   2   2   2   2   0   0   0   2   2   2   0   2   0   0   2   2   0   2   0   0   0   2   0   2   2   0   0   2   0   2   0   0   0   0   0
 MK-4-2                 2   2   0   0   2   2   0   2   2   0   2   2   2   2   2   2   2   2   2   2   2   0   0   2   2   2   2   2   2   0   0   2   2   0   2   0   0   0   0   2   2   0   0   2   0   2   2   0   0   0   0   0   2   0   2   0   2   2   2   2   2   2   2   0   2   2   0   0   2   0   0   2   0   0   0   2   2   0   2   2   0   0   0   2   0   2   2   0   0   0   0   0   0   2   2   2   0   0   0   0   2   0   0   0   0   2   0   0   0   0   0   0   2   2   2   2   2   0   2   2   0   0   2   2   2   0   2   2   0   2   0   2   2   0   0   0   2   2   0   2   0   0   0   2   2   0   2   0   2   0   2   0   2   2   0   0   0   0   2   2   0   2   0   2   0   2   2   2   2   0   0   0   2   2   2   0   2   0   0   2   2   0   0   0   0   0   2   0   2   2   0   0   2   0   2   0   0   0   0   2
 MK-4-3                 2   2   0   0   2   2   0   2   2   2   2   2   2   2   2   2   2   2   2   2   2   0   0   2   2   2   2   0   2   0   0   2   2   2   2   0   0   0   0   2   2   0   0   2   0   2   2   2   2   0   0   0   2   2   2   0   2   2   2   2   2   2   2   0   2   2   2   0   0   0   0   2   0   0   0   2   2   2   2   2   2   0   0   2   0   0   2   0   0   0   0   0   0   2   2   2   0   0   0   0   2   2   0   0   0   2   0   0   0   0   0   0   2   2   2   0   2   0   2   2   0   0   2   2   2   0   2   2   0   2   2   2   2   0   0   0   2   2   0   2   0   0   0   2   2   2   2   0   2   0   2   0   2   2   0   0   0   0   2   2   0   2   0   2   0   0   2   2   2   0   0   0   2   0   2   0   2   0   2   2   2   0   0   0   0   0   2   0   2   2   0   0   0   0   2   0   0   0   0   2
 MK-4-4                 2   2   0   0   2   2   0   2   2   2   2   2   2   2   2   2   2   2   2   2   2   0   0   2   2   2   2   0   2   0   0   0   0   2   2   0   0   0   0   2   2   0   0   2   0   2   2   2   2   0   0   0   2   2   2   0   2   0   2   2   2   2   2   0   2   2   2   0   0   0   0   2   0   0   2   2   2   2   2   2   2   0   0   2   0   0   2   0   2   0   0   0   0   2   2   2   0   0   0   0   2   2   0   0   0   2   2   0   2   0   0   0   0   2   2   0   2   0   2   2   0   0   2   0   2   2   0   2   0   2   2   2   2   2   0   0   2   0   0   2   0   0   0   2   2   2   2   0   2   0   0   0   2   2   0   0   0   0   2   2   0   2   0   2   0   0   2   2   2   0   0   0   2   0   2   0   2   0   2   0   2   0   0   0   0   0   2   0   2   2   0   0   0   0   2   0   0   0   0   2
 MK-4-5                 2   2   0   0   2   2   0   2   2   2   2   2   2   2   2   2   2   2   2   2   2   0   0   2   2   2   2   0   2   0   0   0   0   2   0   0   0   0   0   2   2   0   0   2   0   2   2   0   2   2   0   0   2   2   2   0   2   0   2   2   2   2   2   0   2   2   2   0   0   0   0   2   0   0   2   2   2   2   2   2   2   2   0   2   2   0   2   0   2   0   0   0   0   0   2   2   0   0   0   0   2   2   0   0   0   2   2   0   2   0   0   0   0   0   2   0   2   0   2   2   0   0   2   0   2   2   0   2   0   2   2   2   2   0   0   0   2   0   0   2   0   0   0   2   2   2   2   0   2   2   0   0   2   2   0   0   0   0   2   2   0   2   0   2   0   0   2   2   2   2   0   0   2   0   2   0   2   2   2   0   2   0   0   0   0   0   2   0   2   2   0   0   0   0   2   2   0   0   0   2
 MK-4-6                 2   0   0   0   0   2   2   2   2   2   2   2   2   2   2   2   2   2   2   2   2   0   0   2   2   2   2   0   2   0   0   0   0   0   2   0   0   0   0   2   2   0   0   2   2   2   0   0   2   2   2   0   2   2   2   0   2   0   2   2   2   2   2   0   2   2   0   0   0   0   0   2   0   0   2   2   2   0   2   2   2   2   0   0   2   0   2   0   2   0   0   0   0   2   2   2   0   0   0   0   2   0   2   0   0   2   2   0   2   0   0   0   0   0   2   0   2   0   2   2   0   0   2   0   2   2   0   2   0   2   2   2   2   0   0   0   2   0   0   2   0   0   0   2   2   2   2   0   2   2   0   0   2   2   0   0   0   0   2   2   0   0   0   0   0   0   2   2   2   2   0   0   2   0   0   0   2   2   2   0   2   0   0   0   0   0   2   2   2   2   0   2   0   0   2   2   0   0   0   2
 MK-4-7                 2   0   0   0   0   2   2   2   2   2   2   2   2   2   2   2   2   2   2   2   2   0   0   2   2   2   0   0   2   0   0   0   0   0   2   0   0   2   0   2   2   0   0   2   0   2   0   0   2   2   2   0   2   2   2   0   2   0   2   2   2   2   2   0   2   2   0   0   2   2   2   2   0   0   2   2   2   0   2   2   2   2   0   0   2   0   2   0   2   0   0   0   2   2   2   2   0   0   0   0   2   0   2   2   0   2   2   0   2   0   0   0   0   0   2   0   2   2   2   2   0   0   0   2   2   2   0   2   0   2   2   2   2   0   0   0   2   0   0   2   0   0   0   0   2   2   2   0   2   2   2   0   2   2   0   0   0   0   2   2   0   0   0   0   0   0   0   0   2   2   0   0   2   0   0   0   2   0   2   0   2   0   0   0   2   0   2   2   2   2   0   2   0   0   2   2   0   0   0   2
 MK-4-8                 2   0   0   0   0   2   2   2   2   2   2   0   2   2   2   2   0   2   0   2   2   0   2   2   2   2   0   0   2   0   2   0   0   0   2   0   0   2   0   2   2   0   0   2   0   2   0   0   2   2   2   0   2   2   2   0   2   0   2   2   2   2   2   0   2   2   0   0   2   2   2   2   0   0   2   2   2   0   2   2   2   2   0   2   2   0   2   2   2   0   0   0   2   2   2   2   0   0   0   0   2   0   2   2   0   2   2   2   0   0   0   0   0   0   2   0   2   2   0   2   0   0   0   0   2   2   0   2   0   0   2   2   0   0   0   0   0   0   0   2   0   2   0   0   2   2   2   0   2   2   0   0   2   2   0   0   0   0   2   0   2   0   0   0   0   2   0   0   2   0   2   0   2   0   0   0   2   0   2   0   2   0   0   0   2   0   2   0   2   2   0   2   0   0   2   2   0   0   0   2
 MK-4-9                 2   0   0   0   0   2   2   2   2   2   2   0   2   2   2   2   0   2   0   2   2   0   2   2   2   2   0   0   2   0   2   0   0   0   2   0   0   2   0   2   2   0   0   2   0   2   0   0   2   0   2   0   2   2   2   0   2   0   2   2   2   2   2   0   2   2   0   0   2   2   2   0   0   2   2   2   2   0   2   2   2   2   0   2   0   0   2   2   2   0   0   0   0   0   2   2   0   0   0   0   2   0   2   2   0   2   2   2   0   2   2   0   0   0   2   0   2   2   2   2   0   0   0   0   2   2   0   2   0   0   2   2   0   0   0   0   0   0   0   2   0   2   0   2   2   2   2   0   0   2   0   0   2   2   0   0   0   0   2   0   2   0   0   0   0   2   0   0   2   0   2   0   2   0   0   2   2   0   2   2   2   0   0   2   2   0   2   0   0   2   0   2   0   0   0   2   0   0   0   2
 MK-4-10                2   0   0   0   0   2   2   2   2   2   2   0   2   2   2   2   0   2   0   2   2   2   2   2   2   0   0   0   2   2   2   0   0   0   2   0   0   2   0   2   2   0   0   2   0   2   0   0   2   0   2   0   2   2   2   0   2   0   2   2   2   2   2   0   2   2   0   0   2   2   2   0   0   2   2   2   2   0   2   2   2   2   0   2   2   0   2   2   2   0   0   0   0   0   2   2   0   2   0   0   2   0   2   2   0   2   2   2   0   2   2   0   0   0   2   0   2   2   2   2   0   0   0   0   2   2   0   0   0   0   2   2   0   2   2   0   0   0   0   2   0   2   0   2   2   2   2   0   0   2   0   0   2   2   0   0   0   0   2   0   2   0   0   0   0   2   0   0   2   0   2   0   2   2   0   2   0   0   2   2   2   0   2   2   2   0   2   0   0   2   0   2   0   0   2   2   0   0   0   2
 MK-4-11                2   0   0   0   0   2   2   2   0   2   0   0   2   2   2   2   0   2   0   2   2   2   2   2   2   0   0   0   2   2   2   0   0   0   2   0   0   2   0   2   2   0   2   2   0   2   0   0   0   0   2   2   2   0   2   2   2   0   2   2   2   2   2   0   2   2   0   0   2   2   2   0   0   2   2   2   0   0   2   0   2   2   0   2   2   2   2   2   0   0   0   0   0   0   0   2   0   2   2   0   2   0   0   2   0   2   2   2   0   2   2   2   0   0   2   0   2   2   2   2   0   0   0   0   2   2   0   0   0   0   2   2   0   2   2   0   0   0   0   0   0   2   0   2   2   2   2   0   0   2   2   0   2   2   0   0   0   0   2   0   2   0   0   2   0   0   2   0   2   0   2   0   2   2   0   2   2   0   2   2   2   0   0   2   2   0   2   0   0   2   0   2   0   0   2   2   0   0   0   2
 MK-4-12                2   0   0   0   0   2   2   2   0   2   0   0   2   2   2   2   0   2   0   0   2   2   2   2   2   0   0   0   2   0   2   0   0   0   2   0   0   2   0   2   2   0   0   0   0   2   0   0   0   0   0   2   2   0   2   2   2   0   2   2   2   0   2   0   2   2   0   0   2   2   2   0   0   2   2   2   0   0   2   0   2   2   2   2   2   2   2   2   0   2   0   0   0   0   0   2   0   2   2   0   0   0   0   2   0   2   2   2   0   2   2   2   0   0   2   0   2   2   2   2   0   0   2   0   2   2   0   0   2   0   0   2   0   2   2   0   0   0   0   0   2   2   0   2   2   2   2   0   2   2   0   0   0   2   0   0   2   0   0   0   2   0   0   2   2   0   2   2   2   0   2   0   2   2   0   2   0   2   2   2   2   0   0   2   2   0   2   2   0   2   0   2   0   0   2   2   0   2   0   2
 MK-4-13                2   0   0   0   2   2   2   2   0   2   0   0   2   2   0   2   0   2   2   0   2   2   2   2   2   0   0   0   2   0   2   0   0   0   2   0   0   2   0   2   2   0   0   2   0   2   0   0   2   0   0   2   2   0   2   2   2   0   2   2   2   0   2   0   2   2   0   0   2   2   2   0   0   2   2   2   0   0   2   0   2   2   2   2   2   2   2   2   0   2   0   2   2   0   0   2   0   0   2   0   0   0   0   0   0   2   2   2   0   2   0   2   0   0   2   0   2   2   2   2   2   0   0   0   2   2   0   0   2   0   0   2   0   2   2   0   0   0   0   0   2   2   0   0   2   2   2   0   2   2   0   0   0   0   0   0   2   0   0   0   2   2   0   2   2   0   2   2   2   0   2   0   2   2   2   2   0   2   2   2   0   0   0   2   2   0   2   2   0   2   0   2   0   0   2   2   2   2   0   2
 MK-4-14                2   0   0   0   2   2   2   2   0   2   0   0   2   0   0   2   0   2   2   2   0   2   2   2   2   0   0   0   2   0   2   0   0   0   2   2   0   2   0   2   2   0   0   2   0   2   0   0   2   0   0   2   2   0   2   2   2   0   2   2   2   0   2   0   2   2   0   0   2   2   2   0   0   2   2   2   0   0   0   0   2   2   2   2   2   2   2   2   0   2   0   2   2   0   0   0   0   0   2   0   0   0   0   0   0   0   2   2   0   2   0   2   0   0   2   0   2   2   0   2   2   0   0   0   2   2   0   0   2   0   0   2   0   2   2   0   0   2   0   2   2   2   2   0   2   2   2   0   2   0   0   0   0   0   2   0   2   0   0   0   2   0   0   2   2   0   2   0   2   0   0   0   2   2   2   2   0   2   2   2   0   0   0   2   2   0   2   2   0   2   0   2   0   0   2   0   2   2   0   2
 MK-4-15                2   0   0   0   2   2   2   2   0   2   0   0   2   0   0   2   0   2   2   2   0   2   2   2   2   0   0   0   2   2   2   0   0   0   2   2   0   2   0   2   2   0   0   2   2   2   0   0   2   0   0   2   2   2   2   2   2   0   2   2   2   0   2   2   2   2   0   0   2   2   2   0   2   2   2   2   0   0   0   0   2   2   2   2   2   2   2   2   0   2   0   2   2   0   0   0   0   0   2   0   2   0   0   0   0   2   2   2   2   2   2   2   0   0   2   0   2   2   0   2   2   0   0   0   2   0   2   0   2   0   0   2   0   2   2   0   0   2   0   2   2   2   2   0   2   0   2   0   2   0   0   0   2   0   0   0   2   0   0   0   2   0   0   2   2   0   2   0   0   0   0   0   2   2   2   2   0   2   2   2   0   0   0   2   2   0   2   2   0   2   0   2   0   0   2   0   2   2   0   2
 MK-4-16                2   0   0   0   2   2   2   2   0   2   0   0   0   0   0   2   0   2   2   2   0   2   2   2   2   0   2   0   2   2   2   0   0   0   2   0   2   2   0   2   2   0   0   2   2   2   0   0   2   0   0   0   2   2   2   2   2   0   0   2   2   0   2   2   2   2   0   0   2   2   2   0   2   0   2   2   0   0   0   0   2   2   0   2   2   2   2   2   0   2   0   2   2   2   0   0   0   0   0   0   2   0   0   0   0   2   2   0   2   2   2   2   0   0   2   0   2   2   0   2   2   0   0   0   2   0   2   0   2   2   0   0   0   2   2   0   0   2   0   2   2   0   2   0   2   0   2   0   2   0   0   0   2   0   0   0   2   0   0   0   2   0   0   2   2   0   2   0   0   0   0   0   2   2   0   2   0   2   2   2   0   0   0   2   2   0   2   2   0   2   0   2   0   0   2   0   2   2   0   2
 MK-5-1                 2   0   0   0   2   2   0   0   2   2   0   0   0   2   2   0   0   0   2   2   0   2   2   0   0   0   0   0   2   2   2   2   2   0   2   2   2   2   0   0   0   2   2   2   0   0   2   0   2   0   0   0   0   0   0   0   0   2   0   2   2   2   0   2   2   0   2   0   0   2   2   2   0   2   2   0   0   2   2   2   0   0   0   0   0   2   0   0   2   2   2   2   0   2   2   0   0   0   0   0   2   0   2   0   2   0   0   0   0   2   2   2   2   0   2   2   0   2   0   0   0   2   0   2   0   0   2   2   2   2   2   2   2   2   2   0   2   2   0   2   2   2   0   2   0   0   0   2   0   2   2   2   2   2   0   2   0   0   2   0   0   2   0   2   2   0   0   2   2   0   2   0   0   2   0   0   2   0   0   2   0   0   0   2   0   0   0   2   0   0   2   0   0   0   0   2   0   2   2   0
 MK-5-2                 2   0   0   0   2   2   0   0   2   2   0   2   0   2   2   0   2   0   2   2   0   2   2   0   0   0   0   0   2   2   2   2   2   0   2   2   2   2   0   0   0   2   0   2   0   0   2   0   2   0   2   0   0   0   0   0   0   2   0   2   2   2   0   2   2   0   2   2   2   2   2   0   2   2   2   0   0   2   2   2   0   0   0   0   0   2   0   0   2   2   2   2   2   2   2   0   2   0   0   0   2   2   2   0   2   0   0   0   0   2   2   2   2   0   2   2   0   2   0   0   2   2   0   2   2   0   2   2   2   2   0   2   2   2   0   0   2   2   0   2   2   2   0   2   0   0   0   2   0   2   2   2   2   2   2   2   0   0   2   0   0   2   0   2   2   0   0   2   2   0   2   0   0   2   0   0   2   0   2   2   2   0   0   2   2   0   0   2   0   0   2   0   0   0   0   2   0   2   2   0
 MK-5-3                 0   0   0   0   2   2   0   2   2   2   0   2   0   2   0   0   2   2   0   2   0   2   2   0   0   0   0   0   2   0   2   0   2   0   0   2   2   2   0   0   0   2   2   2   0   2   2   0   2   2   2   0   0   0   0   0   0   2   0   2   2   2   0   2   2   0   2   2   2   2   2   0   0   2   2   0   0   2   0   0   0   2   0   0   2   2   0   0   2   2   2   2   2   2   0   2   2   0   0   0   2   2   2   0   2   0   0   0   0   2   0   2   2   0   2   2   0   2   0   0   2   2   0   2   2   0   2   2   2   2   0   2   2   2   0   0   2   2   2   2   2   2   0   0   0   0   0   2   0   2   2   2   2   2   2   2   0   0   2   0   0   0   0   0   2   0   0   2   2   0   2   0   0   2   0   0   2   2   2   2   2   0   0   2   2   0   0   2   0   2   2   0   0   0   0   2   0   0   2   0
 MK-5-4                 0   0   0   0   2   2   0   2   0   2   0   2   0   2   0   0   2   2   2   2   0   2   2   2   0   0   0   0   0   0   2   0   2   0   2   2   0   2   0   0   0   2   2   2   0   2   0   2   2   0   2   0   0   0   0   0   0   2   0   2   2   2   0   2   2   0   2   2   2   2   2   0   0   2   2   0   0   0   0   0   0   2   0   0   2   2   0   0   2   2   2   2   2   2   0   0   2   0   0   0   2   2   0   2   2   2   0   0   2   2   0   2   2   0   2   2   0   2   0   0   2   2   0   2   2   0   2   2   2   2   0   2   2   2   2   0   0   2   2   2   2   2   0   0   0   0   0   2   2   2   2   2   2   2   2   2   0   0   2   0   0   0   0   2   2   0   0   2   2   0   0   0   0   2   0   2   2   2   2   2   0   0   0   2   0   2   0   2   0   2   2   0   0   0   0   2   0   0   2   0
 MK-5-5                 0   0   0   0   2   2   0   2   0   0   0   2   0   2   0   0   2   2   2   2   0   0   2   2   0   2   0   0   0   0   2   0   2   0   2   2   0   2   0   0   0   2   2   2   0   2   0   0   2   0   0   0   0   0   0   0   0   2   0   2   2   2   0   2   2   0   2   2   2   2   2   0   0   2   2   0   0   0   0   0   0   2   0   0   2   2   0   0   2   0   0   2   2   2   0   0   2   0   0   0   2   2   0   2   2   2   0   0   2   2   0   2   2   0   0   2   0   2   0   0   2   2   0   2   2   0   2   2   2   2   0   2   2   0   2   2   0   2   2   2   2   2   0   0   0   0   0   2   2   2   2   2   2   2   2   2   0   0   0   0   0   0   0   2   2   0   0   2   2   0   0   0   0   2   0   2   2   2   2   2   0   2   0   2   0   0   0   2   0   2   2   0   0   0   0   2   0   0   2   0
 MK-5-6                 0   0   0   0   2   2   0   2   0   2   2   2   2   2   2   0   2   2   2   2   0   0   2   0   0   2   0   0   0   0   2   0   2   0   2   2   0   2   0   0   2   2   2   2   0   2   0   0   2   2   2   0   0   0   0   0   2   2   0   2   2   2   0   2   2   0   2   0   2   2   2   0   0   2   0   0   0   0   0   0   0   2   0   0   2   2   0   2   2   0   0   2   2   2   2   2   2   0   0   0   2   2   0   2   2   2   0   0   2   2   0   2   2   0   0   2   0   2   0   0   0   0   0   2   2   0   2   2   2   2   0   2   2   0   0   2   0   2   2   2   2   2   2   0   0   0   0   2   2   2   2   2   2   2   2   2   0   0   0   0   0   0   0   2   2   0   0   2   0   0   0   0   0   2   0   2   2   2   2   2   0   2   0   2   0   0   0   0   2   2   2   0   0   0   0   2   2   0   2   0
 MK-5-7                 0   0   0   0   2   2   0   2   0   2   2   2   2   2   2   0   2   2   2   2   0   0   2   0   0   2   0   2   0   0   2   0   0   0   2   2   0   2   0   0   2   2   2   2   0   2   2   0   0   2   2   0   0   0   0   0   2   2   0   0   2   2   0   2   2   0   2   0   2   2   2   0   0   2   0   2   0   0   2   0   2   2   0   0   2   2   0   0   2   0   0   0   2   2   2   2   2   0   0   0   2   2   0   2   2   2   0   0   2   0   0   0   2   0   0   2   0   2   0   0   0   0   0   0   2   0   2   2   2   2   0   2   2   0   0   2   0   2   2   2   0   2   2   0   0   2   0   2   0   2   2   2   0   2   2   2   0   0   0   0   0   0   0   2   0   0   0   2   0   0   0   0   0   2   0   2   2   2   2   0   0   2   0   2   0   0   2   0   2   0   2   2   0   0   0   2   2   0   2   0
 MK-5-8                 0   0   2   0   2   2   0   0   0   2   2   2   0   2   2   0   2   2   2   2   0   0   2   0   0   2   0   2   0   0   2   0   0   0   2   2   0   2   0   0   0   2   2   2   0   2   2   0   2   2   2   2   0   2   0   0   0   2   0   0   2   0   0   2   2   0   2   0   2   2   2   0   0   2   0   2   0   0   2   0   2   2   0   2   2   2   0   0   2   0   0   2   2   0   2   2   2   0   0   0   2   2   0   2   2   2   0   0   2   0   0   0   2   0   0   2   0   0   0   0   0   0   0   0   2   0   2   2   2   2   0   2   2   0   0   2   0   2   2   2   0   2   2   0   0   2   0   2   0   2   2   2   0   2   2   2   0   0   0   0   0   0   0   2   0   0   0   2   0   0   0   0   0   2   0   2   2   2   2   0   0   2   0   2   0   0   2   0   2   0   2   2   0   0   0   2   0   0   2   0
 MK-5-9                 0   0   2   0   2   2   0   0   0   2   2   2   0   2   2   0   2   2   0   2   0   0   2   0   0   2   0   2   0   0   2   0   2   0   2   2   0   2   0   0   0   2   0   2   0   2   2   0   2   2   2   2   0   2   0   0   0   0   0   0   2   0   0   0   2   0   2   0   2   2   2   0   0   2   0   2   0   0   2   2   2   2   0   0   0   0   0   0   2   0   2   2   2   0   2   2   2   0   2   0   2   2   0   2   2   2   0   2   2   0   0   0   2   0   0   0   0   0   0   0   0   0   2   2   2   0   2   2   2   2   0   2   2   0   0   2   0   0   2   2   0   2   2   0   0   0   0   2   2   2   2   2   0   2   2   2   0   0   0   0   0   2   0   2   0   2   0   2   0   0   0   0   0   2   0   2   0   2   2   0   0   2   0   2   0   2   2   0   2   2   2   2   0   0   2   2   0   0   2   0
 MK-5-10                0   0   2   0   2   2   0   0   0   2   2   2   0   2   2   0   2   2   0   2   0   0   2   0   0   2   0   0   0   0   2   0   2   0   2   0   0   2   0   0   0   2   0   2   0   2   2   0   2   2   2   2   0   2   0   0   0   0   0   0   2   0   0   0   2   2   2   0   2   2   2   0   0   2   0   2   0   0   2   2   2   2   0   0   0   2   0   0   2   0   0   2   2   0   2   2   2   0   2   0   2   2   0   2   2   2   2   2   2   0   0   0   2   0   0   0   0   2   2   2   0   2   2   2   2   0   2   2   2   2   0   2   2   0   0   2   0   0   2   2   0   2   2   0   0   0   0   2   2   2   2   2   0   0   2   2   0   0   2   0   0   2   0   2   0   2   0   2   0   0   0   2   0   0   0   2   0   2   2   0   0   2   0   2   0   2   2   0   2   2   2   2   0   0   2   0   0   0   2   0
 MK-5-11                0   0   2   0   2   2   0   0   0   2   2   2   0   2   2   0   2   2   0   2   0   0   2   0   0   2   0   0   0   0   2   0   2   0   2   2   0   2   0   0   0   2   0   2   0   2   2   0   0   2   2   2   2   2   0   0   0   0   0   0   2   0   0   0   2   2   2   0   2   2   2   0   0   2   0   2   0   0   2   2   2   2   0   2   0   2   0   0   2   0   0   2   0   0   2   2   2   2   2   0   2   0   0   2   2   2   2   2   2   0   0   0   2   0   0   0   0   2   2   2   0   2   0   2   2   0   2   2   2   2   0   2   2   0   0   2   0   0   2   2   0   2   0   0   0   0   0   2   0   2   2   2   0   0   2   2   0   2   2   0   0   2   0   2   0   2   0   2   0   0   0   2   0   0   2   2   2   0   2   0   0   2   0   2   2   2   2   0   2   2   2   2   0   0   2   0   0   0   2   0
 MK-5-12                0   0   0   0   2   2   0   0   0   2   2   2   0   0   0   0   2   2   0   2   0   0   2   0   0   2   0   0   0   0   2   0   2   2   2   2   0   2   0   0   0   2   0   2   0   2   2   0   0   2   2   2   2   0   0   0   0   0   0   2   2   0   0   2   0   0   2   0   2   2   2   0   0   2   2   2   0   0   2   2   2   2   0   2   0   2   0   0   2   0   0   2   0   0   2   2   2   2   2   0   0   0   2   2   2   2   2   0   2   0   0   0   2   0   0   0   0   2   2   2   0   2   0   2   2   0   2   2   2   2   0   2   2   0   0   2   0   0   2   2   0   2   0   0   0   0   2   2   0   2   2   2   2   0   2   2   0   2   2   0   0   2   0   2   2   2   0   2   2   2   0   2   0   0   2   2   2   2   2   0   0   2   0   2   2   2   0   0   2   2   2   0   0   0   2   0   0   0   2   0
 MK-5-13                0   0   0   0   2   2   0   0   0   2   2   2   0   0   0   0   2   2   0   2   0   0   2   0   0   2   0   0   0   2   2   0   2   2   0   2   0   2   0   0   0   2   0   2   0   2   2   2   0   2   0   2   2   0   0   2   0   0   0   2   2   0   0   2   0   0   0   0   2   2   2   0   0   2   0   2   0   0   2   2   2   2   0   2   0   2   0   0   2   0   0   2   0   0   2   2   2   2   0   0   0   0   2   2   0   2   2   0   2   0   2   0   2   0   0   0   0   2   2   2   0   2   0   2   2   0   2   2   2   2   2   2   2   0   0   2   0   0   2   2   0   2   0   0   0   0   2   2   0   2   2   2   2   0   2   2   0   2   2   0   0   2   0   2   2   2   0   2   0   2   0   0   0   0   2   2   2   2   0   0   0   2   0   2   2   2   0   0   2   2   2   2   2   0   2   0   2   0   0   2
 MK-5-14                0   0   2   0   2   2   0   0   2   2   0   2   0   0   0   0   2   2   0   2   2   0   2   0   0   2   0   0   0   2   2   0   2   2   0   2   0   0   0   0   0   2   0   2   0   2   2   2   0   2   0   2   0   0   0   2   0   0   0   2   2   0   0   0   2   0   0   0   2   0   2   0   0   2   0   2   0   0   2   2   2   2   0   2   0   2   2   0   2   0   0   0   0   0   0   2   2   2   0   0   0   0   2   2   0   2   2   0   2   2   2   0   2   0   0   0   0   2   2   2   0   2   0   2   2   0   2   2   2   2   2   2   0   0   0   2   2   0   2   2   0   2   0   0   0   0   2   2   0   2   2   2   2   0   2   2   0   2   2   0   0   2   0   2   0   2   0   0   0   2   0   2   0   0   2   2   0   2   0   2   0   2   0   2   2   2   0   0   2   2   2   2   2   0   2   0   2   0   0   2
 MK-5-15                0   0   2   0   0   2   0   0   2   2   2   0   0   0   0   0   2   2   0   2   2   0   2   0   2   2   2   0   0   2   2   0   2   2   0   2   0   0   0   0   0   2   0   2   0   2   2   2   0   2   0   2   0   0   2   2   2   0   0   2   2   0   0   0   2   0   0   0   2   0   2   0   0   2   0   2   0   0   2   2   2   0   0   2   0   2   2   0   2   0   0   2   0   0   0   2   2   2   0   2   0   2   2   2   0   2   2   0   2   2   2   0   2   0   0   2   0   2   2   2   0   2   2   2   2   0   2   2   2   0   2   2   0   0   2   2   2   0   2   2   0   2   2   0   0   0   2   2   0   2   2   2   2   0   2   2   0   2   2   0   0   2   0   2   0   2   2   0   0   2   0   2   0   0   2   2   0   0   0   2   0   2   0   2   2   2   2   0   2   2   2   2   2   0   2   0   0   0   0   2
 MK-5-16                0   0   2   0   0   0   0   0   2   2   2   0   0   0   0   0   2   2   0   2   2   0   2   0   2   2   2   0   0   2   2   0   2   2   0   2   0   0   0   0   0   2   0   2   0   2   2   2   0   2   0   2   0   0   0   0   2   0   0   2   2   0   2   0   2   0   0   0   2   0   2   0   0   2   0   2   2   0   2   0   2   2   0   2   0   2   2   0   2   0   2   2   0   0   0   2   2   2   0   0   0   2   2   2   0   2   2   0   2   2   2   0   2   0   0   2   0   2   2   2   0   2   2   2   2   0   2   2   2   0   2   0   0   0   2   2   2   2   2   2   0   2   2   0   0   0   2   2   0   2   2   2   2   0   0   2   2   2   2   0   0   2   0   2   0   2   2   0   0   2   0   2   0   0   2   2   0   0   0   2   0   2   0   2   2   2   2   0   2   2   2   2   0   0   0   0   0   0   0   0
 MK-6-1                 2   2   2   0   2   0   0   0   2   0   0   0   0   2   2   2   0   2   2   0   0   2   2   2   0   0   2   2   2   0   2   2   0   0   0   2   0   2   0   2   0   0   0   2   0   2   0   0   0   0   0   0   0   0   0   2   0   2   2   2   0   0   0   0   2   2   2   0   0   0   2   0   0   2   2   0   2   0   0   0   0   0   0   0   0   0   0   0   0   0   2   2   2   0   0   2   2   2   2   2   0   2   0   0   0   0   2   0   2   0   0   2   0   2   0   0   0   0   2   2   0   0   0   0   2   2   2   0   0   2   0   0   0   2   2   2   0   0   0   0   2   0   0   2   2   2   0   2   0   0   0   0   2   2   0   2   2   2   2   2   2   0   2   0   2   0   0   0   2   0   0   0   2   2   0   0   2   2   2   2   0   0   0   0   0   0   2   2   0   0   2   0   0   2   2   2   2   2   0   2
 MK-6-2                 2   2   2   0   2   0   0   0   0   0   0   0   0   2   2   2   0   2   2   0   0   0   2   2   0   0   2   2   2   0   2   2   0   0   0   0   0   2   0   2   0   2   0   2   0   2   0   0   0   0   0   0   0   0   0   2   2   2   2   2   0   0   0   0   2   2   2   0   0   0   0   0   0   2   2   0   2   0   2   0   0   0   0   2   0   0   0   0   0   0   2   2   2   0   0   0   2   0   2   2   0   2   0   0   0   0   2   2   2   0   0   2   0   2   0   0   0   0   2   2   2   0   0   0   0   0   2   0   0   2   0   2   0   2   2   2   0   0   0   0   2   0   2   2   2   2   0   2   0   0   0   0   0   2   0   2   0   2   2   2   2   0   2   0   2   0   0   0   2   2   0   2   2   2   0   0   2   2   2   2   2   0   0   2   0   0   0   2   0   0   2   0   0   2   2   2   2   2   0   2
 MK-6-3                 2   2   2   0   2   0   2   0   2   0   0   0   0   2   2   2   0   2   2   0   0   0   0   2   0   0   2   2   2   0   2   2   0   0   0   0   0   2   0   2   0   2   0   2   0   2   0   0   0   0   0   0   2   0   2   2   2   2   0   2   2   0   0   0   2   2   2   0   0   0   0   0   2   2   2   0   2   0   2   0   0   0   0   2   0   0   0   0   0   0   2   2   2   0   0   0   2   0   2   2   0   2   0   0   0   0   2   2   2   0   0   2   0   2   0   0   0   0   2   2   2   0   0   0   0   0   2   0   0   2   0   2   0   2   2   2   0   0   0   0   2   0   2   2   0   2   0   2   0   0   0   2   0   2   0   2   0   2   2   2   2   0   2   0   2   0   0   0   2   2   0   2   2   2   0   2   0   2   2   2   2   0   0   2   0   0   0   2   0   0   2   0   0   2   2   2   0   2   0   2
 MK-6-4                 0   2   2   0   2   0   2   0   0   0   2   0   0   2   2   2   0   2   2   0   0   0   0   2   0   0   2   2   2   0   2   2   0   0   2   0   0   2   0   0   0   2   0   2   0   2   0   0   0   0   2   0   2   0   2   2   2   0   0   2   2   2   0   0   2   2   2   0   0   0   0   0   2   2   0   0   2   0   2   0   2   0   0   2   0   0   0   0   0   0   2   2   2   0   0   0   2   0   2   2   0   2   0   0   2   0   2   2   2   0   0   2   0   2   0   0   0   0   2   2   2   0   0   0   0   0   2   0   0   2   0   2   0   2   2   2   0   0   2   0   2   0   2   2   0   2   0   2   0   0   0   2   0   2   0   2   0   2   2   2   2   0   2   0   2   0   2   0   2   2   0   2   2   2   0   2   0   2   2   2   2   0   2   2   0   0   0   2   0   0   2   0   0   2   0   2   0   2   0   2
 MK-6-5                 0   2   2   0   2   0   0   0   2   0   2   0   0   2   2   2   0   2   2   0   0   0   2   2   0   0   2   2   2   0   2   2   0   0   2   0   0   2   2   0   0   2   2   2   2   0   2   0   0   0   2   0   2   0   2   0   2   0   0   2   2   2   0   0   2   2   2   0   0   0   0   0   2   2   0   0   2   2   0   0   2   0   2   2   0   0   0   0   0   0   2   2   2   2   0   0   2   0   2   2   0   0   0   0   0   0   2   2   2   0   0   2   0   0   0   0   0   2   2   2   2   0   0   0   0   0   2   0   0   2   0   2   0   2   2   2   0   0   2   0   2   0   2   2   0   2   0   2   0   0   0   2   0   2   0   2   0   2   2   2   2   0   2   0   0   0   2   0   2   2   0   2   2   2   2   2   0   2   2   2   2   0   2   0   0   2   0   2   0   0   2   0   0   2   0   2   2   2   0   2
 MK-6-6                 0   2   2   0   2   0   0   0   2   0   2   0   0   2   2   2   0   2   2   0   0   0   2   0   0   0   2   2   2   0   2   2   0   0   0   0   2   0   2   0   2   2   2   2   2   0   2   0   0   0   2   0   2   0   2   0   2   0   0   2   2   2   0   0   2   2   2   0   0   0   0   0   2   2   0   0   2   2   0   0   2   0   2   2   0   0   0   0   0   0   2   2   2   0   0   0   0   0   2   2   0   0   0   0   0   0   2   2   2   0   0   2   0   0   0   2   0   2   2   2   2   0   0   0   0   0   2   0   0   0   0   2   0   2   2   2   0   0   2   0   2   0   2   2   0   2   2   2   0   0   0   2   0   2   0   2   0   2   2   2   2   2   2   0   0   0   2   0   0   2   0   2   2   2   2   2   0   2   2   2   2   0   2   0   0   2   0   2   0   0   2   0   0   2   0   2   2   2   0   2
 MK-6-7                 0   2   2   0   2   2   0   0   0   0   2   2   2   2   2   0   2   2   2   0   0   0   0   0   0   0   2   2   2   0   0   2   0   0   0   0   2   0   2   0   2   2   2   2   2   2   2   0   0   0   2   0   2   0   2   0   2   0   0   2   2   0   2   0   2   2   2   2   0   0   0   0   2   2   0   0   2   2   0   0   2   0   2   2   0   0   0   0   0   0   2   2   2   0   0   2   0   0   2   2   0   0   0   0   2   0   2   2   2   0   0   2   0   0   0   2   0   0   2   2   0   0   0   0   0   0   2   0   0   0   2   2   2   2   2   2   2   0   2   0   2   0   2   2   0   2   0   0   0   0   0   2   0   0   2   0   0   2   0   2   2   2   2   0   0   2   2   0   0   2   0   2   2   2   0   2   2   0   2   2   2   0   2   0   0   2   0   0   0   0   2   0   0   0   0   2   2   2   0   0
 MK-6-8                 0   2   2   0   2   2   2   0   0   0   2   2   0   2   2   0   2   2   2   0   0   2   0   0   0   0   0   2   2   0   0   2   0   0   0   0   2   0   2   0   2   2   2   2   2   2   2   0   0   0   2   0   2   0   2   2   2   0   0   2   2   0   2   0   2   2   2   2   0   0   0   0   0   2   0   2   2   0   0   0   2   0   0   2   0   0   0   0   0   0   2   2   2   0   0   2   0   0   2   2   0   0   0   0   2   0   2   2   2   0   0   2   0   0   0   2   0   0   2   0   0   0   0   0   0   0   2   0   2   0   2   2   2   2   2   2   2   0   2   0   2   0   2   2   0   2   0   0   0   0   0   2   0   0   2   0   0   2   0   2   2   2   2   0   0   2   2   0   0   2   0   2   2   2   0   2   2   0   2   0   2   0   2   0   0   2   0   0   0   0   2   0   0   0   0   2   2   2   0   0
 MK-6-9                 2   2   2   2   2   2   2   0   2   0   2   2   0   2   2   0   2   2   2   0   0   2   0   0   0   0   0   2   2   0   0   2   0   0   0   0   2   0   0   0   2   2   2   2   2   2   2   0   0   0   2   2   2   0   2   2   2   0   0   2   2   2   2   0   2   2   0   2   0   0   0   0   0   0   0   2   2   0   0   0   2   0   0   2   0   0   0   0   0   0   2   2   2   0   0   2   0   0   2   2   0   0   0   0   2   0   2   2   2   0   0   2   0   0   0   2   0   0   2   0   0   0   0   0   0   0   0   0   2   0   2   2   2   2   2   2   2   0   2   0   2   0   2   2   0   2   0   0   0   0   0   2   0   0   2   0   0   2   0   2   2   2   2   0   0   2   2   0   0   2   2   2   2   2   0   2   2   0   2   0   2   0   2   0   0   2   0   0   0   0   2   0   0   0   0   2   2   2   0   0
 MK-6-10                2   2   2   2   2   2   2   0   2   0   2   2   0   2   2   0   2   2   0   0   0   0   0   0   0   0   0   2   2   2   0   2   0   2   0   0   2   0   0   0   2   2   2   2   2   2   2   0   0   0   2   2   2   2   2   0   2   2   0   2   2   2   2   0   2   2   0   2   0   0   0   0   0   0   0   2   0   0   0   0   2   0   0   2   0   0   0   0   0   0   2   2   2   0   0   2   0   0   2   2   0   0   0   0   0   0   2   2   2   2   0   2   0   0   0   2   0   0   2   0   0   2   0   0   0   0   0   0   2   2   2   2   2   2   2   2   2   0   2   0   2   0   2   2   0   0   0   0   0   0   0   2   0   0   2   0   0   2   0   2   2   2   2   0   0   2   2   0   0   0   2   2   2   2   0   2   0   2   2   0   2   0   2   0   0   2   0   2   0   2   2   0   0   0   0   2   2   2   0   0
 MK-6-11                0   2   2   2   2   2   2   0   2   0   2   2   2   2   2   0   2   2   0   2   0   0   0   0   0   0   0   2   2   2   0   2   2   2   0   0   2   0   0   0   2   2   2   2   2   2   2   0   2   0   2   2   2   2   2   0   2   2   0   2   2   2   2   0   0   2   0   2   0   0   0   0   0   0   2   2   0   0   0   0   2   0   0   2   0   0   0   0   0   0   2   2   2   0   0   2   0   0   0   2   0   0   2   0   0   0   2   2   2   2   0   0   2   0   0   2   0   0   0   2   0   2   0   0   0   0   0   0   2   2   2   2   2   2   2   0   2   0   2   0   2   0   2   2   0   0   0   0   0   0   0   2   2   0   0   0   0   2   0   2   2   0   2   0   0   2   2   0   0   0   2   2   2   2   0   2   2   0   2   0   2   0   2   0   0   0   0   2   0   2   2   0   0   0   2   2   2   2   0   2
 MK-6-12                2   2   2   0   2   2   2   0   2   0   2   2   2   2   2   0   2   2   0   2   0   0   0   0   0   0   0   2   2   0   0   0   2   2   2   0   2   0   0   0   2   0   2   2   2   2   2   0   0   0   2   2   0   2   2   0   2   2   0   2   2   2   2   0   0   0   0   2   0   0   0   0   0   0   2   2   0   0   0   0   2   0   0   2   2   0   0   0   0   0   2   2   2   0   0   2   0   0   0   2   0   0   2   0   2   0   2   2   2   2   0   0   2   0   0   2   0   0   0   2   0   2   0   0   0   0   0   0   2   2   2   2   2   2   2   0   2   0   2   0   2   0   0   0   0   0   0   0   0   0   0   2   2   0   0   0   0   0   2   2   0   0   2   0   0   2   2   0   0   2   2   2   2   2   0   2   2   0   2   0   2   0   2   0   0   0   0   2   0   2   2   0   0   0   2   2   2   2   0   2
 MK-6-13                0   2   2   0   2   2   2   0   2   0   2   2   2   2   2   0   0   0   0   2   0   0   0   0   0   0   0   0   2   2   0   0   2   2   2   0   2   0   0   0   2   0   2   2   2   2   2   0   0   0   2   0   0   0   2   2   2   0   0   2   2   2   2   2   0   0   0   2   2   0   2   0   0   0   2   2   0   0   0   0   2   0   0   2   2   0   2   0   0   2   2   0   2   0   0   2   0   0   0   2   0   0   2   0   2   0   2   2   2   2   0   0   2   0   0   2   0   0   0   2   0   0   0   0   0   2   0   0   2   0   2   2   2   2   0   0   2   2   2   2   2   0   0   0   0   0   0   0   0   0   2   2   0   2   2   0   0   0   2   2   0   0   2   2   0   2   0   0   0   2   2   2   0   2   0   2   0   0   2   0   2   0   2   0   0   0   0   0   0   0   2   0   0   0   0   2   2   2   0   2
 MK-6-14                0   2   2   0   2   2   2   0   2   2   2   2   2   0   2   0   0   0   0   2   0   0   0   0   0   0   0   0   2   2   2   0   2   2   2   2   0   0   0   0   2   0   2   2   2   2   2   0   0   0   2   2   0   0   2   2   2   0   0   2   2   2   2   2   2   2   0   2   2   0   2   0   0   0   2   2   0   0   0   0   2   0   0   2   2   0   2   0   0   2   2   0   2   0   0   2   0   2   0   2   0   0   0   2   2   0   2   2   2   2   0   0   0   0   0   2   2   0   0   2   2   0   0   0   0   2   0   0   2   0   2   2   2   2   0   0   2   2   2   2   2   0   0   0   0   2   0   0   0   0   2   2   0   2   2   0   0   0   2   0   0   0   2   2   0   2   0   2   2   2   2   2   0   0   0   2   0   0   2   0   2   0   2   0   0   0   0   0   0   0   2   0   0   0   2   2   0   2   0   2
 MK-6-15                0   2   2   0   2   0   2   0   2   2   2   2   2   0   2   0   0   0   0   2   0   0   0   0   0   0   0   0   2   2   2   0   2   2   2   2   0   0   0   0   2   0   2   2   2   2   2   2   0   0   2   0   0   0   2   2   2   0   2   2   2   2   2   2   2   2   0   2   2   0   2   0   0   0   0   2   0   0   0   0   2   0   0   2   2   0   2   2   0   2   2   0   2   2   0   0   0   2   0   2   0   0   0   2   2   0   0   0   2   2   0   0   0   0   0   2   2   0   0   2   2   0   0   0   0   0   2   0   2   0   2   2   2   2   0   0   2   2   2   2   2   0   0   0   0   2   0   0   0   0   2   2   0   2   2   0   0   0   2   0   0   0   2   2   0   2   0   2   2   2   2   2   0   2   0   2   2   0   2   0   2   2   2   0   0   0   0   0   0   0   2   0   0   0   2   2   0   2   2   2
 MK-6-16                0   0   2   0   2   0   2   0   2   2   2   2   2   0   2   0   0   0   0   2   0   0   0   0   0   0   0   0   2   2   2   0   2   2   2   2   2   0   0   0   2   0   2   2   2   0   2   2   0   0   2   2   0   0   2   2   2   0   2   2   2   2   2   2   2   2   0   2   2   0   2   0   0   0   2   2   0   0   0   0   2   0   0   2   0   0   2   2   0   2   0   0   2   2   0   0   0   2   0   2   0   0   0   2   2   0   0   2   2   0   0   0   0   2   0   2   2   0   0   2   2   0   2   0   0   0   2   0   2   0   2   2   2   2   0   0   2   2   2   2   2   0   0   0   0   2   0   0   0   0   2   2   0   2   2   0   0   0   2   0   0   0   2   2   0   2   0   0   2   2   2   2   0   2   2   2   2   0   2   0   2   2   2   0   0   0   0   0   0   0   2   0   0   0   2   2   2   2   2   2
 
!****************************************** Phenotypic Data **********************************************************
!-100.0 is resevred for missing phenotype
SimulatedTrait1        14.9399   14.9892   13.8992   14.0248   13.9048   13.7095   14.4210   14.1924   13.6160   13.5071   15.3184   14.7005   15.7297   15.9903   13.5521   14.3071   16.1940   16.3398   14.2896   16.7858   15.6949   13.6858   15.1607   16.5963   16.0091   15.8614   15.9241   13.6360   16.4964   13.2910   15.8944   13.9463   16.0411   14.4822   13.8540   16.4771   14.0393   15.7869   16.2073   14.9576   14.0522   13.5269   16.3183   14.4889   13.4726   16.4448   14.2469   13.8859   14.9732   13.8690   16.7875   15.8241   15.1348   14.1818   16.2606   14.7514   13.8688   13.7429   14.5156   16.2487   13.4213   14.6425   15.4702   16.7716   14.1346   15.3032   13.6785   15.6403   16.6288   14.7006   15.4379   14.5831   14.2318   16.3340   14.8827   16.0521   15.5083   13.9943   14.1761   14.5545   13.9726   17.1150   15.8577   14.1177   16.6249   15.4057   14.4743   13.4940   13.8527   14.0961   15.6919   13.6776   16.1854   13.1306   14.6992   14.5662   14.0580   15.4401   13.4663   13.7156   16.4461   13.7195   15.0769   15.9591   16.6883   13.8325   16.6224   13.6322   15.8385   15.8893   13.6435   15.5045   14.7109   13.6918   13.3401   14.1949   16.0521   16.5845   16.7071   16.2055   15.7233   16.1215   16.4490   14.3906   16.3513   16.0109   15.6802   16.0272   16.0280   14.3136   16.2347   16.1128   13.3199   16.4920   13.8801   16.2935   15.8141   16.3349   16.2112   16.3718   16.5134   14.4190   13.3702   14.1301   14.4600   15.3152   15.0470   16.3052   15.3795   14.0117   15.9927   13.5679   13.4810   15.8364   13.8206   13.9550   15.7102   15.6485   14.8072   14.6358   15.8681   13.9508   13.8878   14.1280   15.8992   14.6202   14.5697   14.2920   13.3812   14.3446   15.0613   16.1884   13.6174   15.5439   13.7205   15.1939   14.9455   15.1284   14.4103   15.8519   16.3155   15.0026   16.1639   13.6272   14.0103   14.7578   14.6340   14.7258   15.4617   15.8037   13.3692   16.3533   15.2578   14.3000   13.4173   16.6176   16.3454   14.6708   16.3492   16.8779
SimulatedTrait2        10.3691    9.0989    9.1177   10.3662   10.7877   10.2103    9.7730   10.5358   10.8625   10.2946    9.1142   10.1864    9.4882    9.1018   10.9497   10.3308    9.3519    9.1230   10.4404    9.2368    9.5001   10.1468   10.5750    9.6646    9.5557    9.3971    9.4307   10.3261    9.3435   10.3785    9.4052   10.5599    9.0547   10.5913   10.8434    9.4400   10.4789   10.6460    9.7333   10.6970   10.3464   11.0686    9.7662    9.9598   10.0030    9.4938   10.5086   10.3846    9.2368   10.2837    9.5148    9.4338   10.7587   10.5842    9.6135    9.1605   10.6134   10.3842   10.6570    9.3494   10.4451   10.7255    9.1038    9.2055   10.4629    9.8246   10.4373    9.6670    9.4525    9.2845    9.6395   10.7218   10.5490    9.7660    9.9573    9.1824    9.3375   10.4092   10.2535   10.8244   10.8072    9.5724    9.9473   10.5995    9.5163   10.4557    9.8201   10.4289   10.5408   10.5610    9.5996   10.3269    9.8917   10.6419    9.4592   10.3459   10.5879    9.5118   10.5861   10.1200    9.4186   10.3569    9.7845    9.3572    9.3236   10.6478    9.5597   10.1599    9.1981    9.4904   10.0852    9.9266   10.5309   10.9361   10.3723   11.0100    9.3386    9.4740    9.6143    9.5080    9.3455    9.5878    9.9775   10.7103    9.6851    9.2875    9.3795    9.3388    9.4690   10.4772    9.5566    9.4926   10.0469    9.2753   10.3565    9.5253    9.1312    9.4489    9.8905    9.8462    8.7847   10.2362   10.5913   10.8351   10.0976   10.5291   10.7841    9.5782    9.0434   10.8642    9.4350   10.5915   10.2839    9.1520   10.4586   10.4210    9.4885    9.3478   10.9680    9.5060    9.1619   10.6526   10.2069   10.6142    9.6777    9.8660   10.6288   10.7231    9.8908   10.4932    9.8741    9.4935   10.0032    9.4900   10.8564    9.9627    9.6352    9.7209    9.9947    9.1217    9.3420    9.9189    9.4169   10.8909   10.5512   10.8341   10.3270    9.4688   10.5407    9.7240   10.1816    9.2522    9.6740   10.3662   10.3087    9.4696    9.4485    9.9644    9.2108    9.4269
 
