# Supplementary material for: Inclusive Composite Interval Mapping of QTL by Environment Interactions in Biparental Populations
Source: PLoS One. 2015 Jul 10;10(7):e0132414. doi: 10.1371/journal.pone.0132414 (PMC4498613; doi:10.1371/journal.pone.0132414)
Supplement: S6 File — (ZIP) [file pone.0132414.s006.zip › H=0.8/L1/run_00008.met]

!**********************Note: lines staring with "!" are remarks and will be ignored in the program********************
!*********************************General Information**********************************
!Assuming F1 = P1 x P2, populations available in QTL IciMapping are: 
!  1, P1BC1F1 = P1 x F1, the first backcrossing where P1 is used as the recurrent parent;
!  2, P2BC1F1 = P2 x F1, the first backcrossing where P2 is used as the recurrent parent;
!  3, F1DH, F1-derived doubled haploids; 
!  4, RIL or F1RIL, recombination inbred lines through the repeated selfing of F1;
!  5, P1BC1RIL, recombination inbred lines through the repeated selfing of P1BC1F1;
!  6, P2BC1RIL, recombination inbred lines through the repeated selfing of P2BC1F1;
!  7, F2, the selfing generation of F1;
!  8, F3, the selfing generation of F2;
!  9, P1BC2F1, the second backcrossing where P1 is used as the recurrent parent; 
! 10, P2BC2F1, the second backcrossing where P2 is used as the recurrent parent;
! 11, P1BC2RIL, recombination inred lines through the repeated selfing of P1BC2F1; 
! 12, P2BC2RIL, recombination inred lines through the repeated selfing of P2BC2F1; 
! 13, P1BC1F2, the selfing generation of P1BC1F1; 
! 14, P2BC1F2, the selfing generation of P2BC1F1; 
! 15, P1BC2F2, the selfing generation of P1BC2F1; 
! 16, P2BC2F2, the selfing generation of P2BC2F1; 
! 17, P1BC1DH, P1BC1F1-derived doubled haploids; 
! 18, P2BC1DH, P2BC1F1-derived doubled haploids; 
! 19, P1BC2DH, P1BC2F1-derived doubled haploids; 
! 20, P2BC2DH, P2BC2F1-derived doubled haploids; 
   3      !Mapping Population (see remarks above)
   2      !Mapping Function (1 for Kosambi; 2 for Haldane; 3 for Morgan)
   2      !Marker Space Type (1 for intervals; 2 for positions)
   1      !Marker Space Unit(1 for centiMorgans; 2 for Morgan)
   6      !Number of Chromosomes (or Linkage Groups)
 200      !Size of the mapping population
   2      !Number of environments
 
!***************************************** Chromosomes and Linkage Maps **********************************************
!Chromosome                 NumMarkers
-CH1                        16
-CH2                        16
-CH3                        16
-CH4                        16
-CH5                        16
-CH6                        16
!Linkage map (Marker name followed by position or the interval length)
 MK-1-1                1     0.000
 MK-1-2                1    10.000
 MK-1-3                1    20.000
 MK-1-4                1    30.000
 MK-1-5                1    40.000
 MK-1-6                1    50.000
 MK-1-7                1    60.000
 MK-1-8                1    70.000
 MK-1-9                1    80.000
 MK-1-10               1    90.000
 MK-1-11               1   100.000
 MK-1-12               1   110.000
 MK-1-13               1   120.000
 MK-1-14               1   130.000
 MK-1-15               1   140.000
 MK-1-16               1   150.000
 MK-2-1                2     0.000
 MK-2-2                2    10.000
 MK-2-3                2    20.000
 MK-2-4                2    30.000
 MK-2-5                2    40.000
 MK-2-6                2    50.000
 MK-2-7                2    60.000
 MK-2-8                2    70.000
 MK-2-9                2    80.000
 MK-2-10               2    90.000
 MK-2-11               2   100.000
 MK-2-12               2   110.000
 MK-2-13               2   120.000
 MK-2-14               2   130.000
 MK-2-15               2   140.000
 MK-2-16               2   150.000
 MK-3-1                3     0.000
 MK-3-2                3    10.000
 MK-3-3                3    20.000
 MK-3-4                3    30.000
 MK-3-5                3    40.000
 MK-3-6                3    50.000
 MK-3-7                3    60.000
 MK-3-8                3    70.000
 MK-3-9                3    80.000
 MK-3-10               3    90.000
 MK-3-11               3   100.000
 MK-3-12               3   110.000
 MK-3-13               3   120.000
 MK-3-14               3   130.000
 MK-3-15               3   140.000
 MK-3-16               3   150.000
 MK-4-1                4     0.000
 MK-4-2                4    10.000
 MK-4-3                4    20.000
 MK-4-4                4    30.000
 MK-4-5                4    40.000
 MK-4-6                4    50.000
 MK-4-7                4    60.000
 MK-4-8                4    70.000
 MK-4-9                4    80.000
 MK-4-10               4    90.000
 MK-4-11               4   100.000
 MK-4-12               4   110.000
 MK-4-13               4   120.000
 MK-4-14               4   130.000
 MK-4-15               4   140.000
 MK-4-16               4   150.000
 MK-5-1                5     0.000
 MK-5-2                5    10.000
 MK-5-3                5    20.000
 MK-5-4                5    30.000
 MK-5-5                5    40.000
 MK-5-6                5    50.000
 MK-5-7                5    60.000
 MK-5-8                5    70.000
 MK-5-9                5    80.000
 MK-5-10               5    90.000
 MK-5-11               5   100.000
 MK-5-12               5   110.000
 MK-5-13               5   120.000
 MK-5-14               5   130.000
 MK-5-15               5   140.000
 MK-5-16               5   150.000
 MK-6-1                6     0.000
 MK-6-2                6    10.000
 MK-6-3                6    20.000
 MK-6-4                6    30.000
 MK-6-5                6    40.000
 MK-6-6                6    50.000
 MK-6-7                6    60.000
 MK-6-8                6    70.000
 MK-6-9                6    80.000
 MK-6-10               6    90.000
 MK-6-11               6   100.000
 MK-6-12               6   110.000
 MK-6-13               6   120.000
 MK-6-14               6   130.000
 MK-6-15               6   140.000
 MK-6-16               6   150.000
!*********************************** Marker Types ********************************************************************
!Co-dominant marker: When heterozygote F1 is present, P1 is coded as 2, F1 is coded as 1, and P2 is coded as 0; Otherwise, P1 is coded as 2, and P2 is coded as 0. 
!Dominant marker: When heterozygote F1 is present, P1 and F1 are coded as 12, and P2 is coded as 0; Otherwise, P1 is coded as 2, and P2 is coded as 0.  
!Recessive markers: When heterozygote F1 is present, P1 is coded as 2, and F1 and P2 are coded as 10; Otherwise, P1 is coded as 2, and P2 is coded as 0. 
!Missing marker is coded as -1. 
 MK-1-1                 0   0   2   0   2   2   0   2   2   2   2   0   0   2   0   0   2   0   2   0   2   2   2   2   0   2   0   2   2   2   0   0   2   2   0   2   2   0   0   2   2   2   0   0   2   2   0   2   2   2   2   0   0   2   0   0   0   2   0   2   0   2   2   2   2   2   0   0   0   2   0   0   0   0   2   2   2   2   0   2   0   0   0   2   2   0   2   2   0   0   2   0   2   2   2   2   0   0   0   2   0   2   2   2   2   0   2   2   0   2   2   0   0   0   0   2   2   0   0   2   2   2   2   2   0   0   0   0   2   0   0   2   2   0   0   2   2   0   0   2   2   0   0   0   2   0   0   0   0   0   0   0   2   0   0   0   0   0   2   0   2   2   0   0   0   2   2   2   2   0   2   2   2   2   0   2   0   0   0   2   0   0   2   0   2   0   2   0   2   2   0   0   2   0   2   0   0   2   0   2
 MK-1-2                 0   0   2   0   2   2   0   2   2   2   2   2   0   2   2   0   2   0   2   0   2   2   2   2   0   2   0   2   2   2   0   0   2   2   0   2   2   0   0   2   2   2   0   0   2   2   0   2   2   2   2   0   0   2   0   0   0   0   0   2   0   2   2   2   2   2   0   0   0   2   0   0   0   0   2   2   2   2   0   2   0   0   0   2   2   0   2   2   0   0   2   0   2   2   2   2   0   0   0   2   0   2   2   2   2   0   2   2   0   2   2   2   0   0   0   2   2   0   0   2   2   2   2   2   0   0   0   2   2   2   0   2   2   0   0   2   2   0   0   2   2   0   0   0   2   2   0   0   0   0   0   0   2   2   0   0   0   0   2   0   2   2   0   0   0   2   2   2   2   0   2   2   2   0   0   2   0   0   0   2   0   0   2   0   2   0   2   0   2   2   0   0   2   0   2   0   0   2   0   2
 MK-1-3                 0   2   2   0   2   2   0   2   0   2   2   2   0   0   2   0   0   0   2   0   0   2   2   2   0   2   0   2   2   2   0   0   0   2   0   2   0   2   0   2   0   2   0   0   2   2   0   2   2   2   2   0   2   2   0   0   0   0   0   2   0   2   2   2   2   2   0   0   0   2   2   0   0   0   2   0   2   2   0   2   0   0   0   2   2   0   0   2   0   0   2   0   0   2   2   2   0   0   0   2   0   2   2   2   2   0   0   2   2   2   2   2   0   0   0   2   2   0   0   2   0   2   2   2   0   0   0   2   2   0   0   2   2   0   0   2   0   0   0   2   2   0   0   0   2   2   0   0   0   0   0   0   2   2   2   0   0   0   2   0   2   2   0   0   0   2   2   2   2   0   2   2   2   0   2   2   0   0   0   2   0   0   0   0   2   0   2   0   2   2   2   0   2   0   2   0   0   2   0   2
 MK-1-4                 0   2   0   0   2   2   0   2   0   2   2   2   0   0   2   2   0   0   2   0   2   2   2   2   0   2   0   2   2   2   0   0   0   2   2   2   0   2   0   2   0   2   0   0   2   2   0   2   2   2   2   0   2   2   0   0   0   0   0   2   0   2   2   2   2   2   0   0   0   2   2   0   0   2   2   0   2   2   0   2   0   0   0   0   2   0   2   2   0   0   2   0   0   2   2   2   0   2   0   2   0   2   2   2   2   0   0   2   2   2   2   2   0   0   0   2   2   0   0   2   0   2   2   2   0   0   0   2   2   0   0   2   0   0   0   0   0   2   2   2   2   0   0   2   2   2   0   0   0   0   0   0   2   0   2   0   0   0   2   0   2   2   0   0   0   2   2   2   2   0   2   2   0   0   2   2   0   0   0   0   0   0   0   0   2   0   2   0   2   2   2   2   2   0   2   0   0   2   0   2
 MK-1-5                 0   2   0   0   0   2   0   2   0   2   2   2   0   0   2   2   0   2   0   0   2   2   0   2   0   2   0   2   2   2   0   0   2   2   2   2   0   2   0   2   0   2   0   0   2   2   0   2   2   2   0   0   2   2   2   2   0   0   0   0   0   2   2   2   2   2   0   0   0   2   2   0   0   2   2   0   0   2   0   2   0   0   0   0   2   0   2   2   0   0   2   0   0   0   2   2   0   2   0   2   2   2   2   2   2   0   0   2   2   2   2   2   2   0   0   2   2   0   2   2   0   2   2   2   0   0   0   2   2   0   0   2   0   0   0   0   0   2   2   0   2   0   0   2   2   2   0   0   2   0   0   0   2   0   2   0   0   0   2   0   2   2   0   0   0   2   2   2   0   0   2   2   0   2   2   2   2   0   0   0   0   0   0   0   2   0   2   2   2   2   2   2   2   0   2   0   0   2   2   2
 MK-1-6                 2   2   0   0   2   2   0   2   0   2   2   2   0   0   0   2   0   2   2   0   2   2   0   0   0   2   0   2   2   2   0   0   2   2   0   2   0   2   0   2   0   2   0   0   2   2   0   2   0   2   0   0   2   2   2   2   0   0   2   0   2   2   2   2   2   2   0   0   0   2   2   0   0   2   0   0   0   2   0   2   0   2   0   0   2   0   2   2   0   0   2   2   2   0   2   2   0   2   0   0   2   2   0   2   2   0   0   2   2   2   2   2   2   0   0   2   2   2   2   2   0   2   2   0   0   0   0   2   2   0   0   2   0   0   0   2   0   2   2   0   2   0   0   2   2   2   0   0   2   0   0   0   2   0   2   0   0   0   2   0   2   2   0   0   0   2   2   2   0   0   2   2   0   2   2   0   2   0   0   0   2   0   0   0   2   0   2   2   2   2   2   0   0   2   2   0   0   2   2   2
 MK-1-7                 2   2   2   0   2   2   0   0   0   2   2   2   0   0   0   2   0   2   2   0   2   2   2   0   0   0   0   2   2   2   0   2   2   2   0   2   0   2   0   2   0   2   0   0   2   2   0   2   0   2   0   0   0   2   2   2   0   0   2   0   2   2   2   2   2   2   0   2   0   2   2   0   0   2   0   0   0   2   0   2   0   2   0   2   2   0   2   0   0   0   2   2   2   0   2   2   2   2   0   0   2   2   2   2   2   0   0   2   2   2   2   2   2   0   0   2   2   2   2   2   2   2   2   0   0   0   0   0   2   0   0   2   2   0   0   2   0   2   2   0   2   0   2   2   2   2   0   0   2   0   0   0   2   0   0   0   0   0   2   0   2   2   0   0   0   0   2   0   0   0   0   2   0   2   2   0   2   0   0   0   2   0   0   0   2   0   2   2   2   2   0   0   0   2   2   0   0   2   2   2
 MK-1-8                 2   2   0   0   2   2   0   0   0   2   2   2   0   0   0   2   0   2   2   2   2   2   2   0   0   0   0   2   2   2   0   2   2   2   0   2   0   2   0   2   0   2   0   2   2   0   0   2   0   2   0   0   2   2   0   2   0   0   2   0   0   2   2   2   2   2   0   2   0   2   2   0   2   0   0   0   0   2   0   2   2   2   0   2   2   0   2   0   0   0   2   2   2   0   2   2   2   2   0   0   2   2   2   2   2   0   0   0   2   2   2   2   2   0   0   2   2   2   2   2   2   2   2   0   0   0   0   0   2   0   0   2   2   0   0   2   0   2   2   0   2   0   0   2   2   0   0   0   2   0   0   0   2   0   0   0   0   0   2   0   2   2   2   2   0   0   2   0   0   2   0   2   0   2   2   2   2   0   0   0   2   0   0   0   2   0   2   2   0   2   0   0   0   2   2   0   0   2   2   2
 MK-1-9                 2   2   0   0   2   2   2   0   0   0   2   2   2   0   0   2   0   2   2   0   2   2   2   0   0   0   0   2   2   2   0   2   2   2   0   2   0   2   0   2   2   2   2   2   2   0   0   2   0   2   0   0   2   2   0   0   0   0   2   0   0   2   2   2   2   2   0   2   0   2   2   0   2   0   0   0   0   0   0   2   2   2   0   0   2   0   2   2   0   0   2   2   2   0   2   2   2   2   0   2   0   0   2   2   2   0   0   0   2   2   2   2   2   0   0   2   2   2   2   2   2   2   2   0   2   0   0   0   2   0   0   2   2   0   2   2   0   2   2   0   2   0   0   2   0   0   0   0   2   0   2   0   2   0   0   0   0   0   2   0   2   2   2   2   0   0   2   0   0   0   0   2   0   2   2   2   2   0   0   0   2   0   0   0   2   0   2   0   0   2   0   0   0   2   2   2   0   2   2   2
 MK-1-10                2   2   0   0   2   2   2   2   2   0   2   2   2   0   0   2   0   2   2   0   2   2   0   0   0   2   0   2   2   2   0   2   2   2   0   2   0   0   0   2   2   2   2   2   2   2   0   2   0   2   0   2   2   2   0   0   0   0   2   2   0   2   2   2   2   2   2   2   0   2   2   0   2   0   0   0   0   0   2   2   2   2   0   0   2   0   2   2   0   0   2   2   2   2   2   0   2   2   0   2   0   0   2   2   2   0   0   2   2   2   2   2   2   0   0   2   2   2   2   2   0   2   2   0   2   0   2   0   2   0   0   2   2   0   0   2   0   2   2   0   2   0   0   0   0   0   0   0   2   0   2   0   2   0   0   0   0   0   2   0   2   2   2   2   0   0   2   2   0   0   0   2   0   2   2   2   2   0   0   0   2   0   0   0   2   0   2   0   0   2   0   0   0   2   2   2   0   2   0   2
 MK-1-11                2   2   0   0   2   2   0   2   2   0   2   2   2   0   0   2   0   2   2   0   2   2   0   0   0   2   0   2   2   0   0   2   0   2   0   2   0   0   0   2   2   2   0   2   2   2   0   0   0   2   0   2   0   2   0   0   0   0   2   2   0   2   0   2   2   2   2   2   0   2   2   0   2   0   0   0   0   0   2   2   2   2   0   0   2   0   2   2   0   0   2   2   2   2   2   0   2   2   0   2   0   2   2   2   2   0   0   2   2   2   2   2   2   0   2   2   2   2   0   2   0   2   2   0   2   0   2   0   2   0   0   2   2   0   0   2   0   2   2   0   2   0   0   0   0   0   0   0   2   0   2   0   2   0   0   0   0   0   2   0   2   2   2   2   0   0   2   2   0   0   2   2   0   2   2   2   2   0   2   0   2   0   0   0   2   0   0   0   0   2   0   0   0   2   2   2   0   2   0   2
 MK-1-12                2   2   0   0   2   2   0   2   2   0   2   2   2   0   0   0   0   2   2   0   2   2   0   0   0   0   0   2   2   0   2   2   0   2   2   2   0   0   0   0   0   2   0   2   2   2   0   0   0   2   0   2   0   2   0   2   0   0   2   2   0   2   0   2   2   2   2   2   0   2   2   0   2   0   2   0   0   0   0   2   2   0   0   0   2   0   2   2   0   0   2   2   2   2   2   2   2   2   0   2   0   2   2   2   2   0   0   2   2   2   2   2   2   0   2   2   2   2   0   2   0   2   2   0   2   0   2   0   2   0   0   2   2   0   0   2   2   2   2   0   2   0   0   0   0   0   0   0   2   0   2   0   2   0   2   0   0   0   2   0   2   2   2   2   2   0   2   2   0   0   2   2   2   2   0   2   2   0   2   2   2   0   0   0   0   0   0   0   0   2   0   0   0   2   2   2   0   2   0   0
 MK-1-13                2   2   0   0   2   2   0   2   2   2   2   2   2   0   0   2   0   2   2   0   2   2   0   0   0   0   2   2   2   0   2   2   0   2   2   2   0   0   0   0   0   2   2   2   2   2   0   0   0   2   0   2   0   2   0   2   2   0   2   0   0   2   0   2   2   2   0   2   0   2   2   0   2   0   2   0   0   0   0   2   2   0   0   0   2   0   2   2   0   0   2   2   2   2   2   2   2   2   0   2   0   2   2   2   2   0   0   2   2   2   2   0   2   0   2   2   2   2   0   2   0   2   2   0   2   0   2   0   2   0   0   2   2   0   0   2   0   2   2   0   2   0   0   0   2   0   2   0   2   0   2   0   2   0   2   0   0   0   0   0   2   2   2   2   2   0   2   2   2   0   2   2   2   0   0   2   2   2   2   2   2   0   0   0   0   0   0   0   0   2   0   0   0   2   2   2   2   2   0   0
 MK-1-14                2   2   0   0   2   2   0   2   2   2   2   2   2   0   0   2   0   2   2   0   2   2   0   0   0   0   2   2   2   0   2   0   0   2   2   2   0   0   2   0   0   2   2   2   2   2   0   0   0   2   0   2   0   2   0   2   2   0   2   0   0   2   0   2   2   2   0   2   0   2   2   0   2   2   2   0   0   0   0   2   2   0   0   0   2   0   2   2   0   0   2   2   2   2   2   2   2   2   0   0   0   2   2   2   2   0   0   2   2   2   2   0   2   0   2   2   2   2   0   2   0   2   2   0   2   0   2   0   2   0   0   2   2   0   0   0   0   2   2   0   2   0   0   0   2   0   2   0   2   0   2   2   2   0   2   0   0   0   0   0   2   2   2   2   0   0   2   2   2   0   0   2   2   0   0   2   2   2   2   2   2   0   0   0   0   0   0   0   0   0   0   0   2   2   2   2   2   2   2   0
 MK-1-15                2   2   0   0   2   2   2   2   2   2   2   2   2   0   0   2   0   2   2   0   2   2   2   0   0   0   2   2   2   0   2   0   0   2   2   2   0   0   2   0   0   2   0   2   2   2   2   0   0   2   0   2   0   2   0   2   0   0   2   0   0   2   0   2   2   2   2   2   0   2   2   0   2   2   2   0   2   0   0   2   2   0   2   0   2   0   2   2   0   0   2   2   2   0   2   2   2   2   0   0   0   0   2   2   2   0   0   2   2   2   2   0   2   0   2   2   2   2   0   2   0   2   2   0   2   0   2   0   0   0   0   2   2   0   0   0   0   2   2   0   2   0   0   0   0   0   2   0   2   0   2   2   2   2   2   0   0   0   0   0   2   2   2   2   2   0   0   2   2   2   0   2   0   0   0   2   2   2   2   2   2   0   0   0   2   0   0   0   0   0   0   0   2   2   2   0   2   0   2   0
 MK-1-16                2   2   0   0   0   2   2   2   2   2   2   2   2   0   2   2   0   2   2   0   2   0   2   0   0   0   2   2   2   0   2   0   0   2   2   2   0   0   2   0   0   2   0   2   2   2   2   0   0   2   0   2   0   2   0   2   0   0   2   0   0   2   0   2   2   2   2   0   0   2   2   2   2   2   2   0   2   0   0   2   2   0   2   0   2   0   2   2   0   0   0   2   2   0   2   2   2   2   0   0   0   0   2   2   2   0   0   2   2   0   2   0   0   0   2   2   2   2   0   2   0   2   2   0   2   0   2   0   0   0   0   2   0   2   0   0   0   2   2   0   2   0   0   0   0   0   2   0   2   0   2   2   2   2   2   0   0   0   0   0   2   2   2   2   2   0   0   2   2   2   0   2   0   0   0   2   2   2   2   0   2   0   0   2   2   0   0   0   0   0   0   0   2   2   2   0   2   0   2   0
 MK-2-1                 2   0   2   0   0   2   2   2   0   2   2   0   2   0   2   2   2   0   0   2   2   0   2   0   2   0   2   2   0   2   0   2   0   2   0   2   2   0   2   0   0   2   0   0   2   2   0   0   0   0   2   0   0   2   0   0   0   0   0   2   0   0   2   0   0   2   0   0   0   0   0   0   2   2   0   0   2   0   2   2   2   2   2   2   2   2   0   0   2   2   2   0   0   2   0   0   0   2   2   2   2   0   0   2   2   0   2   2   2   2   2   2   0   2   0   2   0   0   0   2   2   2   0   0   0   2   2   0   0   2   0   0   2   2   0   2   0   0   0   2   2   2   0   2   2   0   2   2   0   0   0   2   0   0   2   2   2   0   0   0   0   0   0   2   0   0   2   2   0   0   0   2   2   0   2   0   0   0   0   2   0   2   2   2   2   2   2   2   2   2   0   0   2   2   2   0   0   0   2   2
 MK-2-2                 2   0   2   0   0   2   2   2   0   0   2   0   2   2   2   2   2   0   0   2   2   0   2   0   2   0   2   2   0   2   0   2   2   2   0   2   2   0   0   0   0   2   0   0   2   2   0   2   0   0   2   0   0   2   0   0   0   0   0   2   2   0   0   0   0   2   0   0   0   0   0   0   2   2   0   0   2   0   2   2   2   2   2   2   2   2   0   0   2   2   2   0   0   2   0   0   0   2   0   2   2   0   0   2   2   0   2   2   0   2   2   2   0   0   0   0   0   0   2   2   2   2   2   0   0   2   2   0   0   2   0   0   2   2   0   2   0   0   0   2   2   0   0   2   0   0   2   2   0   0   0   0   0   0   2   2   2   0   0   0   0   0   0   2   0   0   2   0   0   0   0   0   2   0   2   0   0   0   0   2   0   2   2   2   2   2   2   2   2   0   0   0   2   2   2   2   0   0   2   2
 MK-2-3                 2   0   2   0   0   2   2   2   0   0   2   0   2   0   2   0   2   0   0   2   0   0   2   2   2   0   2   2   0   2   0   2   2   2   0   2   2   0   2   0   2   2   2   0   2   2   0   2   0   0   2   0   0   2   0   0   0   0   0   2   2   0   2   0   0   2   0   2   0   0   0   0   2   2   0   0   2   0   2   2   2   2   2   2   2   2   0   0   2   0   2   0   0   2   0   0   0   2   0   2   2   0   2   2   2   0   2   2   2   2   2   2   0   0   0   0   0   0   2   2   2   2   2   0   0   2   2   0   2   2   0   0   2   2   2   0   0   2   0   2   2   2   0   2   0   0   2   2   0   0   0   0   0   0   2   2   2   0   0   2   0   0   0   2   0   0   2   0   0   0   2   0   2   0   2   0   0   0   0   2   0   0   2   2   0   2   2   2   2   0   2   0   2   2   2   2   0   0   2   2
 MK-2-4                 2   0   2   0   0   2   2   2   0   0   2   2   2   0   2   0   2   0   0   2   0   0   2   2   0   0   2   2   0   2   0   2   2   2   0   2   2   0   2   0   2   0   2   0   2   2   0   2   2   0   2   2   0   2   0   0   0   0   0   2   2   2   2   0   0   2   0   2   0   0   0   0   2   2   0   0   2   0   0   2   2   2   2   2   2   2   0   0   2   0   2   0   0   2   2   0   0   2   0   2   2   0   2   2   2   0   0   0   2   2   2   2   0   0   0   0   0   0   0   2   2   2   0   0   0   2   2   0   2   2   0   0   2   2   2   0   0   2   0   2   2   2   2   2   0   0   2   0   2   0   0   0   0   0   2   2   2   0   0   2   0   0   2   2   0   0   2   0   0   0   2   0   2   0   2   0   0   0   0   2   0   0   2   2   2   0   2   2   2   0   2   0   2   2   2   2   2   0   2   2
 MK-2-5                 2   0   2   0   0   2   2   2   0   0   2   2   2   0   0   0   2   0   0   2   0   0   2   2   0   0   2   2   0   2   2   2   2   2   2   2   2   0   2   2   2   0   2   0   2   2   0   2   2   0   2   2   2   2   0   0   0   0   0   2   2   0   0   0   0   2   0   2   0   2   0   0   2   2   0   0   2   0   0   2   2   2   2   2   0   2   0   0   2   0   2   2   0   2   2   0   0   2   0   2   2   0   0   2   2   0   0   0   0   2   2   2   0   0   0   0   0   0   0   2   2   2   0   0   0   2   2   0   2   0   0   0   2   2   2   2   0   2   0   2   2   2   2   2   0   2   2   0   2   0   0   0   0   2   2   2   0   0   0   0   0   0   0   2   0   0   2   0   0   0   2   0   2   0   2   0   0   0   0   2   0   0   2   0   2   2   2   2   2   0   2   2   2   2   2   2   2   0   2   2
 MK-2-6                 2   0   2   0   0   2   2   2   0   0   2   2   2   0   0   0   2   0   2   2   0   0   2   2   0   0   2   0   0   2   2   2   2   2   2   2   2   2   2   2   2   0   2   0   2   2   0   2   2   0   2   2   2   2   2   0   0   2   0   2   2   0   0   0   0   2   0   2   2   2   0   2   2   2   0   0   2   0   0   2   2   2   2   2   0   2   0   0   2   0   2   0   2   2   2   0   0   2   0   2   2   0   0   2   2   0   0   0   0   2   2   2   0   0   0   0   0   0   0   2   2   2   0   0   0   2   2   0   2   0   0   0   2   2   0   2   0   2   0   2   2   2   2   2   0   0   0   0   2   0   0   0   0   2   2   0   0   0   2   0   0   0   0   2   0   0   2   0   0   0   2   2   2   0   2   0   0   0   0   2   0   0   2   0   2   2   2   2   0   0   2   2   2   2   2   2   2   0   2   2
 MK-2-7                 0   2   2   0   0   2   2   0   2   0   2   2   2   0   2   0   2   0   2   2   0   0   2   2   0   0   2   0   0   2   2   2   2   2   2   2   2   2   0   2   2   0   2   0   2   0   0   2   2   0   0   2   2   2   2   2   2   2   0   0   2   0   0   0   0   2   0   0   2   2   2   2   2   2   0   0   2   0   0   0   0   2   2   2   2   2   0   0   2   0   2   0   2   2   0   0   0   2   0   2   2   0   0   2   2   0   0   0   0   2   0   2   0   0   0   0   0   0   0   2   2   2   0   0   0   2   2   0   2   0   0   0   2   2   0   2   0   2   0   2   2   2   2   2   0   0   0   0   2   0   0   0   0   2   2   2   0   0   2   0   0   0   2   2   0   0   2   2   0   0   2   2   2   0   2   0   2   0   0   2   0   0   2   0   2   2   2   2   0   0   2   2   2   2   2   2   2   0   2   2
 MK-2-8                 0   2   2   0   0   2   2   0   2   0   2   2   0   0   0   0   2   0   2   2   0   0   2   2   0   0   2   0   0   2   2   2   2   2   2   0   2   2   0   2   2   0   2   0   2   0   0   0   2   0   0   2   2   2   2   2   0   2   0   0   2   0   2   0   2   2   0   0   2   2   2   2   2   2   0   0   2   0   2   0   0   2   2   2   2   2   0   0   2   0   2   0   2   2   0   0   0   2   0   0   2   0   0   2   2   2   0   0   0   2   0   2   0   0   0   0   0   2   0   2   2   2   0   0   0   2   2   0   2   0   0   0   2   2   0   2   0   2   2   2   2   2   2   2   0   0   0   0   2   0   0   0   0   2   2   2   0   0   2   0   0   0   2   2   0   0   2   2   0   0   2   2   2   0   2   0   2   0   0   2   0   0   2   0   2   2   2   2   0   0   2   2   2   2   2   2   2   0   2   2
 MK-2-9                 0   2   2   0   0   2   2   2   2   0   2   0   0   0   0   0   2   0   2   2   0   0   2   2   0   2   2   2   0   2   2   0   2   2   2   0   2   2   0   2   2   0   2   0   2   0   0   0   2   2   0   2   2   2   2   0   2   2   0   0   2   0   2   0   2   2   0   0   2   2   2   2   0   2   0   0   2   0   0   2   0   2   2   2   2   2   0   0   2   0   2   0   2   2   0   0   0   2   0   0   2   0   0   2   2   2   0   0   0   2   0   2   0   0   0   0   0   2   0   0   0   2   2   0   0   2   0   0   2   0   0   0   2   2   0   2   0   2   2   0   2   2   2   2   0   0   0   0   2   0   0   0   0   2   2   2   0   0   2   0   0   0   2   2   0   2   2   0   0   0   2   2   2   0   2   0   2   0   2   2   0   0   2   0   2   2   2   0   2   0   2   2   2   2   2   2   2   0   0   2
 MK-2-10                0   2   2   0   0   2   2   2   2   0   2   0   0   0   0   0   2   0   2   2   0   0   2   2   0   2   2   2   0   2   2   0   2   2   2   0   2   2   2   2   2   2   2   0   2   0   2   0   2   2   0   2   0   2   2   0   2   2   0   0   2   0   2   0   2   2   0   0   0   2   2   2   0   2   0   0   2   0   0   2   0   2   2   0   2   2   0   0   2   0   2   0   2   2   0   0   0   0   0   0   2   0   0   2   2   2   0   0   0   2   0   2   0   0   0   0   0   2   0   0   0   2   2   0   0   2   0   2   2   0   0   2   2   2   0   2   2   2   2   0   2   2   2   2   0   0   0   0   2   0   0   2   0   2   2   2   0   0   2   0   0   2   2   2   0   2   2   0   2   0   2   2   2   0   2   0   2   0   2   2   0   0   2   0   2   2   2   0   2   0   2   2   2   2   2   2   2   0   0   2
 MK-2-11                0   2   2   0   0   2   2   0   2   0   2   0   0   0   2   0   0   0   2   2   0   0   0   2   0   2   2   2   0   2   2   0   2   2   2   0   2   2   2   2   2   2   0   0   2   0   2   2   2   2   0   2   0   0   2   0   2   2   2   0   2   0   2   0   2   2   0   0   0   0   2   2   0   2   0   0   0   0   0   2   0   2   2   0   2   2   0   0   2   0   2   0   2   2   0   0   0   0   0   0   2   0   0   2   2   2   2   0   0   0   0   2   0   0   0   0   0   2   0   0   0   2   2   0   0   2   0   2   2   0   0   2   2   2   0   2   2   2   2   0   2   2   2   2   0   0   0   0   2   0   0   2   0   2   2   0   0   0   2   0   0   2   2   2   0   0   2   0   2   0   2   2   2   0   2   0   2   0   2   2   2   0   2   0   2   2   2   0   2   2   2   2   2   2   2   2   2   0   0   2
 MK-2-12                0   2   2   0   0   2   2   0   2   0   2   0   0   0   2   0   0   0   2   2   0   0   0   2   0   2   2   0   0   2   2   0   2   2   2   0   2   2   2   2   2   2   0   0   2   0   2   2   2   2   0   0   0   2   2   2   2   2   2   0   2   0   0   0   2   2   0   0   0   0   2   2   0   2   0   0   0   0   0   2   2   0   2   0   2   2   0   2   0   0   2   0   2   2   0   2   0   0   0   0   2   0   0   2   2   0   2   0   0   0   0   2   0   0   0   0   0   0   0   0   0   2   0   0   0   2   0   2   2   0   2   2   2   2   0   2   2   2   2   0   2   0   2   2   0   0   0   0   2   0   0   2   0   2   2   0   0   0   2   0   0   2   2   2   0   0   2   0   2   0   2   2   2   0   2   0   2   0   2   2   2   0   2   0   2   2   2   0   0   2   2   0   2   2   2   2   2   0   0   2
 MK-2-13                0   2   2   0   2   2   2   0   2   0   2   0   0   2   2   2   0   0   2   2   0   0   0   2   2   2   0   0   0   2   2   0   0   2   2   2   2   2   2   0   2   2   0   0   2   0   2   2   2   2   0   0   0   2   2   2   2   2   2   0   2   0   0   0   2   2   0   0   0   0   2   2   0   2   0   2   0   0   0   2   2   2   2   0   2   2   0   2   0   0   2   2   2   2   0   0   0   0   0   0   2   0   0   2   2   0   2   2   0   0   0   2   0   0   0   0   0   0   0   2   0   2   0   0   0   2   0   2   2   0   2   2   0   0   0   2   2   0   2   0   2   0   2   2   0   0   0   0   2   0   0   2   2   2   2   0   0   0   2   0   0   2   0   2   2   0   2   0   2   0   2   2   2   2   0   0   2   0   2   2   2   0   0   0   2   2   2   0   0   2   2   0   2   0   2   2   2   0   2   2
 MK-2-14                0   2   2   2   2   2   2   0   2   0   2   0   0   2   2   2   0   0   2   2   0   0   0   2   2   2   0   2   0   0   2   2   0   2   2   2   2   2   2   0   2   2   0   0   2   0   2   2   2   2   0   0   0   2   2   2   2   2   2   0   2   0   0   0   2   2   0   0   0   0   2   2   0   2   0   2   0   0   0   2   2   2   2   0   2   2   0   0   0   0   2   2   2   0   0   0   0   0   0   0   2   0   0   2   2   0   0   0   0   2   0   2   0   0   0   0   2   0   0   2   0   2   0   0   0   0   0   2   0   0   2   2   0   0   0   2   2   0   2   2   2   0   0   2   0   0   0   0   2   0   0   2   2   2   2   0   0   2   2   0   0   2   0   2   2   0   2   0   2   0   0   2   2   2   0   0   2   2   2   2   2   2   0   2   2   2   2   0   0   2   2   0   2   0   2   2   2   0   2   2
 MK-2-15                0   2   2   2   2   2   2   0   2   0   2   0   2   0   2   2   0   0   0   0   0   0   0   2   2   0   0   2   0   2   2   2   0   2   2   2   2   0   2   0   2   0   0   0   2   0   2   2   2   2   0   0   0   0   2   2   2   2   2   0   2   0   0   0   2   2   0   0   0   0   2   2   2   2   0   2   0   0   2   2   2   2   2   0   2   2   0   0   0   0   2   2   2   0   0   0   0   0   0   0   2   0   0   2   2   0   0   0   0   2   0   2   0   0   0   0   2   0   0   2   0   2   0   0   0   0   0   2   0   0   2   2   0   0   0   2   2   0   2   2   2   0   2   2   0   0   0   0   2   0   0   2   2   2   2   0   0   2   2   0   0   2   0   2   2   2   2   0   2   0   0   2   2   2   0   0   2   2   2   2   2   0   0   2   2   2   0   0   2   2   2   0   2   2   2   0   2   0   0   2
 MK-2-16                0   2   2   2   0   2   2   0   2   0   2   0   2   0   2   2   0   0   0   0   0   2   0   2   2   0   0   2   0   2   2   2   0   2   2   2   2   0   2   2   2   0   0   0   2   0   2   2   0   2   0   2   0   0   2   2   2   0   2   0   2   0   0   0   2   2   0   2   0   0   2   2   2   2   0   2   0   0   0   2   2   0   0   0   2   2   0   0   0   0   2   0   2   0   0   2   0   0   0   0   2   0   0   2   2   0   0   0   0   2   0   2   0   0   2   0   2   0   2   2   2   2   0   0   0   0   0   2   0   0   2   2   0   0   0   2   2   0   2   2   2   0   0   2   0   0   0   0   2   2   0   2   2   2   0   0   0   2   2   0   0   2   0   2   2   2   2   0   2   0   0   2   2   2   0   0   2   2   2   2   2   0   0   2   2   2   0   0   2   2   2   0   2   2   2   0   2   0   0   2
 MK-3-1                 2   0   2   0   0   2   0   2   0   2   0   2   0   0   0   2   2   0   2   2   2   2   2   2   0   0   0   0   2   0   2   2   0   2   0   2   0   0   0   2   0   0   2   0   0   2   2   2   2   2   0   2   2   0   0   2   0   0   2   2   0   0   2   2   0   0   0   0   0   2   2   2   2   0   2   0   0   0   2   0   0   2   0   2   0   2   2   0   2   0   0   2   2   2   2   2   2   0   0   0   2   2   0   2   2   0   0   0   0   2   2   0   2   0   0   0   0   2   0   0   0   2   0   0   2   0   2   0   2   2   0   2   2   0   2   0   0   0   2   0   2   2   0   2   2   2   2   2   2   0   0   2   0   0   0   0   2   2   0   0   0   0   0   2   2   2   2   2   2   2   2   2   0   2   0   0   2   2   0   0   0   0   0   2   0   0   2   0   0   2   0   2   2   0   2   0   2   0   2   0
 MK-3-2                 2   0   2   0   0   2   0   2   0   2   0   2   0   0   0   2   2   0   0   2   2   2   2   2   0   0   0   0   2   0   2   2   0   2   2   2   0   0   0   2   0   0   2   0   0   2   2   2   2   2   0   2   0   0   0   2   0   0   2   2   0   0   2   2   0   0   0   0   0   2   2   2   2   0   0   0   0   0   2   0   0   2   0   2   0   2   2   0   2   0   0   2   2   0   2   2   2   0   0   0   2   2   0   2   2   0   0   0   2   2   2   0   2   0   2   0   0   2   0   0   0   2   0   0   2   0   2   0   2   2   0   2   0   2   2   0   0   0   2   0   2   2   0   2   2   2   2   2   2   0   0   2   0   2   2   0   2   0   2   0   0   0   0   2   2   2   2   2   2   2   0   2   0   2   0   0   2   2   0   0   0   0   0   2   0   0   2   0   0   2   0   2   2   0   2   0   2   0   2   0
 MK-3-3                 2   2   0   0   0   2   0   2   0   2   0   2   0   0   2   2   2   0   2   2   2   2   2   2   0   2   0   0   2   0   2   2   0   2   2   2   0   0   0   2   0   0   2   0   0   2   2   2   2   2   0   0   0   0   0   0   0   0   2   2   0   0   2   2   0   2   0   0   0   2   2   2   2   0   0   0   0   0   2   0   0   2   0   2   0   2   2   0   2   0   0   2   2   0   2   2   2   0   2   0   2   2   0   0   2   0   0   0   0   2   2   0   2   0   2   0   0   2   0   0   0   2   0   0   2   2   2   0   2   2   2   2   0   0   2   0   0   0   2   0   2   2   0   2   2   2   2   2   2   0   0   2   0   2   2   2   2   0   0   0   0   0   0   2   2   2   2   2   2   2   0   2   0   2   0   0   2   2   0   0   0   0   2   2   0   0   2   2   0   2   0   2   0   0   2   0   2   0   2   0
 MK-3-4                 0   2   0   0   0   2   0   2   0   2   0   0   0   0   2   2   2   0   2   0   2   2   2   2   0   2   0   0   2   0   2   2   0   0   2   2   0   0   0   2   0   0   0   0   0   2   2   2   0   2   0   0   0   0   0   0   2   0   2   2   0   0   2   2   0   2   0   0   0   2   2   2   2   0   0   0   0   0   0   0   0   0   2   2   0   2   2   0   2   0   0   0   2   0   2   2   2   0   2   0   2   2   0   0   2   0   0   0   0   2   2   0   2   0   2   2   0   2   0   0   0   2   0   0   2   2   2   0   2   2   2   2   0   0   2   0   0   0   2   0   2   2   0   0   2   2   2   2   2   0   0   2   0   2   2   2   2   0   2   0   0   0   0   2   2   0   2   2   2   2   0   2   0   2   0   0   2   2   0   0   0   0   2   2   2   0   2   2   0   2   0   2   0   0   2   0   2   0   2   0
 MK-3-5                 0   2   0   0   0   2   0   2   0   2   0   2   0   0   2   2   2   0   0   0   2   2   2   2   0   2   0   0   2   0   2   2   0   0   2   2   0   0   0   2   0   0   0   0   0   2   0   2   0   2   2   0   0   0   0   0   2   0   2   2   0   0   2   2   0   0   0   0   0   2   0   2   2   0   0   0   0   0   0   0   0   0   2   2   0   2   2   0   2   0   0   0   2   0   2   2   0   0   2   0   2   2   0   0   2   0   0   2   0   2   2   0   2   0   2   2   0   2   0   0   0   2   0   0   0   2   0   0   2   2   2   2   0   0   2   0   0   0   2   0   0   2   0   0   0   2   2   2   0   0   0   0   0   2   2   2   2   0   2   0   0   2   0   2   2   0   2   2   2   2   0   2   0   2   0   0   2   2   0   0   0   0   2   0   2   0   2   2   0   2   0   2   0   0   2   0   2   0   2   0
 MK-3-6                 0   2   2   0   0   2   0   0   0   0   0   2   0   0   2   2   2   0   0   0   2   2   2   2   0   2   0   0   2   0   2   2   2   0   2   2   0   0   0   2   0   0   0   0   2   2   2   0   0   2   2   0   0   2   0   0   2   0   2   2   0   0   0   2   0   0   0   0   0   2   0   2   2   0   0   0   0   0   0   0   0   2   2   2   0   0   2   0   2   0   0   0   2   2   2   2   0   0   0   0   2   2   0   0   2   0   0   2   0   0   2   0   0   0   2   2   0   2   0   0   0   2   0   0   0   2   0   2   0   2   2   2   0   0   2   0   0   2   2   0   0   2   0   0   0   2   0   2   0   0   0   2   0   2   2   2   0   0   0   0   0   2   0   0   0   0   0   2   2   2   0   2   0   2   2   0   0   2   0   0   0   0   2   0   2   0   2   2   0   0   0   0   2   0   2   0   2   2   2   0
 MK-3-7                 0   2   2   2   2   2   0   0   0   0   0   2   0   0   0   2   2   2   0   0   2   2   2   2   0   2   0   0   2   0   2   2   2   0   2   2   0   2   0   2   0   0   0   0   2   2   2   0   0   2   2   0   0   2   0   2   2   0   2   2   0   0   0   2   2   0   0   0   0   2   0   2   2   0   0   0   0   0   0   0   0   2   2   2   0   0   2   0   2   0   0   2   2   2   0   2   2   2   0   0   2   2   0   0   2   0   2   2   0   2   2   0   0   0   2   2   0   0   0   0   0   2   0   0   0   2   0   2   0   2   2   2   2   0   2   0   2   2   2   0   0   2   0   2   0   2   0   2   0   0   0   0   0   0   2   2   0   0   0   0   0   2   0   0   0   0   0   2   2   2   0   0   0   2   2   0   0   2   0   0   0   0   2   0   0   0   2   2   0   0   0   0   2   0   2   0   2   2   2   0
 MK-3-8                 0   2   0   2   2   2   0   0   0   0   0   2   0   0   0   2   2   2   0   0   2   2   2   2   2   2   0   2   2   2   2   2   2   0   2   2   0   2   0   2   0   0   0   0   2   2   2   0   0   2   2   0   0   2   0   2   2   0   2   2   0   0   0   2   2   0   0   0   2   2   2   2   0   0   0   0   0   0   0   0   0   2   2   2   0   0   2   2   2   0   0   2   2   2   0   2   2   2   0   0   2   2   0   0   2   0   2   2   0   2   2   0   0   0   2   2   0   0   0   0   0   2   0   0   0   2   0   2   0   2   2   2   2   0   2   0   2   2   2   0   2   2   0   2   0   0   0   2   2   0   0   0   0   0   2   2   0   0   0   0   0   2   0   0   0   0   0   2   2   0   0   0   0   2   2   0   0   2   0   0   0   0   0   0   0   0   2   2   0   2   0   0   2   0   2   0   2   0   2   0
 MK-3-9                 0   2   0   2   2   2   0   0   2   0   2   2   2   0   0   2   2   0   0   0   2   2   2   0   2   2   0   2   2   2   2   0   2   0   2   2   0   2   0   0   0   0   0   0   2   2   2   0   0   2   2   0   0   2   0   2   2   0   2   2   0   0   0   2   2   0   0   0   2   2   2   2   0   2   0   0   0   0   0   0   0   0   2   2   0   0   2   2   2   0   0   2   2   2   0   2   2   2   0   0   0   2   0   0   2   0   2   0   0   2   2   0   0   0   2   2   0   0   0   0   0   2   0   0   0   2   0   2   0   2   2   2   0   0   2   0   2   2   2   0   2   2   0   2   0   0   0   2   2   0   0   0   0   0   2   2   2   0   0   0   0   2   0   0   0   0   0   2   2   0   0   0   0   2   2   2   0   2   0   0   0   0   2   0   2   0   2   0   0   2   0   0   2   0   2   0   2   0   2   0
 MK-3-10                0   2   0   2   2   2   0   0   2   0   2   2   2   0   0   0   2   0   0   0   2   2   2   2   2   2   0   2   2   2   2   2   2   0   2   2   0   0   0   2   0   0   0   0   2   2   2   2   0   2   2   0   0   2   0   2   2   0   2   2   0   2   0   2   2   0   0   0   2   0   2   0   2   2   2   0   0   0   0   0   0   0   0   2   2   0   2   2   0   0   0   0   2   2   0   2   2   2   0   0   0   2   0   0   2   0   0   0   0   2   2   2   0   0   2   2   0   0   0   0   0   2   0   0   0   2   0   2   0   0   2   2   0   0   2   0   2   2   2   2   2   2   0   2   0   0   0   2   0   2   0   0   0   0   2   2   2   0   0   0   2   2   0   0   2   0   0   2   2   0   0   0   0   2   2   2   0   2   0   0   0   0   2   2   2   0   0   2   0   2   0   0   2   0   2   0   2   0   2   0
 MK-3-11                0   2   0   2   2   0   0   0   2   0   2   2   2   0   0   0   2   0   0   0   2   2   2   2   2   2   0   2   2   2   2   2   0   0   2   2   0   0   0   0   0   0   0   0   2   0   2   2   0   2   2   2   0   0   0   2   0   0   2   2   0   2   0   2   2   0   2   0   2   0   2   2   2   2   2   0   0   0   2   2   0   0   0   2   2   2   2   2   2   0   0   0   2   2   0   2   2   2   0   0   0   2   0   0   2   0   2   0   0   2   2   2   0   0   2   2   2   0   0   0   0   2   0   0   0   2   0   2   0   2   2   2   0   0   2   0   2   2   2   2   2   2   0   2   0   0   0   2   0   2   0   0   0   0   2   0   2   0   0   0   2   2   0   0   2   0   0   2   2   0   0   0   0   2   2   2   0   2   0   0   0   0   2   2   2   0   0   2   0   2   0   0   2   0   0   0   2   2   2   0
 MK-3-12                0   2   2   2   2   0   0   0   2   0   2   2   2   0   0   0   2   0   0   0   2   2   2   2   2   2   0   2   2   2   2   0   0   0   2   2   0   2   0   0   0   0   0   0   2   0   2   2   0   2   2   2   0   0   0   0   0   0   0   2   0   2   0   2   2   0   2   0   2   0   2   2   2   2   2   0   0   0   2   2   0   0   2   2   2   2   2   2   2   0   0   0   2   2   0   2   0   2   0   0   0   2   0   0   2   2   0   0   0   2   2   2   0   0   2   2   2   0   0   0   0   2   0   0   0   2   0   0   0   2   2   2   0   2   2   2   2   2   2   2   2   2   0   2   2   0   0   2   0   2   0   0   0   0   2   0   2   0   0   0   2   2   0   0   0   0   0   2   2   2   0   0   0   0   2   2   0   2   0   0   0   0   2   2   2   0   0   2   0   2   0   0   2   0   2   0   2   2   0   0
 MK-3-13                2   2   2   2   2   0   0   0   2   0   2   2   0   0   0   0   2   0   0   0   2   2   2   2   0   2   0   2   2   2   2   0   0   2   2   2   0   2   0   0   0   0   0   0   2   0   2   2   0   2   2   2   0   0   0   0   0   0   0   2   0   2   0   0   2   0   0   0   2   0   2   2   2   2   2   0   0   0   2   0   0   0   2   2   2   2   2   2   2   0   0   0   2   2   0   2   0   2   0   2   2   2   0   0   2   2   0   0   0   2   2   2   0   0   2   2   2   0   2   0   2   2   0   0   0   2   0   0   0   2   2   2   0   2   0   2   2   2   0   2   2   2   0   2   2   0   0   2   0   2   0   0   0   2   2   0   2   0   0   0   2   2   0   2   0   2   0   2   2   2   0   0   0   0   2   2   0   0   0   0   0   0   2   2   2   0   0   0   0   2   0   0   2   0   2   0   2   2   0   0
 MK-3-14                2   2   2   2   2   0   0   0   2   0   2   0   0   0   0   0   2   0   0   0   2   2   2   2   0   2   0   2   2   2   2   0   0   2   2   2   0   2   0   0   0   0   0   2   2   2   2   2   2   2   2   2   0   0   0   0   0   0   0   2   0   2   0   0   2   0   0   0   2   0   2   0   2   2   2   0   0   0   2   0   0   0   2   2   2   2   2   2   2   0   0   0   2   2   0   2   0   0   0   2   2   0   0   0   2   2   0   0   0   2   2   2   0   0   2   2   2   0   2   0   2   2   0   0   0   2   0   2   0   2   2   2   0   2   0   2   0   2   0   2   2   2   0   0   2   0   0   2   0   2   0   0   0   2   2   0   2   0   0   0   2   2   0   2   0   2   0   0   2   2   0   0   0   0   2   0   0   2   0   0   0   0   2   2   2   0   0   0   0   2   2   0   2   0   2   0   2   2   2   0
 MK-3-15                0   2   2   2   2   0   0   0   2   0   2   0   0   0   0   0   0   0   0   0   0   2   2   2   0   2   0   2   2   0   2   0   0   2   2   2   0   2   0   0   0   0   0   2   2   2   2   2   2   2   2   2   0   0   0   0   0   0   0   2   0   2   0   2   2   0   0   0   2   0   2   0   2   2   2   0   0   0   2   0   0   0   0   2   0   2   2   2   2   0   0   0   2   2   0   2   0   0   0   2   2   0   0   0   2   2   0   0   0   2   2   2   0   0   2   2   2   0   2   0   2   0   0   0   0   2   0   2   2   2   2   2   2   2   0   2   2   2   2   2   0   0   0   0   2   0   0   2   2   2   0   0   2   2   2   0   2   0   0   0   2   2   0   2   0   2   0   0   2   2   0   0   0   0   2   0   0   2   0   0   0   0   2   2   2   0   0   2   0   2   0   0   2   0   2   0   2   2   2   0
 MK-3-16                0   0   2   2   0   0   0   0   2   0   2   0   0   0   0   0   0   0   0   0   0   2   2   2   0   2   0   2   2   0   2   0   2   2   2   2   0   2   0   0   2   0   0   2   2   2   0   2   2   2   2   2   0   0   0   2   0   0   0   2   0   2   0   2   2   0   0   0   2   0   2   0   2   2   2   0   0   0   2   0   0   0   0   0   0   2   2   2   2   0   0   0   2   2   0   2   0   0   0   2   2   0   0   0   2   2   0   0   0   2   2   2   0   0   2   2   0   0   2   0   2   0   0   0   0   0   0   2   2   2   2   2   2   2   0   2   2   2   2   2   0   0   0   0   2   0   2   2   2   2   0   0   2   2   2   0   2   0   0   0   2   2   0   2   0   0   0   0   2   2   0   0   0   0   0   0   0   2   0   0   0   0   2   2   2   0   0   2   0   2   0   0   2   0   2   2   2   0   0   0
 MK-4-1                 0   2   2   2   2   2   0   0   2   2   2   2   0   2   0   2   2   0   2   2   2   2   0   0   0   2   2   0   0   2   2   0   2   2   2   0   0   0   0   2   2   0   2   0   0   0   2   0   2   2   2   0   0   0   2   2   2   0   0   0   2   0   0   0   2   0   2   2   2   2   2   0   0   0   0   2   2   0   0   2   2   2   0   2   0   2   0   0   2   2   0   0   0   0   2   2   2   2   2   2   2   2   2   2   2   2   0   2   2   2   0   0   0   0   0   2   0   2   0   0   0   2   2   2   0   0   0   0   0   0   0   2   0   0   0   2   2   0   0   2   0   2   2   2   2   0   2   2   0   2   2   0   2   2   0   0   2   0   2   0   0   2   2   2   2   0   0   0   0   0   2   0   0   0   2   2   0   0   0   2   0   0   0   2   0   2   2   2   2   2   2   0   2   0   2   0   2   2   0   2
 MK-4-2                 0   2   2   2   2   2   0   0   2   2   2   2   0   2   0   2   2   0   2   2   2   2   0   0   0   2   2   0   0   2   2   0   2   2   2   2   0   0   0   2   2   2   2   0   0   0   0   0   2   2   2   0   0   0   2   2   2   0   0   0   2   0   2   2   2   2   2   2   2   2   2   0   0   0   0   2   2   0   0   2   2   2   0   2   0   2   0   0   2   2   0   0   2   0   2   2   2   2   2   0   2   2   0   2   2   2   0   2   2   2   0   0   0   0   0   2   0   2   0   0   0   2   2   0   0   0   0   0   0   0   0   2   0   0   0   2   2   0   2   2   0   0   2   2   2   0   2   2   0   2   2   0   2   2   0   0   2   0   2   0   2   2   2   2   2   0   0   0   0   0   2   0   0   0   2   2   0   0   0   2   0   0   0   0   0   0   2   2   2   2   2   0   2   0   2   0   2   2   0   2
 MK-4-3                 2   2   0   2   2   2   0   0   2   0   2   2   0   2   0   2   2   0   2   2   2   2   0   0   0   2   2   0   0   0   2   0   2   2   2   2   0   0   0   2   2   2   0   2   0   0   0   2   2   0   2   2   0   0   2   2   2   0   0   0   2   0   2   2   2   0   2   2   2   2   0   0   0   0   0   2   2   0   0   2   2   2   0   2   0   2   2   0   2   2   0   0   2   0   2   2   2   2   0   0   2   2   0   2   2   2   0   2   2   2   0   0   0   0   0   2   0   2   0   0   0   2   2   0   0   0   0   0   0   2   0   2   0   0   0   2   2   0   2   2   0   0   2   2   2   2   2   2   0   2   2   2   2   2   0   0   2   0   2   0   2   2   2   2   2   0   0   0   2   0   2   0   0   0   2   2   0   0   0   2   0   0   0   0   0   0   2   2   2   2   2   0   2   0   2   0   2   2   0   2
 MK-4-4                 2   2   0   2   2   2   0   0   2   2   2   2   2   0   0   2   2   0   2   2   2   0   0   0   0   2   2   0   0   0   2   0   2   2   2   0   0   0   0   2   2   2   0   2   0   0   0   2   2   0   2   2   0   2   2   2   2   2   0   0   2   0   2   2   2   0   2   2   2   2   0   0   0   0   0   2   0   0   0   2   2   2   0   2   0   2   2   0   2   2   0   2   2   0   2   2   2   2   0   0   2   2   0   2   0   2   0   2   2   0   0   0   0   0   0   2   0   0   0   0   0   0   2   0   0   0   0   0   0   2   0   2   0   0   0   2   0   0   0   2   0   0   2   2   2   2   2   2   0   2   2   2   2   0   0   0   2   0   2   0   2   2   2   0   2   0   0   0   2   0   2   0   0   0   2   2   2   0   0   2   0   0   0   0   0   0   2   2   2   2   2   2   2   0   2   0   2   2   0   2
 MK-4-5                 2   2   0   2   2   2   0   0   2   2   2   2   2   0   0   2   2   0   2   2   2   0   2   0   2   2   2   0   0   0   2   0   2   2   2   0   0   0   0   2   2   2   0   2   0   0   0   2   0   0   0   2   0   2   2   2   2   2   0   0   2   0   2   2   2   0   2   2   2   2   0   0   0   0   0   2   0   0   2   2   2   0   0   2   0   2   2   0   2   2   0   2   2   0   2   2   2   2   0   2   2   2   0   2   0   2   2   2   2   0   0   0   0   0   0   0   0   0   0   0   0   0   2   0   0   0   0   0   0   2   0   2   0   0   0   2   0   0   0   2   0   0   2   2   2   2   0   2   0   2   2   2   2   0   0   0   2   0   2   0   2   2   2   0   2   0   0   2   2   0   2   0   0   2   2   2   2   0   0   2   0   0   0   0   0   0   2   2   2   2   2   0   2   0   2   0   2   2   0   2
 MK-4-6                 2   2   0   2   2   2   0   0   0   2   2   2   2   0   0   2   0   0   2   2   2   0   2   0   2   2   2   0   0   0   2   0   2   2   2   0   2   0   0   2   2   2   0   2   0   2   0   2   0   0   0   2   0   2   2   0   2   2   0   0   2   0   0   2   2   2   2   2   2   2   2   0   0   0   0   2   0   2   2   2   2   0   0   2   0   2   2   2   2   2   0   2   2   0   2   0   2   2   0   0   2   2   0   2   0   2   2   2   2   0   0   0   0   0   0   0   0   0   0   0   0   0   2   0   0   0   0   0   2   2   0   2   0   0   0   2   0   0   0   0   0   2   2   2   2   0   0   2   0   2   2   2   2   0   0   0   2   0   2   0   2   2   2   2   2   0   0   2   2   0   2   0   0   2   2   2   2   0   0   2   0   0   0   0   2   0   2   2   2   2   2   0   2   0   2   0   2   2   0   0
 MK-4-7                 2   2   0   2   2   2   0   0   0   2   2   0   2   0   2   2   0   0   2   2   0   0   2   2   2   2   2   0   0   0   2   0   2   2   2   0   2   0   2   2   2   2   0   2   0   2   0   2   0   0   0   2   0   2   2   0   2   2   0   0   2   0   0   2   2   2   2   2   2   2   2   0   0   0   0   2   0   2   2   2   2   0   0   2   2   2   2   2   2   2   0   2   2   0   2   0   2   2   0   0   2   2   0   2   0   2   2   2   2   0   0   0   0   0   2   0   0   0   0   0   0   0   2   2   0   0   2   0   2   2   0   2   0   0   0   2   0   0   0   0   0   2   2   2   2   0   0   2   0   0   2   2   2   0   2   0   2   0   2   0   2   2   0   2   2   0   0   2   2   0   2   2   0   2   2   2   2   0   0   2   0   2   0   0   2   0   2   2   2   0   2   2   2   0   2   0   2   2   0   0
 MK-4-8                 2   2   0   2   2   2   0   0   0   2   2   0   2   0   2   2   0   0   2   2   0   0   2   2   2   2   2   0   0   0   2   0   2   2   2   2   2   0   2   2   2   2   0   2   0   2   0   2   0   0   0   2   0   2   2   0   2   2   0   0   2   0   0   0   2   2   2   2   2   2   2   0   2   0   0   2   0   2   2   2   0   0   0   2   2   2   2   2   2   2   0   2   2   0   2   0   2   2   0   0   2   2   2   2   0   0   2   2   2   0   0   0   0   0   2   0   0   0   0   0   0   0   2   2   0   0   2   2   2   2   2   2   0   0   0   0   0   0   0   0   0   2   2   0   2   0   2   2   0   0   2   2   2   0   2   0   2   0   2   0   2   2   0   0   2   0   0   0   0   0   2   2   0   2   2   2   2   0   0   2   0   2   0   2   2   0   2   2   2   0   2   2   2   0   0   0   2   2   0   0
 MK-4-9                 2   2   0   2   2   2   0   0   0   2   2   0   0   0   2   2   0   0   2   2   0   0   2   2   2   2   2   0   0   0   2   0   2   2   2   2   2   0   2   2   2   2   0   2   0   2   0   2   0   0   0   2   0   2   2   0   2   0   0   0   2   0   0   0   2   2   2   2   2   2   2   0   2   0   0   2   0   2   2   2   0   0   0   2   2   0   0   2   2   2   2   2   2   0   2   0   2   2   0   2   2   2   0   2   0   0   2   2   2   0   0   0   0   0   2   0   0   0   2   0   0   0   2   2   0   0   2   2   0   2   2   2   0   0   0   0   0   0   0   0   2   2   2   0   2   0   2   2   0   0   2   2   2   0   2   0   0   2   2   0   2   2   0   0   2   0   0   0   0   0   2   2   0   0   2   2   2   0   0   0   0   2   0   2   2   0   2   2   2   0   0   2   2   0   0   2   0   2   0   2
 MK-4-10                2   0   0   2   2   2   0   0   0   2   2   0   0   0   2   0   0   0   2   2   2   0   2   0   2   2   2   0   0   0   2   0   2   2   2   2   2   0   2   2   2   2   0   2   0   2   0   2   0   0   0   2   0   2   2   0   2   0   0   0   2   0   0   0   0   2   2   2   2   2   2   0   2   0   0   2   0   2   2   2   0   0   2   2   2   0   0   2   2   2   2   0   2   0   0   0   2   2   0   0   2   2   0   2   0   0   2   2   2   0   0   0   0   0   2   0   0   0   2   0   0   0   2   2   0   0   2   2   0   2   2   2   0   0   0   0   0   0   2   0   2   2   2   0   2   0   2   2   0   0   2   2   2   0   2   0   0   0   2   0   2   2   0   0   2   2   0   0   0   0   2   2   0   0   2   0   2   0   0   0   0   2   0   2   2   0   2   2   2   0   0   2   2   0   0   2   0   2   0   2
 MK-4-11                0   0   0   2   2   2   0   0   0   2   2   0   0   0   2   0   0   2   0   2   2   0   2   0   2   2   2   0   0   2   2   0   0   2   2   2   2   0   2   2   2   2   0   2   0   2   0   2   0   0   0   2   0   0   2   0   2   0   0   0   2   0   0   0   0   2   2   2   2   2   2   0   2   0   0   2   0   2   2   2   0   0   2   2   2   0   0   2   2   2   2   0   2   0   0   0   2   2   0   0   0   0   0   2   0   0   2   0   2   0   0   0   0   0   2   2   0   2   2   0   0   0   2   2   0   2   2   2   0   2   0   2   2   0   0   0   0   0   2   0   2   2   2   0   2   0   2   2   0   0   2   2   2   0   2   0   0   0   2   2   2   2   0   0   2   2   0   0   0   0   2   2   0   0   2   0   2   0   0   0   0   2   0   2   2   0   2   2   2   0   0   2   2   0   0   2   0   2   0   2
 MK-4-12                0   0   0   2   2   2   0   2   0   2   2   0   0   0   0   0   0   2   0   2   2   0   2   0   2   2   2   0   0   2   2   0   2   2   2   2   2   0   2   0   2   2   2   0   2   2   0   0   0   0   0   2   0   0   2   0   2   0   0   0   2   0   0   2   0   0   2   2   2   2   0   0   2   0   0   2   0   2   2   2   0   2   0   2   2   0   0   2   2   2   2   0   2   0   0   0   2   0   0   0   0   0   0   2   2   0   0   0   2   0   0   0   0   0   2   2   0   2   2   0   2   2   2   2   0   2   2   0   0   2   0   2   0   0   0   0   2   0   2   0   2   0   2   0   2   0   2   2   0   0   2   2   0   2   2   0   0   0   2   2   2   2   0   0   2   2   0   0   0   0   2   2   0   0   2   0   2   0   0   0   0   2   0   2   2   2   2   2   2   0   2   2   2   2   0   2   2   2   0   2
 MK-4-13                0   0   0   2   2   2   0   2   0   2   2   0   2   0   0   0   0   2   0   2   0   0   2   0   2   2   2   0   0   2   2   0   2   2   2   0   2   0   2   0   2   2   2   0   2   2   0   0   0   0   0   2   0   0   2   0   2   2   2   0   2   0   0   2   0   0   2   2   2   2   0   0   2   0   0   0   2   2   2   2   2   2   0   2   2   0   0   2   2   2   2   0   2   0   0   0   2   0   0   0   0   0   0   2   2   0   0   0   2   0   0   0   0   0   2   2   0   2   2   0   2   2   2   2   0   2   2   0   0   2   0   2   0   0   0   0   2   0   0   0   2   0   2   0   0   0   2   0   2   0   2   0   0   2   2   0   2   0   2   2   2   2   0   0   2   0   0   2   0   0   2   2   0   0   2   0   2   0   0   0   0   2   2   2   2   2   2   2   0   0   2   0   2   2   2   2   2   2   0   2
 MK-4-14                0   0   0   2   2   0   0   2   0   2   2   0   2   0   0   0   0   2   0   2   0   0   2   0   2   2   2   0   0   0   2   0   2   0   2   0   2   0   2   2   2   2   2   0   2   2   0   0   0   0   0   2   2   0   2   0   2   0   2   0   2   0   0   2   0   0   2   2   2   2   0   0   2   2   0   0   2   2   2   2   2   2   0   2   2   0   0   2   2   2   2   0   2   0   0   0   2   0   0   0   0   0   0   2   2   0   0   0   2   0   0   2   2   0   2   0   0   2   2   0   2   2   2   2   0   2   2   0   0   2   0   2   0   0   2   0   2   0   0   0   0   0   2   0   0   0   2   0   2   0   2   0   0   0   2   0   2   0   0   2   2   2   0   0   2   0   0   2   0   0   2   2   2   2   2   0   2   0   2   0   0   2   2   2   0   2   2   2   0   0   2   2   2   2   2   2   2   2   0   2
 MK-4-15                0   0   0   2   2   0   0   2   0   2   2   0   2   0   0   2   0   2   0   0   0   0   2   0   2   2   2   0   0   0   2   0   2   0   2   0   2   2   2   2   2   2   2   0   2   2   0   0   0   0   0   2   2   0   2   0   2   0   2   0   2   0   0   2   0   0   2   2   2   2   0   0   2   2   2   0   2   2   2   2   2   2   0   2   2   0   0   2   2   2   2   0   2   0   0   0   2   0   0   2   0   0   0   0   2   0   0   0   2   0   0   2   2   0   2   0   0   2   2   0   2   0   2   2   0   2   2   0   0   2   0   2   0   0   2   0   2   2   0   0   0   0   2   0   0   0   2   0   2   0   2   0   0   2   2   0   2   0   0   2   2   2   0   0   2   0   0   0   0   0   2   2   2   2   2   0   2   0   2   0   0   2   2   2   0   2   2   2   0   2   2   2   2   2   2   2   2   2   0   2
 MK-4-16                0   0   0   2   2   0   0   2   0   2   2   0   2   0   0   2   0   2   0   0   0   0   2   0   2   2   2   0   0   0   2   0   2   0   2   0   2   2   2   2   2   2   2   0   2   2   0   0   0   0   2   2   2   0   0   0   2   0   2   0   2   0   0   2   0   0   2   2   2   2   0   0   2   2   2   0   2   0   2   0   2   2   0   2   2   0   0   2   2   2   0   2   0   0   0   2   2   0   0   2   0   0   0   0   2   0   0   2   2   0   0   2   2   0   2   0   0   2   0   0   2   2   2   2   2   2   2   0   0   2   0   2   0   0   2   0   2   2   0   0   0   0   0   0   0   0   2   0   2   0   2   0   0   2   2   2   2   2   0   2   2   0   0   0   2   0   0   0   0   0   2   2   2   2   2   0   2   0   2   2   2   2   2   2   0   2   2   0   0   2   2   2   2   2   2   2   0   2   0   2
 MK-5-1                 2   0   0   2   2   0   0   2   2   0   0   0   0   0   2   2   2   0   2   2   0   0   2   0   0   2   2   0   2   0   2   0   0   2   2   2   0   2   2   2   0   0   0   0   2   0   0   0   0   0   2   0   0   2   0   0   0   2   2   2   0   0   2   2   2   2   0   0   0   0   2   0   0   2   2   0   0   0   2   2   2   2   0   0   2   0   2   2   2   0   2   2   2   0   0   2   0   2   2   2   2   2   0   2   2   0   0   2   0   2   2   0   0   0   0   2   2   0   2   2   2   2   0   2   2   2   2   0   2   0   0   2   2   0   2   2   2   2   2   0   0   0   0   0   2   2   2   0   2   0   2   2   2   0   0   2   0   2   2   0   0   0   0   2   2   0   2   2   2   0   0   2   2   2   2   2   0   0   0   0   0   2   0   0   2   2   2   0   2   0   0   2   0   0   2   2   0   2   0   2
 MK-5-2                 2   0   0   2   2   0   0   2   2   2   0   0   0   0   2   2   2   0   2   2   0   0   2   0   0   2   2   2   2   0   2   0   0   2   2   2   0   2   2   2   0   0   0   0   2   0   0   0   0   0   2   0   0   2   0   0   0   0   2   2   0   0   2   2   2   0   0   0   2   0   0   0   0   2   2   0   0   2   2   2   2   2   0   0   2   0   2   2   2   0   2   2   2   0   0   2   0   2   2   2   2   2   0   2   2   0   0   2   0   2   2   0   0   0   0   2   2   0   2   2   2   2   0   2   2   2   2   2   2   0   0   2   2   0   2   2   2   2   2   0   0   0   0   0   0   2   0   0   2   0   2   2   2   2   0   2   0   2   2   0   0   0   0   2   2   0   0   2   2   0   0   2   2   2   0   2   0   0   0   0   0   2   0   0   2   2   2   0   2   0   0   2   0   0   2   2   0   2   2   0
 MK-5-3                 2   0   0   2   2   0   2   0   2   2   0   0   0   0   2   2   2   0   0   2   0   0   2   0   0   2   2   2   2   0   0   0   0   2   2   2   0   0   0   0   0   0   0   0   0   0   2   0   0   0   2   0   0   2   0   0   0   0   2   2   0   0   2   2   0   0   2   0   2   0   0   0   2   2   2   0   0   2   0   2   2   2   0   0   2   0   2   2   2   0   2   2   2   2   2   0   0   0   2   2   2   2   0   2   2   0   2   2   0   2   2   0   0   0   0   2   2   0   2   2   2   2   0   2   2   0   2   2   2   0   2   0   2   0   2   2   2   2   2   0   0   0   0   0   0   2   0   0   2   0   2   2   2   2   0   2   0   2   2   0   2   0   0   2   2   0   0   2   2   2   0   2   2   2   0   2   0   0   0   0   0   2   0   0   2   2   2   0   2   0   0   2   0   0   2   2   0   0   2   0
 MK-5-4                 2   0   0   2   2   0   2   0   0   2   0   0   0   0   2   2   2   0   2   2   0   0   2   0   0   2   2   2   2   2   0   0   0   2   2   2   0   0   0   0   0   0   0   0   0   2   2   0   0   0   2   0   0   2   0   0   0   0   2   2   0   0   2   2   0   0   2   0   2   0   0   2   2   2   2   0   0   2   0   2   2   2   0   0   2   0   2   2   2   0   0   2   2   2   2   0   0   0   2   2   2   2   0   0   2   0   2   2   2   0   2   2   0   0   0   2   0   0   2   2   2   2   0   0   2   0   2   2   2   0   2   0   0   0   0   2   2   2   0   0   0   0   0   0   0   2   0   0   2   2   2   2   2   2   0   2   0   2   2   0   2   0   0   2   2   0   0   2   2   2   0   2   2   2   0   2   0   2   0   0   0   2   0   0   2   2   2   0   2   0   0   0   0   0   2   2   0   2   0   0
 MK-5-5                 0   0   0   2   0   0   2   0   0   2   0   0   0   2   2   2   2   0   2   2   0   0   2   0   0   2   2   2   2   2   0   0   0   2   2   0   0   0   0   0   0   2   0   0   0   2   2   0   0   0   2   0   0   2   0   0   0   0   2   2   2   0   0   2   0   0   2   0   2   0   0   2   2   2   2   0   0   2   0   2   2   2   0   0   2   0   2   2   2   0   2   2   2   2   0   0   0   0   2   2   2   0   0   0   0   0   2   2   2   0   2   2   0   0   0   2   0   0   2   0   2   2   0   0   2   0   2   2   2   0   2   0   0   0   0   2   2   2   2   0   0   0   0   0   0   2   0   2   2   2   2   2   2   0   0   2   0   2   2   0   2   0   0   2   2   0   0   2   0   2   0   0   2   2   0   2   0   2   0   0   0   2   0   2   2   2   2   0   2   0   0   0   0   0   2   2   0   2   0   0
 MK-5-6                 0   0   0   2   0   0   2   0   0   2   2   0   2   2   2   2   2   0   2   2   0   0   2   0   0   2   2   2   2   2   2   0   0   2   2   0   0   2   0   0   2   2   0   2   0   2   0   0   0   0   2   0   0   2   0   0   0   0   2   2   2   0   0   2   0   0   2   0   2   0   0   2   2   2   2   0   0   2   0   2   2   2   0   0   2   0   2   2   0   0   0   2   0   2   0   0   0   2   2   2   2   0   0   0   0   0   0   2   2   0   2   2   0   0   0   2   0   0   0   0   2   2   0   0   0   0   2   0   2   0   2   0   0   0   0   2   2   0   2   0   0   0   0   0   0   2   0   2   2   2   2   2   2   0   0   2   0   2   2   0   2   0   0   2   2   0   0   2   0   2   0   2   2   2   0   0   0   2   0   0   0   2   0   2   2   2   0   0   2   0   0   0   0   0   2   0   0   2   0   0
 MK-5-7                 0   0   0   2   0   0   2   0   0   2   2   0   2   2   2   2   2   0   2   2   2   0   2   0   2   2   2   0   2   2   2   0   0   2   2   0   0   2   0   0   2   2   2   2   0   2   0   0   0   0   2   0   0   0   0   0   0   0   2   2   0   2   0   2   0   2   2   0   2   0   0   2   2   0   2   0   0   2   0   2   2   0   0   0   2   0   2   2   0   0   0   2   0   2   0   0   2   2   2   2   2   0   0   0   0   0   2   2   2   0   2   2   0   0   0   0   2   0   0   0   2   2   0   0   0   0   2   0   2   2   2   0   0   0   0   0   2   0   2   0   0   0   0   0   0   2   0   2   2   2   2   2   2   0   0   2   0   2   2   0   2   2   0   2   2   0   0   0   0   2   2   2   2   2   0   2   0   2   0   2   0   2   0   2   2   2   0   0   2   0   0   0   0   0   2   0   0   2   0   0
 MK-5-8                 0   0   0   2   0   0   2   0   2   2   2   0   2   2   0   2   2   0   0   2   2   0   2   0   2   2   2   0   2   2   2   0   0   2   0   0   0   0   0   0   2   2   2   2   0   2   2   0   0   0   0   0   0   0   0   0   0   2   2   2   0   2   0   2   2   2   2   0   2   0   0   2   2   0   2   2   0   2   0   2   2   0   0   0   2   2   2   2   0   0   2   2   0   0   0   0   2   2   2   2   2   0   0   0   0   0   2   2   2   0   2   2   2   0   0   0   2   2   0   0   2   2   0   0   0   0   2   0   2   2   2   0   0   0   0   2   2   0   2   2   2   0   2   0   0   2   0   2   2   2   2   2   2   0   0   2   0   2   2   0   2   2   0   2   2   0   0   0   0   2   2   2   2   2   0   2   0   2   0   2   0   2   0   0   2   2   0   0   2   0   0   2   0   0   2   0   0   2   0   0
 MK-5-9                 0   0   2   2   0   0   2   0   2   2   2   0   0   2   0   2   2   0   0   2   2   0   2   0   2   2   2   0   0   2   2   0   0   2   0   2   0   2   0   0   2   2   2   2   0   2   2   0   0   0   0   0   2   0   2   2   0   2   2   2   0   0   2   2   2   2   2   2   2   0   0   2   2   2   2   2   0   2   0   2   2   0   2   0   0   2   2   2   2   0   2   2   0   0   0   0   2   2   2   2   2   0   0   0   0   0   2   2   2   2   2   2   0   0   0   0   2   0   0   0   2   2   0   0   0   0   2   0   2   2   2   0   2   0   0   2   2   0   2   2   2   0   2   0   0   2   0   2   2   2   2   2   2   0   0   2   0   2   2   0   2   2   0   2   2   0   0   0   2   0   2   2   2   0   0   2   0   2   0   2   0   2   0   2   0   2   0   0   2   0   0   2   0   0   2   0   0   0   0   0
 MK-5-10                0   0   2   2   0   0   2   0   2   2   0   0   0   2   0   2   2   0   0   2   2   0   2   0   2   2   2   0   0   2   2   0   0   2   0   2   0   0   0   2   2   2   2   2   0   2   2   0   0   0   0   0   2   0   2   2   0   2   2   2   0   0   2   2   2   2   2   2   2   0   0   2   2   2   2   2   0   2   2   2   2   0   2   0   2   2   0   2   2   0   2   2   0   0   0   0   0   0   2   2   2   0   2   0   0   0   2   2   0   2   2   2   0   0   0   0   2   0   0   0   2   2   0   0   0   0   2   0   2   2   2   0   2   0   0   2   2   0   2   2   2   0   2   0   0   2   0   2   2   0   2   2   2   0   0   2   0   2   2   0   2   2   0   2   2   0   0   0   2   0   2   2   2   0   0   2   0   2   0   2   0   2   0   2   0   2   0   0   2   0   0   2   0   0   2   0   0   2   0   0
 MK-5-11                0   0   2   2   0   0   2   0   2   2   0   0   0   2   0   2   2   0   0   2   2   0   2   0   0   2   0   0   0   2   2   0   0   2   2   2   0   0   0   2   2   2   0   2   2   2   2   0   0   0   0   0   2   0   2   2   0   2   2   2   0   0   0   2   2   2   2   2   2   0   0   2   2   2   2   2   0   2   2   2   2   0   2   0   2   2   0   2   2   0   2   2   0   2   0   0   0   0   2   2   2   0   2   0   0   0   0   2   0   2   2   2   0   2   0   0   2   0   0   2   2   2   0   0   2   0   2   0   2   2   0   0   2   0   0   2   2   0   2   2   2   0   2   0   0   0   2   2   2   0   2   0   2   0   0   2   0   2   2   0   0   2   0   2   2   0   0   0   2   0   2   0   2   0   0   2   0   2   0   2   0   2   0   2   2   2   0   0   2   0   0   2   0   0   2   0   0   2   0   0
 MK-5-12                0   0   2   2   0   0   2   0   2   2   0   0   0   2   2   2   2   0   0   2   2   0   2   0   0   2   0   0   0   0   2   0   0   2   2   2   0   0   0   2   2   2   0   2   2   2   2   2   0   0   0   0   2   0   2   2   0   2   2   0   0   0   0   2   2   2   2   2   2   0   0   2   2   2   2   0   0   2   2   0   2   0   2   0   2   2   0   2   2   2   2   2   0   2   0   0   0   0   2   2   0   0   2   0   0   2   0   2   0   2   2   2   0   2   0   0   2   0   0   2   2   0   0   0   2   2   2   0   0   2   2   0   2   0   0   0   2   0   2   0   2   0   2   0   0   0   2   2   0   0   2   0   2   2   0   2   0   2   2   0   0   2   0   2   2   0   0   0   2   0   2   2   2   0   0   2   0   2   0   2   0   2   0   2   2   2   0   0   2   0   0   2   0   0   2   0   0   2   0   0
 MK-5-13                0   0   2   2   0   0   2   0   2   2   0   0   0   2   2   2   2   0   0   0   2   2   2   0   0   2   0   0   0   0   2   0   0   2   2   2   0   0   0   2   2   0   0   2   2   2   2   2   0   0   0   2   2   0   2   2   0   2   2   0   0   0   2   0   2   2   0   2   2   0   0   0   2   2   2   0   0   0   2   0   2   0   2   0   2   2   0   2   2   2   2   2   0   2   0   0   0   0   0   2   0   0   2   0   0   2   0   2   0   0   2   2   0   2   2   0   2   0   0   0   0   0   0   0   2   2   2   0   0   2   2   0   2   0   0   0   2   0   2   0   2   0   2   2   0   0   2   2   0   0   2   0   2   2   0   2   0   2   2   2   0   2   2   2   2   0   0   0   2   2   2   2   2   0   0   2   0   2   0   2   0   2   2   2   2   2   0   0   2   0   0   2   2   0   2   0   0   0   0   0
 MK-5-14                0   2   2   2   0   0   2   0   2   2   2   0   0   2   2   2   2   0   0   0   2   2   0   0   0   2   0   0   0   2   0   0   0   2   2   2   0   0   0   2   2   0   0   2   2   2   2   2   0   0   0   2   2   0   2   2   0   0   2   0   0   0   2   0   2   2   0   2   2   0   0   0   2   2   2   0   0   0   2   0   2   0   2   0   2   2   0   2   2   0   2   2   0   2   0   0   0   0   2   2   0   0   2   0   0   2   0   2   0   0   2   2   0   2   0   0   2   0   2   0   2   0   0   0   2   0   2   0   0   2   2   0   2   0   0   0   2   0   2   0   2   0   2   2   0   0   2   0   0   0   2   0   2   2   2   2   0   2   2   2   0   2   2   0   2   0   0   0   2   2   2   2   2   0   0   2   0   2   0   0   0   2   2   2   2   2   0   0   2   2   0   2   0   2   2   0   0   2   0   0
 MK-5-15                0   2   2   2   0   0   2   0   2   2   2   0   0   2   2   2   2   0   0   0   2   2   0   0   0   2   0   0   0   2   0   0   0   2   2   2   0   0   0   2   2   0   2   2   2   2   2   2   0   0   0   2   2   0   2   2   0   0   2   0   0   0   2   2   2   2   0   2   2   0   0   0   2   2   2   0   0   0   2   0   2   0   2   0   2   2   2   2   0   0   0   2   0   2   0   0   0   2   2   2   0   0   2   0   0   2   0   2   0   0   2   2   0   2   0   0   2   0   2   0   2   0   0   0   0   0   2   0   0   2   2   0   2   0   0   0   2   2   2   0   2   0   2   0   0   0   2   0   0   0   2   0   2   2   2   2   0   2   2   2   0   2   2   0   2   0   0   0   2   2   2   0   2   0   0   2   0   2   0   0   0   2   2   0   2   2   0   0   2   2   0   2   2   2   2   0   0   2   0   0
 MK-5-16                0   2   2   2   0   0   2   0   2   2   2   0   0   2   2   2   2   0   0   0   2   2   0   0   0   2   0   0   2   2   2   0   0   2   2   2   2   0   0   2   2   0   2   0   2   2   2   2   0   0   0   2   2   2   2   2   0   0   2   0   0   0   2   2   2   2   0   2   2   0   2   0   2   2   2   0   0   0   2   0   2   0   0   0   2   2   2   2   2   0   2   2   0   2   0   2   0   0   2   2   0   0   2   0   0   2   0   2   2   0   2   0   0   2   0   0   2   0   2   0   2   0   0   0   0   0   2   0   0   0   2   0   2   2   0   0   2   2   2   0   2   0   2   0   0   0   2   0   0   0   2   0   2   2   2   2   2   2   2   2   0   2   2   0   2   0   0   0   2   2   2   0   2   0   0   2   0   2   0   0   0   0   2   0   2   2   0   0   2   2   0   2   0   0   2   0   0   2   0   0
 MK-6-1                 0   2   0   2   0   2   2   2   0   2   0   0   2   0   2   0   0   2   0   0   0   2   0   0   0   0   2   0   2   0   2   0   0   2   0   2   2   0   2   2   2   2   2   0   2   2   0   0   0   2   0   2   2   0   0   2   2   0   2   0   2   0   2   2   0   2   0   0   2   0   0   0   2   0   2   0   2   0   2   0   2   0   0   0   0   0   2   0   0   0   2   2   2   2   0   2   0   2   0   2   0   0   0   2   2   2   2   2   0   2   0   2   2   2   2   2   0   2   2   0   0   2   0   2   2   2   0   2   2   2   0   0   2   0   2   2   0   2   0   2   2   2   2   2   2   2   0   2   2   0   2   2   0   2   2   0   2   2   0   0   0   2   2   0   0   0   0   0   0   0   2   2   0   0   2   2   0   2   2   2   0   2   0   0   0   0   2   0   2   2   2   0   0   2   2   2   2   2   0   0
 MK-6-2                 0   2   0   0   0   2   0   2   0   2   2   2   2   0   2   0   0   2   0   0   0   2   0   0   0   0   2   0   2   0   2   2   0   2   0   2   2   0   2   2   2   2   2   0   2   2   0   0   0   2   0   2   2   0   0   2   2   2   2   0   0   0   0   2   0   2   0   0   2   0   0   0   2   0   2   0   2   0   2   0   2   2   0   0   0   0   2   0   0   0   2   2   2   2   0   2   0   0   0   2   0   0   2   2   2   2   2   2   0   2   0   2   2   2   2   2   0   2   2   2   0   2   0   2   2   0   0   2   2   0   0   0   2   0   2   2   0   2   0   2   2   2   2   2   2   2   0   2   2   0   2   2   0   2   2   0   2   2   0   0   0   2   0   0   0   0   0   2   0   0   2   0   0   2   2   2   0   2   2   2   0   2   0   0   0   0   2   0   2   2   2   0   0   2   2   2   2   2   0   0
 MK-6-3                 0   2   0   0   2   2   0   2   0   2   2   2   2   0   2   0   0   2   0   0   0   2   0   0   0   0   2   0   2   0   2   2   0   2   0   2   2   0   2   2   2   0   2   0   2   2   0   0   0   2   0   2   2   2   0   2   2   2   2   0   0   0   0   2   0   2   0   0   2   0   0   0   0   0   2   0   2   2   2   2   2   0   0   0   0   0   2   0   0   0   2   2   2   2   0   2   2   0   2   2   0   0   2   0   2   2   0   2   0   2   0   2   0   2   0   2   0   2   2   2   0   2   0   0   2   0   0   0   2   0   0   0   2   0   2   2   0   2   0   0   2   2   2   2   0   2   0   2   2   0   2   2   0   2   2   0   2   2   0   0   0   0   0   0   0   0   0   2   2   0   2   0   0   2   2   2   0   2   2   2   0   2   0   0   0   0   0   0   2   2   2   0   0   2   2   2   2   2   0   0
 MK-6-4                 0   2   0   0   2   2   0   2   0   2   2   2   2   2   2   0   0   2   0   0   0   2   0   0   0   0   0   0   2   0   2   2   0   0   0   2   2   0   2   2   2   2   2   2   2   0   0   0   0   2   0   2   2   2   0   2   2   2   2   0   0   0   0   2   0   2   0   0   2   0   0   2   0   0   2   0   2   0   2   2   2   0   0   2   0   0   2   2   0   0   2   2   2   2   0   2   2   0   2   2   0   0   2   0   2   2   0   2   0   2   0   2   0   0   0   2   0   0   2   2   0   2   0   0   0   0   0   0   2   0   0   0   2   0   2   0   0   2   0   0   2   2   2   2   0   2   0   0   2   0   2   2   0   2   2   0   2   0   0   0   0   2   0   0   0   0   0   2   2   0   2   0   0   0   2   2   0   2   2   2   2   2   0   0   0   0   0   0   2   2   0   0   0   2   2   2   2   2   0   0
 MK-6-5                 0   0   0   0   2   2   0   2   0   2   2   2   2   2   2   0   0   2   2   0   0   2   2   0   0   0   0   0   2   0   2   2   0   0   0   2   0   0   2   2   2   2   2   2   0   2   0   0   0   2   2   2   2   2   0   2   2   2   2   0   0   2   2   2   0   2   0   0   0   2   0   2   0   2   2   0   2   2   2   2   2   2   0   2   0   0   0   2   0   0   2   2   2   2   0   2   2   0   0   2   0   2   2   2   2   0   0   2   0   2   0   2   2   2   0   2   0   2   0   2   0   2   0   0   0   0   0   0   2   0   0   0   2   0   2   0   0   2   0   0   2   2   2   2   0   2   0   0   2   0   2   2   0   2   2   0   2   0   0   0   0   2   0   0   0   0   0   2   2   2   2   0   0   0   0   2   0   2   2   2   0   2   0   0   0   0   0   2   0   2   0   2   0   2   2   2   0   2   0   0
 MK-6-6                 0   0   0   0   2   2   0   2   0   2   2   2   2   2   2   0   0   2   2   0   2   2   2   0   2   0   0   0   2   2   2   2   0   0   0   2   0   0   2   0   2   0   2   2   0   2   0   0   0   2   0   2   2   2   2   2   2   2   2   0   0   0   0   2   0   2   0   0   0   2   0   2   0   2   0   0   2   0   2   2   2   2   0   2   0   0   0   2   0   0   2   2   2   0   0   2   2   0   0   2   0   2   2   2   2   0   0   2   0   0   0   2   2   2   0   2   0   2   0   2   2   2   0   0   0   0   0   0   2   0   0   0   0   0   2   0   0   2   0   0   2   2   2   2   0   2   0   0   2   0   2   2   0   2   2   0   2   0   0   0   0   2   0   0   0   0   0   2   2   2   2   2   0   0   0   2   0   2   2   2   0   2   0   0   0   2   0   2   0   2   2   2   0   2   2   2   0   2   0   0
 MK-6-7                 2   0   0   0   2   2   0   2   2   2   2   2   0   2   2   0   0   2   0   0   2   0   2   0   2   0   0   0   2   2   2   2   0   0   0   2   0   0   2   0   0   0   2   2   0   2   0   0   0   2   0   2   2   2   2   2   0   2   0   0   0   0   0   2   0   2   0   0   0   2   0   2   0   2   0   0   0   0   2   2   2   2   0   2   2   0   0   2   0   0   2   2   2   0   0   2   2   0   0   2   0   2   0   2   2   0   0   2   0   0   0   2   2   2   0   2   0   0   0   2   2   2   0   0   0   0   0   0   2   0   0   0   0   0   2   0   0   2   0   0   2   2   2   2   0   2   0   0   2   0   2   2   2   0   2   2   2   0   0   0   0   0   0   0   0   0   0   2   2   2   2   2   0   0   0   2   0   2   2   2   0   2   0   2   0   2   0   2   0   0   2   2   2   2   2   2   0   2   0   0
 MK-6-8                 2   0   0   0   2   2   0   2   2   2   2   2   0   2   2   0   0   0   0   0   2   0   2   0   2   0   0   0   2   2   2   2   0   0   0   2   0   0   2   0   0   0   0   2   2   2   0   2   2   2   0   2   2   2   2   2   0   2   0   0   0   0   0   2   0   2   0   2   0   2   0   2   0   2   0   0   0   0   2   2   2   2   0   2   2   0   0   2   2   0   2   2   2   0   0   2   0   0   0   2   0   2   0   2   2   0   0   2   0   0   0   2   2   2   0   2   0   0   0   2   2   2   0   0   0   2   0   0   2   0   0   0   0   0   2   0   0   2   0   2   2   2   2   2   0   2   2   0   2   0   2   2   0   0   2   2   2   0   0   0   0   0   0   0   0   0   0   2   2   2   0   2   0   0   0   2   0   2   2   2   0   2   0   2   0   2   0   2   0   0   2   2   0   2   2   2   2   2   0   0
 MK-6-9                 2   0   2   0   2   0   0   2   2   2   0   2   0   2   2   0   0   0   0   0   2   0   2   0   2   0   0   0   2   2   2   0   0   0   0   2   0   0   0   0   0   0   0   2   2   2   0   0   2   2   0   2   2   2   2   0   0   2   0   0   0   0   2   2   0   2   0   2   0   2   0   2   0   2   0   0   0   0   2   2   2   2   0   2   2   0   0   2   2   0   2   2   2   0   0   2   0   0   0   2   0   2   0   2   2   0   0   2   0   0   0   2   2   2   0   2   0   2   0   2   2   2   0   0   0   2   0   0   2   0   2   0   0   2   2   2   2   0   2   2   2   2   2   2   0   2   2   0   2   0   2   2   0   0   2   2   2   0   0   0   0   0   2   0   0   0   2   2   2   2   0   2   0   0   2   2   0   2   2   0   0   2   0   2   0   2   0   2   0   0   2   2   0   2   2   2   2   2   0   0
 MK-6-10                2   0   2   0   2   0   0   2   2   2   0   0   0   0   2   0   0   0   0   0   2   0   2   2   2   0   0   0   2   2   2   0   0   0   0   2   0   0   0   0   0   0   0   2   2   2   0   0   2   2   0   2   2   2   0   0   0   2   2   0   0   0   0   2   0   2   0   2   0   2   0   2   0   0   0   0   0   0   2   2   2   2   0   2   2   0   0   2   2   0   2   0   0   0   0   2   2   0   0   2   0   2   0   2   2   0   0   2   0   0   0   2   2   2   0   2   0   2   0   2   2   2   0   2   0   2   0   0   2   0   2   0   0   2   2   2   2   0   2   2   2   2   2   2   0   2   0   0   2   0   2   2   2   0   0   2   2   0   0   0   0   0   2   2   0   0   2   2   2   2   0   2   0   0   2   0   0   2   2   0   0   2   0   2   0   2   0   2   0   0   2   2   0   2   2   2   2   2   2   0
 MK-6-11                2   0   2   0   0   0   0   2   2   2   0   0   2   0   2   2   0   0   0   0   2   0   2   2   2   0   0   0   2   2   2   0   2   0   0   2   0   0   0   0   0   0   0   2   2   2   0   0   2   2   0   2   2   2   0   0   2   0   2   0   0   0   0   2   0   2   0   0   0   2   0   0   0   0   0   0   0   0   2   2   2   2   2   2   0   0   0   2   2   0   2   0   0   0   2   2   2   0   2   2   2   2   0   2   0   0   0   2   0   0   0   2   2   0   0   2   0   2   0   0   2   2   0   2   0   2   0   0   2   0   2   0   2   2   2   2   0   0   2   2   2   0   2   2   0   2   0   0   2   0   2   2   2   0   0   2   0   0   0   0   0   0   2   2   0   2   2   2   2   2   0   2   0   0   2   0   0   2   2   0   0   2   0   2   0   0   0   2   0   0   2   2   2   2   2   2   2   2   2   0
 MK-6-12                2   0   2   0   2   0   0   2   2   2   0   0   2   0   2   2   0   0   0   0   2   0   2   2   0   0   0   0   0   0   0   0   2   0   0   0   0   0   0   0   0   0   0   2   2   0   0   2   2   0   0   2   2   0   0   2   0   0   2   0   0   0   0   2   0   2   0   0   2   2   0   2   0   0   0   0   0   0   2   2   2   2   2   2   0   0   0   2   2   0   2   0   0   0   0   2   2   0   2   0   2   2   0   2   0   0   2   2   2   2   2   2   2   0   0   2   0   2   0   0   2   2   0   2   0   2   0   0   2   0   0   0   2   2   2   2   0   0   0   0   2   0   2   2   0   2   0   0   2   0   2   2   2   0   0   2   0   0   0   0   0   0   2   2   0   2   2   2   2   2   2   2   2   0   2   0   0   2   0   0   0   2   0   2   0   0   0   2   0   0   2   2   2   2   2   2   2   2   2   0
 MK-6-13                2   0   2   0   2   0   0   2   2   2   0   0   2   0   2   2   0   0   0   0   2   0   2   2   0   0   0   0   0   0   0   2   2   0   0   0   0   0   0   0   0   0   0   0   2   0   0   2   2   2   0   2   2   0   0   2   0   0   2   0   2   0   0   2   2   2   0   0   2   2   0   2   0   0   0   0   0   0   2   2   0   2   2   0   0   0   0   2   2   0   2   0   0   0   0   2   2   0   2   0   2   2   0   2   0   0   2   0   2   2   2   2   2   0   0   2   0   2   0   0   2   2   0   2   0   2   0   0   2   0   0   0   2   2   2   0   0   0   0   0   2   0   2   2   0   2   0   0   2   2   2   2   2   0   2   2   0   0   0   2   2   0   2   2   2   2   2   2   2   2   2   2   0   0   2   0   2   2   0   0   0   2   0   2   0   0   0   2   2   0   2   2   2   2   2   2   2   2   2   0
 MK-6-14                2   0   2   0   2   0   0   0   2   2   0   0   2   0   2   2   0   0   0   0   2   0   2   2   0   0   0   0   0   0   0   2   2   0   0   0   0   0   0   0   0   0   0   0   2   0   0   0   2   2   0   2   2   0   0   2   0   0   2   0   2   0   0   2   2   2   0   0   2   2   0   2   0   0   0   0   2   0   2   2   0   2   2   0   0   0   0   2   2   0   2   0   0   0   0   2   2   0   2   0   2   2   0   2   0   0   2   0   2   2   2   2   2   0   0   2   0   2   2   0   2   2   0   2   0   2   0   2   2   0   0   0   2   2   2   2   0   0   0   2   2   0   2   2   2   2   0   0   0   2   2   2   2   0   2   0   0   0   0   2   2   0   0   2   2   2   2   2   0   2   2   2   0   0   2   2   2   2   0   0   0   2   0   2   0   0   0   0   2   0   2   2   2   2   2   2   2   2   2   2
 MK-6-15                2   0   2   0   2   0   2   0   2   2   0   0   2   0   2   2   0   0   2   0   0   0   2   2   0   0   0   0   0   0   0   2   2   2   0   0   0   0   0   2   0   0   0   0   2   0   0   0   2   2   0   2   0   0   0   2   0   0   2   0   2   0   2   2   2   2   0   0   2   2   0   2   0   0   0   0   2   2   2   0   0   2   2   0   2   0   0   2   2   0   2   0   0   0   0   2   2   0   2   0   2   2   0   0   0   0   2   0   0   2   2   2   2   0   2   2   0   2   2   0   2   2   0   2   0   2   0   2   2   0   0   0   2   2   2   2   0   2   0   2   2   0   2   2   2   2   0   0   0   2   2   2   2   0   2   0   0   2   2   0   2   0   0   2   0   2   2   0   0   2   2   2   0   0   2   2   2   2   0   2   0   2   0   2   0   0   0   0   2   0   2   2   2   2   0   2   2   2   2   2
 MK-6-16                2   2   2   0   2   0   2   0   0   2   0   0   2   0   0   0   2   0   2   0   0   0   2   2   0   0   0   0   0   0   0   2   2   2   2   0   0   0   0   2   0   0   0   0   0   0   2   0   2   2   0   2   0   0   0   2   0   0   2   2   2   0   2   2   2   2   0   0   2   2   0   0   0   0   0   0   0   2   2   0   0   0   2   0   2   0   0   2   2   0   2   0   2   0   2   2   2   0   2   0   2   2   0   2   2   0   2   0   0   2   2   2   2   0   2   2   2   2   2   2   2   0   0   2   0   2   0   2   2   0   0   2   2   2   2   2   0   0   0   2   2   0   2   2   2   2   0   0   0   2   2   0   2   0   2   0   0   2   2   0   2   0   0   2   0   2   2   0   0   2   2   2   0   0   2   2   2   2   0   2   0   0   0   2   0   0   0   0   2   2   2   2   2   2   0   2   0   2   2   2
 
!****************************************** Phenotypic Data **********************************************************
!-100.0 is resevred for missing phenotype
SimulatedTrait1        14.9678   16.1131   15.4981   13.9970   15.7693   16.8436   13.1473   14.0685   14.2835   16.0866   15.8666   15.6298   14.3053   14.7816   14.8011   16.5406   13.8874   15.3787   16.1243   13.2683   14.3876   16.5359   15.5012   15.2668   13.9942   14.6769   14.4282   16.2027   15.8898   16.0356   14.0655   15.0639   15.0493   16.2722   13.4396   15.5078   13.4493   15.6090   14.2233   16.4919   13.8995   16.4198   13.9421   14.4071   16.0341   16.5419   13.5712   15.4858   15.1955   16.0838   14.7404   14.1778   14.6805   15.8587   15.4127   15.1544   14.3362   14.5622   15.8514   14.5796   14.1579   16.2801   15.7537   16.3463   16.0914   16.2395   14.3989   15.3034   14.4666   16.2479   15.5975   13.3473   13.5440   14.7336   15.2726   13.8222   14.5734   16.5377   13.9425   16.3381   14.2552   15.4629   13.8418   14.8819   16.3155   13.9708   15.8664   14.9932   14.2152   14.2042   15.9417   14.8236   14.5480   15.2913   16.3997   15.6201   13.5529   16.0339   13.4820   14.8701   14.8459   16.2868   16.1482   16.4272   16.4888   13.9416   13.9181   15.8977   16.5594   15.4581   15.9297   16.2447   15.1193   13.7169   13.9997   16.0235   15.7210   14.2914   14.3156   15.8171   15.5272   16.7850   16.1534   15.1011   14.2448   14.2841   14.4827   16.9021   15.4933   14.0809   13.3273   16.8118   15.8525   13.9847   13.6837   16.5135   13.9474   15.1644   16.4748   14.8691   15.6134   14.2463   14.1764   15.4618   16.1763   15.4932   13.8423   13.8951   14.6067   14.2935   14.0854   13.9488   16.6183   13.2672   15.7035   14.0687   14.2152   13.6887   15.7444   13.7831   16.5208   15.4816   13.9478   14.0601   13.6762   16.0367   16.6375   16.1942   14.7856   12.8317   15.3166   15.5102   14.0314   15.0270   15.6589   14.5352   15.1239   15.4607   15.0843   14.8555   15.8829   14.3388   13.6859   13.5493   15.8003   14.4562   16.0813   15.6646   15.8448   15.2479   16.2039   15.1696   14.9117   15.2280   16.4740   13.4655   14.8828   16.5322   14.0673   15.8097
SimulatedTrait2        10.4151    9.5526    9.3942   10.3805    9.3734    9.6921   10.4964    9.9546   11.0050    9.4250    8.9688    9.2131   10.6542   10.6926   10.3914    9.5618   10.3313   10.8236    9.5739   10.5229   10.6156    9.4825    9.4673    9.4306   10.6814    9.3137   10.7810    9.4941    9.7228    9.0206   10.2436   10.3707   10.3614    9.4383   10.3800    9.6458   10.4384    9.4065   10.8830    9.6401   10.1543    9.4935   10.6711   10.3392    9.2252    9.1549   10.7280    9.5343    9.3581    9.6191    9.7658   10.3383    9.9323    9.2472   10.4405   10.3235   10.4108   10.4910   10.3930    9.6078   10.1758    9.4390    9.2173    9.2699    8.8837    9.2047   10.2452   10.3074   10.3260    9.8436    9.5975   10.5374   10.7111   10.2721    9.6233   10.1537    9.2665    9.1896   10.2154    9.7573   10.3080   10.3750   10.3986    9.4437    9.4927   10.4242    9.4202    9.2741   10.9237   10.2826    8.9456    9.7590   10.4391    9.6437    9.7801    9.2380   11.0449    9.4931   10.9099    9.6207   10.4910    9.3209    9.6353    9.2546    9.6851    9.9644   10.1804    9.4383    9.9602    9.4255    8.9996    9.3749   10.2727   10.5114   10.7242    9.2545    9.3686   10.8283   10.8341    9.8761   10.3094    9.2465    9.4432    9.5654   10.7378   10.3217   10.2951    9.6482    9.4184   10.5050   10.7767    9.3435    9.8147   10.3052   10.4805    9.9856   10.3325   10.5271    9.7229    9.6361    9.6321   10.7732   10.5454   10.4588    9.7879    9.2572   10.3516   10.7467   10.3690   10.7970   10.8504   10.7274    9.5128   10.4390    9.5941   10.5876   10.6090   10.5098    9.5582   10.5175    9.6282    9.1748   10.4903   10.8193   10.3314    9.6896    9.3872    9.3025    9.1954   10.4755    9.5648    9.4261   10.2554   10.0523    9.4011    9.5551   10.8587   10.3848   10.6353    9.2841   10.1220   10.3501   10.6808   10.2360    8.7759   10.4602    9.5807   10.2475    9.3544    9.2761    9.4231    9.2328    9.4413   10.3814    9.0721    9.9138   10.6661    9.9743   10.4031    9.8272
 
