# Supplementary material for: Inclusive Composite Interval Mapping of QTL by Environment Interactions in Biparental Populations
Source: PLoS One. 2015 Jul 10;10(7):e0132414. doi: 10.1371/journal.pone.0132414 (PMC4498613; doi:10.1371/journal.pone.0132414)
Supplement: S6 File — (ZIP) [file pone.0132414.s006.zip › H=0.8/L1/run_00009.met]

!**********************Note: lines staring with "!" are remarks and will be ignored in the program********************
!*********************************General Information**********************************
!Assuming F1 = P1 x P2, populations available in QTL IciMapping are: 
!  1, P1BC1F1 = P1 x F1, the first backcrossing where P1 is used as the recurrent parent;
!  2, P2BC1F1 = P2 x F1, the first backcrossing where P2 is used as the recurrent parent;
!  3, F1DH, F1-derived doubled haploids; 
!  4, RIL or F1RIL, recombination inbred lines through the repeated selfing of F1;
!  5, P1BC1RIL, recombination inbred lines through the repeated selfing of P1BC1F1;
!  6, P2BC1RIL, recombination inbred lines through the repeated selfing of P2BC1F1;
!  7, F2, the selfing generation of F1;
!  8, F3, the selfing generation of F2;
!  9, P1BC2F1, the second backcrossing where P1 is used as the recurrent parent; 
! 10, P2BC2F1, the second backcrossing where P2 is used as the recurrent parent;
! 11, P1BC2RIL, recombination inred lines through the repeated selfing of P1BC2F1; 
! 12, P2BC2RIL, recombination inred lines through the repeated selfing of P2BC2F1; 
! 13, P1BC1F2, the selfing generation of P1BC1F1; 
! 14, P2BC1F2, the selfing generation of P2BC1F1; 
! 15, P1BC2F2, the selfing generation of P1BC2F1; 
! 16, P2BC2F2, the selfing generation of P2BC2F1; 
! 17, P1BC1DH, P1BC1F1-derived doubled haploids; 
! 18, P2BC1DH, P2BC1F1-derived doubled haploids; 
! 19, P1BC2DH, P1BC2F1-derived doubled haploids; 
! 20, P2BC2DH, P2BC2F1-derived doubled haploids; 
   3      !Mapping Population (see remarks above)
   2      !Mapping Function (1 for Kosambi; 2 for Haldane; 3 for Morgan)
   2      !Marker Space Type (1 for intervals; 2 for positions)
   1      !Marker Space Unit(1 for centiMorgans; 2 for Morgan)
   6      !Number of Chromosomes (or Linkage Groups)
 200      !Size of the mapping population
   2      !Number of environments
 
!***************************************** Chromosomes and Linkage Maps **********************************************
!Chromosome                 NumMarkers
-CH1                        16
-CH2                        16
-CH3                        16
-CH4                        16
-CH5                        16
-CH6                        16
!Linkage map (Marker name followed by position or the interval length)
 MK-1-1                1     0.000
 MK-1-2                1    10.000
 MK-1-3                1    20.000
 MK-1-4                1    30.000
 MK-1-5                1    40.000
 MK-1-6                1    50.000
 MK-1-7                1    60.000
 MK-1-8                1    70.000
 MK-1-9                1    80.000
 MK-1-10               1    90.000
 MK-1-11               1   100.000
 MK-1-12               1   110.000
 MK-1-13               1   120.000
 MK-1-14               1   130.000
 MK-1-15               1   140.000
 MK-1-16               1   150.000
 MK-2-1                2     0.000
 MK-2-2                2    10.000
 MK-2-3                2    20.000
 MK-2-4                2    30.000
 MK-2-5                2    40.000
 MK-2-6                2    50.000
 MK-2-7                2    60.000
 MK-2-8                2    70.000
 MK-2-9                2    80.000
 MK-2-10               2    90.000
 MK-2-11               2   100.000
 MK-2-12               2   110.000
 MK-2-13               2   120.000
 MK-2-14               2   130.000
 MK-2-15               2   140.000
 MK-2-16               2   150.000
 MK-3-1                3     0.000
 MK-3-2                3    10.000
 MK-3-3                3    20.000
 MK-3-4                3    30.000
 MK-3-5                3    40.000
 MK-3-6                3    50.000
 MK-3-7                3    60.000
 MK-3-8                3    70.000
 MK-3-9                3    80.000
 MK-3-10               3    90.000
 MK-3-11               3   100.000
 MK-3-12               3   110.000
 MK-3-13               3   120.000
 MK-3-14               3   130.000
 MK-3-15               3   140.000
 MK-3-16               3   150.000
 MK-4-1                4     0.000
 MK-4-2                4    10.000
 MK-4-3                4    20.000
 MK-4-4                4    30.000
 MK-4-5                4    40.000
 MK-4-6                4    50.000
 MK-4-7                4    60.000
 MK-4-8                4    70.000
 MK-4-9                4    80.000
 MK-4-10               4    90.000
 MK-4-11               4   100.000
 MK-4-12               4   110.000
 MK-4-13               4   120.000
 MK-4-14               4   130.000
 MK-4-15               4   140.000
 MK-4-16               4   150.000
 MK-5-1                5     0.000
 MK-5-2                5    10.000
 MK-5-3                5    20.000
 MK-5-4                5    30.000
 MK-5-5                5    40.000
 MK-5-6                5    50.000
 MK-5-7                5    60.000
 MK-5-8                5    70.000
 MK-5-9                5    80.000
 MK-5-10               5    90.000
 MK-5-11               5   100.000
 MK-5-12               5   110.000
 MK-5-13               5   120.000
 MK-5-14               5   130.000
 MK-5-15               5   140.000
 MK-5-16               5   150.000
 MK-6-1                6     0.000
 MK-6-2                6    10.000
 MK-6-3                6    20.000
 MK-6-4                6    30.000
 MK-6-5                6    40.000
 MK-6-6                6    50.000
 MK-6-7                6    60.000
 MK-6-8                6    70.000
 MK-6-9                6    80.000
 MK-6-10               6    90.000
 MK-6-11               6   100.000
 MK-6-12               6   110.000
 MK-6-13               6   120.000
 MK-6-14               6   130.000
 MK-6-15               6   140.000
 MK-6-16               6   150.000
!*********************************** Marker Types ********************************************************************
!Co-dominant marker: When heterozygote F1 is present, P1 is coded as 2, F1 is coded as 1, and P2 is coded as 0; Otherwise, P1 is coded as 2, and P2 is coded as 0. 
!Dominant marker: When heterozygote F1 is present, P1 and F1 are coded as 12, and P2 is coded as 0; Otherwise, P1 is coded as 2, and P2 is coded as 0.  
!Recessive markers: When heterozygote F1 is present, P1 is coded as 2, and F1 and P2 are coded as 10; Otherwise, P1 is coded as 2, and P2 is coded as 0. 
!Missing marker is coded as -1. 
 MK-1-1                 2   0   0   2   0   2   2   2   0   0   0   2   0   2   2   2   0   2   0   2   0   2   0   0   2   0   2   2   0   0   2   0   2   0   0   2   0   2   2   2   0   2   2   2   0   0   0   0   0   2   2   0   0   2   2   2   2   2   2   2   2   2   0   0   2   0   0   2   0   0   0   0   2   2   0   2   0   0   0   2   2   0   0   0   2   2   0   2   0   2   0   0   0   2   2   0   2   2   2   0   2   0   2   0   0   0   0   2   2   0   0   0   0   2   2   0   0   2   2   0   0   2   2   2   0   2   0   0   2   2   2   2   2   0   0   2   2   0   2   2   2   0   2   2   0   0   2   2   2   0   2   2   2   0   2   2   2   2   0   2   2   0   2   2   0   0   2   2   2   2   2   0   0   2   0   2   0   2   2   0   0   0   2   2   2   2   2   0   0   0   2   0   0   2   2   2   0   2   2   0
 MK-1-2                 0   2   0   2   0   2   2   2   0   0   0   2   0   2   2   2   0   2   0   0   0   0   0   0   2   0   2   2   0   0   2   0   2   0   0   2   0   0   2   2   0   2   2   0   0   0   0   0   0   2   2   2   0   2   2   0   2   2   2   2   2   2   0   0   2   0   0   2   0   0   0   0   0   2   0   2   0   0   0   2   2   0   0   0   2   2   0   2   0   2   0   0   0   2   2   0   2   0   0   0   2   0   2   0   0   0   2   2   2   0   0   0   0   2   2   0   0   2   2   0   0   2   2   2   0   2   0   0   2   2   2   2   2   0   0   2   2   0   2   2   2   0   0   0   0   0   2   2   2   0   2   2   2   0   0   2   2   2   0   2   2   0   2   2   0   0   2   2   2   2   2   0   0   2   0   2   0   2   0   0   0   0   2   2   2   2   2   0   2   0   2   0   0   2   2   2   0   2   2   0
 MK-1-3                 0   2   0   2   0   2   0   2   0   0   0   2   0   0   2   2   0   2   0   0   0   0   0   0   2   0   2   2   0   0   2   0   2   2   0   2   2   0   2   2   0   0   2   0   0   0   0   0   0   2   2   2   0   2   2   0   2   0   2   2   2   2   2   2   2   0   0   2   0   0   0   2   0   2   0   2   0   0   0   2   2   0   0   0   2   2   0   2   0   2   0   0   2   2   0   0   2   0   0   0   2   0   2   0   0   0   2   2   2   2   0   0   0   0   0   0   0   2   2   0   0   0   2   2   0   2   0   0   0   2   2   2   2   0   0   2   2   0   2   2   2   0   0   0   0   0   2   2   2   0   2   2   2   0   0   2   2   2   0   2   2   0   2   0   0   0   2   2   2   2   2   0   0   2   0   2   0   2   0   0   0   0   2   2   2   2   2   0   0   0   2   0   0   2   0   2   0   2   2   0
 MK-1-4                 0   2   0   2   0   2   0   2   2   0   2   2   0   0   2   2   0   2   0   0   0   0   0   0   2   0   0   2   0   0   0   0   2   2   2   2   2   0   2   2   0   0   2   0   0   0   0   2   0   2   2   2   0   2   2   0   2   0   2   2   2   2   2   2   2   0   0   0   0   0   0   2   0   2   0   2   0   0   0   2   2   0   0   0   2   2   0   2   2   2   0   0   2   2   0   0   2   0   0   0   2   0   0   0   0   0   0   2   2   2   0   0   0   0   0   0   0   2   2   0   0   0   0   2   0   2   0   0   0   2   2   2   2   0   0   2   0   2   2   2   2   2   0   2   0   0   2   2   2   2   0   2   2   2   0   0   2   2   0   2   2   0   2   0   0   0   2   2   2   2   2   0   0   2   2   2   2   2   0   0   0   0   2   2   2   2   0   0   0   0   2   0   0   2   0   2   0   2   0   2
 MK-1-5                 0   2   2   0   0   2   0   2   2   0   2   2   0   0   2   0   2   2   0   0   0   0   0   0   2   0   0   2   0   0   0   0   2   2   0   2   2   0   2   2   0   0   2   0   0   0   0   0   0   0   2   2   2   2   0   0   2   0   2   2   2   2   2   2   2   0   0   0   0   0   0   2   0   2   0   2   0   0   0   2   2   0   2   0   2   2   0   2   2   0   0   2   2   2   0   0   2   0   0   0   2   0   0   0   0   0   0   2   2   0   0   0   2   0   0   0   0   2   2   2   0   0   2   2   0   2   0   0   0   0   2   2   2   0   0   2   0   2   0   2   2   2   0   2   0   0   2   2   2   0   0   2   2   2   0   0   2   0   0   2   0   0   2   0   0   0   0   2   2   2   2   0   0   2   2   2   2   2   2   2   0   0   2   2   0   2   0   0   0   0   2   0   2   2   2   2   0   2   0   2
 MK-1-6                 0   2   2   0   0   2   0   2   2   0   2   2   0   0   2   0   2   2   0   0   2   0   0   2   2   2   0   0   0   0   0   0   2   2   0   0   2   0   0   2   0   0   2   0   0   0   0   0   0   0   2   2   2   2   0   0   2   0   2   2   2   2   2   2   0   2   0   2   0   0   2   2   0   2   2   2   0   0   0   2   2   0   2   0   2   2   0   2   2   0   0   2   2   2   0   0   2   0   0   2   2   2   0   0   2   0   0   2   2   2   0   0   2   2   0   0   0   2   2   2   0   0   2   2   0   2   0   0   0   0   2   2   2   2   0   2   0   2   0   2   2   2   0   2   0   0   2   2   2   0   0   2   2   2   0   0   2   0   2   2   0   0   2   2   0   0   0   2   2   2   2   0   0   2   2   2   2   2   2   0   0   0   2   2   2   2   0   0   0   0   2   0   2   2   2   2   2   2   0   2
 MK-1-7                 0   2   0   0   0   2   0   2   0   0   2   2   0   0   2   0   2   2   0   2   2   0   0   2   2   2   0   0   0   0   0   0   2   2   0   0   0   0   0   2   0   0   2   0   0   2   0   0   0   0   2   2   2   2   0   0   2   0   2   2   2   2   2   2   0   2   0   2   0   0   0   2   0   0   2   2   0   0   0   2   2   0   2   0   2   2   2   2   0   0   0   2   2   2   0   0   2   0   0   2   2   2   2   0   2   0   2   2   2   2   0   0   2   2   0   0   0   2   2   0   0   0   2   2   0   2   0   0   0   0   2   2   2   2   0   2   0   2   2   2   2   2   2   2   0   0   2   2   2   0   0   2   2   2   0   0   2   0   2   2   0   0   2   2   0   0   0   2   0   2   2   0   0   2   2   2   2   2   2   0   0   0   2   2   2   2   0   0   0   0   2   0   2   2   2   2   2   2   0   0
 MK-1-8                 0   0   0   0   0   2   0   0   0   0   2   2   2   0   2   0   2   0   0   2   2   0   0   2   0   0   0   0   0   0   0   0   2   2   0   0   0   0   0   2   0   0   2   0   0   2   0   0   0   0   2   2   2   2   0   0   2   0   2   2   2   2   2   2   0   2   0   2   0   0   0   2   0   0   2   2   0   0   0   2   2   0   2   0   0   2   2   2   0   0   0   2   2   2   0   0   2   0   0   2   2   2   2   0   2   0   2   0   2   2   0   0   2   2   0   0   0   2   2   0   0   0   2   2   2   2   0   0   0   2   2   2   2   0   0   2   0   2   2   2   2   2   2   2   0   0   2   2   2   0   0   2   2   2   0   0   2   0   0   2   0   2   0   2   0   0   0   2   0   2   2   2   0   2   2   0   2   2   2   0   0   0   2   0   2   2   0   0   0   0   2   2   2   2   2   2   2   2   0   0
 MK-1-9                 0   0   0   0   0   2   0   0   0   0   2   2   2   0   2   0   2   0   0   2   0   0   0   2   0   0   0   0   0   0   0   0   0   2   0   0   0   0   0   2   0   0   2   0   0   0   0   0   0   0   2   2   2   2   0   0   2   2   2   2   2   2   2   2   0   2   0   2   0   0   0   2   0   0   2   2   0   0   0   2   2   2   2   0   0   2   2   0   0   0   0   2   2   2   0   0   0   0   0   2   0   2   2   0   2   0   2   0   2   2   0   0   2   2   0   0   0   2   2   0   0   0   2   2   2   2   0   0   0   0   0   2   2   0   0   2   0   2   2   2   2   2   2   2   0   0   2   2   2   0   0   2   2   2   0   0   2   0   0   0   0   2   0   2   0   0   0   2   0   2   2   2   0   0   2   0   2   0   2   0   2   0   2   0   2   2   0   0   0   0   2   2   2   2   2   2   2   2   0   0
 MK-1-10                0   0   0   0   0   2   0   0   0   0   2   2   0   0   2   0   2   0   0   2   0   0   0   2   0   0   2   0   0   0   0   0   0   2   0   0   0   0   0   2   2   0   2   0   0   0   0   0   0   0   2   2   2   2   0   0   2   2   2   0   2   2   2   2   0   2   0   0   0   0   0   2   0   0   2   2   0   0   0   2   2   2   2   0   2   2   2   0   0   0   0   2   2   2   0   0   0   0   0   2   0   2   0   0   2   0   2   0   2   2   2   0   2   2   0   0   0   2   2   0   0   0   2   2   2   2   0   2   0   2   0   2   2   0   0   2   0   2   0   2   2   2   2   0   0   0   2   2   2   0   2   2   2   2   0   0   2   0   0   0   0   2   0   2   0   0   0   2   0   2   2   0   0   0   2   0   2   2   2   0   2   0   2   0   2   2   0   0   0   0   2   2   2   2   2   2   2   0   2   0
 MK-1-11                0   0   0   0   0   2   0   0   0   0   2   2   0   0   0   0   2   0   0   2   0   0   2   2   0   0   2   0   0   0   0   0   0   2   0   0   0   0   0   2   2   2   2   0   0   0   0   0   0   0   2   2   2   2   0   0   0   2   2   0   2   2   2   2   0   2   0   0   0   2   0   2   0   0   2   2   0   0   0   2   2   2   2   0   0   2   2   0   0   0   0   2   2   2   0   0   2   0   0   2   0   2   0   0   0   0   2   0   0   2   2   0   2   2   0   0   0   2   2   0   0   0   0   2   2   2   0   2   2   2   0   2   2   0   0   2   0   2   0   2   2   0   2   0   0   0   2   2   2   0   2   2   0   2   0   0   2   0   2   0   0   2   0   2   2   0   0   2   2   2   2   0   0   0   2   0   2   2   2   0   2   0   0   0   2   2   0   0   0   0   2   0   2   2   2   2   2   0   2   0
 MK-1-12                0   0   0   0   0   2   0   0   0   0   2   0   2   0   2   2   2   0   0   2   0   0   2   2   0   0   2   2   0   0   0   0   0   2   0   0   0   0   0   2   2   2   2   0   0   0   0   0   0   0   2   2   2   2   0   0   0   2   2   0   2   2   2   2   0   2   0   0   2   2   0   2   0   2   2   2   0   0   2   2   2   2   2   0   0   0   2   0   0   0   0   2   2   2   0   0   2   0   0   2   0   2   0   0   2   0   2   0   0   2   2   0   2   2   0   0   0   2   2   0   0   0   0   2   2   2   0   2   2   2   2   2   2   0   0   2   0   2   0   2   2   0   2   0   0   2   2   2   2   0   2   2   0   2   0   0   2   0   2   0   0   2   0   2   2   0   0   2   0   2   2   0   0   0   0   0   2   2   2   0   2   0   2   2   2   2   0   2   0   0   2   0   2   0   2   2   2   0   2   0
 MK-1-13                0   0   0   2   0   2   0   0   0   0   2   0   2   0   0   2   2   0   0   2   0   2   2   0   0   0   2   2   0   0   0   0   0   2   0   0   0   2   0   2   2   2   2   0   0   0   0   2   0   0   2   2   2   2   2   0   0   2   2   0   2   0   2   2   0   2   0   0   2   2   0   2   0   2   2   2   0   0   2   2   2   2   2   0   0   0   2   0   0   0   2   2   2   2   0   0   0   0   0   2   0   2   0   0   2   0   2   0   0   2   0   0   2   2   0   0   2   2   0   2   0   0   2   2   2   2   0   2   2   2   2   2   2   0   0   2   2   2   0   2   2   0   2   0   0   0   2   2   2   0   2   2   0   2   0   0   2   0   2   0   0   2   0   2   2   0   0   2   0   0   2   0   0   0   2   0   2   0   2   0   0   0   0   2   2   2   0   2   0   0   2   0   2   0   2   2   2   0   2   0
 MK-1-14                0   0   0   2   0   2   0   0   0   0   2   0   2   0   0   2   2   0   2   0   0   2   2   0   0   0   2   2   0   0   2   0   2   2   0   0   0   2   0   2   2   2   2   0   0   0   0   2   0   0   2   2   2   2   2   2   0   2   2   0   2   0   2   2   0   2   0   0   2   2   0   2   0   0   2   2   0   0   2   2   2   2   2   2   0   0   2   0   0   0   2   2   2   2   0   2   0   0   0   2   0   2   0   0   0   0   2   0   0   2   0   0   2   0   0   2   2   2   0   2   0   0   0   2   2   0   0   2   0   2   2   2   2   0   0   2   2   2   0   2   2   0   2   2   0   0   2   2   2   0   2   2   0   0   2   0   2   0   2   0   0   2   0   2   2   0   0   2   0   2   2   0   2   2   2   0   2   0   2   0   0   0   0   2   2   2   0   2   0   0   2   0   2   0   2   2   2   0   2   0
 MK-1-15                0   0   2   2   0   2   2   0   0   0   2   0   2   0   2   2   2   0   2   0   0   2   2   0   0   0   2   2   0   0   2   2   2   2   0   0   0   2   0   2   2   2   2   0   0   0   0   2   0   0   2   2   2   2   2   2   0   2   2   0   2   0   2   2   0   2   0   2   2   2   0   0   0   0   2   2   2   0   2   2   2   2   2   2   0   2   2   0   0   0   2   2   2   2   0   2   0   0   0   2   0   2   0   0   0   0   2   0   0   2   0   0   2   0   2   2   2   2   0   2   0   0   0   0   2   0   0   2   2   2   2   2   2   2   0   2   2   2   0   2   2   0   2   2   0   0   2   2   2   0   0   2   0   2   0   0   2   0   2   0   0   2   0   2   0   0   0   2   0   2   2   0   2   2   2   0   2   0   2   0   0   0   2   2   2   2   0   2   0   0   2   0   2   2   2   2   2   0   2   0
 MK-1-16                0   0   2   2   0   2   2   0   2   0   2   0   2   0   2   2   2   0   2   0   0   2   2   0   0   0   2   2   0   0   2   2   2   2   0   2   0   2   0   0   2   0   2   0   0   0   0   2   0   0   2   2   2   2   2   2   0   2   2   0   0   2   2   2   0   2   0   2   2   2   0   2   0   0   2   2   2   0   2   2   2   2   2   0   2   2   2   0   0   0   2   2   2   2   2   2   0   0   0   2   0   2   0   2   0   0   2   0   0   2   0   2   2   0   2   2   2   2   0   2   0   0   0   0   2   2   0   2   2   2   0   0   2   2   0   2   2   2   0   2   2   2   2   2   0   0   2   2   2   0   0   2   0   2   0   0   2   0   2   0   0   0   0   2   0   0   0   2   0   2   2   0   0   2   2   0   2   0   2   0   0   0   2   2   2   2   0   2   0   0   2   0   2   2   2   2   2   2   2   0
 MK-2-1                 2   0   0   2   0   0   0   0   0   2   2   0   0   0   2   0   2   0   0   0   2   2   2   0   2   2   2   0   0   2   2   2   2   0   2   0   2   2   2   0   0   0   2   0   2   2   2   0   0   0   0   2   2   2   0   0   0   0   2   2   0   0   2   0   2   0   2   0   0   0   0   0   2   0   0   0   2   0   0   0   0   0   2   2   2   0   2   2   2   2   2   2   2   0   2   2   2   2   2   0   0   2   2   0   2   2   0   2   2   0   2   2   0   0   0   2   0   0   0   2   0   2   0   2   0   0   0   0   0   0   0   2   0   2   2   2   2   0   2   0   0   2   0   0   2   0   0   0   2   2   2   0   2   0   2   0   2   0   2   0   0   0   0   2   0   0   2   0   2   0   2   0   2   2   0   2   0   2   2   0   0   0   2   0   2   0   0   2   2   0   2   0   2   0   2   0   2   2   2   0
 MK-2-2                 2   0   0   0   0   0   0   0   0   2   2   0   0   2   2   0   2   0   0   0   2   2   2   0   2   2   2   0   0   2   2   2   0   0   0   0   2   2   2   0   0   0   0   0   2   2   2   0   0   0   0   2   2   2   0   0   0   0   2   2   0   0   2   0   2   0   0   0   0   0   2   0   2   0   0   2   2   0   0   0   0   0   0   2   0   0   2   2   2   2   2   2   2   0   2   0   2   2   2   0   0   2   2   0   2   2   0   2   2   0   2   2   0   0   0   2   0   0   0   0   0   2   0   2   0   0   0   0   0   0   0   2   0   2   0   2   0   0   2   0   2   2   0   0   0   0   0   0   2   2   2   0   2   2   2   0   2   0   2   0   0   0   0   2   0   2   2   0   2   0   2   0   2   2   0   2   0   2   2   0   0   0   2   2   2   0   0   0   2   2   2   0   2   0   2   0   2   2   2   2
 MK-2-3                 2   0   0   0   0   0   0   0   0   2   2   2   0   2   2   0   2   0   0   0   2   2   2   0   2   2   2   0   0   2   2   2   2   2   2   0   2   2   2   0   0   0   2   0   2   2   2   0   0   0   0   2   2   0   0   0   2   0   2   2   0   0   2   0   2   0   0   0   0   0   2   0   2   0   0   2   2   0   0   0   0   0   0   2   0   0   2   2   2   2   0   2   2   0   2   0   2   2   2   0   0   2   0   0   2   2   0   2   2   0   2   2   0   0   0   2   2   0   0   0   0   2   0   2   0   0   0   0   0   0   2   2   0   2   0   2   0   2   2   0   2   2   0   0   0   0   0   0   2   2   2   0   2   2   2   0   2   0   2   0   2   0   0   2   0   0   2   0   2   0   2   0   2   2   0   0   0   2   2   0   0   0   2   2   2   2   0   2   2   2   2   2   2   0   2   0   2   0   2   2
 MK-2-4                 2   0   2   0   0   0   0   0   0   2   0   2   0   2   2   0   2   0   0   0   2   2   2   0   2   2   2   0   0   2   2   2   2   0   2   2   2   0   2   2   0   0   2   0   2   2   2   0   0   0   0   2   2   0   0   0   2   0   2   2   0   2   2   0   0   0   0   0   0   0   0   2   2   0   0   2   0   0   2   0   0   0   0   2   2   0   2   2   2   2   0   2   2   0   2   0   2   2   2   0   0   0   0   0   2   2   0   2   2   0   2   2   0   0   2   2   2   0   0   0   0   2   0   0   0   0   0   0   0   0   2   2   0   2   0   2   0   2   2   0   2   2   0   2   0   0   0   0   2   0   2   0   2   2   2   0   2   0   2   0   2   0   0   2   0   0   2   0   2   0   2   2   2   2   0   0   0   2   2   0   0   2   2   2   2   2   0   2   2   2   2   2   2   0   0   0   2   0   2   2
 MK-2-5                 2   0   2   0   0   0   0   0   0   0   0   2   0   2   0   2   2   0   0   0   2   2   2   0   2   2   2   0   0   2   2   2   2   0   2   2   2   0   2   2   0   0   2   0   0   2   2   0   0   2   0   2   2   2   0   0   2   0   2   2   0   2   0   2   0   0   0   0   0   2   0   2   2   0   0   2   0   2   2   0   0   0   0   2   2   0   2   2   2   2   0   2   2   0   2   2   0   2   2   0   0   2   0   2   2   2   0   2   2   0   2   0   0   0   2   2   2   0   2   0   0   2   0   0   0   0   0   0   2   0   2   2   2   2   0   2   0   2   2   0   2   2   0   2   0   2   2   2   2   2   2   2   2   2   2   0   2   0   2   0   2   2   0   2   2   0   2   0   2   0   2   2   2   2   0   0   0   2   2   0   0   2   2   2   2   2   2   2   0   2   2   2   0   0   0   0   2   0   2   2
 MK-2-6                 2   0   2   0   2   0   0   0   0   0   0   2   0   0   0   2   2   0   0   0   2   2   2   0   2   2   0   0   0   2   2   2   2   0   0   2   2   2   2   2   0   2   2   0   2   0   2   0   0   2   2   2   2   0   0   0   2   0   2   2   0   0   0   2   0   0   0   0   0   2   0   2   2   0   2   2   0   2   2   0   0   0   0   2   2   0   2   2   2   2   0   2   2   0   2   2   0   2   2   0   0   2   0   2   0   2   0   2   2   0   2   0   0   0   2   2   2   0   2   0   0   2   0   0   0   0   0   0   2   0   2   2   2   2   0   2   0   2   2   0   2   2   0   2   0   2   2   0   2   2   2   2   2   2   2   0   2   0   2   0   2   2   0   2   2   0   2   0   2   0   2   2   2   2   0   0   0   2   2   0   0   2   2   2   2   0   2   2   0   2   2   2   0   0   0   0   2   0   2   2
 MK-2-7                 2   2   2   0   2   0   0   0   0   0   0   0   0   0   0   2   2   0   0   0   2   2   2   2   2   2   0   0   0   2   2   2   2   0   0   2   2   2   2   2   0   2   2   0   2   0   2   0   2   2   2   2   2   0   0   0   2   2   2   0   0   0   0   2   0   0   0   0   2   0   0   2   2   0   2   2   0   2   2   0   0   0   0   2   2   0   2   0   2   2   0   2   2   0   2   2   0   2   2   0   0   2   0   2   0   2   0   2   2   0   2   0   0   0   2   2   2   0   2   2   0   2   0   0   0   0   0   0   2   0   2   2   2   2   0   2   0   2   2   0   2   2   0   2   0   2   2   0   2   0   2   2   2   2   2   0   2   0   0   0   2   2   0   2   2   0   2   0   2   0   2   2   2   2   0   0   0   2   2   0   0   2   2   0   2   0   2   2   0   2   2   2   0   0   0   0   2   0   2   2
 MK-2-8                 2   2   2   0   2   0   0   0   0   0   0   0   0   0   0   2   2   0   0   2   2   2   2   2   2   2   0   0   0   2   2   2   0   0   2   2   2   2   0   2   0   2   2   0   2   0   2   0   2   2   2   2   2   0   0   0   2   2   2   0   0   2   2   2   0   0   0   0   2   0   0   2   2   0   2   2   0   2   2   0   0   0   0   2   2   0   2   0   2   2   0   2   2   0   2   2   0   2   2   2   0   0   0   2   0   2   0   2   2   0   2   0   0   0   2   2   2   2   2   2   0   0   0   0   0   0   0   0   2   0   2   2   2   2   0   2   0   2   2   0   2   2   0   2   0   2   2   0   2   0   2   2   2   2   2   0   2   0   0   2   2   2   0   2   2   0   2   0   2   0   2   2   2   2   0   2   2   2   2   0   0   2   2   0   2   0   2   0   0   0   0   2   2   0   0   0   2   0   2   2
 MK-2-9                 2   2   2   0   2   0   0   0   0   0   0   0   0   0   0   2   2   0   0   2   2   2   2   2   2   2   2   0   0   2   2   2   0   0   2   2   0   2   0   2   0   2   2   0   2   0   2   0   2   2   2   2   0   0   0   0   2   2   0   0   0   2   2   2   0   0   0   0   2   0   0   2   2   0   2   2   2   2   0   0   0   0   0   2   2   0   0   0   2   2   0   2   2   0   2   2   0   2   2   0   0   0   2   2   0   2   0   2   2   0   2   0   0   0   0   2   2   2   2   2   0   0   0   0   0   2   0   0   2   0   2   2   2   2   0   2   0   2   2   0   2   2   0   2   0   2   2   0   2   0   2   2   2   2   2   0   2   0   0   2   2   2   0   2   2   0   2   0   2   0   2   2   0   2   0   2   0   2   0   0   0   2   2   0   2   0   2   0   0   0   0   2   2   0   0   0   2   0   2   2
 MK-2-10                2   2   0   0   2   0   0   0   0   0   0   0   0   0   0   0   0   0   0   2   2   2   2   2   2   2   2   0   2   2   2   2   0   2   2   2   0   2   0   0   0   2   2   0   2   0   2   0   2   2   2   0   0   2   0   0   2   2   0   0   0   2   2   2   0   2   0   0   2   0   0   2   0   0   2   2   2   2   0   0   0   0   0   2   0   0   0   2   2   2   0   2   2   0   2   2   0   2   2   0   2   0   0   2   0   2   0   2   2   0   2   0   0   0   0   2   2   2   0   2   0   2   0   0   0   2   0   0   2   0   2   2   2   2   0   2   0   2   2   0   2   2   0   2   0   2   2   0   2   0   0   2   2   2   0   0   2   0   2   2   2   2   0   2   2   0   2   0   2   0   2   2   0   2   0   2   0   2   0   0   2   2   2   0   2   0   2   0   0   0   0   2   2   0   0   0   2   0   2   2
 MK-2-11                2   2   0   0   2   0   2   0   0   0   0   2   0   0   2   0   0   0   0   2   2   2   2   2   2   2   2   0   2   2   2   2   0   2   2   2   2   2   0   0   0   2   2   2   2   0   2   0   2   2   2   0   0   2   2   0   2   2   0   0   0   2   0   2   2   2   2   0   2   0   0   2   0   0   2   2   2   2   0   0   0   0   0   2   0   0   0   2   2   2   0   0   2   0   2   2   0   2   2   0   2   0   0   2   0   2   0   2   2   0   2   0   0   0   0   2   0   2   0   2   0   2   0   0   2   2   0   0   2   0   2   2   2   2   0   2   0   2   2   0   2   2   0   2   0   2   2   2   2   0   0   0   2   2   0   0   0   0   2   0   2   2   0   2   2   0   2   0   2   0   2   2   0   2   0   2   0   2   0   0   2   2   2   0   2   0   2   0   0   0   0   2   2   0   0   0   2   0   2   2
 MK-2-12                2   2   0   0   2   0   2   2   0   0   0   2   0   2   2   0   0   0   0   2   2   2   2   2   2   2   2   0   2   2   2   2   2   2   2   0   2   2   0   2   0   2   2   2   2   0   2   0   2   2   2   0   0   0   2   0   2   2   2   0   0   2   0   2   0   2   2   0   2   0   0   2   2   0   2   2   2   2   0   0   0   0   2   2   0   0   0   2   2   2   2   0   2   2   2   2   0   0   2   0   2   0   0   2   0   2   2   0   2   0   2   0   0   0   0   2   2   2   0   2   0   0   0   0   2   0   0   0   2   0   2   2   2   2   0   2   0   0   2   0   2   2   0   2   0   2   2   2   2   2   0   0   2   2   0   2   0   0   2   0   2   2   0   2   2   0   2   0   2   0   2   2   0   2   0   2   0   2   0   0   2   2   2   0   2   0   2   0   0   0   0   2   2   0   0   0   2   0   2   2
 MK-2-13                2   2   0   0   2   0   2   0   0   0   2   2   0   2   2   2   0   0   0   2   2   2   2   2   2   2   2   0   2   2   2   2   2   2   2   0   2   2   0   0   0   2   2   2   2   0   2   0   2   2   0   0   0   0   0   0   2   2   2   0   0   2   0   2   0   2   2   0   2   0   2   2   2   0   2   2   2   2   0   0   0   0   2   2   0   0   0   2   2   2   2   0   2   0   2   2   0   0   2   0   2   0   0   2   0   2   2   0   2   0   2   0   0   0   0   2   2   0   0   2   0   2   0   0   2   0   0   0   2   2   0   2   2   2   0   2   0   0   2   0   2   2   0   2   0   2   2   2   2   2   0   0   2   2   0   2   0   0   2   0   2   2   0   2   2   0   2   0   2   0   2   2   0   2   0   2   2   2   0   0   2   2   2   2   2   0   2   0   0   0   0   0   2   0   0   2   2   0   2   2
 MK-2-14                2   2   0   0   2   0   2   2   0   0   2   2   0   2   2   2   0   0   2   2   2   2   2   2   2   2   2   0   0   2   2   2   2   2   2   0   2   0   0   2   0   2   2   2   2   0   2   0   2   2   0   0   0   0   0   2   2   2   2   0   0   2   0   2   0   2   2   0   2   0   2   2   2   0   2   2   2   2   0   2   0   0   2   2   0   2   0   2   2   2   2   0   2   0   2   2   0   0   2   2   2   0   0   2   0   2   2   0   2   2   2   0   0   0   0   2   2   0   0   2   0   2   0   0   2   0   0   0   2   0   0   2   2   2   0   2   0   0   2   0   2   2   0   2   0   2   2   2   2   2   0   0   2   2   0   0   0   2   2   0   2   2   0   2   2   0   2   0   2   0   2   2   0   2   0   0   2   2   0   0   2   2   2   0   2   0   2   0   0   0   0   0   2   0   2   2   2   0   2   2
 MK-2-15                2   2   0   0   2   0   2   2   0   2   2   2   0   2   2   2   0   0   2   2   2   2   2   2   2   2   2   0   0   2   2   2   2   0   2   0   2   0   0   2   0   0   2   2   2   0   2   0   2   2   0   0   0   2   0   2   2   2   2   0   0   2   0   2   0   2   2   0   2   0   2   2   2   0   2   2   2   0   2   2   2   0   2   2   2   2   0   2   2   2   2   0   2   0   2   2   2   0   2   2   2   2   0   2   0   2   2   0   2   2   2   0   0   0   0   2   2   0   0   2   0   2   0   0   2   0   0   2   2   0   0   2   2   0   2   2   0   0   2   0   2   2   2   2   0   2   2   0   2   2   0   0   2   2   0   2   0   2   2   0   2   0   0   2   2   0   2   2   2   2   2   2   0   2   2   0   2   2   0   0   2   2   2   0   2   0   2   0   0   0   0   0   2   0   2   2   2   0   0   2
 MK-2-16                2   2   0   0   2   0   2   2   0   2   0   2   0   2   0   2   0   0   2   2   2   2   2   2   2   0   2   0   0   2   2   2   2   0   2   0   2   0   0   2   0   0   2   2   2   0   2   0   2   2   2   0   0   2   0   2   2   2   2   0   0   2   0   0   0   2   2   0   2   0   2   2   2   0   2   2   2   0   2   2   0   0   2   2   2   2   0   2   2   2   2   0   0   0   2   2   2   0   2   2   2   2   0   2   0   2   2   0   2   2   2   0   0   0   0   2   2   0   0   2   0   2   0   0   2   0   2   2   2   0   0   2   2   0   2   0   0   0   2   0   2   2   2   2   0   2   0   0   2   2   0   2   2   0   0   2   0   2   2   0   0   0   0   2   2   0   2   2   2   2   2   2   0   2   2   0   2   2   0   0   2   2   2   0   2   0   2   0   0   0   2   0   2   2   0   2   2   0   0   2
 MK-3-1                 0   2   0   0   2   2   2   0   0   0   0   0   2   2   2   2   0   2   0   0   0   2   2   0   0   2   2   2   2   0   2   2   0   0   2   0   2   2   2   2   0   0   2   0   2   2   2   2   0   0   2   0   2   2   0   2   2   2   0   2   0   0   0   2   0   0   2   0   2   2   2   2   2   0   0   2   2   0   2   2   0   2   0   0   0   0   0   2   0   0   0   2   2   0   2   2   2   2   0   0   2   2   2   2   2   2   0   0   0   0   2   0   0   0   2   0   0   2   0   0   0   0   0   2   0   2   0   2   2   0   0   0   0   2   0   2   0   2   2   2   0   2   0   0   2   0   2   0   2   2   2   2   2   0   2   2   2   2   2   0   0   2   0   2   2   0   0   2   2   2   0   2   2   2   2   2   2   2   2   2   2   0   0   2   0   2   0   2   2   2   0   0   2   2   0   2   2   2   2   0
 MK-3-2                 2   0   0   0   2   2   2   0   0   0   0   0   2   2   2   2   0   2   0   0   0   2   2   0   0   2   2   2   2   0   0   2   0   0   2   0   2   2   2   2   2   0   2   0   2   2   2   2   0   0   2   0   2   2   0   2   2   2   0   2   0   0   0   2   0   0   2   0   2   2   2   2   2   0   0   2   2   2   2   2   0   0   0   0   0   0   0   2   0   0   0   2   2   0   2   2   2   2   0   0   2   2   2   2   2   2   2   0   0   0   2   0   0   0   2   0   0   2   0   0   0   0   0   2   0   2   0   2   2   2   0   0   0   2   2   2   0   2   2   2   0   2   0   0   2   2   2   0   2   0   2   2   2   2   2   2   2   2   2   0   0   2   2   2   2   0   0   2   2   2   0   2   2   2   2   2   2   2   0   2   2   0   0   2   0   2   0   2   2   2   0   0   2   2   0   2   2   2   2   2
 MK-3-3                 0   0   0   0   2   2   2   0   0   0   0   0   2   2   2   2   0   2   0   2   0   2   2   0   0   2   2   2   2   0   0   2   0   2   2   0   0   2   2   2   2   0   2   0   2   2   0   2   0   0   2   0   2   2   0   2   2   2   0   2   2   0   0   2   2   0   2   0   2   2   2   0   2   2   0   2   2   2   2   0   0   0   0   0   0   0   0   2   0   0   0   2   2   0   2   2   2   2   0   0   2   2   2   2   0   2   2   2   0   0   2   0   0   0   2   0   2   0   0   0   0   0   0   0   0   2   0   2   2   2   0   0   0   2   2   2   0   2   2   2   0   2   0   0   2   0   2   0   2   0   2   2   2   2   2   2   2   2   2   0   0   2   0   2   2   0   2   2   2   2   0   2   0   2   2   2   2   2   0   2   2   0   0   2   0   2   0   2   2   2   0   0   2   2   0   2   2   2   2   2
 MK-3-4                 0   0   0   0   0   2   2   0   0   0   0   0   2   2   2   2   2   2   0   2   2   2   2   0   0   2   2   2   2   0   0   2   0   2   2   0   0   2   2   2   2   0   2   0   2   2   0   2   0   0   2   0   2   2   0   2   2   2   0   2   2   0   0   2   2   0   2   0   2   2   2   0   2   2   0   0   2   2   0   0   0   2   0   0   0   0   0   2   0   0   0   2   2   0   2   2   2   0   0   0   2   2   2   2   0   0   2   2   0   0   2   2   0   0   2   0   2   0   0   0   0   0   0   0   0   2   0   2   2   2   0   0   0   2   2   2   0   2   2   2   0   2   2   0   2   0   2   0   2   0   2   2   0   2   2   2   2   2   0   0   0   2   0   2   2   0   2   2   0   2   0   2   0   2   2   2   2   2   0   0   2   0   0   0   0   2   0   2   2   2   0   0   2   2   0   0   2   2   2   2
 MK-3-5                 0   0   0   0   0   2   2   0   2   0   0   0   2   2   2   0   0   2   0   2   2   2   2   0   0   2   2   0   2   0   0   2   0   2   2   0   0   2   2   2   2   0   2   0   2   2   0   2   0   0   2   0   2   2   0   2   2   2   2   2   2   0   0   2   2   0   2   0   2   2   2   0   2   2   0   2   2   0   0   0   0   2   0   0   0   0   0   2   0   0   2   2   2   0   2   2   2   0   0   0   2   0   2   2   2   2   2   2   0   0   2   2   0   0   2   0   0   0   0   0   0   0   0   0   0   2   0   2   2   2   0   0   0   2   2   0   0   2   2   2   0   2   2   0   2   0   2   0   2   0   2   2   0   2   2   2   2   2   0   2   0   2   0   2   2   0   2   2   0   2   2   2   0   2   2   2   2   2   2   0   2   0   0   2   0   2   0   2   2   2   0   0   2   2   0   0   2   2   2   2
 MK-3-6                 0   0   0   0   2   2   2   0   0   0   0   0   2   2   2   0   0   2   2   2   2   2   2   0   0   2   2   0   2   0   0   2   0   2   2   0   0   2   2   0   2   0   2   0   0   2   0   2   0   0   0   0   2   0   0   2   2   2   2   2   2   0   0   2   2   0   2   0   2   0   2   0   2   2   0   2   0   0   0   0   0   0   0   0   0   0   0   2   0   0   2   2   2   0   2   2   2   0   2   0   2   0   2   2   2   2   0   2   0   0   2   2   0   0   2   0   0   0   0   0   0   0   0   2   0   2   0   2   0   2   2   0   0   2   2   0   0   2   2   2   2   2   2   0   2   0   2   0   2   0   2   2   0   2   2   2   2   2   0   2   0   2   0   2   2   0   2   2   0   2   2   2   0   2   2   2   2   2   2   0   2   0   0   2   0   2   0   2   2   2   0   0   2   2   2   0   2   2   2   2
 MK-3-7                 2   0   0   0   0   2   2   0   0   0   0   0   2   2   2   0   0   2   2   2   2   0   2   0   0   2   2   0   2   0   0   2   0   2   2   0   0   2   2   0   2   2   0   0   0   0   0   2   0   0   0   0   2   0   0   0   2   2   2   2   2   0   0   2   2   0   2   0   2   0   2   0   2   2   0   2   0   0   0   0   2   2   0   0   0   2   0   0   0   0   2   2   2   2   2   2   2   0   0   0   0   0   2   2   2   2   0   2   0   0   2   2   2   0   2   0   0   0   0   0   0   0   0   2   0   2   0   2   0   2   2   0   2   2   2   0   0   0   2   2   2   2   2   0   2   0   2   0   2   0   2   2   0   2   2   2   2   0   0   2   0   0   0   2   2   0   2   2   0   2   2   2   0   0   2   2   2   0   2   0   2   0   0   2   0   2   0   2   2   2   0   0   2   2   2   0   2   2   2   2
 MK-3-8                 2   0   0   0   2   2   2   0   0   0   0   0   2   2   2   0   2   2   2   2   2   0   2   0   0   2   2   0   2   0   0   2   0   2   2   0   0   2   2   2   2   2   0   0   0   0   0   2   0   0   0   2   2   2   2   0   0   2   0   2   2   0   0   2   2   0   2   0   2   0   0   0   2   2   0   2   0   0   0   0   2   2   0   2   0   2   0   0   0   0   0   2   2   2   2   2   2   2   0   0   0   0   2   2   2   2   2   2   0   0   0   2   2   0   0   2   0   0   0   0   0   0   0   0   0   2   0   0   0   2   2   2   2   0   2   0   0   0   2   2   2   2   2   0   2   0   2   0   0   0   2   0   0   2   2   2   2   0   0   2   0   0   2   2   2   0   0   0   0   0   2   2   0   0   2   0   2   0   2   0   2   0   0   0   0   2   0   2   2   2   0   0   2   2   2   0   2   2   2   2
 MK-3-9                 2   0   0   0   2   2   2   0   0   0   0   0   2   2   0   0   2   2   0   2   2   0   2   0   0   2   2   0   2   0   0   2   0   2   2   0   0   2   2   2   2   0   0   0   0   0   0   2   0   0   0   2   2   2   0   0   0   2   0   2   2   0   0   2   2   0   2   0   2   0   0   0   2   2   0   2   0   0   0   0   2   2   0   2   0   2   2   0   0   0   0   2   2   2   2   2   2   2   0   0   0   0   0   2   2   2   2   0   0   2   0   2   2   0   0   2   0   0   0   0   0   0   0   0   0   2   2   0   0   2   2   2   2   0   2   0   0   0   2   2   2   2   0   0   2   0   2   0   0   0   2   0   0   2   2   2   2   0   0   2   0   2   2   2   2   0   2   0   0   0   2   2   2   0   0   0   0   0   2   2   2   2   0   0   0   2   0   2   2   2   0   0   2   2   2   2   2   2   0   2
 MK-3-10                2   0   0   0   2   2   2   0   0   0   0   2   2   2   0   0   2   2   2   2   2   2   2   0   2   2   2   0   2   0   0   0   0   2   2   2   0   2   2   2   2   2   0   0   0   0   0   2   0   0   0   2   2   2   0   0   2   2   2   2   2   0   0   2   2   0   0   0   0   0   0   0   2   2   0   2   0   0   0   0   0   2   0   2   0   2   0   0   2   0   0   2   2   2   2   2   0   2   0   0   0   0   2   2   2   2   2   0   0   2   0   0   2   0   0   2   2   0   0   0   0   0   0   2   2   2   2   2   0   2   2   2   2   0   2   0   0   0   2   2   2   2   0   0   2   2   2   0   0   0   2   0   0   0   2   2   2   0   0   2   0   2   2   2   2   0   2   0   0   2   2   2   2   0   0   0   0   0   2   2   2   2   0   0   0   2   0   2   2   2   0   0   2   2   0   2   2   2   0   2
 MK-3-11                2   0   0   2   2   2   2   2   2   0   0   2   2   0   0   0   0   2   2   2   2   2   2   0   2   2   2   0   2   0   0   0   0   2   2   2   0   2   2   2   2   2   0   0   2   0   0   2   0   0   0   2   2   2   0   0   2   0   2   2   2   0   0   2   2   0   0   2   0   0   0   0   2   2   0   2   0   0   0   0   0   2   0   2   0   2   0   0   2   0   0   2   2   2   2   2   0   2   0   0   0   2   2   2   2   2   2   0   2   2   0   0   2   0   0   2   2   0   0   0   0   0   0   2   2   2   0   2   0   0   2   2   2   0   0   2   0   0   2   2   2   2   0   0   2   2   2   0   0   0   2   2   0   0   2   2   2   0   0   2   0   2   2   0   0   0   0   0   0   2   2   2   2   2   0   0   0   0   0   2   2   2   0   0   0   0   0   2   2   2   0   0   2   0   0   2   2   2   2   2
 MK-3-12                2   2   2   2   2   2   2   2   2   0   0   2   2   0   0   0   0   2   2   2   2   2   2   0   2   2   2   0   2   0   0   2   0   2   2   2   0   2   2   2   2   2   0   0   2   0   0   2   2   0   0   2   2   2   0   0   2   0   2   0   2   0   0   2   2   0   2   2   0   0   0   0   0   2   0   2   0   0   0   0   0   2   0   2   0   0   0   0   2   0   0   2   2   2   2   2   0   2   0   0   0   2   2   2   0   2   2   0   2   2   0   0   0   0   0   2   2   2   0   0   0   0   2   2   2   2   0   2   0   0   2   2   2   0   0   0   0   0   2   2   2   0   0   0   2   2   2   0   0   0   0   2   2   0   0   2   0   0   0   2   0   2   0   0   0   0   0   0   0   2   2   2   2   2   0   0   0   0   0   2   2   2   2   0   0   0   0   2   2   2   0   0   2   0   0   2   2   2   2   2
 MK-3-13                2   2   2   2   2   0   2   2   2   0   0   0   2   0   0   0   0   2   2   0   2   2   2   0   2   2   2   0   2   0   0   2   0   2   0   2   0   2   2   2   2   2   0   0   2   0   0   2   2   0   0   2   2   2   0   0   2   0   2   0   2   0   2   2   2   0   2   2   0   0   0   0   0   0   0   2   2   2   0   2   0   2   0   2   0   0   0   0   2   0   0   2   2   2   2   2   0   2   2   0   0   2   2   2   0   2   2   0   2   2   0   2   0   0   0   2   2   2   0   0   0   0   2   2   2   2   0   2   0   0   2   2   2   0   0   0   0   0   2   2   0   0   0   0   2   2   2   0   0   0   0   2   2   0   0   0   0   0   0   2   0   2   0   0   0   0   0   0   0   2   2   2   2   2   0   0   0   0   0   0   2   2   0   0   0   0   0   2   2   2   0   0   2   2   0   2   2   2   2   2
 MK-3-14                2   2   2   2   2   0   2   2   2   0   0   0   2   2   0   0   0   0   2   0   2   2   0   2   2   2   2   0   2   0   2   2   0   2   0   2   0   2   2   0   2   2   0   0   2   0   0   2   2   0   2   2   2   2   0   0   2   0   2   0   2   0   2   2   0   0   2   2   0   0   0   0   0   0   0   2   0   2   0   0   0   2   0   2   0   0   0   0   2   0   0   2   2   0   2   2   0   2   2   0   0   2   2   2   0   2   2   0   2   2   0   2   0   2   0   2   2   2   0   0   0   0   2   2   2   0   0   2   0   0   2   2   2   0   0   0   0   0   2   2   0   0   0   0   2   2   2   0   2   0   0   2   2   0   0   0   0   0   0   2   2   2   0   0   0   0   0   0   0   2   2   2   2   2   0   0   0   0   0   0   2   2   0   0   0   0   0   2   2   2   0   0   2   2   2   2   2   0   2   2
 MK-3-15                2   2   2   2   2   0   0   2   2   0   0   0   2   2   0   0   0   0   2   0   2   0   0   2   2   2   2   0   2   0   2   2   0   2   0   0   0   2   2   0   2   2   0   0   2   0   0   2   0   0   2   2   2   2   0   0   0   0   2   0   2   2   2   2   0   0   2   2   0   0   0   0   0   0   0   2   0   0   2   0   0   2   2   2   0   0   0   0   2   0   0   2   2   0   2   2   0   2   2   0   0   2   2   2   0   2   2   2   2   2   2   2   0   2   0   0   2   2   0   0   0   0   2   2   2   0   0   2   0   0   2   2   2   0   0   0   0   0   2   2   0   0   0   0   2   2   2   0   0   0   0   2   2   0   0   2   0   0   0   2   2   2   2   0   0   0   0   0   0   0   2   2   2   2   0   0   0   0   2   0   2   2   0   0   0   2   0   2   2   0   2   0   2   2   2   2   2   0   2   2
 MK-3-16                0   2   0   0   0   0   0   0   2   0   0   0   2   2   2   0   0   0   2   0   2   2   0   2   2   2   2   0   2   0   2   2   0   2   0   0   0   2   2   0   2   2   0   0   2   0   0   2   0   0   2   2   0   2   0   0   0   2   2   2   2   2   2   2   0   0   2   0   0   0   0   0   0   0   0   2   0   0   0   0   0   2   2   2   0   0   0   0   2   0   0   2   2   0   2   2   0   2   2   0   0   2   2   2   0   2   2   2   2   2   2   2   0   0   0   0   2   2   0   0   0   0   2   2   0   0   0   2   2   0   0   2   2   0   0   2   0   0   2   2   2   0   0   0   2   2   2   0   0   0   0   2   2   0   0   2   0   0   0   2   0   2   2   0   0   0   2   2   0   0   2   2   2   2   0   0   0   0   2   0   2   2   0   0   0   2   0   2   0   0   0   0   2   2   2   2   2   0   2   2
 MK-4-1                 0   0   2   2   0   2   0   2   0   0   0   0   2   0   2   2   2   2   2   0   2   0   2   0   0   2   2   0   2   2   0   0   2   2   0   2   0   0   0   2   2   0   0   2   2   0   2   0   0   2   2   2   0   2   2   0   0   2   0   0   0   2   2   0   2   0   2   2   2   0   0   0   2   2   0   2   2   0   2   0   0   0   2   0   2   2   0   0   2   2   2   2   2   2   2   0   2   0   2   2   2   2   2   0   0   2   2   0   2   2   0   0   0   0   0   2   0   2   2   2   2   2   0   2   0   0   0   0   2   2   0   2   0   2   2   2   0   2   0   0   0   2   0   2   2   2   2   0   0   2   2   2   2   0   0   0   2   2   0   2   0   2   0   2   0   2   2   0   2   2   2   0   2   2   0   2   2   2   0   0   0   0   2   2   2   0   0   0   2   0   2   0   2   2   0   0   2   2   2   2
 MK-4-2                 0   0   2   2   0   2   2   2   0   0   0   0   2   0   2   2   0   2   2   0   2   0   2   0   0   2   2   0   2   2   0   2   2   0   0   2   0   0   0   2   2   0   2   2   2   2   2   2   0   2   2   2   0   2   2   0   0   2   2   0   0   2   2   0   2   2   2   2   2   0   0   0   2   2   0   2   2   0   2   2   2   0   2   0   2   2   0   0   2   2   2   2   2   2   2   0   2   0   0   2   2   2   2   0   2   2   2   0   2   2   0   0   2   0   0   0   0   2   2   2   2   2   0   2   0   0   0   0   2   2   0   2   2   2   2   2   0   2   0   0   0   0   0   2   2   2   2   0   0   2   2   2   2   0   0   0   2   2   0   2   0   2   0   2   0   0   2   0   2   2   2   2   2   2   0   0   2   2   0   0   0   0   2   2   2   2   0   0   2   2   2   0   2   2   2   0   0   2   2   2
 MK-4-3                 0   0   2   2   0   2   2   2   0   0   0   0   2   0   2   2   0   2   2   0   2   0   0   0   0   2   2   0   2   2   2   2   2   0   0   2   0   0   0   2   2   0   2   2   2   2   2   2   0   2   2   2   0   2   0   0   0   2   2   0   0   2   2   0   0   2   2   2   2   0   0   0   2   2   0   2   2   0   2   2   2   0   2   2   0   2   0   0   2   2   2   2   0   2   2   0   0   2   0   2   2   2   2   0   2   0   2   0   2   2   0   0   2   0   0   0   0   0   2   2   2   0   0   2   0   0   0   0   2   0   0   0   2   2   2   2   0   2   0   0   0   0   0   2   0   2   2   0   0   2   2   2   2   0   0   0   2   2   0   2   0   2   0   2   0   2   2   0   2   2   2   2   0   2   0   0   2   2   0   2   0   0   2   0   2   2   0   0   2   2   2   0   2   2   2   0   0   2   2   2
 MK-4-4                 0   0   2   2   0   2   2   2   2   0   0   0   2   0   2   0   0   0   2   0   2   0   0   0   0   2   2   0   2   2   2   2   2   0   0   2   0   0   0   0   2   0   2   2   0   2   2   2   0   2   2   2   0   2   0   0   0   2   2   0   0   2   2   0   0   2   2   2   0   0   0   0   2   2   0   2   2   0   2   2   2   2   2   2   0   2   0   0   2   2   0   2   0   2   0   0   0   2   0   2   2   2   2   0   2   0   2   0   2   2   0   0   2   0   0   0   0   0   0   2   2   0   0   2   0   2   0   0   2   0   0   0   2   2   2   2   0   2   0   0   0   0   0   2   0   2   2   0   0   2   2   2   2   0   0   0   2   2   0   2   0   2   0   2   0   2   2   0   2   2   2   2   0   2   0   0   2   2   0   2   0   2   2   0   2   2   0   0   2   2   0   0   2   2   2   0   0   2   2   2
 MK-4-5                 0   0   2   2   0   0   2   2   2   0   0   0   2   0   2   0   0   0   2   0   2   0   0   0   0   2   2   0   2   2   2   2   2   0   0   2   0   2   0   0   2   0   0   2   0   2   2   2   0   2   0   2   0   2   0   0   0   2   2   0   0   2   2   0   0   2   2   2   2   0   2   0   2   2   0   2   2   0   2   2   2   2   2   2   0   0   0   0   2   2   0   2   2   2   2   0   0   2   0   2   2   2   2   0   2   0   2   0   2   2   0   0   0   0   0   0   0   0   0   2   2   0   0   2   0   2   0   0   2   0   2   0   2   2   2   2   0   2   0   0   0   0   0   2   0   2   2   0   0   2   2   2   2   0   0   0   2   2   2   2   0   2   0   2   0   2   2   0   0   2   2   2   0   2   0   0   2   2   0   2   0   2   2   0   2   2   0   0   2   2   0   0   2   2   2   0   0   2   2   2
 MK-4-6                 0   0   2   2   0   0   2   2   2   0   0   2   0   0   2   0   0   0   2   0   2   0   0   0   0   2   2   0   0   2   2   2   2   0   0   2   0   2   0   0   2   0   0   2   0   2   2   2   0   2   0   2   2   2   0   0   0   2   2   0   0   2   2   0   0   2   2   2   0   2   2   0   2   2   0   2   2   0   2   2   2   2   2   2   0   0   0   2   2   2   0   2   2   2   2   2   0   2   0   2   2   2   2   0   2   0   2   0   2   2   0   0   0   0   2   2   0   2   0   2   2   0   0   2   0   2   0   0   2   0   2   2   2   2   2   2   0   2   2   2   0   0   0   2   0   2   2   2   0   2   2   2   2   0   0   0   2   2   2   2   0   2   0   2   0   2   2   0   0   2   2   0   0   2   2   0   2   2   0   2   0   2   2   0   2   2   0   2   2   2   0   0   2   2   2   0   0   2   2   2
 MK-4-7                 0   0   2   2   0   0   2   0   2   0   0   2   0   0   2   0   0   0   0   0   2   0   0   0   0   2   2   0   0   0   2   2   2   0   0   2   0   2   0   0   2   0   0   2   0   2   2   2   0   2   0   2   2   2   0   2   0   2   2   0   0   2   0   0   0   2   2   2   0   2   2   0   2   2   0   2   2   0   2   2   2   2   2   2   0   0   0   2   2   2   0   0   2   2   2   2   0   2   0   2   2   2   2   0   0   2   2   0   2   2   0   0   0   0   2   2   0   2   0   2   2   0   0   2   0   2   0   0   2   0   2   2   2   0   2   2   0   2   2   2   0   0   0   2   0   2   2   2   0   2   2   2   2   0   0   0   2   2   2   2   0   2   0   2   0   2   2   2   0   2   2   0   0   2   2   2   2   2   0   2   0   2   2   0   0   2   0   2   2   2   0   0   2   2   0   2   0   2   2   2
 MK-4-8                 0   2   2   2   0   0   2   0   2   0   0   2   0   0   2   0   0   0   0   0   0   2   0   2   0   2   2   0   0   0   2   2   0   0   0   0   0   2   0   0   2   0   0   0   0   2   2   2   0   2   0   2   2   2   0   2   0   2   2   0   0   2   0   0   2   2   2   2   0   2   2   0   2   2   0   2   2   0   2   2   2   2   0   2   0   0   0   2   2   2   0   0   2   2   2   2   0   0   0   2   2   2   0   0   0   2   2   0   2   2   0   0   0   0   2   2   0   2   0   2   2   0   0   2   0   2   0   0   2   0   2   2   2   0   2   2   2   2   2   2   0   0   2   2   0   2   2   2   0   2   2   2   0   0   2   0   2   2   0   2   0   2   0   2   0   2   2   2   0   2   2   0   0   2   2   2   0   2   0   2   2   2   2   0   0   2   2   2   2   2   0   0   2   2   0   2   0   2   2   2
 MK-4-9                 0   2   2   2   0   0   2   0   2   0   0   2   2   0   2   0   0   0   0   0   0   2   0   0   0   2   2   0   0   0   2   2   2   0   0   0   0   2   0   0   2   0   0   0   0   0   0   2   0   2   0   2   2   2   0   2   0   2   2   2   0   2   0   0   2   2   0   2   0   2   2   0   2   2   0   2   2   2   2   2   2   2   0   2   0   0   0   2   2   2   0   0   2   2   2   2   0   0   2   2   2   2   0   0   2   2   2   0   2   0   0   0   0   0   2   2   0   2   0   2   2   0   0   2   0   0   0   0   2   0   2   2   2   0   2   2   2   2   2   2   2   0   2   2   0   2   2   2   2   2   2   2   0   0   2   0   2   2   0   2   0   2   0   2   0   2   2   2   0   2   0   0   0   0   2   2   0   2   0   2   2   2   2   0   0   2   2   2   2   0   0   0   2   2   2   2   0   2   2   2
 MK-4-10                0   2   2   2   0   2   2   0   2   0   0   2   2   0   2   0   0   0   0   2   0   2   0   0   0   2   2   0   0   0   2   2   2   0   2   0   0   2   0   0   0   0   0   0   0   0   0   2   0   2   2   2   2   2   0   0   0   2   2   2   0   2   0   0   2   2   0   2   0   2   2   0   2   2   0   2   2   0   2   2   2   0   0   2   0   0   2   2   2   2   0   0   2   2   2   2   0   0   2   2   2   2   0   0   2   2   2   2   2   0   0   0   0   0   2   2   0   2   0   2   2   0   0   2   0   0   0   0   2   0   2   2   2   0   2   0   2   2   2   2   2   0   2   2   0   2   2   2   2   2   2   2   0   0   2   0   2   2   0   2   0   2   0   2   0   2   2   2   2   2   0   0   0   0   2   2   0   2   0   2   0   2   2   0   0   2   2   2   2   0   0   0   2   2   0   2   0   0   2   0
 MK-4-11                0   2   2   2   0   0   2   0   2   0   0   2   2   0   2   0   0   2   0   2   2   2   0   0   0   0   2   0   0   0   2   0   2   0   2   0   2   2   0   0   0   0   0   0   0   0   2   2   0   2   2   2   2   2   0   0   0   2   2   2   0   0   0   0   2   2   0   2   0   2   2   0   2   2   0   0   2   0   2   2   2   2   2   2   0   0   2   2   2   2   0   0   2   2   2   2   0   2   2   2   2   2   0   0   2   2   0   2   2   0   2   0   0   0   0   2   0   2   0   2   2   0   0   2   0   0   0   0   0   0   2   2   2   0   2   2   2   2   2   2   2   0   2   2   0   2   2   2   2   2   2   2   0   0   2   0   2   2   0   2   0   2   0   2   0   2   2   2   2   2   0   0   0   0   2   2   0   2   0   2   0   2   2   0   0   2   2   2   2   0   0   0   2   2   0   2   0   0   0   0
 MK-4-12                0   2   2   2   0   0   2   0   2   0   2   2   2   0   2   0   0   2   0   2   2   2   2   0   2   2   2   0   0   0   2   0   2   0   2   0   0   2   0   0   0   0   0   0   0   0   2   2   0   2   2   2   2   2   2   0   0   2   2   2   0   0   0   0   2   2   0   2   0   2   2   2   2   2   0   0   2   0   2   2   2   2   2   2   0   0   2   2   2   2   0   0   2   2   2   2   0   0   2   2   2   2   2   0   2   2   0   2   2   0   2   0   2   0   0   2   0   2   0   2   2   0   0   2   0   0   0   0   0   0   2   2   2   0   2   2   2   2   2   2   2   0   2   2   0   2   2   2   2   2   2   2   0   2   0   2   2   2   0   2   0   2   0   0   0   2   2   2   2   2   0   0   0   2   2   2   0   2   0   2   0   2   2   0   0   0   2   2   2   0   0   2   2   2   0   2   0   0   0   2
 MK-4-13                0   2   2   2   0   0   2   0   2   0   2   2   0   0   2   0   0   0   0   2   2   2   2   0   2   2   2   0   0   0   2   0   2   0   2   0   0   2   0   0   0   0   0   0   0   0   2   2   2   2   2   2   2   2   2   0   0   2   2   2   0   0   0   0   2   2   0   2   0   0   2   2   2   2   0   0   2   2   2   2   2   2   2   2   0   0   2   2   0   2   2   0   2   2   2   2   0   0   2   2   2   0   2   0   2   2   0   2   2   0   2   2   2   0   0   2   0   2   0   0   2   0   0   2   0   0   0   0   0   0   2   2   2   2   2   2   2   2   0   2   2   0   2   2   0   2   2   2   2   2   2   2   0   2   0   0   0   2   0   2   0   2   0   0   0   2   2   2   0   2   2   0   0   2   2   2   0   2   0   2   0   2   2   0   0   0   2   0   2   0   0   2   2   2   0   2   0   0   0   2
 MK-4-14                2   2   2   2   2   0   2   0   2   2   2   0   0   0   2   2   0   0   0   2   2   2   2   0   2   2   2   0   0   0   2   0   2   0   2   0   0   2   0   0   0   0   0   0   0   0   2   0   2   2   2   2   2   0   2   0   0   2   2   2   0   0   0   0   0   0   0   2   0   0   2   0   2   2   0   0   2   2   2   2   2   2   2   2   0   0   2   2   0   2   2   0   2   2   2   2   0   0   2   2   2   0   2   0   2   2   0   0   0   0   2   2   2   0   0   0   0   2   0   2   2   0   0   2   0   0   0   0   0   2   2   2   2   2   0   2   0   2   0   2   2   0   2   2   0   2   2   2   2   2   2   2   0   2   0   0   0   2   0   2   0   0   0   0   0   2   2   2   0   2   2   0   0   2   2   2   0   2   0   2   0   2   2   0   0   0   2   0   2   0   0   2   2   2   0   2   0   0   0   2
 MK-4-15                2   2   2   2   2   0   2   0   2   2   2   0   0   0   2   2   0   0   0   2   0   2   2   0   2   2   2   0   0   0   2   0   0   0   2   0   0   0   0   0   0   0   0   0   0   2   2   0   0   2   0   2   2   0   2   0   2   2   2   2   0   0   0   0   0   0   0   2   0   0   2   0   2   2   0   0   2   2   2   2   2   2   2   2   0   0   2   2   0   2   2   0   2   2   2   2   0   0   2   2   2   0   2   0   2   2   2   0   0   0   2   2   2   0   0   0   0   2   2   2   2   0   0   2   0   2   0   0   2   2   2   2   2   0   0   0   0   2   2   2   2   0   2   2   0   2   2   2   2   2   2   2   0   2   2   0   0   2   0   2   0   0   0   0   2   2   2   2   0   2   2   0   0   2   2   0   0   2   0   2   0   2   2   0   0   0   2   0   2   0   0   2   2   2   0   2   0   0   0   2
 MK-4-16                2   2   2   2   2   0   2   0   2   2   2   2   2   0   2   2   2   0   2   2   0   2   2   0   2   2   2   0   0   0   0   0   0   0   2   0   0   0   0   0   2   0   0   0   0   2   2   0   0   2   0   2   2   0   2   0   2   2   2   2   0   0   0   0   0   0   2   0   0   0   2   0   2   2   0   0   2   2   2   2   2   2   2   2   0   0   2   2   0   2   2   0   2   2   2   2   0   0   2   2   0   0   2   2   2   2   2   0   0   0   2   0   2   0   0   0   0   2   0   2   2   0   0   2   0   2   0   0   2   2   0   2   2   0   0   0   0   2   2   2   0   0   2   2   0   2   2   2   2   2   2   2   0   2   2   0   0   0   2   2   2   2   0   0   2   2   2   2   0   2   2   0   0   2   2   0   0   2   0   2   0   2   2   0   2   0   2   0   2   0   0   2   2   2   2   2   0   0   0   2
 MK-5-1                 0   2   0   2   0   0   2   2   2   2   2   0   2   2   0   0   0   0   2   0   2   0   2   0   2   2   0   2   2   2   2   0   2   2   0   0   2   0   0   0   0   0   2   2   2   0   2   0   2   2   0   0   0   2   2   2   2   0   2   0   2   2   2   2   0   0   2   0   0   2   2   2   2   2   0   0   2   2   0   2   2   2   0   2   0   0   0   0   2   0   2   2   0   2   2   0   2   2   2   0   2   0   2   0   0   2   2   2   0   0   0   0   0   2   2   2   2   2   2   0   2   2   2   0   2   0   2   0   0   2   2   0   2   2   0   0   0   2   0   2   0   2   0   2   0   0   2   0   2   2   2   0   0   2   2   2   0   0   0   2   0   0   0   0   2   0   2   2   2   2   0   0   0   0   2   2   2   0   0   2   2   0   2   0   0   2   2   2   2   0   2   2   2   0   0   2   0   0   2   2
 MK-5-2                 0   2   0   2   0   0   2   2   2   2   2   2   2   2   0   0   0   0   2   0   2   0   0   0   2   2   0   2   2   2   2   0   2   2   0   0   2   0   0   0   0   0   2   2   0   2   2   0   2   0   0   0   0   2   2   2   2   0   2   0   2   2   2   2   0   0   0   0   0   2   2   2   2   2   0   0   2   2   2   2   2   2   0   0   0   0   0   0   2   0   2   2   0   2   2   0   2   0   0   0   2   0   2   0   0   2   2   2   0   0   0   0   0   2   2   2   2   2   2   0   2   0   2   0   2   0   2   0   0   2   2   0   2   2   0   0   0   2   0   2   0   2   0   2   0   0   2   0   2   2   2   0   0   0   2   2   0   0   0   2   2   2   0   0   2   0   2   2   0   2   0   0   0   2   2   2   0   0   0   2   2   0   2   0   0   2   2   2   2   0   2   2   0   2   0   2   0   0   2   2
 MK-5-3                 0   2   0   2   0   0   2   2   2   0   2   2   2   2   0   0   0   0   2   0   2   0   0   0   2   2   0   2   2   2   2   0   2   2   0   0   2   0   0   0   0   0   2   2   0   2   2   0   2   0   0   0   0   2   2   2   2   0   2   0   2   2   2   2   0   2   0   0   0   2   2   2   2   2   0   0   2   2   2   2   2   2   0   0   0   0   0   0   0   0   2   2   2   2   2   0   2   0   0   0   2   0   2   0   2   2   2   2   0   0   0   0   0   2   2   2   2   2   2   2   2   0   2   2   2   0   2   0   2   2   2   0   2   2   0   2   0   2   0   0   0   2   0   2   0   0   2   2   0   2   2   0   0   0   2   2   0   0   0   2   2   2   0   0   2   0   2   2   0   2   0   0   0   2   2   2   0   0   0   2   2   0   0   0   2   2   2   2   2   0   2   2   0   2   0   2   0   0   2   2
 MK-5-4                 2   2   0   0   0   0   2   2   0   0   2   2   2   2   0   0   0   2   2   0   2   0   0   0   2   2   0   2   2   0   2   0   2   2   0   0   2   0   0   0   0   0   2   2   0   2   2   0   2   0   0   0   0   2   2   2   2   0   0   0   2   2   2   2   0   2   0   0   0   0   0   2   2   2   0   0   2   2   2   2   2   2   0   2   0   0   0   0   0   2   2   2   2   2   2   0   2   0   0   0   2   0   2   0   2   2   2   2   0   0   0   0   0   2   2   0   2   2   0   2   0   0   2   2   2   0   2   0   2   2   2   0   2   0   0   2   0   2   0   0   0   2   0   2   0   0   2   2   0   2   2   0   0   0   2   0   0   0   0   2   2   2   0   0   0   0   2   2   0   2   0   0   0   2   2   0   0   0   0   2   2   0   2   0   2   0   2   2   2   0   2   2   0   2   0   2   0   0   2   2
 MK-5-5                 2   2   0   0   0   0   2   2   0   0   2   2   2   2   0   0   0   2   0   0   2   0   0   0   2   0   0   2   2   0   2   0   2   2   0   0   2   0   0   0   0   0   2   2   0   2   2   0   2   0   0   2   2   0   2   2   2   0   0   0   2   2   2   0   0   2   2   0   0   0   0   2   2   2   2   0   2   2   2   2   2   2   0   2   0   0   0   0   0   2   2   2   2   2   2   0   2   0   0   0   2   2   2   0   2   0   2   2   0   0   0   0   0   2   2   0   2   2   0   2   0   2   2   2   2   0   2   0   2   2   2   0   2   0   0   2   0   2   0   0   0   2   2   0   0   0   2   2   0   2   2   0   0   0   2   0   0   0   0   2   2   2   0   0   0   0   2   2   0   2   0   0   0   2   2   0   0   0   2   2   0   0   2   0   2   0   2   2   2   0   2   2   0   2   0   2   0   0   2   2
 MK-5-6                 2   0   0   0   0   0   2   2   0   0   2   2   0   2   0   0   0   2   2   0   2   0   0   0   2   0   0   0   2   0   2   0   2   2   0   0   2   0   0   0   0   0   2   2   0   2   2   0   0   0   0   0   2   0   2   2   2   0   0   0   2   2   0   0   0   2   2   0   0   2   0   2   2   2   2   0   2   2   2   2   2   0   0   2   0   0   0   0   0   0   2   2   2   2   2   0   2   0   0   0   2   2   2   0   2   0   2   2   0   0   0   0   0   2   2   0   2   2   0   2   2   2   2   2   2   0   2   0   2   2   2   2   2   0   0   2   0   2   0   0   0   2   2   0   0   0   2   2   0   2   2   0   0   0   2   0   0   0   0   2   2   2   0   0   0   0   2   2   0   2   0   0   2   2   2   0   0   0   2   2   0   0   2   0   2   0   2   2   2   0   2   2   0   0   0   2   0   0   2   2
 MK-5-7                 2   0   0   0   2   0   2   0   0   0   2   2   0   2   0   0   0   2   2   0   2   0   0   2   2   0   2   2   0   0   2   0   2   2   0   0   2   2   0   0   0   0   2   0   0   2   2   2   0   0   0   0   2   0   2   2   0   0   0   0   2   2   0   0   2   2   2   2   0   2   0   2   2   2   2   0   2   2   2   2   2   0   2   2   0   2   2   2   0   0   2   0   2   2   2   0   2   0   0   0   2   0   2   0   2   0   2   2   0   0   0   0   0   2   2   0   2   2   0   2   2   2   2   2   2   0   2   0   2   0   2   2   2   0   0   2   0   2   0   0   0   2   2   0   0   0   2   2   0   2   2   2   0   0   2   0   0   0   2   2   2   2   0   0   0   0   2   2   0   2   0   2   2   2   2   0   0   0   2   2   0   0   2   0   2   0   2   2   2   0   2   2   0   2   0   2   0   0   2   2
 MK-5-8                 2   0   0   2   2   0   2   0   0   0   2   2   0   2   0   0   0   2   2   0   2   0   0   2   2   0   0   2   0   0   2   0   2   2   2   0   2   2   0   0   2   0   2   0   0   2   2   2   0   0   0   2   2   0   2   0   0   0   2   0   0   2   2   0   2   2   2   2   0   2   0   2   2   2   2   0   2   2   2   2   2   0   2   2   0   0   2   2   0   0   2   0   2   2   2   0   2   0   0   0   2   0   2   0   2   0   0   0   0   0   0   0   0   2   2   0   2   2   0   2   0   2   2   2   2   0   2   0   0   0   2   2   2   0   0   2   0   2   2   0   0   2   2   0   0   2   2   2   0   0   2   2   0   0   2   0   0   0   2   2   2   2   0   2   0   0   2   2   0   2   0   2   2   2   2   0   0   0   2   2   0   0   2   0   2   0   2   2   2   0   2   2   0   2   0   2   0   0   0   2
 MK-5-9                 2   0   0   2   2   0   2   0   0   0   2   2   2   2   0   2   0   2   2   0   2   0   0   2   2   0   0   2   0   0   2   0   2   2   0   0   2   2   0   0   2   0   2   0   0   2   2   2   0   2   0   2   2   0   2   0   0   0   2   0   0   2   2   0   0   2   2   2   0   0   0   2   2   2   2   0   2   2   2   2   2   0   2   2   0   0   2   2   0   0   2   0   2   0   2   0   2   2   0   0   2   0   2   0   2   0   0   0   0   0   2   0   0   2   2   0   2   2   0   2   0   2   2   0   2   0   2   0   0   2   2   2   2   0   0   2   0   2   2   0   0   2   2   0   0   2   2   2   0   0   2   2   0   0   0   2   0   0   2   2   2   2   0   2   2   0   2   2   0   0   0   2   2   0   2   0   0   0   2   0   0   0   2   0   0   0   2   2   2   0   2   2   0   2   0   2   0   0   0   0
 MK-5-10                2   0   0   0   2   0   2   0   0   2   2   2   2   2   0   0   2   2   2   0   2   0   0   2   2   0   0   2   0   0   2   0   2   2   0   0   2   2   0   0   2   0   2   0   0   2   2   2   0   2   0   2   0   0   2   0   0   0   2   0   0   2   2   0   0   2   2   0   0   0   0   2   2   2   2   0   2   2   2   2   2   0   2   2   0   0   2   2   0   0   2   0   2   0   2   0   2   2   0   0   2   0   2   0   2   0   0   0   0   2   2   0   0   2   2   0   2   2   0   0   0   2   2   0   2   0   2   0   0   2   2   2   2   0   2   2   0   0   0   0   0   2   2   0   0   0   2   2   2   0   0   2   0   0   0   2   0   0   2   2   2   2   0   2   2   0   2   2   0   0   0   0   2   0   2   0   0   0   2   0   0   0   2   0   0   2   2   2   2   2   2   2   2   2   0   2   0   0   0   0
 MK-5-11                2   0   0   0   2   0   2   0   0   2   2   2   0   2   0   0   2   2   2   0   2   0   0   2   2   2   0   2   0   0   2   0   2   2   0   0   2   2   0   0   2   2   2   0   0   2   2   2   0   2   0   2   0   0   2   0   0   0   0   0   0   2   2   0   0   2   0   0   0   2   0   2   2   2   0   2   2   2   0   2   2   0   0   2   2   0   2   2   0   0   2   0   2   0   2   0   2   2   0   0   2   0   0   2   2   0   0   0   0   2   2   0   0   2   2   0   2   2   0   0   0   2   2   0   2   2   2   0   0   2   2   2   2   2   2   2   0   0   0   0   2   2   2   0   0   0   2   2   2   0   0   2   0   0   2   0   0   0   2   2   2   2   0   2   2   0   2   2   0   0   0   0   2   0   0   0   0   0   2   0   0   2   2   0   0   2   2   0   2   2   2   0   2   2   0   2   0   0   0   0
 MK-5-12                2   0   0   0   2   0   2   0   0   2   2   0   0   2   0   0   2   2   0   0   2   0   0   2   0   2   0   2   0   0   2   0   2   2   0   0   2   2   0   0   0   2   2   0   0   2   2   2   0   2   0   2   0   0   2   0   0   0   0   0   0   2   2   0   0   2   0   0   0   0   0   2   2   2   0   2   2   0   2   2   2   0   0   2   2   0   2   0   0   0   2   0   2   0   2   0   0   0   0   0   2   0   0   2   2   0   0   0   0   2   2   0   0   2   2   0   0   2   0   0   2   2   2   0   2   2   2   0   0   2   0   2   0   2   2   2   0   0   0   0   2   2   2   2   0   2   2   2   2   0   0   2   0   0   2   0   0   0   2   2   0   2   0   2   2   2   0   2   2   2   0   0   2   0   0   0   0   0   2   0   0   2   2   0   0   2   2   0   2   2   2   0   2   2   2   2   0   0   0   0
 MK-5-13                2   0   0   0   2   0   2   0   0   2   2   0   0   2   0   0   2   2   0   0   2   0   0   0   2   2   0   2   0   0   2   0   2   2   0   0   2   2   0   0   0   2   2   0   0   2   2   2   2   0   0   2   0   0   0   2   0   0   2   0   0   2   0   0   0   2   0   0   0   2   0   2   2   2   0   2   2   0   2   2   2   0   0   2   2   0   2   0   0   0   0   0   2   0   2   0   0   0   0   0   2   0   0   2   2   0   0   0   0   2   2   0   0   2   2   0   0   2   0   0   2   2   2   0   2   2   0   0   2   2   0   2   0   0   2   2   0   0   0   0   2   2   2   2   0   2   2   2   0   0   0   2   2   0   2   0   0   0   2   2   0   2   0   2   2   2   0   2   2   2   0   0   2   0   0   0   0   0   2   0   0   2   2   2   0   2   2   0   2   2   2   0   2   2   2   2   0   0   0   0
 MK-5-14                2   0   0   0   2   0   2   0   0   2   2   0   0   2   0   0   2   2   0   0   2   0   0   0   2   2   0   2   0   0   2   0   2   2   0   0   2   2   0   0   0   2   2   0   0   2   2   2   2   0   0   0   0   2   0   0   0   0   2   0   0   2   0   0   0   2   0   0   0   2   0   2   0   2   0   2   2   0   2   2   2   0   0   2   2   0   2   0   0   0   0   0   2   0   2   0   0   0   2   0   2   0   0   2   2   0   0   0   0   2   0   0   0   2   2   2   0   2   0   0   2   2   2   0   2   0   0   0   2   2   0   2   0   0   2   2   0   0   0   0   2   0   2   2   0   2   2   2   0   0   0   2   2   0   2   0   0   2   2   2   0   2   0   2   2   2   0   2   2   2   0   0   2   0   0   0   2   0   0   0   0   0   2   2   0   2   0   0   2   2   2   0   2   2   2   2   0   0   0   2
 MK-5-15                2   0   0   0   2   0   2   0   0   2   2   0   0   2   0   0   2   2   0   0   2   0   0   0   2   2   0   2   0   0   2   0   2   2   2   0   2   2   0   0   2   2   2   0   0   2   2   2   2   0   2   0   0   2   0   0   0   0   2   0   0   2   0   0   0   2   0   0   0   0   0   2   0   2   0   2   2   0   2   2   2   0   0   2   2   0   2   0   0   0   0   0   2   0   2   0   0   0   2   0   2   0   0   2   2   0   0   0   0   2   0   0   0   2   2   2   0   2   0   0   2   2   0   2   0   0   0   0   2   2   0   2   0   0   2   2   0   0   0   0   2   0   2   2   0   2   2   2   0   0   0   2   2   0   0   0   0   2   2   2   0   2   0   2   2   2   0   2   2   2   0   0   2   0   0   0   2   0   0   2   0   0   2   2   0   2   0   0   2   2   2   0   2   2   2   0   0   0   0   2
 MK-5-16                2   2   0   0   2   0   2   0   0   2   2   0   0   2   2   0   2   2   0   0   2   0   0   0   2   2   0   2   0   0   2   0   2   2   2   2   2   2   0   0   2   2   2   0   0   2   2   2   2   0   2   0   0   2   0   2   0   0   2   0   0   2   0   0   0   2   0   0   0   0   0   2   0   2   0   2   2   0   2   2   2   0   0   2   2   0   2   0   0   0   0   0   2   0   2   0   0   0   2   0   2   0   0   2   2   0   0   0   0   2   0   0   0   2   2   2   0   2   0   0   2   0   2   2   2   0   0   2   0   2   2   2   0   0   2   2   0   0   0   0   2   0   2   2   0   0   2   0   0   0   0   2   2   0   2   0   0   2   2   2   0   2   0   2   0   0   0   2   2   2   0   0   2   0   0   2   0   0   0   2   0   0   2   2   0   2   0   0   2   2   2   0   2   2   2   0   2   0   0   2
 MK-6-1                 0   2   2   2   2   2   0   0   0   2   0   2   0   0   2   2   2   0   0   0   2   0   2   2   0   2   0   2   2   2   0   0   2   2   0   2   0   2   0   0   0   0   2   0   0   0   0   2   0   0   0   0   0   0   2   2   0   0   2   0   2   0   2   2   2   0   0   0   0   2   0   0   0   0   2   0   0   0   0   0   2   0   2   2   2   0   2   0   2   2   0   0   2   2   0   2   0   2   0   2   0   0   0   0   2   2   0   0   0   0   2   0   2   0   2   2   2   2   0   0   2   0   2   2   2   2   2   0   0   2   2   0   2   2   0   0   2   0   0   0   0   2   0   0   2   0   0   2   2   0   2   2   2   2   0   0   0   0   0   2   2   2   0   0   0   0   2   0   2   0   0   0   0   0   0   0   0   2   2   0   2   2   2   2   0   0   2   0   2   2   2   2   0   0   2   0   0   0   2   2
 MK-6-2                 0   0   2   2   2   2   0   0   0   2   0   2   0   0   2   2   2   0   0   0   2   0   2   2   0   2   0   2   2   2   2   0   2   2   0   2   0   2   0   2   0   0   0   0   0   0   0   2   0   0   2   0   0   0   2   2   0   0   2   0   2   0   2   2   2   0   0   0   0   2   0   0   0   0   2   0   2   0   0   0   0   2   2   2   2   0   2   0   2   2   0   0   2   0   0   2   0   2   0   2   0   0   0   0   2   2   0   0   0   0   2   0   2   0   2   2   2   2   0   0   0   2   2   2   0   0   2   0   0   2   2   0   2   2   0   2   2   0   2   0   2   2   0   0   0   0   0   2   2   0   2   2   2   2   0   0   0   0   0   2   2   2   0   0   0   0   2   0   2   0   0   0   0   0   2   0   0   2   0   0   2   2   0   2   0   0   2   0   2   2   2   2   0   0   2   0   0   0   0   2
 MK-6-3                 0   0   2   2   2   2   0   0   0   2   0   2   2   0   2   2   2   0   0   0   2   0   2   2   0   2   0   2   2   2   2   0   2   2   0   2   0   2   0   2   0   2   0   0   0   0   0   2   0   0   2   0   0   0   0   2   0   0   2   0   2   0   0   2   2   0   0   0   0   2   0   0   0   0   2   0   2   0   0   0   0   2   2   2   2   0   2   0   2   2   0   0   2   0   0   2   0   2   0   2   0   0   0   0   2   0   0   2   0   0   2   2   2   0   0   2   2   2   0   0   0   2   2   2   0   0   0   0   0   2   2   0   2   2   0   2   2   0   2   0   2   0   0   0   0   0   0   2   2   0   2   0   2   2   0   0   0   0   0   2   2   2   2   0   0   0   2   2   2   0   0   0   0   0   2   0   0   2   0   0   2   2   0   2   0   0   2   0   2   2   2   2   2   0   2   0   0   0   0   2
 MK-6-4                 0   0   2   2   2   2   0   0   0   2   0   2   2   0   2   2   2   0   0   0   0   2   2   2   0   2   0   2   2   2   2   0   2   0   0   2   0   2   0   2   0   2   0   0   0   0   0   2   0   0   2   0   0   0   0   2   0   0   2   0   2   0   0   2   2   0   0   0   0   2   0   0   0   0   2   0   2   0   0   0   2   2   2   2   2   0   2   2   2   0   2   0   0   0   0   2   0   2   0   2   0   0   0   0   2   0   2   2   0   0   2   2   2   0   0   2   2   0   0   0   0   2   2   2   0   0   0   0   0   2   2   0   2   2   0   2   2   2   2   0   2   0   0   0   0   2   0   2   2   0   2   0   2   2   0   0   0   2   2   2   2   2   2   0   0   0   2   2   2   0   0   0   0   0   2   0   0   2   0   0   2   0   2   2   0   2   2   0   2   2   2   2   2   2   2   0   0   0   0   2
 MK-6-5                 0   0   0   2   2   0   2   0   0   0   0   2   2   0   2   2   2   2   0   0   0   2   2   2   0   2   0   2   2   2   2   0   2   0   0   2   0   2   0   2   0   2   0   0   0   0   0   2   0   0   2   0   0   0   0   2   0   0   2   0   2   0   0   2   2   0   0   0   0   2   0   0   0   0   2   0   2   0   0   0   2   2   2   2   0   0   2   2   2   0   2   0   0   0   0   2   0   2   0   2   0   0   2   0   2   0   2   2   0   0   0   2   0   0   0   2   2   0   0   0   0   2   2   2   0   0   0   0   0   0   2   2   2   2   2   2   2   2   2   0   2   0   0   0   0   0   0   2   0   0   2   0   2   2   0   0   0   2   2   2   2   2   2   0   0   0   2   2   0   0   0   0   0   0   2   0   0   2   0   0   2   0   2   0   0   0   0   0   0   2   2   0   2   2   2   0   0   0   0   2
 MK-6-6                 0   2   0   0   2   0   2   0   0   2   0   2   2   0   2   2   2   0   0   0   0   0   2   2   0   2   2   2   2   2   2   0   2   0   0   2   0   2   0   0   0   2   0   0   0   0   0   2   0   0   2   0   0   0   0   2   0   0   2   0   2   0   0   2   2   0   0   0   0   2   2   0   0   2   2   0   2   0   0   0   2   0   2   2   0   0   2   2   2   0   2   0   0   0   0   2   0   2   0   2   0   0   2   0   2   0   2   2   0   0   0   2   0   0   0   2   2   0   0   0   0   2   2   2   0   2   0   0   0   0   2   2   2   2   2   2   2   2   0   0   2   0   0   0   0   2   0   2   0   0   0   0   2   2   0   0   0   2   2   2   2   2   2   2   0   2   2   2   0   0   0   2   0   0   2   0   0   2   0   0   2   0   2   0   0   0   0   2   0   2   2   0   2   2   2   0   0   0   0   0
 MK-6-7                 0   2   0   0   2   0   2   0   0   2   0   2   2   0   0   2   2   0   0   0   0   0   2   2   0   2   2   2   2   2   2   0   2   0   0   2   0   2   0   0   0   2   0   0   0   0   0   2   0   0   2   0   0   0   0   2   0   0   0   0   2   0   0   2   0   0   0   0   0   2   2   0   2   2   2   0   0   0   0   0   2   0   2   2   0   2   2   0   2   0   2   0   0   0   0   2   0   2   0   2   0   0   2   0   2   0   2   2   0   0   0   2   0   0   0   2   2   2   2   0   0   2   2   2   0   2   0   0   0   0   2   2   0   2   2   2   2   0   0   2   2   0   0   0   0   2   0   2   0   0   0   0   2   2   0   2   0   2   2   2   2   2   2   2   0   2   2   2   0   0   0   2   0   2   2   0   0   2   0   0   2   0   0   0   0   0   2   0   2   2   2   0   2   2   2   0   0   0   0   0
 MK-6-8                 0   2   0   2   2   0   2   0   0   2   0   2   2   0   0   2   2   0   0   0   0   0   0   2   0   2   0   2   2   2   2   0   2   0   0   2   0   2   0   0   0   2   2   0   0   0   0   2   0   0   2   0   0   0   0   2   0   0   0   0   2   0   0   0   0   0   0   0   0   2   2   0   2   2   2   0   0   0   0   0   2   0   2   2   0   2   2   0   2   0   2   0   0   0   0   2   0   0   0   2   0   0   2   0   2   0   2   2   0   0   0   2   0   0   0   2   0   2   2   0   0   2   2   0   0   2   0   0   0   0   2   2   0   2   2   2   2   0   0   2   2   0   0   0   2   2   0   2   0   0   0   0   2   2   0   2   0   2   2   2   2   2   2   2   0   2   2   2   0   0   0   2   0   2   0   0   0   2   0   0   2   0   0   0   2   0   2   0   2   2   2   0   2   2   2   0   0   0   0   2
 MK-6-9                 0   2   0   0   2   0   2   2   0   2   0   0   2   0   2   2   2   0   0   0   0   0   2   2   0   2   0   2   2   2   0   0   2   0   0   2   0   2   0   0   0   2   2   0   0   0   0   2   0   0   2   0   0   0   0   2   0   2   0   0   2   0   0   0   0   0   0   0   0   2   2   0   2   2   2   0   0   0   2   0   0   2   2   0   0   2   2   0   2   0   2   0   0   0   0   0   2   0   0   2   0   0   2   0   2   0   0   0   0   0   0   0   0   0   0   2   0   2   2   0   0   2   2   0   0   2   0   0   0   0   2   2   0   2   2   2   2   0   0   2   2   0   0   0   2   2   0   2   0   0   0   0   2   2   0   2   0   2   2   2   2   2   2   2   0   2   2   2   0   0   0   2   2   2   0   0   0   2   0   0   2   0   0   2   2   0   2   0   2   2   0   0   2   2   2   0   0   0   0   0
 MK-6-10                0   2   0   0   2   0   2   2   0   2   0   0   2   0   2   2   2   0   0   0   0   0   2   2   0   2   0   2   0   2   0   0   2   0   0   0   0   2   2   0   0   2   2   0   0   0   0   2   0   2   0   0   0   0   0   2   2   2   0   0   2   0   0   2   0   0   0   0   0   2   0   0   2   2   2   0   0   0   2   0   0   2   2   0   0   2   2   0   2   0   2   0   0   0   2   0   2   0   0   2   0   0   0   0   2   0   0   0   0   0   0   0   0   2   0   2   0   2   2   0   0   2   2   0   0   2   0   0   0   0   2   2   0   2   2   2   2   0   0   2   2   0   0   0   2   2   0   2   0   0   0   0   2   2   0   2   0   2   2   2   2   2   2   2   0   2   2   2   0   0   0   2   2   2   0   0   0   2   0   0   2   0   0   2   2   0   2   0   2   2   0   0   2   0   2   0   0   0   0   0
 MK-6-11                0   2   0   0   2   0   2   2   0   2   0   0   2   2   2   2   2   0   0   0   0   0   2   2   0   2   0   2   0   0   0   0   2   0   0   0   0   0   2   0   0   2   2   0   2   0   0   2   0   2   0   0   2   0   0   2   2   0   0   0   2   0   0   2   0   0   0   0   0   2   0   0   0   0   2   0   0   0   0   0   0   2   2   0   0   2   2   0   2   0   2   0   0   0   2   0   2   0   0   2   0   0   0   0   2   0   0   0   0   0   0   0   0   2   0   2   0   2   2   0   0   2   2   0   0   2   0   0   0   0   2   2   0   2   2   0   2   0   0   2   2   0   0   0   2   0   0   2   2   0   0   0   2   2   0   2   0   2   2   2   2   2   2   2   0   2   2   2   0   0   0   2   2   0   0   0   2   0   2   0   2   0   0   0   2   0   2   0   2   2   0   0   2   0   2   0   0   0   0   0
 MK-6-12                0   2   0   0   2   0   2   2   0   2   0   0   2   2   2   2   2   0   0   0   0   0   2   2   0   2   0   2   0   0   0   0   2   0   0   0   0   0   2   0   0   2   2   0   2   0   0   0   0   2   0   0   2   0   0   2   2   0   2   0   2   2   0   2   2   0   0   0   0   2   0   0   0   0   2   0   0   0   0   0   0   2   2   2   0   2   2   0   2   0   2   0   0   0   2   0   2   2   0   2   0   0   0   0   2   0   0   0   0   0   0   0   0   2   0   2   0   2   2   0   0   2   2   0   0   2   0   2   0   0   2   2   0   2   2   0   2   2   0   2   0   0   0   0   2   0   0   2   2   0   0   0   2   2   0   2   0   2   2   0   2   2   2   2   0   2   2   2   0   0   0   2   2   0   0   0   2   0   2   0   2   0   0   0   2   0   2   0   2   2   0   0   2   0   2   0   0   0   0   0
 MK-6-13                0   2   0   2   0   0   2   2   0   0   0   2   2   2   2   2   2   0   0   0   0   0   2   2   2   2   0   2   0   0   0   0   2   0   0   0   0   0   2   0   0   2   2   0   2   0   0   0   0   2   0   0   2   0   2   2   2   0   2   0   2   2   0   2   2   0   0   0   0   2   0   0   0   0   2   0   0   0   0   0   0   2   0   2   0   2   2   2   2   0   2   2   0   2   2   0   2   2   2   2   0   0   0   0   2   0   0   0   0   0   0   0   0   2   0   2   0   2   2   2   0   2   2   0   0   2   0   2   0   0   2   2   0   2   2   0   2   2   0   2   0   0   0   2   2   0   0   2   2   0   0   0   2   2   0   2   0   2   2   2   0   2   2   2   0   2   2   2   0   0   0   0   0   0   0   0   0   0   2   2   2   0   0   0   2   0   2   0   2   2   0   0   2   0   2   0   0   0   0   0
 MK-6-14                0   2   0   2   0   0   2   2   0   0   2   2   2   2   0   0   2   0   0   0   0   2   2   2   2   2   0   2   0   0   0   0   2   0   0   2   0   0   2   2   0   0   2   0   2   0   0   0   0   2   0   2   2   0   0   2   2   0   2   0   2   2   0   2   2   0   0   0   2   2   0   0   0   2   2   0   0   0   0   0   0   2   0   2   0   2   2   0   2   0   2   2   0   2   2   0   2   2   2   0   0   0   0   2   2   0   0   0   0   0   0   0   0   2   0   2   0   2   2   2   0   2   2   0   0   2   0   2   2   0   2   2   0   2   2   0   2   2   0   2   0   0   0   2   2   0   0   2   2   0   0   0   2   2   0   2   0   2   2   2   0   2   2   2   0   2   0   2   0   0   0   0   0   0   0   0   0   0   2   2   2   0   0   0   2   0   2   0   0   2   0   0   2   2   2   2   0   0   0   0
 MK-6-15                0   2   0   2   0   0   2   2   0   0   2   2   2   2   2   0   2   0   0   0   0   2   2   2   2   0   2   0   0   0   0   2   2   0   2   2   0   0   2   2   0   0   2   0   2   0   2   0   0   2   0   2   2   0   0   2   2   0   2   0   2   2   0   2   2   0   0   0   2   2   0   0   0   2   2   0   2   0   0   0   0   2   0   2   0   2   2   0   2   0   2   0   0   2   2   2   2   2   2   0   0   0   0   2   2   2   2   0   0   0   0   0   0   2   0   2   0   2   2   2   0   2   2   0   0   2   0   2   2   0   2   2   0   2   2   0   2   2   0   0   0   0   2   2   2   2   0   2   2   0   0   0   2   2   2   2   0   2   2   0   0   0   2   2   0   2   0   2   0   2   0   0   0   0   0   0   0   0   2   2   2   0   0   0   2   0   2   0   0   2   0   0   2   2   2   2   0   0   0   0
 MK-6-16                0   0   0   2   0   0   2   2   0   0   2   2   2   2   2   0   2   0   0   2   0   2   2   2   2   0   2   0   0   2   0   2   2   0   2   0   0   0   2   2   0   0   2   0   2   0   2   0   0   2   0   2   2   0   0   2   2   0   2   0   2   2   0   2   2   0   0   0   2   2   0   0   0   0   2   0   2   0   0   0   0   2   0   2   0   2   2   0   0   2   2   0   0   0   2   2   2   2   2   0   0   0   0   2   2   2   0   0   0   0   0   0   0   2   0   0   0   0   2   2   0   2   2   0   0   2   0   2   2   2   2   2   0   2   2   0   2   2   0   0   0   0   2   2   2   2   0   2   2   0   0   0   0   2   2   2   0   2   2   0   2   0   2   2   2   2   0   2   0   2   0   0   0   0   0   0   0   0   2   2   2   0   0   0   2   0   2   0   0   2   2   0   2   2   2   2   0   0   0   0
 
!****************************************** Phenotypic Data **********************************************************
!-100.0 is resevred for missing phenotype
SimulatedTrait1        13.4079   15.8011   15.2188   14.9915   13.9919   16.2573   13.9934   16.0745   15.7406   13.7444   16.0300   14.7044   14.5931   13.9279   16.1397   14.1519   14.7275   15.9504   14.3497   13.0752   14.5485   13.8525   13.9597   15.2000   15.8225   15.3623   15.2929   14.6132   14.3220   14.5648   13.8726   14.3104   16.3288   15.9872   13.7544   15.3845   15.8575   13.7451   14.5005   15.7918   14.9320   13.5774   16.3907   13.9551   14.2702   14.8269   13.8632   14.0662   13.5350   15.1191   15.6775   16.1676   14.6950   15.4174   15.1615   14.1895   16.3013   14.0584   15.7099   15.5376   16.8685   15.8859   15.9035   15.7870   15.4053   14.7090   13.4726   15.2327   13.8139   14.3092   14.9280   15.3301   13.7256   14.9785   14.2581   16.3657   13.5729   13.8501   13.7247   16.4817   15.8431   14.0213   14.5950   13.8975   15.5345   15.5002   13.9445   16.7280   15.2343   14.2750   14.2097   14.9938   16.2019   15.9767   13.8853   15.3463   15.2979   13.3313   13.5969   15.5367   15.5717   15.0372   15.0210   14.5885   14.7112   14.2347   14.2745   17.0948   16.1741   16.0675   14.2515   13.2767   14.9815   15.3087   13.9677   14.3258   13.6016   15.9501   15.3821   14.1284   15.2169   13.5073   16.8001   16.3554   13.8199   15.9256   13.7416   14.0308   14.4514   14.9097   15.6270   15.9696   15.5001   14.7462   14.4548   15.9439   13.2505   15.5181   16.0551   15.8094   14.8648   15.0746   14.5774   15.8315   14.5342   14.0220   16.5271   15.9640   16.1400   14.1520   13.3538   15.9966   16.6773   15.3895   13.8159   14.5404   15.3138   15.2704   16.0005   16.3952   15.2072   13.3917   16.1152   14.6786   13.5485   13.4700   14.7254   16.0107   15.2494   15.5356   15.7707   14.3827   14.5983   16.0991   14.7046   16.1255   15.7322   16.1004   15.0246   14.3984   14.2128   13.9334   16.2360   15.9776   15.7748   16.3079   14.1414   13.6538   13.6757   14.1446   16.7989   14.9386   14.9706   16.6838   14.9579   15.8982   15.2553   15.8861   15.1855   14.1360
SimulatedTrait2        10.2219    9.5604   10.4888    9.5585   10.8549    9.5755   10.4369    9.3039    9.4693   10.5950    9.8449    9.3772   10.4767    9.8706    9.7883    9.4847   10.3324   10.0028   10.2528   10.3681   10.1850   10.3808   10.3209   10.6949    9.5768   10.7418   10.5423    9.6462   10.4983   10.2854   10.3595   10.3849    9.5146    9.8534   10.2310    9.4278    9.7632   10.5660    9.3770    9.0836   10.4529   10.3506    9.3513   10.4290   10.0774   10.6380   10.6740   10.3536   10.4188    9.5945    9.8321    9.5106   10.7013    9.7280    9.4225   10.0888    9.9223   10.1572    9.6956    9.4009    9.4289    9.8576    9.4509    9.5897    9.5214   10.3297   10.9932   10.1307   10.6010   10.0801   10.4609    9.6893   10.7578    9.7829   10.6355    9.3745   10.5542   10.9064    9.9526    9.5079    9.5439   11.2518   10.6422   11.1550    9.4244    9.3198   10.6162    9.5877   10.1840    9.7005   10.7989   10.1510    9.2958    9.6843   10.6562   10.2518    9.9608   10.9312   10.5187   10.6339    9.3918   10.5801    9.7153   10.5712   10.6617   10.4912   10.2342    9.3503    9.5762    9.3693   10.0426   10.3599   10.3772   10.3158   10.3502   10.4035   10.8044    9.3954    9.0106   10.4372   10.1590   10.7672    9.6734    9.6215   10.5305    9.4500   10.1533   10.3292   10.2616    9.5572    9.3477    9.6342    9.8443   10.6998   10.7600    9.7424   10.7339   10.1942    9.2893    9.4620    9.6827   10.5089   10.3062    8.9622   10.5186   10.5858    9.7679    9.6546    9.4584   10.1965   10.5476    8.9865    9.3332   10.5390   10.6102    9.5818    9.5926    9.6597   10.8934    9.4647    9.4012   10.8103    9.9309   10.4844   10.3488   10.1247    9.5663    9.5595    9.5658    9.4140    9.2520   10.6663   10.3627    9.5201   10.5953    9.7757   10.6282    9.7397   10.7162   10.5729   10.5249   10.1798    9.7017    9.7069    9.5284    9.4892   10.8279   10.9437   10.3500   10.6919    9.3160   10.4766   10.1556    9.2605   10.6244    8.9884   10.6608    9.0786    9.3119    9.2771
 
