# Supplementary material for: Inclusive Composite Interval Mapping of QTL by Environment Interactions in Biparental Populations
Source: PLoS One. 2015 Jul 10;10(7):e0132414. doi: 10.1371/journal.pone.0132414 (PMC4498613; doi:10.1371/journal.pone.0132414)
Supplement: S6 File — (ZIP) [file pone.0132414.s006.zip › H=0.8/L1/run_00010.met]

!**********************Note: lines staring with "!" are remarks and will be ignored in the program********************
!*********************************General Information**********************************
!Assuming F1 = P1 x P2, populations available in QTL IciMapping are: 
!  1, P1BC1F1 = P1 x F1, the first backcrossing where P1 is used as the recurrent parent;
!  2, P2BC1F1 = P2 x F1, the first backcrossing where P2 is used as the recurrent parent;
!  3, F1DH, F1-derived doubled haploids; 
!  4, RIL or F1RIL, recombination inbred lines through the repeated selfing of F1;
!  5, P1BC1RIL, recombination inbred lines through the repeated selfing of P1BC1F1;
!  6, P2BC1RIL, recombination inbred lines through the repeated selfing of P2BC1F1;
!  7, F2, the selfing generation of F1;
!  8, F3, the selfing generation of F2;
!  9, P1BC2F1, the second backcrossing where P1 is used as the recurrent parent; 
! 10, P2BC2F1, the second backcrossing where P2 is used as the recurrent parent;
! 11, P1BC2RIL, recombination inred lines through the repeated selfing of P1BC2F1; 
! 12, P2BC2RIL, recombination inred lines through the repeated selfing of P2BC2F1; 
! 13, P1BC1F2, the selfing generation of P1BC1F1; 
! 14, P2BC1F2, the selfing generation of P2BC1F1; 
! 15, P1BC2F2, the selfing generation of P1BC2F1; 
! 16, P2BC2F2, the selfing generation of P2BC2F1; 
! 17, P1BC1DH, P1BC1F1-derived doubled haploids; 
! 18, P2BC1DH, P2BC1F1-derived doubled haploids; 
! 19, P1BC2DH, P1BC2F1-derived doubled haploids; 
! 20, P2BC2DH, P2BC2F1-derived doubled haploids; 
   3      !Mapping Population (see remarks above)
   2      !Mapping Function (1 for Kosambi; 2 for Haldane; 3 for Morgan)
   2      !Marker Space Type (1 for intervals; 2 for positions)
   1      !Marker Space Unit(1 for centiMorgans; 2 for Morgan)
   6      !Number of Chromosomes (or Linkage Groups)
 200      !Size of the mapping population
   2      !Number of environments
 
!***************************************** Chromosomes and Linkage Maps **********************************************
!Chromosome                 NumMarkers
-CH1                        16
-CH2                        16
-CH3                        16
-CH4                        16
-CH5                        16
-CH6                        16
!Linkage map (Marker name followed by position or the interval length)
 MK-1-1                1     0.000
 MK-1-2                1    10.000
 MK-1-3                1    20.000
 MK-1-4                1    30.000
 MK-1-5                1    40.000
 MK-1-6                1    50.000
 MK-1-7                1    60.000
 MK-1-8                1    70.000
 MK-1-9                1    80.000
 MK-1-10               1    90.000
 MK-1-11               1   100.000
 MK-1-12               1   110.000
 MK-1-13               1   120.000
 MK-1-14               1   130.000
 MK-1-15               1   140.000
 MK-1-16               1   150.000
 MK-2-1                2     0.000
 MK-2-2                2    10.000
 MK-2-3                2    20.000
 MK-2-4                2    30.000
 MK-2-5                2    40.000
 MK-2-6                2    50.000
 MK-2-7                2    60.000
 MK-2-8                2    70.000
 MK-2-9                2    80.000
 MK-2-10               2    90.000
 MK-2-11               2   100.000
 MK-2-12               2   110.000
 MK-2-13               2   120.000
 MK-2-14               2   130.000
 MK-2-15               2   140.000
 MK-2-16               2   150.000
 MK-3-1                3     0.000
 MK-3-2                3    10.000
 MK-3-3                3    20.000
 MK-3-4                3    30.000
 MK-3-5                3    40.000
 MK-3-6                3    50.000
 MK-3-7                3    60.000
 MK-3-8                3    70.000
 MK-3-9                3    80.000
 MK-3-10               3    90.000
 MK-3-11               3   100.000
 MK-3-12               3   110.000
 MK-3-13               3   120.000
 MK-3-14               3   130.000
 MK-3-15               3   140.000
 MK-3-16               3   150.000
 MK-4-1                4     0.000
 MK-4-2                4    10.000
 MK-4-3                4    20.000
 MK-4-4                4    30.000
 MK-4-5                4    40.000
 MK-4-6                4    50.000
 MK-4-7                4    60.000
 MK-4-8                4    70.000
 MK-4-9                4    80.000
 MK-4-10               4    90.000
 MK-4-11               4   100.000
 MK-4-12               4   110.000
 MK-4-13               4   120.000
 MK-4-14               4   130.000
 MK-4-15               4   140.000
 MK-4-16               4   150.000
 MK-5-1                5     0.000
 MK-5-2                5    10.000
 MK-5-3                5    20.000
 MK-5-4                5    30.000
 MK-5-5                5    40.000
 MK-5-6                5    50.000
 MK-5-7                5    60.000
 MK-5-8                5    70.000
 MK-5-9                5    80.000
 MK-5-10               5    90.000
 MK-5-11               5   100.000
 MK-5-12               5   110.000
 MK-5-13               5   120.000
 MK-5-14               5   130.000
 MK-5-15               5   140.000
 MK-5-16               5   150.000
 MK-6-1                6     0.000
 MK-6-2                6    10.000
 MK-6-3                6    20.000
 MK-6-4                6    30.000
 MK-6-5                6    40.000
 MK-6-6                6    50.000
 MK-6-7                6    60.000
 MK-6-8                6    70.000
 MK-6-9                6    80.000
 MK-6-10               6    90.000
 MK-6-11               6   100.000
 MK-6-12               6   110.000
 MK-6-13               6   120.000
 MK-6-14               6   130.000
 MK-6-15               6   140.000
 MK-6-16               6   150.000
!*********************************** Marker Types ********************************************************************
!Co-dominant marker: When heterozygote F1 is present, P1 is coded as 2, F1 is coded as 1, and P2 is coded as 0; Otherwise, P1 is coded as 2, and P2 is coded as 0. 
!Dominant marker: When heterozygote F1 is present, P1 and F1 are coded as 12, and P2 is coded as 0; Otherwise, P1 is coded as 2, and P2 is coded as 0.  
!Recessive markers: When heterozygote F1 is present, P1 is coded as 2, and F1 and P2 are coded as 10; Otherwise, P1 is coded as 2, and P2 is coded as 0. 
!Missing marker is coded as -1. 
 MK-1-1                 2   2   0   2   0   0   2   2   2   2   0   0   2   0   0   2   0   0   0   2   0   0   2   2   0   2   0   0   0   2   2   2   2   0   0   2   2   2   2   2   2   2   2   2   2   2   2   2   0   0   2   0   2   0   2   2   2   0   0   0   0   2   2   2   2   2   0   0   0   0   0   2   0   0   0   2   2   0   0   2   0   2   0   0   0   0   0   0   0   2   2   2   2   2   2   0   2   0   0   2   2   0   2   0   0   2   0   2   0   2   2   2   0   0   2   2   2   0   0   0   2   0   0   0   0   0   0   0   2   2   2   2   2   2   0   0   2   0   0   0   0   0   2   0   2   2   0   2   0   2   0   0   0   2   0   0   0   2   0   2   2   0   0   2   0   0   0   2   0   2   2   2   0   2   0   2   2   0   2   2   2   2   0   0   2   2   0   2   2   2   2   2   2   0   2   0   0   0   0   2
 MK-1-2                 2   2   2   2   0   2   2   2   2   2   2   0   2   0   0   0   0   0   0   2   0   0   2   2   0   2   0   0   0   2   2   2   2   0   0   2   2   2   2   2   2   2   2   2   2   2   2   2   2   0   2   0   2   0   2   2   2   0   0   0   0   0   2   2   2   2   0   0   0   0   0   0   0   0   0   2   2   2   0   2   0   2   0   0   0   2   0   0   0   2   2   0   0   2   2   0   2   0   0   2   2   0   2   0   0   2   0   2   0   2   2   2   0   0   2   2   2   0   0   0   2   0   0   0   0   0   0   0   2   2   2   2   2   2   0   0   2   0   0   2   0   0   2   0   2   2   0   2   2   2   0   0   0   2   0   0   0   2   0   2   2   0   0   2   0   0   0   2   0   2   2   2   0   2   0   2   2   0   2   2   2   2   0   0   2   2   0   2   2   2   2   0   2   0   2   0   0   0   0   2
 MK-1-3                 2   2   2   2   0   2   2   2   2   2   2   2   0   0   0   0   0   0   0   2   0   0   2   2   0   2   0   0   0   2   2   2   2   0   2   2   2   2   2   2   2   2   2   2   2   0   2   2   2   0   2   0   2   0   2   2   2   2   0   0   0   0   0   2   2   2   0   0   0   0   0   0   0   0   0   2   2   2   0   2   0   2   0   2   0   2   0   0   0   2   2   0   0   2   2   0   2   0   0   2   2   0   2   0   0   0   0   2   0   2   2   2   0   0   2   2   2   0   0   2   2   0   0   0   0   0   0   0   2   2   2   2   2   2   0   0   0   0   0   2   0   0   2   0   2   0   0   2   2   2   2   0   0   2   0   0   0   0   0   0   2   0   0   2   2   0   0   2   2   2   2   2   0   2   0   2   2   0   2   0   2   2   0   0   2   2   0   2   2   2   2   0   2   0   2   0   0   0   0   2
 MK-1-4                 2   2   2   2   0   2   2   2   2   2   2   2   2   0   0   0   0   0   0   2   0   0   2   2   0   2   0   0   0   2   2   2   2   0   2   2   0   2   2   2   2   2   2   2   2   0   2   2   2   0   2   0   2   2   2   2   2   2   0   0   2   0   0   2   2   2   0   0   0   0   0   0   0   0   2   2   2   2   0   2   0   2   0   2   0   2   0   0   0   2   2   0   0   2   2   0   2   0   0   2   2   2   2   0   0   0   0   2   0   2   2   2   0   2   2   2   2   0   0   0   2   0   0   0   0   0   0   0   2   2   0   2   2   2   0   0   0   0   0   2   0   0   0   0   2   0   2   2   2   2   2   0   0   2   0   0   0   0   0   0   2   0   0   2   2   0   0   2   2   2   2   2   0   2   0   2   2   0   2   0   0   2   0   0   2   2   0   2   2   2   2   0   2   0   2   0   0   0   2   2
 MK-1-5                 2   2   2   2   0   2   2   0   2   2   2   2   2   0   0   0   0   0   0   0   2   0   2   2   0   0   0   0   0   2   2   2   2   0   0   2   0   2   2   2   2   2   0   2   2   0   2   2   2   0   0   0   2   0   0   2   2   2   0   0   2   0   2   2   2   2   0   0   0   0   0   0   0   0   2   2   2   2   0   2   0   2   0   2   0   2   0   0   2   0   2   0   2   2   2   0   2   0   0   0   2   2   2   0   0   0   0   2   0   0   2   2   0   0   0   2   2   0   2   0   2   0   0   0   0   0   0   0   2   0   0   2   2   2   0   0   0   2   2   2   0   0   0   0   2   0   0   2   2   2   2   0   2   2   0   0   0   0   0   0   2   0   0   2   2   0   0   2   2   2   2   2   0   2   0   2   2   2   2   0   0   2   0   2   2   2   0   2   2   2   2   0   2   2   0   0   0   0   2   2
 MK-1-6                 2   0   2   2   2   2   2   0   2   2   2   2   2   0   0   2   0   0   0   0   2   2   2   2   0   2   0   0   2   2   2   2   2   0   2   2   0   2   2   2   2   2   0   2   2   0   2   2   2   0   0   2   2   0   0   2   2   2   0   2   2   0   2   2   2   2   0   0   0   0   0   0   0   0   2   2   2   2   0   2   2   2   0   2   0   2   0   0   2   0   2   0   2   2   2   0   2   0   0   0   0   2   0   0   0   0   0   2   0   0   2   2   0   0   0   2   0   0   2   0   0   0   0   0   0   0   0   0   2   0   0   2   2   2   0   2   0   2   2   2   0   0   2   0   2   0   0   2   2   2   0   0   2   2   2   0   0   2   0   0   0   0   0   2   2   0   0   2   2   2   2   2   2   2   0   2   2   2   2   0   0   2   2   0   0   2   0   2   2   2   2   0   2   2   0   0   2   0   2   2
 MK-1-7                 2   0   2   2   2   0   2   0   2   2   2   2   2   0   0   2   0   0   0   0   2   2   2   2   0   2   0   0   2   2   2   2   2   2   2   0   0   0   2   2   2   2   0   2   2   0   2   2   2   0   0   2   2   0   0   2   2   2   0   2   2   0   2   2   2   2   0   0   0   0   0   0   0   0   2   2   2   2   2   2   0   2   0   2   0   0   0   0   2   0   2   0   2   2   2   2   2   0   0   2   2   2   0   0   0   0   0   2   0   0   2   2   0   2   0   2   0   0   2   0   0   0   0   0   0   0   0   0   2   0   0   2   0   2   0   2   0   2   0   2   0   0   2   0   2   0   0   2   2   2   0   2   0   2   2   0   0   2   0   0   0   0   2   2   2   0   0   2   2   2   2   2   2   2   0   2   2   2   2   0   2   2   2   0   0   2   0   2   2   2   2   0   2   2   0   0   2   0   2   0
 MK-1-8                 2   0   2   2   2   0   2   0   2   2   2   2   0   0   0   2   0   0   0   0   2   2   2   0   0   2   0   0   2   2   2   2   2   2   2   0   0   0   2   2   2   2   0   2   0   2   0   2   2   0   0   2   2   0   0   2   2   2   0   2   2   0   2   2   0   2   0   2   0   0   0   0   0   0   2   2   0   2   0   2   2   2   0   2   0   2   0   0   2   0   2   0   2   2   2   2   2   0   0   2   2   2   0   0   0   2   0   2   0   0   2   2   0   2   0   2   0   0   2   0   0   0   0   0   0   0   0   0   2   0   0   2   0   2   0   2   0   2   0   2   0   0   2   0   2   2   0   2   2   2   0   0   0   2   2   0   0   2   0   0   0   0   2   2   2   0   0   2   2   2   2   2   2   2   0   2   2   2   2   0   0   2   2   0   2   2   0   2   2   2   2   0   2   2   0   0   2   0   2   2
 MK-1-9                 2   0   2   0   2   0   2   0   0   2   0   2   0   0   0   2   0   0   0   0   2   2   0   0   0   2   0   0   0   0   2   2   2   2   2   0   0   0   2   2   2   2   0   2   0   2   0   2   2   0   0   2   2   0   0   2   0   0   0   2   2   0   2   2   0   2   0   2   0   0   0   0   0   0   2   2   0   2   0   2   2   0   0   0   0   2   0   0   2   0   2   0   2   2   2   2   2   0   2   2   2   2   0   0   0   2   0   2   0   0   2   2   0   2   0   0   0   0   2   0   0   0   0   0   0   0   0   0   2   0   0   0   0   2   2   2   0   2   0   0   0   0   2   0   2   2   0   2   2   2   0   2   0   2   2   0   0   2   0   0   0   0   2   2   2   0   0   2   2   2   2   2   2   2   0   2   0   2   2   0   0   2   2   0   2   2   0   2   2   2   2   0   2   2   0   0   0   0   2   0
 MK-1-10                2   0   2   0   2   0   2   0   0   2   0   2   0   0   0   2   0   0   0   2   2   2   0   0   0   2   0   2   0   0   2   2   2   2   2   0   0   0   2   2   2   2   0   2   0   2   0   2   2   0   0   2   2   0   0   2   0   0   0   2   0   0   2   2   0   2   0   2   0   0   0   0   0   2   2   2   0   2   0   2   2   0   0   0   0   2   0   0   2   0   2   2   2   2   0   2   2   0   2   2   2   2   0   0   0   0   0   2   0   0   2   2   0   2   0   0   0   0   2   0   0   0   0   0   0   2   0   0   0   0   0   0   0   2   2   0   0   2   0   0   0   0   2   0   2   2   0   2   2   2   2   2   0   2   2   0   0   2   2   0   0   0   2   2   2   2   0   2   2   2   2   2   2   2   0   2   0   2   2   0   0   2   2   0   2   2   0   2   2   2   2   0   2   2   0   0   0   0   2   0
 MK-1-11                2   2   2   0   2   0   2   0   0   2   0   2   0   0   2   2   0   0   0   2   2   2   0   0   0   2   0   2   2   0   2   2   2   2   2   0   0   0   2   0   2   2   0   0   0   2   2   2   2   0   0   2   2   0   0   2   0   0   0   2   0   0   2   2   0   2   0   2   0   0   0   0   2   2   2   2   2   2   0   2   2   0   0   0   0   2   0   2   2   0   2   2   2   2   0   2   2   2   2   2   2   2   0   0   0   0   0   2   0   0   2   2   0   2   0   2   0   0   2   0   2   0   0   0   0   2   0   0   0   0   0   0   0   2   2   0   0   2   0   0   0   0   2   0   2   2   0   2   2   2   2   2   0   2   2   0   0   2   2   0   2   0   2   2   2   0   0   2   2   0   2   2   2   2   0   2   0   2   2   0   0   2   2   2   2   2   0   2   2   2   2   0   2   2   0   2   0   0   0   0
 MK-1-12                2   0   2   0   2   0   2   0   0   2   2   2   0   0   2   2   0   0   0   2   2   2   0   0   0   2   0   2   2   0   2   2   2   2   2   0   0   0   2   0   2   2   0   0   0   2   2   2   2   0   0   2   0   0   0   2   0   0   0   2   0   0   2   2   0   2   0   2   0   0   0   0   2   2   2   2   2   2   0   2   2   0   2   0   0   2   0   2   2   0   2   2   2   2   0   2   2   2   2   2   0   0   0   0   0   0   0   2   2   2   2   2   0   2   0   2   0   0   0   0   2   0   2   0   0   0   0   0   0   0   0   0   0   2   2   0   2   0   0   0   0   0   2   0   2   2   0   2   2   2   2   2   2   2   2   0   0   2   2   2   2   0   2   2   2   0   0   2   2   0   2   2   2   2   0   2   0   0   2   0   0   2   2   2   2   2   0   2   2   2   2   0   0   2   0   2   0   0   0   0
 MK-1-13                2   0   2   0   2   0   2   0   0   2   2   2   0   0   2   2   0   0   0   2   2   0   0   0   0   2   0   2   2   0   0   2   2   2   2   0   0   0   2   0   2   2   0   0   0   2   2   0   2   0   0   2   0   0   0   2   0   0   0   0   0   0   2   0   0   2   0   2   0   0   0   0   0   2   2   0   2   2   0   2   2   0   2   0   0   2   0   2   2   0   2   2   2   2   0   2   2   2   2   0   0   0   0   0   0   0   0   2   2   2   2   2   0   2   2   0   0   0   0   0   2   0   2   0   2   0   0   0   0   0   0   0   0   2   0   0   2   2   0   2   0   0   2   0   2   2   0   2   2   2   2   0   2   2   2   2   0   2   0   2   2   0   2   2   2   0   0   2   2   0   2   2   2   2   0   2   0   0   2   0   2   2   2   2   2   2   0   2   2   2   2   0   0   2   0   2   0   0   0   2
 MK-1-14                2   0   0   0   2   0   2   0   0   2   2   2   0   0   2   2   0   0   0   2   2   0   0   2   0   2   0   2   2   0   0   2   2   2   2   2   0   0   0   0   2   2   0   0   0   2   2   0   2   0   0   2   0   0   0   2   0   0   0   0   0   0   2   0   0   2   0   0   0   0   0   0   0   0   2   0   2   2   0   2   2   2   2   0   0   2   2   2   2   0   2   2   0   2   2   2   2   2   2   0   2   0   0   0   0   0   0   2   2   2   2   2   0   2   2   0   0   0   0   0   2   0   2   2   2   0   0   0   0   0   0   0   0   0   0   0   2   2   0   2   2   0   2   0   2   2   0   2   2   2   2   0   2   2   2   2   0   2   0   2   2   0   2   2   2   0   0   2   2   2   0   0   2   2   0   2   0   0   2   0   2   2   2   2   2   2   0   2   2   2   2   2   0   2   0   2   0   0   0   2
 MK-1-15                2   0   0   0   2   0   2   0   0   2   2   2   0   0   0   2   0   0   0   2   0   0   0   2   0   2   0   2   2   2   0   2   2   2   2   2   0   0   0   0   2   0   0   0   0   2   2   0   2   0   0   2   0   0   0   2   0   0   2   0   2   0   2   0   0   0   0   0   0   0   0   2   0   0   2   0   2   2   0   2   2   2   2   2   0   2   2   2   2   0   2   2   0   2   2   2   2   2   2   2   2   0   0   0   0   0   0   2   2   2   2   2   0   0   2   0   0   0   0   0   2   0   2   0   2   0   0   0   0   0   0   0   0   0   0   0   0   2   0   2   2   0   2   0   2   2   0   2   2   0   2   0   2   2   0   2   0   2   0   2   2   0   2   2   2   0   0   2   2   2   0   0   2   2   0   2   0   0   2   0   2   2   2   2   2   0   0   2   2   2   2   2   0   2   0   2   0   2   0   2
 MK-1-16                2   0   0   0   2   0   2   0   0   2   2   2   0   0   0   2   0   0   0   2   0   0   0   2   0   0   0   2   2   2   0   2   2   2   2   2   0   0   0   0   2   0   0   2   0   2   2   0   2   0   0   2   0   0   2   2   0   0   2   0   2   2   2   0   0   0   0   0   0   0   0   2   0   0   0   2   2   2   0   0   2   2   2   0   2   2   2   2   2   0   2   2   0   2   2   2   2   2   2   2   2   0   0   0   0   2   0   2   2   2   2   2   2   0   2   0   0   0   0   0   2   0   2   0   2   0   0   0   0   2   0   0   0   0   0   0   0   2   0   2   2   0   2   0   0   2   0   2   2   0   0   2   2   2   0   2   0   0   0   2   2   0   2   2   2   0   0   2   0   2   0   2   2   2   0   2   0   0   2   0   0   2   2   2   2   0   2   2   2   2   2   2   2   2   0   2   0   2   0   2
 MK-2-1                 0   2   2   0   2   0   2   0   2   0   0   2   0   0   0   0   0   0   0   0   2   2   2   2   0   2   2   2   2   2   2   0   2   0   0   2   0   0   2   2   0   2   0   0   2   0   0   0   2   2   0   0   2   2   0   0   2   0   2   2   0   0   0   0   2   2   0   0   2   0   0   0   0   0   2   2   0   0   0   0   2   2   2   2   2   0   2   0   2   2   2   0   2   2   0   2   2   0   2   2   0   2   2   2   0   2   2   0   2   2   2   0   0   0   2   2   2   2   2   0   0   2   2   0   0   2   0   2   0   2   2   0   2   2   2   2   0   0   2   2   2   2   0   2   2   0   2   0   0   0   0   0   2   0   2   2   0   0   0   2   0   2   2   0   2   2   2   0   0   2   0   2   2   2   2   2   2   2   2   0   0   2   2   2   2   2   0   0   0   0   2   0   2   0   0   0   0   2   0   2
 MK-2-2                 0   2   2   0   2   0   2   0   2   0   0   2   0   2   0   0   0   0   0   0   2   2   2   2   0   2   2   0   2   2   2   0   0   0   2   2   0   0   2   2   0   2   0   0   2   0   0   0   2   2   0   0   2   0   0   0   0   0   2   0   0   0   0   0   0   2   0   0   2   0   0   0   0   0   0   2   0   0   0   0   2   0   2   2   2   0   2   0   2   2   2   0   2   0   0   2   2   0   2   2   0   2   2   2   0   2   2   0   0   2   2   0   0   0   2   0   2   2   2   0   0   2   2   0   0   2   0   2   0   2   2   0   2   2   2   2   0   2   2   2   2   2   0   2   2   2   0   0   0   0   0   0   2   0   2   2   0   0   0   2   0   2   2   0   0   2   2   0   0   2   0   2   2   2   2   2   2   0   0   0   0   2   2   2   2   2   0   0   0   0   2   0   2   0   0   2   2   2   0   2
 MK-2-3                 0   2   2   0   2   0   2   0   2   0   0   2   0   2   0   0   2   0   0   0   2   2   2   2   0   2   2   0   2   0   2   0   0   0   2   2   0   0   2   2   0   2   0   0   0   0   0   0   2   2   0   0   2   0   0   0   0   2   2   0   0   0   0   0   0   2   0   0   2   0   0   0   0   0   0   2   0   0   0   0   2   0   2   0   2   0   2   0   2   2   2   2   2   0   0   2   2   0   2   2   0   2   2   2   0   2   2   0   0   2   2   0   0   0   2   0   2   2   2   0   0   2   2   0   0   2   0   2   0   2   2   0   2   2   2   2   0   2   2   2   2   2   0   2   2   2   2   0   0   0   0   0   2   0   2   2   0   0   0   2   0   2   0   0   2   2   2   2   0   2   2   2   2   2   2   2   2   0   0   0   0   0   0   2   2   2   0   0   0   0   2   0   2   0   0   2   2   2   0   2
 MK-2-4                 0   2   2   0   2   0   2   0   2   0   0   2   0   2   0   2   2   0   0   0   2   2   2   2   0   2   2   2   2   0   2   0   0   0   2   2   0   0   2   2   0   0   0   0   0   2   0   0   2   2   0   0   2   0   0   0   0   2   2   0   0   0   0   0   0   2   2   0   2   2   0   0   0   0   0   2   2   0   0   0   2   0   2   0   2   0   2   0   2   2   2   2   0   0   0   2   2   0   2   2   0   2   2   2   0   2   2   0   0   2   2   0   0   0   2   0   2   2   2   0   0   2   2   0   0   2   0   2   0   2   2   0   2   2   2   2   0   2   2   2   2   0   0   2   2   2   2   0   0   0   0   0   2   0   2   2   0   0   0   2   0   2   0   0   2   0   2   2   2   2   2   2   2   0   2   2   2   0   0   0   0   0   0   2   2   2   0   0   0   0   2   0   2   0   0   2   2   2   0   2
 MK-2-5                 0   2   2   2   2   2   2   0   2   0   0   2   0   2   0   2   2   0   2   0   2   2   2   2   0   2   2   2   2   2   0   2   0   0   2   2   0   0   2   2   0   0   0   0   0   2   0   2   2   2   0   0   2   0   0   0   0   2   2   0   0   0   0   0   0   2   2   0   2   2   0   0   2   0   2   2   2   0   0   0   0   0   2   0   2   0   2   0   2   2   2   2   2   0   0   2   2   0   2   2   0   0   2   2   0   2   2   0   0   2   0   0   0   0   2   0   2   2   2   0   0   2   2   0   2   2   0   2   0   2   2   0   2   2   2   2   2   0   2   2   2   0   0   2   2   2   2   0   0   0   0   0   2   2   2   2   0   0   2   2   0   0   0   0   2   0   2   0   0   2   2   2   2   0   2   2   2   0   0   0   0   0   0   2   2   0   0   0   0   0   0   0   2   0   0   2   2   2   0   2
 MK-2-6                 0   2   2   0   2   2   2   0   0   0   0   2   0   2   0   2   0   0   0   0   2   2   2   2   0   2   2   2   2   2   0   2   0   0   2   0   0   0   2   2   0   0   2   0   0   2   0   2   2   2   0   0   2   0   0   0   0   2   2   0   2   0   0   0   0   2   2   0   2   2   2   0   2   0   2   2   0   0   0   0   2   0   2   0   2   0   2   0   2   2   2   2   2   0   0   2   2   0   0   2   0   0   2   2   0   2   2   2   0   2   0   0   0   0   2   0   2   2   2   0   0   0   2   0   0   2   0   2   0   2   2   0   2   2   2   2   2   0   2   2   2   2   0   2   2   2   2   0   0   0   0   0   2   2   2   2   0   0   2   2   0   0   0   0   2   0   2   0   0   2   2   2   2   0   2   2   2   0   0   0   0   0   0   0   0   0   0   0   0   0   0   0   2   0   0   2   2   2   0   2
 MK-2-7                 0   2   0   0   2   2   2   0   0   0   0   2   0   2   0   2   0   0   0   2   2   2   2   2   0   2   2   2   2   2   0   2   0   0   2   0   0   0   2   2   2   0   2   0   0   2   0   0   2   2   0   2   2   0   0   0   0   2   2   0   2   0   0   0   2   2   2   0   2   2   2   2   0   0   2   2   0   0   0   0   2   0   2   0   2   0   2   0   2   2   2   2   2   0   0   2   2   0   0   2   2   0   2   2   0   2   2   2   0   0   0   0   0   2   2   2   2   2   0   2   2   0   2   0   0   0   0   2   0   0   2   0   2   2   2   0   2   0   2   2   2   2   0   0   2   2   2   0   0   0   0   0   2   2   2   2   2   0   2   2   0   0   0   0   2   0   2   0   0   0   2   2   2   0   2   2   2   0   0   0   0   2   0   0   2   0   0   0   2   0   0   0   2   0   0   2   0   2   0   2
 MK-2-8                 0   2   0   0   2   2   2   0   0   0   0   2   0   2   0   0   0   0   2   2   2   2   2   2   0   2   2   2   0   2   0   2   0   0   2   0   0   0   2   2   2   0   2   0   0   2   0   0   2   2   0   2   2   0   0   0   0   2   2   0   2   0   0   0   0   2   2   0   2   2   2   2   0   0   0   2   0   0   0   0   2   0   2   0   2   0   2   0   2   2   2   2   2   0   0   0   2   0   0   2   2   0   2   2   0   2   2   2   0   0   0   0   0   2   2   2   2   2   0   2   2   0   2   0   0   0   0   2   2   0   2   0   0   2   2   0   2   0   2   2   2   2   0   0   2   2   2   0   0   0   0   2   2   0   2   2   2   0   0   2   0   0   0   0   2   0   2   0   0   0   2   2   2   0   2   0   2   0   0   0   0   2   0   0   2   0   0   0   2   0   0   0   0   0   0   2   0   0   0   2
 MK-2-9                 0   2   0   0   2   2   2   0   0   2   0   2   0   2   0   0   0   0   2   2   2   2   2   2   0   2   2   2   0   2   0   2   0   0   2   0   0   0   0   2   0   0   0   0   2   2   0   0   2   2   0   2   2   0   0   0   0   2   2   0   2   0   0   0   0   0   2   0   0   2   2   2   0   0   0   2   0   0   0   0   2   0   2   0   2   0   2   2   2   2   2   2   2   0   0   2   2   0   2   2   2   0   2   2   2   2   2   2   0   0   0   0   0   2   2   2   2   2   0   2   0   0   0   0   0   0   2   2   0   0   2   0   0   2   2   0   2   0   0   2   0   2   0   0   2   2   0   0   2   0   0   2   2   0   2   0   2   0   0   2   0   0   0   0   2   0   2   0   0   0   0   2   2   0   2   0   2   0   0   2   0   2   0   0   0   0   0   0   2   0   2   0   0   0   0   2   0   0   0   2
 MK-2-10                0   2   0   0   2   2   2   0   0   2   0   0   0   2   0   0   0   0   2   2   2   2   2   2   0   2   0   2   2   2   0   2   0   0   2   2   2   0   0   2   0   0   2   0   2   2   0   0   2   2   0   2   2   0   0   0   0   2   2   0   2   0   0   0   0   2   2   0   2   2   2   2   0   0   0   2   2   0   0   2   2   0   2   0   2   0   2   2   0   2   2   2   2   0   0   2   2   0   0   2   2   0   0   2   2   0   2   2   0   0   0   0   0   2   2   2   2   2   0   2   0   2   0   0   0   0   2   2   0   0   2   0   0   2   2   0   2   0   0   2   0   2   0   0   2   2   0   0   2   0   0   2   0   0   2   0   2   2   0   2   0   0   0   0   2   0   2   0   0   0   0   2   2   0   2   0   2   0   2   2   0   2   0   0   0   2   0   0   2   0   0   0   0   0   0   2   0   0   0   2
 MK-2-11                0   2   0   0   2   2   2   0   0   2   0   2   0   2   0   0   2   0   2   2   2   2   2   2   0   0   0   2   2   2   0   2   0   0   2   2   2   0   0   0   0   0   2   0   2   2   0   0   2   2   0   2   0   0   0   0   0   2   2   0   2   0   0   0   0   2   2   0   2   2   2   2   0   0   0   2   2   0   0   2   0   0   2   0   2   0   2   2   0   0   2   0   2   0   0   2   2   0   0   2   2   0   0   0   2   0   2   2   0   0   0   0   0   2   2   2   2   2   0   0   0   2   0   0   0   0   2   2   0   0   2   2   0   2   2   0   2   0   0   2   0   2   0   0   2   2   0   0   0   0   0   2   0   2   0   0   2   2   0   2   0   0   0   2   2   0   2   0   0   2   0   2   2   0   2   0   2   0   0   2   0   2   0   0   0   2   0   0   2   0   0   0   0   0   0   2   0   0   0   2
 MK-2-12                0   2   0   0   2   2   2   0   0   2   0   0   0   2   0   0   0   0   0   2   0   2   2   2   0   0   0   0   2   2   0   2   0   0   2   2   2   0   0   0   0   0   0   0   2   2   0   0   2   2   0   2   0   0   0   0   0   2   0   2   2   0   0   0   2   2   2   0   2   2   2   2   0   0   0   0   2   0   2   2   0   0   2   0   2   2   2   2   0   0   2   0   2   0   0   2   2   0   0   0   2   2   0   0   2   0   2   2   0   0   0   0   2   2   2   2   2   2   0   0   0   2   0   0   2   0   2   2   0   0   2   2   0   0   0   0   2   2   0   2   0   0   0   2   2   2   0   2   0   0   0   2   0   2   0   0   2   2   0   2   0   0   0   2   2   0   2   0   0   2   0   2   2   2   2   0   2   0   0   2   0   2   0   2   0   2   0   0   2   0   2   0   2   0   0   2   0   0   0   2
 MK-2-13                0   2   0   0   2   2   2   0   0   2   0   0   0   0   0   2   0   2   0   2   0   2   2   2   0   0   0   0   2   2   0   2   0   0   2   2   2   0   0   2   2   0   0   0   2   2   0   0   2   2   0   2   0   0   0   0   0   2   2   2   2   0   0   0   2   2   2   2   2   2   2   0   0   2   0   0   2   0   2   2   0   0   2   0   2   2   2   0   0   0   2   0   2   0   0   2   2   0   0   0   2   2   0   2   2   0   2   2   2   0   0   0   2   2   0   2   0   2   0   0   0   2   0   0   0   0   2   0   0   0   2   2   0   0   0   0   2   2   0   2   0   0   2   2   2   2   0   0   0   0   0   2   0   2   0   0   2   2   0   2   0   0   0   2   2   0   2   0   0   2   0   2   0   2   2   0   2   0   0   2   0   2   0   0   0   2   0   0   2   0   2   0   2   0   0   2   0   0   0   2
 MK-2-14                0   2   0   2   2   2   2   2   0   0   0   0   0   0   0   2   2   0   0   2   0   2   2   2   0   0   0   0   2   2   0   2   2   0   2   2   2   0   0   2   2   0   0   0   2   2   0   0   2   2   0   2   0   0   0   0   0   0   0   2   2   0   0   0   2   2   2   2   2   2   2   0   0   2   0   0   0   0   2   2   0   0   2   0   0   2   2   0   0   0   2   0   2   0   0   2   2   2   0   0   2   2   0   0   2   2   2   2   2   2   0   0   2   2   0   2   0   2   0   0   0   2   0   0   0   0   2   0   0   0   2   2   0   0   0   0   2   2   0   2   0   0   2   2   2   2   0   0   0   0   0   2   0   2   0   0   2   2   0   2   0   0   0   2   2   0   2   0   0   2   0   2   0   2   0   0   2   0   0   2   0   2   0   0   2   2   0   0   2   0   2   0   0   0   0   2   0   2   0   2
 MK-2-15                0   2   0   2   2   2   2   2   0   2   0   0   0   0   0   2   2   0   0   2   0   2   2   0   0   0   0   0   2   2   0   2   2   2   2   2   2   0   0   2   2   0   0   0   2   2   0   0   2   2   0   2   0   0   0   0   0   0   0   0   2   0   0   0   2   2   2   2   2   2   2   0   0   2   0   0   2   0   2   2   0   0   2   0   2   2   2   0   0   0   2   0   2   0   0   2   2   0   0   0   2   2   0   0   2   2   2   2   2   2   0   2   2   2   0   2   0   2   2   0   0   2   0   0   0   0   2   0   0   0   2   2   0   0   0   0   2   0   2   2   2   0   2   2   2   2   0   0   0   0   0   2   0   2   0   2   2   2   0   2   0   2   0   2   2   0   2   0   0   2   0   2   0   2   0   0   2   0   0   2   0   2   0   0   2   2   0   0   2   0   2   2   0   0   0   2   0   2   0   2
 MK-2-16                0   2   0   2   2   2   2   2   0   2   0   2   0   0   0   2   2   0   2   2   0   2   2   2   0   0   0   0   2   2   2   2   2   2   2   2   2   0   0   2   2   0   0   0   2   2   0   0   2   2   0   2   0   0   0   0   0   2   0   0   2   0   2   0   2   2   2   2   2   2   2   0   0   2   0   0   2   0   2   2   0   0   2   0   0   2   2   0   0   0   2   0   2   0   0   2   2   0   0   0   2   2   0   2   2   2   2   2   2   2   0   2   2   2   0   2   0   2   2   2   0   2   0   0   0   0   2   0   0   0   2   2   0   0   2   0   2   2   2   2   2   0   2   2   2   2   2   0   0   0   0   0   0   2   0   2   2   2   0   2   0   2   0   2   2   0   2   0   0   2   0   2   0   2   0   0   2   0   0   0   0   2   0   0   2   0   0   0   2   0   2   2   0   0   0   2   0   2   0   2
 MK-3-1                 2   2   2   2   0   2   2   0   0   2   2   2   2   2   0   2   0   2   0   2   2   0   2   0   2   2   0   2   2   0   2   0   2   0   2   2   0   0   0   2   0   0   2   2   2   0   0   0   2   2   0   2   0   2   2   0   0   2   2   0   0   0   0   0   0   0   0   2   2   2   0   0   0   2   2   2   0   2   2   2   2   2   2   0   2   0   2   0   0   2   2   2   0   2   0   0   0   2   2   2   2   2   2   0   2   0   0   2   2   0   2   2   2   0   2   0   2   0   2   2   0   2   0   0   0   2   2   2   0   2   2   0   2   2   2   2   0   2   0   0   0   0   2   0   2   2   0   2   0   0   2   0   2   2   0   0   2   2   0   0   2   2   2   0   2   2   0   2   2   0   2   0   2   2   0   0   2   0   2   2   2   2   2   0   2   2   2   2   2   0   2   2   2   0   0   0   2   2   2   2
 MK-3-2                 2   0   2   2   0   2   2   0   0   2   2   2   2   2   0   2   0   2   0   2   2   0   2   0   2   2   0   2   2   2   2   0   2   0   2   2   0   0   0   2   0   2   2   2   2   0   0   0   2   2   0   2   0   2   0   2   0   2   2   0   0   0   0   2   0   0   0   2   2   2   2   0   2   2   2   2   0   2   2   2   2   2   2   0   2   0   2   0   0   2   2   2   0   2   0   0   0   2   2   2   2   2   2   0   2   0   0   2   2   0   2   0   2   0   2   0   2   0   2   2   2   2   0   0   0   2   2   2   0   2   2   0   2   2   0   2   0   2   0   0   0   0   2   2   2   2   0   2   0   0   2   0   2   2   0   0   2   2   2   2   2   2   2   0   2   2   0   2   0   0   2   0   2   2   0   0   2   0   2   2   2   0   2   0   2   2   2   2   2   0   2   2   2   0   0   0   2   2   2   2
 MK-3-3                 2   0   2   2   0   2   2   0   0   2   2   2   2   2   0   2   0   2   0   2   2   0   2   0   0   2   0   0   0   2   2   2   2   0   0   2   0   0   2   2   0   2   2   2   2   0   0   0   2   2   0   2   0   2   2   2   0   2   2   0   0   0   0   2   0   0   0   2   0   2   2   0   2   2   2   2   0   2   2   2   2   2   2   0   2   0   2   0   0   2   2   2   0   2   0   0   0   2   2   2   2   2   2   2   2   0   0   2   0   0   2   0   2   0   2   0   0   2   2   2   2   2   0   0   0   2   2   2   0   2   2   0   2   2   0   2   0   2   0   0   0   0   2   2   2   2   0   2   0   0   2   0   0   2   0   0   2   2   2   2   2   2   2   0   2   2   0   2   0   0   2   0   2   2   0   0   2   0   0   2   2   0   2   0   2   2   2   2   2   0   2   0   2   2   0   0   2   2   2   0
 MK-3-4                 2   0   2   2   0   2   2   0   2   2   2   2   2   2   0   2   2   2   0   2   2   0   2   0   2   2   0   0   0   2   2   0   2   0   0   0   0   0   2   2   0   0   2   2   2   0   0   0   2   2   0   2   0   2   2   2   0   2   2   0   0   0   0   2   0   0   0   2   0   2   2   0   2   2   2   2   0   2   2   2   0   2   0   0   2   0   2   0   0   2   2   2   2   2   2   0   0   2   2   2   2   2   2   2   2   0   0   2   0   0   2   0   2   0   2   0   0   2   2   2   2   2   2   0   0   2   2   2   0   2   2   0   0   2   0   2   0   2   0   0   2   0   0   2   2   2   2   2   0   0   2   0   0   2   0   0   2   2   2   2   2   2   2   0   2   2   0   2   0   0   2   0   2   2   0   0   2   0   0   2   0   0   2   0   2   2   2   2   0   0   0   0   2   2   0   0   2   2   2   0
 MK-3-5                 2   0   2   2   0   2   2   0   2   2   2   2   0   2   0   2   2   2   0   2   2   0   2   0   2   2   0   2   0   2   2   0   2   0   0   0   0   0   2   2   0   0   2   2   2   0   0   0   2   2   0   2   0   2   2   2   2   2   2   0   0   0   0   2   0   2   2   2   0   2   2   2   2   2   2   2   0   2   2   2   0   2   0   0   2   0   2   0   0   2   2   2   2   2   2   0   0   2   2   2   2   2   2   2   2   0   0   2   0   0   2   0   2   0   2   2   2   2   2   2   2   2   2   0   0   0   2   2   2   2   2   0   0   2   0   2   0   2   0   0   2   0   0   2   2   2   2   2   0   0   2   0   2   2   2   0   2   2   2   2   2   2   2   2   2   2   0   2   0   0   2   0   2   2   2   0   2   2   0   2   0   0   2   2   2   2   2   2   0   0   0   0   0   2   0   0   2   2   2   0
 MK-3-6                 2   0   2   2   0   2   2   0   2   2   2   2   2   2   0   2   2   0   0   2   2   0   2   0   2   2   0   2   0   0   2   0   2   0   0   0   0   0   2   2   0   0   2   2   0   0   0   0   2   2   2   2   0   2   2   0   2   2   2   0   0   0   0   2   0   2   2   0   0   2   2   2   2   2   2   2   2   2   2   2   0   2   0   0   2   2   2   0   0   2   2   2   2   2   2   0   0   2   2   2   2   2   2   2   2   0   2   2   0   0   0   0   0   0   2   2   2   2   0   2   2   2   2   0   0   0   2   0   2   2   2   0   0   2   0   2   0   2   0   0   2   0   0   2   2   2   2   2   0   0   2   0   2   0   2   0   2   2   2   2   2   2   2   0   2   2   0   2   0   0   2   0   2   2   2   0   2   0   0   2   0   0   2   2   2   2   2   0   0   0   0   0   0   2   0   0   2   2   2   0
 MK-3-7                 2   0   2   0   0   2   2   0   2   0   0   2   2   2   0   2   2   0   0   2   0   0   2   0   2   2   0   2   0   0   2   0   2   0   0   0   0   0   2   2   0   0   2   2   0   2   0   0   2   2   2   2   0   2   2   0   2   2   2   0   0   2   0   0   0   2   2   0   0   2   2   2   2   2   2   2   0   2   2   2   0   2   0   0   2   2   2   0   0   0   2   2   2   2   0   0   0   0   2   2   0   2   2   2   2   0   2   2   0   0   0   0   0   0   2   2   2   2   0   2   2   2   2   0   0   0   2   0   0   2   2   0   0   2   0   2   2   2   2   0   2   0   0   2   2   2   2   2   0   0   2   0   0   0   2   0   0   2   2   2   2   2   2   0   2   0   0   2   0   0   2   0   2   2   2   0   2   0   0   0   0   0   2   2   2   2   0   0   0   0   0   0   2   2   0   0   2   2   2   0
 MK-3-8                 2   0   2   0   0   2   2   0   2   0   0   2   2   2   0   2   2   0   2   2   0   0   2   0   2   2   0   2   0   0   0   2   2   0   0   0   0   0   0   2   0   0   2   2   0   2   0   0   2   2   2   2   0   2   2   0   2   2   2   2   0   2   0   0   0   2   2   0   0   2   2   2   2   2   2   2   0   2   2   2   0   2   0   0   2   2   2   2   0   0   2   2   2   2   0   0   0   2   2   2   0   2   2   2   2   0   2   2   0   0   0   0   0   0   2   2   2   2   0   2   2   2   2   0   0   0   2   0   0   2   2   0   0   2   0   2   2   2   2   0   2   0   0   2   2   2   2   2   0   0   2   0   0   0   2   0   0   2   2   2   2   2   2   0   0   0   0   0   0   0   2   0   2   2   2   2   2   0   0   0   0   2   2   2   2   2   0   0   0   0   0   0   2   2   0   0   2   2   2   0
 MK-3-9                 2   0   2   0   0   2   2   0   2   0   0   2   2   0   0   2   2   0   2   2   0   0   2   0   2   2   0   2   0   0   0   2   2   0   2   0   0   0   0   0   0   0   2   2   0   2   0   0   2   0   2   2   0   2   2   0   2   0   2   2   0   0   0   0   0   2   2   0   0   2   2   2   2   2   2   0   0   2   2   2   0   0   0   0   2   2   2   2   0   0   2   2   2   2   0   0   0   2   2   2   0   2   2   2   2   0   2   2   0   0   0   0   0   2   2   2   2   2   0   2   2   2   2   0   0   0   2   0   0   2   2   0   0   2   0   2   2   2   2   0   2   0   0   2   0   2   2   2   0   0   2   0   0   0   2   0   2   2   2   2   2   2   2   0   0   0   0   0   0   0   2   0   2   2   2   2   2   0   0   0   0   2   2   2   2   2   0   0   0   0   0   0   2   2   0   0   2   2   2   0
 MK-3-10                2   0   0   0   0   2   2   2   2   0   0   2   2   0   2   2   2   0   2   2   0   2   2   0   2   2   0   2   0   0   2   0   0   0   2   0   0   0   0   0   0   0   2   2   0   2   0   0   2   0   2   2   0   2   2   0   2   0   2   0   0   2   0   0   0   2   2   0   0   2   2   2   2   2   2   0   2   2   2   2   0   0   0   0   2   2   2   0   0   0   2   2   2   2   0   0   0   0   2   2   0   2   2   2   2   0   0   2   0   0   0   0   0   2   2   2   2   2   0   2   2   2   2   0   0   0   0   0   0   2   0   0   0   0   0   0   2   2   0   0   2   0   0   2   0   2   0   2   0   0   2   0   2   0   2   0   2   2   2   2   2   2   2   0   0   0   0   0   0   0   0   2   2   2   2   2   2   0   0   0   0   2   2   2   2   0   0   0   0   0   0   0   2   2   2   0   2   2   2   0
 MK-3-11                0   0   0   0   0   2   0   2   2   0   0   2   2   0   2   2   2   0   0   2   0   2   2   0   2   2   0   2   0   2   2   0   0   2   2   2   2   0   2   0   2   0   2   2   0   2   0   2   2   0   2   2   0   2   2   0   2   0   2   0   0   2   0   0   0   2   0   0   2   2   2   2   2   2   2   0   2   2   2   2   0   0   0   0   2   2   2   2   0   0   2   2   2   2   0   0   0   0   2   2   0   2   0   2   2   0   0   2   0   0   2   0   0   2   2   0   2   2   0   2   2   2   2   0   0   2   0   0   0   2   0   0   0   0   0   0   2   2   0   0   0   0   0   2   0   0   0   2   0   0   2   0   2   0   2   0   2   2   2   2   0   2   2   0   0   0   0   0   0   0   0   2   2   2   2   2   2   0   0   0   0   2   2   2   2   0   0   0   0   2   0   0   2   2   2   0   2   2   2   2
 MK-3-12                0   0   0   0   2   2   0   0   2   0   0   2   2   0   2   0   0   0   0   2   0   2   2   0   2   2   2   2   0   2   2   2   0   2   2   2   2   0   2   0   2   0   0   2   0   2   0   2   2   0   2   2   0   2   2   0   2   0   2   0   0   2   0   0   0   2   0   0   2   2   2   2   2   2   2   0   2   0   2   2   0   0   0   0   2   2   2   2   2   0   2   2   2   2   0   0   0   0   2   2   0   0   0   2   0   0   0   2   0   0   2   0   0   2   0   0   2   0   0   2   2   2   2   0   2   0   0   2   0   2   0   0   0   0   0   0   2   2   0   0   0   0   0   2   0   0   0   2   0   0   2   0   2   0   2   2   2   2   0   2   0   2   2   0   0   0   0   0   0   0   0   2   0   2   2   2   2   0   0   0   0   0   2   2   2   0   0   0   0   2   0   0   2   2   2   2   0   2   2   2
 MK-3-13                0   0   0   2   2   2   0   0   0   0   0   2   2   0   2   0   0   2   0   2   2   2   2   0   2   2   2   2   0   2   0   0   0   2   2   2   0   0   0   0   2   0   0   2   0   2   0   2   2   0   2   2   0   2   2   0   2   0   0   2   0   2   0   0   0   2   0   2   0   2   2   2   2   2   2   0   2   0   2   2   0   0   2   0   2   2   2   2   2   0   2   2   2   2   0   0   2   0   2   2   0   0   0   2   0   2   0   2   0   0   2   0   2   2   0   0   2   0   0   2   2   2   2   0   2   0   0   2   2   2   0   0   2   0   0   0   2   2   0   2   0   0   0   2   0   0   0   0   0   0   2   0   2   0   2   2   0   2   0   2   0   2   2   0   0   0   0   0   0   0   0   2   0   2   2   2   2   0   0   0   0   0   2   2   2   0   0   2   0   2   0   0   2   2   2   2   0   2   2   2
 MK-3-14                0   0   0   2   2   2   0   2   0   0   0   2   2   0   2   0   0   2   0   2   2   2   2   0   2   2   2   2   0   2   0   0   0   2   2   2   0   0   0   0   2   0   0   0   0   2   0   2   2   0   2   2   0   2   2   0   2   0   0   0   0   2   0   0   0   2   0   2   0   2   2   2   2   2   2   0   0   0   2   2   0   0   2   0   2   2   2   2   2   0   2   2   2   2   0   0   0   2   2   2   0   0   0   2   0   2   2   2   0   0   0   0   0   2   0   2   2   0   0   0   2   2   2   0   2   0   0   0   2   2   0   0   2   0   0   0   0   2   0   2   0   0   0   2   0   0   0   0   0   0   2   0   2   0   2   2   0   2   0   2   0   2   2   0   0   0   0   0   0   0   0   2   2   2   2   2   2   0   0   0   0   0   2   2   2   0   0   2   0   0   0   0   0   2   2   2   0   2   2   2
 MK-3-15                0   0   0   2   2   2   0   2   0   0   0   2   2   0   2   0   0   2   0   2   2   2   2   0   2   2   2   2   0   2   0   0   0   2   0   2   0   0   0   0   2   0   0   0   0   0   0   2   2   0   2   2   0   2   2   0   2   0   0   0   0   2   0   0   0   2   0   2   0   2   0   2   2   2   2   0   2   2   2   2   0   0   0   0   2   2   2   2   2   0   2   2   2   2   0   0   0   2   2   2   0   0   0   2   0   2   2   2   0   0   2   0   0   2   0   2   2   0   0   0   2   2   0   0   2   0   0   0   0   2   0   0   2   0   0   0   0   2   0   2   0   2   0   2   0   0   0   0   0   2   2   0   2   2   2   0   0   2   0   2   0   2   2   0   0   0   0   0   0   2   0   2   0   2   2   2   2   0   2   0   0   0   2   2   2   0   0   2   0   0   0   0   0   2   2   0   2   2   2   2
 MK-3-16                2   0   2   2   2   2   0   2   0   0   0   2   2   0   2   0   0   2   0   2   2   2   2   2   2   2   2   2   2   2   2   0   0   2   2   2   0   0   0   0   2   0   0   0   0   0   0   2   2   0   2   2   0   2   2   0   2   0   0   0   0   2   0   0   0   2   0   2   0   2   2   2   2   2   2   0   2   2   2   2   0   0   0   0   2   2   2   2   0   0   2   2   2   2   2   0   0   2   2   2   0   0   0   2   0   2   2   2   0   0   2   0   0   0   2   2   2   0   2   0   2   2   0   0   2   2   0   0   0   2   0   0   2   0   0   0   0   2   0   2   0   2   0   0   0   0   0   0   0   2   2   0   2   2   2   2   0   2   0   2   0   2   2   0   0   0   0   0   0   2   0   2   0   2   2   2   2   0   0   2   0   2   2   0   2   0   0   2   0   0   0   0   0   0   2   0   2   2   2   2
 MK-4-1                 0   2   2   2   2   2   2   0   0   0   0   0   2   2   0   2   2   2   2   2   0   0   0   2   0   2   0   0   0   0   0   0   2   2   0   2   2   2   2   2   2   0   0   0   2   2   0   2   0   2   2   2   0   0   0   2   0   2   2   2   2   2   0   2   0   0   0   0   0   0   2   2   2   2   2   0   2   2   2   2   0   0   0   0   0   0   0   0   2   2   2   0   2   2   2   2   2   0   0   2   2   2   0   0   0   0   0   2   0   2   2   0   2   0   0   0   2   2   2   0   0   2   2   0   2   0   0   2   2   0   0   2   2   2   0   0   2   0   0   0   0   0   2   2   2   2   2   2   0   2   0   2   0   0   2   2   2   0   2   0   2   2   0   0   0   0   0   0   0   0   2   2   0   0   0   0   2   2   0   0   0   0   0   0   0   2   2   2   2   2   0   0   0   0   2   0   0   0   0   0
 MK-4-2                 0   2   2   2   0   0   2   0   0   0   0   0   0   2   0   0   2   2   2   2   0   2   0   2   0   2   0   2   0   0   0   0   2   2   0   2   2   2   2   2   2   0   0   0   0   2   0   2   0   2   2   2   0   0   0   0   0   2   2   2   2   2   0   2   0   0   0   0   0   2   2   0   2   2   2   0   2   2   2   2   0   0   0   2   0   0   0   0   2   2   0   0   2   0   2   2   2   0   0   2   2   2   0   0   0   2   0   2   0   0   2   0   2   0   0   0   2   2   2   0   0   2   2   0   0   0   0   2   2   0   0   2   2   2   0   0   0   0   0   0   0   0   2   2   2   2   2   2   0   2   0   2   0   2   2   2   2   0   2   0   2   2   0   0   0   0   0   0   0   0   2   2   0   0   0   0   2   2   0   0   0   0   0   0   0   2   2   2   2   2   0   0   0   0   2   0   0   0   0   0
 MK-4-3                 0   2   0   2   0   0   2   2   0   0   0   0   0   2   0   2   2   2   2   2   0   2   0   2   0   0   0   2   2   0   0   0   2   2   0   0   2   2   2   2   2   0   0   0   0   2   0   2   0   0   2   2   0   0   0   0   2   0   2   2   0   2   0   2   0   0   0   0   0   2   2   0   2   2   2   0   2   2   2   2   0   0   0   2   0   0   0   0   2   2   0   0   2   0   2   2   2   0   0   2   2   2   0   0   0   2   0   2   0   0   2   0   2   0   0   0   2   2   2   0   0   2   2   0   0   0   0   2   2   0   0   2   2   2   0   2   0   0   0   0   0   0   2   2   2   2   2   2   0   2   0   2   0   2   2   2   2   0   2   0   2   0   0   0   0   0   0   0   0   0   2   2   0   0   0   0   2   2   2   2   0   0   0   0   2   2   2   2   2   2   2   0   0   0   0   0   0   0   2   0
 MK-4-4                 0   2   0   2   0   0   2   2   0   0   0   0   0   2   0   2   2   2   2   2   0   2   0   2   0   2   0   0   2   0   0   0   2   2   0   2   2   2   2   2   2   0   0   0   0   2   0   2   0   0   2   2   0   0   0   0   2   0   0   2   0   2   2   2   0   2   0   0   0   2   2   0   2   2   2   0   0   0   2   2   0   0   0   2   2   0   0   0   2   2   0   0   2   0   2   2   2   0   0   2   0   2   0   0   0   2   0   2   0   0   2   0   2   2   0   0   2   2   2   0   0   2   2   0   0   0   0   2   2   0   0   2   0   2   2   0   0   0   0   0   0   0   2   2   2   2   2   2   0   2   0   2   0   2   2   2   2   2   2   0   2   0   0   0   0   0   0   0   0   0   2   2   0   0   0   0   0   2   0   2   0   0   0   0   2   0   2   2   2   2   2   0   0   2   0   2   0   0   2   0
 MK-4-5                 0   2   0   2   0   0   2   2   0   0   0   0   0   2   0   2   2   2   2   2   0   2   0   2   0   2   0   0   2   0   0   0   2   2   0   2   2   2   2   2   2   0   0   0   0   2   0   2   0   0   2   0   0   0   0   0   2   0   0   2   0   2   2   2   0   0   0   0   0   2   2   0   2   2   2   0   0   0   2   2   0   0   0   2   2   0   0   0   0   2   0   0   2   0   2   2   2   0   0   2   0   2   0   0   0   2   0   0   0   0   2   0   2   2   0   0   0   2   2   2   0   0   2   0   0   0   0   2   2   0   0   2   0   2   0   0   0   0   0   0   0   0   2   2   2   0   2   2   0   2   0   2   0   2   2   2   2   2   2   0   2   0   0   2   0   0   0   0   0   2   2   2   0   0   0   0   0   2   0   2   0   0   0   0   2   0   2   2   2   0   2   0   0   2   0   2   0   0   2   0
 MK-4-6                 0   2   0   2   0   0   2   2   0   2   0   0   0   2   0   0   2   2   2   2   0   2   0   2   0   2   0   0   2   2   0   0   2   2   0   2   2   0   2   2   0   0   0   2   0   2   0   2   0   0   2   0   0   2   0   0   2   0   0   2   0   2   2   2   0   0   0   0   0   2   2   0   2   2   2   0   0   0   0   2   0   0   0   2   2   0   0   0   0   2   2   0   2   0   2   2   2   0   0   2   0   2   0   0   0   2   0   0   0   0   0   0   2   2   0   0   0   2   2   2   2   0   2   2   0   0   2   2   2   0   0   2   0   0   0   0   0   0   0   0   0   0   2   2   2   0   2   2   0   2   0   2   0   2   0   2   0   2   2   0   2   0   0   2   0   0   0   2   0   2   2   2   0   2   2   0   2   2   0   0   2   0   0   0   2   0   2   0   0   0   2   0   0   2   2   2   0   0   2   0
 MK-4-7                 0   2   0   2   0   0   2   2   0   2   0   0   0   2   2   0   2   2   2   2   0   2   0   0   0   2   0   0   2   2   0   0   2   2   0   2   2   0   2   2   0   0   0   2   0   2   0   0   0   0   2   0   0   2   0   0   2   0   0   2   0   2   2   2   0   2   0   0   0   2   2   0   2   2   2   0   2   0   0   2   0   0   0   2   2   2   2   0   0   2   2   0   2   2   2   2   2   0   0   2   0   2   0   0   0   2   0   0   0   0   0   0   2   2   0   0   0   2   2   2   2   0   2   2   0   0   0   2   2   0   2   2   0   0   0   0   0   0   0   0   0   0   0   2   2   2   0   2   0   2   0   2   0   2   0   2   0   2   2   0   0   0   0   2   0   2   0   2   0   2   2   2   0   2   2   0   0   2   0   0   2   0   0   0   2   0   2   0   0   0   2   0   0   2   2   2   0   0   2   0
 MK-4-8                 0   2   0   2   0   0   0   2   0   2   0   0   0   2   2   0   2   2   0   2   0   2   0   0   0   2   0   2   2   2   0   0   2   2   0   2   0   0   2   2   0   0   0   2   0   2   0   0   2   0   2   0   0   2   0   0   2   2   0   2   0   2   2   2   0   2   0   0   0   2   2   0   2   2   0   0   2   0   2   2   0   0   0   2   2   2   2   0   0   0   2   0   2   2   2   2   2   0   0   2   0   2   0   0   0   2   0   0   0   0   0   0   0   2   0   0   0   2   0   0   2   0   2   0   2   0   0   2   2   0   2   2   0   0   2   0   0   0   0   0   0   0   0   2   2   2   0   2   2   2   0   2   0   2   0   2   0   2   2   0   0   0   0   2   2   2   0   2   2   2   2   2   0   2   2   2   0   2   0   0   2   0   0   0   2   0   2   0   0   0   2   0   0   2   2   2   0   0   2   0
 MK-4-9                 0   2   0   2   0   0   0   2   0   2   0   0   0   2   2   0   0   2   0   2   0   2   0   0   0   2   0   2   2   2   2   2   2   0   0   2   0   0   2   2   2   0   2   2   0   2   0   2   2   0   2   0   0   0   0   0   0   2   2   2   0   2   2   2   0   2   0   0   0   2   0   0   2   2   0   2   2   0   2   2   0   0   0   2   2   2   2   2   0   0   2   0   2   2   0   2   2   0   0   2   0   2   0   0   2   2   0   2   0   0   0   0   0   2   0   0   0   2   0   0   2   0   2   0   2   0   0   2   2   2   0   2   0   0   2   0   0   0   0   0   0   0   0   2   2   2   0   2   2   2   0   2   0   2   0   2   0   2   0   0   0   0   0   2   2   2   0   2   2   2   2   2   0   2   0   2   0   2   0   0   2   2   0   0   2   0   2   0   0   0   2   0   0   2   2   2   2   0   0   2
 MK-4-10                0   2   0   2   0   2   2   2   0   2   0   0   0   2   2   0   0   2   0   2   2   0   0   0   0   2   0   2   2   2   2   2   2   0   0   0   2   0   2   2   2   0   0   2   0   2   0   2   2   0   2   0   0   0   0   0   0   2   2   2   0   2   2   2   0   2   0   0   0   2   0   0   2   2   0   2   0   0   2   2   0   0   0   2   2   2   2   2   0   0   2   0   2   2   0   2   2   0   0   2   0   2   0   0   2   2   0   2   0   0   0   0   0   2   0   0   0   2   0   0   2   0   2   0   0   0   2   2   2   2   0   2   0   0   2   0   0   0   0   0   0   0   0   2   2   2   0   2   2   2   0   2   0   0   0   2   0   2   0   0   0   0   0   2   2   2   0   2   2   2   2   2   0   0   0   2   0   2   0   0   2   2   0   0   2   0   2   0   0   0   2   0   0   2   2   2   0   0   0   2
 MK-4-11                0   2   0   2   0   2   2   2   0   2   0   0   2   2   2   0   0   2   0   2   0   0   0   2   0   2   0   2   2   2   2   2   2   0   0   0   2   0   2   2   2   0   0   2   0   2   0   2   2   0   0   0   0   0   0   0   0   2   2   2   0   2   2   0   0   2   0   0   0   0   0   0   2   2   0   2   0   0   2   2   0   0   0   2   2   2   2   2   0   0   2   0   2   2   0   2   0   0   0   2   0   2   0   2   2   2   0   2   0   2   2   0   0   2   2   0   0   2   0   2   2   0   2   2   0   0   2   2   2   2   0   2   0   0   2   2   0   0   0   0   0   0   0   2   2   2   0   2   2   2   0   2   0   0   0   0   0   2   0   0   0   0   0   2   2   2   0   2   2   2   2   2   0   2   0   2   0   2   0   0   2   2   0   0   2   0   0   0   0   0   2   0   0   2   2   2   2   0   0   2
 MK-4-12                2   2   0   2   0   0   2   2   0   2   0   0   0   2   2   0   0   2   0   2   0   0   0   2   0   2   0   2   0   2   2   2   2   0   0   0   2   0   2   2   2   0   0   2   0   2   0   2   2   0   0   0   0   2   0   0   0   0   2   2   0   2   2   0   0   2   0   0   0   0   0   0   2   2   2   2   2   2   2   0   0   0   0   2   2   2   2   2   0   0   2   0   2   0   0   2   0   0   0   2   0   2   0   2   2   2   0   0   0   2   2   0   0   2   2   0   0   2   0   2   2   0   2   2   0   0   2   0   2   2   0   2   0   0   2   2   0   0   0   0   0   0   0   2   2   2   2   2   2   2   0   2   0   0   0   0   0   2   0   2   0   0   0   0   2   0   0   2   0   2   2   2   0   2   0   2   0   2   0   0   2   2   0   0   2   0   0   0   0   0   2   0   0   2   2   2   2   0   2   2
 MK-4-13                2   2   0   0   0   0   2   2   0   2   2   0   0   2   2   0   0   2   0   2   0   2   0   2   0   2   0   2   0   2   2   2   2   0   0   0   2   0   2   2   2   0   0   2   0   2   0   2   2   0   0   0   0   2   0   0   0   0   2   2   2   0   2   0   0   2   0   0   0   0   0   0   2   2   2   2   2   2   2   0   0   0   0   2   2   2   2   2   0   0   2   2   2   0   0   0   0   0   0   2   0   2   0   2   2   2   0   0   0   2   2   0   0   2   2   0   0   2   0   2   2   0   0   2   0   2   0   0   2   2   0   2   0   0   2   2   0   0   0   0   0   0   0   2   2   2   2   2   2   2   2   2   0   0   0   0   0   2   0   2   0   0   0   0   2   0   0   2   0   2   0   0   0   2   0   2   0   2   0   0   0   2   0   0   0   0   0   0   0   0   2   0   0   2   0   0   2   0   2   2
 MK-4-14                2   2   0   0   0   0   2   2   0   2   0   0   0   2   0   0   0   2   0   2   0   2   0   2   0   2   0   2   0   2   0   2   2   0   0   0   2   0   2   2   2   0   0   2   0   2   0   2   2   2   0   0   0   2   0   0   0   0   2   2   2   0   0   0   0   2   2   0   0   0   0   0   0   2   2   2   2   2   2   0   0   0   0   2   2   0   2   0   0   2   0   2   2   0   0   0   0   0   0   2   0   2   2   2   2   2   0   0   0   2   2   0   0   2   2   0   0   2   0   2   2   0   0   2   0   2   0   0   2   2   0   2   2   0   2   2   0   0   2   0   0   0   0   2   2   2   2   2   2   2   2   2   0   0   0   0   0   2   2   2   2   0   0   0   2   0   0   2   0   0   0   0   0   2   0   2   0   2   0   0   0   2   0   2   0   2   0   0   0   0   2   0   0   2   0   0   2   0   2   2
 MK-4-15                2   2   2   0   0   0   2   2   2   2   0   0   0   0   0   0   0   2   0   2   0   2   0   0   0   2   0   2   0   2   0   2   2   0   0   0   2   0   2   2   2   0   0   2   0   2   0   2   2   2   0   0   0   0   0   0   0   0   2   2   2   0   0   0   2   2   2   0   0   0   0   0   0   2   2   2   2   2   2   0   0   0   0   2   2   0   2   0   0   2   0   2   2   0   0   0   0   0   0   2   0   2   2   2   2   2   0   0   0   2   2   0   0   2   2   0   0   2   0   2   2   0   0   2   0   2   0   0   2   2   0   2   2   0   2   2   0   0   2   0   0   0   0   2   2   2   2   2   0   2   0   2   2   0   0   0   0   2   2   2   2   0   0   0   2   0   0   2   0   0   0   0   0   2   0   2   0   2   0   0   0   2   0   2   0   2   0   0   0   0   2   0   0   2   2   0   2   0   2   2
 MK-4-16                2   2   2   0   0   0   2   2   2   2   0   0   0   0   0   0   0   2   0   2   0   2   0   0   0   2   0   2   2   2   0   2   2   0   0   0   2   0   2   0   2   0   0   2   0   2   0   2   0   2   0   0   0   0   0   0   0   0   2   2   2   0   0   0   2   2   2   0   0   0   2   0   0   2   2   2   2   2   2   0   0   0   0   2   2   0   2   0   0   2   0   2   2   0   2   0   0   2   0   2   0   2   2   2   2   2   0   0   0   2   2   0   2   2   2   0   0   2   0   0   2   0   0   2   0   2   0   2   2   2   0   2   2   2   2   0   0   0   2   0   0   0   0   0   2   2   2   0   0   2   0   2   2   0   0   0   0   0   2   2   2   0   0   0   2   0   0   2   0   0   0   0   0   2   0   2   0   2   0   0   0   2   0   2   0   2   0   0   2   0   2   0   0   2   2   0   2   0   2   2
 MK-5-1                 0   0   0   2   2   0   2   2   2   2   0   0   2   0   2   2   2   0   2   0   2   2   2   0   2   0   2   2   0   2   0   0   0   2   2   0   0   0   0   2   2   2   0   0   2   0   2   2   2   0   2   2   0   2   0   2   2   0   0   0   2   2   2   2   0   2   2   2   0   0   0   0   2   0   0   0   2   0   0   0   2   2   2   0   2   0   2   2   0   2   0   2   2   0   2   0   0   2   0   0   2   0   2   0   0   0   2   2   2   2   2   2   2   0   0   0   0   2   2   0   2   0   0   0   2   0   0   0   2   0   2   2   0   2   0   2   0   0   0   2   2   2   0   0   2   2   2   0   0   0   2   0   0   0   0   0   2   0   0   2   2   0   2   0   0   2   2   0   0   0   2   0   2   0   2   0   0   2   0   0   2   0   2   2   0   0   0   0   0   2   2   0   2   2   2   2   0   0   2   0
 MK-5-2                 0   0   0   2   2   0   0   2   2   2   0   0   2   2   2   2   2   0   2   0   2   2   2   0   2   0   2   2   0   2   0   2   0   2   2   0   0   0   0   2   2   2   0   0   2   0   2   0   2   0   2   2   0   2   0   2   2   0   0   0   2   2   2   2   0   2   2   2   0   0   0   0   2   0   0   0   2   0   0   0   2   2   0   0   2   0   2   2   0   2   0   0   2   2   2   0   2   2   0   0   2   0   2   2   0   0   2   2   2   2   2   2   2   0   0   0   0   2   2   0   2   0   2   0   2   0   0   0   2   0   2   2   2   2   0   2   0   0   0   2   0   2   0   0   2   2   2   0   0   0   2   0   0   0   0   0   2   2   0   2   2   0   2   0   2   2   2   0   0   0   0   0   2   0   2   0   0   2   0   0   2   0   2   2   0   0   0   0   0   2   0   0   2   2   2   2   0   2   2   0
 MK-5-3                 0   0   0   0   2   0   0   2   2   2   0   0   2   2   2   2   0   0   2   0   0   2   2   0   2   0   2   2   0   2   0   2   0   2   2   0   0   0   0   2   2   2   0   2   2   0   2   0   0   0   2   2   0   2   0   2   2   0   0   0   2   2   2   2   0   2   2   2   0   2   0   0   2   0   0   0   2   0   0   0   2   2   0   0   2   0   2   2   0   0   0   0   2   2   2   0   2   2   0   2   2   2   2   2   2   0   2   2   2   2   2   2   2   0   0   0   0   2   2   0   2   0   2   0   2   0   0   0   2   0   2   2   2   2   0   2   0   0   0   2   0   2   0   0   2   2   2   0   0   0   2   0   2   2   0   0   2   2   0   2   2   0   2   0   2   2   2   2   0   0   0   0   2   0   2   0   0   2   0   0   2   0   2   2   0   0   0   0   0   2   0   0   0   2   2   2   0   2   2   0
 MK-5-4                 0   0   0   2   2   0   0   2   0   2   0   0   2   2   2   2   0   2   2   0   0   2   0   0   2   0   2   2   0   2   0   2   2   2   2   0   0   2   0   2   2   2   0   0   2   0   2   0   0   0   2   0   0   0   0   2   2   0   2   0   0   2   2   2   0   2   2   2   0   2   2   0   2   0   0   0   2   0   0   0   2   2   0   0   0   0   0   2   0   0   2   0   2   2   2   0   2   2   2   2   2   2   2   2   2   0   2   2   2   2   0   0   2   0   0   0   0   0   2   0   2   0   2   0   2   0   0   0   2   0   2   2   2   2   0   2   0   0   0   2   0   2   2   0   0   2   2   0   0   0   2   2   2   2   0   0   2   2   0   2   2   0   2   0   2   2   2   2   0   0   2   0   2   0   2   0   0   2   0   2   2   0   2   2   0   0   0   0   0   0   0   0   0   2   2   2   0   2   2   0
 MK-5-5                 0   0   0   2   2   0   0   2   0   2   0   0   2   2   2   2   0   2   2   0   2   0   0   0   2   0   2   2   0   2   0   0   2   2   2   0   0   2   0   2   2   2   0   2   2   0   2   0   0   0   2   0   2   0   0   2   2   2   2   0   0   2   2   2   0   2   2   2   0   2   2   2   0   0   0   0   2   0   0   0   2   2   0   0   0   0   0   2   0   0   2   0   2   2   2   0   2   2   2   2   2   2   2   2   2   0   2   2   2   2   0   0   2   2   0   0   0   0   2   0   2   0   2   0   2   0   0   0   2   0   2   2   2   2   0   2   0   2   0   2   0   2   2   0   0   0   2   0   0   0   2   0   2   2   0   2   0   2   0   2   2   0   2   0   2   0   2   2   0   0   2   0   2   0   2   0   0   2   0   2   2   0   2   2   0   2   0   0   0   0   0   0   2   2   2   0   0   2   2   0
 MK-5-6                 0   0   0   2   2   0   0   2   0   2   0   0   2   2   2   2   0   2   2   0   0   0   0   0   2   0   2   2   0   2   0   0   2   2   2   0   0   2   0   2   2   2   0   2   2   0   2   0   0   0   2   0   2   0   0   2   2   2   2   0   0   2   2   2   0   2   2   0   0   2   2   2   2   2   0   0   0   0   0   0   0   2   0   0   2   2   0   2   0   0   2   0   2   2   2   2   2   2   2   2   2   2   2   2   2   0   2   2   2   2   0   2   2   2   0   0   0   0   2   2   2   0   2   0   2   0   0   0   2   0   2   2   2   2   0   2   0   2   0   2   0   2   2   0   0   0   2   0   0   0   2   0   2   2   0   2   0   2   2   2   2   0   2   0   2   0   2   2   0   0   2   0   2   0   0   0   0   2   0   2   2   0   2   2   0   2   0   0   0   0   0   0   2   2   2   0   0   2   2   0
 MK-5-7                 0   0   0   2   2   0   0   2   0   2   0   0   2   2   2   2   0   2   0   0   0   0   0   0   2   0   2   2   0   0   0   0   2   2   2   0   0   2   0   2   0   2   0   0   2   0   0   0   0   0   2   2   2   0   0   0   2   2   2   2   0   2   2   2   0   2   2   0   0   2   2   0   2   2   2   0   0   0   0   0   0   2   0   0   2   2   0   2   0   0   2   0   2   2   2   2   2   2   2   2   2   2   2   2   2   0   2   2   2   2   0   2   0   2   0   0   0   0   2   2   0   0   2   0   2   0   0   0   2   0   2   2   2   2   0   2   2   2   0   2   0   2   2   0   0   2   0   0   0   0   2   0   0   2   0   2   0   2   0   2   2   0   2   0   2   0   2   2   0   0   2   0   2   0   0   0   0   2   0   2   2   0   2   2   0   2   0   0   0   0   0   0   2   2   2   0   2   2   2   2
 MK-5-8                 0   0   0   2   2   0   0   2   0   2   0   0   2   0   2   2   0   2   0   0   0   0   0   0   2   0   2   2   0   0   0   2   2   2   2   0   0   0   0   2   2   2   0   0   2   0   0   0   0   0   2   2   2   0   0   2   2   2   2   0   0   2   2   2   0   2   2   2   0   2   2   0   2   2   2   2   0   0   0   0   0   2   2   0   2   2   0   2   0   0   2   0   2   2   2   2   2   2   2   2   2   2   2   0   2   0   2   2   2   2   0   2   2   2   0   0   0   0   0   2   0   0   2   0   2   0   0   0   2   0   2   2   2   2   0   2   2   2   0   2   0   2   2   0   0   0   0   0   0   0   2   0   0   2   2   2   0   2   0   2   2   0   2   0   2   0   2   2   0   0   2   0   2   0   0   0   0   2   0   2   2   0   2   2   0   2   0   0   0   0   2   0   2   2   2   0   0   2   0   2
 MK-5-9                 0   0   0   2   2   0   0   2   0   2   0   0   2   0   2   2   0   2   0   0   0   0   0   0   2   0   2   2   0   0   0   2   2   2   2   0   2   0   0   2   2   0   0   2   2   0   2   0   0   0   2   2   2   2   0   2   2   2   2   0   2   2   2   2   0   2   2   2   0   0   0   0   2   2   2   2   0   0   0   0   0   2   0   0   2   2   0   2   0   0   2   0   0   2   2   2   2   2   2   2   2   2   2   0   2   2   2   2   2   2   0   2   2   2   0   0   0   0   2   2   0   0   0   0   2   0   0   0   2   0   0   2   2   2   0   2   2   0   0   0   0   2   2   2   0   0   0   0   0   0   2   0   0   2   2   0   0   2   2   2   2   0   2   0   2   0   2   2   0   0   2   0   2   0   0   0   0   2   0   2   2   0   2   0   0   2   0   0   0   0   2   0   2   2   2   0   0   2   0   2
 MK-5-10                0   0   0   2   2   0   0   2   0   2   0   0   2   0   2   2   0   0   0   0   0   0   0   0   2   0   2   2   0   0   0   2   2   2   2   2   2   0   0   2   2   0   0   2   2   0   2   0   0   0   2   2   2   2   0   2   2   2   2   0   2   2   2   2   0   0   2   2   0   0   0   0   2   2   0   2   0   0   0   0   0   2   0   0   2   2   2   2   0   0   2   0   0   2   2   2   2   2   0   2   2   2   2   0   2   2   2   2   2   0   0   2   2   2   0   0   0   0   2   2   2   0   0   0   2   0   0   0   2   0   0   0   2   2   0   2   2   0   0   0   0   2   2   2   2   0   0   0   0   0   2   2   0   0   2   0   0   2   2   2   2   0   2   0   2   0   2   2   0   0   2   0   2   0   0   0   0   2   2   2   2   0   2   0   0   2   0   2   0   0   2   0   2   2   2   0   0   2   0   2
 MK-5-11                0   0   0   2   0   0   0   2   0   2   0   0   2   0   2   2   0   2   0   0   0   0   0   0   2   0   2   2   0   0   0   2   2   0   2   2   2   0   0   2   2   0   0   2   2   0   2   2   2   0   2   2   2   2   0   2   2   2   2   0   2   2   2   2   0   0   0   2   0   0   0   0   2   0   0   2   0   0   2   0   2   2   0   0   2   2   2   2   0   0   2   0   2   2   2   2   2   2   0   2   2   2   2   0   2   2   2   2   2   0   0   2   2   2   2   0   0   2   2   2   2   0   0   0   2   0   0   2   2   2   0   0   2   2   0   2   2   0   0   2   0   2   2   2   2   0   0   0   0   0   2   2   0   0   2   0   0   2   2   2   2   0   2   0   0   0   2   2   0   0   2   0   2   0   0   0   0   2   2   0   2   0   2   0   0   2   0   2   0   0   2   0   2   2   2   0   0   2   0   2
 MK-5-12                0   0   2   2   0   0   0   2   0   2   0   0   2   0   2   2   0   2   2   0   0   0   0   0   2   2   2   2   0   0   0   2   2   0   2   2   0   0   0   2   2   0   0   2   2   0   2   2   2   0   2   2   2   2   0   2   2   2   2   0   2   2   2   2   0   0   0   2   0   0   0   2   2   0   2   2   0   0   2   0   2   2   2   0   2   2   2   0   0   0   2   0   2   2   2   0   2   2   0   2   0   2   2   0   2   2   2   2   2   0   0   2   2   2   2   0   0   2   2   2   2   0   0   0   2   0   0   2   2   0   0   0   2   2   0   2   2   0   0   2   0   2   2   2   2   0   0   0   0   0   2   2   0   0   2   2   0   2   2   2   2   0   2   0   0   0   0   2   0   0   2   0   2   0   0   0   0   2   2   0   2   0   2   0   0   2   0   2   0   0   2   0   0   2   2   0   0   2   0   2
 MK-5-13                0   0   2   0   0   0   0   2   0   0   0   0   2   0   2   2   0   2   2   0   0   0   0   0   2   0   0   2   0   0   0   2   2   0   2   2   0   0   0   2   2   0   0   2   2   0   2   2   2   0   2   0   0   2   2   2   2   2   2   0   2   2   2   2   0   0   0   2   0   0   0   2   0   0   0   2   0   0   2   0   2   0   2   0   0   2   2   0   0   0   2   0   2   2   2   0   2   2   0   2   0   2   2   0   2   2   2   2   2   0   0   2   2   2   2   0   0   2   2   2   2   0   0   0   2   0   0   2   0   0   0   0   2   2   0   2   2   0   0   2   0   2   2   2   2   0   0   0   2   0   2   2   0   0   0   0   0   2   2   2   2   0   2   0   0   0   2   2   0   0   0   0   2   2   0   0   0   2   2   0   2   0   2   2   0   2   0   2   0   0   2   0   0   2   2   0   0   2   0   2
 MK-5-14                2   0   2   0   0   0   0   2   0   0   0   0   0   0   2   2   2   2   2   0   0   0   0   0   2   0   0   2   0   0   0   2   2   0   2   2   0   0   0   2   2   0   2   2   2   0   2   2   2   0   2   0   0   2   2   2   2   2   2   0   2   2   2   2   0   2   2   2   0   0   0   2   0   0   0   2   0   0   2   0   2   0   2   0   0   2   2   0   0   0   2   0   2   2   2   0   2   2   0   2   0   2   0   0   2   2   2   2   2   0   0   2   2   2   2   0   0   2   2   2   2   0   0   2   2   0   0   2   2   0   0   0   2   2   0   2   2   0   0   2   0   2   2   2   0   0   0   0   2   0   2   2   0   0   2   0   0   2   2   2   2   0   2   0   2   0   2   2   0   0   0   0   2   0   2   0   0   2   2   0   2   0   2   2   0   2   0   2   0   0   2   0   2   2   2   0   0   2   0   2
 MK-5-15                0   0   2   0   0   0   0   2   0   0   0   0   0   0   2   2   2   2   2   0   0   0   0   0   2   0   0   2   2   2   0   2   2   0   2   0   0   0   0   2   2   0   2   2   2   0   2   2   2   0   2   0   0   2   2   2   2   2   2   0   2   2   2   2   0   2   2   2   0   0   0   2   0   2   0   2   2   0   0   0   2   0   2   0   0   0   2   0   2   0   2   0   2   2   2   0   0   2   0   2   0   2   0   0   0   2   0   2   2   0   0   2   2   0   2   2   0   2   2   2   2   0   0   2   2   2   0   2   2   0   0   0   2   2   0   2   2   0   0   2   0   2   2   2   0   0   0   0   2   0   2   2   0   2   2   0   0   2   2   2   2   0   2   0   2   0   2   2   0   0   0   0   2   0   2   0   0   2   2   0   2   0   2   2   0   2   0   2   0   0   2   0   2   2   0   0   0   2   0   2
 MK-5-16                0   0   2   0   0   0   0   2   0   0   0   0   0   0   2   2   2   2   2   0   0   0   0   0   2   0   0   2   2   2   0   2   2   2   2   0   0   0   0   2   2   0   2   2   2   0   2   2   2   2   2   0   0   2   2   2   2   2   2   0   2   0   2   2   0   2   2   2   0   0   0   2   0   0   0   2   2   0   0   0   2   0   2   0   0   0   0   0   2   0   2   0   2   2   2   2   0   2   0   2   0   2   0   2   0   2   0   2   2   0   0   2   2   0   2   2   0   2   2   2   2   0   0   2   2   2   0   2   2   0   0   0   2   2   0   2   2   0   2   2   0   2   2   2   0   2   0   0   2   0   2   0   0   2   2   0   0   2   0   2   2   0   2   0   2   0   2   2   0   0   0   2   2   0   2   0   0   2   2   0   2   0   2   2   0   2   0   2   0   0   2   0   2   2   0   0   0   2   2   2
 MK-6-1                 2   0   2   0   2   2   2   2   2   0   2   0   0   0   0   0   2   2   2   0   0   2   0   2   0   2   0   0   2   0   0   0   0   2   0   2   2   0   0   0   2   2   0   0   0   0   0   2   0   0   0   0   2   0   0   0   2   0   0   0   0   0   0   2   2   2   2   2   0   2   0   2   0   0   0   2   2   2   2   0   2   0   0   2   0   0   0   2   0   0   2   2   2   0   0   0   2   0   0   0   0   0   0   0   0   0   2   2   0   0   0   2   0   0   2   0   2   0   0   0   0   2   2   2   2   2   0   0   2   0   2   0   2   0   0   0   0   2   0   2   2   2   0   2   0   0   2   0   0   0   2   0   0   2   0   2   2   2   0   0   0   2   2   0   0   0   0   0   0   0   2   2   2   2   0   0   0   2   0   2   0   2   2   2   0   0   2   0   0   2   0   0   2   0   0   2   2   2   2   0
 MK-6-2                 2   0   2   0   2   2   2   2   0   2   2   0   0   0   0   0   2   2   2   0   0   0   0   2   2   2   0   0   2   0   0   0   0   0   0   2   2   2   0   0   2   2   0   0   0   0   0   2   0   0   0   0   2   0   2   2   2   0   2   0   0   0   0   2   2   2   2   2   0   2   2   2   0   0   0   2   2   2   2   0   0   0   2   2   0   2   2   2   0   0   2   2   0   0   0   2   2   0   0   2   0   0   2   0   0   0   2   2   0   0   0   2   0   2   2   0   2   0   0   0   0   2   2   2   2   2   0   0   2   0   2   0   0   2   0   0   0   2   0   2   2   2   0   2   0   0   2   0   0   0   2   0   0   2   0   2   2   2   0   0   0   2   2   0   0   0   0   0   0   0   0   2   2   2   2   0   0   2   0   2   0   0   2   2   0   0   2   0   0   2   0   0   0   0   0   2   2   2   2   0
 MK-6-3                 0   0   2   0   2   2   2   2   0   2   0   0   0   0   2   0   2   2   0   0   0   0   0   2   2   2   0   0   2   0   0   0   0   0   0   2   2   2   0   0   2   2   0   0   2   0   0   2   0   2   0   2   2   0   2   2   2   0   2   2   2   0   0   2   2   2   2   2   0   2   2   2   0   0   2   2   2   2   2   0   2   0   2   2   0   2   2   2   0   0   2   2   0   0   0   0   2   0   0   2   0   0   2   0   0   0   2   2   0   0   0   2   0   2   2   0   2   0   0   0   0   2   2   2   2   2   0   0   2   0   2   0   0   2   0   0   0   2   0   2   2   2   0   2   0   0   2   0   0   0   2   0   0   2   0   2   2   2   0   0   0   2   2   0   0   0   0   0   0   0   0   2   0   2   2   0   0   2   0   2   0   0   0   2   0   0   2   2   0   2   0   0   0   0   0   2   2   2   2   0
 MK-6-4                 0   0   2   0   2   2   2   2   0   2   0   0   0   0   2   0   2   2   0   0   0   0   0   2   0   2   0   0   2   0   0   2   0   0   0   2   2   2   0   0   0   2   0   2   2   0   0   2   0   2   0   2   2   0   0   2   2   0   2   2   2   0   0   2   2   2   2   2   0   2   2   2   0   0   2   2   2   2   0   0   2   0   2   2   0   2   2   2   0   2   2   2   0   0   0   0   2   2   0   2   0   0   0   0   0   2   2   2   0   0   2   2   0   2   2   0   2   0   0   0   0   2   2   2   2   2   0   0   2   0   2   0   0   0   2   2   0   0   2   2   2   2   0   2   0   0   2   0   0   0   2   0   0   0   0   2   2   2   0   2   0   2   2   0   0   0   2   0   0   0   0   2   0   2   2   0   0   0   0   2   0   0   0   2   0   2   2   2   0   2   0   0   2   0   0   2   2   2   0   0
 MK-6-5                 0   0   2   0   2   2   2   2   0   2   0   0   0   0   2   0   2   2   2   2   0   0   0   2   0   2   0   0   2   0   0   2   0   0   0   2   2   2   0   0   0   2   2   2   2   0   0   2   0   2   0   0   2   0   0   2   2   0   2   0   2   2   0   2   2   2   2   2   0   2   2   2   0   0   2   2   0   2   0   0   2   2   2   2   0   2   2   2   0   2   2   2   0   0   0   0   2   2   0   2   0   0   0   0   0   2   2   2   0   0   2   2   0   2   2   0   2   0   0   0   0   2   2   2   2   2   0   0   2   0   2   0   0   0   0   2   0   2   2   2   2   2   0   2   0   0   2   0   0   0   0   0   0   0   0   2   2   2   0   2   0   2   2   2   0   0   2   0   0   0   2   2   0   2   2   0   0   2   0   2   0   2   0   2   0   2   0   2   0   2   0   0   2   0   0   2   2   2   0   0
 MK-6-6                 0   0   2   0   2   0   2   2   0   0   0   0   0   0   2   0   2   2   2   2   0   0   0   2   0   2   0   0   2   2   0   2   0   0   0   0   2   2   0   0   0   2   2   2   2   0   0   2   0   2   2   0   2   0   2   2   2   0   2   0   2   2   0   2   2   2   2   2   2   2   2   2   0   0   2   2   0   2   0   0   2   2   2   0   0   2   2   0   0   2   2   2   0   0   0   0   2   2   0   2   2   2   0   0   0   2   2   2   0   0   2   2   0   2   2   0   2   0   0   0   0   2   2   2   2   2   0   0   2   0   0   0   0   0   0   2   0   2   2   2   2   2   0   2   0   0   2   0   0   2   0   2   0   0   0   2   2   0   0   2   0   2   2   2   0   0   0   0   0   0   2   2   0   0   2   0   0   2   0   2   0   2   2   2   0   2   0   2   0   2   0   0   2   0   0   2   2   2   0   0
 MK-6-7                 2   0   2   0   2   0   2   2   0   0   0   0   0   0   2   0   2   2   2   2   0   2   0   2   0   2   0   0   2   2   0   2   0   0   0   0   2   2   2   0   0   2   2   2   2   0   0   0   0   2   2   0   2   0   2   2   2   0   2   2   2   2   0   2   2   2   2   2   2   2   2   2   0   0   2   2   0   0   2   0   2   2   2   0   0   2   0   0   0   2   2   2   0   0   0   0   2   2   0   2   2   2   0   0   0   2   2   2   0   0   2   2   0   2   2   0   2   0   2   0   0   2   0   2   2   2   0   0   2   0   0   0   0   0   0   2   0   0   2   2   2   2   2   2   0   0   2   0   0   2   0   2   0   0   0   2   2   0   0   2   2   2   2   2   0   0   0   0   0   0   2   2   0   0   2   0   0   2   2   2   0   2   2   2   0   2   0   2   0   2   0   0   2   0   0   2   2   2   0   0
 MK-6-8                 2   0   2   0   2   0   2   2   0   0   0   0   0   0   2   0   0   2   0   2   0   2   0   2   2   2   0   0   2   2   0   2   0   0   0   0   2   2   2   0   0   2   2   2   2   0   0   0   0   2   2   0   2   0   2   2   2   0   2   2   2   2   2   2   2   2   2   2   2   2   0   2   0   0   2   2   0   0   2   0   2   2   2   0   0   2   2   0   2   2   2   2   0   0   0   0   2   2   0   2   2   2   0   0   0   0   2   2   0   0   2   2   0   2   2   0   2   0   2   0   0   2   0   2   2   2   0   0   2   0   0   0   0   0   0   2   0   0   2   2   2   2   2   2   2   0   2   0   0   2   0   2   0   0   2   2   2   2   0   2   2   2   2   2   0   0   0   2   2   0   0   2   2   0   2   0   0   2   2   2   0   2   2   2   0   2   0   2   0   0   0   0   2   2   0   2   0   2   0   0
 MK-6-9                 2   0   2   0   2   0   0   2   0   0   0   0   0   0   2   0   0   2   2   2   0   2   0   2   2   2   0   0   0   2   0   2   0   0   0   0   2   2   2   0   0   2   2   2   2   0   2   0   0   2   2   0   2   0   0   2   2   0   2   2   2   2   2   2   2   2   2   2   2   2   2   2   0   0   2   2   0   0   0   2   2   2   2   0   0   2   2   0   2   2   2   2   0   0   0   0   2   2   2   2   2   2   0   0   0   0   0   2   0   0   2   2   2   2   2   0   0   0   0   0   0   2   0   2   2   2   0   0   2   0   0   0   0   0   0   2   0   0   2   2   2   2   2   2   2   0   2   0   0   2   0   2   0   0   2   2   2   2   0   2   2   2   2   2   0   0   0   2   2   0   0   2   2   0   2   0   0   2   2   2   0   2   2   2   0   2   0   2   0   0   0   0   2   2   0   2   0   2   0   0
 MK-6-10                2   0   0   0   2   0   0   2   0   0   0   0   0   0   2   0   0   2   2   2   0   2   0   2   2   2   2   0   0   2   0   2   0   0   0   0   2   2   2   0   0   2   2   2   2   0   2   0   0   2   2   0   2   0   2   2   2   2   2   2   2   2   2   2   2   2   2   2   2   2   2   2   0   0   2   2   0   0   0   2   2   2   0   0   2   2   2   0   2   2   2   2   0   0   0   0   2   2   2   2   2   2   2   0   2   0   0   2   0   0   2   2   2   2   0   0   0   0   0   2   0   2   2   2   2   2   0   0   2   0   0   0   0   0   0   2   0   0   2   2   2   2   0   2   2   0   2   0   0   2   0   2   0   0   2   2   2   2   0   2   2   2   2   2   0   0   0   2   2   0   0   2   2   0   2   0   0   0   2   2   0   2   2   2   2   2   0   2   0   0   0   2   2   2   0   2   0   0   0   2
 MK-6-11                2   0   0   0   2   0   0   2   0   0   0   0   0   0   2   0   0   2   2   2   0   2   0   2   2   2   2   2   0   2   0   2   0   0   0   0   2   2   2   0   0   2   2   2   2   0   2   0   0   2   2   2   2   0   2   2   2   2   2   2   0   2   2   2   0   2   2   2   2   2   2   2   0   0   2   2   0   0   0   2   2   2   0   0   2   2   2   0   2   2   2   2   0   2   0   0   2   2   2   2   2   2   2   0   2   0   0   0   0   0   2   2   2   2   2   0   0   2   0   2   0   2   2   2   2   2   0   0   2   0   0   0   0   0   0   2   0   0   2   2   2   2   2   2   2   0   2   0   0   2   0   2   0   0   0   2   2   2   0   2   0   2   2   2   0   0   0   2   2   0   2   0   2   0   2   0   0   2   2   2   0   2   2   2   2   2   0   2   0   0   0   2   2   2   0   2   0   0   0   2
 MK-6-12                2   0   0   0   2   0   0   2   0   0   2   0   0   0   0   0   0   2   2   0   0   2   0   2   2   0   0   2   0   2   0   2   0   0   0   0   0   2   2   0   0   2   0   2   2   0   2   0   0   2   2   2   2   0   2   0   2   2   2   2   0   2   2   2   0   2   2   2   2   2   2   2   2   0   2   2   0   2   0   2   2   2   0   0   2   2   2   0   2   2   2   2   0   2   0   0   2   2   2   2   2   2   2   0   0   0   0   0   0   2   2   2   2   2   2   0   0   2   0   2   0   2   2   2   2   2   2   0   2   0   0   0   0   0   0   2   0   0   2   0   2   2   2   2   2   0   0   0   0   2   2   2   0   2   0   2   2   2   0   2   0   2   2   2   2   0   0   2   2   0   2   0   0   0   2   0   0   2   2   2   0   0   2   2   0   0   0   2   0   0   0   2   2   2   0   2   0   0   0   2
 MK-6-13                2   0   0   0   0   0   2   2   0   0   2   0   0   0   0   0   0   2   2   0   0   2   0   2   2   0   0   2   0   2   0   2   0   0   0   0   0   2   2   0   0   0   2   2   2   0   2   0   0   0   2   2   2   0   2   0   2   2   2   2   0   2   2   2   2   2   2   2   0   2   2   2   2   2   2   2   0   2   0   2   2   2   0   0   2   2   2   2   2   0   2   2   0   2   0   0   2   0   2   2   2   2   0   0   0   0   0   0   0   2   2   2   2   2   2   0   0   2   0   2   0   2   2   2   2   2   2   0   2   0   0   0   0   0   0   2   0   0   2   0   2   2   2   2   2   0   0   0   2   0   2   2   0   2   0   2   2   2   0   2   0   2   2   2   2   0   0   2   2   0   2   0   0   2   2   0   0   2   2   2   0   0   2   2   0   0   0   2   0   0   0   2   2   2   0   2   0   0   0   2
 MK-6-14                2   0   0   0   0   0   2   2   2   0   2   0   0   0   0   0   0   2   2   0   0   0   0   2   2   0   0   2   0   2   0   2   0   0   0   0   0   2   2   0   0   0   2   2   2   0   2   0   0   0   0   2   2   0   2   0   2   2   2   2   0   2   2   2   2   2   2   0   2   2   2   2   2   2   0   0   0   2   0   2   2   2   2   0   2   2   2   2   2   0   2   2   0   2   0   0   2   2   2   2   2   2   0   0   0   0   0   0   0   2   2   2   2   0   2   0   0   2   0   2   0   2   2   2   2   2   2   0   2   0   0   0   0   2   0   2   0   0   2   0   0   2   2   2   2   0   2   0   2   0   2   2   2   2   0   2   2   2   2   2   0   2   2   2   2   0   0   2   2   0   2   0   0   2   2   0   0   2   2   2   0   0   2   2   0   0   0   2   0   0   0   2   2   2   0   2   0   0   0   2
 MK-6-15                2   0   0   0   0   0   0   2   2   0   2   0   0   0   0   0   0   2   2   0   0   2   0   2   2   0   0   2   0   2   0   2   2   0   0   0   0   2   2   0   0   0   2   2   2   0   2   0   0   0   0   0   2   0   2   0   2   2   2   2   0   2   2   2   2   0   2   0   2   0   2   2   2   2   0   0   0   2   0   2   2   2   2   0   2   2   2   2   0   0   2   2   0   2   0   0   2   2   2   2   2   2   0   0   0   0   0   0   0   2   2   0   2   0   2   0   0   2   0   2   0   2   2   2   2   2   2   2   2   0   0   0   0   0   0   2   0   0   0   2   2   0   2   2   2   0   2   0   2   0   2   2   2   0   0   2   2   2   2   2   0   2   2   2   2   0   0   0   2   0   2   0   0   2   2   0   0   2   2   2   0   0   2   0   0   0   0   2   0   0   0   2   2   2   0   2   0   0   0   2
 MK-6-16                2   0   0   0   0   0   0   2   2   0   2   0   0   0   0   0   0   2   2   0   0   2   0   2   2   0   0   2   0   2   2   2   2   0   0   0   0   2   2   2   0   0   2   2   2   0   2   0   0   0   0   0   2   0   2   0   2   2   2   2   0   2   2   2   2   0   2   0   2   0   2   2   2   2   0   0   0   2   0   2   2   2   2   0   0   2   0   2   0   0   2   2   0   2   0   0   2   2   2   2   2   2   0   0   0   0   0   0   0   2   2   0   2   0   2   0   0   2   0   2   0   2   2   2   2   2   2   2   2   2   0   0   0   0   0   2   0   0   0   2   2   0   2   0   2   0   2   0   2   0   2   2   2   0   0   2   2   2   2   2   0   2   0   2   2   0   0   0   0   0   2   0   0   2   2   0   0   2   2   2   0   0   2   0   0   0   0   2   0   2   0   2   2   2   2   2   0   0   2   2
 
!****************************************** Phenotypic Data **********************************************************
!-100.0 is resevred for missing phenotype
SimulatedTrait1        15.6964   15.7902   15.5856   16.1106   14.7461   15.8729   15.5813   14.8498   16.4315   16.1391   15.8636   15.6368   16.3231   14.3713   13.1047   15.7145   14.6496   13.8398   13.7225   14.8030   15.1624   15.1144   16.4901   15.5889   13.6723   15.9737   13.6796   14.3635   14.7967   15.6839   15.5803   16.0347   16.5884   14.9195   16.7322   15.7096   14.9104   16.5505   15.9578   16.0025   16.6929   15.5189   14.7124   16.2493   15.9052   13.6492   16.1940   15.5228   15.8180   14.1599   15.3950   14.6753   16.1509   16.1879   15.6167   15.7367   15.7886   16.4975   14.2977   14.5091   14.7503   14.2155   15.5278   16.3242   16.2943   15.8887   14.3591   13.5219   13.9511   13.5716   13.4364   14.0876   13.7370   13.6480   15.9656   16.0951   15.9069   16.0223   15.1194   16.1816   14.3954   16.6168   13.4153   15.8865   14.0545   14.7345   13.7857   14.3002   14.6879   14.2121   16.8228   14.2170   14.8623   15.0136   15.5291   13.5025   16.4239   13.8793   14.9936   16.2942   15.7854   14.8225   14.5841   14.0499   13.6498   14.3914   14.4843   16.0287   13.8102   14.2400   16.0754   16.5881   14.0912   16.5326   14.1558   15.8683   15.0452   13.8410   15.2425   14.8187   14.6797   12.9296   15.0803   14.1848   14.1259   14.3575   13.2777   14.3477   15.4293   14.7880   13.9407   14.9502   16.5423   15.3958   13.7983   14.7101   13.8506   14.7264   15.5059   16.1194   12.8832   14.6563   15.7667   13.8983   15.8557   14.1133   14.4648   16.5005   15.7751   15.1296   14.8622   13.4631   15.2380   15.7538   15.1283   14.6906   13.6342   15.0498   13.3356   14.0870   14.3244   14.2225   13.4329   16.2871   15.5342   14.0267   14.2563   15.9206   15.2975   16.3323   16.2574   14.9633   14.6129   15.7353   15.0923   15.3886   15.9444   15.3686   16.0084   14.1353   14.7058   15.9341   15.1141   13.0857   14.7225   15.3653   13.9748   16.5358   17.0031   15.7585   16.3543   13.5335   15.8076   15.1679   15.5195   14.3927   15.1980   13.4503   16.4294   16.4117
SimulatedTrait2         9.0878    9.5431    9.2973    9.5432    9.9852    9.4890    9.4126    9.2503    9.3312    9.9080    9.3424    9.7383    9.5407   10.6193   10.2750   10.1355   10.5099   10.1400   10.7166    9.2183   10.4835   10.7349    9.3857    9.0303   10.5084    9.3928    9.9203   10.6723   10.4403    9.1736    9.4577    9.4159    9.5752   10.9286    9.8048    9.6289   10.0224    9.4998    9.2026    9.5143    9.4841    9.6210    9.2432    9.5430    9.6165   10.3552    9.2881    9.8483    9.5293   10.5969    9.2033   10.9976    9.5768    9.6761    9.0383    9.8616    9.5701    9.4739   10.8631   10.2890   10.3661   10.8781   10.5653    9.5323    9.6544    9.4997   10.6339   10.4663   10.6071   10.7066   10.7019   10.6107   10.3669   10.7066    9.8987    9.8492    9.8797    9.2808   10.3814    9.6167   10.1937    9.5215   10.4329    9.3706   10.6816    9.2964   10.6875   10.8209   10.7492    9.5071    9.7111   10.2976   10.2757    9.2250    9.6191   10.1176    9.5673   10.4403   10.6347    9.2324    9.2846   10.4799    9.5511   10.9614   10.2318   10.6835   10.1181    9.2953   10.0797   10.1049    9.3132    9.4559   10.6116    9.0751    9.3388    9.0922    9.3172   10.4946   10.6999    9.6323    9.4828   10.2546   10.0969   10.3091   10.7605   10.5328   10.6421   10.3219    9.9936    9.8732   10.4544    9.2012    9.5194    9.4898   10.4484   10.0997   10.3396    9.9524   10.4687    9.4503   10.7596   10.2264   10.6787   10.6540    9.7219   10.8553    9.5142    9.5640    9.4251    9.4738    9.8537   10.4423   10.4718    9.2135   10.6141   10.5191   10.7426   10.9131   10.6263   10.4292    9.1512   10.5008   10.6500    9.3012    9.8401   10.4552   10.4168    9.5663    9.4487    9.7544    9.2680    9.1092   10.2535    9.2861   10.6298    9.2047    9.5699   10.0320    9.1794   10.3016    9.2610   10.0918   10.8731   10.7253    9.4994    9.6060    9.9473    9.4630    9.6632    9.3228    9.4433   10.4850    9.7074   10.7980    9.4105   10.5705   10.3356   10.7654    9.3852    9.6337
 
