# Supplementary material for: Inclusive Composite Interval Mapping of QTL by Environment Interactions in Biparental Populations
Source: PLoS One. 2015 Jul 10;10(7):e0132414. doi: 10.1371/journal.pone.0132414 (PMC4498613; doi:10.1371/journal.pone.0132414)
Supplement: S6 File — (ZIP) [file pone.0132414.s006.zip › H=0.8/L1/run_00011.met]

!**********************Note: lines staring with "!" are remarks and will be ignored in the program********************
!*********************************General Information**********************************
!Assuming F1 = P1 x P2, populations available in QTL IciMapping are: 
!  1, P1BC1F1 = P1 x F1, the first backcrossing where P1 is used as the recurrent parent;
!  2, P2BC1F1 = P2 x F1, the first backcrossing where P2 is used as the recurrent parent;
!  3, F1DH, F1-derived doubled haploids; 
!  4, RIL or F1RIL, recombination inbred lines through the repeated selfing of F1;
!  5, P1BC1RIL, recombination inbred lines through the repeated selfing of P1BC1F1;
!  6, P2BC1RIL, recombination inbred lines through the repeated selfing of P2BC1F1;
!  7, F2, the selfing generation of F1;
!  8, F3, the selfing generation of F2;
!  9, P1BC2F1, the second backcrossing where P1 is used as the recurrent parent; 
! 10, P2BC2F1, the second backcrossing where P2 is used as the recurrent parent;
! 11, P1BC2RIL, recombination inred lines through the repeated selfing of P1BC2F1; 
! 12, P2BC2RIL, recombination inred lines through the repeated selfing of P2BC2F1; 
! 13, P1BC1F2, the selfing generation of P1BC1F1; 
! 14, P2BC1F2, the selfing generation of P2BC1F1; 
! 15, P1BC2F2, the selfing generation of P1BC2F1; 
! 16, P2BC2F2, the selfing generation of P2BC2F1; 
! 17, P1BC1DH, P1BC1F1-derived doubled haploids; 
! 18, P2BC1DH, P2BC1F1-derived doubled haploids; 
! 19, P1BC2DH, P1BC2F1-derived doubled haploids; 
! 20, P2BC2DH, P2BC2F1-derived doubled haploids; 
   3      !Mapping Population (see remarks above)
   2      !Mapping Function (1 for Kosambi; 2 for Haldane; 3 for Morgan)
   2      !Marker Space Type (1 for intervals; 2 for positions)
   1      !Marker Space Unit(1 for centiMorgans; 2 for Morgan)
   6      !Number of Chromosomes (or Linkage Groups)
 200      !Size of the mapping population
   2      !Number of environments
 
!***************************************** Chromosomes and Linkage Maps **********************************************
!Chromosome                 NumMarkers
-CH1                        16
-CH2                        16
-CH3                        16
-CH4                        16
-CH5                        16
-CH6                        16
!Linkage map (Marker name followed by position or the interval length)
 MK-1-1                1     0.000
 MK-1-2                1    10.000
 MK-1-3                1    20.000
 MK-1-4                1    30.000
 MK-1-5                1    40.000
 MK-1-6                1    50.000
 MK-1-7                1    60.000
 MK-1-8                1    70.000
 MK-1-9                1    80.000
 MK-1-10               1    90.000
 MK-1-11               1   100.000
 MK-1-12               1   110.000
 MK-1-13               1   120.000
 MK-1-14               1   130.000
 MK-1-15               1   140.000
 MK-1-16               1   150.000
 MK-2-1                2     0.000
 MK-2-2                2    10.000
 MK-2-3                2    20.000
 MK-2-4                2    30.000
 MK-2-5                2    40.000
 MK-2-6                2    50.000
 MK-2-7                2    60.000
 MK-2-8                2    70.000
 MK-2-9                2    80.000
 MK-2-10               2    90.000
 MK-2-11               2   100.000
 MK-2-12               2   110.000
 MK-2-13               2   120.000
 MK-2-14               2   130.000
 MK-2-15               2   140.000
 MK-2-16               2   150.000
 MK-3-1                3     0.000
 MK-3-2                3    10.000
 MK-3-3                3    20.000
 MK-3-4                3    30.000
 MK-3-5                3    40.000
 MK-3-6                3    50.000
 MK-3-7                3    60.000
 MK-3-8                3    70.000
 MK-3-9                3    80.000
 MK-3-10               3    90.000
 MK-3-11               3   100.000
 MK-3-12               3   110.000
 MK-3-13               3   120.000
 MK-3-14               3   130.000
 MK-3-15               3   140.000
 MK-3-16               3   150.000
 MK-4-1                4     0.000
 MK-4-2                4    10.000
 MK-4-3                4    20.000
 MK-4-4                4    30.000
 MK-4-5                4    40.000
 MK-4-6                4    50.000
 MK-4-7                4    60.000
 MK-4-8                4    70.000
 MK-4-9                4    80.000
 MK-4-10               4    90.000
 MK-4-11               4   100.000
 MK-4-12               4   110.000
 MK-4-13               4   120.000
 MK-4-14               4   130.000
 MK-4-15               4   140.000
 MK-4-16               4   150.000
 MK-5-1                5     0.000
 MK-5-2                5    10.000
 MK-5-3                5    20.000
 MK-5-4                5    30.000
 MK-5-5                5    40.000
 MK-5-6                5    50.000
 MK-5-7                5    60.000
 MK-5-8                5    70.000
 MK-5-9                5    80.000
 MK-5-10               5    90.000
 MK-5-11               5   100.000
 MK-5-12               5   110.000
 MK-5-13               5   120.000
 MK-5-14               5   130.000
 MK-5-15               5   140.000
 MK-5-16               5   150.000
 MK-6-1                6     0.000
 MK-6-2                6    10.000
 MK-6-3                6    20.000
 MK-6-4                6    30.000
 MK-6-5                6    40.000
 MK-6-6                6    50.000
 MK-6-7                6    60.000
 MK-6-8                6    70.000
 MK-6-9                6    80.000
 MK-6-10               6    90.000
 MK-6-11               6   100.000
 MK-6-12               6   110.000
 MK-6-13               6   120.000
 MK-6-14               6   130.000
 MK-6-15               6   140.000
 MK-6-16               6   150.000
!*********************************** Marker Types ********************************************************************
!Co-dominant marker: When heterozygote F1 is present, P1 is coded as 2, F1 is coded as 1, and P2 is coded as 0; Otherwise, P1 is coded as 2, and P2 is coded as 0. 
!Dominant marker: When heterozygote F1 is present, P1 and F1 are coded as 12, and P2 is coded as 0; Otherwise, P1 is coded as 2, and P2 is coded as 0.  
!Recessive markers: When heterozygote F1 is present, P1 is coded as 2, and F1 and P2 are coded as 10; Otherwise, P1 is coded as 2, and P2 is coded as 0. 
!Missing marker is coded as -1. 
 MK-1-1                 2   0   2   2   2   0   0   0   2   2   0   0   2   2   2   0   0   0   2   2   2   2   2   0   2   0   2   0   2   2   0   0   2   0   0   2   0   0   2   0   0   0   2   0   0   2   0   0   2   2   2   0   2   2   2   0   2   2   0   2   0   2   0   0   2   0   0   0   0   0   0   0   0   2   2   2   0   2   2   0   0   0   2   0   2   2   2   0   0   0   2   2   0   0   2   2   2   2   0   0   2   0   2   0   0   0   0   2   2   2   2   2   0   2   0   0   0   2   0   0   2   2   0   2   2   2   2   2   0   2   0   0   0   0   0   0   0   0   0   0   2   2   2   2   0   0   2   2   0   2   2   0   2   0   2   2   0   0   2   0   0   2   2   0   2   2   2   2   0   0   0   2   0   0   2   2   2   0   0   0   0   0   2   2   2   2   2   2   2   0   2   0   2   0   0   2   2   0   0   2
 MK-1-2                 2   0   2   2   0   0   0   0   2   0   0   0   2   0   2   0   0   0   2   2   2   0   2   0   2   0   0   0   2   2   0   2   2   2   2   2   0   0   2   0   0   0   2   0   0   2   0   0   2   2   2   0   2   2   2   0   2   2   0   2   0   0   0   0   2   0   0   0   0   0   0   0   0   2   2   2   0   0   2   0   0   0   2   0   2   2   2   0   0   0   2   2   2   0   2   2   2   2   0   0   2   0   2   0   2   0   0   2   2   2   2   2   0   2   2   0   0   2   0   0   2   2   0   2   2   0   2   2   0   2   0   0   0   0   0   0   0   0   0   0   2   2   2   2   0   2   2   2   0   2   2   0   2   0   2   0   0   0   0   0   0   2   2   0   2   2   2   2   0   0   0   2   2   0   2   2   2   2   0   0   0   0   2   2   2   2   2   2   2   0   2   0   2   0   0   2   2   0   0   2
 MK-1-3                 2   0   2   2   0   0   2   0   2   0   0   0   2   0   2   0   0   0   2   2   2   0   2   0   2   0   0   0   2   2   2   2   2   2   2   2   0   0   2   0   2   0   2   0   0   2   2   0   2   2   2   0   2   2   2   0   0   2   0   2   0   0   0   0   2   0   0   0   0   0   0   0   2   2   0   2   2   0   2   0   0   2   2   0   2   2   2   0   0   0   2   2   2   0   2   2   2   2   0   0   2   0   2   0   2   0   0   2   2   2   0   2   0   2   2   0   0   2   0   0   2   2   0   2   0   0   0   2   0   0   0   0   0   0   0   0   0   0   0   0   2   2   2   2   0   2   2   2   0   2   0   0   2   0   2   0   0   0   0   0   0   0   2   0   2   2   0   0   0   0   0   2   2   0   2   2   2   2   2   0   0   0   2   2   2   2   2   2   2   0   0   2   2   0   0   2   2   0   0   0
 MK-1-4                 2   0   2   2   2   0   2   0   2   0   0   0   2   0   2   0   0   0   2   2   2   2   2   0   2   0   0   0   2   2   2   2   2   2   2   2   0   2   2   0   2   2   2   0   0   2   2   0   2   0   2   0   2   2   2   0   0   2   0   2   0   0   2   0   0   0   0   2   0   0   0   0   2   2   0   2   2   0   2   0   0   2   2   0   2   2   2   0   0   0   2   0   2   0   2   2   2   2   0   0   0   0   2   0   2   0   0   2   2   2   0   2   0   2   2   0   0   2   0   0   2   0   0   2   0   0   0   2   0   2   0   0   0   0   0   0   2   0   0   0   2   2   2   2   0   2   2   2   2   2   0   0   2   0   2   0   0   2   0   0   0   0   2   0   0   2   0   0   0   0   0   2   2   0   2   2   0   2   2   0   0   0   2   2   2   2   2   2   2   0   0   2   2   0   0   2   2   0   0   2
 MK-1-5                 2   0   2   2   2   0   2   0   2   0   0   0   2   0   2   0   0   0   2   2   0   2   2   0   2   0   0   0   2   2   2   2   0   2   2   0   2   2   2   0   2   2   2   0   0   2   2   0   2   0   2   0   2   2   2   0   0   2   2   0   0   0   2   0   0   0   0   2   2   0   0   0   2   2   0   2   2   0   2   0   0   2   2   0   0   0   2   0   0   0   2   0   2   0   0   2   0   2   0   0   0   0   2   0   2   0   0   2   2   2   0   2   0   2   2   0   0   0   0   0   2   0   0   2   0   0   0   2   0   2   2   0   0   0   2   2   2   0   0   0   2   2   2   2   0   2   2   2   2   0   0   0   2   0   2   0   2   2   0   0   0   0   0   2   0   2   0   0   2   0   0   2   2   0   2   2   0   2   2   0   0   2   2   2   2   0   2   2   2   0   0   2   2   0   0   2   2   2   0   2
 MK-1-6                 2   0   2   2   2   0   2   0   2   0   0   0   2   0   2   0   0   0   2   2   0   2   2   0   2   0   0   0   2   2   0   2   0   2   2   0   2   2   2   0   2   2   2   0   0   2   2   0   2   0   2   0   2   2   2   0   0   0   2   0   0   0   2   0   0   0   0   2   2   0   0   0   2   2   0   0   2   0   2   0   0   2   2   0   0   0   2   0   0   0   2   0   2   0   0   2   0   2   2   0   0   0   2   0   2   0   0   2   2   2   2   2   0   2   2   2   0   0   0   0   2   2   0   2   0   0   0   2   0   2   2   0   0   0   2   2   0   0   0   2   2   2   2   2   0   2   2   2   2   2   0   0   2   0   2   0   2   2   0   0   0   0   0   2   0   2   0   0   2   0   0   2   2   2   2   2   0   2   2   0   0   2   2   0   0   0   0   2   2   0   0   2   2   0   0   2   2   2   0   2
 MK-1-7                 2   2   2   2   2   0   2   0   0   0   0   0   2   0   2   0   0   2   2   2   2   0   2   0   2   2   0   0   0   2   0   0   0   2   2   0   2   2   2   0   2   2   2   0   0   2   2   0   2   0   2   0   2   2   2   0   0   0   0   0   0   0   2   0   0   0   0   2   2   0   0   2   2   2   2   0   2   0   2   2   0   2   2   0   0   0   2   0   0   0   2   0   2   0   0   2   0   2   0   0   0   0   2   0   2   0   0   2   2   0   2   2   0   0   2   2   0   0   0   0   2   2   0   2   0   0   0   2   0   0   2   0   0   0   2   2   0   0   0   2   0   2   2   2   0   2   2   2   2   2   0   0   2   0   2   0   2   2   0   0   0   2   0   0   0   2   0   0   2   0   0   2   2   2   2   2   0   2   2   0   0   0   2   0   0   2   0   2   2   0   0   2   2   0   0   2   2   2   0   0
 MK-1-8                 2   2   2   2   2   0   2   0   0   2   0   0   2   0   2   0   2   2   2   2   2   0   2   2   0   2   0   2   2   2   0   0   0   2   2   0   2   2   2   0   0   2   2   0   0   2   2   0   2   2   2   0   2   2   2   0   0   0   0   0   0   0   2   0   0   0   0   2   2   0   0   0   2   2   2   0   2   0   2   2   0   2   2   0   0   0   2   0   0   0   2   0   2   0   0   2   0   0   0   0   0   2   2   0   2   0   0   2   2   2   2   0   0   0   0   2   0   0   0   0   2   2   0   2   0   0   0   2   0   2   2   0   0   0   2   2   0   0   0   2   0   2   0   2   0   2   2   2   2   2   0   0   0   0   2   0   2   2   0   0   0   2   0   0   0   2   0   0   2   0   0   2   2   2   2   2   0   2   2   0   0   0   0   0   0   2   0   2   2   0   0   2   2   0   0   2   2   2   0   0
 MK-1-9                 2   2   2   2   2   0   2   0   0   2   0   0   2   0   0   0   2   2   2   2   2   0   2   2   0   2   0   2   2   2   0   0   0   2   0   0   2   2   2   0   0   2   2   0   0   2   2   0   2   0   2   0   2   2   2   0   0   0   0   0   0   2   2   0   0   0   0   0   2   0   0   0   2   2   2   0   2   0   2   2   2   2   2   0   0   0   2   0   0   0   2   0   2   0   0   2   0   0   0   0   0   2   0   0   2   0   0   2   0   2   2   0   0   0   0   2   0   0   0   0   2   2   0   2   0   0   0   2   0   2   0   0   0   0   2   2   2   0   0   2   0   2   0   2   0   2   2   2   2   2   0   0   0   0   2   0   2   2   0   0   2   2   0   0   0   2   2   0   2   0   0   2   2   2   2   2   0   2   2   2   0   0   0   0   0   2   0   2   2   0   0   2   2   0   0   2   2   2   0   0
 MK-1-10                2   2   2   2   2   0   2   0   0   2   0   0   2   0   0   0   2   2   2   2   2   0   0   2   0   2   0   2   2   2   0   0   0   2   0   0   2   2   2   0   0   2   2   0   0   2   2   0   2   0   2   0   2   2   2   0   0   0   0   0   0   2   0   0   0   0   0   0   2   0   2   0   2   2   2   0   2   0   2   2   2   2   2   0   0   0   2   2   2   0   2   0   2   2   0   2   0   0   0   0   0   2   0   0   2   0   0   2   0   0   2   0   0   0   0   2   0   0   0   0   2   2   0   2   2   0   0   2   0   2   0   0   0   0   2   2   2   0   0   2   0   2   0   2   0   2   2   2   2   2   0   0   0   0   2   0   2   2   0   2   0   2   0   0   0   2   2   0   2   0   0   2   2   0   2   2   0   2   2   2   0   0   0   0   0   2   0   2   2   0   0   0   2   0   0   2   2   2   0   0
 MK-1-11                2   2   2   2   2   0   2   0   0   2   0   0   2   0   0   0   2   2   2   0   2   0   0   2   0   2   0   0   2   2   0   0   0   2   0   0   2   2   2   0   0   2   2   0   0   2   2   0   2   0   2   0   2   2   2   0   0   0   0   0   0   2   0   0   0   0   0   0   2   0   2   0   2   2   2   0   2   2   2   2   0   2   2   0   0   0   2   2   0   0   2   0   2   2   0   0   0   0   0   0   0   2   0   0   2   0   0   2   0   0   2   0   0   0   0   2   0   0   0   0   2   2   0   2   0   0   0   2   0   2   0   0   0   0   2   0   2   0   0   2   0   2   0   2   0   2   2   2   2   2   0   0   0   0   2   0   2   0   0   2   0   2   0   0   0   2   2   0   2   0   0   0   2   0   2   2   0   2   2   2   0   0   0   0   0   0   0   2   2   0   0   0   2   0   0   2   2   2   0   0
 MK-1-12                2   2   2   2   2   0   2   0   2   2   0   0   2   0   0   0   0   2   2   0   2   0   0   0   0   2   0   0   2   2   2   0   0   2   0   0   2   2   2   0   0   0   2   0   0   2   2   0   2   0   2   0   2   2   2   0   0   0   0   0   0   2   0   0   0   0   0   0   2   0   0   0   2   2   2   0   2   2   2   2   0   2   2   2   0   0   2   0   2   0   2   0   2   2   2   0   2   0   0   0   0   2   0   0   2   0   0   2   0   0   2   0   0   0   0   2   0   0   0   0   2   0   0   2   0   0   0   0   0   2   0   0   0   0   2   2   2   2   0   2   0   2   0   2   0   0   2   2   2   2   0   0   0   0   2   0   2   0   0   2   2   2   2   0   0   2   0   0   2   0   0   0   2   0   2   2   0   2   2   2   2   0   0   0   0   2   0   2   0   0   0   0   2   0   0   2   2   2   0   0
 MK-1-13                0   2   2   2   2   0   2   0   2   2   0   0   2   0   0   0   0   2   2   0   2   2   0   0   0   2   0   0   2   2   2   0   0   2   0   0   2   2   2   0   0   0   2   0   0   2   2   0   2   2   2   0   2   2   2   0   0   0   0   0   0   0   0   0   0   0   0   0   2   0   0   0   2   2   2   0   2   2   2   2   0   2   2   2   0   2   2   0   2   0   2   0   0   2   2   0   2   0   0   0   0   2   0   0   2   0   0   2   0   0   2   0   0   0   0   2   0   0   0   0   0   0   0   2   0   0   0   2   0   2   0   0   0   0   2   2   2   2   0   2   0   2   0   2   0   0   2   2   2   2   0   2   0   0   2   2   2   0   0   2   2   2   2   0   0   2   0   0   2   0   0   0   2   0   2   2   0   2   2   2   2   0   0   0   0   2   0   2   0   0   0   0   2   0   0   2   2   2   0   0
 MK-1-14                0   0   2   2   0   0   2   2   2   2   2   0   2   0   0   0   0   2   2   0   2   2   0   0   0   2   0   0   2   2   2   0   2   2   2   2   2   2   2   0   0   0   2   0   0   2   2   0   2   2   2   0   2   2   2   2   0   0   0   0   2   0   0   0   0   0   0   0   2   0   0   0   2   2   2   0   2   2   2   2   0   2   2   2   0   2   0   0   2   0   2   2   0   2   2   0   2   0   0   0   0   2   0   0   2   0   0   2   0   0   2   0   0   0   0   2   0   0   0   2   0   0   0   0   0   0   0   2   0   2   0   0   0   0   2   2   2   0   0   2   0   0   2   2   0   0   2   2   2   2   0   2   0   0   0   2   2   0   0   2   2   0   2   0   0   2   0   0   2   0   0   0   2   0   2   2   0   2   2   2   2   0   0   0   0   0   0   2   0   0   0   0   2   0   0   0   2   2   0   0
 MK-1-15                0   0   2   2   0   0   2   2   2   2   2   0   2   0   0   0   0   2   2   0   2   2   0   0   2   2   0   0   2   2   2   0   2   2   2   2   0   2   0   2   0   0   2   0   0   2   2   0   2   2   2   2   2   2   0   2   0   0   0   0   2   0   0   0   0   0   0   0   2   0   0   0   2   0   0   0   2   2   2   2   0   0   2   2   2   2   0   0   2   2   2   2   0   2   2   0   2   0   0   0   0   2   0   0   0   0   2   2   0   0   2   2   0   0   0   2   0   0   0   2   0   0   0   0   0   0   0   2   0   2   0   0   2   0   2   2   2   0   2   2   0   0   2   2   0   2   2   2   2   2   0   2   0   0   0   2   2   0   0   2   2   0   2   0   0   2   0   0   2   0   0   0   2   0   2   2   0   0   2   2   2   0   0   0   0   0   2   2   2   0   0   0   2   0   0   0   2   2   0   0
 MK-1-16                0   0   2   2   0   0   2   2   2   2   2   2   2   0   0   0   0   2   2   2   2   2   0   0   0   2   0   0   2   0   2   0   2   2   2   0   0   2   2   2   0   0   2   0   0   2   2   0   2   2   0   2   2   2   0   2   0   0   2   0   2   0   0   0   0   2   0   0   2   0   0   0   2   0   0   0   2   2   2   2   2   2   2   2   2   2   0   0   0   2   2   2   0   2   2   0   2   0   0   0   0   0   0   2   0   0   2   2   2   0   2   2   0   0   0   2   0   2   0   2   0   0   0   0   0   0   0   2   0   2   0   0   0   2   2   2   2   0   2   2   0   0   2   2   0   2   2   0   2   2   0   2   0   0   2   2   2   0   0   2   2   0   2   0   0   2   0   0   2   0   0   0   2   0   2   2   0   2   2   2   2   0   0   0   0   0   0   2   2   0   2   0   2   0   2   0   2   2   0   0
 MK-2-1                 2   0   2   2   2   2   0   0   2   2   2   2   0   0   0   0   2   0   0   2   0   0   0   2   2   2   0   2   2   2   0   0   0   2   0   0   2   0   0   0   0   0   2   0   0   0   2   2   0   2   2   0   0   0   0   2   2   0   2   2   2   0   2   0   2   2   0   2   2   0   2   0   0   2   2   2   2   0   0   0   0   2   2   2   2   2   2   2   2   2   2   2   2   2   0   0   0   0   0   0   2   2   2   2   2   2   0   2   0   0   0   2   0   2   0   0   2   2   2   2   0   0   2   2   2   2   2   0   2   0   2   2   2   0   2   0   2   0   0   2   0   0   0   2   0   2   0   2   2   0   2   2   2   0   0   0   2   0   2   2   0   2   2   2   2   0   0   2   0   0   0   0   0   2   0   0   0   0   2   0   2   2   2   2   2   0   0   0   0   2   0   2   0   0   2   0   2   0   2   2
 MK-2-2                 2   0   2   2   2   2   0   0   2   2   2   2   0   0   0   2   0   0   2   2   0   0   0   2   2   2   0   2   2   2   0   0   2   2   0   0   2   0   0   0   0   0   2   0   0   0   2   2   2   2   2   0   0   2   0   2   2   2   2   2   2   0   2   0   2   2   0   2   2   0   2   0   0   2   2   2   2   0   0   0   0   2   2   2   2   2   2   2   2   2   2   2   2   2   0   2   0   0   0   0   2   0   2   2   2   2   0   2   2   0   0   2   0   2   0   2   2   0   2   2   0   0   2   0   2   2   2   0   2   0   0   2   2   0   2   0   2   0   0   0   0   2   0   0   0   2   0   2   2   0   2   2   2   0   0   0   2   0   2   2   0   2   2   0   2   0   0   2   0   0   0   2   0   2   0   0   0   0   0   0   2   0   2   2   0   0   0   0   0   2   0   2   0   0   2   0   0   0   2   2
 MK-2-3                 2   0   2   2   2   0   0   0   2   2   2   2   0   0   0   2   0   0   2   2   0   0   0   2   2   2   0   2   0   2   0   0   2   2   0   0   0   2   0   0   0   0   0   0   0   0   2   2   2   2   2   0   0   2   0   0   2   2   2   2   2   0   2   0   2   2   0   2   2   0   2   0   0   2   2   2   2   0   0   0   0   2   2   2   2   2   2   2   2   2   2   2   2   2   0   0   0   0   0   0   2   0   2   2   2   0   0   2   2   0   0   2   0   2   0   2   0   0   2   2   0   0   2   0   2   2   2   2   0   0   0   2   2   2   2   0   2   0   0   0   0   2   0   0   0   2   0   2   2   0   2   2   2   0   0   0   2   0   2   2   0   2   2   0   0   0   2   2   0   0   0   2   0   2   0   0   0   0   0   0   2   0   2   2   0   0   0   0   0   2   0   2   0   0   0   0   0   0   2   2
 MK-2-4                 2   0   2   2   2   0   0   2   2   2   2   2   0   0   0   2   0   0   2   2   0   0   0   2   2   0   0   2   0   2   0   0   2   0   0   0   0   2   2   2   0   0   0   0   0   0   2   2   2   2   2   2   2   2   0   0   2   2   2   0   2   0   2   0   2   2   0   2   2   0   2   0   0   2   2   2   2   0   0   0   0   2   2   0   2   2   2   2   2   2   2   2   2   0   0   0   2   0   0   0   2   0   2   2   2   0   0   2   2   0   0   2   2   2   0   0   2   0   2   2   0   0   2   0   2   2   0   2   0   0   0   2   2   2   2   0   2   0   2   0   0   2   0   0   0   2   0   2   2   0   2   2   2   0   0   0   2   0   2   2   2   2   0   0   0   0   2   2   0   0   0   0   0   2   2   0   0   0   0   0   2   0   2   2   0   0   0   0   0   2   0   2   0   0   2   0   0   2   2   0
 MK-2-5                 2   0   2   0   2   0   0   2   2   2   0   2   0   0   0   2   0   0   2   2   0   0   0   2   2   0   0   0   0   2   0   0   2   0   0   0   0   2   2   2   0   0   0   0   0   0   2   2   2   2   2   2   2   2   0   0   2   2   2   0   2   0   0   0   2   2   0   2   2   0   2   0   0   2   2   2   2   0   0   0   0   2   2   0   2   2   2   2   2   2   2   2   2   0   0   2   2   0   0   0   2   0   2   2   2   0   0   2   2   0   0   2   2   2   0   0   2   0   2   2   0   0   2   0   0   2   0   2   0   0   0   2   2   2   2   0   2   0   0   0   0   0   0   0   0   2   0   2   2   0   2   2   2   0   0   0   2   0   2   2   2   0   0   0   0   0   2   2   0   0   0   0   0   2   2   0   0   0   0   0   2   0   2   2   0   0   0   0   0   2   0   2   0   0   2   0   0   2   2   0
 MK-2-6                 2   0   0   0   2   0   0   2   2   2   0   2   0   0   0   2   0   0   2   2   0   0   0   0   2   0   0   0   0   2   0   0   2   0   0   0   0   2   2   2   0   0   0   0   0   0   2   2   2   2   2   2   2   2   0   0   2   2   2   0   2   0   0   0   0   2   0   0   2   0   2   0   0   2   2   2   2   2   0   0   0   2   2   0   0   2   2   2   2   2   2   2   0   0   0   2   2   0   0   0   2   0   2   2   2   0   2   2   2   0   0   0   2   2   0   0   0   2   2   2   0   2   2   0   0   2   2   2   2   0   0   0   2   2   2   0   2   0   0   2   0   0   0   0   0   2   0   2   2   0   2   2   2   0   0   0   2   0   2   2   2   0   0   0   0   0   2   2   0   0   0   0   0   2   2   0   0   0   0   0   2   0   2   0   0   0   0   0   0   0   0   2   0   0   2   0   0   2   2   0
 MK-2-7                 2   0   0   0   2   0   0   2   2   2   0   2   0   0   2   2   0   0   2   2   0   2   0   0   2   0   0   0   0   2   0   0   2   0   0   0   0   2   2   2   0   0   2   0   0   0   2   2   2   2   2   2   2   2   0   0   2   2   2   0   2   0   2   0   0   2   0   0   2   0   0   0   0   2   2   2   2   2   0   0   0   2   2   0   0   2   2   2   2   2   2   2   0   0   0   2   2   0   0   0   2   0   2   2   2   0   2   2   0   0   0   0   2   2   0   0   0   2   0   2   0   2   2   0   2   2   0   2   2   0   0   0   0   2   0   0   2   0   2   2   0   2   0   2   0   2   0   2   2   0   0   2   2   0   0   0   2   0   2   2   2   0   0   0   2   0   2   2   0   0   0   0   0   2   2   0   0   0   2   0   2   0   2   2   0   0   0   0   2   0   0   2   0   0   2   0   2   0   0   0
 MK-2-8                 2   0   0   0   2   0   0   2   2   2   0   2   0   0   2   2   0   0   2   2   0   2   2   0   2   0   0   0   0   2   0   0   2   0   0   0   0   2   2   2   0   0   2   0   0   0   2   2   2   0   2   2   2   2   0   0   2   2   2   0   2   0   2   0   0   2   0   0   2   2   0   0   0   2   2   2   0   2   0   2   2   2   2   0   0   2   2   2   2   2   2   2   0   0   0   2   2   0   0   0   2   0   2   2   0   0   2   2   0   0   0   0   2   2   0   0   0   2   0   2   0   2   0   2   0   2   0   2   2   0   0   0   0   2   0   0   2   0   2   2   0   2   0   2   0   2   0   2   2   0   0   0   2   2   0   0   2   0   2   0   2   0   2   0   2   2   2   2   0   0   0   0   0   2   2   0   0   0   2   0   2   0   2   0   0   0   0   2   2   0   0   2   0   0   0   0   2   0   0   0
 MK-2-9                 2   0   0   0   2   0   2   2   2   2   0   2   0   0   2   2   0   0   2   2   0   2   2   0   0   0   0   0   0   2   0   0   2   0   0   0   0   2   2   2   0   0   0   0   0   2   2   2   2   0   2   2   2   0   0   0   2   0   2   0   2   0   2   0   0   2   0   0   2   2   0   2   0   2   2   2   0   0   0   2   2   0   2   0   0   2   2   2   2   2   2   2   0   0   0   2   2   0   0   0   2   0   2   2   0   0   2   2   0   0   2   0   2   2   0   0   0   2   0   2   0   2   0   2   0   2   0   2   0   0   0   0   0   2   0   0   2   0   2   2   0   2   0   2   2   0   0   2   2   0   0   0   2   0   0   0   2   0   2   0   2   0   2   0   2   2   2   2   0   0   0   0   0   2   2   0   0   0   2   0   2   0   2   0   0   0   0   2   2   0   0   2   0   0   0   0   2   0   0   0
 MK-2-10                2   0   0   0   0   0   2   2   2   2   0   2   0   0   2   0   2   0   2   2   0   2   2   2   0   0   0   0   0   2   0   0   2   0   2   0   2   2   0   2   0   0   0   2   0   0   2   2   2   0   2   2   2   0   0   0   2   2   2   0   2   0   2   2   0   2   0   0   2   2   0   2   0   2   2   2   0   0   0   2   2   0   2   0   0   2   2   2   2   2   2   2   0   0   0   2   2   0   0   0   2   0   2   2   0   0   2   2   0   0   2   0   2   2   0   0   0   2   2   2   2   0   0   2   2   2   0   2   0   0   0   0   0   2   0   0   2   0   2   0   0   2   0   2   2   0   0   2   2   0   0   0   2   0   0   0   2   0   2   0   2   0   2   0   2   2   2   2   0   0   0   0   2   2   2   0   0   0   2   0   2   0   2   0   0   0   2   2   2   0   0   2   0   0   0   0   2   2   0   0
 MK-2-11                2   0   0   0   0   0   2   2   2   2   0   2   0   0   2   0   2   0   2   2   0   2   2   2   0   0   0   0   0   2   0   0   2   2   2   0   2   2   0   2   0   0   0   2   0   2   2   2   2   0   2   2   2   0   0   2   2   2   2   0   2   0   2   2   0   2   0   0   2   2   2   2   2   2   2   2   0   0   2   2   2   0   2   0   0   2   0   2   2   2   0   0   2   0   0   2   2   0   0   0   2   0   0   2   0   0   2   2   2   0   2   0   2   2   0   2   0   2   2   2   2   0   0   2   2   2   0   0   2   0   0   0   0   2   0   0   2   0   2   0   0   2   0   2   2   0   0   2   2   0   0   0   2   2   0   0   2   0   2   2   2   0   0   0   2   2   2   2   0   0   0   0   2   2   2   0   0   0   2   0   0   0   2   0   0   0   2   2   2   0   0   2   0   0   0   0   2   2   0   0
 MK-2-12                2   0   2   2   0   0   2   2   2   0   0   2   0   0   2   0   2   0   2   2   0   2   2   2   2   0   0   0   0   2   0   0   2   2   2   0   2   2   0   2   0   0   0   2   0   2   2   2   2   0   2   2   2   0   0   2   0   0   2   0   0   0   2   2   2   2   0   0   2   0   2   0   2   0   2   0   0   2   2   2   2   2   2   2   0   2   0   0   2   2   0   0   2   0   0   2   2   0   0   0   2   0   0   2   0   0   2   2   2   2   2   0   2   2   0   2   0   0   2   2   2   0   0   2   2   2   0   0   2   0   0   0   0   2   0   0   2   2   2   0   2   2   0   0   2   0   0   2   2   0   0   0   2   0   0   0   2   0   2   2   2   0   0   0   2   2   2   2   0   0   0   0   2   2   2   0   0   0   2   0   0   0   2   0   0   0   2   2   2   0   0   2   0   2   2   0   2   2   2   0
 MK-2-13                2   0   2   2   0   0   2   2   2   2   0   0   0   0   2   0   2   0   2   0   0   2   2   2   2   0   0   0   2   2   0   0   2   2   2   0   2   2   0   2   0   0   0   2   0   2   2   2   2   0   2   2   2   0   0   2   0   0   2   0   0   0   2   2   0   2   2   0   2   2   2   0   2   0   0   0   0   2   2   2   2   2   2   2   0   2   0   0   2   2   0   0   2   2   0   2   2   0   0   0   2   0   0   2   0   0   0   2   2   0   2   0   2   2   0   2   0   0   2   2   2   0   0   2   2   2   2   0   2   2   0   0   0   2   0   0   2   2   2   0   2   2   0   0   2   0   0   2   2   0   0   0   2   0   0   0   2   0   2   2   2   0   0   0   2   2   2   2   0   0   0   0   2   2   2   0   0   0   2   0   0   0   2   0   0   0   2   2   2   0   0   2   0   2   2   0   2   2   2   0
 MK-2-14                2   0   2   2   0   0   2   2   2   2   2   0   0   0   2   0   2   0   2   0   0   2   2   2   2   0   0   0   2   2   0   0   0   0   2   0   2   2   0   2   0   0   0   2   0   2   2   2   2   0   2   0   2   0   0   2   0   0   2   0   0   2   2   2   0   2   2   0   2   2   2   0   2   0   0   0   0   2   2   2   2   2   2   2   0   2   0   0   2   0   2   0   2   2   0   0   2   0   0   0   2   0   0   2   0   0   0   2   2   0   2   0   2   2   0   2   0   0   2   2   0   0   0   2   2   2   2   0   2   2   0   0   0   2   0   0   2   2   2   0   2   2   0   0   2   2   0   2   2   0   0   0   2   2   0   0   0   0   0   2   2   0   0   0   2   2   2   2   0   0   0   0   2   2   2   0   0   0   2   0   0   0   2   0   0   2   2   2   2   0   2   2   0   2   2   0   2   2   2   0
 MK-2-15                2   0   0   2   2   0   2   2   2   2   2   0   0   0   2   0   2   0   2   0   0   2   0   2   2   0   0   0   2   2   0   0   0   0   2   0   2   2   0   2   0   0   0   2   0   2   2   2   2   0   2   2   2   2   0   2   0   0   2   0   0   2   2   2   0   2   2   0   2   2   2   0   2   0   0   0   0   2   2   2   2   2   2   2   0   2   0   0   0   0   2   0   2   2   0   0   2   0   0   0   2   0   0   2   0   0   0   2   2   0   0   0   2   2   0   2   0   0   2   2   0   0   2   2   2   2   2   0   2   2   0   0   2   2   0   0   2   2   2   0   0   0   0   0   2   2   0   2   2   0   2   0   2   2   0   0   0   0   0   2   0   0   0   0   2   2   2   2   0   0   0   0   2   2   0   0   0   0   2   0   0   0   2   0   0   0   2   2   2   0   0   0   0   2   2   0   2   2   2   2
 MK-2-16                2   0   0   2   2   0   2   2   2   2   2   0   0   2   2   0   2   0   2   0   0   2   0   0   2   0   0   0   2   2   0   0   0   0   0   0   2   2   0   0   0   0   0   2   0   2   2   2   2   0   2   2   0   2   0   2   0   0   2   0   0   2   2   2   0   2   2   2   2   2   0   0   2   0   0   0   0   2   0   2   2   2   2   0   0   2   2   0   0   0   2   0   2   2   0   0   2   0   2   0   2   0   0   2   0   0   0   2   2   0   0   0   2   2   0   0   0   0   2   2   0   0   2   2   2   2   2   0   2   2   0   0   2   2   0   0   2   2   2   0   0   0   0   0   2   2   0   2   2   0   2   2   2   2   0   0   0   0   2   2   0   0   0   0   2   0   2   2   2   0   0   0   2   2   0   0   0   0   2   2   0   2   2   0   0   0   2   2   2   0   0   0   2   2   2   0   2   0   2   2
 MK-3-1                 2   0   2   2   2   2   2   0   2   2   2   0   0   0   0   0   0   2   2   2   2   2   2   0   0   2   2   2   2   0   0   2   2   0   2   0   0   0   2   0   0   2   2   0   0   2   2   0   0   0   0   2   0   2   0   2   2   2   0   2   2   2   2   2   0   2   0   2   0   2   2   0   0   0   2   2   2   2   0   0   0   2   0   2   2   0   2   0   0   2   0   0   0   0   2   2   0   0   0   2   0   0   2   2   0   0   2   0   0   0   2   2   2   2   2   0   2   0   0   0   0   0   2   2   2   2   0   2   2   2   0   2   2   2   0   2   2   0   2   2   0   2   0   0   2   2   0   2   2   2   0   2   2   0   2   0   0   0   2   0   0   2   2   0   2   2   0   0   0   2   0   0   2   0   0   0   0   0   2   0   2   2   2   2   0   2   2   2   0   2   2   0   2   2   2   0   2   0   2   0
 MK-3-2                 0   0   2   2   2   2   2   0   2   2   0   0   0   0   0   0   0   2   2   2   2   0   2   0   0   2   2   2   2   0   0   2   2   0   2   0   2   0   2   0   0   2   0   0   0   2   2   0   0   0   0   2   0   0   0   2   2   2   0   2   2   2   2   2   0   2   0   2   0   2   2   0   0   2   2   0   2   2   0   0   0   2   0   2   2   0   2   0   0   2   0   0   0   0   0   2   0   0   0   2   0   0   2   2   0   0   2   0   0   0   2   2   2   2   2   0   2   0   0   0   0   2   2   2   2   0   0   2   2   2   0   2   2   0   0   2   2   0   2   2   0   2   0   0   2   2   0   2   2   2   0   2   2   2   2   0   0   0   2   0   0   2   2   0   0   2   0   0   0   2   0   0   2   0   0   0   2   0   2   0   2   2   2   2   0   2   2   2   2   2   2   2   2   2   2   0   2   0   2   0
 MK-3-3                 0   0   2   2   2   2   0   0   2   0   0   0   0   0   0   0   0   2   2   2   2   0   2   0   0   2   2   2   2   0   0   2   2   0   2   0   2   0   2   0   0   2   0   0   0   0   2   0   0   0   0   2   0   0   0   2   2   2   0   2   2   2   2   2   0   2   0   2   0   2   2   0   0   2   2   2   2   2   0   0   0   2   0   2   2   0   2   0   0   2   0   0   0   0   0   2   0   0   0   2   0   0   2   2   0   0   0   0   0   0   2   2   2   2   2   0   2   0   0   2   0   2   2   2   2   0   2   2   2   0   0   2   2   0   0   2   2   0   2   2   0   2   0   0   2   2   0   0   2   2   0   2   2   2   2   0   0   0   2   2   0   2   2   0   0   2   0   0   0   2   0   2   2   0   0   2   2   0   2   0   2   2   2   2   0   2   2   2   2   2   2   2   0   2   2   2   2   2   2   0
 MK-3-4                 0   0   2   2   2   2   0   0   2   0   0   2   0   0   0   0   0   2   2   2   2   0   2   0   0   2   2   2   2   0   0   2   2   0   2   0   2   0   2   0   0   2   0   0   0   0   2   0   0   0   0   2   0   2   0   2   0   2   0   2   2   2   0   2   2   2   0   2   0   2   2   0   0   2   2   2   0   2   0   0   0   2   0   2   2   0   2   0   0   2   0   0   0   2   0   2   0   0   0   2   2   0   2   2   0   0   0   0   0   0   2   2   2   2   2   0   2   0   0   2   2   2   2   2   2   0   2   2   2   0   0   2   2   0   0   2   2   0   2   2   0   0   0   0   2   2   0   0   2   2   0   2   2   0   2   0   2   0   2   2   0   2   2   0   2   2   0   0   0   2   0   2   2   0   0   2   2   0   2   0   2   2   2   2   0   2   2   2   2   2   2   0   0   0   2   2   2   2   2   0
 MK-3-5                 0   0   2   2   2   2   0   0   2   0   0   2   0   2   0   0   0   2   2   2   2   0   2   0   0   2   2   2   2   0   0   2   2   0   2   0   2   2   2   0   0   2   0   0   0   0   2   0   0   0   0   2   0   2   0   0   0   2   0   2   2   2   0   2   2   2   0   2   2   0   2   0   2   2   2   2   0   2   0   0   0   2   0   2   2   2   2   0   2   2   0   0   0   2   0   0   0   0   0   2   2   0   2   2   0   2   2   0   2   2   2   2   2   2   2   2   2   0   0   2   2   2   2   2   2   0   2   2   2   0   0   2   0   0   0   2   2   0   0   2   0   0   2   0   2   2   0   2   2   2   0   2   2   0   2   0   2   2   2   2   0   2   2   0   2   2   2   0   0   2   2   2   2   2   0   2   2   0   2   0   2   0   2   2   0   2   2   0   2   2   2   0   0   0   2   2   2   2   2   2
 MK-3-6                 0   0   2   2   2   2   2   0   2   0   0   2   0   2   0   0   0   0   2   2   0   0   2   2   0   2   2   0   2   2   0   2   2   0   2   0   2   2   0   2   2   2   0   2   0   0   2   2   0   0   0   2   0   2   0   2   0   2   0   2   2   2   0   2   2   2   0   2   2   0   2   0   2   2   2   2   0   2   0   0   0   2   0   2   2   2   2   0   2   2   0   0   2   2   2   0   0   0   0   2   2   0   2   2   0   2   2   0   2   2   2   2   2   2   2   2   2   0   0   2   2   2   2   2   2   0   2   2   2   0   2   2   0   2   0   2   2   2   0   2   0   0   2   0   2   0   0   2   2   2   0   0   2   0   2   0   0   2   2   2   0   2   2   0   2   2   2   0   0   2   2   2   2   2   0   2   2   0   2   0   2   0   2   2   0   2   2   0   2   2   2   0   0   0   2   2   2   0   2   2
 MK-3-7                 2   0   2   2   2   2   2   0   2   0   0   2   0   2   0   0   0   0   2   2   0   0   2   2   0   2   2   0   2   2   0   2   2   0   2   0   2   2   0   0   2   2   0   2   0   0   2   2   0   0   0   2   0   2   2   2   0   2   2   0   2   2   0   2   0   0   0   2   2   0   2   0   2   2   2   2   0   0   0   0   0   2   0   2   2   2   2   0   2   2   2   0   0   2   2   0   0   0   0   2   2   0   0   2   0   2   2   0   2   2   2   2   2   2   2   2   2   0   0   2   2   2   2   0   2   0   2   2   2   0   2   2   0   2   0   0   2   2   0   2   0   0   2   0   2   2   0   2   2   2   0   0   2   0   2   0   0   2   2   2   0   0   2   0   2   2   2   0   0   2   2   2   2   2   0   2   2   0   2   2   2   0   2   0   2   0   0   0   2   2   2   2   0   0   2   2   0   0   2   2
 MK-3-8                 2   0   2   2   0   2   2   0   2   0   0   2   0   2   0   0   0   2   2   2   0   0   2   0   0   2   2   2   2   2   0   2   2   0   2   2   2   2   0   0   2   2   0   2   0   0   2   2   0   0   0   2   0   2   2   2   0   2   2   0   2   2   0   2   0   0   2   2   2   2   2   0   2   2   2   2   0   2   2   0   2   2   0   2   0   2   2   0   2   2   2   0   0   2   2   0   0   0   0   2   2   0   0   2   0   2   2   0   2   2   2   2   2   0   2   0   2   0   2   2   2   2   0   0   2   0   2   2   2   0   2   2   0   2   0   0   0   2   0   2   2   2   0   0   2   2   0   2   2   2   0   0   2   0   2   0   0   2   2   2   2   0   0   0   2   2   2   0   0   2   2   2   2   2   0   2   2   0   2   2   2   0   2   0   2   0   0   2   2   2   2   0   0   2   2   2   0   0   2   0
 MK-3-9                 0   0   2   2   2   2   0   0   2   2   2   2   0   2   0   2   0   2   0   2   0   2   2   0   0   2   2   2   2   2   0   2   2   0   2   2   2   2   0   0   0   2   0   2   0   0   2   2   0   0   2   2   0   2   2   2   0   2   2   0   2   2   0   2   2   0   2   2   2   2   2   0   0   2   2   2   0   2   2   0   2   2   0   2   0   2   2   0   2   2   2   0   0   2   2   0   2   2   0   2   2   2   2   2   0   2   2   0   2   2   2   2   2   0   2   0   2   0   2   2   2   2   0   0   2   0   2   2   0   0   2   2   0   2   0   0   0   2   0   2   2   2   0   0   2   2   0   2   2   2   0   0   2   0   2   0   0   2   2   2   2   0   0   0   0   2   2   0   2   2   2   2   2   2   2   2   2   0   0   2   2   0   2   0   2   0   0   2   2   2   2   0   0   2   2   2   0   0   2   0
 MK-3-10                0   0   2   2   2   0   2   0   2   2   0   2   2   0   0   2   0   2   0   2   0   2   2   0   2   2   2   2   2   2   0   2   2   0   2   2   2   2   0   0   0   2   0   2   0   0   2   2   0   0   2   2   0   2   2   2   0   2   2   2   2   2   0   0   2   0   2   2   2   2   2   0   0   2   2   2   0   2   2   0   2   2   0   2   0   2   0   0   2   2   2   2   0   2   2   0   2   2   0   2   2   2   2   2   2   2   2   0   2   0   2   2   2   0   2   0   2   0   2   2   2   2   0   0   2   0   2   2   0   0   2   2   0   2   2   0   0   2   0   2   2   2   0   0   2   2   0   2   0   2   0   0   2   0   2   0   0   2   2   2   2   0   0   0   0   0   2   2   2   2   2   2   2   2   2   2   0   0   0   2   2   0   2   0   2   0   0   2   0   0   2   0   0   2   2   2   0   0   2   0
 MK-3-11                0   0   2   2   2   0   0   0   2   2   0   2   2   0   0   2   0   2   2   0   0   2   2   0   2   2   2   2   2   0   0   2   2   0   2   2   2   2   0   2   0   2   0   2   0   0   2   2   0   0   2   2   2   2   2   2   0   2   2   2   2   2   0   0   2   0   2   2   2   2   2   0   0   0   2   2   2   2   2   0   2   2   0   2   0   0   0   2   2   2   2   2   0   2   0   0   0   2   0   2   0   2   0   2   0   2   2   0   2   0   2   2   2   0   2   0   2   0   0   2   2   2   0   0   2   0   2   2   0   0   2   2   0   2   2   0   0   2   0   2   2   2   0   0   2   2   2   2   0   2   0   0   2   0   2   0   0   2   2   2   2   0   0   0   0   0   2   2   2   2   2   2   2   2   2   2   0   2   0   0   2   0   2   2   2   0   2   2   0   0   2   0   2   2   2   2   0   0   0   0
 MK-3-12                0   0   2   2   0   0   0   0   2   0   0   2   2   0   0   2   0   2   2   0   0   2   2   0   2   2   2   2   2   0   0   2   0   0   2   2   0   2   0   2   0   2   0   2   0   0   2   0   0   0   2   2   2   2   2   2   0   2   2   2   2   2   0   0   0   0   2   2   2   2   2   0   0   0   2   2   2   2   2   0   2   0   0   2   0   0   0   2   2   2   2   2   0   2   0   2   0   2   0   2   0   2   0   2   0   2   2   2   2   0   2   2   2   0   2   0   2   0   0   2   0   2   0   0   2   0   2   0   2   0   2   2   0   2   2   0   0   2   0   2   2   2   0   0   2   2   2   2   0   2   0   0   2   0   0   0   0   0   2   2   2   0   0   0   0   0   2   2   0   2   2   2   2   2   2   0   0   2   0   0   2   0   2   2   2   0   2   2   0   0   2   0   2   2   2   2   0   0   0   0
 MK-3-13                0   0   2   2   0   0   0   0   2   0   0   2   2   0   0   2   0   2   2   0   0   2   2   0   2   2   2   2   2   0   0   2   0   0   2   2   0   2   0   2   0   2   0   2   0   0   2   0   0   2   2   2   2   2   0   2   0   2   2   2   2   2   0   0   0   0   2   2   2   2   2   0   0   0   2   2   2   0   2   2   2   0   0   2   0   0   0   2   2   2   0   2   0   2   0   0   2   2   0   2   2   2   0   2   0   2   2   2   2   0   2   2   2   0   2   0   2   0   0   2   0   2   0   0   2   0   2   0   2   2   2   2   0   2   2   0   0   2   0   2   2   0   0   0   2   0   2   2   0   2   0   0   2   0   0   0   0   0   2   2   2   0   0   0   0   2   2   2   0   2   2   2   2   2   2   0   0   2   0   0   2   0   2   2   2   0   2   2   0   0   0   0   2   2   2   2   0   0   2   0
 MK-3-14                0   0   2   2   0   0   0   0   2   0   0   2   2   0   0   2   0   2   2   0   0   2   2   0   2   0   2   2   2   0   0   2   2   0   2   0   0   2   0   2   0   2   0   2   0   0   2   0   0   2   2   2   2   2   0   2   0   2   2   2   2   2   0   0   0   0   2   2   2   2   2   0   0   0   0   0   2   0   2   2   2   0   0   2   0   0   0   2   0   2   0   2   0   2   0   0   2   2   0   0   2   2   2   2   0   2   2   2   2   0   2   2   2   0   2   0   0   0   0   0   0   2   0   0   2   0   2   0   2   2   2   2   0   2   2   0   2   2   0   2   2   2   0   0   2   0   2   2   0   2   0   0   2   0   0   0   0   2   0   2   0   0   0   0   0   2   2   0   0   2   2   2   2   2   2   0   0   2   0   2   0   0   2   2   0   0   2   2   0   0   0   0   2   2   2   2   0   2   2   0
 MK-3-15                0   0   2   2   0   0   0   0   2   0   0   2   2   0   0   2   0   2   2   0   0   2   2   2   2   0   2   2   0   0   0   2   2   0   2   0   2   2   0   2   0   2   0   2   0   0   2   0   0   2   2   2   2   2   0   2   0   2   2   2   2   0   0   0   0   0   2   0   2   2   2   0   0   0   0   0   0   0   2   2   2   0   0   2   0   0   0   2   0   2   0   2   0   2   0   0   0   0   0   0   2   2   2   2   0   2   2   2   2   0   2   2   2   0   2   2   0   0   0   0   0   2   0   2   2   0   2   0   2   2   2   2   0   2   2   0   2   2   2   2   2   2   0   0   2   0   2   2   0   2   0   0   2   0   0   0   0   2   0   2   0   0   0   0   0   2   0   0   0   2   2   2   2   2   2   0   0   2   0   2   0   0   2   0   0   0   2   2   0   2   0   0   2   2   2   2   0   0   2   0
 MK-3-16                0   2   2   2   0   0   0   0   2   0   0   2   2   0   2   2   0   2   2   0   0   2   2   2   2   0   2   2   2   0   0   2   2   0   2   0   2   0   0   0   0   2   0   2   0   0   2   0   0   2   2   2   2   2   0   2   0   2   2   2   2   0   0   0   0   0   2   0   2   0   2   0   0   0   0   0   0   0   2   2   0   0   0   0   0   0   0   2   0   2   0   2   0   0   0   0   0   2   0   0   2   2   2   2   0   2   2   2   0   0   2   2   0   0   2   0   0   0   0   0   0   2   0   2   2   0   2   2   2   2   2   2   0   2   2   0   2   0   2   2   2   2   0   0   2   0   2   2   0   2   2   0   2   0   0   0   0   2   0   2   0   0   0   0   0   2   0   0   0   2   2   0   2   2   2   0   0   2   0   2   0   0   2   0   0   0   2   2   0   2   0   0   2   2   2   2   0   0   2   0
 MK-4-1                 0   2   0   0   2   2   2   2   0   0   2   0   2   0   2   0   0   0   2   2   0   2   0   2   0   2   0   2   0   2   0   2   2   2   0   2   2   2   2   0   2   0   2   0   2   0   0   0   0   2   2   2   0   2   0   0   2   2   2   0   0   0   2   2   0   2   2   0   2   2   0   0   2   2   0   2   0   0   0   2   2   0   2   2   2   0   2   0   2   2   2   2   0   2   2   0   2   0   0   2   2   0   2   2   0   0   0   0   2   2   2   0   0   0   0   0   0   2   0   0   0   2   0   0   0   0   2   0   0   2   0   2   0   2   2   0   0   0   0   0   0   2   2   0   2   2   0   0   0   2   0   2   0   2   2   2   0   2   2   0   0   0   2   2   0   0   0   2   0   2   2   2   2   0   0   0   2   2   2   0   2   0   0   0   2   0   2   0   0   0   2   2   0   2   0   2   0   2   2   0
 MK-4-2                 0   2   0   0   2   2   2   2   0   2   2   0   2   0   2   0   0   0   2   2   0   2   0   2   0   2   0   2   0   2   0   2   2   2   0   2   2   0   2   0   2   0   2   0   2   0   0   0   0   2   2   2   0   2   0   0   2   2   2   0   2   0   2   2   0   0   2   0   2   2   0   0   2   2   0   2   0   0   0   2   2   2   2   2   2   0   2   0   2   2   2   2   0   2   2   0   0   0   0   2   2   0   2   2   2   0   0   0   2   2   2   0   0   0   0   0   0   2   0   0   0   2   0   2   0   0   2   0   0   2   0   2   0   2   2   0   0   0   0   0   0   0   0   0   2   0   0   0   2   2   0   2   0   2   2   2   2   2   2   0   0   0   2   2   0   2   0   2   0   2   2   2   2   0   2   0   2   2   2   0   2   0   0   0   2   0   2   2   0   0   2   2   0   0   0   2   0   2   2   0
 MK-4-3                 0   0   0   0   2   2   0   2   0   2   2   0   2   0   2   0   0   0   2   2   0   2   0   2   0   2   0   2   0   0   0   2   2   2   0   2   0   0   2   2   2   0   2   0   2   0   0   0   0   2   2   2   0   2   0   0   2   2   2   0   2   0   2   2   0   0   2   0   2   0   0   0   2   2   2   2   0   0   0   2   2   2   2   2   2   0   2   0   2   2   2   2   0   2   2   0   0   0   0   0   2   0   2   0   2   0   0   0   2   2   2   0   0   0   0   0   0   2   2   0   0   2   0   2   0   0   2   0   0   2   0   2   2   2   2   0   0   0   0   0   0   2   0   0   2   0   0   0   2   2   0   2   0   2   0   2   0   2   2   0   2   2   2   2   0   2   0   2   0   2   2   2   0   0   2   0   2   2   2   0   2   0   0   0   2   0   2   2   0   0   2   0   2   0   0   2   0   2   2   0
 MK-4-4                 0   2   0   0   2   2   0   0   0   2   0   0   0   0   2   0   0   0   2   2   0   2   0   2   0   2   0   2   0   0   0   2   2   0   0   2   0   0   2   2   2   0   2   0   2   0   0   0   0   2   2   2   2   2   0   0   2   2   2   0   2   0   2   2   0   0   2   0   0   0   0   0   2   2   2   2   0   0   0   2   2   0   2   2   2   0   2   0   2   0   2   2   0   2   2   0   0   0   0   2   0   0   2   0   2   0   2   2   2   2   2   0   0   0   0   0   0   2   2   0   2   2   0   2   0   0   2   0   2   2   0   2   2   2   2   0   0   0   0   0   0   0   0   0   2   2   0   0   2   2   0   2   0   2   0   2   0   2   2   0   2   2   2   0   0   2   0   0   0   2   2   2   2   0   2   0   2   2   2   0   2   0   0   0   0   0   0   2   0   2   2   0   2   0   0   2   0   2   2   0
 MK-4-5                 0   2   0   2   2   2   0   0   0   2   0   0   2   0   2   0   0   0   2   2   0   2   0   2   0   2   0   2   0   0   0   2   2   0   0   2   0   0   2   2   2   0   2   0   2   0   0   0   0   2   2   2   2   2   0   0   2   2   2   2   0   0   2   2   2   0   2   0   2   0   0   0   0   2   2   2   0   0   0   2   2   0   2   2   0   0   2   2   2   0   2   2   0   2   2   0   0   0   2   2   0   0   2   0   2   0   2   2   0   2   2   2   0   0   0   0   0   2   2   0   2   2   0   2   2   0   2   0   2   0   0   0   2   2   2   0   0   0   2   0   0   0   0   0   2   2   0   0   2   2   0   2   0   2   0   2   0   2   2   2   2   2   2   0   0   2   0   0   0   2   2   2   2   0   2   0   2   2   2   0   2   0   0   0   0   0   0   2   0   2   2   0   2   0   0   2   0   2   2   0
 MK-4-6                 0   2   0   2   2   2   0   0   0   2   0   0   2   2   2   0   0   0   2   2   0   2   0   2   0   2   0   2   0   2   0   0   2   2   0   0   0   0   2   2   2   0   2   2   2   0   2   2   0   2   2   0   2   2   0   0   2   2   2   2   0   0   2   2   0   0   2   0   2   0   2   0   0   2   2   2   0   0   2   2   2   0   2   2   0   0   2   2   2   0   2   2   0   2   2   0   0   0   2   2   0   0   2   0   2   0   2   2   0   2   2   2   0   0   0   0   0   2   0   2   2   0   0   2   2   0   2   0   2   0   0   0   2   2   2   0   0   0   2   0   0   0   0   0   2   2   2   0   2   2   0   2   0   2   0   2   0   2   2   2   0   2   2   0   0   2   0   0   0   2   2   2   2   0   2   0   2   2   2   0   2   0   0   0   0   0   0   2   0   2   2   0   2   0   0   2   2   2   2   0
 MK-4-7                 0   2   0   2   2   2   0   0   0   2   0   0   2   2   2   0   0   0   2   2   0   2   2   0   0   2   0   2   0   2   0   0   2   2   0   0   0   0   2   2   2   0   0   2   2   0   2   2   0   0   2   0   2   2   0   0   2   2   2   2   0   0   2   2   0   2   2   0   2   0   0   2   0   2   2   2   0   0   2   2   2   2   2   2   2   0   2   0   0   0   2   2   0   0   0   0   0   0   2   2   0   0   0   0   2   0   2   2   0   2   2   2   0   0   0   0   0   2   0   2   2   0   0   2   2   0   2   0   2   0   0   0   2   0   2   0   0   0   2   0   0   0   0   0   2   0   2   0   2   2   0   2   0   2   0   2   0   2   0   2   0   2   2   0   0   2   0   2   0   2   2   2   2   0   2   0   2   0   2   0   2   0   0   0   0   0   0   2   0   2   2   0   2   0   0   2   2   2   2   0
 MK-4-8                 0   2   0   2   2   2   0   0   0   2   0   0   0   2   2   0   0   0   2   2   2   2   2   0   0   2   0   2   0   2   0   0   2   2   0   0   0   0   2   2   0   0   0   0   2   2   2   2   0   2   2   0   2   2   0   0   2   0   2   2   0   0   2   2   0   2   2   0   2   0   0   2   0   2   2   2   2   0   2   2   2   2   2   2   2   2   2   0   0   0   2   2   0   0   0   2   0   0   2   2   0   0   0   0   2   0   2   2   0   2   2   2   0   0   0   0   0   2   0   2   2   0   0   2   2   0   2   0   2   0   0   0   0   0   2   0   0   2   0   0   0   0   0   0   2   0   2   0   2   2   0   2   0   0   0   2   0   2   0   2   0   2   2   0   0   0   0   2   2   2   2   2   2   0   0   0   2   0   2   0   2   0   0   0   0   0   0   2   0   2   2   0   2   0   0   2   2   2   2   0
 MK-4-9                 0   2   0   0   2   2   0   0   0   2   0   2   0   2   2   0   0   0   2   2   2   2   2   0   0   2   0   2   0   2   0   0   2   2   0   0   0   0   2   2   2   0   0   0   2   0   2   0   0   2   0   0   2   2   0   0   0   0   2   2   0   0   0   2   0   0   2   0   2   0   0   2   0   2   2   2   2   0   2   2   2   2   2   0   2   2   2   0   0   0   2   2   0   2   0   0   0   0   2   2   0   0   0   0   2   0   0   2   0   2   2   2   0   0   2   0   0   2   0   2   2   0   0   2   2   0   2   0   2   0   0   0   0   0   2   0   0   2   0   0   0   0   2   2   2   0   2   0   2   0   0   2   0   0   0   2   0   2   2   2   0   2   2   2   0   0   0   0   2   2   2   2   2   0   0   0   2   0   2   0   2   0   0   2   0   0   0   2   0   2   2   0   2   0   0   0   2   2   2   0
 MK-4-10                0   0   0   0   2   2   0   0   0   2   0   2   0   2   2   0   0   0   2   2   2   2   2   0   0   2   0   2   0   2   0   0   2   2   0   2   2   0   2   2   2   0   0   0   2   0   2   0   0   2   0   0   2   2   0   0   0   0   2   2   0   0   0   2   0   0   0   0   2   0   0   2   0   2   2   2   2   0   2   2   2   2   2   0   2   2   2   0   0   0   2   2   0   2   0   0   0   0   2   0   0   0   0   0   2   0   0   2   0   0   2   0   0   0   2   0   0   2   0   2   2   0   0   0   2   2   2   0   2   0   0   0   2   2   2   2   0   2   0   0   0   0   0   2   2   0   2   0   2   0   0   2   0   0   0   0   0   2   2   2   0   2   0   2   0   0   0   0   2   2   2   2   2   0   2   0   2   2   2   0   2   0   0   2   0   0   0   2   0   2   2   0   2   2   0   0   2   2   2   0
 MK-4-11                0   0   2   0   2   2   0   0   0   2   0   2   0   2   2   0   0   0   2   2   2   2   2   0   2   2   0   2   0   2   0   0   2   0   0   2   2   0   0   0   2   0   0   0   2   0   2   0   0   0   0   0   2   2   0   0   0   2   2   2   0   2   0   2   0   0   0   0   2   0   0   2   0   2   2   2   2   0   2   2   2   2   2   0   2   2   2   0   0   0   0   2   0   2   0   0   2   0   2   0   0   0   0   2   2   0   0   2   0   0   2   0   0   0   2   0   0   2   0   2   2   0   0   0   2   2   2   0   2   0   0   0   2   2   0   2   0   2   0   0   0   0   0   2   2   0   2   0   2   0   0   2   0   0   0   2   0   2   2   2   0   2   0   2   0   0   0   2   2   2   2   2   2   2   2   2   2   2   2   2   2   0   0   2   0   0   0   2   0   2   0   0   2   2   0   0   2   0   2   0
 MK-4-12                2   0   2   0   2   2   0   0   0   2   0   2   0   2   2   0   0   0   2   2   2   2   2   0   2   2   0   2   0   2   0   0   2   0   0   0   0   0   0   0   2   0   0   0   0   0   2   0   0   0   0   0   2   2   0   0   0   2   2   2   0   2   0   0   0   0   0   0   2   0   0   2   2   0   2   2   2   0   2   0   2   2   0   0   2   2   2   2   0   2   0   2   0   0   0   0   2   0   2   0   0   0   0   2   2   0   0   2   0   0   2   0   0   0   0   2   0   0   0   2   2   2   0   0   2   2   2   0   2   0   0   0   2   2   0   2   0   2   0   2   0   0   0   2   2   0   2   0   2   0   0   2   0   0   0   2   0   2   2   2   0   2   0   2   0   0   0   2   2   2   2   2   2   0   2   2   2   2   2   2   0   0   0   2   2   2   0   2   0   2   0   0   2   2   0   0   0   2   2   0
 MK-4-13                2   0   2   0   2   0   0   0   0   2   0   2   0   2   2   0   0   0   2   0   2   2   2   0   2   2   2   2   0   2   0   0   2   0   0   0   0   0   0   0   0   0   0   0   0   0   2   0   0   0   0   0   2   2   0   2   0   2   2   2   0   2   0   2   0   2   0   2   2   0   0   2   2   0   2   2   2   2   2   0   2   2   0   0   2   2   2   2   2   2   0   2   0   0   0   2   2   0   2   0   0   0   2   2   2   0   0   2   0   0   2   0   0   0   0   2   0   0   0   2   2   2   0   0   2   2   2   0   2   0   0   0   2   2   0   2   0   2   0   2   0   0   0   2   2   0   2   0   2   0   0   2   0   0   0   2   0   2   2   2   0   2   0   2   0   0   0   2   2   2   2   2   2   0   2   2   2   2   2   0   0   0   0   2   2   2   0   2   0   0   0   0   2   2   0   0   0   2   2   0
 MK-4-14                2   0   2   0   2   0   0   0   0   2   0   0   0   2   2   0   0   0   2   0   2   2   2   2   2   2   2   2   0   2   0   0   2   0   0   0   0   0   0   0   0   0   0   0   0   0   2   0   0   0   0   0   0   2   0   2   0   0   2   2   2   2   0   2   0   2   0   2   2   0   0   2   2   0   0   2   2   2   2   0   2   2   0   0   0   2   2   2   2   2   0   2   0   0   0   2   2   0   2   0   0   0   2   0   2   0   0   2   0   0   2   2   0   0   0   2   0   0   0   2   2   2   0   0   2   2   2   0   2   0   0   0   2   2   0   2   0   2   2   2   2   0   0   2   2   0   2   2   2   0   0   2   0   0   0   2   0   2   2   0   0   2   0   2   2   0   0   2   2   2   2   2   2   0   2   2   2   2   2   0   0   0   0   2   2   2   2   2   0   0   0   0   2   2   0   0   0   2   2   0
 MK-4-15                2   0   2   0   2   0   0   0   0   2   0   0   0   2   2   0   0   0   2   0   2   2   2   2   2   2   2   0   0   2   0   0   2   0   0   0   0   0   0   0   0   2   0   0   0   0   2   0   0   0   0   2   2   2   2   2   0   0   2   2   2   2   0   2   0   0   0   2   2   0   0   0   2   0   0   2   0   2   2   0   0   2   0   0   0   2   2   2   2   2   0   2   0   0   0   2   2   0   0   0   0   0   2   0   2   0   0   2   0   0   2   2   2   0   0   2   0   0   0   2   0   0   0   0   2   2   2   0   2   2   0   0   2   2   0   2   0   2   2   0   2   0   2   2   2   2   0   2   2   0   0   2   0   0   0   2   0   2   2   0   0   2   0   2   2   0   0   2   2   2   2   2   2   0   2   2   2   2   2   0   0   0   2   2   2   0   2   2   0   0   0   0   2   2   0   0   0   2   2   2
 MK-4-16                2   0   2   0   2   0   0   2   0   2   0   2   0   0   2   0   0   0   2   0   2   0   2   2   2   2   2   0   0   2   0   0   2   0   2   2   0   0   0   0   0   2   2   0   0   0   2   0   0   0   0   2   2   2   2   2   0   0   2   2   2   2   0   2   0   0   0   2   2   0   2   0   2   0   0   2   0   2   2   0   0   2   0   0   0   2   2   2   2   2   0   2   0   0   2   2   2   0   0   0   0   0   2   0   2   0   0   2   0   0   2   2   0   0   0   2   2   0   0   2   0   0   0   0   2   2   2   0   2   2   0   0   2   2   0   2   0   2   2   0   2   2   2   2   2   2   0   2   2   0   0   2   0   0   0   2   0   2   0   0   0   2   2   2   2   0   0   0   2   2   0   2   2   0   2   2   2   2   2   0   0   0   2   2   2   0   2   2   0   0   0   0   2   2   0   0   0   2   2   2
 MK-5-1                 2   2   0   2   2   2   2   2   2   2   2   2   2   0   2   0   0   2   0   2   2   0   0   2   2   2   0   0   2   0   2   2   0   2   2   2   2   0   2   2   2   2   0   2   0   0   2   2   0   2   2   2   2   0   0   0   2   2   2   2   2   0   0   2   0   0   2   2   0   2   0   2   2   2   2   2   0   0   2   2   0   0   2   2   0   2   0   0   2   2   2   0   2   0   0   0   0   0   2   0   2   2   2   2   2   0   0   0   0   2   0   0   2   0   2   0   0   0   2   0   0   2   0   2   0   2   0   2   2   2   0   2   0   0   2   0   0   0   0   2   2   2   2   0   2   2   2   0   2   2   0   2   2   2   2   2   2   0   0   0   0   0   0   2   0   2   0   0   2   0   2   0   2   0   0   2   0   0   2   0   0   0   2   2   2   2   2   0   0   0   2   2   2   0   0   0   2   2   2   2
 MK-5-2                 2   2   0   2   2   2   2   2   2   0   2   2   2   0   2   0   0   2   0   2   2   0   2   2   2   0   0   0   2   2   2   2   0   2   2   2   2   0   2   2   2   2   0   2   0   0   2   2   0   0   2   2   2   0   0   0   2   2   2   2   2   0   0   2   0   0   2   2   0   2   0   2   2   2   2   2   2   0   2   2   0   0   2   2   0   2   0   0   2   2   2   0   2   0   0   0   0   0   2   0   2   2   2   2   2   0   0   0   0   2   0   0   2   0   2   0   0   0   2   0   0   2   0   2   0   2   0   2   0   2   0   2   0   0   2   0   0   2   0   0   2   2   2   2   0   2   2   0   2   2   2   2   2   2   2   2   2   0   0   0   0   0   0   2   0   2   0   0   2   0   2   0   2   0   0   2   0   2   2   0   0   0   2   2   2   2   0   0   0   0   2   2   2   0   0   0   2   0   2   2
 MK-5-3                 2   2   0   2   2   0   2   2   2   0   2   2   2   0   2   0   0   2   0   0   2   0   2   2   2   2   0   0   2   2   2   2   0   2   2   2   2   2   2   2   2   2   0   0   0   0   2   2   0   2   2   2   2   2   0   0   2   2   2   2   2   0   0   2   0   0   2   2   0   2   0   2   2   2   2   2   2   0   2   2   2   2   2   2   0   2   0   0   2   2   2   0   2   0   0   0   0   0   2   0   2   2   2   2   2   0   0   0   0   2   0   0   2   0   2   0   0   0   2   0   0   2   0   2   0   0   0   2   0   2   0   2   0   0   2   0   0   2   0   0   2   2   0   2   0   2   2   0   2   0   2   0   2   2   2   2   2   0   0   0   0   0   2   0   0   2   0   0   2   0   2   0   2   0   0   0   0   2   2   2   0   0   2   2   2   2   0   0   0   0   2   2   2   0   0   0   0   0   2   2
 MK-5-4                 2   2   0   2   2   0   0   2   2   2   0   2   2   0   2   0   0   2   0   0   2   0   2   2   2   2   0   0   2   2   2   2   2   2   2   2   2   2   2   2   2   2   0   0   0   0   2   2   0   2   2   2   2   2   0   2   2   2   2   2   2   0   0   0   0   0   2   2   0   2   0   2   2   2   2   2   2   0   2   2   2   2   2   2   0   2   0   0   2   2   2   0   2   0   0   2   0   0   2   0   2   2   2   2   2   0   0   0   0   2   2   0   2   0   2   0   0   0   2   0   0   2   0   2   0   0   0   0   0   2   0   2   0   0   2   0   2   2   0   0   2   2   0   2   0   2   2   0   0   0   2   0   2   2   2   2   2   0   0   0   0   0   2   0   0   2   0   0   2   2   2   0   2   0   0   0   0   2   2   2   0   0   2   2   2   2   0   0   0   0   2   0   2   0   0   0   0   0   2   2
 MK-5-5                 2   2   0   2   2   2   0   2   2   2   0   2   2   0   2   0   0   2   0   0   2   2   2   2   2   2   0   0   2   2   2   2   2   2   2   2   0   2   2   2   2   2   0   0   0   0   0   2   0   2   2   2   2   2   0   2   2   2   2   2   2   0   0   0   0   0   2   2   0   2   0   2   2   2   2   2   2   0   2   2   2   2   2   2   0   2   0   0   2   2   2   0   2   0   0   2   0   0   2   0   2   2   2   0   2   0   0   0   0   2   2   0   0   0   2   0   2   0   2   0   0   2   0   2   0   0   0   0   2   2   0   2   2   0   2   0   0   2   0   0   2   2   0   2   0   2   2   0   0   0   2   0   2   2   2   2   2   0   0   0   0   0   2   0   0   2   0   0   2   2   2   0   2   0   2   0   0   2   2   2   0   0   2   2   2   0   0   0   0   0   2   0   2   0   0   0   0   0   2   2
 MK-5-6                 2   2   0   2   0   2   0   2   0   0   0   0   0   0   2   2   0   2   0   0   2   2   2   2   2   2   0   0   2   2   2   2   2   2   2   2   0   2   2   2   2   0   0   0   2   0   0   2   0   2   0   2   2   2   0   2   2   2   2   2   2   0   0   0   0   0   2   2   0   0   0   2   2   2   2   2   2   0   2   2   2   2   2   0   0   2   0   0   2   2   2   0   2   0   0   0   2   0   2   0   2   2   2   0   2   0   0   0   0   2   2   0   0   0   0   0   2   0   2   0   0   2   0   2   0   0   0   0   2   2   0   2   2   0   2   0   2   2   0   0   2   2   0   2   2   2   2   0   0   0   2   0   2   2   0   2   2   0   0   0   2   0   2   2   0   2   0   0   2   2   2   2   2   2   2   0   0   2   2   2   0   0   2   2   2   0   0   0   0   0   2   0   2   2   2   0   0   0   2   2
 MK-5-7                 0   2   0   2   0   2   0   2   0   0   0   0   0   0   2   2   0   2   0   0   0   2   2   2   2   2   0   0   0   2   2   2   2   0   2   2   0   2   2   2   0   0   0   0   2   2   0   0   0   2   0   2   2   2   0   2   2   2   2   2   2   0   0   0   0   0   2   2   0   0   0   2   2   2   2   2   2   0   2   0   2   2   2   0   0   2   0   0   2   0   2   0   2   0   0   2   2   0   2   2   2   0   2   0   2   0   0   0   0   2   2   0   0   0   2   0   2   0   2   0   0   2   0   2   0   0   0   2   2   2   0   2   2   0   2   0   2   2   0   0   0   2   0   2   2   2   2   2   2   0   2   0   2   2   0   2   2   0   0   0   2   0   2   2   0   2   0   0   2   0   2   2   2   2   2   0   0   2   2   2   0   2   2   2   0   0   0   0   0   0   2   0   2   0   2   0   0   0   0   2
 MK-5-8                 0   0   0   2   0   2   0   2   2   0   0   0   0   0   0   2   0   2   2   0   0   2   2   2   2   2   0   0   0   2   2   2   2   0   2   2   0   2   2   2   0   0   0   0   2   2   2   0   0   2   0   2   2   2   0   2   2   2   2   2   2   0   0   0   2   0   2   2   0   0   0   2   2   2   2   2   2   0   2   0   2   0   2   2   0   2   0   0   2   0   0   0   0   0   0   2   2   0   2   2   2   0   2   0   2   0   0   0   0   2   2   0   0   0   2   2   2   0   2   0   0   2   0   2   0   0   0   2   2   2   0   2   2   0   2   0   2   2   0   0   0   2   0   2   2   2   2   2   2   0   2   0   2   2   0   2   2   0   0   2   2   2   2   2   0   2   0   0   2   0   2   2   2   0   2   2   0   2   2   2   0   2   2   2   0   2   0   0   0   0   2   0   2   0   2   0   0   0   0   2
 MK-5-9                 0   0   0   0   0   2   0   2   2   2   0   0   0   0   0   2   0   2   2   0   0   2   2   2   2   2   0   0   2   2   2   2   2   0   2   2   0   2   2   2   0   0   0   0   2   2   2   0   0   2   0   2   2   2   0   2   2   2   2   2   2   0   0   0   2   0   2   2   0   0   0   2   2   2   2   2   2   0   2   0   2   0   2   2   0   2   0   0   0   0   0   0   0   0   0   2   2   0   2   2   2   0   2   0   2   0   0   0   2   2   2   0   0   0   2   2   2   0   0   0   0   2   0   2   2   0   0   2   2   0   0   2   2   0   2   0   2   2   0   0   0   2   0   2   2   2   2   2   2   0   2   0   2   2   0   0   2   0   2   2   2   2   2   2   0   2   0   0   2   0   2   2   2   0   2   2   0   2   2   2   0   2   2   2   0   2   0   0   0   2   2   2   2   0   2   0   0   0   0   2
 MK-5-10                0   2   0   0   0   2   0   2   2   2   0   0   2   0   0   2   0   2   2   0   0   2   2   2   2   0   0   0   2   2   2   2   2   0   2   2   2   2   2   2   0   0   0   0   2   0   2   2   0   2   0   2   2   2   0   2   2   2   2   2   2   0   0   0   2   0   2   2   0   0   0   2   2   2   2   2   2   0   0   0   2   0   2   2   0   2   0   0   0   0   0   0   0   0   0   2   2   2   2   2   0   0   2   0   2   0   0   0   2   2   2   0   0   2   2   2   2   0   0   0   0   2   0   2   0   0   0   2   2   0   0   2   2   0   2   0   2   2   0   0   0   2   0   2   0   2   2   2   2   0   2   0   2   2   0   0   2   0   2   2   2   2   2   2   0   2   0   0   2   0   0   2   2   0   0   2   0   2   2   2   0   2   0   2   0   0   0   0   0   2   2   2   0   0   2   0   0   2   0   2
 MK-5-11                0   2   0   0   0   2   0   2   2   2   0   0   2   0   0   2   2   2   2   0   0   2   2   2   2   0   0   0   2   2   2   2   0   0   0   2   0   2   2   0   0   0   0   0   2   0   2   2   0   2   0   2   2   0   0   2   2   2   2   0   2   0   0   0   2   0   2   2   0   0   2   0   2   2   2   2   2   0   0   0   0   0   0   2   0   2   0   0   0   0   0   0   0   0   0   2   2   0   2   2   0   0   2   0   2   0   2   0   2   2   2   0   0   2   2   2   2   0   0   0   0   0   0   2   0   0   0   0   2   0   0   2   2   2   2   0   2   2   0   0   0   2   0   2   0   2   2   2   2   0   0   0   2   2   0   0   2   0   2   2   2   0   2   2   0   2   0   0   2   2   0   2   2   0   0   2   2   2   2   2   0   2   0   2   0   0   0   0   0   2   2   2   0   0   2   2   0   2   0   2
 MK-5-12                0   2   0   0   0   0   0   2   2   2   0   0   2   0   0   2   2   2   2   0   0   2   2   2   2   0   0   0   2   2   2   2   0   2   0   0   0   2   2   2   0   0   0   2   2   0   2   2   0   2   0   2   2   0   0   2   2   2   2   0   2   2   0   0   2   0   0   2   0   0   2   2   2   2   2   2   2   0   0   0   2   0   0   2   0   2   0   0   0   0   0   0   0   0   0   2   2   0   2   2   0   0   2   0   0   0   2   0   2   2   2   0   0   2   2   2   2   0   0   0   0   0   0   2   0   0   0   0   2   0   0   2   0   2   2   0   2   2   0   0   2   2   0   2   0   2   2   0   2   0   0   0   2   2   0   0   2   0   2   0   2   0   2   2   0   0   0   0   2   2   0   2   2   0   0   2   2   2   2   2   0   2   0   2   0   0   0   0   0   2   2   2   0   0   2   2   0   2   0   2
 MK-5-13                2   2   0   0   0   0   0   2   2   2   0   0   2   0   0   2   2   2   2   0   0   0   0   2   2   0   0   0   2   2   2   2   0   2   0   0   0   2   2   2   0   0   0   2   2   0   2   2   0   2   0   2   2   0   0   2   2   2   2   0   0   2   0   0   2   0   2   2   2   2   2   2   2   2   2   2   2   0   0   0   2   0   0   0   0   2   0   0   0   0   0   0   0   0   0   2   2   0   2   2   0   0   2   0   0   0   2   0   2   0   0   0   0   2   2   2   2   0   0   0   0   0   0   2   2   0   0   0   2   0   0   2   0   2   2   0   2   2   0   0   2   2   0   2   0   2   0   0   2   0   0   0   2   2   0   0   2   0   2   0   2   2   2   2   0   0   0   0   2   2   0   0   0   0   0   2   2   2   2   0   0   2   0   0   0   0   0   0   0   2   2   0   0   2   2   0   0   2   2   2
 MK-5-14                2   2   0   0   0   2   2   2   2   2   0   0   2   0   0   0   2   0   2   0   0   0   0   2   0   0   0   0   2   2   0   2   0   2   0   0   0   2   2   2   0   0   0   2   2   0   2   2   0   2   2   2   2   0   2   2   2   2   2   0   0   2   0   0   2   0   2   2   2   2   2   2   2   2   0   2   2   0   0   0   2   0   0   0   0   2   0   0   0   0   0   0   0   0   0   2   2   0   2   2   0   0   2   0   0   0   2   0   2   0   0   0   0   2   2   2   2   0   0   0   0   0   0   2   2   0   0   0   2   0   0   2   0   2   2   0   0   2   0   0   2   2   0   0   0   2   0   0   2   0   0   2   2   2   0   0   0   0   2   2   2   2   2   2   0   0   0   0   2   2   0   2   0   0   0   2   2   2   2   0   0   2   0   0   0   0   0   0   0   0   2   2   0   2   2   0   0   2   2   2
 MK-5-15                2   2   0   0   0   2   0   2   2   2   0   0   2   0   0   0   0   0   2   0   0   2   0   2   0   2   0   0   2   2   0   2   0   2   0   0   0   2   2   2   0   2   0   2   2   0   2   2   0   0   2   2   2   0   2   0   2   0   2   2   0   0   0   0   2   0   0   2   2   2   2   0   2   2   0   2   2   0   0   0   0   2   0   0   0   2   0   0   0   0   0   0   0   0   0   2   2   0   2   2   0   0   2   0   2   0   2   2   2   0   0   0   0   2   2   2   2   0   0   0   0   0   0   2   2   0   0   0   0   0   0   2   0   2   2   0   0   2   0   0   2   2   0   0   0   2   0   0   2   0   0   2   2   2   0   0   0   0   2   2   2   2   2   2   2   0   0   0   2   2   0   2   0   0   0   2   2   2   0   0   0   2   0   0   0   0   0   0   0   0   2   2   0   2   2   0   0   2   2   2
 MK-5-16                2   2   0   0   2   2   0   2   2   0   0   0   2   0   0   0   0   0   2   0   0   2   0   2   0   2   0   0   2   2   0   2   0   2   0   0   0   2   2   0   0   2   0   2   2   0   2   2   0   0   2   2   2   0   2   0   0   0   2   2   0   0   0   0   2   0   0   2   2   0   2   0   2   2   0   2   2   0   0   0   0   2   0   0   0   2   0   0   0   0   0   0   0   0   0   2   2   0   2   2   0   0   2   0   2   0   2   2   2   0   0   0   0   2   2   2   2   0   0   2   0   2   0   2   2   0   0   0   0   0   0   0   0   2   2   0   0   2   0   0   2   2   0   0   0   0   0   0   2   0   0   2   2   2   0   0   0   0   2   2   2   2   2   2   2   0   0   0   2   0   0   2   0   0   0   2   2   2   0   2   0   2   0   0   0   0   2   2   2   0   2   2   0   2   2   0   0   2   2   2
 MK-6-1                 2   2   0   0   2   0   0   2   0   2   2   0   0   2   2   0   0   0   0   0   0   2   2   0   2   0   2   2   2   2   2   2   0   0   2   0   2   2   2   0   0   0   2   2   0   0   2   2   0   2   2   0   0   2   2   2   2   0   2   2   0   0   0   2   0   2   2   0   2   0   0   0   0   2   0   2   0   2   0   2   2   0   0   2   2   2   0   0   2   2   2   0   0   2   0   0   0   2   0   0   0   2   0   0   2   0   2   0   2   2   2   0   2   0   0   2   2   2   2   2   0   2   0   2   2   2   0   0   2   0   0   0   2   0   2   0   0   2   2   2   0   2   2   0   0   2   2   2   2   0   0   2   0   0   2   0   0   2   2   0   0   2   0   2   0   2   2   0   2   0   0   0   2   2   2   0   2   0   2   2   2   0   0   0   0   0   0   0   0   0   0   2   2   2   2   0   2   2   0   2
 MK-6-2                 2   2   0   0   2   0   0   2   0   2   0   0   0   2   2   0   0   0   0   0   0   2   2   0   2   0   2   2   0   2   2   2   0   0   2   0   2   2   2   0   0   0   0   2   0   0   2   2   0   2   2   0   0   2   2   2   2   0   2   2   0   0   0   2   0   0   2   0   2   0   0   2   0   0   0   2   0   2   0   2   2   0   0   2   2   2   0   0   2   2   2   0   0   2   0   0   0   2   2   0   0   2   0   0   2   0   2   0   2   2   2   0   2   0   0   2   2   2   2   2   0   2   2   2   2   2   0   0   2   0   0   2   2   0   2   0   0   2   2   2   0   2   2   0   0   2   2   2   2   0   0   2   0   0   2   0   0   2   2   0   0   2   0   2   0   2   0   0   2   0   0   0   0   2   2   0   2   0   2   2   2   0   0   0   0   0   0   0   0   0   0   2   2   2   2   0   2   2   0   2
 MK-6-3                 2   2   0   0   2   0   0   2   0   2   0   0   0   0   2   0   0   0   0   0   0   2   2   0   2   0   2   2   0   2   2   2   0   0   0   0   2   2   2   0   0   0   0   2   0   0   2   2   0   2   2   0   0   0   2   2   2   0   2   2   0   0   0   2   0   0   2   0   2   2   0   0   0   0   0   2   0   2   0   2   2   0   2   2   2   2   0   0   2   0   2   0   0   2   0   0   0   2   0   0   0   2   0   0   2   2   2   0   2   2   2   0   2   2   0   2   2   0   2   2   0   2   2   0   0   2   0   0   2   0   0   2   0   0   0   0   0   0   2   2   0   2   2   0   2   2   2   0   2   0   0   2   0   2   2   0   0   2   2   0   0   0   0   2   2   2   0   0   0   0   0   0   2   2   2   0   2   0   2   2   2   0   0   0   0   0   0   0   0   0   0   2   2   2   2   0   2   2   0   2
 MK-6-4                 2   0   0   0   2   0   0   2   0   2   0   0   0   0   2   0   0   0   0   0   0   2   2   2   2   0   2   2   0   0   2   2   0   0   0   0   0   0   2   0   2   0   0   2   2   0   2   2   0   2   2   0   0   0   2   2   2   0   2   2   0   0   0   2   0   0   2   2   2   2   0   0   0   0   0   2   0   2   0   2   2   0   0   2   0   2   0   0   2   0   2   0   2   2   0   0   0   2   0   0   0   2   0   2   2   2   2   0   0   2   0   0   2   2   0   2   2   2   2   2   0   0   2   2   0   2   0   0   2   0   0   2   0   0   0   0   0   0   2   2   0   2   2   0   2   2   2   0   2   0   0   0   2   2   2   0   0   2   2   0   2   0   0   2   2   2   2   0   2   0   2   0   2   2   2   0   2   0   2   2   2   0   0   0   0   0   0   0   0   2   0   2   2   2   2   0   2   2   0   2
 MK-6-5                 2   0   0   0   2   0   0   2   0   2   0   0   2   0   2   0   0   0   0   0   0   0   2   2   2   0   2   2   0   0   2   2   0   0   0   2   0   0   2   0   2   0   0   2   2   0   2   0   0   2   2   0   0   0   2   2   2   0   2   2   2   0   0   2   0   0   2   2   2   2   0   0   0   0   0   2   0   2   0   2   2   0   0   2   0   2   0   0   2   0   2   0   2   2   0   0   0   2   0   0   0   2   2   2   2   2   2   0   0   2   0   0   2   2   0   2   2   2   2   2   0   0   2   2   0   2   0   0   2   2   0   2   2   0   0   0   0   0   2   2   0   2   2   0   2   2   2   0   2   0   0   0   0   2   2   0   0   2   2   0   2   0   0   2   2   0   2   0   2   0   2   0   2   2   0   0   2   0   2   2   2   0   2   0   0   0   0   0   0   0   0   2   2   2   0   0   0   2   0   2
 MK-6-6                 2   2   0   0   0   0   0   2   0   2   0   2   2   0   2   0   0   0   2   0   0   0   0   2   2   0   2   2   0   0   2   0   0   0   0   2   0   0   2   2   2   2   2   2   2   0   2   0   0   2   2   0   0   0   0   2   2   0   2   2   2   0   0   0   0   0   2   2   2   2   0   0   0   0   0   0   0   2   0   2   2   0   2   2   2   2   2   0   2   0   2   0   2   2   0   0   0   2   0   0   0   2   2   2   2   2   2   0   0   2   0   0   0   2   0   2   2   2   2   2   0   0   2   2   0   2   0   0   2   2   0   2   2   0   0   0   0   0   2   2   0   0   2   0   2   0   2   2   2   0   0   0   0   0   2   0   0   2   2   0   2   0   0   2   2   0   2   0   2   0   2   0   2   2   0   0   2   0   2   2   2   2   2   0   0   0   0   0   0   2   0   2   2   2   2   0   0   2   0   2
 MK-6-7                 2   2   0   0   0   0   0   2   0   2   0   2   0   0   2   0   0   0   2   0   0   0   0   2   2   0   2   2   0   0   2   2   0   0   0   2   0   0   2   2   2   2   2   2   2   2   2   0   0   2   2   0   0   0   0   2   2   0   2   2   2   0   0   0   0   0   2   2   0   2   0   0   0   2   0   0   0   2   0   2   0   0   2   2   2   0   2   0   2   0   2   0   2   2   0   2   0   2   0   0   0   2   2   2   2   2   2   0   0   2   0   0   0   0   0   2   2   2   2   2   0   0   2   2   0   2   0   0   2   2   0   2   2   2   0   0   0   0   2   2   0   0   2   0   2   0   2   2   2   0   0   0   0   0   2   0   0   2   2   0   2   0   0   0   2   0   2   0   2   0   2   0   2   2   0   0   0   0   2   2   2   2   2   0   0   0   0   0   0   2   0   2   2   2   2   0   0   2   0   2
 MK-6-8                 2   2   0   0   0   0   0   2   0   2   0   2   0   0   2   0   0   2   2   0   0   0   0   2   0   0   2   2   0   0   2   2   0   2   0   2   0   0   2   2   2   2   2   2   2   2   2   2   2   2   2   0   0   0   0   2   2   0   0   2   2   0   0   0   0   0   2   2   0   2   0   0   0   2   0   2   0   2   0   0   0   0   2   2   2   0   2   2   2   2   2   0   0   2   0   2   0   2   0   0   0   2   2   2   2   0   2   0   0   2   0   0   0   0   0   2   2   2   2   2   0   0   2   2   0   2   0   0   2   2   0   2   2   2   0   0   0   0   2   2   2   0   2   2   0   0   2   2   2   0   0   0   2   0   0   0   0   2   2   0   2   2   2   0   2   0   2   0   2   0   0   0   2   2   0   0   0   0   2   2   2   2   2   0   0   2   0   0   0   2   0   2   2   2   2   0   0   2   0   2
 MK-6-9                 2   2   0   2   0   0   0   2   0   0   0   2   0   0   2   0   0   2   2   0   2   0   0   2   0   0   2   2   0   2   2   2   0   2   0   2   0   0   2   2   2   2   2   2   2   2   2   2   2   2   2   0   0   0   0   2   2   0   0   2   2   0   0   2   0   0   2   2   2   2   0   0   0   2   0   2   0   0   0   0   0   0   2   2   2   0   2   2   2   2   2   0   0   2   0   2   0   2   0   0   0   2   2   2   2   0   2   0   0   2   0   0   0   2   0   2   2   2   2   2   2   0   2   2   0   0   2   0   2   2   0   2   2   2   0   0   0   0   2   2   2   0   2   2   0   2   2   2   2   0   0   0   2   0   0   0   0   2   2   0   2   2   2   0   2   2   2   2   2   0   0   0   2   2   2   0   2   0   2   2   2   2   2   0   0   2   0   0   0   2   2   2   2   2   2   0   0   2   0   2
 MK-6-10                2   0   0   2   0   0   0   2   0   0   0   2   2   0   2   2   0   2   2   0   2   0   0   2   0   0   2   0   2   2   2   2   2   2   0   2   0   0   2   2   2   2   2   2   2   2   2   2   2   0   2   0   0   0   0   2   2   0   0   2   2   0   0   2   0   0   0   2   2   2   0   0   0   2   0   2   0   0   0   0   0   0   2   2   2   2   2   2   2   2   2   0   0   2   0   2   0   2   0   0   0   2   0   2   2   0   0   0   0   2   0   2   0   2   0   2   2   2   2   2   2   0   2   2   0   2   2   0   2   2   0   2   2   2   0   0   0   0   2   2   2   0   2   2   0   2   0   2   0   2   0   0   2   0   0   0   0   2   2   0   0   2   2   2   2   2   2   2   2   2   0   0   2   2   2   0   2   0   2   2   2   2   2   0   0   2   0   0   0   2   2   2   2   2   2   0   0   2   0   2
 MK-6-11                2   0   0   0   0   0   0   2   0   0   0   2   2   0   0   0   0   2   2   0   2   0   0   2   0   0   0   0   2   2   2   2   2   2   0   2   0   0   2   2   2   0   0   2   2   2   2   2   0   0   2   0   0   2   0   2   2   0   0   2   0   0   0   2   0   0   0   2   2   2   0   0   0   2   0   2   0   0   0   0   0   0   2   2   0   0   2   2   2   2   2   0   0   0   0   2   0   2   0   2   0   2   0   2   2   0   0   0   0   2   0   2   0   2   0   2   2   2   2   2   2   2   2   2   0   2   2   0   2   2   0   2   2   2   0   0   2   0   2   2   2   0   2   2   0   2   0   2   0   2   0   0   2   0   0   0   2   2   0   0   0   2   2   2   2   2   2   2   2   2   0   2   0   2   2   0   2   0   2   2   2   2   2   0   0   2   0   0   0   2   2   2   2   2   2   0   2   2   0   2
 MK-6-12                2   0   0   0   0   0   0   2   0   0   0   2   2   0   0   2   0   2   2   0   2   0   0   2   0   0   0   0   2   2   2   2   2   2   0   0   0   0   2   2   2   0   0   2   0   2   2   2   0   0   2   0   0   2   2   2   2   0   0   2   0   0   0   2   0   0   0   2   2   2   0   0   0   2   0   2   0   0   0   0   0   0   2   2   0   0   2   2   2   2   2   0   2   0   0   2   0   2   0   2   0   2   0   2   2   0   0   2   0   2   0   2   0   2   0   2   2   2   2   2   2   2   2   2   0   2   0   0   2   2   0   2   2   2   0   0   2   0   2   2   2   0   2   2   2   2   0   2   0   2   0   0   2   0   0   0   0   2   0   0   0   2   2   2   2   2   2   2   2   2   0   2   0   2   2   0   2   2   2   2   0   2   2   0   2   2   2   0   0   2   2   2   2   2   2   0   2   2   0   2
 MK-6-13                2   0   0   0   0   0   0   2   0   0   2   2   2   0   0   2   0   2   2   0   2   0   2   2   0   0   0   0   2   2   2   0   2   2   0   0   0   0   2   2   2   0   2   2   0   2   0   0   0   0   2   0   0   2   2   2   2   0   0   2   0   0   2   2   0   0   0   2   2   2   0   0   0   2   0   2   0   0   0   0   0   0   0   0   0   0   2   2   2   2   2   0   2   0   0   2   0   2   0   2   2   2   0   2   2   0   2   2   0   2   2   2   2   2   0   2   2   2   2   2   2   2   2   2   0   2   0   0   2   2   0   2   2   2   0   2   2   0   2   0   2   0   2   0   2   2   0   2   2   2   0   0   2   0   0   2   0   0   0   2   0   2   2   2   2   2   2   2   2   2   0   2   0   2   2   0   2   2   2   0   0   2   2   0   2   2   0   0   0   2   2   2   2   2   2   0   0   2   0   2
 MK-6-14                2   0   0   0   0   0   0   2   0   0   2   2   2   0   0   2   2   2   2   0   2   0   0   2   0   0   0   0   2   2   2   2   2   2   0   0   0   0   2   2   2   0   2   2   0   2   0   0   0   0   2   0   2   2   2   2   0   0   0   2   0   0   2   2   2   0   0   2   2   2   0   0   0   2   0   2   0   0   0   2   2   0   0   0   0   0   2   2   2   2   2   0   2   0   0   2   0   2   0   2   2   2   0   2   2   0   2   2   0   0   2   2   2   2   0   2   2   2   2   0   2   0   2   2   0   2   0   0   2   2   0   2   0   2   0   2   2   0   2   0   2   0   0   0   2   2   0   2   2   2   0   0   2   2   0   2   0   0   0   2   0   2   0   0   2   2   0   2   0   2   0   2   0   2   2   0   2   0   2   0   0   2   0   0   2   2   0   0   0   0   2   2   2   2   2   2   0   2   2   2
 MK-6-15                2   0   0   0   0   0   0   2   0   0   0   2   0   0   0   2   2   2   2   0   2   0   0   2   0   0   0   0   2   2   2   0   2   2   0   0   0   0   2   0   2   0   2   2   0   2   0   0   0   0   2   0   2   2   0   2   0   0   0   2   0   0   2   2   2   0   0   0   0   2   0   0   0   2   0   2   0   0   2   2   2   0   0   0   0   0   2   2   2   2   2   0   2   0   0   2   0   2   0   2   2   2   0   0   2   0   2   0   0   0   2   2   2   0   0   2   2   2   2   0   2   0   2   2   0   2   0   0   2   2   0   0   0   0   0   2   2   0   2   0   2   0   0   0   2   2   0   2   2   2   0   0   2   2   0   2   0   0   0   2   0   0   0   0   0   2   0   0   0   2   0   0   2   2   2   0   2   0   2   0   0   2   0   0   2   2   0   0   0   0   0   2   2   2   2   2   2   2   2   2
 MK-6-16                2   0   0   0   0   0   0   2   0   0   0   2   0   0   0   0   2   2   2   0   2   0   0   2   0   0   0   0   2   2   2   0   2   2   0   0   2   0   2   0   2   0   2   2   2   0   0   0   0   0   2   0   2   2   0   2   0   0   0   2   0   0   2   2   2   0   0   0   0   2   0   0   0   2   0   2   0   0   0   2   2   0   0   0   0   0   2   0   0   2   2   2   2   0   0   2   0   2   0   2   2   2   0   0   2   0   2   0   0   2   2   2   2   0   0   2   2   2   2   2   2   0   2   2   0   2   0   0   2   2   0   0   0   0   0   2   2   0   2   0   2   0   0   0   2   2   0   2   2   2   0   0   2   2   0   2   0   0   0   2   0   0   0   0   0   2   0   0   0   2   0   0   2   2   2   2   2   0   2   0   0   2   0   0   2   2   0   2   0   2   0   0   2   2   0   2   2   2   2   2
 
!****************************************** Phenotypic Data **********************************************************
!-100.0 is resevred for missing phenotype
SimulatedTrait1        16.0946   14.4053   16.1653   16.2156   16.2859   14.0047   15.1505   13.4761   16.8133   13.6547   13.8138   14.0009   16.3480   14.3057   16.0814   14.5229   13.4086   13.1816   16.1070   15.6627   15.0802   14.8454   16.1060   13.7484   15.9509   13.4576   13.8163   13.9971   15.2088   17.2181   14.6711   16.0973   15.2994   16.2536   16.0854   15.1421   14.6322   14.1821   15.1264   14.7013   15.7478   15.1949   15.9407   14.1522   14.3236   15.6215   16.0868   14.4897   16.8134   15.5508   16.0318   13.5286   16.7073   15.9028   16.5167   14.2417   13.7467   14.9916   13.8016   14.9452   13.8633   14.0632   15.5956   13.3615   14.3870   13.6206   14.0745   15.4834   15.1333   13.6109   13.5446   14.7321   15.2929   16.3026   14.3049   14.1388   15.4417   14.0210   15.6578   15.2148   13.6651   15.5282   15.8238   14.4493   13.8676   14.9137   15.9988   14.0868   14.1049   13.4983   15.9577   15.2124   16.1252   13.7826   14.5628   15.9580   15.9975   14.9440   14.2096   14.4025   14.3119   14.7124   15.9881   14.1380   15.6459   14.1091   14.6857   16.4834   15.8692   14.9479   14.6111   16.5080   13.7786   14.7260   16.2783   14.8592   13.1704   15.0462   14.8069   14.9230   16.2048   14.9454   14.2874   16.5301   14.2086   13.8010   13.6992   16.2955   14.5225   13.9512   14.9360   14.1668   14.5597   13.8357   15.2248   14.8964   14.4390   14.0768   13.4797   14.7179   15.0691   16.0646   15.9241   16.1029   14.5812   15.5217   15.9150   17.1796   14.6819   16.3259   13.6843   14.0447   16.1849   13.0056   15.4617   14.7734   14.6491   16.0681   13.7902   13.1519   13.1954   15.3281   14.8696   15.1210   14.1739   15.7961   14.8767   14.1616   16.2416   14.3968   13.7866   16.6293   15.5574   15.3826   15.6726   16.8336   14.2841   16.1318   15.8298   14.3848   13.9102   14.8967   15.6146   14.4952   14.7847   16.2463   14.2643   15.5565   16.8059   13.8031   14.0793   15.6689   15.5288   14.0699   13.6645   15.8341   16.0825   15.3485   14.3345   15.8500
SimulatedTrait2         9.3639   10.4257    9.3990    9.6566    9.2037   10.4666    9.5056   10.5184    9.0974   10.5682   10.4993   10.5082    9.2392   10.3602   10.0826   10.8905   10.5331   10.3490    9.1365    9.6125    9.1064    9.5326    9.3386    9.7686    9.1956   10.6823   10.3222   10.4455    9.6151    9.0637    8.9512    9.6994    9.6132    9.3751    9.6265    9.1946   10.2805   10.5618    9.7000   10.4567    9.4725   10.2868    9.8498   10.3379   10.1306    9.2962    9.2559   10.3582    9.4626    9.7288    9.6632   10.1150    9.8285    9.3671    9.6925   10.4314   10.5256    9.2968   10.4418    9.8035   10.2117   10.6465   11.0267   10.5780   10.2719   10.3044   10.2684    9.4779   10.1252   10.2834   10.4901   10.5393    9.5713    9.6907   10.4959    9.9058    9.8927   10.5714    9.7884   10.1649   10.3775    9.2910    9.6023   10.1022    9.5568    9.3070    9.2554   10.0113   10.3001   10.4430    9.6791    9.4700    9.1808   10.6411    9.8463    9.7750    9.7561    9.6714   10.4024   10.2184   10.2399   10.5807    9.2337   10.3457    9.3410   10.3727   10.3521    9.3783    9.0415    9.7246   10.3164    9.9969   10.2288    8.9959    9.4318   10.6558   10.6235    9.4332   10.6997   10.4170    9.3760   10.5479   10.5057    9.5037   10.4794   10.8697   10.2945    9.4760   10.0272   10.7802   10.0414   10.7262   10.5424   10.7922   10.3186   10.2509   10.4767   10.3994   10.6795   10.7171    9.7158    9.2652    9.9036    9.4449   10.3584    9.4626    9.3447    9.3431   10.6809    9.6848   10.3057   10.7543    9.6992   10.7940    9.5354    9.9134   10.4144    9.3845   10.2958   10.6580   10.4926   10.4377    9.7265   10.7482   10.5637    9.7621   10.2195   10.6967   10.2615   10.5037   10.9502    9.5224    9.7334   10.3289    9.6222    9.3967   10.6330    9.7844   10.1495   10.5304   10.4310   10.3454   10.1563    9.4875    9.4042    9.2303    9.4251    9.5091    9.6849   10.5307   10.4253    9.4235    9.2581   10.4801   10.8128    9.4540    9.1227   10.5646   10.2738    9.1610
 
