# Supplementary material for: Inclusive Composite Interval Mapping of QTL by Environment Interactions in Biparental Populations
Source: PLoS One. 2015 Jul 10;10(7):e0132414. doi: 10.1371/journal.pone.0132414 (PMC4498613; doi:10.1371/journal.pone.0132414)
Supplement: S6 File — (ZIP) [file pone.0132414.s006.zip › H=0.8/L1/run_00012.met]

!**********************Note: lines staring with "!" are remarks and will be ignored in the program********************
!*********************************General Information**********************************
!Assuming F1 = P1 x P2, populations available in QTL IciMapping are: 
!  1, P1BC1F1 = P1 x F1, the first backcrossing where P1 is used as the recurrent parent;
!  2, P2BC1F1 = P2 x F1, the first backcrossing where P2 is used as the recurrent parent;
!  3, F1DH, F1-derived doubled haploids; 
!  4, RIL or F1RIL, recombination inbred lines through the repeated selfing of F1;
!  5, P1BC1RIL, recombination inbred lines through the repeated selfing of P1BC1F1;
!  6, P2BC1RIL, recombination inbred lines through the repeated selfing of P2BC1F1;
!  7, F2, the selfing generation of F1;
!  8, F3, the selfing generation of F2;
!  9, P1BC2F1, the second backcrossing where P1 is used as the recurrent parent; 
! 10, P2BC2F1, the second backcrossing where P2 is used as the recurrent parent;
! 11, P1BC2RIL, recombination inred lines through the repeated selfing of P1BC2F1; 
! 12, P2BC2RIL, recombination inred lines through the repeated selfing of P2BC2F1; 
! 13, P1BC1F2, the selfing generation of P1BC1F1; 
! 14, P2BC1F2, the selfing generation of P2BC1F1; 
! 15, P1BC2F2, the selfing generation of P1BC2F1; 
! 16, P2BC2F2, the selfing generation of P2BC2F1; 
! 17, P1BC1DH, P1BC1F1-derived doubled haploids; 
! 18, P2BC1DH, P2BC1F1-derived doubled haploids; 
! 19, P1BC2DH, P1BC2F1-derived doubled haploids; 
! 20, P2BC2DH, P2BC2F1-derived doubled haploids; 
   3      !Mapping Population (see remarks above)
   2      !Mapping Function (1 for Kosambi; 2 for Haldane; 3 for Morgan)
   2      !Marker Space Type (1 for intervals; 2 for positions)
   1      !Marker Space Unit(1 for centiMorgans; 2 for Morgan)
   6      !Number of Chromosomes (or Linkage Groups)
 200      !Size of the mapping population
   2      !Number of environments
 
!***************************************** Chromosomes and Linkage Maps **********************************************
!Chromosome                 NumMarkers
-CH1                        16
-CH2                        16
-CH3                        16
-CH4                        16
-CH5                        16
-CH6                        16
!Linkage map (Marker name followed by position or the interval length)
 MK-1-1                1     0.000
 MK-1-2                1    10.000
 MK-1-3                1    20.000
 MK-1-4                1    30.000
 MK-1-5                1    40.000
 MK-1-6                1    50.000
 MK-1-7                1    60.000
 MK-1-8                1    70.000
 MK-1-9                1    80.000
 MK-1-10               1    90.000
 MK-1-11               1   100.000
 MK-1-12               1   110.000
 MK-1-13               1   120.000
 MK-1-14               1   130.000
 MK-1-15               1   140.000
 MK-1-16               1   150.000
 MK-2-1                2     0.000
 MK-2-2                2    10.000
 MK-2-3                2    20.000
 MK-2-4                2    30.000
 MK-2-5                2    40.000
 MK-2-6                2    50.000
 MK-2-7                2    60.000
 MK-2-8                2    70.000
 MK-2-9                2    80.000
 MK-2-10               2    90.000
 MK-2-11               2   100.000
 MK-2-12               2   110.000
 MK-2-13               2   120.000
 MK-2-14               2   130.000
 MK-2-15               2   140.000
 MK-2-16               2   150.000
 MK-3-1                3     0.000
 MK-3-2                3    10.000
 MK-3-3                3    20.000
 MK-3-4                3    30.000
 MK-3-5                3    40.000
 MK-3-6                3    50.000
 MK-3-7                3    60.000
 MK-3-8                3    70.000
 MK-3-9                3    80.000
 MK-3-10               3    90.000
 MK-3-11               3   100.000
 MK-3-12               3   110.000
 MK-3-13               3   120.000
 MK-3-14               3   130.000
 MK-3-15               3   140.000
 MK-3-16               3   150.000
 MK-4-1                4     0.000
 MK-4-2                4    10.000
 MK-4-3                4    20.000
 MK-4-4                4    30.000
 MK-4-5                4    40.000
 MK-4-6                4    50.000
 MK-4-7                4    60.000
 MK-4-8                4    70.000
 MK-4-9                4    80.000
 MK-4-10               4    90.000
 MK-4-11               4   100.000
 MK-4-12               4   110.000
 MK-4-13               4   120.000
 MK-4-14               4   130.000
 MK-4-15               4   140.000
 MK-4-16               4   150.000
 MK-5-1                5     0.000
 MK-5-2                5    10.000
 MK-5-3                5    20.000
 MK-5-4                5    30.000
 MK-5-5                5    40.000
 MK-5-6                5    50.000
 MK-5-7                5    60.000
 MK-5-8                5    70.000
 MK-5-9                5    80.000
 MK-5-10               5    90.000
 MK-5-11               5   100.000
 MK-5-12               5   110.000
 MK-5-13               5   120.000
 MK-5-14               5   130.000
 MK-5-15               5   140.000
 MK-5-16               5   150.000
 MK-6-1                6     0.000
 MK-6-2                6    10.000
 MK-6-3                6    20.000
 MK-6-4                6    30.000
 MK-6-5                6    40.000
 MK-6-6                6    50.000
 MK-6-7                6    60.000
 MK-6-8                6    70.000
 MK-6-9                6    80.000
 MK-6-10               6    90.000
 MK-6-11               6   100.000
 MK-6-12               6   110.000
 MK-6-13               6   120.000
 MK-6-14               6   130.000
 MK-6-15               6   140.000
 MK-6-16               6   150.000
!*********************************** Marker Types ********************************************************************
!Co-dominant marker: When heterozygote F1 is present, P1 is coded as 2, F1 is coded as 1, and P2 is coded as 0; Otherwise, P1 is coded as 2, and P2 is coded as 0. 
!Dominant marker: When heterozygote F1 is present, P1 and F1 are coded as 12, and P2 is coded as 0; Otherwise, P1 is coded as 2, and P2 is coded as 0.  
!Recessive markers: When heterozygote F1 is present, P1 is coded as 2, and F1 and P2 are coded as 10; Otherwise, P1 is coded as 2, and P2 is coded as 0. 
!Missing marker is coded as -1. 
 MK-1-1                 0   0   2   2   0   2   0   2   0   2   2   0   0   2   2   0   2   2   0   2   0   0   0   2   0   2   0   0   0   2   0   0   0   2   0   0   2   0   0   2   0   2   2   0   0   2   0   2   0   2   2   2   2   0   2   2   0   2   0   0   0   2   2   0   0   0   0   0   0   0   0   0   0   0   2   2   2   0   0   0   0   2   0   0   0   0   0   2   0   2   2   2   2   2   2   2   2   0   0   2   2   0   0   0   0   0   0   2   2   0   2   0   0   2   2   2   2   0   0   2   2   2   2   0   2   0   0   2   0   2   0   0   0   2   0   2   2   0   0   2   0   0   0   0   0   2   2   2   2   0   0   2   2   2   0   0   0   0   0   2   0   0   2   2   0   2   2   0   2   2   2   2   2   0   2   2   2   2   2   0   0   0   0   2   0   0   0   2   0   0   0   0   2   2   2   2   2   0   2   2
 MK-1-2                 0   0   2   2   0   2   0   2   0   2   2   0   2   0   2   0   2   2   0   2   0   0   0   2   0   2   0   0   0   2   0   0   0   2   2   2   2   0   2   2   0   2   2   0   0   2   0   2   0   2   2   2   0   0   2   2   0   2   0   0   0   2   2   0   0   0   0   0   0   0   0   2   0   0   2   2   2   0   0   0   2   2   0   0   0   2   0   2   0   2   0   2   2   0   2   2   2   0   0   2   2   0   0   0   0   0   0   2   2   0   2   0   0   2   2   2   2   0   2   2   2   2   2   0   2   0   0   2   0   0   2   0   0   2   0   2   2   0   0   2   0   0   0   0   0   2   2   2   2   0   0   2   2   2   0   0   0   0   0   2   0   0   2   2   0   2   2   0   2   2   2   2   2   0   2   2   2   2   2   2   0   0   0   2   0   2   2   2   0   0   0   0   2   2   2   2   2   0   2   2
 MK-1-3                 0   0   2   2   0   2   0   2   2   2   2   0   2   0   2   0   2   2   0   2   0   0   0   2   0   2   0   0   0   2   0   0   0   2   2   2   2   2   2   2   0   2   2   2   0   2   0   2   0   2   2   0   0   0   2   2   0   2   0   0   0   2   2   0   0   0   0   0   0   0   0   2   0   0   0   2   2   0   2   0   2   2   0   0   0   2   0   2   0   2   0   2   2   0   2   2   2   0   0   0   2   0   0   0   0   0   0   2   2   0   2   0   0   2   2   2   0   0   2   2   0   2   2   0   2   0   0   2   0   0   2   0   2   2   0   2   2   0   0   2   0   0   0   0   0   2   0   2   2   0   0   0   2   2   0   0   0   0   0   2   0   0   2   2   0   2   2   0   2   2   2   2   2   0   2   2   2   2   2   2   0   0   0   2   0   2   2   0   0   0   0   0   2   2   2   2   2   0   2   0
 MK-1-4                 0   0   2   2   0   2   0   2   2   2   2   0   2   0   2   0   2   2   0   2   0   0   0   2   0   2   0   0   0   2   0   0   0   2   2   2   0   2   2   2   0   2   2   2   0   2   0   2   0   2   2   0   0   0   2   2   0   2   0   0   0   2   2   0   2   2   0   0   2   0   0   2   0   0   0   2   0   0   2   2   0   0   0   0   0   0   0   0   2   2   0   2   2   0   2   2   2   0   0   0   2   0   0   0   0   0   0   2   2   2   2   0   0   2   0   2   0   0   2   2   0   2   2   0   0   0   0   2   0   0   0   0   2   2   0   0   2   0   0   2   0   0   2   0   0   0   0   2   0   0   0   0   2   2   0   0   0   0   0   2   0   0   2   2   0   2   2   0   2   2   2   2   2   0   2   2   2   2   0   2   0   0   0   2   0   2   2   0   0   0   0   0   2   0   2   2   2   0   2   0
 MK-1-5                 0   0   2   2   0   2   0   2   2   2   2   0   2   0   2   0   2   2   0   2   0   0   0   2   2   2   0   0   2   2   0   2   0   2   2   2   0   2   2   2   0   2   2   2   0   2   0   2   0   2   0   2   0   0   2   2   0   2   0   0   0   0   0   0   2   2   0   0   2   0   0   2   2   0   0   2   0   0   2   2   0   0   0   0   0   0   0   2   0   2   0   0   2   0   2   2   2   0   0   0   2   0   0   0   0   0   0   2   2   2   2   0   0   2   0   2   0   0   2   2   0   2   2   0   0   0   0   2   0   2   0   0   2   0   0   0   2   0   0   2   0   2   2   0   0   0   0   2   0   0   2   2   2   2   0   0   0   2   0   2   0   0   2   2   0   2   2   0   2   2   2   2   2   0   0   2   2   2   0   0   0   0   0   2   0   0   2   0   0   0   0   0   2   2   2   0   2   0   2   0
 MK-1-6                 0   0   2   2   0   2   0   2   2   2   2   2   2   0   2   0   2   2   0   2   0   0   0   2   0   2   0   0   2   2   0   2   0   2   2   2   0   2   0   2   0   2   2   2   2   2   0   2   0   2   0   2   0   0   2   2   0   2   0   0   2   0   0   0   2   2   0   2   2   0   0   2   2   0   0   2   0   0   2   2   0   0   0   0   0   0   0   2   0   2   0   2   2   0   2   2   2   2   2   0   0   0   0   0   0   0   0   2   2   2   2   0   0   2   0   2   0   2   0   0   0   2   2   0   0   0   0   2   0   2   0   0   2   0   0   0   2   0   0   2   0   2   2   0   0   0   0   2   0   0   2   2   2   2   2   0   0   2   0   2   0   0   2   2   0   2   2   0   2   2   2   2   0   0   0   2   2   2   0   0   0   0   0   2   0   0   2   0   0   0   0   0   2   2   2   0   2   0   2   0
 MK-1-7                 0   0   2   2   2   2   0   2   2   2   2   2   2   0   2   0   2   2   2   0   0   0   0   2   0   2   0   0   2   2   0   2   0   2   2   2   0   2   0   2   0   2   2   2   2   2   0   2   0   2   0   0   0   0   2   2   0   2   0   0   2   0   0   0   2   2   0   2   2   0   0   0   2   0   0   2   2   0   2   0   0   0   0   0   0   0   0   2   0   2   0   2   2   0   2   2   2   2   2   0   2   2   2   0   0   0   0   2   2   2   2   0   0   2   0   2   0   2   0   0   0   2   2   0   0   0   0   2   0   0   0   2   2   0   0   0   2   0   0   2   0   2   2   0   0   0   0   2   0   0   2   2   2   2   2   0   0   2   0   2   0   0   2   2   0   2   2   0   2   2   0   2   0   0   0   2   2   2   0   0   0   0   0   2   0   0   2   0   0   0   0   0   2   2   2   2   2   0   2   0
 MK-1-8                 0   0   2   0   2   2   0   0   2   2   2   2   0   0   2   2   2   2   2   0   0   0   0   2   0   2   0   0   0   2   0   2   0   2   2   0   0   2   0   2   0   2   2   2   2   2   0   2   0   2   0   0   0   0   2   2   0   2   0   0   0   0   0   0   2   2   0   2   2   0   2   0   2   0   0   2   2   0   2   0   0   2   0   0   0   0   2   2   2   2   0   2   2   0   0   2   2   2   0   0   2   2   2   2   2   2   2   2   2   2   2   2   0   2   0   0   0   2   0   2   2   2   2   0   0   0   0   2   0   0   0   0   2   0   0   0   0   0   0   2   0   2   2   0   0   0   0   0   0   0   2   2   2   2   2   2   0   2   0   2   0   0   2   0   0   2   2   0   2   2   0   2   0   0   0   2   0   2   0   0   2   0   2   2   0   0   2   0   0   0   2   0   0   2   2   2   2   0   2   0
 MK-1-9                 0   0   2   0   2   2   0   0   2   2   2   2   2   0   2   0   2   0   0   0   0   0   0   2   0   2   0   0   0   2   0   2   0   2   2   0   0   2   0   2   0   2   2   2   2   0   0   2   0   2   0   0   0   0   2   2   0   2   0   0   0   2   0   0   2   2   2   0   2   0   2   0   2   0   0   2   2   0   2   0   2   2   0   0   0   0   2   2   2   2   0   2   2   0   0   2   2   2   0   0   2   2   2   2   2   2   2   2   2   0   2   2   0   2   0   0   0   2   0   2   2   2   2   0   0   0   0   2   0   0   2   0   2   0   0   0   0   0   0   2   0   2   0   0   0   0   0   2   0   0   2   0   2   2   2   2   0   0   0   0   2   0   2   0   0   2   2   0   2   2   0   2   0   0   0   2   0   2   0   0   0   0   2   2   0   0   2   0   0   0   2   0   0   2   2   2   2   0   0   0
 MK-1-10                2   0   2   0   2   0   0   0   2   2   2   2   2   0   2   2   2   2   0   0   0   0   0   2   0   2   0   0   0   2   0   2   0   2   2   0   0   0   0   2   0   2   2   2   2   0   0   2   0   0   0   0   2   0   2   2   0   2   0   0   0   2   0   0   2   2   2   0   2   0   2   0   2   0   0   2   2   0   2   0   2   2   2   0   0   0   2   0   2   0   0   2   2   2   0   0   2   2   0   2   2   2   2   2   2   2   2   2   2   0   2   2   0   2   0   0   0   2   0   2   2   2   2   2   0   0   0   0   0   0   2   0   2   0   0   0   0   2   0   0   0   2   0   0   0   0   2   0   0   0   2   0   2   0   2   2   0   2   2   0   2   0   2   0   0   2   2   0   2   2   0   2   0   0   0   2   0   2   0   0   0   0   2   2   0   0   2   2   0   0   2   0   2   2   2   2   2   0   0   0
 MK-1-11                2   0   2   0   2   0   0   0   2   2   2   2   2   0   2   2   2   2   0   0   0   0   0   2   0   2   0   0   0   2   0   2   0   2   2   0   0   0   0   2   0   2   2   2   2   0   0   2   0   0   0   0   2   0   2   2   0   2   0   0   0   2   0   0   2   2   2   0   2   0   0   0   2   0   0   2   2   0   2   0   2   2   2   0   0   0   2   0   2   0   0   2   2   2   0   0   2   2   2   2   2   2   2   2   2   2   0   2   2   0   2   2   0   2   0   0   0   2   0   0   2   2   2   2   0   0   0   2   0   0   2   0   2   0   0   0   0   2   0   0   0   2   2   0   0   0   2   0   0   0   2   0   2   0   2   2   0   2   2   0   2   0   2   0   0   2   2   0   2   2   0   0   0   0   0   2   0   2   0   2   2   0   2   2   0   0   2   2   0   0   2   2   2   2   0   2   2   0   2   0
 MK-1-12                2   0   2   0   2   0   0   0   0   2   2   2   2   0   2   2   2   2   0   0   0   0   0   2   0   2   0   0   0   2   0   2   0   2   2   0   0   0   0   2   0   2   2   2   2   0   0   2   0   0   0   0   0   0   2   2   0   2   0   0   0   2   0   0   2   2   2   0   2   0   0   0   2   0   0   2   0   0   2   0   2   0   0   0   0   0   0   0   2   0   0   2   2   2   0   0   2   2   2   2   2   2   2   2   2   2   0   0   2   0   2   2   0   2   0   0   0   2   0   0   2   2   2   2   0   0   0   2   0   0   2   0   0   0   0   0   0   2   0   0   0   2   2   0   0   0   2   0   0   0   2   0   0   0   2   2   0   2   2   0   0   0   2   0   0   2   2   0   2   2   0   2   2   0   0   2   2   2   2   0   2   0   2   2   0   0   2   2   0   0   0   2   2   2   0   2   2   0   2   0
 MK-1-13                2   0   2   0   2   0   0   0   2   0   0   2   2   0   2   2   0   2   0   0   0   0   0   2   0   2   0   0   0   2   2   2   0   2   2   0   0   0   0   2   2   0   2   2   2   0   0   0   0   0   2   0   0   0   2   2   0   2   0   0   0   2   0   0   2   2   2   0   2   0   0   0   2   0   0   2   0   0   2   0   0   0   0   2   0   0   0   0   2   0   0   2   2   2   0   0   0   2   2   2   2   2   2   2   2   2   0   0   0   0   2   2   0   2   2   0   0   2   0   0   0   2   2   2   0   0   0   2   0   0   2   0   0   0   0   0   2   2   0   0   0   0   2   0   0   0   2   0   0   0   2   0   0   0   2   2   0   2   2   0   0   0   2   0   0   2   2   0   2   2   0   2   2   0   0   2   2   2   2   0   2   0   2   2   0   0   2   2   0   0   0   2   0   2   0   2   2   0   0   0
 MK-1-14                2   0   2   0   2   0   0   0   2   0   0   2   2   0   2   2   0   2   0   0   0   0   0   2   0   2   0   0   2   2   2   2   2   0   2   0   0   0   0   2   2   0   2   2   2   0   0   0   0   0   0   0   0   0   2   2   2   2   0   0   0   0   0   0   2   2   2   0   2   0   0   0   2   0   0   2   0   0   2   0   0   0   0   2   0   0   0   0   2   0   0   2   2   2   0   0   0   2   2   2   2   2   2   2   2   2   2   0   0   0   2   0   0   2   0   0   0   2   0   0   0   2   2   2   2   0   0   2   0   0   2   0   0   0   0   2   2   2   0   0   0   0   2   0   2   0   2   0   0   0   2   0   0   0   2   0   0   2   2   0   0   0   2   0   0   2   2   0   2   2   0   2   2   0   0   2   2   2   2   2   2   0   2   2   0   0   2   2   0   0   0   2   0   2   0   2   2   0   0   0
 MK-1-15                2   0   2   0   2   0   0   2   2   2   2   2   2   0   2   2   0   2   0   0   0   0   0   2   0   2   0   0   2   0   2   2   2   0   2   0   2   0   0   2   2   0   2   2   2   0   0   0   0   2   0   0   0   0   2   2   2   2   0   0   2   0   0   0   2   2   2   0   2   0   0   0   2   0   0   2   0   0   2   0   0   0   0   2   0   0   0   0   2   0   2   2   2   2   0   0   0   2   2   2   2   2   2   2   2   2   2   0   0   0   2   0   0   2   0   0   0   0   0   0   0   2   2   2   2   0   0   2   0   0   2   0   0   0   2   2   2   2   0   0   0   0   2   0   2   0   2   0   0   0   2   0   0   0   2   0   2   2   2   0   0   0   0   0   0   2   2   0   2   0   0   2   2   0   0   2   2   2   0   2   2   0   2   2   0   0   2   2   0   0   2   2   0   2   0   2   2   0   0   2
 MK-1-16                2   0   2   0   2   0   0   2   2   2   2   2   2   0   2   0   0   2   0   0   0   0   0   2   0   2   0   0   2   0   2   2   2   0   2   0   2   0   0   2   2   0   2   2   2   2   0   0   0   2   0   2   0   0   2   2   2   2   0   0   2   0   0   0   2   0   2   0   2   0   0   0   2   0   0   2   0   0   2   0   0   0   0   2   0   0   0   0   2   0   2   2   2   2   0   0   0   2   2   0   2   2   2   2   2   2   2   0   0   0   2   0   0   2   0   0   2   2   0   0   0   2   2   2   2   2   0   2   0   0   2   0   0   0   0   2   2   2   0   0   0   0   0   0   2   0   2   0   0   0   0   0   0   0   2   0   2   2   2   0   0   0   0   0   0   2   2   0   2   0   0   2   2   0   0   2   2   2   0   2   2   0   2   2   0   2   2   2   0   0   2   2   0   2   0   0   2   0   0   2
 MK-2-1                 0   0   2   0   0   2   2   0   2   0   2   2   2   0   2   0   0   0   2   0   0   0   0   2   2   2   2   2   2   2   2   2   0   0   2   2   2   2   2   0   0   2   2   2   0   0   2   2   2   0   0   0   2   0   0   2   2   0   2   0   0   2   0   0   2   0   2   0   0   0   2   2   0   0   2   0   2   2   2   0   2   2   0   2   0   0   2   0   0   0   2   2   0   0   0   0   0   2   2   0   0   2   2   0   0   0   2   2   0   2   2   2   0   0   2   0   2   2   2   2   2   0   2   2   0   2   0   2   2   0   0   2   2   2   0   2   2   2   2   0   2   2   0   0   0   0   2   0   0   0   2   2   2   0   2   0   0   2   0   0   0   2   2   2   0   2   2   0   2   2   0   0   2   0   0   0   2   2   2   2   2   0   0   0   0   2   0   2   0   0   2   2   2   0   2   2   2   2   0   0
 MK-2-2                 0   0   2   2   0   2   2   0   2   0   2   2   2   0   0   0   0   0   2   0   0   0   0   2   2   2   0   2   2   2   2   0   0   0   2   2   2   2   2   0   0   2   2   2   0   2   2   2   2   0   0   0   2   0   0   2   0   0   2   0   0   2   0   2   2   0   2   0   0   0   0   2   0   0   2   0   2   2   2   0   2   2   0   2   0   0   2   0   0   0   2   2   0   0   0   0   0   2   2   0   0   0   2   0   0   0   2   2   0   2   2   2   0   0   2   0   2   2   2   2   2   0   2   2   0   0   0   2   2   0   0   2   2   2   0   2   2   2   2   0   2   2   0   0   0   0   2   0   0   0   2   2   2   0   2   0   0   2   0   0   0   2   2   2   0   2   2   0   2   2   0   0   2   0   0   0   2   2   2   2   2   0   0   0   0   2   0   2   0   0   2   0   2   0   2   2   2   2   0   0
 MK-2-3                 0   0   2   2   0   2   0   0   2   0   2   2   2   0   0   0   0   0   2   0   0   0   0   2   2   2   0   2   2   2   2   0   0   0   2   2   2   2   2   0   0   2   2   2   2   2   2   2   0   0   0   0   2   0   0   2   0   0   2   0   0   2   0   2   2   0   2   0   0   0   0   2   0   0   2   0   2   0   0   0   2   2   0   2   0   0   2   0   0   0   2   2   0   2   0   0   0   2   2   0   0   0   2   0   0   0   2   2   0   2   2   0   0   0   2   2   2   2   2   2   2   0   2   2   0   2   0   2   2   0   0   2   2   2   0   2   2   2   2   2   2   2   0   0   0   0   2   0   0   0   2   2   2   0   2   0   0   2   0   0   0   2   2   0   0   0   2   0   2   2   2   0   2   0   0   0   2   2   2   2   2   0   0   0   2   2   0   2   0   0   2   2   2   0   2   2   2   2   0   0
 MK-2-4                 2   0   2   2   0   2   0   2   2   0   2   2   2   0   0   0   0   0   2   0   0   0   0   2   2   2   0   2   2   2   2   0   0   0   2   2   2   2   2   0   0   2   2   2   2   2   0   2   0   0   0   0   2   2   0   2   0   0   2   0   0   0   0   0   2   0   2   0   0   0   0   2   0   0   2   0   2   0   0   0   2   2   0   2   0   0   2   0   0   0   2   2   0   2   0   0   0   2   2   0   0   0   2   0   0   0   2   2   0   2   2   0   0   0   2   2   2   2   2   2   2   0   0   2   2   2   2   2   2   0   0   2   2   2   0   2   2   2   2   2   2   2   0   0   0   0   2   0   0   0   2   2   2   0   2   2   0   2   0   0   0   2   2   0   2   0   2   0   2   2   2   0   2   0   0   0   2   2   2   2   2   0   0   0   2   2   0   2   0   0   2   2   2   0   2   2   2   2   0   2
 MK-2-5                 2   0   2   2   0   2   2   2   2   0   2   0   2   0   0   0   0   0   2   0   0   0   0   2   2   2   0   2   2   2   2   0   0   0   2   2   2   2   2   0   0   2   2   2   2   0   0   2   0   0   0   0   2   2   0   2   0   0   2   0   0   0   0   0   2   0   2   0   0   0   0   0   0   0   2   0   2   0   0   0   2   2   2   2   0   0   2   0   0   0   2   2   0   2   0   0   0   0   2   0   2   0   2   0   0   0   0   2   0   0   2   0   0   0   2   2   2   0   2   2   2   0   0   2   2   0   2   2   2   0   0   2   2   2   0   2   2   2   2   2   2   2   0   0   2   0   2   0   0   0   2   2   2   0   2   2   0   2   0   2   0   2   2   0   2   0   2   0   2   2   2   0   2   0   0   0   2   2   2   2   2   0   0   0   2   2   0   2   0   0   2   0   2   2   2   2   2   2   0   2
 MK-2-6                 2   0   0   2   0   0   2   2   2   0   2   0   2   0   0   0   0   0   0   2   0   2   0   0   2   2   0   2   2   0   2   0   0   0   2   2   2   2   2   0   0   2   2   0   2   0   0   2   0   0   0   0   2   2   0   2   0   0   2   2   0   2   0   0   2   0   2   0   0   0   2   0   2   0   2   0   2   0   0   0   2   2   2   0   0   0   2   0   0   0   0   2   2   2   0   0   0   0   2   0   2   0   2   0   0   0   2   2   0   0   2   0   0   0   2   2   2   0   2   2   2   0   0   2   2   0   2   2   2   0   0   2   2   2   0   2   2   2   2   2   2   2   0   0   2   0   2   0   0   0   0   2   2   0   2   2   0   2   0   2   0   2   2   0   2   0   2   0   2   2   2   0   2   0   0   0   2   2   2   2   2   0   0   0   2   2   0   2   0   0   2   0   2   2   2   2   2   2   0   2
 MK-2-7                 2   2   0   2   0   0   2   2   2   0   2   0   2   0   0   0   0   0   2   0   0   2   0   0   2   2   0   2   2   0   0   2   2   0   2   2   2   2   2   0   0   2   2   2   2   0   0   2   0   0   0   0   0   2   0   2   2   0   2   2   0   2   0   0   2   0   2   0   0   0   2   0   2   0   2   0   2   0   0   0   2   2   2   0   0   0   2   0   0   0   0   2   2   2   0   0   0   2   0   0   0   0   2   0   0   2   2   2   2   0   2   0   0   0   2   2   2   0   2   2   2   0   0   2   2   0   2   2   2   0   0   2   2   2   0   2   2   2   2   2   2   2   2   2   2   0   2   0   0   0   0   2   2   0   2   2   0   2   0   2   0   2   2   0   2   0   2   0   2   2   2   0   2   0   0   2   2   2   2   0   2   0   0   0   2   2   0   2   0   2   2   0   0   2   2   0   2   0   0   2
 MK-2-8                 2   2   0   2   0   0   2   2   2   0   2   0   2   0   0   0   0   0   2   2   0   2   0   0   2   2   0   2   2   0   0   2   2   0   2   2   2   2   2   0   0   2   2   2   2   0   0   2   0   0   0   0   0   2   0   2   2   0   2   2   0   2   0   0   2   0   2   0   0   0   2   0   2   0   2   0   2   0   0   0   2   2   2   0   0   0   2   0   0   0   0   2   0   2   0   0   0   0   2   0   0   0   2   0   0   2   2   2   2   0   2   2   2   0   2   2   2   0   2   2   2   0   0   2   2   2   2   2   2   0   0   2   2   2   0   2   2   2   2   2   0   2   2   2   2   0   2   0   0   0   2   2   0   0   2   2   0   2   0   0   0   0   2   0   2   2   2   0   0   2   2   0   2   0   2   2   2   2   2   0   2   0   0   0   2   2   0   2   0   2   2   0   0   2   2   0   2   0   2   2
 MK-2-9                 2   2   0   2   0   0   2   2   2   0   2   0   2   0   0   0   0   0   2   2   0   2   2   0   2   2   0   2   2   0   0   2   2   0   2   2   2   2   2   0   0   2   2   2   2   2   0   2   2   0   0   0   0   2   0   2   2   0   2   2   0   0   2   0   2   0   2   0   0   0   2   0   2   0   2   0   2   0   0   0   2   2   0   0   0   0   2   0   0   0   0   2   0   2   2   0   0   0   2   0   0   0   2   0   0   2   2   2   2   0   2   2   2   0   2   2   2   0   2   2   2   0   0   2   2   2   2   2   2   0   0   2   2   0   0   2   2   2   2   2   0   2   2   2   2   0   2   2   0   0   2   2   0   2   2   2   0   2   0   2   0   0   2   0   2   2   2   0   0   2   2   0   2   0   2   2   2   2   2   0   2   0   0   0   2   2   0   2   0   2   2   0   0   2   2   0   2   0   2   2
 MK-2-10                2   2   0   2   0   0   2   2   2   0   2   0   2   0   0   2   0   0   2   2   0   2   2   0   2   2   0   2   2   0   0   2   2   0   2   2   2   0   2   0   0   2   2   0   2   2   0   2   2   0   0   0   0   2   0   2   2   0   2   2   0   0   2   0   2   0   2   0   0   0   0   0   2   0   2   0   2   2   0   2   2   2   0   0   0   0   2   0   2   0   0   2   0   2   2   0   0   0   2   0   0   0   2   0   0   2   2   2   2   0   2   2   2   0   2   2   2   0   2   2   2   0   0   2   2   2   2   2   2   0   0   2   2   0   0   2   2   2   2   2   0   2   2   2   2   0   2   0   0   0   2   0   0   2   2   2   0   2   0   2   0   0   2   0   2   2   2   0   0   2   2   0   2   0   2   2   0   2   2   2   2   0   0   0   2   2   0   2   0   2   2   0   0   2   2   0   2   0   2   2
 MK-2-11                2   2   0   2   0   0   0   2   2   0   2   0   2   0   0   2   0   0   2   0   0   2   2   0   2   2   0   2   2   0   0   2   2   0   2   2   2   0   2   0   0   2   2   0   2   2   0   2   2   0   2   0   0   2   0   2   2   0   0   2   0   0   2   2   2   0   2   0   0   0   2   0   2   0   2   0   2   2   0   2   2   2   0   0   0   0   2   0   2   0   0   2   0   2   2   0   0   0   2   0   0   0   2   0   0   2   2   2   2   0   2   2   2   0   2   2   2   0   0   2   2   0   0   2   2   2   2   2   2   0   0   2   2   0   0   2   2   2   2   2   0   2   2   0   2   0   0   0   0   0   2   0   0   2   2   2   0   2   0   2   0   0   2   0   2   2   2   0   0   0   2   0   2   0   2   0   2   2   2   2   2   0   0   0   2   2   0   0   0   2   2   0   0   2   2   0   2   0   2   2
 MK-2-12                2   2   0   2   0   0   0   2   2   0   2   0   2   0   0   2   0   0   2   0   0   2   2   0   2   2   0   2   2   0   0   2   2   2   2   2   2   0   2   0   0   2   2   0   2   2   0   2   2   0   2   0   0   2   0   0   0   0   2   2   0   0   2   2   2   0   2   0   0   0   2   0   2   0   2   0   2   2   0   2   0   2   0   2   0   0   2   0   2   0   0   2   2   2   2   2   0   0   2   0   0   0   2   0   0   2   2   0   2   0   2   2   2   0   2   2   2   0   0   2   2   0   0   2   2   2   2   2   2   0   0   2   2   0   0   0   2   2   2   2   2   2   2   0   2   0   0   0   0   0   2   0   0   2   2   2   0   2   2   2   0   0   2   0   2   2   2   2   0   2   2   0   2   0   2   0   2   0   2   2   2   0   0   0   2   2   0   0   0   0   2   0   0   2   2   0   2   0   2   2
 MK-2-13                2   2   0   2   0   0   0   0   2   2   0   0   2   0   0   2   0   0   2   0   0   2   2   0   2   2   0   2   2   0   0   2   2   2   2   2   2   0   0   0   0   2   2   0   2   2   0   2   0   0   2   0   0   2   0   0   0   0   2   2   0   0   2   2   2   0   2   0   0   2   0   0   2   0   2   0   2   2   2   0   0   2   0   2   0   0   2   0   2   0   0   2   0   2   2   0   0   0   2   0   0   0   2   0   0   2   2   0   2   0   2   2   2   0   2   2   2   0   0   2   0   0   0   0   2   0   2   2   2   0   0   2   2   0   0   0   2   0   2   2   2   2   2   0   2   0   0   0   0   0   2   2   0   2   2   2   0   2   0   2   0   0   2   0   0   2   2   2   0   0   2   2   2   2   2   2   0   2   2   2   2   2   2   0   2   2   2   0   0   0   2   0   2   2   2   0   2   0   2   2
 MK-2-14                2   0   0   2   0   0   0   0   0   2   0   0   2   0   0   2   2   0   2   0   0   2   2   0   2   2   0   2   2   0   0   2   2   2   2   2   2   0   0   0   0   2   2   2   2   2   0   2   0   0   2   0   2   0   0   0   0   2   2   2   0   0   2   2   2   0   2   0   0   2   0   0   2   0   2   0   2   2   2   0   0   0   0   2   0   0   2   0   2   0   0   2   0   2   2   0   0   2   2   0   0   0   2   0   0   2   2   0   2   0   2   2   0   0   2   2   2   2   0   2   0   0   0   0   2   0   2   2   2   0   0   0   2   2   0   0   2   0   2   2   2   2   2   0   2   0   0   0   0   0   2   2   0   2   2   2   0   2   0   2   0   0   0   0   0   2   2   2   0   2   2   2   2   2   2   2   0   2   2   2   2   2   2   0   2   2   2   0   2   2   2   0   2   2   2   0   2   0   2   2
 MK-2-15                2   0   0   2   0   0   0   0   0   2   2   0   0   0   0   0   2   0   2   0   0   0   2   0   2   2   0   0   2   2   2   2   0   2   2   2   2   0   0   0   0   2   2   2   2   2   0   2   0   0   2   0   2   2   0   0   0   2   2   2   0   0   2   2   2   0   2   0   2   2   0   0   2   0   2   0   2   2   2   0   0   0   0   2   0   0   2   0   2   0   0   2   0   2   0   0   0   2   2   0   0   0   2   2   0   2   2   0   0   0   2   0   0   0   2   2   2   2   2   2   0   0   0   0   2   0   2   2   2   0   0   0   2   2   0   0   2   2   2   0   2   2   2   0   2   0   0   0   0   0   0   2   0   2   2   2   0   2   0   0   0   0   0   0   0   2   2   2   0   2   2   2   2   2   2   2   0   2   0   0   2   2   0   0   2   2   2   0   2   2   2   0   2   2   2   0   2   0   0   2
 MK-2-16                2   0   2   2   0   0   0   0   0   2   2   0   0   0   0   0   2   0   2   0   2   0   0   2   2   2   0   0   2   2   2   2   0   2   2   2   2   0   0   0   0   2   2   2   0   2   0   2   0   0   2   0   2   2   0   0   0   0   2   2   0   0   2   2   2   2   2   0   2   2   0   0   2   0   2   0   2   2   2   0   0   0   0   2   0   0   2   0   2   0   0   2   0   2   0   2   0   2   2   0   0   0   2   2   0   0   2   2   0   0   2   0   2   0   2   2   2   2   2   2   0   0   0   0   2   0   0   2   2   0   0   0   2   2   0   0   2   0   2   0   2   2   2   0   2   0   0   0   0   0   0   2   0   2   2   2   0   2   0   0   0   0   0   0   0   2   2   2   2   2   2   2   2   2   2   0   0   2   0   0   2   2   0   0   2   2   2   0   2   2   2   0   2   2   2   0   2   0   0   2
 MK-3-1                 0   0   2   0   2   2   2   0   2   2   2   0   2   2   2   0   0   2   0   0   2   0   0   0   0   2   0   0   2   2   2   0   2   2   2   2   0   2   2   2   2   2   2   2   0   0   2   2   0   2   0   0   0   2   0   0   0   0   0   0   0   2   0   0   2   2   0   0   2   2   0   0   2   2   0   2   2   2   0   0   0   0   2   0   2   2   0   0   2   2   2   0   0   0   2   0   0   0   0   2   2   0   2   2   2   0   2   2   2   0   0   0   0   0   2   2   0   2   2   0   0   2   2   0   2   2   0   2   2   2   0   0   2   2   0   0   2   0   0   0   0   2   0   2   0   2   0   2   2   2   2   0   2   0   0   0   0   0   2   0   0   0   0   0   0   2   0   2   2   2   0   0   2   2   2   2   0   2   0   0   2   0   0   0   2   0   0   0   2   0   2   2   2   2   0   2   0   2   0   0
 MK-3-2                 0   0   2   0   2   2   2   0   2   2   2   0   2   2   2   0   0   2   0   0   2   2   0   0   0   0   0   0   2   2   2   2   2   2   0   2   0   2   2   2   2   2   2   2   0   0   2   0   0   2   0   0   0   2   0   0   0   0   0   0   0   2   0   2   2   2   0   0   0   2   0   0   2   0   0   2   0   2   0   0   0   0   2   0   2   2   0   0   2   2   2   0   0   2   2   0   2   0   0   2   2   2   2   2   2   0   2   2   0   0   0   0   0   0   2   0   2   2   2   0   0   0   2   0   2   2   0   2   2   2   0   0   2   2   0   0   2   2   0   0   0   2   0   2   0   2   0   2   2   2   2   2   2   0   0   0   0   0   2   0   2   0   0   2   0   2   0   2   2   2   2   0   2   2   2   2   0   2   0   2   2   0   0   0   2   0   0   0   2   2   2   2   2   2   0   2   0   2   0   0
 MK-3-3                 0   0   2   0   2   2   2   0   2   2   2   0   2   2   2   0   0   2   0   0   0   2   0   0   0   0   0   0   2   0   2   2   2   0   0   2   0   2   2   2   2   0   2   2   0   0   2   0   0   2   0   0   2   2   0   0   0   0   0   0   0   2   0   2   2   2   0   0   0   2   2   0   2   0   0   2   0   2   0   0   0   0   2   0   2   2   0   0   2   2   2   0   2   2   2   0   2   0   0   2   2   2   0   2   2   0   2   2   2   0   0   0   0   0   0   0   2   2   2   0   0   0   2   0   2   2   0   2   0   2   0   0   2   2   0   0   2   2   0   0   0   2   0   2   2   2   0   2   2   2   2   2   2   0   0   0   0   0   0   0   2   0   0   2   0   2   2   2   2   2   2   0   2   2   2   0   2   2   2   2   2   0   0   0   2   0   0   0   2   2   2   2   2   2   0   2   0   2   0   0
 MK-3-4                 0   0   2   0   2   2   2   0   2   2   2   0   2   2   2   0   0   2   0   2   0   2   0   0   2   0   0   0   2   0   2   2   2   0   0   2   0   2   2   2   2   0   2   2   0   0   2   2   0   2   0   0   0   2   0   0   2   0   0   0   0   0   0   2   2   2   0   0   0   2   2   0   2   0   0   2   0   2   2   0   0   0   2   0   2   2   2   0   2   2   2   2   2   2   2   0   0   2   0   2   2   2   0   2   2   0   2   2   2   0   0   0   0   0   0   0   2   2   2   0   0   0   0   0   2   2   0   2   0   2   0   0   2   2   0   0   2   2   0   2   2   2   0   2   2   2   0   2   2   2   2   2   2   2   0   0   2   0   0   0   2   2   0   2   0   2   2   2   2   2   2   0   2   2   2   0   2   2   2   2   2   0   0   0   2   0   0   0   2   2   2   2   2   2   0   2   0   2   0   0
 MK-3-5                 2   0   2   0   2   2   2   0   0   0   2   0   2   2   2   0   0   2   0   2   0   2   0   0   2   0   0   0   2   0   2   2   2   0   0   2   0   2   2   2   2   0   0   2   0   0   2   2   0   2   0   2   0   2   0   0   2   0   0   0   0   0   2   2   2   2   0   0   0   2   2   0   2   2   0   2   0   2   2   2   0   0   0   0   2   2   2   0   2   2   2   2   2   2   2   0   0   2   2   2   2   2   0   2   2   0   2   2   2   0   0   0   0   0   0   2   2   2   2   0   0   0   0   0   2   2   0   2   0   2   0   0   0   2   0   0   2   2   0   0   2   2   0   2   2   2   0   2   2   0   2   2   2   2   0   0   2   0   0   2   2   2   0   2   0   0   2   2   2   2   0   0   2   2   2   0   2   2   2   2   2   0   0   0   2   0   0   0   2   2   2   2   2   0   0   2   0   2   0   0
 MK-3-6                 2   0   0   0   2   2   2   0   0   0   2   0   2   2   2   0   0   2   0   2   0   2   0   0   2   0   0   0   2   0   2   0   2   0   0   2   0   2   2   2   2   0   0   2   0   0   2   2   0   2   0   2   0   2   2   0   2   0   0   0   0   0   2   2   2   2   0   0   0   2   2   0   2   2   0   2   0   2   2   2   0   0   0   0   2   2   2   0   2   0   2   2   2   2   2   0   0   2   2   2   2   2   2   0   2   0   2   2   2   0   0   0   0   0   2   2   2   2   2   2   0   0   0   0   2   2   0   2   0   0   0   0   0   2   0   0   2   2   0   0   2   2   2   2   2   2   0   0   0   0   2   2   2   2   0   0   2   0   0   2   2   0   0   2   0   0   2   2   2   2   0   0   2   2   2   0   2   0   2   0   2   0   0   2   0   0   0   0   2   2   2   2   2   0   0   2   0   2   0   0
 MK-3-7                 2   0   0   0   2   2   2   0   0   0   2   0   0   2   2   0   0   2   0   2   0   2   0   0   2   0   2   2   0   0   2   0   2   0   2   2   0   2   0   2   2   0   0   2   0   0   2   0   0   2   0   2   0   0   2   0   2   2   0   0   0   0   2   2   2   2   0   0   0   2   2   0   2   0   0   0   0   2   2   2   0   0   0   0   2   2   2   0   2   0   2   2   2   2   2   0   0   0   2   2   2   2   2   0   0   0   2   2   2   0   2   0   2   0   2   2   2   2   2   2   0   0   0   0   2   2   0   2   0   0   0   0   2   2   0   0   2   2   0   0   2   2   2   2   2   2   2   0   0   2   2   2   2   2   0   0   2   0   0   2   0   2   0   2   0   0   2   2   2   2   0   0   2   2   2   0   2   0   2   0   2   0   0   2   0   0   2   0   2   2   2   2   2   0   0   2   0   2   0   0
 MK-3-8                 2   0   0   0   2   2   2   0   0   0   2   0   0   0   2   0   0   2   0   2   0   0   2   0   2   0   2   2   0   0   2   0   2   0   2   2   0   2   0   0   2   0   0   2   0   0   2   0   0   0   0   2   0   0   2   0   2   2   2   0   0   0   2   2   2   2   0   0   0   2   2   0   2   0   0   0   0   2   2   2   0   0   0   0   2   2   2   0   2   0   2   0   2   2   2   0   0   0   2   2   2   2   2   0   0   0   2   2   2   0   2   0   2   2   2   2   2   2   2   2   0   2   0   0   2   2   0   2   0   0   0   0   2   0   0   0   2   0   0   0   2   2   2   2   2   2   2   0   0   2   2   2   2   2   0   0   2   0   0   2   0   2   0   2   2   0   0   2   2   2   0   0   2   2   2   0   0   0   2   0   2   0   0   2   0   0   2   0   2   2   2   2   2   0   0   2   0   2   0   0
 MK-3-9                 2   0   0   0   2   2   2   0   0   0   2   0   0   0   2   0   0   2   0   0   0   0   0   0   2   0   2   2   0   0   0   0   2   0   2   2   2   2   0   0   2   0   0   2   0   0   2   0   0   0   0   2   0   0   2   0   2   2   2   0   0   0   2   2   2   2   0   0   0   2   2   0   2   0   0   0   0   0   2   0   0   0   2   0   2   2   2   0   2   0   2   0   2   2   2   0   0   0   2   2   2   2   2   0   0   0   2   2   2   0   2   2   2   2   2   2   2   2   2   2   0   2   0   0   2   2   0   2   0   0   0   0   2   0   0   0   0   0   0   0   2   2   2   2   0   2   2   2   2   2   2   2   2   2   0   0   2   0   0   2   0   2   0   2   2   0   0   2   2   2   0   0   2   2   2   0   0   0   2   0   2   0   0   2   0   0   2   0   2   2   2   2   2   0   0   2   0   2   0   0
 MK-3-10                2   0   0   0   2   2   0   0   0   0   2   0   0   2   2   0   0   2   0   0   0   0   0   0   2   0   2   0   0   0   0   0   2   0   2   2   2   2   0   0   2   0   0   0   0   0   0   0   2   0   0   2   0   0   2   0   2   2   2   0   0   0   2   2   2   2   0   0   0   2   2   0   2   0   0   0   0   0   2   0   0   2   2   0   2   2   2   0   2   0   2   0   2   2   2   0   0   0   2   2   2   2   2   0   0   0   2   2   2   0   2   2   0   2   2   2   2   2   2   2   0   2   0   0   2   2   0   2   0   0   0   0   2   0   0   0   0   0   0   0   2   2   2   2   2   0   2   0   2   2   2   2   2   0   0   0   2   0   0   0   0   2   0   2   2   0   0   2   2   2   0   0   2   2   2   0   0   0   2   0   2   0   0   2   0   0   2   0   2   2   2   2   2   0   2   2   0   2   0   0
 MK-3-11                2   0   0   0   0   2   0   0   0   2   2   0   0   2   2   0   2   2   0   0   0   0   0   0   2   0   0   0   0   0   0   2   0   0   0   2   2   2   0   0   2   0   0   2   0   0   0   0   2   0   0   2   0   0   2   0   2   2   0   0   0   0   2   2   2   2   0   0   0   2   2   2   2   0   0   0   0   0   2   0   2   2   2   0   2   2   2   0   2   0   2   0   2   2   2   0   0   0   0   2   2   2   2   0   0   0   2   2   2   0   2   2   0   0   2   2   2   2   2   2   0   2   0   0   2   2   2   2   0   0   0   0   2   0   0   0   0   0   0   0   2   2   2   2   2   2   2   0   2   2   0   2   2   0   0   0   0   0   0   2   0   2   0   2   2   0   0   2   2   2   0   0   2   2   2   0   0   0   2   0   2   0   0   2   0   0   2   0   2   2   2   2   0   0   2   2   0   2   0   0
 MK-3-12                2   0   0   0   0   2   0   0   0   2   2   0   0   0   2   0   2   2   0   2   2   0   0   0   2   0   0   0   0   0   0   2   0   0   0   2   2   2   0   0   2   0   2   2   0   0   0   0   2   2   0   2   0   0   2   0   2   2   0   0   0   0   2   2   2   2   0   0   0   2   2   2   2   0   2   0   0   0   2   0   2   2   2   0   2   2   2   0   0   0   2   0   2   2   2   0   0   0   0   2   0   0   2   0   0   0   2   2   0   0   2   2   0   0   2   2   0   2   0   0   0   2   0   0   2   2   2   2   0   0   0   2   2   2   0   0   0   0   0   0   2   2   2   2   2   2   2   0   2   2   0   2   2   0   0   0   0   0   0   2   0   2   0   0   2   0   2   2   2   2   2   0   2   2   2   0   0   0   2   0   2   0   0   2   0   0   2   0   2   2   2   2   0   0   2   2   0   2   0   0
 MK-3-13                2   0   0   0   0   2   0   0   0   2   2   2   0   0   2   0   2   2   0   2   0   0   0   0   2   0   0   0   0   0   0   0   0   0   2   2   2   2   0   0   2   0   2   2   0   0   0   0   2   2   0   2   0   0   2   0   2   2   0   0   0   0   2   2   2   2   0   0   0   2   2   2   2   0   2   0   0   0   2   0   0   2   2   0   2   2   2   0   0   0   2   0   2   2   2   0   0   0   0   2   0   0   2   0   0   0   0   2   2   0   2   2   0   0   2   2   0   0   0   0   0   2   0   0   0   2   2   0   2   2   2   2   2   2   0   0   0   0   0   2   2   2   2   2   0   0   2   0   0   2   0   2   2   0   0   0   0   0   0   2   2   2   0   0   2   2   2   2   2   2   2   0   2   2   2   0   0   0   2   0   2   0   0   2   2   0   2   0   0   2   2   2   0   0   2   2   0   0   0   0
 MK-3-14                2   2   0   0   0   2   2   0   0   2   2   2   2   0   2   0   2   2   0   2   0   0   0   0   2   0   0   0   0   0   0   0   0   0   2   2   2   2   0   0   2   0   2   2   0   0   0   0   2   2   0   2   2   0   2   0   2   2   0   0   0   0   2   2   2   2   2   0   0   2   0   2   2   0   2   0   0   0   2   2   0   2   2   0   2   2   2   2   2   0   0   0   2   0   2   0   0   0   0   2   0   0   2   0   0   2   2   2   2   0   2   2   0   0   2   2   0   0   0   0   0   2   0   0   0   0   2   0   2   2   2   2   2   2   0   0   2   0   0   2   2   2   2   2   0   0   2   0   0   2   0   2   2   0   2   0   0   0   0   2   0   2   0   0   2   2   2   2   2   2   2   0   2   2   2   0   0   2   2   0   2   0   0   2   0   0   2   0   0   0   2   2   2   0   2   2   0   0   0   0
 MK-3-15                0   0   0   0   2   2   2   0   0   2   2   2   2   0   0   0   2   2   0   2   0   0   0   0   2   0   0   0   0   0   0   0   0   0   2   2   2   2   2   0   2   0   0   2   0   2   0   2   2   2   0   2   2   2   2   0   2   0   0   0   0   0   2   2   2   2   2   0   0   2   0   2   2   0   2   0   0   0   2   2   0   2   2   0   2   2   0   2   2   0   0   0   2   0   2   0   0   0   0   2   0   2   2   0   0   2   2   2   2   0   2   2   0   0   2   2   0   0   0   0   0   2   0   0   0   0   2   0   2   2   2   2   2   2   0   0   0   0   0   2   2   2   2   2   0   0   0   0   0   2   0   2   2   0   2   0   0   0   0   2   2   2   2   0   2   2   2   2   2   2   2   0   2   2   2   0   0   2   2   0   2   0   0   2   0   0   2   0   2   0   2   2   2   0   2   2   0   0   0   0
 MK-3-16                0   2   2   0   2   0   2   0   0   2   2   2   2   0   0   0   2   2   0   2   0   0   0   0   0   0   0   0   2   0   2   0   0   0   2   2   2   2   2   0   2   0   0   2   2   2   0   2   2   2   0   2   2   2   2   0   2   0   2   0   0   0   0   0   2   2   2   0   0   2   0   2   2   0   2   0   0   0   2   2   0   2   2   0   2   2   0   2   2   0   0   0   2   0   2   0   0   0   0   2   0   2   2   0   0   2   2   2   2   0   2   2   0   0   0   2   0   0   0   0   0   2   0   0   0   0   2   0   0   2   2   2   0   2   2   0   0   0   0   2   2   0   2   2   0   0   0   2   0   2   0   0   2   0   2   0   0   0   0   2   2   2   2   0   2   2   2   2   2   2   2   0   2   2   2   0   0   2   2   0   2   2   0   2   0   0   2   0   2   0   2   0   2   0   2   2   0   0   0   0
 MK-4-1                 0   0   0   0   0   2   0   2   0   2   0   2   0   0   0   0   2   0   0   2   2   0   2   2   2   0   0   0   0   0   0   2   0   2   0   0   2   2   0   0   0   0   0   2   2   2   2   0   0   2   2   0   0   0   2   2   0   2   2   2   2   2   2   0   0   0   2   0   0   0   2   2   0   2   0   0   2   2   0   2   2   0   0   0   2   0   2   2   0   0   2   2   0   0   2   0   2   0   2   0   0   0   2   2   2   2   0   2   0   0   2   0   0   0   0   2   2   2   0   0   0   2   0   2   0   0   0   2   2   2   0   2   0   0   2   2   2   0   0   0   2   2   0   2   2   2   0   0   0   2   0   2   2   2   2   2   0   2   2   0   2   2   2   0   2   2   0   0   0   0   0   0   0   0   0   0   0   0   2   0   0   2   2   0   0   2   0   0   2   0   0   2   0   2   2   0   2   2   0   2
 MK-4-2                 0   0   0   2   0   2   0   2   0   2   0   2   0   0   0   0   2   0   0   2   2   0   2   0   2   0   0   0   0   0   0   2   0   2   0   2   0   2   0   0   0   0   0   2   2   2   2   0   0   2   2   0   0   0   2   2   0   2   2   2   0   2   2   0   0   0   2   0   0   0   2   2   0   2   0   0   2   2   0   2   2   0   0   0   2   2   2   2   0   0   2   2   0   0   2   0   2   0   2   0   0   0   2   2   2   2   0   2   0   0   2   0   0   0   0   2   2   2   0   0   0   2   0   2   0   0   0   2   2   2   0   2   0   0   2   2   2   0   0   2   2   2   0   2   2   0   0   0   0   2   0   2   2   2   2   2   0   2   2   0   2   2   2   0   2   2   0   0   0   0   0   0   0   0   0   0   0   0   0   0   0   2   2   0   0   0   0   0   2   0   0   0   0   2   0   0   2   2   0   2
 MK-4-3                 0   0   0   2   0   2   0   2   0   2   0   2   0   0   0   0   2   0   0   0   2   0   2   0   2   0   0   0   0   0   0   2   0   2   0   2   0   2   0   0   0   2   0   0   2   2   2   0   0   2   2   0   0   0   2   2   0   2   0   2   0   2   2   2   0   0   2   2   0   0   2   2   0   2   0   0   2   2   0   2   2   0   0   0   2   2   2   2   0   0   2   2   0   0   2   0   2   0   2   0   0   2   2   2   2   2   0   2   0   0   2   0   0   0   0   2   2   2   0   0   0   2   0   2   2   0   0   0   2   2   0   2   0   0   2   2   2   0   0   0   2   2   0   2   2   0   0   0   0   0   0   2   2   2   2   2   0   2   2   0   2   2   0   0   2   2   0   0   0   0   0   0   0   0   0   0   0   2   2   0   0   2   2   0   0   0   0   0   2   0   0   0   0   2   0   0   2   2   0   2
 MK-4-4                 0   0   0   2   0   2   0   2   0   2   0   2   0   0   0   0   2   0   0   0   0   0   2   2   2   0   0   0   0   0   2   2   0   2   0   2   0   2   0   0   0   0   0   0   2   2   2   0   2   2   2   0   0   0   2   2   0   2   0   2   0   2   2   2   0   0   0   2   0   0   2   2   0   2   0   2   2   2   0   2   2   0   2   0   2   2   2   2   0   0   2   2   0   0   2   0   2   0   2   0   0   0   0   2   2   0   0   2   2   2   2   2   0   0   0   2   2   2   0   0   0   2   0   2   2   0   0   0   2   0   0   2   0   0   2   2   2   0   0   0   2   2   0   2   0   0   2   0   2   0   0   2   2   2   2   2   0   2   2   0   2   2   2   0   2   2   0   2   0   0   0   0   0   0   0   0   2   2   2   0   2   2   2   0   0   0   0   0   2   2   0   0   0   2   0   0   2   2   0   2
 MK-4-5                 0   0   0   2   0   2   0   2   0   0   0   2   0   0   0   2   2   0   0   0   0   0   2   2   2   0   0   0   0   0   2   2   0   2   0   2   0   2   0   0   0   0   0   0   2   2   0   2   0   2   2   0   0   0   2   2   0   2   0   2   0   0   2   2   0   0   0   2   0   0   2   2   0   2   0   2   0   2   0   2   2   0   2   0   2   2   2   2   0   2   2   2   0   0   2   0   2   0   2   0   0   0   0   2   2   0   0   0   2   2   2   2   0   0   0   0   2   2   2   0   0   2   0   2   0   0   0   0   2   0   0   2   0   0   2   2   2   0   0   0   2   2   0   2   0   2   2   0   2   0   2   2   2   2   2   2   0   2   2   0   2   2   2   0   2   2   0   2   0   0   0   0   0   2   0   0   2   2   2   0   2   2   2   0   0   0   0   0   2   2   0   0   0   2   0   0   2   2   0   2
 MK-4-6                 0   0   0   2   0   2   0   2   0   0   0   2   0   0   0   2   2   0   2   0   0   0   2   2   2   0   0   0   0   0   2   2   0   2   0   2   0   2   0   0   2   0   2   0   2   2   0   2   2   2   2   0   0   0   2   2   0   2   0   0   0   0   2   0   0   0   2   2   0   0   2   0   0   2   0   2   0   0   0   2   2   0   2   2   2   0   2   2   0   0   2   0   0   0   2   2   2   0   2   0   0   0   0   2   2   0   0   0   2   2   2   2   0   0   0   0   2   2   2   0   0   2   0   2   0   0   0   0   2   0   0   2   0   0   2   2   2   0   0   0   2   2   0   2   0   2   2   0   2   0   2   2   0   2   0   2   0   2   2   0   2   2   2   0   2   2   0   2   0   0   0   0   0   2   0   0   2   2   2   0   2   2   2   0   0   2   0   0   2   2   0   2   0   2   0   0   2   2   0   0
 MK-4-7                 0   0   2   2   0   2   0   2   0   0   0   2   0   0   0   2   2   0   2   0   0   0   2   0   2   0   0   0   0   0   2   0   0   2   0   2   0   2   0   0   2   0   2   0   2   2   0   2   2   2   2   0   0   0   2   2   0   2   0   0   0   0   2   0   0   0   2   2   0   0   2   0   0   2   0   0   0   0   0   2   2   0   2   2   2   0   2   2   0   0   2   0   0   0   2   2   2   0   0   0   0   0   0   2   2   0   0   0   2   2   2   2   0   0   0   0   2   2   2   0   0   2   2   2   0   0   0   0   2   0   0   2   2   0   2   2   2   2   0   0   2   2   0   2   0   2   2   0   2   0   2   2   0   2   0   2   0   2   2   0   2   2   0   0   2   0   0   0   0   2   0   0   0   2   0   0   2   2   2   0   2   2   2   0   0   2   0   0   2   2   2   2   0   2   0   2   2   2   2   0
 MK-4-8                 2   0   2   2   0   2   0   2   0   0   0   2   0   0   0   2   2   0   2   0   2   0   2   0   2   2   0   0   0   0   2   0   0   2   0   2   0   0   0   0   0   0   2   0   2   2   0   0   2   2   2   0   0   0   2   2   0   2   0   2   0   0   2   0   2   2   2   2   0   0   2   0   0   2   0   0   0   0   0   0   2   0   2   2   2   2   0   2   0   0   2   0   0   0   2   2   2   0   0   0   0   0   0   2   2   0   0   0   2   2   2   2   0   0   0   0   2   2   2   0   0   0   2   2   2   0   0   0   2   0   0   2   2   2   2   2   2   2   0   0   2   2   0   2   0   2   2   0   2   0   2   2   0   2   0   0   0   2   2   0   2   0   0   2   2   0   0   0   0   2   0   0   0   2   0   0   2   2   2   0   2   2   0   2   0   2   0   2   2   2   2   2   0   2   0   2   2   2   2   0
 MK-4-9                 0   0   2   2   0   2   0   2   0   0   0   0   0   0   0   2   2   0   2   0   2   0   2   0   2   2   0   0   0   0   2   0   0   2   0   2   0   0   0   0   0   0   2   0   2   2   0   0   2   2   0   0   0   0   2   2   0   2   2   0   0   0   2   0   2   0   0   2   0   0   2   0   0   2   0   0   0   0   0   0   2   0   2   2   0   2   0   2   0   0   2   0   0   0   2   2   2   0   0   2   0   0   0   2   2   0   0   0   2   2   2   2   0   0   0   0   2   2   2   0   2   2   0   2   2   0   0   0   2   2   0   2   2   2   2   2   2   2   0   0   0   2   0   2   0   2   2   0   0   0   2   2   0   2   0   0   0   2   2   0   2   0   0   2   2   0   0   0   0   2   2   2   0   2   0   0   2   2   2   0   2   2   0   2   0   2   0   2   2   2   2   2   2   0   0   2   0   2   2   0
 MK-4-10                0   0   2   0   0   2   0   2   0   0   0   0   0   2   0   2   2   0   2   0   0   0   2   0   2   2   0   0   0   0   0   2   0   2   0   0   0   0   0   0   2   2   2   0   2   2   0   2   2   2   0   0   0   0   2   2   0   2   2   2   0   0   2   0   2   0   0   2   2   0   2   0   0   2   2   0   0   0   0   0   2   2   2   2   0   0   0   2   2   0   2   0   0   0   2   2   2   0   0   2   0   0   0   2   2   0   0   0   2   2   0   2   0   0   0   0   2   2   2   0   2   2   0   2   2   0   0   0   2   2   0   2   2   2   2   2   2   2   2   0   0   2   0   2   0   2   2   0   0   0   2   2   0   2   0   0   0   0   2   0   2   0   0   2   2   0   0   0   0   2   2   2   0   2   0   0   2   2   2   0   2   2   0   2   0   2   0   2   2   2   2   2   2   0   0   2   2   2   2   0
 MK-4-11                0   2   2   0   0   2   0   2   0   0   0   0   0   2   2   2   2   0   2   2   0   0   2   0   2   2   0   0   0   0   0   2   0   2   0   0   0   0   0   2   2   2   2   0   2   2   0   2   2   2   0   2   0   0   2   2   0   2   2   2   0   0   2   0   2   0   0   2   2   0   0   0   2   2   2   0   0   0   2   0   2   0   2   2   0   0   0   2   2   2   2   0   0   0   2   2   0   0   0   2   0   0   0   2   2   0   0   0   2   2   0   2   0   0   0   2   0   2   2   0   2   2   0   0   2   0   0   0   2   2   0   2   2   2   0   2   2   2   2   0   0   2   0   2   0   2   2   0   0   0   2   0   0   2   2   0   0   0   2   2   2   0   0   2   2   2   0   2   0   2   0   2   0   2   0   0   2   2   2   2   2   2   0   2   2   2   0   2   2   2   2   2   2   0   0   2   0   2   0   0
 MK-4-12                0   2   2   0   0   2   0   2   0   0   0   0   0   2   2   2   2   0   2   2   0   0   2   0   2   2   0   0   0   0   0   0   0   2   0   0   0   0   0   2   2   2   2   0   2   2   0   2   2   2   0   2   0   0   0   2   0   2   2   2   0   0   0   0   2   0   0   2   2   0   0   0   2   2   2   0   0   0   2   0   2   0   2   2   0   0   0   2   2   2   2   0   2   2   2   2   0   0   0   2   0   0   0   2   2   0   0   0   2   2   0   2   0   0   0   2   0   2   2   0   2   2   0   0   2   0   0   0   0   2   0   2   2   2   0   2   2   2   2   0   0   2   0   2   0   2   2   0   2   0   2   0   0   2   2   0   0   0   2   2   2   0   0   2   2   2   0   2   0   2   0   2   0   2   0   0   2   2   2   2   2   2   0   0   2   2   2   2   2   2   2   2   2   0   0   2   0   2   0   0
 MK-4-13                0   2   2   0   2   2   0   2   0   0   0   2   0   2   2   2   2   0   2   2   0   0   2   0   2   2   0   2   0   0   0   0   2   2   0   0   2   0   0   2   2   2   2   0   2   2   0   2   2   2   0   2   0   0   0   2   0   2   2   2   0   0   0   0   2   0   0   2   2   0   2   0   2   2   2   0   0   0   2   0   2   0   0   2   0   0   0   2   2   2   2   0   2   2   2   2   0   2   0   2   0   0   0   0   2   0   2   0   0   2   0   2   0   0   0   2   0   2   2   0   2   2   0   0   2   0   0   0   0   2   0   2   2   2   0   2   2   2   2   0   0   0   0   2   2   2   2   0   2   0   2   0   0   2   0   0   2   0   2   2   2   0   0   2   2   2   0   2   0   2   0   2   0   2   0   0   2   2   2   2   2   2   2   0   2   2   2   2   2   2   2   2   2   0   0   2   0   2   0   0
 MK-4-14                0   2   2   2   2   2   2   2   0   0   0   2   0   2   2   2   2   2   2   0   0   0   2   0   2   0   2   2   0   0   0   0   2   2   0   0   2   2   0   2   0   2   2   0   2   2   0   2   2   0   0   2   0   0   0   2   0   2   2   2   0   0   0   0   2   0   2   2   2   0   2   2   2   2   2   0   0   2   2   0   2   0   2   2   0   0   0   2   2   2   2   0   0   2   2   2   0   0   0   2   0   2   0   0   2   0   2   0   0   2   0   2   0   2   2   2   0   2   2   0   2   2   0   0   2   0   0   0   0   2   0   0   2   2   0   2   2   2   2   0   0   0   0   2   2   0   2   0   2   0   2   0   0   2   0   0   2   0   2   0   2   0   0   2   2   2   0   2   0   2   0   2   0   2   0   0   2   2   2   2   2   2   0   2   0   2   2   2   2   2   2   2   2   0   0   2   0   2   0   2
 MK-4-15                0   2   2   2   0   2   2   2   0   0   0   2   0   2   2   0   2   2   2   0   0   0   2   0   2   0   0   2   0   0   0   0   2   2   0   0   2   2   2   0   0   2   2   0   2   2   0   0   2   0   0   2   0   0   0   2   2   2   2   2   0   0   0   2   2   0   0   2   2   0   0   2   0   2   2   0   0   2   2   0   2   0   2   2   0   0   2   0   2   2   2   0   0   2   2   2   0   0   0   2   0   2   0   0   2   0   2   0   0   2   0   2   2   2   2   2   0   2   2   0   0   2   0   0   2   0   0   0   0   2   0   0   2   2   0   2   2   2   2   0   0   0   0   2   2   0   2   0   0   2   2   0   0   2   0   0   0   0   2   0   2   0   0   2   2   2   0   2   0   2   0   2   0   2   0   2   2   2   2   2   2   2   0   2   0   2   2   2   2   2   2   2   2   0   0   2   0   2   0   2
 MK-4-16                0   2   2   0   0   2   2   2   0   0   0   0   0   2   2   0   2   2   2   0   0   2   2   0   2   0   0   2   2   0   0   0   2   2   0   0   2   0   2   0   0   2   2   0   2   2   0   0   2   0   2   2   0   0   0   2   2   2   2   2   0   0   0   2   2   0   0   2   2   0   0   2   0   2   2   0   2   2   2   2   2   0   2   2   0   0   2   0   2   2   2   0   0   2   2   2   0   0   0   2   0   2   2   0   2   0   2   2   0   2   0   2   0   2   2   2   0   2   2   0   0   2   0   0   2   0   0   2   0   2   0   0   2   2   0   2   2   2   2   0   0   0   0   2   2   0   2   0   0   2   2   0   0   2   0   0   0   0   2   0   2   2   0   2   2   2   0   2   2   2   2   2   0   2   0   2   0   2   2   2   2   2   0   2   0   0   2   2   2   2   2   2   2   0   0   2   0   2   0   2
 MK-5-1                 0   2   0   2   0   0   0   0   2   0   0   0   2   0   0   0   2   2   0   2   2   2   0   0   2   0   2   0   0   0   2   0   0   2   0   0   0   2   0   0   0   0   0   0   0   2   0   0   2   0   0   0   2   2   0   0   0   0   0   2   2   2   0   2   2   2   2   2   0   0   0   2   0   2   2   0   2   0   0   2   0   2   2   0   2   0   2   0   0   0   0   2   0   0   2   2   0   2   0   0   2   2   0   2   0   2   2   0   2   0   0   2   0   0   2   2   2   2   2   2   2   0   0   2   0   2   2   2   2   2   0   2   0   2   0   2   2   2   0   0   0   2   2   0   2   2   0   0   0   2   0   2   0   2   2   0   0   2   2   2   2   2   2   0   2   2   0   2   0   0   2   0   0   0   2   0   0   2   0   2   2   2   0   2   0   2   2   0   0   0   0   0   0   2   2   0   0   0   2   2
 MK-5-2                 0   0   0   2   0   0   0   0   2   0   2   0   0   0   0   0   2   2   0   2   2   2   0   0   2   2   2   0   0   0   2   0   0   2   0   0   0   0   0   0   0   0   2   0   0   2   0   0   2   0   0   0   2   2   0   0   0   0   0   2   2   2   0   2   2   2   2   2   0   0   0   2   0   2   2   0   2   0   0   2   0   2   2   0   2   0   2   0   0   0   0   2   2   0   2   2   2   2   0   0   2   2   0   2   0   2   2   0   2   0   0   2   2   0   2   2   2   2   2   2   2   0   2   2   0   2   2   2   2   2   0   2   0   2   0   2   2   2   0   0   0   2   2   0   2   2   0   0   2   2   0   0   0   2   2   0   2   2   2   2   2   0   2   2   0   2   0   2   0   0   2   0   0   0   2   0   0   2   0   2   2   2   0   2   0   2   2   0   0   0   0   0   2   2   2   0   0   0   2   2
 MK-5-3                 0   0   0   2   0   0   0   0   2   0   2   0   0   0   0   0   2   2   0   0   2   2   0   0   2   0   2   0   0   0   2   0   0   0   0   0   0   0   0   0   0   0   2   0   0   2   0   0   2   0   0   0   2   2   0   0   0   0   0   2   2   2   0   2   2   2   0   2   0   0   2   2   0   2   2   0   2   0   0   0   0   2   2   0   2   0   2   0   0   0   0   2   0   0   0   2   2   2   0   0   2   2   0   2   0   2   2   2   2   0   0   2   2   2   2   2   2   2   2   2   2   0   2   2   0   2   2   2   2   2   0   2   0   2   0   2   2   2   0   0   0   0   2   0   2   2   0   0   2   2   0   0   0   2   2   0   2   2   2   2   2   0   2   2   0   2   0   2   0   0   2   0   0   0   0   0   0   0   0   2   2   2   0   2   0   2   0   0   0   0   0   0   2   2   2   0   0   0   2   0
 MK-5-4                 0   0   0   2   0   0   2   0   2   0   2   0   0   0   0   0   2   2   0   2   2   0   0   0   2   0   2   0   0   0   2   0   0   0   0   0   0   2   0   0   0   0   2   0   0   2   0   0   2   0   0   0   0   2   2   0   0   0   0   2   2   2   0   2   2   2   0   2   0   2   2   2   0   2   2   2   2   0   0   0   0   2   2   0   0   0   2   0   0   2   0   0   0   0   0   2   2   2   0   2   2   2   0   2   0   2   2   2   2   0   0   2   2   2   2   2   0   2   2   0   2   0   2   2   0   2   2   2   2   2   0   2   0   2   0   0   2   2   0   2   0   0   2   0   2   2   0   0   2   2   0   0   0   2   2   0   2   2   2   2   2   0   2   2   0   2   0   2   0   0   2   0   0   0   2   0   0   0   0   2   2   2   0   2   0   2   0   0   0   0   0   0   2   2   2   0   0   0   0   0
 MK-5-5                 0   0   0   2   0   0   2   0   2   2   2   0   0   0   0   0   2   2   0   2   2   0   2   0   2   0   0   2   0   0   2   0   0   0   0   0   0   2   0   0   0   0   2   0   0   0   0   0   2   0   0   0   0   2   2   0   0   0   0   2   2   2   0   2   2   2   0   2   0   2   2   2   0   0   2   2   2   0   0   0   0   2   2   0   0   0   2   0   0   2   0   0   0   0   2   2   2   2   2   2   2   2   0   2   0   2   2   2   2   0   0   2   2   2   2   2   0   2   2   0   2   0   2   2   0   2   2   2   2   2   0   2   0   2   0   0   2   2   0   0   2   0   2   0   2   0   0   0   2   2   0   0   0   2   2   0   2   2   2   2   0   0   2   2   0   2   2   2   0   0   2   0   0   2   2   0   0   0   0   2   2   2   0   2   0   2   0   0   0   0   2   0   2   2   2   0   0   0   0   0
 MK-5-6                 0   0   0   2   0   0   2   2   2   2   2   0   0   0   0   0   2   2   0   2   2   0   2   0   2   0   0   2   0   0   2   0   0   0   0   2   0   2   0   0   0   0   2   0   0   0   0   0   2   0   0   0   0   2   2   0   0   0   0   2   2   2   0   0   2   0   0   2   0   0   2   0   0   0   2   2   2   2   0   0   0   2   2   0   0   0   2   0   0   2   0   0   0   2   0   2   2   2   2   2   2   2   2   2   2   0   2   2   2   0   0   2   0   0   2   0   0   0   2   0   2   0   2   2   0   2   2   2   0   2   2   2   2   2   0   0   2   0   0   0   2   2   2   0   2   0   0   2   2   2   2   2   0   2   2   0   2   2   2   2   0   0   2   0   0   2   2   2   0   0   0   0   2   2   2   0   0   0   0   2   2   2   0   2   0   2   2   0   2   2   2   0   2   2   2   0   0   0   0   0
 MK-5-7                 0   0   0   2   2   0   2   2   2   2   0   0   0   0   0   0   0   0   0   2   2   0   2   0   2   0   0   2   0   0   2   0   0   0   0   2   0   2   0   0   0   0   2   0   0   0   0   0   0   2   0   0   0   2   2   0   0   0   0   2   2   2   2   0   2   2   0   2   0   0   2   2   0   0   2   2   2   2   0   0   0   2   2   0   0   0   2   0   0   2   0   0   0   2   0   2   2   2   2   2   2   2   2   2   2   0   2   2   2   0   0   2   0   0   2   0   0   0   2   0   2   0   2   2   0   2   2   2   0   2   2   2   0   2   2   0   2   0   0   2   2   2   2   0   2   0   0   2   2   2   2   2   0   2   2   2   2   2   2   2   0   0   0   0   0   2   2   2   0   0   0   0   2   0   2   2   0   0   0   2   2   2   0   2   0   2   2   0   2   2   2   0   2   0   2   0   0   0   0   2
 MK-5-8                 0   0   0   2   2   0   2   2   2   2   0   0   0   0   0   0   0   0   0   2   2   0   2   0   2   0   0   2   0   0   2   0   0   0   0   2   0   2   0   0   0   0   2   0   0   0   0   2   0   2   0   0   0   0   2   0   2   0   0   2   2   2   2   0   2   2   0   2   0   0   2   0   0   0   2   2   2   2   2   0   2   2   2   2   0   0   2   0   2   2   0   0   0   2   0   2   2   2   2   2   2   2   2   2   2   0   2   2   2   0   0   2   0   0   2   0   2   0   2   0   2   0   2   2   0   2   2   2   0   2   2   2   0   2   2   0   2   0   0   2   2   2   0   0   2   0   0   2   2   2   2   0   0   2   2   2   2   2   0   2   0   0   0   0   2   2   2   0   0   0   0   0   2   0   2   2   0   0   0   2   2   2   0   2   0   2   2   0   2   2   2   2   2   0   2   0   0   0   0   2
 MK-5-9                 0   0   0   2   2   0   2   2   2   2   0   0   0   0   0   0   0   0   0   2   2   0   2   0   2   0   0   2   0   0   2   0   0   0   0   2   2   2   2   0   0   0   2   0   0   0   0   0   0   2   0   0   0   0   2   0   2   0   2   0   2   2   2   0   2   2   0   2   0   0   2   0   0   0   2   0   2   2   0   0   2   2   2   2   0   0   2   0   2   2   0   0   0   2   0   2   2   2   2   2   0   2   2   2   2   0   2   2   2   2   0   2   0   0   2   0   2   0   2   0   2   2   2   2   2   2   2   2   2   2   2   2   0   2   2   0   2   0   0   2   2   2   0   0   2   0   0   2   2   2   2   0   0   2   2   2   2   2   0   2   0   0   0   0   2   2   2   0   0   0   2   0   2   0   2   2   0   0   0   2   2   2   0   2   0   2   0   0   2   2   2   2   2   0   2   0   0   0   0   2
 MK-5-10                0   0   2   2   2   0   2   2   2   2   0   0   0   0   0   0   0   0   0   2   2   0   0   0   2   0   0   2   0   0   2   0   0   0   0   2   2   2   2   2   0   0   2   0   0   0   0   0   0   2   0   0   0   0   2   0   0   0   2   0   2   2   2   0   2   2   0   2   2   2   2   0   0   0   0   0   2   0   0   0   2   2   2   2   0   0   2   0   2   2   0   0   0   2   2   0   2   2   2   2   0   2   2   0   2   0   2   2   2   2   0   2   0   0   2   2   2   0   2   0   2   2   2   2   2   0   2   2   2   0   2   2   0   2   0   0   2   0   0   2   2   2   0   0   2   0   0   2   2   2   2   0   2   2   2   2   2   0   0   2   0   0   0   0   2   2   2   2   0   0   2   0   2   0   2   2   0   0   0   2   2   0   0   2   0   2   0   0   2   2   2   2   2   2   2   0   0   0   2   2
 MK-5-11                0   0   2   2   2   0   2   2   2   2   0   0   0   0   0   0   0   0   0   2   2   0   0   0   2   0   0   2   0   0   2   0   0   0   0   2   2   2   2   2   0   0   2   0   0   0   0   0   0   2   2   0   0   0   2   0   2   0   2   0   2   0   2   0   2   2   0   2   0   2   0   0   0   0   2   0   2   0   2   0   2   2   2   2   0   0   2   0   2   2   0   0   0   2   2   0   2   2   0   2   0   2   2   0   2   0   2   2   2   2   0   2   0   0   2   0   2   0   2   0   2   2   2   2   2   0   2   2   2   0   2   2   0   2   0   0   2   0   0   2   2   2   0   0   2   0   0   2   2   2   2   0   2   2   2   2   2   0   0   2   0   0   0   0   2   0   2   0   0   0   2   0   2   0   2   2   0   2   0   2   2   0   0   0   0   2   0   0   2   2   2   2   2   2   2   0   0   0   2   2
 MK-5-12                0   2   2   0   2   2   2   2   2   2   0   0   0   0   0   0   0   0   0   2   2   0   0   0   2   0   0   2   0   0   2   0   0   0   0   2   2   2   2   2   2   0   2   0   0   0   2   0   0   2   2   0   0   0   2   0   2   0   2   0   2   0   2   0   2   2   0   2   0   2   0   0   0   0   2   0   0   2   2   0   2   2   2   2   0   0   2   0   2   2   0   0   0   2   2   0   2   2   0   2   0   0   2   0   2   2   2   2   2   0   0   2   0   0   2   0   0   0   2   0   2   2   0   2   2   0   2   2   0   0   2   2   0   2   0   0   2   0   0   2   0   2   0   0   2   0   0   2   0   0   2   0   2   2   2   2   2   0   0   2   0   0   0   0   0   2   2   0   0   0   2   0   0   0   2   2   0   2   0   2   0   0   2   0   0   2   0   0   2   2   2   2   2   2   0   0   0   0   2   0
 MK-5-13                0   0   0   0   2   2   2   0   2   2   0   2   0   0   0   0   0   0   0   2   2   0   0   0   2   0   2   2   2   0   2   0   0   0   0   2   2   2   2   2   2   0   2   0   0   0   2   0   0   2   2   0   0   0   0   0   2   0   2   0   2   0   2   2   0   2   0   2   2   2   0   0   0   0   2   0   0   2   2   0   2   2   2   2   0   0   2   2   2   2   0   0   0   2   2   0   2   2   2   2   0   0   2   0   2   2   2   2   2   0   0   2   0   0   2   0   0   0   2   0   2   2   0   2   2   0   2   2   0   0   0   2   0   2   0   0   2   0   0   2   0   2   2   0   0   0   0   2   0   0   2   0   2   2   2   2   2   0   0   2   0   0   0   0   0   2   2   0   0   0   2   0   0   0   0   2   0   2   0   2   0   0   2   0   0   2   0   2   2   2   2   2   2   2   0   0   0   0   0   0
 MK-5-14                0   0   0   0   2   2   2   0   2   2   0   2   0   0   0   0   0   0   0   2   0   0   0   0   2   2   2   2   2   0   2   0   0   0   0   2   2   2   2   2   2   0   2   0   0   0   0   0   0   2   2   0   0   0   2   0   2   0   2   0   2   0   2   2   0   2   0   2   2   0   0   0   0   0   2   0   2   2   0   0   0   2   2   2   0   0   2   2   2   2   0   0   0   2   0   2   0   2   2   2   0   2   2   0   2   2   2   2   2   0   0   2   0   2   2   0   0   0   2   0   2   0   0   2   2   0   2   2   0   0   0   2   0   0   0   0   2   0   0   0   0   2   2   0   0   0   0   2   0   0   2   0   2   2   2   2   2   0   0   2   0   2   0   0   0   2   2   0   0   0   2   0   0   0   0   2   0   2   2   2   0   0   2   0   0   2   0   2   2   2   2   2   2   0   0   0   0   0   0   0
 MK-5-15                0   0   0   2   0   2   2   0   2   2   0   2   0   0   0   0   0   0   0   2   0   0   0   2   0   2   2   2   2   0   2   0   0   0   0   2   2   2   2   0   2   0   2   0   0   0   0   0   0   2   2   0   0   2   2   0   2   0   2   0   2   0   2   2   0   2   0   2   2   0   0   0   0   0   2   2   2   2   0   0   0   2   2   0   0   0   2   2   0   2   0   0   0   2   2   2   0   2   2   2   0   2   2   0   2   2   2   0   0   0   0   2   0   2   2   0   0   0   2   0   2   0   0   2   2   0   0   2   0   0   0   2   0   0   0   0   2   0   0   0   0   2   0   0   0   0   0   2   0   0   2   0   0   2   2   2   2   0   0   2   0   2   0   0   0   2   2   0   0   0   2   0   0   2   0   2   0   2   2   2   0   0   2   0   2   2   0   2   2   2   2   2   0   0   0   0   0   0   0   0
 MK-5-16                0   0   0   2   0   2   2   0   2   2   0   2   0   0   0   0   0   0   0   2   0   0   0   2   0   2   2   2   2   0   2   0   0   0   0   2   2   2   2   0   2   0   2   0   0   0   0   0   0   2   2   0   2   2   2   2   2   0   2   0   2   0   2   2   0   2   0   0   0   0   0   0   0   0   2   2   2   2   0   0   2   0   0   0   0   0   2   2   0   2   0   0   0   2   2   2   0   0   2   2   0   2   2   0   2   2   2   0   0   0   2   0   0   2   2   0   0   0   2   0   2   0   0   2   2   0   0   2   0   2   0   2   0   0   2   0   0   0   0   0   0   0   0   0   0   0   2   2   0   0   2   2   0   2   2   2   2   0   0   2   0   0   0   0   0   0   2   0   0   0   2   0   0   2   0   2   0   0   2   0   0   0   2   2   2   2   2   2   2   2   2   2   0   0   0   2   0   0   0   0
 MK-6-1                 0   0   0   2   2   0   2   2   0   2   2   0   0   0   0   0   2   0   2   2   0   2   0   2   0   2   0   2   0   0   2   0   0   2   2   2   2   0   0   2   0   2   0   2   0   2   0   0   2   0   2   2   2   2   0   2   0   0   2   2   0   0   0   2   2   2   2   0   2   2   0   0   0   2   0   0   2   2   2   2   0   0   0   0   2   2   0   2   0   2   2   0   0   2   2   2   2   0   2   0   2   2   0   2   0   0   2   2   0   0   2   2   2   0   0   0   2   2   2   2   0   0   2   0   0   0   2   2   0   2   0   0   0   0   0   0   0   0   0   2   2   2   0   2   0   0   2   2   2   2   2   2   0   2   2   2   0   2   2   2   2   2   2   2   0   2   0   2   2   0   0   0   0   0   2   0   0   2   0   2   2   2   2   0   0   0   2   0   0   2   2   2   0   0   2   2   2   0   0   2
 MK-6-2                 0   0   0   2   0   0   2   2   0   2   2   0   0   0   0   0   2   0   2   2   0   0   0   2   0   2   2   2   0   0   2   0   0   2   2   2   2   0   0   2   0   2   0   2   0   0   0   0   2   0   2   0   2   2   0   2   0   0   0   2   0   0   0   2   2   2   2   0   2   0   0   0   0   2   0   0   2   2   2   2   2   0   0   0   2   2   0   2   0   2   2   2   0   2   2   2   2   0   2   0   2   2   0   2   0   0   2   2   0   0   2   2   2   0   0   0   2   2   0   2   0   0   2   0   0   0   2   2   0   2   2   0   0   0   0   0   0   0   2   2   2   2   0   2   0   0   2   2   2   2   2   2   0   2   2   0   0   2   2   2   2   2   0   2   0   2   0   2   2   0   0   0   0   0   2   0   0   2   0   2   2   2   2   0   0   0   0   2   2   2   0   2   0   0   0   2   2   0   0   2
 MK-6-3                 0   0   0   2   0   0   2   2   0   0   2   0   0   0   2   0   2   0   2   2   0   2   0   2   0   0   2   2   0   0   2   0   0   2   2   2   2   0   0   2   0   2   0   2   0   0   0   0   2   0   2   0   2   2   0   2   0   0   0   2   0   0   0   2   2   2   0   0   2   0   0   0   0   2   0   0   2   2   2   2   2   0   0   0   2   2   0   2   0   2   0   2   0   2   2   2   2   0   2   0   2   2   0   2   0   0   2   2   0   0   2   2   2   0   2   0   2   2   0   0   0   0   0   0   0   0   2   2   0   2   2   0   0   0   0   0   0   0   2   2   2   2   0   2   0   0   2   2   2   2   2   0   2   2   0   0   0   2   2   2   2   2   0   2   0   2   0   2   2   0   0   0   0   0   2   0   0   0   0   2   2   2   0   0   0   0   0   2   2   2   0   2   0   0   0   2   2   0   0   2
 MK-6-4                 0   0   0   2   0   0   2   0   0   0   0   0   0   0   2   0   2   0   2   2   2   2   0   2   0   0   2   2   0   0   0   0   0   2   2   2   2   0   0   2   0   2   0   2   0   2   0   0   2   0   2   0   2   2   0   2   0   0   0   2   0   0   0   2   2   2   0   0   2   2   2   0   2   2   0   0   2   2   2   2   2   0   0   0   2   2   0   2   0   2   0   2   0   2   2   2   2   0   2   2   2   2   0   2   0   0   2   2   0   0   2   2   2   0   2   0   2   2   0   0   0   0   0   0   0   0   2   2   0   2   2   2   0   0   0   0   2   0   2   2   2   2   0   2   0   0   2   2   2   2   2   0   2   0   0   0   0   2   2   2   2   2   0   2   0   2   0   2   2   0   0   0   0   0   0   0   0   0   0   2   2   2   0   0   0   0   0   2   2   2   0   0   2   0   0   0   2   2   0   2
 MK-6-5                 0   2   0   2   0   0   2   2   0   0   0   2   0   0   2   0   2   0   2   2   2   2   0   2   0   0   2   2   0   0   0   0   0   2   2   2   2   0   0   2   0   2   0   2   0   2   0   0   0   0   2   0   2   2   0   2   0   0   0   2   0   0   0   2   2   2   0   0   2   0   2   2   2   2   2   0   2   2   2   0   2   0   0   0   2   2   0   2   0   2   0   2   2   2   0   2   2   0   0   2   2   2   0   2   0   0   2   2   0   0   2   2   2   0   2   0   2   2   0   0   2   0   0   0   0   0   2   2   0   2   2   2   0   0   0   0   2   0   2   2   2   2   0   2   0   2   2   2   2   2   2   0   2   0   0   0   0   2   2   2   2   2   0   2   0   0   0   2   2   0   0   0   0   0   0   0   2   0   0   2   2   2   0   0   0   0   0   2   2   2   0   0   2   2   2   0   2   2   0   2
 MK-6-6                 2   2   2   2   2   0   2   2   2   0   0   2   0   0   2   0   2   0   2   2   2   2   0   0   0   0   2   2   0   0   0   0   2   2   2   2   2   0   0   2   0   2   0   2   0   2   0   0   0   0   2   0   2   2   0   2   0   0   0   2   0   0   0   2   2   2   0   0   2   0   2   2   2   2   0   0   2   2   2   2   0   0   0   0   2   2   0   2   0   2   0   2   2   2   0   2   2   0   2   2   2   2   0   2   0   0   2   2   0   0   2   2   2   0   2   0   2   2   0   0   2   0   0   0   0   0   2   2   0   2   2   2   0   0   0   0   2   2   2   2   2   2   0   2   0   2   2   2   2   2   2   0   2   0   0   0   0   0   2   2   2   2   0   2   0   0   0   2   2   0   0   2   0   0   0   0   2   0   0   2   0   2   0   0   0   2   0   0   2   2   0   2   2   2   2   0   2   2   0   0
 MK-6-7                 2   2   2   2   2   0   2   2   2   0   0   2   0   0   2   0   0   0   2   2   2   2   0   2   0   0   2   2   0   2   0   2   2   2   2   2   2   0   0   2   0   0   0   2   0   2   0   0   0   0   2   0   0   2   0   2   0   0   0   2   0   0   0   2   2   2   0   0   2   0   2   2   2   2   0   0   2   2   2   2   0   0   0   0   0   2   0   2   0   2   0   2   2   0   0   2   2   0   2   2   2   2   0   2   0   0   0   2   0   0   2   2   2   0   2   0   2   2   0   0   0   0   0   0   0   0   2   2   0   2   2   0   0   0   0   0   2   2   2   2   2   2   0   2   0   2   2   2   2   2   2   0   2   2   0   0   0   0   2   2   2   2   0   2   0   0   0   2   2   0   0   2   0   0   0   0   2   0   0   2   0   2   0   0   0   2   0   2   2   2   0   2   2   2   2   0   2   2   0   0
 MK-6-8                 2   2   2   2   2   2   2   2   2   0   0   2   0   0   2   0   0   0   0   2   2   2   0   2   0   0   0   2   0   2   0   2   2   2   2   2   2   0   0   2   0   0   0   2   0   2   0   0   0   0   2   0   0   2   0   2   0   2   0   2   0   0   0   2   2   2   0   0   2   0   2   0   2   2   2   0   2   2   2   2   0   0   0   0   2   2   0   2   0   2   0   2   2   0   0   2   2   0   2   0   2   2   0   2   0   0   0   2   0   0   2   0   2   0   2   0   2   2   2   0   0   0   2   0   0   0   2   2   0   2   2   0   0   0   0   0   2   2   2   0   2   2   0   2   0   2   2   2   2   2   2   0   2   2   0   0   0   0   2   2   2   2   2   2   0   0   0   2   2   0   0   2   0   0   0   0   2   0   2   2   0   2   0   0   0   2   0   2   2   2   0   2   2   0   2   2   2   2   0   0
 MK-6-9                 2   2   2   2   2   2   2   2   2   0   0   2   0   0   2   0   0   0   0   2   2   2   0   2   0   0   0   2   0   2   0   2   2   2   2   2   2   2   2   2   0   0   0   2   0   2   0   0   0   0   2   0   2   2   2   2   0   2   0   2   0   0   2   2   2   2   0   0   2   0   2   0   2   2   2   0   2   2   2   2   0   2   0   0   2   2   0   2   0   2   0   2   2   0   2   2   2   0   2   0   2   2   0   2   2   0   0   2   0   0   2   0   2   0   0   0   2   2   2   0   0   0   2   0   0   0   2   2   0   2   2   0   0   2   0   0   2   2   2   0   2   2   0   2   0   2   2   2   2   2   2   0   2   2   0   0   0   0   2   2   2   2   2   2   0   0   0   2   2   0   0   2   0   0   0   0   2   0   2   2   0   2   0   0   0   2   0   2   2   2   0   2   0   0   2   2   2   2   2   0
 MK-6-10                2   2   2   2   2   2   2   2   2   0   0   2   0   0   2   0   0   0   2   2   2   2   0   2   0   0   2   2   0   2   0   2   2   2   2   2   2   2   2   2   0   0   0   2   0   2   2   0   0   0   2   0   2   2   2   2   0   2   0   2   2   0   2   2   2   2   0   2   2   0   2   0   2   2   2   0   2   2   2   2   2   2   0   0   2   2   0   2   0   2   0   2   0   0   2   2   2   0   2   0   2   0   0   2   2   2   0   2   0   0   2   0   2   0   0   2   2   2   2   0   0   0   2   0   0   0   2   2   0   2   2   2   0   2   0   0   2   2   2   0   2   2   0   2   0   2   2   2   2   2   0   0   2   2   0   0   0   0   2   2   2   2   2   2   0   0   0   2   2   0   0   2   0   0   0   0   2   0   2   2   0   2   0   0   0   2   0   2   2   2   0   2   2   2   2   2   2   2   2   2
 MK-6-11                2   0   2   2   2   2   2   2   2   0   0   2   0   0   2   0   0   0   2   0   2   2   0   2   2   0   2   0   0   2   0   2   2   2   2   2   2   2   2   2   0   0   2   0   0   2   2   0   0   0   2   0   2   2   2   2   0   2   0   2   2   0   2   2   2   2   0   2   2   0   2   0   2   2   0   2   2   2   2   0   2   2   0   2   0   2   0   2   2   2   0   2   0   0   2   2   2   0   2   0   2   0   0   2   2   2   2   2   0   0   2   0   2   0   0   2   2   2   2   0   0   0   2   0   0   0   2   0   0   2   2   2   2   2   0   0   2   2   0   0   2   2   0   2   0   2   2   2   2   2   0   0   2   2   0   0   0   2   2   0   0   2   2   0   0   2   0   2   2   2   0   2   0   0   0   0   2   0   2   2   0   2   0   0   0   2   0   2   2   0   0   0   2   2   2   2   2   2   2   2
 MK-6-12                2   0   2   2   0   2   2   2   2   0   0   0   0   0   2   0   0   0   2   0   2   2   0   2   2   0   2   0   0   2   0   2   2   2   0   0   2   2   0   0   0   0   2   0   0   2   2   0   0   2   2   0   2   2   2   2   0   2   0   2   2   0   2   2   2   0   2   2   2   0   2   2   2   0   0   2   0   2   2   0   2   2   0   2   0   2   0   0   2   2   0   0   0   0   2   2   2   0   2   0   2   0   0   2   2   2   2   2   0   0   2   0   2   0   0   2   2   2   2   0   0   0   2   0   0   0   2   0   0   2   2   2   2   2   0   0   0   2   0   0   2   2   0   2   0   2   2   2   2   2   2   0   2   2   0   2   0   2   2   0   0   2   2   0   0   0   0   2   2   2   0   2   0   0   0   0   2   0   2   2   0   2   0   0   0   2   0   2   2   0   0   0   2   2   0   2   0   2   2   2
 MK-6-13                2   2   2   2   0   2   2   2   2   0   0   0   0   0   2   0   0   0   2   0   2   2   0   2   2   0   2   0   0   0   0   2   2   2   0   2   2   2   0   0   0   0   2   0   0   2   2   0   0   2   2   0   2   2   2   2   0   2   0   2   2   0   2   2   2   2   2   0   2   0   2   2   2   0   0   2   0   2   2   0   2   2   0   2   0   2   0   0   2   2   0   0   0   0   2   2   2   2   2   0   2   0   0   0   2   2   2   2   0   0   2   0   2   0   0   2   2   2   2   0   0   0   2   0   2   0   2   0   0   2   0   2   0   2   0   0   0   0   0   0   0   2   0   0   0   2   2   2   2   2   2   0   2   2   0   0   0   2   2   0   0   2   2   0   0   0   0   2   0   2   0   2   2   0   0   0   2   2   2   2   2   2   0   0   2   0   0   2   2   0   2   2   2   2   0   2   0   2   2   2
 MK-6-14                2   2   2   2   0   2   2   2   2   0   0   0   0   0   2   0   0   0   2   0   2   2   0   2   2   2   2   0   0   0   0   2   2   2   0   0   2   2   0   0   0   0   2   0   2   2   2   0   0   2   2   0   2   2   2   2   0   2   0   2   2   0   2   2   2   2   2   0   0   0   2   2   2   0   0   2   2   2   2   0   2   2   0   2   0   2   0   0   2   2   0   0   2   0   2   0   2   2   2   0   2   0   0   0   0   2   2   2   0   0   0   2   2   0   2   2   2   2   2   0   0   0   2   0   2   0   2   0   0   2   0   2   0   0   0   0   0   2   0   0   0   2   0   0   0   2   2   2   2   2   2   0   2   2   0   0   0   2   2   0   0   2   2   0   0   0   0   2   0   2   0   2   2   0   0   0   2   2   2   2   2   2   0   0   0   0   0   2   2   0   2   2   2   2   0   2   0   2   2   0
 MK-6-15                2   2   2   2   0   2   2   2   2   0   0   0   0   0   2   0   0   0   2   0   2   2   0   2   2   2   2   0   0   0   0   2   0   2   2   0   2   2   0   0   0   0   2   0   2   2   0   0   0   2   2   0   2   2   2   2   0   2   0   2   2   0   2   2   2   2   0   0   2   0   2   2   2   0   0   2   2   0   2   0   2   2   0   2   0   2   0   0   2   2   0   0   2   0   2   0   2   2   2   0   0   0   0   0   0   2   2   2   0   0   0   2   2   0   2   2   2   2   2   0   0   0   2   0   2   0   2   0   0   2   2   2   0   0   2   0   0   2   0   0   0   2   0   0   0   2   0   0   2   2   2   0   2   2   2   0   2   2   2   0   0   2   2   0   0   0   0   2   0   2   0   2   2   0   0   0   2   2   2   2   2   2   0   0   0   0   0   2   2   0   2   2   2   2   0   2   0   2   2   0
 MK-6-16                2   2   2   2   0   2   2   2   2   0   0   0   0   0   2   0   0   0   2   0   2   2   0   2   2   2   2   0   0   0   0   2   0   0   2   0   2   2   0   0   0   0   2   0   2   2   0   0   0   2   2   0   2   2   2   2   0   0   0   0   2   0   2   2   2   2   0   0   0   0   2   2   2   0   0   2   2   0   2   0   2   2   0   2   0   0   0   0   2   2   0   0   2   0   2   2   2   2   2   0   0   2   0   0   0   2   2   2   0   0   0   2   2   0   2   0   2   2   0   0   0   0   2   0   0   0   2   0   0   2   2   2   0   0   2   0   2   2   0   0   0   2   0   0   0   2   0   0   2   2   2   0   2   2   2   0   2   2   2   0   0   2   2   0   0   0   0   2   2   2   0   2   2   0   0   0   2   2   0   2   2   2   0   2   0   0   0   0   2   0   2   2   2   2   0   2   0   2   2   0
 
!****************************************** Phenotypic Data **********************************************************
!-100.0 is resevred for missing phenotype
SimulatedTrait1        13.9055   12.9874   15.4515   16.0034   13.7888   15.7132   14.4087   15.5778   16.4723   15.2518   15.8544   14.9643   16.6101   13.5185   16.5536   14.3075   15.8776   16.1825   14.7238   13.7886   13.5133   14.4163   14.0547   16.0402   14.2700   16.3634   13.9224   13.3055   14.6627   16.4948   12.9876   15.5264   14.1205   15.8235   16.3531   15.4921   14.1916   16.2758   14.9313   15.9780   14.8687   17.0295   15.8797   16.0135   14.9485   15.7336   14.0755   15.7228   14.5616   15.3462   15.2049   14.3979   13.6751   14.4107   15.8076   16.3409   13.8668   15.6976   13.3299   14.0405   15.0507   15.0369   13.8343   14.0604   13.9548   14.4205   14.3717   14.1555   15.9468   13.6630   13.4336   15.1547   15.4434   13.4188   13.4962   16.2296   15.6932   13.9808   16.8495   14.9320   13.4305   15.0659   13.4982   14.1508   14.7607   14.3099   14.5464   15.0436   14.7201   15.7866   14.3140   15.9536   16.3410   13.7411   15.8708   14.6213   16.4136   15.6140   14.8275   14.0789   16.4273   13.5822   13.8260   13.8632   14.3124   13.2157   13.9848   15.7076   16.2825   15.8617   15.2340   14.8138   14.0200   15.6330   14.2425   16.3295   13.3246   15.7074   15.3831   15.4874   14.6066   15.8020   15.6528   14.3026   14.8311   13.8105   14.1230   15.9786   13.7177   15.4629   14.8996   13.6236   16.2663   15.1953   14.2699   14.1624   15.8500   13.8040   13.9503   15.8932   14.6449   14.4698   14.8133   14.4325   13.5622   14.8922   13.3303   15.0954   14.8470   12.9800   14.8506   14.8777   16.3490   15.6904   15.4902   13.5704   13.7881   14.6795   14.4639   16.2529   14.1681   13.4413   15.5043   16.5013   14.1028   15.2487   16.0070   14.1302   16.3705   16.3487   16.6334   15.8323   15.7281   14.2160   15.0487   15.7795   16.3893   15.7183   14.8006   15.6356   14.3330   13.9254   15.0623   16.2544   13.1838   14.5007   16.9956   14.7307   14.4398   14.3659   13.1978   13.3894   15.8957   15.1939   15.7252   14.9149   15.7350   13.9309   16.0922   14.6379
SimulatedTrait2        10.1603   10.8071    9.3724    9.3731   10.6366    9.8737   10.3504    9.3792    9.4591    9.2871    9.5055   10.4527    9.8596   10.3521    9.4966   10.7826    9.9489    9.0533   10.5336    9.7986   10.4432   10.8923   10.3050    9.9322   10.2830    8.9928    9.8433   10.7197   10.2336    9.7076   10.5278    9.9896   10.2621    9.8357    9.8278    9.6947    9.3752    9.6149    9.4530    9.4731   10.5223    9.2175    9.5501    9.3480   10.6609    9.0785   10.4360    9.5187   10.3484    9.3036    9.5896   10.4447   10.5234   10.4839    9.1617    9.6822   10.4339    9.6425   10.7288   10.6458   10.9269    9.8742    9.4903   10.1558   10.4324   10.7819   10.3154   10.5183    9.2846   10.3848   10.4478    9.0911   10.7527   10.3404   10.7276    9.2695    9.5200   10.4660    9.1262   10.7000   10.5803    9.5086   10.9123   10.9192   10.5836   10.8741   11.1418   10.8995   10.3622    9.3570   10.0407    9.3020    9.8576   10.1645    9.0036    9.6676    9.5894   10.7669   10.4287   11.0243    9.3760   10.1376   10.8403   10.7219   10.2353   10.8909   10.6604    9.7469    9.4585    9.2975    9.2115   10.2088   10.4237    9.6342   10.6392    9.6985   10.1697   10.9378    9.2619    9.7107    9.9926    8.9714    9.6518   10.5752   10.2581   10.1879   10.4499    9.6460   10.3341   10.1735   10.3253   10.4588    9.4346    9.7865   10.5598   10.8198    9.5646   10.6118   10.2024    9.1033   10.6405   10.4822   10.4404   10.4412   10.6925    9.2976   10.5955    9.0275    9.4354   10.5122   10.5768   10.6679    9.5449    9.4600   10.5349   10.5318   10.2799   10.5385   10.8620    9.4893   10.6781   10.6868    9.2565    9.4798   10.4652    9.4628    9.1062   10.2054    9.3165    9.0983    9.6552    9.1976    9.7397   10.4855    9.6939    9.6319    9.4808    9.4145    9.1421    9.5556   10.1974   10.5928   10.5712    9.2550   10.8189    9.8057    9.2753   10.2209   10.4720   10.6885   10.7616   11.1172    9.5509   10.5537    9.6006    9.3158    9.0517   10.7343    9.7994    9.9717
 
