# Supplementary material for: Inclusive Composite Interval Mapping of QTL by Environment Interactions in Biparental Populations
Source: PLoS One. 2015 Jul 10;10(7):e0132414. doi: 10.1371/journal.pone.0132414 (PMC4498613; doi:10.1371/journal.pone.0132414)
Supplement: S6 File — (ZIP) [file pone.0132414.s006.zip › H=0.8/L1/run_00014.met]

!**********************Note: lines staring with "!" are remarks and will be ignored in the program********************
!*********************************General Information**********************************
!Assuming F1 = P1 x P2, populations available in QTL IciMapping are: 
!  1, P1BC1F1 = P1 x F1, the first backcrossing where P1 is used as the recurrent parent;
!  2, P2BC1F1 = P2 x F1, the first backcrossing where P2 is used as the recurrent parent;
!  3, F1DH, F1-derived doubled haploids; 
!  4, RIL or F1RIL, recombination inbred lines through the repeated selfing of F1;
!  5, P1BC1RIL, recombination inbred lines through the repeated selfing of P1BC1F1;
!  6, P2BC1RIL, recombination inbred lines through the repeated selfing of P2BC1F1;
!  7, F2, the selfing generation of F1;
!  8, F3, the selfing generation of F2;
!  9, P1BC2F1, the second backcrossing where P1 is used as the recurrent parent; 
! 10, P2BC2F1, the second backcrossing where P2 is used as the recurrent parent;
! 11, P1BC2RIL, recombination inred lines through the repeated selfing of P1BC2F1; 
! 12, P2BC2RIL, recombination inred lines through the repeated selfing of P2BC2F1; 
! 13, P1BC1F2, the selfing generation of P1BC1F1; 
! 14, P2BC1F2, the selfing generation of P2BC1F1; 
! 15, P1BC2F2, the selfing generation of P1BC2F1; 
! 16, P2BC2F2, the selfing generation of P2BC2F1; 
! 17, P1BC1DH, P1BC1F1-derived doubled haploids; 
! 18, P2BC1DH, P2BC1F1-derived doubled haploids; 
! 19, P1BC2DH, P1BC2F1-derived doubled haploids; 
! 20, P2BC2DH, P2BC2F1-derived doubled haploids; 
   3      !Mapping Population (see remarks above)
   2      !Mapping Function (1 for Kosambi; 2 for Haldane; 3 for Morgan)
   2      !Marker Space Type (1 for intervals; 2 for positions)
   1      !Marker Space Unit(1 for centiMorgans; 2 for Morgan)
   6      !Number of Chromosomes (or Linkage Groups)
 200      !Size of the mapping population
   2      !Number of environments
 
!***************************************** Chromosomes and Linkage Maps **********************************************
!Chromosome                 NumMarkers
-CH1                        16
-CH2                        16
-CH3                        16
-CH4                        16
-CH5                        16
-CH6                        16
!Linkage map (Marker name followed by position or the interval length)
 MK-1-1                1     0.000
 MK-1-2                1    10.000
 MK-1-3                1    20.000
 MK-1-4                1    30.000
 MK-1-5                1    40.000
 MK-1-6                1    50.000
 MK-1-7                1    60.000
 MK-1-8                1    70.000
 MK-1-9                1    80.000
 MK-1-10               1    90.000
 MK-1-11               1   100.000
 MK-1-12               1   110.000
 MK-1-13               1   120.000
 MK-1-14               1   130.000
 MK-1-15               1   140.000
 MK-1-16               1   150.000
 MK-2-1                2     0.000
 MK-2-2                2    10.000
 MK-2-3                2    20.000
 MK-2-4                2    30.000
 MK-2-5                2    40.000
 MK-2-6                2    50.000
 MK-2-7                2    60.000
 MK-2-8                2    70.000
 MK-2-9                2    80.000
 MK-2-10               2    90.000
 MK-2-11               2   100.000
 MK-2-12               2   110.000
 MK-2-13               2   120.000
 MK-2-14               2   130.000
 MK-2-15               2   140.000
 MK-2-16               2   150.000
 MK-3-1                3     0.000
 MK-3-2                3    10.000
 MK-3-3                3    20.000
 MK-3-4                3    30.000
 MK-3-5                3    40.000
 MK-3-6                3    50.000
 MK-3-7                3    60.000
 MK-3-8                3    70.000
 MK-3-9                3    80.000
 MK-3-10               3    90.000
 MK-3-11               3   100.000
 MK-3-12               3   110.000
 MK-3-13               3   120.000
 MK-3-14               3   130.000
 MK-3-15               3   140.000
 MK-3-16               3   150.000
 MK-4-1                4     0.000
 MK-4-2                4    10.000
 MK-4-3                4    20.000
 MK-4-4                4    30.000
 MK-4-5                4    40.000
 MK-4-6                4    50.000
 MK-4-7                4    60.000
 MK-4-8                4    70.000
 MK-4-9                4    80.000
 MK-4-10               4    90.000
 MK-4-11               4   100.000
 MK-4-12               4   110.000
 MK-4-13               4   120.000
 MK-4-14               4   130.000
 MK-4-15               4   140.000
 MK-4-16               4   150.000
 MK-5-1                5     0.000
 MK-5-2                5    10.000
 MK-5-3                5    20.000
 MK-5-4                5    30.000
 MK-5-5                5    40.000
 MK-5-6                5    50.000
 MK-5-7                5    60.000
 MK-5-8                5    70.000
 MK-5-9                5    80.000
 MK-5-10               5    90.000
 MK-5-11               5   100.000
 MK-5-12               5   110.000
 MK-5-13               5   120.000
 MK-5-14               5   130.000
 MK-5-15               5   140.000
 MK-5-16               5   150.000
 MK-6-1                6     0.000
 MK-6-2                6    10.000
 MK-6-3                6    20.000
 MK-6-4                6    30.000
 MK-6-5                6    40.000
 MK-6-6                6    50.000
 MK-6-7                6    60.000
 MK-6-8                6    70.000
 MK-6-9                6    80.000
 MK-6-10               6    90.000
 MK-6-11               6   100.000
 MK-6-12               6   110.000
 MK-6-13               6   120.000
 MK-6-14               6   130.000
 MK-6-15               6   140.000
 MK-6-16               6   150.000
!*********************************** Marker Types ********************************************************************
!Co-dominant marker: When heterozygote F1 is present, P1 is coded as 2, F1 is coded as 1, and P2 is coded as 0; Otherwise, P1 is coded as 2, and P2 is coded as 0. 
!Dominant marker: When heterozygote F1 is present, P1 and F1 are coded as 12, and P2 is coded as 0; Otherwise, P1 is coded as 2, and P2 is coded as 0.  
!Recessive markers: When heterozygote F1 is present, P1 is coded as 2, and F1 and P2 are coded as 10; Otherwise, P1 is coded as 2, and P2 is coded as 0. 
!Missing marker is coded as -1. 
 MK-1-1                 2   0   0   2   2   0   0   2   0   2   2   0   0   0   0   2   2   2   2   2   2   0   0   2   0   0   0   2   2   2   2   2   2   0   0   0   0   0   2   0   0   2   0   2   0   0   0   2   2   0   0   2   0   0   2   0   0   0   0   0   0   2   0   0   0   0   0   0   0   0   0   2   2   2   0   0   2   2   2   0   0   2   2   2   0   0   2   0   0   2   2   0   2   0   2   2   2   2   2   2   2   0   0   0   0   0   2   2   0   2   2   2   2   2   2   2   2   2   2   2   2   0   2   0   0   2   0   2   0   2   2   2   0   0   2   2   2   2   2   0   2   0   0   2   0   0   2   2   0   2   0   0   2   0   2   2   2   2   0   2   2   0   2   0   2   2   0   2   2   0   2   0   2   0   2   0   2   0   0   0   0   2   2   2   0   0   0   2   2   2   0   0   2   2   0   0   2   0   2   2
 MK-1-2                 2   0   0   2   2   0   2   2   2   2   2   0   0   0   0   2   2   2   0   0   2   2   0   2   0   0   0   2   2   2   2   2   2   0   0   0   0   0   2   0   0   2   0   2   0   0   0   2   2   0   0   2   0   0   2   0   2   0   0   0   0   2   0   0   0   0   0   0   0   0   2   2   2   2   0   0   2   2   2   0   0   0   2   2   0   0   2   0   0   2   2   0   2   0   2   0   2   2   2   2   2   0   0   0   0   0   2   2   0   2   2   2   2   2   2   0   2   2   2   0   2   0   0   0   0   2   0   2   0   2   2   2   0   2   2   2   2   2   2   0   2   0   0   0   0   0   2   2   0   2   0   0   2   0   2   0   2   2   0   2   2   0   2   0   2   2   0   2   2   2   2   0   0   0   2   0   2   2   0   0   0   2   2   2   0   0   0   2   2   2   0   0   2   2   2   0   2   0   2   2
 MK-1-3                 2   2   0   2   2   0   2   2   2   0   2   0   0   0   0   2   2   2   0   0   2   2   0   2   0   0   0   2   2   2   2   2   2   0   0   0   0   0   2   0   0   0   0   2   0   2   0   2   2   0   0   2   0   0   2   0   2   0   0   0   0   2   0   0   0   0   0   0   0   0   2   2   2   2   0   0   2   0   2   0   0   0   2   2   0   0   2   0   0   0   2   0   2   2   2   0   2   2   2   2   2   0   0   0   0   0   2   2   0   2   2   2   2   2   2   0   2   2   0   0   2   0   0   0   0   2   0   0   0   2   2   2   2   2   2   2   2   2   0   0   2   0   2   0   0   0   2   2   0   2   0   0   2   0   2   0   2   2   0   2   2   0   2   0   2   2   2   2   2   2   2   0   0   2   2   0   2   2   0   0   0   2   2   2   0   0   0   2   2   2   0   0   2   2   2   0   2   0   2   2
 MK-1-4                 2   0   0   2   2   0   0   2   2   0   2   0   0   2   0   2   2   2   2   0   2   2   0   2   0   0   0   2   2   2   2   2   2   0   0   0   0   0   2   2   0   2   0   2   0   2   0   2   2   0   2   2   0   0   2   0   2   0   0   0   0   2   0   0   2   0   0   0   0   0   2   2   2   0   0   0   2   0   2   0   0   0   2   2   0   0   0   0   0   0   2   0   2   0   2   0   2   2   0   2   2   0   0   0   0   0   2   2   0   2   2   2   2   2   2   0   2   2   0   0   2   0   0   0   0   2   0   2   0   2   0   2   2   2   2   2   2   2   0   0   2   0   2   0   0   0   0   2   0   2   0   0   2   0   2   0   0   2   0   0   2   2   2   0   2   2   2   2   0   2   2   2   0   2   0   0   2   2   0   0   2   2   2   2   0   0   0   2   2   2   0   0   2   2   2   0   2   0   2   2
 MK-1-5                 2   0   2   2   2   0   0   2   2   2   2   0   2   2   0   2   2   2   2   0   2   2   0   0   0   0   0   2   2   2   2   2   2   0   0   0   0   0   2   2   0   2   2   0   0   2   0   0   2   0   2   2   0   0   2   0   2   0   0   2   0   2   0   0   2   0   0   0   0   2   2   2   0   0   0   0   2   0   2   0   0   0   2   2   0   2   2   0   0   2   2   0   2   0   0   0   2   2   0   2   2   0   0   0   0   0   2   0   0   2   0   2   2   2   2   0   2   0   0   0   2   0   0   0   2   2   0   2   2   2   0   2   2   2   2   2   0   2   0   2   0   0   2   0   0   0   0   2   0   2   0   0   0   0   0   0   0   2   0   0   2   2   0   0   2   2   2   2   0   2   2   2   0   0   0   0   2   2   0   0   2   2   2   2   0   0   0   2   2   2   0   0   2   2   2   0   2   0   2   2
 MK-1-6                 2   2   2   2   2   0   0   2   2   2   2   0   2   2   0   2   2   2   2   0   2   2   0   0   0   0   0   2   2   2   2   2   2   0   0   0   0   0   2   2   0   2   2   0   0   2   0   2   2   0   0   2   0   0   2   0   2   0   0   2   0   2   0   0   2   2   0   0   0   2   2   0   0   0   0   0   2   0   0   0   0   0   2   0   0   0   2   0   0   2   2   0   2   0   0   0   2   2   0   2   2   0   0   0   0   0   2   0   0   2   0   2   2   2   2   0   2   0   2   0   2   0   0   0   2   2   0   2   2   2   0   2   2   2   2   2   0   2   0   2   0   0   2   0   0   0   0   0   0   2   0   2   0   0   0   0   2   2   0   0   2   2   0   0   2   2   0   2   0   2   2   2   2   0   0   0   2   2   2   0   2   2   2   2   0   0   0   2   2   0   0   0   2   2   2   0   2   0   2   2
 MK-1-7                 2   2   2   2   2   0   0   2   2   0   2   0   2   2   0   2   2   2   2   0   2   2   0   0   0   0   0   2   2   2   2   2   2   0   0   0   0   0   2   2   0   2   0   0   0   2   0   2   2   0   0   2   0   0   2   0   2   0   0   2   0   2   0   0   2   2   0   0   0   2   2   0   0   0   2   0   2   0   0   0   0   0   0   0   0   0   2   0   0   2   2   0   2   2   2   0   2   2   0   2   2   0   0   0   2   0   0   0   0   0   0   2   2   2   2   0   2   0   2   0   0   0   0   0   2   2   0   2   2   0   0   2   2   2   2   2   0   2   0   2   2   0   2   0   0   0   0   0   0   2   0   2   0   0   2   0   2   2   2   0   2   2   0   0   2   2   2   2   0   2   2   0   2   0   0   0   2   2   2   0   2   2   2   2   0   0   0   2   2   0   0   0   2   2   2   0   2   0   2   2
 MK-1-8                 2   2   2   2   2   0   0   2   2   0   2   0   2   2   0   2   0   2   2   0   2   2   2   0   0   0   2   2   2   2   2   2   2   0   0   0   0   0   2   2   0   2   0   0   0   2   0   0   2   0   0   2   0   0   2   0   2   2   0   2   0   2   0   0   0   2   2   0   2   2   2   0   0   0   2   0   2   0   0   0   0   0   0   0   0   0   0   0   0   2   2   0   2   2   2   0   2   2   0   2   0   0   0   0   0   0   0   0   2   0   0   0   2   2   2   0   2   0   2   0   0   0   0   0   2   2   0   2   2   0   0   2   0   2   0   0   0   2   0   2   2   0   2   0   0   0   0   0   0   2   2   2   2   0   2   0   2   2   2   0   2   2   0   0   2   2   2   2   0   2   0   0   2   0   0   0   2   0   2   2   2   2   2   2   0   0   0   2   2   0   0   0   2   2   2   0   2   0   2   2
 MK-1-9                 2   2   2   2   2   0   0   2   2   0   2   0   2   2   0   2   0   2   2   0   2   2   2   0   0   0   0   2   2   2   2   2   2   0   0   0   0   0   0   2   0   2   0   0   0   2   0   0   2   0   0   0   0   0   2   0   2   2   0   2   2   2   0   0   0   2   0   0   2   0   0   0   0   0   2   0   2   0   0   0   0   0   0   0   0   2   0   0   0   2   2   0   2   2   2   0   2   2   0   0   0   0   0   2   0   0   0   0   2   0   0   0   2   2   2   0   0   0   2   2   0   2   0   0   2   2   0   2   2   2   0   2   0   2   0   0   0   2   0   2   2   0   2   0   2   0   0   0   0   2   2   2   2   0   2   0   2   2   2   0   2   2   0   0   2   2   2   2   2   2   2   0   2   0   0   0   2   0   2   2   2   2   2   2   0   0   0   2   2   0   0   0   2   2   2   0   2   0   2   2
 MK-1-10                2   2   2   2   2   0   0   2   0   2   2   0   2   0   0   2   0   2   0   0   2   2   2   0   0   0   0   2   2   2   2   2   2   0   2   0   0   0   0   0   2   2   0   2   0   2   0   0   2   2   0   0   0   0   2   0   2   2   0   2   2   2   0   2   0   2   0   0   2   0   0   2   0   0   2   0   2   0   0   0   0   0   2   0   0   2   2   0   0   2   2   0   2   2   2   0   2   2   0   0   0   2   0   2   0   0   2   0   2   2   0   0   2   0   0   2   0   0   0   2   0   2   0   0   2   2   0   2   0   2   0   2   0   2   0   0   0   2   0   2   2   0   2   0   0   0   0   0   0   2   2   2   2   0   0   0   2   2   2   0   2   2   0   0   2   2   2   2   2   2   2   0   2   0   0   0   2   0   2   2   0   2   2   2   0   0   0   2   2   2   0   0   2   2   2   0   2   0   2   2
 MK-1-11                2   0   2   2   2   0   0   2   0   2   2   0   2   0   0   2   0   2   0   0   2   2   2   2   2   0   0   2   2   2   2   2   2   0   2   0   0   0   0   0   2   2   0   2   0   2   0   0   2   2   0   0   0   0   2   0   2   2   0   2   2   2   0   2   0   2   0   2   2   0   0   2   0   0   2   0   2   0   2   0   0   2   2   0   0   2   0   0   0   2   2   0   2   2   2   0   2   2   0   0   2   2   0   2   2   2   2   0   2   2   0   0   2   0   0   2   0   0   0   2   0   2   0   0   2   2   0   2   0   2   0   2   0   2   0   0   2   0   0   2   2   0   2   0   0   0   0   0   0   2   2   0   2   0   0   0   2   2   2   0   2   2   0   0   0   2   2   2   2   2   2   0   2   0   0   0   2   0   2   2   0   2   2   2   0   0   0   0   2   2   0   0   0   2   2   0   2   0   0   2
 MK-1-12                2   0   2   2   0   0   0   0   0   2   2   2   2   0   0   2   0   2   0   0   2   2   2   2   2   0   0   2   0   2   2   2   2   0   2   0   0   0   0   0   2   2   0   2   0   2   0   0   2   2   0   0   2   0   0   0   2   2   0   2   2   2   0   2   0   2   0   0   2   0   0   2   2   0   2   0   2   0   2   0   0   2   2   0   0   2   0   0   0   2   0   0   2   0   0   0   2   2   0   0   2   2   0   2   2   2   2   0   2   2   0   0   2   0   0   2   0   0   2   2   0   2   0   0   2   2   0   2   0   2   0   2   2   2   0   0   2   0   0   2   2   0   0   0   0   0   0   0   2   2   2   0   2   0   0   0   2   2   2   0   2   2   0   0   0   2   2   2   2   2   2   0   2   0   0   0   2   0   2   2   0   2   2   0   0   0   0   0   2   2   0   0   0   2   2   0   2   0   0   2
 MK-1-13                2   0   2   2   0   0   0   0   0   2   2   2   2   0   0   2   0   0   0   0   2   2   2   0   2   0   0   2   0   2   2   2   2   0   2   0   0   0   0   0   2   2   0   2   0   2   0   0   2   2   0   0   2   0   0   0   2   2   0   0   2   2   0   2   2   2   0   0   2   0   0   2   2   0   2   0   2   0   2   0   0   2   2   0   2   0   0   2   0   2   2   0   0   0   0   0   2   0   0   0   2   2   0   2   2   0   2   0   2   2   0   0   2   0   0   2   0   0   2   2   0   2   0   0   2   2   0   2   0   2   0   0   2   2   2   2   2   0   0   2   0   0   0   0   0   0   0   0   2   2   2   0   2   0   0   0   2   2   2   0   2   2   0   0   0   2   2   0   2   2   2   2   2   0   0   2   2   0   2   2   0   2   2   0   0   2   2   0   2   2   0   0   0   2   2   0   2   0   0   2
 MK-1-14                2   0   2   2   0   0   0   2   0   2   2   0   2   0   0   2   0   0   0   0   2   2   2   0   2   2   0   2   0   2   2   2   2   0   2   0   0   0   0   0   2   2   0   2   0   2   0   0   2   2   0   2   2   0   0   2   2   2   2   0   2   2   0   2   0   0   0   0   2   0   0   2   2   0   2   0   2   0   0   0   0   0   2   0   2   0   0   2   0   2   2   0   2   0   0   0   2   0   0   0   2   2   0   2   2   0   2   0   2   2   0   2   2   0   0   2   0   0   2   2   0   0   2   0   2   2   0   2   0   2   0   0   2   2   2   2   2   0   0   2   0   2   0   0   0   0   0   0   2   2   0   0   2   0   0   0   2   2   2   0   2   2   0   0   0   2   2   0   2   2   0   2   2   2   0   0   2   0   2   2   0   2   2   0   0   2   2   0   2   2   0   0   0   2   2   0   2   0   0   2
 MK-1-15                2   0   2   2   0   0   0   2   0   2   0   0   2   0   2   2   0   0   0   0   0   2   2   0   2   2   0   2   0   2   2   2   2   0   2   0   0   0   0   0   2   2   0   2   0   0   0   0   2   2   0   2   0   0   0   0   2   2   2   0   2   2   0   2   0   0   0   0   2   0   2   2   2   2   2   2   2   0   0   0   0   0   2   2   2   0   0   2   0   2   2   0   0   0   0   0   2   0   0   0   2   2   0   2   2   0   2   0   2   2   0   2   2   0   0   2   0   0   0   0   0   0   2   0   2   2   0   2   0   2   0   0   2   2   2   2   2   0   0   2   0   2   0   0   0   0   0   0   2   2   0   0   2   0   0   0   2   2   2   0   2   2   0   0   0   2   2   0   2   2   0   2   2   2   0   0   2   0   2   2   2   2   2   2   0   2   2   2   2   2   0   0   0   2   2   0   2   0   0   0
 MK-1-16                2   2   2   2   0   0   0   0   0   2   0   0   2   0   0   2   0   0   0   0   0   0   2   2   2   2   0   2   0   2   2   2   2   0   2   2   0   0   0   2   2   2   0   2   0   0   0   2   0   2   0   2   0   0   0   0   2   2   2   0   0   2   0   2   0   2   0   0   2   0   2   2   2   2   2   0   2   0   0   0   0   0   2   2   2   0   0   2   2   2   2   0   0   2   0   0   2   0   0   0   2   2   0   2   2   0   2   0   2   2   0   2   2   0   0   2   0   0   0   0   0   0   2   2   2   2   0   0   0   2   0   0   2   0   2   2   2   0   0   2   2   2   2   0   0   0   0   0   2   0   0   0   2   0   0   0   2   2   2   0   2   2   0   0   0   2   2   0   2   2   0   2   2   0   0   0   2   0   2   2   2   2   2   2   2   2   2   2   2   2   0   0   0   2   2   0   2   0   0   0
 MK-2-1                 0   2   0   0   0   0   2   2   2   0   2   2   2   0   2   0   2   0   2   2   0   0   2   0   2   0   2   0   2   0   0   0   2   0   0   2   2   2   2   2   0   0   0   2   0   0   0   0   2   2   2   2   2   0   2   2   2   2   0   2   2   2   2   2   2   2   0   0   2   0   2   0   0   2   2   2   0   2   0   2   2   0   2   2   0   0   2   0   2   2   0   2   0   0   0   0   2   0   0   2   2   0   2   0   0   0   0   2   2   0   2   2   0   2   2   2   0   2   2   0   2   0   2   2   2   2   0   2   2   2   0   0   0   2   0   0   0   0   2   2   2   0   0   2   0   0   2   0   2   2   0   2   2   2   2   0   0   2   0   2   0   2   0   0   0   2   0   0   2   0   0   2   0   2   2   2   0   2   0   2   0   0   0   0   2   0   0   2   0   0   0   0   2   2   2   0   0   2   2   0
 MK-2-2                 0   2   2   0   0   0   2   2   2   0   2   2   2   0   2   0   2   0   0   2   2   0   2   0   2   0   2   0   2   0   0   0   2   0   2   2   2   2   2   2   0   0   0   2   0   0   0   0   2   2   2   2   2   0   2   2   2   2   0   2   2   0   2   2   2   2   2   0   2   2   2   2   0   2   2   2   0   2   0   2   2   0   0   2   0   2   2   0   2   2   0   2   0   0   0   0   2   0   0   2   2   0   2   0   0   0   0   2   2   2   2   2   0   0   0   2   0   2   2   2   2   0   2   2   2   2   0   2   2   2   0   0   0   2   0   0   0   0   2   0   2   0   0   2   0   0   2   0   2   0   0   2   2   2   2   2   0   2   0   2   0   2   0   2   0   0   2   0   2   0   0   2   0   0   0   2   0   2   0   2   0   0   0   0   2   0   0   2   0   2   0   0   0   2   2   0   0   2   0   0
 MK-2-3                 0   2   2   0   0   0   2   2   2   0   2   0   2   0   2   0   2   0   0   2   2   0   0   0   2   0   2   0   2   0   0   0   2   0   2   2   2   2   0   2   0   2   2   2   0   0   0   0   2   2   2   2   2   0   2   2   2   2   0   2   2   0   2   2   2   2   2   0   2   2   2   2   0   2   2   2   0   2   0   2   2   0   0   2   0   2   0   0   2   2   0   2   0   0   0   0   2   0   0   2   2   0   2   0   0   0   0   2   2   2   2   2   0   0   0   2   0   2   2   2   2   2   2   2   2   2   0   2   2   2   2   0   0   2   0   0   0   0   2   0   2   0   0   2   0   0   2   0   2   0   0   0   2   2   2   2   0   2   0   2   0   0   0   2   0   0   2   0   2   0   2   2   0   0   0   2   0   2   0   2   0   0   0   0   2   0   0   2   0   2   0   0   0   2   2   0   0   2   0   0
 MK-2-4                 0   2   2   0   0   0   2   2   0   0   2   0   2   0   2   0   2   0   0   2   2   0   0   0   2   0   2   0   2   0   0   0   2   0   2   2   2   2   0   2   2   2   2   2   0   0   0   0   2   2   2   0   2   0   2   2   2   2   0   2   2   0   2   2   2   2   2   2   2   2   2   2   0   2   2   0   0   2   0   0   2   0   0   2   0   0   0   0   2   2   0   2   0   0   0   0   2   0   0   2   2   0   2   0   0   0   0   2   2   0   2   2   0   0   0   2   0   2   2   2   2   0   2   2   2   2   0   2   2   2   2   0   0   2   0   0   0   0   2   0   0   0   0   2   0   0   2   0   2   0   0   0   2   2   2   2   2   2   0   2   0   0   0   2   0   2   0   0   2   0   2   2   0   2   0   2   0   2   0   2   2   0   0   0   2   0   0   2   0   2   0   2   0   2   2   0   0   2   0   0
 MK-2-5                 2   2   2   0   0   0   2   2   0   0   2   0   2   0   2   0   2   0   0   2   2   0   0   0   2   0   2   0   0   0   0   0   2   0   2   2   2   2   0   2   2   2   2   2   0   0   0   0   2   2   0   0   2   0   2   2   2   2   0   2   2   0   2   0   2   2   2   2   2   2   2   2   0   2   2   0   0   2   0   0   2   0   2   2   0   2   0   2   2   0   0   2   0   0   0   0   2   0   0   2   0   0   2   0   0   0   0   2   2   0   2   2   0   0   0   2   0   2   2   2   0   0   2   2   2   2   0   2   2   2   2   0   2   2   0   0   0   0   0   0   0   0   0   2   0   0   2   0   2   2   0   0   2   2   2   2   2   2   0   2   0   0   2   0   2   0   0   0   2   0   0   2   0   2   2   0   0   2   0   2   2   0   0   0   2   0   0   2   0   2   0   2   0   2   2   0   0   2   0   0
 MK-2-6                 2   2   2   0   0   0   2   2   2   0   2   2   0   0   2   0   2   0   0   2   0   0   0   2   2   0   2   0   0   0   0   0   2   0   2   2   0   2   0   2   2   2   2   2   0   0   0   0   2   2   0   0   2   0   2   2   2   2   0   2   2   0   2   0   2   2   2   2   2   2   2   2   0   2   2   0   2   2   0   0   2   0   2   2   0   2   0   0   2   0   0   0   0   0   0   0   2   0   0   2   0   0   2   0   2   0   0   2   2   0   2   2   0   0   0   2   2   0   2   2   2   0   2   2   2   2   0   2   2   2   2   2   2   2   0   0   0   0   0   0   0   0   0   2   0   0   2   0   2   2   0   0   2   2   2   2   2   2   0   0   0   0   2   0   2   0   0   0   2   0   0   2   0   2   2   0   0   2   0   2   0   0   0   0   0   0   0   2   0   2   0   2   0   2   2   2   0   0   0   0
 MK-2-7                 0   2   2   2   0   0   2   2   2   0   2   2   0   0   2   2   2   0   0   2   0   0   0   2   2   0   2   0   2   0   0   0   2   0   2   2   0   2   0   2   2   2   2   2   0   0   0   0   2   2   0   2   2   0   2   2   2   2   0   2   2   0   0   0   2   2   2   2   2   2   2   2   0   2   0   0   2   0   0   0   2   0   2   2   0   2   0   0   2   0   0   0   0   0   0   0   2   0   0   2   2   0   2   0   2   0   0   2   2   0   2   2   0   0   0   2   2   0   2   2   2   2   2   2   2   2   0   2   2   2   0   2   0   2   0   0   2   0   0   0   0   0   0   2   0   2   0   0   2   2   2   0   2   2   2   2   2   2   0   0   0   2   2   0   2   0   0   0   2   0   0   2   0   2   0   0   0   2   0   2   0   0   0   0   0   0   0   2   0   2   0   2   0   2   2   2   0   2   0   2
 MK-2-8                 0   2   2   2   0   0   2   2   2   0   0   2   0   0   2   2   2   0   0   2   0   0   0   2   2   0   2   2   2   0   0   0   2   0   2   2   0   2   0   2   2   2   2   2   0   0   0   0   2   2   0   2   2   0   2   2   2   2   0   2   2   0   2   2   2   2   2   2   2   2   2   2   0   2   0   0   2   0   0   0   0   0   2   2   0   2   0   0   2   0   0   0   0   0   0   0   2   0   0   2   2   0   2   0   2   0   0   0   2   0   0   2   2   2   0   2   2   2   2   2   2   2   2   2   2   2   0   2   2   2   0   2   2   2   0   0   2   0   0   2   0   0   0   2   0   2   0   0   0   2   2   0   2   2   2   2   2   2   0   0   0   2   2   0   2   0   0   0   0   0   0   2   0   2   0   0   0   2   0   2   0   0   0   0   0   0   0   2   0   2   0   2   0   2   2   2   2   2   0   2
 MK-2-9                 0   2   2   2   0   0   2   0   2   0   0   2   0   0   2   2   0   2   0   0   0   0   0   2   2   0   2   2   2   0   0   0   0   0   2   2   0   2   0   2   2   2   2   2   0   0   2   0   2   2   0   2   2   0   2   2   2   2   0   2   2   0   2   2   2   2   2   2   2   2   2   2   2   2   0   0   2   2   0   0   0   0   2   2   0   2   0   0   2   0   0   0   0   0   0   0   2   0   0   2   0   0   2   0   2   0   2   0   2   0   0   2   2   2   2   2   2   2   2   2   2   2   2   2   2   2   0   2   2   0   0   2   0   2   0   0   2   0   0   2   0   0   0   2   2   2   0   0   0   2   2   0   2   2   2   0   0   2   0   0   0   0   2   0   2   0   0   0   0   0   0   2   2   2   0   0   0   2   0   2   0   0   0   0   0   0   0   2   0   2   0   2   2   2   2   0   2   2   0   2
 MK-2-10                0   2   0   2   0   2   2   0   2   0   0   2   0   0   0   2   0   2   0   0   0   0   0   2   2   0   2   2   2   2   0   0   0   0   2   0   0   2   0   2   2   2   2   2   0   0   2   0   0   2   0   2   2   0   2   2   2   2   0   2   2   0   2   2   2   2   2   2   2   2   0   2   0   2   0   0   2   2   0   0   0   0   2   2   0   2   0   0   2   0   0   0   0   0   0   0   2   0   0   2   0   0   2   0   2   2   2   0   2   0   0   2   2   2   2   2   2   2   2   2   2   2   2   2   0   2   0   2   2   2   0   2   0   2   0   0   2   0   2   0   0   0   0   2   2   2   0   2   0   2   2   2   2   2   2   0   0   2   0   2   0   0   0   0   2   0   0   0   0   0   0   2   2   2   0   0   0   2   0   2   0   0   0   0   0   0   0   2   0   2   0   2   0   2   2   0   0   2   0   2
 MK-2-11                0   0   0   2   0   2   2   0   0   0   0   2   0   0   0   2   0   2   0   0   0   0   0   0   2   0   2   2   2   2   0   0   0   0   2   0   0   2   0   2   2   2   2   2   0   0   2   0   0   2   0   2   2   0   2   2   2   2   0   2   2   0   2   2   0   2   2   2   2   2   0   2   0   0   0   2   2   2   2   0   0   0   2   2   0   2   0   2   2   0   0   0   0   0   0   0   2   0   0   0   0   0   2   0   2   2   2   0   2   0   0   2   2   2   2   2   2   2   2   0   2   2   2   2   0   2   0   2   2   2   0   2   0   2   0   0   2   0   2   0   0   0   0   2   2   2   0   2   2   2   2   2   2   2   2   0   0   2   0   2   0   0   0   0   2   0   0   0   0   0   0   2   0   2   0   0   0   2   0   2   0   0   0   0   0   0   0   2   2   2   0   2   2   2   2   0   0   2   0   2
 MK-2-12                0   0   0   2   0   2   2   0   0   0   0   2   0   0   0   2   0   2   0   0   0   0   0   0   2   0   2   2   2   2   0   0   0   0   2   0   0   2   0   2   2   0   2   2   0   0   2   0   0   0   0   2   2   0   0   2   2   0   0   2   2   0   2   2   0   2   2   2   2   0   2   2   0   0   0   2   2   2   2   0   0   0   2   2   0   2   0   2   2   2   0   0   0   2   0   0   0   0   2   0   0   2   2   0   2   2   2   0   2   0   0   2   2   0   2   0   2   2   2   0   2   0   2   2   0   2   2   2   2   0   0   2   0   2   0   0   2   0   2   2   2   0   0   2   2   2   2   2   2   2   2   0   2   2   2   2   0   0   2   2   0   0   0   0   2   0   0   0   0   0   0   2   0   2   0   0   0   2   0   2   0   0   0   0   0   0   2   2   2   2   0   0   2   2   2   0   0   0   0   2
 MK-2-13                0   0   0   2   0   2   2   0   0   0   0   2   0   0   0   2   0   2   2   0   2   0   0   0   2   0   2   2   2   2   2   0   0   2   2   0   0   2   0   2   2   0   2   2   0   0   2   2   0   0   0   2   2   0   0   2   2   2   0   2   2   0   2   0   0   2   2   2   2   0   2   2   0   0   0   2   2   2   2   0   2   0   2   2   0   2   0   2   2   2   0   0   0   2   0   0   0   0   2   0   0   2   2   0   2   2   2   0   2   0   2   2   0   0   2   0   2   2   2   0   2   0   0   2   0   2   2   2   2   2   0   2   0   2   0   0   2   0   2   2   2   0   0   2   2   2   2   2   2   2   0   0   2   2   2   2   0   0   2   2   0   0   0   0   2   0   2   2   0   0   2   2   0   2   0   0   0   2   0   2   0   0   0   2   0   0   2   2   2   2   0   0   2   2   2   0   2   0   0   0
 MK-2-14                0   0   0   2   0   2   2   0   0   0   0   2   0   0   0   2   0   2   2   0   2   0   0   0   2   0   0   2   0   2   0   2   0   2   2   2   0   2   0   2   2   0   2   2   0   0   2   2   0   2   0   2   0   0   0   2   2   2   2   2   2   0   2   0   0   2   2   2   2   0   2   2   0   0   0   2   2   2   2   0   2   0   2   2   0   2   0   2   2   2   0   0   0   2   2   2   0   0   2   0   0   2   2   2   2   2   2   0   2   0   2   2   0   2   2   0   2   2   2   0   0   2   0   2   0   2   2   2   2   2   0   2   0   0   0   2   2   2   2   2   2   0   0   2   0   2   2   0   2   0   0   0   2   2   2   2   0   0   2   2   0   0   0   0   2   0   2   2   0   0   2   2   0   2   0   0   0   2   0   2   0   0   0   2   0   0   2   2   2   2   0   0   0   2   2   0   2   2   0   0
 MK-2-15                2   0   0   0   0   2   2   0   0   0   0   2   0   0   0   2   0   2   2   0   2   0   0   0   2   0   0   0   0   2   0   2   0   0   2   2   0   2   0   2   2   0   0   2   0   0   2   2   0   2   0   2   0   0   0   2   2   2   2   2   2   0   2   0   0   2   0   2   2   0   0   2   0   0   0   2   2   2   2   0   2   0   2   2   0   2   0   0   2   2   0   0   0   2   2   0   0   0   2   0   0   0   2   2   0   2   2   0   2   0   2   0   0   2   2   0   2   2   2   0   0   2   0   2   0   2   2   2   2   2   0   2   0   0   0   2   2   2   2   2   2   2   0   2   0   2   2   2   2   0   0   0   0   0   2   2   2   0   2   2   0   0   2   0   2   0   2   2   0   2   2   2   0   2   2   0   0   2   0   2   0   0   0   0   0   0   2   2   2   0   2   0   0   2   2   0   2   2   2   0
 MK-2-16                2   0   0   0   2   2   2   0   0   0   0   2   0   0   0   2   2   2   2   0   2   0   0   0   2   0   0   0   0   2   0   2   0   2   2   2   2   0   0   2   2   0   0   2   0   0   2   2   0   0   0   0   0   0   2   2   2   2   2   2   2   0   0   0   2   2   0   2   2   0   0   2   0   0   0   2   2   2   2   0   2   2   2   2   0   2   0   0   2   2   0   0   2   2   2   0   0   0   2   0   2   0   2   2   0   2   2   0   2   0   0   0   0   2   0   0   2   0   2   0   0   2   0   2   0   2   2   2   2   2   0   2   0   0   0   2   2   0   0   2   2   2   0   2   0   2   2   2   2   2   0   0   0   0   2   2   2   2   0   0   0   0   2   0   2   0   2   2   0   2   2   2   0   2   0   0   0   2   0   2   0   0   0   0   0   0   2   2   2   0   2   0   0   2   2   0   2   0   2   0
 MK-3-1                 2   0   2   2   0   2   2   2   0   2   2   2   2   2   0   2   2   0   0   2   2   2   2   0   2   0   0   0   0   2   0   2   0   2   0   0   0   2   0   2   2   2   2   2   2   0   0   0   0   0   0   0   2   0   0   0   2   2   0   2   0   2   2   0   0   0   0   0   0   0   2   0   0   2   2   2   2   2   0   0   2   2   2   0   2   2   0   0   0   2   2   2   2   2   2   2   0   2   0   2   2   2   2   2   2   2   0   2   2   0   0   0   0   2   2   2   0   2   2   2   2   2   0   2   2   2   2   0   0   0   0   2   0   0   0   2   0   0   0   2   2   0   2   2   2   0   2   2   0   2   0   0   0   0   2   0   0   2   2   2   2   2   2   2   0   2   0   0   2   2   0   2   0   2   2   0   0   2   2   2   0   2   0   0   0   0   0   0   0   2   2   2   0   0   0   0   0   0   2   0
 MK-3-2                 2   0   2   2   0   2   2   2   0   2   2   2   2   2   0   2   2   0   0   2   0   2   0   0   2   0   0   0   2   2   0   2   0   2   0   0   0   0   2   2   2   2   2   2   0   0   0   0   0   2   2   0   2   0   0   0   2   2   0   2   0   2   2   0   0   2   0   0   0   0   2   0   0   2   2   2   2   2   2   0   2   2   2   0   2   2   0   0   0   2   2   2   2   0   2   2   2   2   0   2   2   0   2   2   2   2   0   2   2   0   0   0   0   2   2   2   0   2   2   2   2   2   0   2   2   2   2   0   0   0   0   0   0   0   0   2   0   0   0   2   2   0   2   2   2   0   0   2   2   2   0   0   0   0   2   0   2   0   2   2   2   2   2   0   0   2   0   0   2   2   0   2   0   2   2   0   2   2   2   2   2   2   0   0   0   0   0   0   0   2   2   2   0   0   0   0   0   0   2   2
 MK-3-3                 2   0   2   2   0   2   2   2   0   2   2   2   2   2   0   2   2   0   0   2   0   2   0   0   0   0   0   0   2   2   0   2   0   2   2   0   0   2   0   2   2   2   2   2   2   0   0   0   0   0   2   0   2   2   0   0   2   0   0   2   0   2   2   0   0   2   0   0   0   0   2   0   0   2   2   2   2   0   2   0   0   2   2   0   0   2   0   0   0   2   2   0   0   0   0   2   2   2   0   2   2   0   2   2   2   0   0   2   2   0   0   0   0   2   2   2   0   2   2   2   2   2   0   2   2   2   2   0   0   0   0   0   0   0   0   2   0   0   0   2   2   0   2   2   2   0   0   2   2   2   0   0   0   0   2   0   2   0   2   2   2   2   2   0   0   2   0   0   2   2   0   2   0   2   0   0   0   2   2   2   2   2   0   0   0   0   0   0   2   2   2   2   0   0   0   0   0   0   2   2
 MK-3-4                 2   0   2   0   0   2   2   2   0   2   2   2   2   2   0   2   2   0   0   0   0   2   0   0   0   0   0   0   2   2   0   0   0   2   2   0   0   2   0   2   2   2   2   2   0   0   0   0   0   0   2   0   2   2   0   0   2   0   0   2   0   2   2   0   0   2   0   0   0   2   2   0   0   2   2   2   2   0   2   0   0   2   0   0   0   0   0   0   0   2   2   0   0   0   0   2   2   2   0   2   2   0   2   2   2   0   0   2   2   0   0   2   0   2   2   2   0   2   2   2   2   2   0   2   2   2   2   0   0   0   0   0   0   0   0   2   0   0   0   0   0   0   2   0   2   0   2   2   2   0   0   0   0   0   2   0   2   0   2   2   2   2   0   0   0   2   2   0   2   2   0   2   0   2   0   0   0   2   2   2   2   2   0   0   0   0   0   0   2   2   2   2   0   2   0   0   2   0   0   2
 MK-3-5                 2   0   0   0   0   2   2   2   0   2   2   2   2   2   0   2   0   0   0   0   0   2   0   0   0   0   2   0   2   2   0   0   0   2   2   0   2   2   0   2   0   2   2   2   0   0   0   0   0   2   2   0   2   2   0   0   2   0   0   2   0   2   2   0   2   2   0   0   0   2   2   0   0   2   2   2   2   0   2   0   0   2   0   0   0   0   0   0   0   2   0   0   0   0   0   2   2   2   0   2   2   0   2   0   2   2   0   2   2   0   0   2   0   2   2   2   0   2   2   2   2   2   0   2   2   2   2   0   0   0   0   2   0   0   0   2   0   0   0   0   0   0   2   0   0   0   2   2   2   0   0   0   0   0   2   0   2   2   2   2   2   2   0   0   0   2   2   0   2   0   0   2   0   2   0   2   0   2   2   2   2   2   0   0   0   0   0   0   0   2   2   2   0   2   0   0   2   2   0   0
 MK-3-6                 2   0   2   0   0   2   2   2   0   2   2   2   2   2   0   2   0   2   2   0   0   2   0   0   0   0   2   0   2   2   0   0   0   2   2   0   2   0   0   2   0   2   2   2   0   0   0   0   0   2   2   0   2   2   0   2   2   0   0   2   0   2   2   0   2   2   0   2   0   2   2   0   0   2   2   2   2   0   2   0   0   2   2   0   0   0   2   0   0   2   0   0   0   0   0   2   2   2   0   2   2   0   2   0   2   2   0   2   2   0   2   2   0   2   2   2   0   2   2   2   0   2   0   2   2   0   2   0   0   0   0   2   0   0   2   2   0   0   2   0   0   0   2   0   0   0   2   2   2   2   0   0   0   0   2   2   2   2   2   2   2   2   0   0   0   2   2   2   2   0   0   2   0   2   0   2   0   2   2   2   2   2   0   0   2   0   0   0   0   2   2   2   0   2   0   0   2   2   0   0
 MK-3-7                 2   0   2   0   0   2   0   2   0   2   2   2   2   2   0   2   0   2   2   0   0   2   0   0   0   0   2   0   2   2   0   2   0   2   2   0   2   0   0   2   0   2   2   2   0   0   0   2   0   2   2   0   2   2   0   2   2   0   0   2   0   2   2   2   2   2   0   2   0   2   2   0   0   2   2   2   2   0   2   0   0   2   2   0   0   0   2   0   0   2   0   0   0   0   0   2   2   0   0   2   2   0   2   2   2   2   0   2   2   0   2   2   0   2   2   2   0   2   2   2   0   2   2   2   2   0   2   0   0   0   0   2   0   0   0   2   0   0   2   0   0   2   2   2   0   0   2   2   2   2   0   0   2   0   2   2   2   2   2   2   2   0   0   0   0   2   2   0   2   0   0   2   0   2   0   2   0   2   2   2   2   2   0   0   2   0   0   0   0   2   2   2   0   2   0   0   2   2   2   0
 MK-3-8                 2   0   2   0   0   2   0   0   0   2   2   2   2   2   0   2   2   2   2   0   0   2   0   0   0   0   2   0   2   2   0   2   0   2   2   0   2   0   0   2   0   2   2   2   0   2   0   2   0   2   2   0   2   2   0   2   2   0   0   0   0   2   2   2   2   2   0   0   0   2   0   0   0   2   2   2   2   0   0   0   0   2   2   0   0   2   0   0   0   2   0   0   0   0   0   2   0   0   0   2   2   0   2   2   2   2   0   2   2   0   2   2   0   2   2   2   0   2   2   2   0   2   2   2   2   0   2   0   0   0   0   2   0   0   0   2   0   0   2   0   0   2   2   2   0   0   2   2   2   0   0   0   2   0   2   2   2   2   2   2   2   0   0   0   0   2   2   0   2   2   0   0   2   2   0   2   0   2   2   2   0   2   0   0   0   0   0   0   0   2   2   2   0   2   0   0   2   2   2   2
 MK-3-9                 0   0   2   0   0   2   0   0   0   2   2   2   2   2   0   2   2   2   2   0   0   2   0   0   2   0   2   0   2   0   0   2   0   2   2   0   2   0   0   2   0   2   0   2   0   2   0   2   0   2   2   0   0   2   0   2   2   0   0   2   0   2   2   2   2   2   0   2   0   2   0   0   0   2   2   2   2   0   0   0   0   2   2   0   2   2   0   0   0   2   0   0   0   0   0   2   0   0   0   2   2   0   2   0   2   2   0   2   0   0   2   2   0   2   2   2   0   2   2   2   0   2   2   2   2   2   2   0   0   2   2   0   0   0   0   2   2   0   2   0   0   2   2   2   0   0   2   2   0   0   0   0   2   0   2   2   2   2   2   2   2   0   0   0   2   2   2   0   2   0   0   0   2   2   0   2   0   2   2   2   0   2   0   0   0   0   0   0   0   2   2   2   0   2   0   0   2   2   2   2
 MK-3-10                0   0   2   2   2   2   0   2   0   2   2   2   2   2   0   2   2   2   0   0   0   2   0   2   2   0   2   0   0   0   0   2   0   2   2   0   2   0   0   2   0   2   0   2   0   2   0   2   0   2   2   0   0   0   0   0   2   0   2   2   0   2   2   2   2   2   0   2   0   2   0   0   0   2   2   2   2   0   0   0   0   2   2   0   2   2   0   0   2   2   0   2   0   0   0   0   0   0   0   2   2   0   2   0   2   2   2   2   0   0   2   2   0   2   2   2   0   2   2   2   0   2   2   2   0   2   2   0   0   2   2   0   0   0   0   2   2   0   2   2   0   2   0   2   2   0   2   2   0   0   0   0   2   0   2   2   2   2   2   2   2   0   0   0   2   2   2   0   2   0   0   0   2   2   0   2   0   2   2   2   0   2   0   0   0   0   2   2   0   0   2   2   2   2   0   0   2   2   2   2
 MK-3-11                2   0   2   2   2   2   0   0   0   2   2   2   2   2   0   2   2   0   0   0   0   2   0   2   2   2   2   2   2   0   0   2   0   2   2   0   2   0   0   2   0   2   0   2   0   0   0   2   0   0   2   0   0   0   0   0   2   0   2   2   0   2   2   2   2   2   0   2   0   2   0   2   0   0   2   2   2   0   0   0   0   2   2   0   2   2   0   2   0   2   2   2   0   0   0   0   0   0   0   2   2   0   2   0   2   0   2   2   0   0   2   2   0   0   2   2   0   2   2   0   0   2   2   2   2   2   2   0   0   2   2   0   0   0   0   2   2   0   2   2   0   2   2   2   2   0   2   2   0   0   0   0   0   0   0   2   2   2   2   2   2   0   0   0   2   0   2   0   2   0   0   0   2   2   0   2   0   2   2   2   0   2   0   0   0   0   2   2   0   0   2   2   2   2   0   0   2   2   2   2
 MK-3-12                2   0   2   0   2   2   2   0   0   2   2   2   0   0   0   2   2   2   0   0   0   2   0   2   2   2   2   2   2   0   0   0   0   2   2   0   2   2   0   0   0   2   0   2   0   0   0   2   0   0   2   0   0   0   0   0   2   0   2   2   0   2   0   2   2   2   0   2   0   2   0   2   0   0   2   2   0   0   0   0   2   2   2   0   2   2   0   2   0   2   2   2   0   0   0   0   2   0   2   2   2   0   2   0   2   2   2   2   2   0   2   2   0   0   2   2   0   2   2   0   0   2   2   2   2   2   2   0   0   2   2   0   0   0   0   2   2   0   2   2   0   2   2   2   0   2   2   2   2   0   0   0   0   0   0   2   2   2   0   2   2   0   0   0   2   0   2   0   2   0   0   0   0   2   0   2   0   2   2   2   0   2   0   0   0   0   2   2   0   0   2   0   2   2   0   0   2   2   2   2
 MK-3-13                2   0   2   0   2   2   2   0   0   2   2   2   0   0   0   2   2   2   0   0   0   2   0   2   2   2   2   2   2   0   0   0   0   2   2   0   2   2   2   0   0   2   0   2   0   0   2   2   0   0   2   0   0   0   0   0   2   0   2   2   2   2   0   2   2   2   0   2   0   2   0   2   0   0   2   2   0   2   0   0   2   0   2   0   2   0   0   2   0   2   2   2   2   0   0   0   2   0   2   2   2   0   0   0   2   2   2   2   2   0   2   2   0   0   2   2   0   2   2   2   0   2   2   0   2   2   2   2   0   2   2   0   0   0   0   2   2   0   2   2   0   2   2   0   2   2   2   2   2   0   0   0   0   0   0   2   0   2   0   2   2   0   0   0   2   0   2   0   2   0   0   0   0   2   0   0   0   2   2   2   0   0   0   0   0   0   2   2   0   0   2   0   2   2   0   0   2   2   2   2
 MK-3-14                2   0   2   2   2   2   2   0   0   0   2   2   0   0   0   2   2   2   0   0   0   2   2   0   2   0   2   2   2   0   0   0   0   2   2   0   0   2   0   0   0   2   0   0   0   0   2   2   0   0   2   0   0   2   0   0   2   0   2   2   2   2   0   2   2   2   0   2   0   0   0   2   0   0   2   2   2   2   2   0   2   0   2   0   2   0   0   2   0   2   2   0   2   0   0   0   2   0   2   2   2   0   0   0   2   0   2   2   2   0   2   2   0   2   0   2   0   2   2   2   0   2   2   0   0   2   2   2   0   2   2   0   0   0   0   2   2   0   2   2   0   0   2   0   2   2   2   2   2   0   0   0   0   0   0   2   0   2   0   2   2   0   0   0   2   0   2   2   2   0   0   0   2   2   0   0   0   0   2   2   2   0   0   0   2   0   2   2   0   0   2   0   2   0   2   0   2   2   2   2
 MK-3-15                2   0   0   2   2   2   2   0   0   0   2   0   0   0   0   2   0   2   0   0   0   2   0   0   2   0   2   2   2   0   2   0   0   2   2   0   0   2   0   0   0   2   0   0   0   0   2   2   0   0   2   0   2   2   0   2   2   0   0   2   2   2   0   2   2   2   0   2   0   0   0   2   0   0   2   2   2   0   2   0   2   0   2   0   0   0   0   2   0   2   2   2   2   0   0   0   2   2   0   2   2   0   2   0   2   2   2   2   2   0   2   2   0   2   0   2   0   2   2   2   0   2   2   2   0   2   2   2   0   2   0   0   0   0   0   2   2   0   2   2   0   0   2   0   2   2   2   2   2   0   0   0   0   0   0   2   0   2   0   2   2   0   0   0   2   0   2   2   0   0   0   0   2   2   0   0   0   0   2   2   2   0   0   0   2   0   2   0   0   0   2   0   2   0   2   0   0   2   2   2
 MK-3-16                2   0   0   0   0   2   2   0   0   0   2   0   0   0   0   2   0   2   0   0   0   2   0   0   2   0   2   2   2   0   2   0   0   2   2   0   2   2   0   0   2   2   0   0   0   2   2   2   0   0   2   0   2   2   0   2   2   0   0   2   2   2   0   2   2   2   2   2   0   0   0   2   0   0   2   2   2   0   2   0   2   0   2   0   0   0   0   2   0   2   2   2   2   0   0   0   2   2   0   2   2   0   2   2   0   0   2   2   2   0   2   2   0   0   0   2   0   0   2   2   0   2   2   0   2   2   2   2   2   2   0   0   0   2   0   2   2   0   2   2   0   0   2   0   2   2   2   0   2   0   0   0   0   0   0   2   0   2   2   2   2   0   0   0   2   0   2   2   0   0   0   0   2   2   0   0   0   0   2   2   2   0   0   0   2   0   2   0   0   0   2   0   2   0   2   0   0   2   2   2
 MK-4-1                 2   0   2   0   0   2   0   0   2   2   0   2   2   0   0   2   2   0   2   2   0   0   0   0   2   2   0   0   2   2   2   2   0   0   2   0   0   2   2   2   0   2   0   0   0   2   0   0   2   2   0   2   2   2   2   2   0   0   2   0   0   2   2   0   2   0   2   2   0   0   2   2   0   2   0   2   2   0   2   0   2   2   0   0   2   0   0   0   2   2   2   0   2   0   2   0   2   0   0   2   2   2   2   2   2   0   0   2   0   2   0   2   2   0   2   0   2   0   0   2   2   0   0   0   2   0   2   0   0   2   0   0   0   2   2   2   0   2   2   2   0   2   2   2   0   0   0   2   0   0   2   2   2   0   0   2   0   2   0   0   2   0   2   0   0   0   0   2   0   2   0   2   0   0   0   0   0   0   2   0   2   0   0   2   0   0   0   2   0   0   0   2   0   2   0   2   2   0   0   0
 MK-4-2                 0   0   2   0   0   2   0   0   2   2   0   2   2   0   0   2   2   0   2   2   0   0   0   0   2   2   0   0   2   0   2   0   0   0   2   0   0   2   2   2   0   2   0   0   0   2   0   0   2   2   0   2   2   2   2   2   0   0   2   2   0   2   2   0   2   0   2   2   0   0   0   2   0   2   0   2   2   2   2   0   2   2   0   0   2   0   0   0   2   2   2   0   2   2   2   0   2   0   0   2   2   2   2   2   2   0   0   0   0   2   0   2   2   0   2   0   2   0   0   2   2   0   0   0   2   0   2   0   0   2   0   0   0   2   2   2   0   2   2   2   0   2   2   2   0   0   0   2   0   0   2   2   2   0   0   2   0   0   0   0   2   0   0   0   2   0   0   2   0   2   0   0   0   0   0   0   0   0   2   0   2   0   0   0   0   0   2   2   0   0   0   2   0   2   0   2   2   0   0   0
 MK-4-3                 0   0   2   0   0   2   0   0   2   2   0   2   2   0   0   2   2   0   2   2   2   0   0   0   2   2   0   0   2   0   2   0   0   0   2   0   2   2   2   2   0   2   0   0   0   2   0   0   2   2   0   2   2   2   2   2   2   0   2   2   0   2   2   0   2   0   2   2   0   0   0   2   0   0   0   2   2   2   2   0   2   2   0   0   2   0   0   0   2   2   2   0   2   2   2   0   2   0   0   2   2   2   2   2   2   0   0   0   0   2   0   2   2   0   0   0   2   0   0   2   2   0   0   0   2   0   2   0   0   2   0   0   0   0   2   2   0   2   2   2   0   2   2   2   0   0   0   2   0   0   2   2   2   0   0   2   2   0   0   0   2   0   0   0   2   0   0   0   0   0   0   0   0   0   0   0   0   0   2   0   2   0   0   0   0   0   2   2   0   0   0   2   0   2   0   2   2   0   0   0
 MK-4-4                 0   0   2   0   0   2   0   0   2   2   0   2   0   0   0   2   2   0   2   2   2   0   0   0   2   2   0   0   2   0   0   0   0   0   2   0   2   2   2   2   0   2   0   0   0   0   0   0   2   2   0   2   2   2   0   2   2   0   2   2   0   2   2   0   2   0   2   2   0   0   0   2   2   0   0   2   2   0   2   0   2   2   2   0   2   0   0   0   2   2   2   0   2   2   2   0   2   2   0   2   2   2   2   2   2   0   0   0   0   2   0   2   2   0   0   0   2   0   0   2   2   0   0   0   2   0   2   0   2   2   0   0   0   0   2   2   0   2   2   2   0   2   0   2   0   0   0   2   0   0   2   2   2   0   2   2   2   0   0   0   2   0   0   0   2   2   2   0   0   0   0   0   0   0   0   0   0   0   2   0   2   0   0   0   0   0   2   2   0   2   0   2   2   2   0   2   0   0   0   0
 MK-4-5                 0   0   2   0   0   0   0   0   2   2   0   2   0   0   0   2   2   0   2   2   2   0   0   2   2   2   0   0   2   0   2   0   0   0   2   0   2   2   0   0   2   2   0   0   2   0   0   0   2   2   0   2   2   2   0   0   0   0   2   2   0   2   2   0   0   0   2   0   0   0   0   2   0   0   0   2   2   0   2   0   2   2   2   0   2   0   0   0   2   2   2   0   2   0   0   2   2   2   0   2   2   2   2   2   2   0   0   0   0   2   0   2   2   0   0   0   2   0   0   2   0   0   0   0   2   0   2   0   2   2   0   0   0   0   2   2   0   2   2   2   0   2   0   2   0   0   0   2   0   0   2   2   2   0   2   2   2   2   0   0   2   2   0   0   2   2   2   0   0   0   0   0   0   0   2   0   0   2   2   0   2   2   0   0   0   0   2   2   2   2   0   2   2   2   0   0   2   0   0   0
 MK-4-6                 0   0   2   0   0   0   0   0   2   2   2   2   0   0   0   2   2   0   2   2   2   0   0   0   2   0   0   2   2   0   0   0   0   0   2   0   2   2   0   0   0   2   0   0   2   0   0   0   0   2   0   2   2   2   0   0   2   0   2   2   2   2   0   2   2   0   2   0   0   0   0   2   2   0   0   2   2   0   2   0   0   0   2   0   2   0   0   0   2   2   2   0   2   2   0   2   2   2   0   2   2   2   2   2   2   0   0   0   0   2   0   2   2   0   0   0   2   0   0   2   0   0   0   0   2   0   2   0   2   0   0   0   0   0   2   0   0   2   2   2   0   2   0   2   0   0   0   2   0   0   2   2   2   0   2   2   0   2   2   0   2   2   0   0   2   2   2   0   0   0   0   0   2   0   2   0   2   2   2   0   2   2   0   0   0   0   2   2   2   0   0   2   2   2   0   0   2   0   0   0
 MK-4-7                 0   0   2   0   0   0   2   0   2   2   2   2   0   0   0   2   2   0   0   2   2   0   0   0   2   0   0   2   0   0   0   0   0   0   2   0   0   2   0   0   0   2   0   0   2   0   0   0   2   2   0   2   2   2   0   0   2   0   0   2   2   2   0   2   2   0   2   0   0   0   0   2   2   0   0   2   2   0   2   0   0   0   2   0   2   0   0   0   2   2   0   0   2   2   0   2   2   2   0   0   2   2   2   2   2   0   0   0   2   2   0   2   2   0   0   0   2   0   0   2   0   2   0   0   2   0   2   0   2   0   0   0   0   0   2   0   0   2   0   2   0   2   0   2   0   2   0   2   0   0   2   2   0   0   2   2   0   2   2   0   2   0   0   0   2   2   2   0   0   0   0   0   0   2   2   0   2   2   2   0   2   2   0   2   0   0   2   2   2   0   0   2   2   0   0   0   2   0   0   0
 MK-4-8                 0   0   0   0   0   0   2   0   2   2   2   0   0   0   0   2   2   2   0   2   2   2   0   0   2   0   2   2   2   0   0   2   0   0   2   0   0   2   0   0   0   2   0   0   2   0   0   0   2   2   0   2   2   2   2   0   2   0   0   2   2   2   2   2   2   2   2   0   0   0   0   2   0   0   2   2   2   0   2   0   0   0   2   0   2   0   0   0   2   2   0   0   2   0   0   2   2   2   0   0   2   2   2   2   0   0   2   0   2   0   0   0   2   2   0   0   2   0   0   2   0   2   0   0   2   0   2   0   2   2   0   0   0   0   2   0   0   2   0   2   0   2   2   2   0   2   0   2   0   0   2   2   0   0   2   2   0   2   2   0   2   0   0   0   2   2   2   2   0   0   0   2   0   2   2   0   2   0   2   0   2   2   0   2   0   0   2   0   2   0   0   2   2   0   0   0   0   0   0   0
 MK-4-9                 0   0   0   0   0   0   2   2   2   2   0   0   0   0   0   2   2   2   0   2   2   2   0   0   2   0   2   0   2   0   0   2   0   0   2   0   0   2   0   0   0   2   0   0   2   0   0   2   2   2   2   2   0   2   2   0   2   0   0   2   2   2   2   2   2   2   2   0   0   0   0   2   0   0   0   2   2   0   2   0   0   0   2   0   2   0   2   0   2   0   0   0   0   0   0   2   2   2   0   0   2   2   2   2   2   0   2   0   2   0   0   0   0   0   0   0   2   0   0   2   0   2   0   0   2   0   2   2   2   2   0   0   0   0   2   0   0   2   0   2   0   2   2   2   0   0   0   2   0   0   0   2   0   0   2   2   0   2   2   0   0   0   2   2   2   2   2   2   0   0   0   2   0   0   2   0   2   0   2   0   2   0   0   2   0   0   2   0   2   0   0   2   2   0   0   0   2   2   0   0
 MK-4-10                0   0   0   2   0   0   2   2   2   0   0   0   0   0   0   2   2   2   0   2   2   2   0   0   2   0   2   0   2   2   0   2   0   0   2   0   0   2   2   0   0   2   0   0   2   0   0   2   2   2   2   2   0   2   2   0   2   0   0   2   0   2   2   2   2   2   2   0   0   2   0   2   0   0   0   2   2   0   2   0   0   0   2   0   2   0   2   0   2   0   0   2   0   0   0   2   2   0   0   0   2   0   2   2   2   0   2   0   2   0   0   0   0   0   0   2   2   0   0   2   0   2   0   0   2   0   0   2   2   2   0   0   0   0   2   0   0   2   0   2   0   2   2   2   0   0   0   2   0   0   0   2   0   0   2   2   0   2   2   0   0   0   2   2   2   2   2   2   0   0   0   2   2   0   2   0   2   0   2   0   2   0   0   2   2   0   2   0   2   0   2   2   2   0   0   0   2   2   0   0
 MK-4-11                0   0   0   2   0   0   2   2   0   0   2   0   0   2   0   2   0   2   0   2   2   2   0   0   2   0   2   0   2   2   0   2   0   0   2   0   0   2   0   0   0   2   0   0   2   2   0   2   2   2   2   2   0   2   0   0   2   0   0   2   0   2   2   2   2   2   2   0   0   2   2   2   0   0   0   2   2   2   2   0   0   0   2   0   2   0   2   0   2   0   0   2   0   2   0   2   0   0   2   0   2   2   2   2   2   0   2   0   2   0   0   0   0   0   0   2   2   2   0   2   0   2   0   0   2   0   0   2   2   2   0   0   0   2   2   0   0   2   0   2   0   0   0   2   0   0   0   2   0   0   0   2   0   0   2   2   0   2   2   0   0   0   2   2   0   2   2   2   0   0   0   2   0   0   2   0   0   0   2   0   2   0   0   2   2   0   2   0   2   0   2   2   2   0   0   0   2   2   0   0
 MK-4-12                0   0   0   2   0   0   2   2   0   0   2   0   0   2   0   2   0   2   0   2   2   2   0   0   2   0   2   0   0   2   2   2   0   0   2   0   0   2   0   0   0   2   0   0   2   2   0   2   2   2   2   0   0   2   0   0   2   0   2   2   0   2   2   2   2   2   2   0   0   2   2   2   0   0   0   2   2   2   2   0   0   0   2   2   2   0   2   0   2   0   0   2   0   2   2   2   0   0   2   0   2   0   2   2   2   2   2   0   2   0   0   0   0   0   0   2   2   2   2   2   0   2   0   0   2   0   0   2   2   0   0   0   0   2   2   0   0   2   0   2   0   0   0   2   0   0   2   2   0   0   0   0   0   0   2   2   0   2   2   0   0   0   2   2   0   2   2   2   2   0   0   2   0   0   2   0   0   0   2   0   2   0   0   2   2   0   2   0   0   2   2   2   2   0   0   0   2   2   2   0
 MK-4-13                0   0   0   2   0   0   2   2   0   0   2   2   0   2   0   2   0   2   0   2   2   2   0   0   2   0   2   0   0   2   2   2   0   0   2   0   0   2   0   0   0   2   2   0   2   2   0   2   2   2   2   0   0   2   0   0   2   0   2   2   0   2   2   0   2   2   0   0   0   2   2   2   0   0   0   2   0   2   2   0   0   0   2   2   2   0   2   0   2   0   0   2   0   0   2   2   0   0   2   0   2   0   2   0   2   2   2   0   2   0   0   0   0   0   0   2   2   2   2   0   0   2   0   0   2   0   0   2   2   0   0   0   0   2   2   0   0   2   0   2   0   0   0   2   0   0   2   2   2   0   0   0   0   0   2   2   0   2   2   0   0   0   2   2   0   2   2   2   2   2   0   2   0   0   2   0   0   0   2   0   2   0   0   2   2   0   0   0   0   2   2   2   2   2   0   0   2   2   2   0
 MK-4-14                0   0   0   2   0   0   2   2   0   0   2   2   0   2   0   2   0   2   0   2   2   2   0   0   2   0   2   0   0   2   2   2   0   0   2   0   0   2   0   0   2   2   2   0   2   2   0   2   2   0   2   0   0   2   2   0   2   0   2   2   0   2   2   0   2   2   0   0   0   2   2   2   0   0   0   2   0   2   2   0   2   0   2   2   0   0   2   0   2   0   0   2   0   0   2   2   0   0   2   0   2   2   2   0   2   2   2   0   2   0   0   0   0   0   0   2   2   2   0   0   2   2   0   0   2   0   0   2   0   0   0   0   0   0   0   0   0   2   0   2   0   0   0   2   0   0   2   2   2   0   0   0   0   0   2   2   0   2   2   0   2   0   2   2   0   2   0   2   0   2   0   0   0   0   2   0   0   0   2   0   0   2   0   2   2   0   0   0   0   2   2   2   2   2   2   2   2   2   2   0
 MK-4-15                0   0   0   2   0   0   2   2   0   0   2   2   0   2   2   2   0   2   0   2   2   2   0   0   2   0   2   0   0   2   2   2   0   0   2   2   0   2   0   0   2   2   2   0   2   2   0   2   2   2   2   0   0   2   2   0   0   0   2   2   0   2   2   0   2   2   2   0   0   2   2   2   0   0   0   2   0   2   2   0   2   0   2   2   0   0   2   2   2   0   0   2   0   0   2   2   0   0   2   0   2   2   2   0   2   2   2   0   2   2   0   0   0   0   0   0   2   2   0   0   2   2   0   0   2   2   2   2   0   2   0   0   0   0   0   0   0   2   0   2   0   0   0   2   2   0   2   2   2   0   0   0   2   0   2   2   0   2   2   2   2   0   2   2   0   2   0   2   0   2   2   2   0   0   2   0   0   0   2   0   0   2   0   2   2   0   0   2   0   2   2   2   2   2   2   2   0   2   2   0
 MK-4-16                0   0   0   2   2   2   2   2   0   0   2   2   0   2   2   2   0   2   0   2   2   2   0   0   2   0   2   0   0   2   2   0   0   0   2   2   0   2   0   0   0   2   2   0   2   2   0   0   2   2   0   0   2   2   2   0   0   0   2   2   2   2   0   0   2   2   2   0   0   2   2   2   0   0   0   2   0   2   2   0   2   0   0   2   0   0   2   2   2   0   0   2   0   0   2   2   0   0   2   0   2   2   2   0   2   0   2   0   2   2   2   2   0   0   0   2   2   2   0   0   2   2   0   0   2   2   2   2   0   2   0   2   0   0   0   0   2   0   0   2   0   2   0   2   2   0   2   2   2   0   0   0   2   0   2   2   0   2   2   2   2   0   0   2   0   0   0   2   0   2   0   2   0   0   2   0   0   0   2   0   0   0   0   2   2   0   2   2   0   2   0   0   2   2   2   2   0   2   2   0
 MK-5-1                 2   2   0   0   2   0   0   0   0   0   2   0   2   2   0   2   2   2   0   2   0   2   2   2   0   2   2   2   0   2   0   2   2   0   2   0   0   0   0   2   0   2   2   2   2   0   2   2   0   2   0   2   2   2   0   2   0   2   2   0   2   2   2   0   2   0   2   2   2   2   2   0   2   0   2   2   2   0   0   0   2   0   2   0   2   2   2   2   2   0   0   0   0   0   2   0   2   2   0   0   2   0   0   2   0   2   0   2   2   0   0   0   0   2   2   0   0   0   2   2   2   0   2   0   2   0   0   2   0   0   2   0   2   2   2   2   0   0   2   0   0   2   2   0   0   2   0   2   0   2   2   0   0   0   2   2   0   2   0   0   2   2   2   2   0   0   2   2   2   2   2   0   0   2   2   0   0   2   2   2   0   2   0   0   2   2   2   2   0   0   0   0   2   2   2   0   0   2   2   2
 MK-5-2                 2   2   0   0   0   0   0   0   2   2   2   0   2   2   0   2   2   2   0   2   0   2   2   2   0   2   2   2   0   2   0   2   2   0   2   0   0   0   2   2   0   2   2   2   2   0   2   2   0   2   0   2   2   0   0   0   0   2   2   0   2   2   2   0   2   0   2   2   2   2   2   0   2   0   2   0   2   0   2   0   2   0   2   0   2   2   0   2   2   0   0   0   2   0   2   0   2   2   0   0   2   0   0   2   0   0   2   2   2   0   0   0   0   2   2   0   0   0   2   2   2   0   2   0   2   0   0   2   0   0   2   0   2   2   2   2   0   0   2   0   0   0   2   0   0   2   0   2   0   2   2   2   0   0   2   2   0   2   2   0   2   2   2   2   0   0   2   2   2   2   0   0   0   2   2   0   0   2   2   2   0   2   0   0   2   0   2   2   0   0   0   0   2   2   2   0   0   0   2   2
 MK-5-3                 2   2   0   0   0   0   0   0   2   2   2   0   2   2   0   2   2   2   0   0   0   2   2   2   0   2   2   2   0   2   0   2   2   0   0   0   0   2   2   2   0   2   2   0   2   0   2   2   0   2   0   2   2   0   0   0   0   2   2   0   2   2   2   0   2   0   2   0   0   2   2   0   0   0   2   2   2   0   2   0   2   0   2   0   2   2   0   2   0   0   0   0   2   0   2   0   2   2   0   0   2   0   0   2   2   0   2   2   2   0   0   0   0   2   0   0   0   2   2   2   2   0   0   2   2   0   0   2   0   0   2   0   2   2   2   2   0   0   2   0   0   0   2   0   0   2   0   2   0   2   2   2   0   0   0   2   0   2   2   0   2   2   2   2   0   0   2   2   2   2   0   0   0   2   0   0   0   0   2   2   0   2   2   0   2   0   2   2   0   2   0   0   2   2   2   0   0   0   2   2
 MK-5-4                 2   0   0   0   0   0   0   0   2   2   2   0   0   2   0   2   2   2   0   0   0   2   0   2   0   2   2   2   0   2   0   2   2   2   0   0   0   0   2   2   0   2   2   0   2   0   2   2   0   2   0   2   2   0   0   0   0   2   2   2   2   2   2   0   2   0   2   0   0   2   2   0   0   0   2   2   2   0   2   0   2   0   2   0   2   2   2   2   0   0   0   0   2   0   2   0   2   2   0   0   2   2   0   2   2   0   2   0   2   0   0   0   0   2   2   0   0   2   2   2   2   0   0   2   0   0   0   2   2   0   2   0   2   2   2   2   0   0   2   0   0   0   2   0   2   2   0   2   0   2   2   2   2   0   0   2   0   2   2   0   2   2   2   0   0   0   2   2   2   2   0   0   0   2   0   0   0   0   2   2   0   2   2   0   2   0   2   2   0   2   0   0   2   2   2   0   0   0   2   2
 MK-5-5                 2   0   0   0   0   0   0   0   2   2   2   0   0   2   0   2   2   2   2   2   0   2   0   2   0   2   2   2   0   2   0   2   2   2   0   0   0   0   2   2   0   2   0   0   2   0   2   2   0   2   0   2   2   0   0   0   0   2   2   2   2   2   2   0   2   0   2   0   0   2   2   0   0   0   2   2   2   2   2   0   2   0   2   0   2   2   2   2   0   0   2   0   2   0   2   0   2   2   2   0   2   2   0   2   2   0   2   0   2   0   0   0   0   2   2   2   0   2   2   2   2   0   2   2   0   0   0   2   2   0   2   0   2   2   2   2   0   0   2   0   0   0   2   0   2   2   0   2   2   2   2   2   2   0   0   2   0   2   2   0   2   2   0   0   2   0   2   2   2   2   0   0   0   2   0   0   0   0   2   2   0   2   2   0   2   0   0   2   0   2   0   0   2   0   0   0   0   0   2   2
 MK-5-6                 2   0   0   0   2   0   0   0   2   2   2   0   0   2   0   2   2   2   2   2   0   2   0   2   0   2   0   2   2   2   0   2   2   2   0   2   0   0   2   2   0   2   0   0   2   2   2   2   0   2   0   2   2   0   0   0   0   2   2   2   0   2   2   0   2   0   2   0   2   2   2   0   0   0   2   2   2   2   2   0   2   0   2   0   2   2   2   0   0   0   2   0   2   0   2   0   2   2   2   0   2   2   2   2   2   0   2   0   2   0   0   0   0   0   2   2   2   2   2   2   2   0   2   2   2   2   0   2   2   0   2   0   2   2   2   2   0   0   2   0   0   0   2   0   2   0   2   2   0   2   2   2   2   0   0   2   0   2   2   2   2   2   0   0   2   0   2   2   2   2   2   0   0   2   0   2   0   0   2   0   0   2   2   0   2   0   0   2   2   0   0   0   0   0   0   0   0   0   2   2
 MK-5-7                 2   0   0   0   2   0   0   0   2   2   2   0   0   0   0   2   2   0   2   2   0   2   0   2   0   2   0   2   2   2   0   2   2   2   0   2   0   0   2   2   0   2   0   0   2   2   2   2   0   2   0   2   2   0   0   0   0   2   2   2   0   2   2   0   2   0   2   0   2   2   2   2   0   2   2   2   2   2   2   2   2   0   2   2   2   2   2   0   0   0   2   0   2   0   2   2   2   2   2   0   2   2   2   2   2   0   2   0   2   0   0   2   0   0   2   2   0   2   2   2   2   0   0   2   2   2   0   2   0   0   2   0   2   2   2   0   2   0   2   0   0   0   2   0   2   2   2   2   0   2   2   2   2   0   0   2   0   2   2   2   2   2   0   0   2   0   2   2   2   2   2   0   0   2   0   2   0   0   2   0   0   2   2   0   2   0   0   2   2   0   0   0   0   0   0   0   0   2   2   2
 MK-5-8                 2   0   0   0   2   0   0   0   2   2   2   0   0   0   0   0   2   0   2   2   0   2   0   2   0   2   0   2   2   0   0   2   2   2   0   2   0   0   2   2   2   2   0   0   2   2   2   2   0   2   0   2   2   2   0   2   0   2   2   2   0   2   0   0   2   0   0   0   2   2   2   2   0   2   2   2   0   0   2   2   2   0   2   2   2   2   2   0   0   0   2   2   2   0   2   2   2   2   2   0   2   2   2   0   2   0   2   0   2   2   2   0   0   0   2   2   0   2   2   2   2   0   0   2   2   2   0   2   0   0   2   0   2   0   2   0   2   0   2   0   0   0   2   0   0   2   2   2   0   2   2   2   2   0   0   2   2   2   0   0   2   0   0   0   2   0   2   2   2   2   2   0   0   2   0   2   0   0   2   0   0   2   2   0   0   0   0   2   2   0   0   0   0   0   2   0   0   2   2   2
 MK-5-9                 2   0   0   0   2   0   0   0   2   2   2   0   0   0   0   0   2   0   0   2   0   0   0   2   0   2   0   2   2   0   0   2   2   0   0   2   2   0   2   2   2   2   2   0   2   2   2   2   0   2   0   2   2   2   0   2   0   2   2   2   0   2   0   0   2   0   0   0   2   2   2   2   2   2   2   2   0   0   2   2   2   0   2   2   2   2   0   0   0   0   0   2   2   0   2   0   2   2   2   0   2   0   2   0   2   0   2   0   2   2   2   0   0   0   2   2   0   2   2   2   2   0   0   2   0   2   0   2   0   0   2   2   2   0   2   0   2   0   2   0   0   0   2   0   0   2   2   2   0   2   2   2   2   0   0   2   2   2   0   0   2   0   0   0   2   0   2   2   2   2   2   0   0   2   0   2   0   0   2   0   0   2   2   0   0   0   0   2   2   0   0   0   0   0   2   2   0   2   2   2
 MK-5-10                2   0   0   2   2   0   0   0   2   2   2   0   2   0   0   2   2   0   0   2   0   2   0   2   0   2   0   2   2   2   0   2   2   0   0   2   2   0   2   0   2   2   2   0   2   2   2   2   0   0   0   2   2   2   0   2   0   2   2   2   2   2   0   2   2   2   0   0   2   2   2   2   2   2   2   2   0   0   2   2   2   2   2   2   2   2   0   0   0   0   0   2   2   0   2   0   2   2   2   0   0   0   2   0   2   0   2   0   2   2   2   0   0   0   2   2   2   2   2   2   2   0   0   0   2   2   0   2   0   0   2   2   0   0   2   0   2   0   2   0   0   0   2   0   0   0   2   2   0   2   2   2   2   0   0   0   2   2   0   0   2   0   0   0   2   0   2   2   0   2   2   0   2   2   0   2   0   0   0   0   0   2   2   0   0   0   0   2   0   0   0   0   0   0   2   2   0   2   2   0
 MK-5-11                2   0   0   2   2   2   0   0   2   2   2   0   0   0   0   2   0   0   0   2   0   2   2   2   0   2   0   2   2   2   0   2   0   0   2   2   2   0   2   0   2   2   2   0   2   2   2   2   0   0   0   2   2   2   0   2   0   2   2   0   2   2   0   2   2   2   0   0   2   2   2   2   2   2   2   0   0   0   2   2   2   2   2   0   2   2   0   0   0   0   0   2   2   0   2   0   2   2   2   0   0   2   2   0   0   0   2   0   2   2   2   2   0   0   0   2   2   2   2   2   2   0   0   0   2   2   0   2   0   0   0   2   0   0   2   0   2   0   2   2   0   0   2   0   0   0   2   2   2   2   2   2   2   0   2   0   2   2   0   0   2   2   2   0   2   0   2   2   0   0   2   0   2   2   0   0   0   0   0   0   0   2   2   0   0   2   0   2   0   0   0   0   0   2   2   2   0   2   2   0
 MK-5-12                2   0   0   2   2   0   0   0   2   2   2   2   0   0   0   2   0   0   0   2   0   2   2   2   2   2   0   2   2   2   0   2   0   0   2   2   2   0   2   0   2   2   2   0   2   2   2   2   0   0   0   2   2   2   0   2   0   2   2   0   2   2   2   2   2   2   0   0   2   2   2   2   2   2   2   0   0   2   0   2   0   0   2   0   2   2   0   0   0   0   0   2   2   0   2   0   2   2   2   0   0   2   0   0   0   2   2   0   2   2   2   2   0   0   0   2   2   2   2   2   2   0   0   2   2   2   0   2   0   0   0   2   0   0   2   0   2   0   2   2   0   0   2   0   0   2   2   2   2   2   2   0   2   0   2   0   2   2   0   2   2   2   2   0   2   0   2   2   2   0   2   0   2   2   0   0   0   0   0   0   0   2   2   0   0   2   0   2   0   0   2   0   0   2   2   2   0   2   0   0
 MK-5-13                2   0   0   2   2   0   0   0   2   2   2   2   0   0   0   2   0   0   0   2   0   2   2   2   2   2   0   2   2   2   0   2   2   2   2   2   2   0   2   0   2   2   2   0   2   2   2   2   0   0   0   2   2   2   0   2   0   2   2   0   0   2   2   2   0   2   0   0   2   2   2   2   2   2   2   0   2   2   0   2   0   0   2   2   2   2   0   0   0   0   0   2   2   0   2   0   2   2   2   0   0   2   0   0   0   2   2   0   2   2   2   2   0   0   0   0   2   2   2   2   2   0   0   2   2   2   0   2   0   0   0   2   0   0   2   0   2   0   2   2   0   0   2   0   0   2   2   2   2   2   2   0   2   0   2   0   2   2   0   2   2   2   2   0   2   0   2   2   0   0   2   0   0   2   0   0   0   0   2   0   0   2   2   0   0   2   2   2   0   0   0   0   0   2   2   2   0   2   2   0
 MK-5-14                2   0   0   0   2   0   0   0   2   2   2   2   0   0   0   2   0   2   0   2   0   2   2   2   2   0   0   2   0   2   0   2   2   2   2   2   2   0   2   2   2   2   2   0   2   2   2   2   0   0   0   2   2   2   0   2   0   2   2   0   0   2   2   2   0   0   0   0   2   2   2   2   2   2   2   0   2   2   0   2   0   0   0   2   2   2   0   0   0   0   0   2   2   0   0   0   2   0   2   0   0   0   0   0   2   2   2   0   2   2   2   2   0   0   0   2   2   0   2   2   2   0   0   2   2   2   0   2   0   0   0   2   0   0   2   0   0   0   2   2   0   2   2   0   0   2   2   2   2   2   2   0   2   0   0   0   2   2   2   2   2   2   2   0   2   0   2   2   0   0   2   0   2   2   0   0   0   0   2   0   0   2   2   0   0   2   2   2   0   0   0   0   2   2   0   2   0   2   2   0
 MK-5-15                2   0   0   0   2   0   2   0   2   2   2   2   0   0   0   2   0   2   0   2   0   0   2   2   2   2   0   2   2   2   0   2   0   2   0   2   2   0   2   2   2   2   2   0   2   2   0   2   0   0   0   2   2   2   0   2   0   2   2   0   0   2   2   2   0   0   0   0   2   2   2   2   2   0   2   0   2   2   0   2   0   0   0   2   2   2   0   2   0   0   0   2   2   0   0   0   2   0   2   0   0   0   0   0   2   2   2   0   2   2   2   2   0   0   0   2   2   0   2   2   2   0   0   2   2   2   0   0   0   0   0   2   0   2   2   0   0   0   0   2   0   2   2   0   0   2   2   2   2   2   2   0   2   2   2   0   2   2   2   2   2   2   2   0   2   0   2   2   2   0   2   0   2   2   0   0   0   0   2   0   0   2   2   0   0   2   2   2   0   0   0   0   2   2   0   2   0   2   2   2
 MK-5-16                2   0   0   0   2   0   0   0   2   0   2   2   0   0   0   2   0   2   0   2   0   0   2   2   2   2   0   2   2   2   0   2   2   2   0   2   2   0   2   2   2   2   2   0   2   2   0   2   0   0   0   2   2   2   2   2   0   2   2   0   0   2   2   2   0   0   2   0   2   2   2   2   2   0   2   0   2   2   2   2   0   0   0   0   0   2   0   2   2   0   0   2   2   0   0   0   0   0   2   0   0   0   0   0   2   2   2   0   2   2   2   2   0   0   0   2   2   0   2   2   2   0   0   2   2   2   0   0   0   2   2   2   0   2   2   0   0   0   0   2   0   2   2   0   0   2   2   2   2   2   2   0   0   2   2   0   2   0   2   0   2   0   2   0   2   0   2   2   2   0   2   0   2   2   0   0   0   0   0   0   0   2   2   0   2   2   2   2   0   0   0   0   2   2   0   2   0   2   2   2
 MK-6-1                 0   0   0   2   2   2   2   2   2   0   0   0   2   2   0   0   0   0   2   2   0   2   2   0   0   0   2   0   2   2   2   0   2   0   2   0   2   0   0   0   0   0   2   2   2   2   0   2   2   2   0   0   2   2   2   0   0   2   2   0   2   2   2   2   0   0   2   0   0   2   0   0   0   2   0   0   0   2   0   2   2   0   2   2   0   2   0   2   2   0   2   0   2   0   2   2   2   2   0   2   0   0   0   2   2   0   0   2   0   2   2   0   2   0   2   0   2   0   2   0   2   2   0   0   0   0   0   2   2   2   0   0   0   0   0   2   2   2   2   0   0   0   0   0   2   0   2   0   0   0   0   0   2   0   0   0   2   0   2   2   0   2   0   0   0   0   0   0   2   2   2   2   0   0   2   2   0   0   2   0   0   2   2   2   2   0   0   0   2   0   0   0   2   0   0   2   0   2   2   0
 MK-6-2                 0   0   0   2   2   2   2   2   2   0   0   0   2   2   0   2   0   0   0   2   0   2   2   2   0   0   2   0   2   2   2   0   2   0   2   0   2   0   0   0   0   0   2   2   2   2   0   2   2   2   0   0   2   0   2   0   0   2   2   0   2   0   2   2   0   0   2   0   0   2   0   2   0   2   0   0   0   2   0   2   2   0   2   2   0   2   0   2   2   0   2   0   0   0   2   2   2   2   0   2   0   0   2   2   2   0   0   2   0   0   2   0   2   0   2   0   2   0   2   0   0   2   0   0   0   2   0   2   2   0   2   0   0   0   2   0   0   2   2   0   0   0   0   0   2   2   2   0   0   0   0   0   2   0   2   0   2   0   2   0   2   2   0   0   0   0   0   0   0   2   0   2   0   0   2   2   0   0   2   0   0   2   2   2   2   0   0   2   2   0   0   0   2   0   0   0   0   2   2   0
 MK-6-3                 0   0   0   2   2   2   2   2   2   0   0   2   2   2   0   2   0   0   0   2   0   2   2   0   0   0   2   0   2   2   2   0   2   0   2   0   2   0   0   0   0   2   2   2   2   2   0   2   0   2   0   0   2   0   2   0   0   2   2   0   2   0   2   2   0   0   2   0   0   2   0   2   0   2   0   0   0   2   0   2   2   0   2   2   0   2   0   2   2   0   2   0   0   0   2   2   2   2   0   2   2   0   2   2   0   2   0   2   0   0   2   0   2   0   2   0   2   0   2   0   0   2   0   0   0   2   0   2   2   0   2   0   0   0   2   0   0   0   2   0   0   0   0   0   2   2   2   0   2   0   0   0   2   2   2   0   2   0   2   0   2   0   0   2   0   0   0   0   0   2   0   2   0   0   2   2   0   0   2   0   0   2   2   2   2   0   0   2   2   0   0   0   2   0   2   0   0   2   2   0
 MK-6-4                 0   0   0   2   2   2   2   2   2   0   2   2   2   2   0   2   2   2   0   2   0   2   2   2   0   0   0   0   2   2   0   0   2   0   2   0   2   0   0   0   2   2   0   0   2   2   0   2   0   0   0   0   2   0   0   0   0   0   2   0   2   0   2   2   0   0   2   2   0   2   0   2   2   2   0   2   0   2   0   2   2   0   2   2   0   0   0   2   2   0   2   0   0   0   2   2   2   2   0   2   2   2   0   2   0   2   0   2   0   0   2   0   2   0   0   0   2   0   2   0   0   2   0   0   2   2   0   2   2   0   2   0   0   0   2   2   0   0   2   2   2   0   0   0   2   2   2   0   2   0   2   0   2   2   2   0   2   0   2   0   2   0   0   2   0   0   2   0   0   2   2   2   0   0   2   2   0   0   2   0   0   2   0   2   2   0   0   2   2   0   0   0   2   0   2   0   0   2   2   0
 MK-6-5                 0   0   2   2   0   0   0   2   2   0   2   2   2   2   0   2   2   0   0   2   0   2   2   2   0   0   0   0   2   2   0   0   2   0   2   0   2   0   0   0   0   2   0   0   2   2   0   2   0   0   0   2   2   0   0   0   0   0   2   0   2   0   2   2   0   0   2   2   0   2   0   2   2   2   0   0   0   2   0   2   2   0   2   2   0   2   0   2   2   0   2   0   0   0   2   2   2   2   0   2   2   0   0   2   2   2   0   0   0   0   2   0   2   0   0   0   2   0   2   0   0   2   0   0   2   2   0   2   2   0   0   0   0   2   2   2   0   2   2   2   0   0   0   2   2   2   2   0   2   0   2   0   0   2   2   0   2   2   2   0   2   0   0   2   0   0   2   0   0   2   2   2   0   0   2   2   0   0   2   0   0   0   0   2   2   0   0   2   2   0   0   0   2   0   2   0   0   2   2   0
 MK-6-6                 0   0   2   2   0   0   0   2   0   2   2   2   2   2   0   2   2   0   0   2   0   2   2   2   0   0   0   0   2   0   0   2   2   2   2   0   2   0   0   0   0   2   0   0   2   2   0   2   0   0   0   2   2   0   0   0   0   2   2   0   2   0   2   0   0   0   2   0   0   2   0   2   2   0   2   0   2   2   0   2   2   2   2   2   2   2   0   0   2   0   2   0   0   0   2   2   2   2   2   2   2   2   0   2   2   2   0   0   0   0   2   0   2   0   0   0   2   0   2   0   0   2   0   0   2   2   0   2   2   0   0   2   0   2   2   2   0   2   2   2   0   0   0   2   2   2   2   0   2   0   2   0   0   2   2   0   2   2   2   2   2   0   0   2   0   2   2   0   0   2   2   0   0   2   2   2   0   0   2   0   0   0   0   2   0   0   0   2   2   0   0   2   2   0   2   0   0   2   2   0
 MK-6-7                 0   0   0   2   0   0   0   2   0   2   0   2   2   2   0   2   2   0   0   2   0   2   2   2   0   0   0   0   2   0   0   2   0   0   2   0   2   0   0   0   0   2   0   2   2   2   0   2   0   0   2   2   2   0   0   0   0   2   2   0   2   0   2   0   2   0   2   0   0   2   0   2   2   0   2   0   2   2   2   2   0   2   0   2   2   2   0   0   2   0   2   0   0   0   2   2   0   2   0   0   2   2   0   2   2   2   0   0   0   0   2   0   2   0   2   0   2   0   2   0   0   2   0   0   2   2   0   2   2   0   0   2   0   2   2   2   0   2   2   2   0   0   2   2   2   2   2   0   2   0   2   0   0   2   2   2   2   2   2   2   2   0   0   2   0   2   2   0   0   2   2   0   0   2   2   2   0   0   2   0   0   0   0   2   0   0   0   2   2   0   0   2   2   0   2   0   0   2   2   0
 MK-6-8                 0   0   0   2   2   0   0   2   2   2   0   2   2   2   0   2   2   0   0   2   0   2   2   2   0   0   0   0   2   0   0   2   0   2   2   0   2   0   0   0   0   2   0   2   2   2   0   2   0   0   0   2   2   0   0   0   0   2   2   0   2   0   2   0   2   0   2   0   0   2   0   0   2   0   2   0   2   2   2   2   0   2   0   2   2   0   0   0   2   2   2   0   0   0   2   2   0   2   0   0   2   2   2   2   2   2   0   0   0   0   2   0   2   0   2   0   2   0   0   0   2   2   0   0   2   2   0   2   2   2   0   2   0   2   0   2   0   2   2   0   0   0   2   2   2   2   2   0   2   0   2   2   0   2   2   2   2   2   2   2   2   0   0   2   0   2   2   0   0   2   2   0   0   2   2   2   0   0   0   0   0   0   0   2   0   0   0   0   2   0   0   2   2   0   2   0   0   2   2   0
 MK-6-9                 0   0   0   2   2   0   0   2   2   2   0   2   2   2   0   2   2   2   0   2   0   2   2   2   0   0   0   2   2   0   0   2   0   2   2   0   2   0   2   0   0   2   0   2   2   0   0   2   0   0   0   2   2   0   0   0   0   2   2   0   2   0   2   2   2   0   2   0   0   2   0   0   2   0   2   0   2   2   2   2   0   2   0   2   2   0   2   0   2   2   2   0   0   2   2   2   0   2   0   0   2   0   2   2   2   2   0   0   0   0   2   0   2   0   2   0   2   0   0   0   2   2   0   0   2   2   0   2   0   2   2   2   0   2   0   2   0   2   2   0   0   0   2   2   2   0   2   0   0   0   2   2   0   2   0   2   2   0   2   2   2   0   0   2   0   2   2   0   0   2   2   0   0   2   0   2   2   0   0   0   0   0   0   2   0   0   0   0   2   0   0   2   0   0   2   0   0   2   2   0
 MK-6-10                0   0   0   2   2   0   0   2   2   2   0   2   2   0   0   2   2   2   0   2   0   2   2   2   0   0   0   2   2   0   0   2   0   2   2   0   2   0   2   0   0   2   2   2   2   0   0   2   0   0   0   2   2   0   0   0   0   2   2   0   2   0   2   0   2   0   2   0   0   2   0   0   2   0   2   0   2   2   2   2   0   0   0   0   2   0   2   2   2   2   2   0   0   2   2   2   0   2   0   0   0   0   2   2   2   2   2   0   0   0   2   0   2   0   2   0   2   2   0   0   2   0   0   0   2   0   0   2   0   0   2   2   0   0   0   0   0   2   2   0   0   0   2   2   0   2   2   0   2   0   2   2   2   2   0   2   2   0   0   2   2   0   0   2   0   2   2   0   0   2   0   0   0   2   0   2   2   0   0   0   0   0   0   2   0   0   0   2   2   0   0   0   0   0   2   0   0   2   2   0
 MK-6-11                0   0   0   2   2   0   0   2   2   2   0   2   2   0   0   2   2   2   0   2   2   2   2   2   0   0   0   2   2   0   0   2   0   2   2   0   2   0   2   0   0   2   2   2   2   0   0   2   0   0   0   2   2   0   0   0   0   2   2   0   2   0   2   0   2   0   2   0   0   2   0   2   2   0   2   0   2   2   2   2   0   0   0   0   2   0   2   2   2   2   2   0   0   2   2   2   0   2   0   0   0   0   2   2   2   2   0   0   0   0   2   0   2   0   0   0   2   2   0   0   2   0   0   0   2   0   0   2   0   0   0   2   2   0   0   0   0   2   2   0   0   2   2   2   0   2   2   0   2   0   2   2   2   2   0   2   2   2   0   2   2   2   0   2   0   2   2   0   0   2   2   0   0   2   0   2   2   0   0   0   0   2   0   2   0   0   2   2   2   0   0   0   0   0   2   0   0   2   2   0
 MK-6-12                0   0   0   2   2   0   0   2   2   2   0   2   2   0   0   2   2   0   0   2   0   2   2   2   0   0   0   2   2   0   0   2   0   2   2   0   2   0   2   0   0   2   2   2   2   0   0   2   0   0   0   2   2   0   0   0   0   2   2   0   2   0   2   0   2   2   2   0   0   2   0   2   2   0   2   0   2   2   2   2   0   0   0   0   2   0   2   2   2   2   2   0   0   0   2   2   0   2   0   0   0   0   2   2   2   2   0   0   0   2   2   0   2   0   0   0   2   2   0   0   2   0   2   0   2   0   2   2   0   0   0   2   2   0   0   0   0   2   2   2   0   2   2   2   0   2   2   0   2   0   2   2   0   2   0   2   2   2   0   2   2   0   0   2   2   2   2   0   0   2   2   0   0   2   0   2   2   0   0   0   0   2   0   2   0   0   2   2   2   0   0   0   0   0   2   2   0   2   2   0
 MK-6-13                2   0   0   2   2   0   2   2   2   2   2   2   2   0   0   0   2   0   0   2   0   2   2   2   0   0   0   2   2   0   0   2   0   2   0   0   2   0   2   0   0   2   2   2   0   0   0   2   0   0   0   0   2   0   0   0   0   2   2   0   2   0   2   0   0   2   2   0   0   2   0   2   2   0   2   0   2   2   0   2   0   0   0   0   2   0   2   2   2   2   2   2   0   2   2   2   0   2   2   0   0   2   2   2   2   0   0   0   0   2   2   2   2   0   0   0   2   2   0   0   2   2   0   0   2   0   2   2   0   0   0   2   2   0   0   0   0   2   2   2   0   2   2   2   0   2   2   0   0   0   2   2   0   2   0   2   2   2   0   2   2   0   0   2   0   2   2   0   0   2   2   0   2   2   0   2   2   0   0   0   0   2   0   2   0   0   2   2   2   0   0   2   0   0   2   2   0   2   2   0
 MK-6-14                2   2   0   2   2   0   2   2   2   2   2   2   2   2   0   0   2   0   0   2   0   2   2   0   0   0   0   2   2   0   0   2   0   0   0   0   2   0   2   0   0   2   2   2   0   0   0   2   0   0   2   0   2   0   2   0   0   2   2   0   2   0   2   0   0   2   2   2   0   2   0   2   2   0   2   0   2   2   0   2   0   2   0   0   2   0   2   2   2   2   0   2   0   2   2   2   0   0   2   0   0   2   2   2   2   0   0   0   0   2   2   2   2   0   0   0   2   2   0   0   2   2   0   0   2   0   2   2   2   0   0   2   2   0   2   0   2   2   2   2   0   2   2   2   0   2   2   0   0   0   2   2   2   2   2   2   0   2   0   2   2   0   0   2   0   2   2   0   0   2   2   0   2   2   0   2   2   0   0   0   0   2   0   2   0   0   2   2   2   0   0   2   0   0   2   2   2   2   2   0
 MK-6-15                2   0   0   2   2   0   2   2   2   2   2   2   0   2   0   0   2   2   0   2   2   0   2   0   0   0   0   2   2   0   0   2   2   0   0   2   2   0   2   0   0   2   2   0   0   0   0   2   0   0   2   0   2   2   2   0   0   2   2   0   2   0   2   0   0   0   2   2   0   2   0   2   2   0   2   2   2   2   0   2   0   2   0   0   2   0   2   2   2   2   0   2   2   2   2   2   0   0   0   0   0   2   0   2   2   0   0   0   0   2   2   2   2   0   0   0   2   2   0   0   2   0   0   0   2   0   2   2   2   0   0   2   2   0   2   0   2   2   2   2   0   2   2   2   0   2   2   0   0   0   2   2   2   2   2   2   2   0   0   2   2   0   0   2   0   2   2   2   0   2   2   0   2   2   0   2   2   2   0   0   0   0   0   2   0   0   2   2   2   0   0   2   0   0   2   2   2   2   2   0
 MK-6-16                2   0   0   2   2   0   2   2   2   0   2   2   0   2   0   0   2   2   0   2   2   0   0   0   2   0   0   2   2   0   0   0   2   0   0   2   2   0   2   0   0   2   2   0   0   0   0   2   0   0   2   0   2   2   2   0   0   2   2   2   2   0   2   0   0   2   2   2   0   2   0   2   2   0   2   2   2   2   0   2   0   2   0   0   2   0   2   2   2   2   0   2   2   2   2   2   0   0   2   0   0   2   0   2   2   0   0   0   0   2   2   2   0   0   0   0   2   2   0   2   2   0   0   0   2   0   2   2   0   0   0   2   2   0   2   0   2   2   2   2   0   2   2   2   0   2   2   0   0   0   2   2   2   2   2   2   2   0   0   2   0   0   2   2   0   2   2   2   0   2   2   0   2   2   0   2   2   2   0   2   0   0   0   2   0   0   2   2   2   2   0   2   0   2   2   2   2   2   2   0
 
!****************************************** Phenotypic Data **********************************************************
!-100.0 is resevred for missing phenotype
SimulatedTrait1        15.5802   14.8746   15.0921   15.7797   15.6710   14.7086   14.5038   15.7325   16.4239   14.4316   16.3516   13.9515   14.5158   16.2778   14.6757   15.4549   15.8432   15.6307   15.5265   14.4454   15.4198   16.8047   14.0677   15.7950   13.8769   13.1262   13.9758   16.0300   15.7439   16.3446   15.5900   15.4060   16.2576   13.5513   14.0239   14.1717   13.4810   14.7322   16.3698   16.2272   14.1442   15.3533   15.5314   14.9226   13.3186   15.4289   14.5611   16.4609   16.3928   13.6766   14.6095   15.9111   13.6112   15.3681   15.8245   13.9605   15.5734   14.8932   14.1565   15.4551   14.1788   16.1300   13.7393   14.1637   15.8757   15.0648   13.6115   14.4320   14.0834   13.8833   16.3928   15.4342   15.0865   14.8694   14.0339   13.7169   15.3180   13.9982   15.2388   13.7474   14.4765   14.6377   15.3372   15.3142   14.7511   13.9327   15.1791   13.5639   13.5815   15.4335   16.7029   14.2074   16.2321   16.4952   16.2975   14.2048   15.0813   15.4644   14.8248   15.3448   16.5669   13.5969   14.0460   14.1036   14.4250   13.7699   16.4904   15.1162   14.1821   16.0744   15.5667   16.3193   15.8518   16.0966   16.2980   14.3982   16.1716   14.8189   14.9028   14.7299   16.0333   13.9117   13.8998   14.2213   14.9150   16.2762   14.3052   16.5252   13.8654   16.3437   13.8179   15.6777   16.3605   16.2681   15.9745   15.5476   14.9255   16.2530   13.6283   14.3956   14.5647   14.6795   16.0579   13.9791   13.4395   13.9232   15.1575   15.1203   14.1135   16.1771   14.9208   15.4276   14.1033   14.4256   16.3621   14.4138   15.6916   16.1067   14.2776   14.3578   15.1492   15.4045   14.8255   12.9346   15.8077   15.8516   15.1274   15.2907   15.0564   15.6474   15.8218   16.1823   14.3330   14.5727   14.8033   14.3929   15.9940   15.8407   15.0321   14.0721   14.8827   15.4762   16.2226   17.0029   13.6805   13.7349   14.3162   16.1013   16.0374   15.2058   13.8040   14.1356   15.7757   16.4657   16.1202   13.9619   15.2575   14.9946   16.1483   15.5455
SimulatedTrait2         9.4864   10.1168   10.4100    9.0399    9.2773   10.4220    9.0261    9.3183    9.6541   10.5711    9.3394   10.4126   10.4595    9.6794   10.7729    9.7478    9.4226    9.6531   10.4858   10.8320    9.1927    9.2001   10.4911    9.3252   10.7305   10.2569   10.7339    9.6533    9.7455    9.5345    9.3784    9.6831    9.3467   10.8235   11.0181   10.7694   10.2504   10.2382   10.0903    9.3872   10.9939    9.2981   10.2039    9.4614   11.1736    9.4199   10.4038    9.4876    9.6654   10.2565    9.8006    9.3350    9.8826   10.8750    9.7927   10.8367    9.3587    8.8851   10.6396   10.3831   10.4277    9.3037   10.4159   10.3416    9.4114   10.1967   10.6784   10.8471   10.3892    9.9537    9.2522    9.3760    9.4508   10.4076   11.0666   10.1698    9.3332   10.4774    9.5697   10.1648   10.1261   10.6615    9.5308    9.6520   10.6091   10.8914   10.3277   10.7395   10.4753   10.6831   10.0647   10.7849    9.4151    9.4153    9.4111   10.4112    9.2554    9.7676   10.3280    9.4065    9.9082   10.8753   10.4742   10.5051   11.0036   10.3907    9.3390    9.2909   10.1850    9.2630    9.7850    9.5926    9.7126    9.2927    9.4373   10.8885    9.5961    9.5391   10.6088   10.1522    9.3376   10.4983   10.7020   10.1115   10.1123    9.8433   10.2540    9.6976   10.2468    9.5393   10.4123    9.3880    9.4718    9.5200    9.3637    9.6428    9.5771    9.2962   10.2460   10.4917    9.7000   10.5906    9.6601   10.3580   10.3826   10.7595    9.0730    9.6166   10.5924    8.9715   10.7447   10.9238    9.2968   10.4857    9.7844   10.2360   10.5960   10.0620   10.5333   10.1583    9.6017   10.3028    9.3769   10.3460    9.1690    9.3512    9.8339    9.9401    9.6045    9.8411    9.3590   11.0293   10.2453    9.6966    9.2701   10.7918    8.9391   10.0588   10.3660   10.4729   10.4128    9.3321    9.5950    9.2953   10.3624   10.5514   10.5557    9.3866    9.5066    9.2705   10.3081   10.1167    9.2641    9.7049    9.2418   10.2365    9.3517   10.2833    9.4478    9.7605
 
