# Supplementary material for: Inclusive Composite Interval Mapping of QTL by Environment Interactions in Biparental Populations
Source: PLoS One. 2015 Jul 10;10(7):e0132414. doi: 10.1371/journal.pone.0132414 (PMC4498613; doi:10.1371/journal.pone.0132414)
Supplement: S6 File — (ZIP) [file pone.0132414.s006.zip › H=0.8/L1/run_00015.met]

!**********************Note: lines staring with "!" are remarks and will be ignored in the program********************
!*********************************General Information**********************************
!Assuming F1 = P1 x P2, populations available in QTL IciMapping are: 
!  1, P1BC1F1 = P1 x F1, the first backcrossing where P1 is used as the recurrent parent;
!  2, P2BC1F1 = P2 x F1, the first backcrossing where P2 is used as the recurrent parent;
!  3, F1DH, F1-derived doubled haploids; 
!  4, RIL or F1RIL, recombination inbred lines through the repeated selfing of F1;
!  5, P1BC1RIL, recombination inbred lines through the repeated selfing of P1BC1F1;
!  6, P2BC1RIL, recombination inbred lines through the repeated selfing of P2BC1F1;
!  7, F2, the selfing generation of F1;
!  8, F3, the selfing generation of F2;
!  9, P1BC2F1, the second backcrossing where P1 is used as the recurrent parent; 
! 10, P2BC2F1, the second backcrossing where P2 is used as the recurrent parent;
! 11, P1BC2RIL, recombination inred lines through the repeated selfing of P1BC2F1; 
! 12, P2BC2RIL, recombination inred lines through the repeated selfing of P2BC2F1; 
! 13, P1BC1F2, the selfing generation of P1BC1F1; 
! 14, P2BC1F2, the selfing generation of P2BC1F1; 
! 15, P1BC2F2, the selfing generation of P1BC2F1; 
! 16, P2BC2F2, the selfing generation of P2BC2F1; 
! 17, P1BC1DH, P1BC1F1-derived doubled haploids; 
! 18, P2BC1DH, P2BC1F1-derived doubled haploids; 
! 19, P1BC2DH, P1BC2F1-derived doubled haploids; 
! 20, P2BC2DH, P2BC2F1-derived doubled haploids; 
   3      !Mapping Population (see remarks above)
   2      !Mapping Function (1 for Kosambi; 2 for Haldane; 3 for Morgan)
   2      !Marker Space Type (1 for intervals; 2 for positions)
   1      !Marker Space Unit(1 for centiMorgans; 2 for Morgan)
   6      !Number of Chromosomes (or Linkage Groups)
 200      !Size of the mapping population
   2      !Number of environments
 
!***************************************** Chromosomes and Linkage Maps **********************************************
!Chromosome                 NumMarkers
-CH1                        16
-CH2                        16
-CH3                        16
-CH4                        16
-CH5                        16
-CH6                        16
!Linkage map (Marker name followed by position or the interval length)
 MK-1-1                1     0.000
 MK-1-2                1    10.000
 MK-1-3                1    20.000
 MK-1-4                1    30.000
 MK-1-5                1    40.000
 MK-1-6                1    50.000
 MK-1-7                1    60.000
 MK-1-8                1    70.000
 MK-1-9                1    80.000
 MK-1-10               1    90.000
 MK-1-11               1   100.000
 MK-1-12               1   110.000
 MK-1-13               1   120.000
 MK-1-14               1   130.000
 MK-1-15               1   140.000
 MK-1-16               1   150.000
 MK-2-1                2     0.000
 MK-2-2                2    10.000
 MK-2-3                2    20.000
 MK-2-4                2    30.000
 MK-2-5                2    40.000
 MK-2-6                2    50.000
 MK-2-7                2    60.000
 MK-2-8                2    70.000
 MK-2-9                2    80.000
 MK-2-10               2    90.000
 MK-2-11               2   100.000
 MK-2-12               2   110.000
 MK-2-13               2   120.000
 MK-2-14               2   130.000
 MK-2-15               2   140.000
 MK-2-16               2   150.000
 MK-3-1                3     0.000
 MK-3-2                3    10.000
 MK-3-3                3    20.000
 MK-3-4                3    30.000
 MK-3-5                3    40.000
 MK-3-6                3    50.000
 MK-3-7                3    60.000
 MK-3-8                3    70.000
 MK-3-9                3    80.000
 MK-3-10               3    90.000
 MK-3-11               3   100.000
 MK-3-12               3   110.000
 MK-3-13               3   120.000
 MK-3-14               3   130.000
 MK-3-15               3   140.000
 MK-3-16               3   150.000
 MK-4-1                4     0.000
 MK-4-2                4    10.000
 MK-4-3                4    20.000
 MK-4-4                4    30.000
 MK-4-5                4    40.000
 MK-4-6                4    50.000
 MK-4-7                4    60.000
 MK-4-8                4    70.000
 MK-4-9                4    80.000
 MK-4-10               4    90.000
 MK-4-11               4   100.000
 MK-4-12               4   110.000
 MK-4-13               4   120.000
 MK-4-14               4   130.000
 MK-4-15               4   140.000
 MK-4-16               4   150.000
 MK-5-1                5     0.000
 MK-5-2                5    10.000
 MK-5-3                5    20.000
 MK-5-4                5    30.000
 MK-5-5                5    40.000
 MK-5-6                5    50.000
 MK-5-7                5    60.000
 MK-5-8                5    70.000
 MK-5-9                5    80.000
 MK-5-10               5    90.000
 MK-5-11               5   100.000
 MK-5-12               5   110.000
 MK-5-13               5   120.000
 MK-5-14               5   130.000
 MK-5-15               5   140.000
 MK-5-16               5   150.000
 MK-6-1                6     0.000
 MK-6-2                6    10.000
 MK-6-3                6    20.000
 MK-6-4                6    30.000
 MK-6-5                6    40.000
 MK-6-6                6    50.000
 MK-6-7                6    60.000
 MK-6-8                6    70.000
 MK-6-9                6    80.000
 MK-6-10               6    90.000
 MK-6-11               6   100.000
 MK-6-12               6   110.000
 MK-6-13               6   120.000
 MK-6-14               6   130.000
 MK-6-15               6   140.000
 MK-6-16               6   150.000
!*********************************** Marker Types ********************************************************************
!Co-dominant marker: When heterozygote F1 is present, P1 is coded as 2, F1 is coded as 1, and P2 is coded as 0; Otherwise, P1 is coded as 2, and P2 is coded as 0. 
!Dominant marker: When heterozygote F1 is present, P1 and F1 are coded as 12, and P2 is coded as 0; Otherwise, P1 is coded as 2, and P2 is coded as 0.  
!Recessive markers: When heterozygote F1 is present, P1 is coded as 2, and F1 and P2 are coded as 10; Otherwise, P1 is coded as 2, and P2 is coded as 0. 
!Missing marker is coded as -1. 
 MK-1-1                 2   0   0   2   0   0   0   2   2   2   0   0   2   0   2   0   0   0   2   2   0   0   0   2   2   0   2   0   2   0   0   2   2   0   0   0   0   2   0   0   0   0   0   2   0   0   0   2   2   0   0   2   2   0   0   0   0   2   2   2   2   0   0   2   0   2   2   2   0   2   2   2   2   0   2   2   2   2   2   2   2   0   2   2   0   0   2   0   2   2   2   0   0   2   2   2   2   2   2   2   0   0   2   0   0   0   2   0   2   2   2   0   2   0   0   2   2   0   2   2   0   0   0   2   2   2   2   2   2   2   0   0   2   2   0   2   2   0   0   2   2   2   2   0   0   0   2   2   2   0   0   2   0   2   0   0   0   2   0   0   0   0   2   0   0   0   0   0   2   2   0   2   0   0   0   0   0   0   0   0   2   0   2   0   0   0   2   2   0   2   2   2   2   0   0   2   0   2   0   0
 MK-1-2                 2   0   0   0   0   2   0   2   2   2   0   0   2   0   2   0   0   0   2   2   0   0   0   2   2   0   2   0   2   0   0   2   2   0   0   0   0   2   0   0   0   0   0   2   0   0   0   2   2   0   0   2   2   0   0   0   0   2   2   2   0   0   0   2   0   2   2   2   0   2   2   0   2   2   2   2   2   0   2   2   2   0   2   2   0   0   2   0   0   2   2   0   0   2   2   2   2   0   2   2   0   0   2   0   2   0   2   0   2   2   2   2   2   0   0   2   2   2   2   2   0   0   0   2   2   0   2   2   2   2   0   0   2   2   0   2   2   0   0   2   2   2   2   0   0   0   2   2   2   0   0   2   0   2   0   0   0   0   0   0   2   0   2   0   0   0   0   0   2   2   0   2   0   0   2   0   0   0   0   0   2   0   2   0   0   0   2   2   0   2   2   0   2   0   0   2   0   2   0   0
 MK-1-3                 2   0   0   0   0   0   0   0   2   2   0   0   2   0   2   0   0   0   2   2   0   0   0   2   2   0   2   0   2   0   0   2   2   0   0   2   2   2   0   0   0   0   0   2   0   0   0   2   2   0   0   2   2   2   0   0   2   2   2   2   0   0   0   2   0   2   2   2   0   2   2   0   2   2   2   2   2   0   2   2   2   0   0   2   2   0   2   0   0   2   2   2   0   2   2   0   2   0   2   2   0   0   2   0   2   0   2   0   0   2   0   2   2   0   0   2   2   2   2   2   0   0   0   0   2   0   2   0   2   0   0   0   2   2   0   2   2   0   0   2   2   2   2   0   0   2   2   2   2   0   0   2   0   2   0   0   0   0   0   0   2   0   2   0   0   0   0   0   0   0   0   2   0   0   2   0   0   0   0   0   2   0   2   0   0   0   0   2   0   2   2   0   2   2   0   2   0   2   0   0
 MK-1-4                 2   0   0   0   0   0   0   2   2   2   0   0   2   0   2   0   2   0   2   2   0   0   2   2   2   0   2   0   0   0   0   2   0   0   2   2   2   2   0   0   0   0   0   2   0   2   0   0   2   0   0   2   2   2   0   0   2   2   2   2   2   0   0   2   0   2   2   2   0   2   0   0   2   2   0   2   2   0   2   2   2   0   2   2   2   0   2   0   0   2   2   2   0   2   2   0   0   0   2   2   0   0   2   0   2   2   2   2   0   2   0   2   2   0   0   2   2   2   2   2   0   0   0   0   2   0   2   0   2   0   2   0   2   2   0   2   2   0   0   2   2   2   2   0   0   2   2   2   2   0   0   2   0   2   0   0   0   0   0   0   2   0   2   0   0   0   0   0   0   0   0   2   0   2   2   0   2   0   0   0   0   0   2   2   2   0   2   2   0   0   2   0   0   2   0   2   0   2   0   0
 MK-1-5                 2   0   0   2   0   0   0   2   0   2   0   0   2   0   2   2   2   0   2   2   0   0   2   2   2   0   2   0   0   0   0   2   0   0   2   2   2   2   0   2   0   0   2   2   0   2   0   0   2   0   0   2   2   2   0   2   0   2   2   2   2   0   0   2   0   2   0   0   0   2   0   0   2   2   0   2   0   0   2   2   2   0   2   2   2   0   2   0   2   2   2   2   0   0   2   0   2   0   2   2   0   0   2   0   2   0   0   2   0   2   0   2   0   0   0   2   2   2   2   2   0   0   2   0   2   0   2   0   2   0   2   0   2   2   0   2   2   0   0   2   2   2   2   0   2   2   2   2   2   2   2   2   0   2   0   0   2   0   0   2   2   0   2   0   0   0   0   0   0   2   0   2   0   2   2   0   2   0   0   0   0   0   2   2   2   2   2   2   0   0   2   0   2   2   0   2   0   2   0   0
 MK-1-6                 2   0   0   2   0   0   2   2   0   2   0   2   2   0   2   2   2   0   2   2   0   0   2   0   2   0   2   0   0   0   0   2   0   0   2   2   0   2   0   2   0   0   2   2   2   2   0   0   2   0   0   2   0   2   0   2   0   2   2   2   2   0   0   0   0   2   0   0   0   0   0   0   2   2   0   2   0   0   2   2   2   0   2   2   2   0   2   0   2   2   2   2   0   0   2   0   2   0   2   2   0   0   2   0   2   2   0   2   0   2   0   0   0   0   0   2   2   2   2   2   0   2   2   0   2   0   2   0   2   0   2   0   2   2   0   2   2   0   0   2   2   2   2   0   2   2   2   2   2   2   2   2   0   2   0   0   2   0   0   2   2   0   2   0   0   0   0   0   0   2   0   2   0   2   2   0   2   0   0   0   0   0   2   2   2   2   2   2   2   2   2   0   2   2   0   2   0   2   0   0
 MK-1-7                 2   0   0   2   0   0   0   2   0   2   2   2   2   0   0   2   2   0   2   2   0   0   2   2   2   0   2   0   0   0   0   2   0   0   2   2   0   2   0   0   0   0   2   2   2   2   0   0   2   0   2   2   0   2   0   2   0   0   2   0   2   0   0   0   0   2   0   0   0   0   0   2   2   2   0   2   0   0   2   2   2   0   2   2   2   0   2   0   2   2   0   2   0   2   2   0   2   0   2   2   0   0   2   0   2   2   0   2   0   2   0   0   0   0   0   2   2   2   2   2   0   2   2   2   2   0   2   0   0   0   2   0   2   2   0   2   2   0   0   2   2   2   2   0   2   2   2   0   2   2   2   2   0   2   0   0   2   0   0   2   2   0   2   0   0   0   0   0   0   2   2   2   0   2   2   0   2   0   0   0   0   0   2   0   2   2   2   2   2   2   2   2   2   2   0   2   0   2   0   0
 MK-1-8                 2   0   2   2   0   0   0   0   0   2   2   2   0   0   0   2   2   0   2   2   0   0   2   2   2   0   2   2   0   2   0   2   0   0   2   2   0   2   0   0   0   0   2   2   2   2   0   0   2   0   2   2   0   2   0   2   0   0   2   0   2   0   0   0   0   2   0   0   0   0   0   2   2   2   2   2   0   0   2   2   2   0   2   2   2   0   0   0   2   2   0   2   0   2   2   0   2   0   2   2   0   0   2   0   2   2   0   2   0   0   0   2   0   0   0   2   2   0   2   2   0   2   2   2   2   0   2   0   0   0   0   0   2   2   0   2   2   0   0   2   2   2   2   0   2   2   2   0   2   2   2   2   0   2   0   0   2   0   0   2   2   0   2   0   0   0   0   0   0   2   2   2   0   2   2   0   2   0   0   0   2   0   0   0   2   2   0   0   2   2   2   2   2   2   0   2   0   2   0   0
 MK-1-9                 2   2   2   2   0   0   0   0   2   2   2   0   0   0   2   2   2   0   2   2   0   0   2   2   2   0   2   2   0   2   0   2   0   0   2   2   0   2   0   0   0   0   2   2   2   2   0   0   2   0   2   2   0   2   0   2   0   0   2   0   2   0   2   0   2   2   0   0   0   0   0   2   2   0   2   2   0   2   0   2   2   2   2   2   2   2   0   0   2   2   0   2   0   2   2   0   0   0   2   0   0   0   2   0   2   2   0   2   2   0   0   2   2   0   0   2   2   0   2   2   0   2   2   2   2   0   2   0   0   0   0   0   2   2   0   2   2   0   0   2   2   2   2   0   2   2   2   0   2   2   2   2   0   2   0   0   2   0   0   2   2   0   2   0   0   2   0   0   0   2   2   2   0   2   2   0   2   0   2   0   2   0   0   0   2   2   0   0   2   2   2   2   2   2   0   2   0   2   0   0
 MK-1-10                2   2   2   0   0   0   0   0   2   2   2   2   0   0   2   2   2   0   2   2   0   0   2   2   0   0   2   2   0   2   0   2   0   0   2   2   0   2   0   0   0   2   2   2   2   2   0   0   2   2   2   2   0   2   0   2   0   0   2   0   2   0   2   0   2   2   0   0   0   0   0   2   2   0   2   2   0   2   0   2   2   2   2   2   2   2   0   0   2   2   0   2   0   0   0   0   0   0   0   0   0   0   2   0   2   2   0   2   2   0   0   2   2   0   0   0   2   0   2   2   0   2   2   0   2   0   2   0   0   0   0   0   2   2   0   2   2   0   0   0   2   2   2   0   2   2   2   0   2   0   2   2   0   2   0   0   2   0   0   2   2   0   2   0   0   2   0   0   0   2   2   0   0   2   2   0   2   0   0   0   2   0   0   0   2   2   0   2   2   2   2   2   0   2   0   2   0   2   0   0
 MK-1-11                2   2   2   0   0   0   0   0   2   2   2   2   0   0   2   2   2   0   2   2   2   0   0   2   0   0   2   2   0   2   0   2   0   0   2   2   2   2   0   0   2   2   2   0   2   2   0   0   2   0   2   2   0   2   0   2   2   0   2   0   2   0   2   0   0   2   0   0   0   0   0   0   2   0   2   2   0   2   0   0   2   2   2   2   2   2   0   2   2   2   0   2   0   0   0   0   0   0   0   0   0   0   2   0   2   2   0   2   2   0   0   2   2   0   0   2   2   0   2   2   0   2   2   0   2   0   2   0   0   0   0   0   2   2   0   0   2   0   0   2   2   2   2   0   2   2   2   0   2   0   2   2   2   2   0   2   2   0   2   0   2   0   2   0   0   2   0   0   0   2   2   0   0   2   2   0   2   0   0   0   2   0   0   0   2   2   0   2   2   2   2   2   0   2   0   2   0   2   0   0
 MK-1-12                2   2   2   0   0   0   2   0   0   2   2   2   0   0   2   2   2   0   2   2   0   0   0   2   0   0   2   0   0   2   0   2   0   0   2   2   2   2   0   0   0   2   0   0   2   2   2   0   0   0   2   2   0   2   0   2   2   0   2   0   2   0   2   0   2   2   0   0   0   0   0   0   2   0   2   2   0   2   0   0   2   2   2   2   2   2   0   2   2   2   0   2   0   0   2   0   0   2   0   0   0   0   2   0   2   2   0   0   2   0   0   2   0   0   0   2   2   0   2   0   0   2   2   2   2   0   2   0   0   0   0   0   2   2   0   0   2   0   0   2   2   2   2   2   2   2   2   2   2   2   2   0   2   2   0   2   2   0   2   0   2   0   2   0   0   2   0   0   0   2   2   0   0   2   2   0   0   0   0   0   2   0   0   0   2   0   0   2   2   2   2   2   2   0   0   2   0   2   0   0
 MK-1-13                2   2   2   0   0   0   2   0   0   2   2   2   0   2   2   2   2   0   2   2   0   0   0   2   2   0   0   0   0   0   0   2   0   0   2   2   2   0   0   0   0   2   2   0   2   2   0   0   0   2   2   2   0   2   0   2   2   0   2   0   2   0   2   0   2   2   0   0   0   2   0   0   2   0   2   0   0   0   0   0   2   2   2   2   2   2   0   2   2   2   0   2   0   0   2   0   0   2   0   0   0   2   2   0   2   2   0   0   2   0   0   2   0   0   2   2   0   0   2   0   0   2   2   2   2   0   2   0   0   0   2   0   2   2   0   2   2   0   0   2   2   2   2   0   2   2   2   2   2   2   2   0   2   2   0   2   2   0   2   0   2   0   2   0   2   0   0   0   0   2   2   2   0   2   2   0   2   0   0   0   2   0   0   0   2   0   0   2   2   2   2   2   2   0   0   2   0   2   0   0
 MK-1-14                2   2   2   0   0   0   0   0   0   2   2   2   0   2   2   2   2   0   2   2   0   0   0   2   2   0   0   0   0   0   0   2   0   0   2   0   2   0   0   2   0   2   2   0   2   2   0   0   0   2   2   2   0   2   0   2   2   0   2   0   2   0   2   0   2   2   0   0   0   2   0   0   2   0   2   0   0   0   0   0   2   2   2   2   2   2   0   2   2   2   0   2   2   2   2   0   0   2   0   0   2   2   2   0   2   2   0   0   2   0   0   0   0   2   2   2   0   2   2   0   0   0   2   2   2   2   2   0   0   0   2   0   2   2   2   2   2   0   0   2   2   2   2   0   2   2   2   2   0   2   2   0   2   2   0   2   2   0   2   0   0   0   2   0   2   2   0   0   0   2   2   0   0   2   2   0   2   0   0   0   2   0   0   2   2   0   0   2   2   2   0   2   2   0   0   2   0   2   0   0
 MK-1-15                2   2   2   0   0   0   2   0   0   0   2   2   0   2   2   2   0   2   2   2   0   2   0   2   2   0   0   0   0   0   0   2   0   0   2   0   2   0   0   2   0   2   2   0   2   2   2   0   0   2   2   0   0   2   0   2   2   0   2   0   2   0   0   0   2   2   0   0   0   2   0   0   0   0   2   0   0   2   0   0   2   2   2   2   2   2   0   2   2   2   2   2   2   2   2   0   0   2   0   0   2   2   2   0   2   2   0   0   2   0   0   0   0   2   2   2   0   2   2   0   0   0   2   2   2   2   2   0   0   0   2   0   2   2   2   0   2   0   0   2   2   2   2   2   2   2   2   2   0   2   2   0   0   2   0   2   2   0   0   0   0   0   2   0   2   2   0   0   0   2   2   0   0   2   2   0   2   0   0   0   2   0   0   2   2   2   0   2   2   0   0   2   2   0   0   2   0   2   0   2
 MK-1-16                2   2   2   0   0   0   2   0   0   2   2   2   0   2   2   2   2   2   0   2   0   2   0   2   2   2   0   0   0   0   0   2   2   0   2   0   2   0   2   2   0   2   0   0   2   2   2   0   0   2   2   0   0   2   0   2   2   0   2   0   2   0   0   0   2   2   0   2   0   2   0   0   0   2   2   0   0   2   0   0   0   2   2   2   2   2   0   0   2   2   2   2   2   0   2   0   0   2   0   0   2   2   2   0   2   2   0   0   2   2   2   0   0   0   0   2   2   0   2   2   0   0   2   2   2   2   2   0   0   0   2   0   2   0   2   0   2   0   0   2   2   2   2   2   2   2   2   2   0   2   2   0   0   2   0   2   2   0   2   0   0   2   2   2   2   2   0   0   0   0   0   2   0   2   2   0   2   0   2   0   2   0   0   2   2   2   0   2   2   0   0   2   2   0   0   2   0   2   0   2
 MK-2-1                 2   2   0   2   2   0   2   2   0   2   0   0   2   2   2   0   2   0   2   0   0   2   0   0   2   2   0   2   0   2   2   2   0   0   2   0   0   2   0   0   0   2   0   2   2   2   2   2   0   2   2   0   0   0   0   0   0   0   0   2   2   2   0   2   0   0   2   0   0   0   2   2   2   0   0   2   2   0   0   2   2   2   2   2   0   2   2   2   2   0   0   0   0   2   2   0   0   0   2   0   0   0   2   0   2   0   2   0   2   2   2   0   0   0   2   2   0   2   0   0   2   2   0   2   2   0   0   2   0   0   0   2   2   2   0   0   0   0   0   0   0   2   0   0   0   0   0   2   0   2   2   2   2   0   2   2   0   2   0   0   0   0   0   2   0   2   2   2   2   2   2   2   2   2   0   0   0   0   0   0   2   2   2   0   2   0   0   2   0   0   0   2   2   0   2   0   2   2   2   2
 MK-2-2                 2   2   0   2   2   0   2   2   0   2   0   2   0   2   2   0   2   0   2   0   0   2   0   0   2   2   0   2   0   2   2   0   0   0   2   0   0   2   0   0   0   2   0   2   2   2   0   2   0   0   2   0   0   0   0   0   0   0   0   2   2   2   2   0   2   0   0   2   0   0   2   2   0   0   0   2   2   0   2   2   0   2   2   2   0   2   2   2   2   2   0   0   0   2   2   0   0   0   2   0   2   0   2   0   2   0   2   0   2   2   2   0   0   0   2   2   0   2   0   2   2   0   0   2   2   0   2   2   0   0   0   2   2   2   0   0   0   0   0   0   0   2   0   0   0   0   0   2   0   2   2   2   2   0   2   2   0   2   0   0   0   0   0   0   0   0   2   2   2   2   2   0   2   2   0   0   2   0   0   0   2   2   2   0   2   0   0   2   0   0   0   2   2   0   0   0   2   2   2   2
 MK-2-3                 0   0   0   2   0   0   0   2   0   2   0   2   0   2   2   0   2   0   2   0   0   0   0   0   2   2   0   2   0   2   2   2   0   0   2   0   0   2   0   0   0   2   0   2   2   2   0   2   0   0   2   0   2   0   0   0   0   0   0   2   2   2   2   0   0   0   0   2   2   0   2   2   0   0   2   2   2   0   0   2   0   2   0   0   0   0   2   2   2   2   0   0   0   2   2   0   0   0   0   0   2   0   2   0   2   0   2   2   2   2   2   2   0   0   2   2   0   2   0   2   2   0   0   2   2   0   2   2   0   0   0   2   0   2   0   0   0   0   2   0   2   2   0   0   0   0   0   2   0   2   2   2   2   0   2   2   0   0   2   0   0   0   0   0   0   2   2   2   2   2   2   2   2   2   0   0   2   0   0   0   2   2   2   0   2   0   0   2   0   0   2   2   2   0   0   2   2   2   2   2
 MK-2-4                 2   0   0   2   0   0   0   2   0   0   0   2   0   2   2   0   2   2   2   2   2   0   0   0   2   2   0   0   2   2   2   2   0   0   2   0   0   0   0   0   0   2   0   0   2   2   0   0   0   0   2   0   2   0   0   0   0   0   0   2   2   2   2   0   2   0   0   2   2   0   2   2   0   0   2   2   2   2   0   2   0   2   0   0   0   0   2   2   2   0   0   0   0   2   0   0   0   0   0   0   2   0   2   0   2   0   2   2   2   2   2   2   2   0   2   2   0   0   0   2   2   0   0   2   2   0   2   2   0   2   0   2   0   2   0   0   2   0   2   0   2   2   2   0   2   0   0   2   0   2   2   2   2   2   2   2   0   0   2   0   0   0   0   0   0   2   2   2   0   2   2   0   2   2   0   0   2   0   0   0   2   2   2   2   2   2   0   2   0   0   2   2   2   0   0   2   2   2   2   0
 MK-2-5                 2   0   0   2   0   0   0   2   0   0   0   2   0   2   0   0   2   2   2   2   2   0   0   0   2   2   2   0   2   2   2   2   0   0   0   0   0   0   0   2   0   2   0   2   2   2   0   0   0   0   2   0   2   2   0   0   0   0   2   2   2   2   2   0   2   0   0   2   2   0   0   2   0   0   2   2   2   2   0   0   0   2   0   0   0   2   2   2   2   0   0   0   0   2   0   0   0   0   0   0   0   0   2   0   2   0   2   2   2   2   2   2   2   0   0   2   0   0   0   2   2   0   0   2   2   0   2   2   0   2   0   2   0   2   0   0   0   0   2   0   0   2   2   0   2   0   0   2   0   2   2   2   2   2   2   0   2   0   2   0   0   0   0   0   0   2   2   2   0   2   2   0   2   2   0   0   2   2   0   0   2   2   2   2   0   2   2   2   0   2   2   2   2   0   0   2   2   2   0   0
 MK-2-6                 2   0   0   2   0   0   0   2   0   0   0   2   0   2   0   0   2   2   2   2   2   0   0   0   2   2   2   0   2   2   2   2   0   0   0   0   0   0   0   2   0   2   0   2   2   2   0   0   0   0   0   0   2   2   0   0   2   0   2   2   2   2   2   0   2   0   0   2   2   0   2   2   0   0   2   2   2   2   0   2   0   2   0   0   0   2   2   2   2   0   0   0   0   2   0   2   0   0   0   0   0   0   2   0   2   0   2   2   2   2   2   2   2   0   0   2   0   2   0   2   2   0   0   2   2   0   2   2   0   2   0   2   0   2   0   0   0   0   2   0   0   2   2   0   2   0   0   2   0   2   2   2   2   2   2   0   2   0   2   0   2   0   2   0   0   2   0   2   0   2   0   2   2   2   2   0   2   2   0   0   2   2   2   2   0   2   2   2   0   0   0   2   2   0   0   2   2   2   0   0
 MK-2-7                 2   0   0   2   0   0   0   2   0   0   0   2   0   2   0   0   2   0   2   2   2   0   0   0   0   2   2   0   2   2   2   2   0   2   0   2   0   0   0   2   2   2   0   2   2   2   0   0   0   0   2   0   2   2   0   0   2   0   0   2   2   2   2   0   2   0   0   2   2   0   2   2   0   0   2   2   2   0   2   0   0   2   0   0   0   2   2   2   2   2   0   2   0   2   0   2   0   0   0   0   0   0   2   2   2   0   0   2   2   2   2   2   2   2   0   2   0   2   0   2   2   0   0   0   0   0   2   2   0   2   0   2   0   2   0   0   0   0   2   0   0   2   2   0   2   0   0   2   2   2   2   2   2   2   2   0   2   0   2   0   2   0   2   0   2   2   2   2   0   2   2   2   2   0   2   0   2   2   0   0   2   2   2   2   0   2   2   2   0   0   0   2   2   0   0   2   2   2   0   0
 MK-2-8                 2   2   0   2   0   0   0   0   0   0   0   0   0   2   0   2   2   0   2   2   2   0   0   0   0   2   2   0   2   2   2   2   0   2   0   2   0   0   0   2   2   2   0   2   2   2   2   0   0   0   2   0   2   2   0   0   2   0   0   2   2   2   2   0   2   0   0   2   2   0   2   0   0   0   2   2   2   0   0   0   0   2   0   0   0   2   2   2   0   2   0   2   0   2   2   2   0   0   0   0   0   0   2   2   0   0   0   2   0   2   2   0   2   2   0   2   0   2   0   0   0   0   0   0   0   0   2   2   0   2   0   2   0   2   2   0   0   0   2   0   0   2   2   0   2   0   0   2   2   2   2   0   2   2   2   0   0   0   2   0   2   0   2   0   2   2   2   2   0   2   2   2   0   0   2   0   2   2   0   0   2   2   2   0   0   2   2   2   0   2   0   0   2   0   0   2   2   0   0   0
 MK-2-9                 2   2   0   0   0   0   2   0   0   0   0   0   0   2   0   0   2   0   2   2   2   0   0   0   0   2   0   0   2   2   2   2   0   2   0   2   2   0   0   2   2   2   0   2   2   0   0   0   0   0   2   2   2   0   2   0   2   2   2   2   2   0   2   0   2   0   0   2   2   0   2   0   0   0   2   2   2   0   2   2   2   2   0   0   0   2   2   2   0   2   0   2   2   2   2   2   2   0   0   0   0   0   2   2   0   0   0   2   0   0   2   0   2   2   0   2   0   2   0   0   0   2   0   0   0   0   2   2   0   2   0   2   0   2   2   0   0   0   2   0   0   2   2   0   2   2   0   2   2   0   2   0   2   2   2   0   0   0   2   0   2   0   2   0   0   2   0   2   0   2   2   2   0   0   2   0   2   2   2   0   2   2   0   2   0   2   2   2   0   2   2   0   2   0   0   2   2   0   0   0
 MK-2-10                2   2   0   0   0   0   2   0   0   0   0   0   0   2   0   0   2   0   0   2   2   0   0   0   0   2   0   0   2   2   2   2   0   2   0   2   0   0   0   2   2   2   0   2   2   0   0   0   0   0   2   0   2   0   0   0   2   2   2   2   0   0   2   0   2   2   0   2   0   0   2   0   0   0   2   0   2   0   2   2   2   0   0   0   0   2   2   2   2   0   0   2   2   2   2   2   0   0   0   0   2   0   2   2   0   0   0   2   0   0   2   0   2   2   0   2   0   2   0   0   0   0   0   0   2   0   2   2   2   2   0   2   0   2   2   0   0   0   2   0   0   2   2   2   2   2   0   2   2   0   2   2   0   2   2   0   0   0   2   0   2   0   2   0   0   0   0   2   0   2   2   2   0   0   2   0   2   0   2   2   2   2   0   2   0   2   2   2   0   2   0   0   2   0   0   2   2   2   0   0
 MK-2-11                2   2   0   0   0   0   2   0   0   0   2   0   0   2   0   2   2   0   0   2   2   0   0   2   0   2   0   0   0   2   2   2   0   2   0   2   0   0   0   2   2   2   0   2   2   0   0   0   0   0   2   0   2   0   0   0   2   2   2   2   0   0   2   2   2   2   0   2   0   0   2   0   0   0   2   0   2   0   0   0   2   0   0   0   0   2   2   2   2   0   0   2   2   2   2   2   0   0   0   0   2   0   2   2   0   0   0   2   0   0   2   0   2   2   0   2   0   2   0   0   0   2   0   0   2   0   2   2   2   2   0   2   0   2   2   0   0   0   2   0   2   2   2   2   2   0   0   2   2   0   2   0   0   2   2   0   0   0   2   0   2   2   2   0   2   0   0   2   0   2   2   2   0   0   2   0   2   0   2   2   2   2   0   2   0   2   2   2   0   2   2   0   2   0   0   2   2   2   0   0
 MK-2-12                2   2   0   0   0   0   2   0   0   0   2   0   0   2   0   2   2   0   0   2   2   0   0   0   0   2   0   0   0   2   2   2   0   2   0   2   0   0   0   2   2   2   0   2   2   2   2   0   0   0   2   0   0   0   0   2   2   2   2   0   0   0   2   0   2   2   0   2   0   0   2   0   0   0   2   0   2   0   0   0   2   0   0   0   0   2   2   2   2   0   0   2   2   2   2   2   0   0   0   0   2   0   0   2   0   0   0   2   0   0   2   0   2   2   0   2   0   2   2   2   0   2   0   0   2   0   2   2   2   2   0   2   0   2   2   0   0   0   2   0   0   2   2   2   2   0   2   2   2   0   2   0   0   2   2   0   0   0   2   0   2   2   0   0   2   2   0   2   0   2   2   2   0   0   2   0   2   2   2   2   2   2   0   0   0   2   0   2   2   2   2   0   2   0   0   2   2   0   0   0
 MK-2-13                2   2   0   2   0   0   2   0   0   2   2   0   0   2   2   2   2   0   0   0   2   0   0   0   0   2   0   0   0   2   2   2   0   2   0   2   0   0   0   2   2   2   0   2   2   2   2   2   0   0   0   0   2   0   0   2   2   2   2   0   0   0   2   2   2   2   0   2   0   2   2   0   0   0   0   2   2   0   0   0   2   0   0   0   0   2   2   2   2   0   0   2   0   2   2   2   0   0   0   0   0   0   0   2   0   0   0   2   0   0   2   2   2   0   0   2   0   2   2   2   0   2   0   0   2   0   2   2   2   2   0   2   0   2   2   0   0   0   2   0   0   0   0   2   2   0   2   0   2   0   0   2   0   2   2   0   0   0   2   0   2   2   0   0   2   2   0   2   0   2   2   2   0   0   2   0   2   2   2   2   2   2   0   0   0   2   0   2   2   2   2   0   2   0   0   2   2   0   2   0
 MK-2-14                2   2   0   2   0   0   2   0   0   2   2   0   0   2   2   2   2   2   0   0   2   2   0   0   0   2   2   0   2   2   2   2   0   0   0   2   0   0   0   2   2   0   0   2   2   2   2   2   0   0   0   0   2   0   0   2   2   2   2   0   0   0   2   0   2   2   0   2   0   2   2   0   0   0   0   2   2   0   0   0   2   0   0   2   0   2   2   2   2   0   0   2   0   2   2   2   0   0   0   0   2   0   0   2   0   0   0   0   0   0   2   0   2   0   0   0   0   2   2   2   0   2   0   0   2   0   2   2   2   2   0   0   2   2   2   0   0   0   0   0   0   0   0   2   2   0   2   0   2   0   0   2   0   2   2   0   0   0   2   0   2   2   2   0   2   0   0   2   0   2   2   2   0   0   2   0   2   0   0   2   2   2   0   0   0   2   0   0   2   2   2   0   2   0   0   2   2   0   2   0
 MK-2-15                2   2   0   0   0   0   2   2   0   2   2   2   0   2   2   2   2   2   0   0   2   2   0   0   0   2   2   0   0   2   2   0   0   2   0   2   0   0   0   2   0   0   2   2   2   2   2   0   0   0   0   2   2   0   0   2   2   2   2   0   0   0   2   0   2   2   0   2   2   0   2   0   0   0   0   0   2   0   0   0   0   0   0   2   0   2   2   2   2   0   0   2   0   2   2   0   0   0   0   0   2   0   2   2   0   0   0   0   0   0   2   0   2   2   0   2   0   2   2   2   2   0   0   0   2   0   2   0   2   2   0   2   0   2   2   2   0   0   0   0   0   0   0   2   2   0   2   0   2   2   0   2   0   2   2   0   0   0   2   0   2   2   2   2   2   0   0   2   0   2   2   2   0   0   2   0   2   0   0   2   2   2   0   0   0   2   0   0   2   2   2   0   2   0   0   2   2   0   2   0
 MK-2-16                2   2   0   0   0   0   2   2   0   2   2   2   0   2   2   2   2   2   0   0   2   2   0   0   0   2   2   0   0   2   2   0   0   2   0   2   0   0   0   2   0   0   2   2   2   2   2   0   0   0   0   2   2   0   0   2   2   2   2   0   0   0   2   0   0   2   0   2   2   2   0   2   0   0   0   0   0   0   0   0   0   0   0   2   0   2   2   2   2   0   0   2   2   2   2   0   0   0   0   0   2   0   2   2   0   0   0   0   0   0   0   0   2   2   0   2   0   2   2   2   2   0   2   2   0   0   2   0   2   2   0   2   0   2   2   2   0   0   0   0   0   0   0   2   2   0   2   2   2   2   0   2   0   2   2   0   0   0   2   0   2   2   0   0   2   0   0   2   0   2   2   2   0   0   2   0   2   0   0   0   0   2   0   0   0   2   0   0   2   2   2   0   2   0   0   2   2   0   2   0
 MK-3-1                 2   0   0   2   2   0   0   0   0   2   2   2   2   0   0   0   0   2   2   2   0   0   0   2   2   2   2   0   0   0   2   2   0   0   0   0   0   0   2   0   0   0   0   2   0   2   0   0   0   0   2   2   2   2   2   2   2   0   2   2   2   2   2   0   2   0   2   2   2   2   2   0   2   0   2   0   2   2   0   0   0   2   0   2   0   2   0   2   0   2   0   0   2   0   0   2   0   0   0   0   2   2   2   2   2   2   2   0   2   0   2   2   2   0   2   2   0   0   0   0   0   2   2   0   2   0   2   2   0   2   0   2   2   0   2   2   0   2   0   2   0   2   2   2   0   2   0   0   0   0   0   2   0   2   2   2   0   0   0   0   0   0   0   2   2   2   0   2   2   0   2   2   0   0   2   2   0   2   0   2   2   2   0   0   2   0   2   2   2   0   0   0   0   2   2   0   0   0   2   0
 MK-3-2                 2   0   0   2   2   0   2   0   0   2   2   2   2   0   0   0   0   2   2   0   0   0   0   0   2   2   2   0   0   0   2   2   0   0   0   0   0   0   2   0   0   0   0   2   2   2   0   0   0   0   2   2   2   2   2   2   2   0   2   2   2   2   2   0   2   0   2   2   2   2   2   0   2   0   2   0   2   2   0   0   0   2   0   2   0   2   0   2   0   2   0   2   2   0   0   2   0   0   0   2   0   2   2   2   2   2   2   0   2   0   2   2   2   2   2   2   0   0   0   0   0   2   0   0   2   0   2   2   0   2   0   2   2   0   2   2   0   2   0   2   0   2   2   2   0   2   0   0   0   0   0   0   0   2   2   2   0   0   0   0   0   0   0   2   2   2   0   2   0   0   2   2   0   0   2   2   0   2   0   2   2   2   0   0   2   2   2   2   2   0   0   0   0   2   2   0   0   0   2   0
 MK-3-3                 2   0   2   2   2   0   2   0   0   2   2   2   2   0   0   0   0   2   0   0   0   0   2   0   2   2   2   0   0   0   2   2   0   0   0   0   2   0   2   0   0   0   0   2   2   2   0   0   0   0   2   2   2   0   2   2   2   0   2   2   2   2   0   0   0   0   2   2   2   2   2   0   2   0   2   2   0   2   0   0   0   2   0   2   0   2   0   0   0   2   0   0   2   0   0   2   0   0   0   2   0   2   2   2   2   2   2   2   2   0   2   2   2   2   2   2   0   0   0   2   0   0   0   0   2   0   2   2   2   2   0   2   2   0   2   2   0   2   0   2   0   2   0   2   0   2   0   0   2   0   0   0   0   2   2   2   0   0   0   0   0   0   0   2   2   2   0   2   0   0   2   2   0   0   2   2   0   2   0   2   2   2   0   0   2   2   2   2   2   2   0   0   0   2   2   0   0   0   2   0
 MK-3-4                 2   0   2   2   2   0   0   0   0   2   0   2   2   0   0   0   0   2   0   0   0   0   2   0   2   2   2   0   0   0   2   2   2   0   0   0   2   0   2   0   0   2   0   2   0   2   0   0   0   2   2   2   2   0   2   2   0   2   2   2   2   2   0   0   0   0   2   2   2   2   2   0   2   0   2   2   2   2   0   0   0   2   0   2   2   2   0   0   2   2   0   0   2   0   0   2   0   0   0   2   0   2   2   2   2   2   0   2   2   0   2   2   2   2   0   2   0   0   0   2   0   0   0   0   2   0   2   0   2   2   0   2   2   0   0   2   0   0   0   0   0   2   0   2   0   2   0   0   2   0   0   0   0   2   2   2   0   0   0   0   0   0   0   2   2   2   0   2   0   0   2   2   0   0   2   2   0   2   0   2   2   2   0   0   2   2   2   2   2   2   0   0   0   2   0   0   0   0   2   0
 MK-3-5                 2   2   2   2   2   0   0   0   0   2   0   2   2   0   0   0   2   2   0   0   0   0   2   0   2   2   2   0   0   0   2   2   2   0   0   0   2   0   2   0   0   2   0   2   0   2   0   0   0   2   2   2   2   0   2   2   0   2   2   2   0   2   2   0   0   0   2   2   0   2   2   0   2   0   2   2   2   2   0   0   0   2   0   2   2   2   0   0   2   2   0   2   2   0   0   2   2   0   0   2   0   2   2   0   2   2   2   2   2   0   2   2   2   2   0   2   0   0   0   2   0   0   0   0   2   2   2   2   2   2   0   2   2   0   0   2   0   2   0   0   0   2   0   2   0   2   0   2   2   0   0   0   0   0   2   2   0   0   0   0   0   2   0   2   2   2   0   2   0   0   2   2   0   0   2   2   0   2   0   2   2   2   0   0   2   2   2   0   2   0   0   0   0   2   0   0   0   0   2   0
 MK-3-6                 2   2   2   2   2   0   0   0   0   2   0   0   2   0   0   0   2   2   0   0   0   0   0   0   2   2   2   0   0   0   2   2   2   0   0   0   2   0   2   0   0   2   0   2   0   2   0   0   2   2   2   2   2   0   2   2   2   2   2   2   0   2   2   0   2   0   2   2   0   2   2   2   2   0   2   2   2   2   0   2   0   2   0   2   2   2   0   0   2   2   0   2   0   0   0   2   2   0   0   2   0   2   2   0   2   2   2   0   2   0   0   2   2   2   0   2   0   2   0   2   0   2   0   0   2   2   2   2   2   0   0   2   2   0   0   2   0   2   0   0   0   2   0   2   0   2   0   2   2   0   0   0   0   0   2   2   0   0   0   0   2   2   0   2   0   2   0   2   0   0   2   2   2   0   2   2   0   2   0   2   2   2   0   0   2   2   2   0   2   2   0   0   0   2   0   0   0   0   2   0
 MK-3-7                 2   2   2   2   2   0   0   0   0   2   0   0   2   0   0   0   2   2   0   0   0   0   0   0   0   2   2   0   0   0   2   2   2   0   0   0   2   0   2   0   0   2   0   2   0   0   0   2   0   2   2   2   2   0   2   2   2   2   2   0   0   2   2   0   2   0   2   2   0   2   2   2   2   0   2   2   2   2   0   2   0   2   0   2   2   2   2   0   2   2   0   2   2   0   0   2   2   2   0   2   0   2   2   0   2   2   2   0   2   2   0   2   2   2   0   2   0   2   0   2   0   2   0   0   2   2   2   2   2   0   2   2   2   0   0   2   0   2   0   0   0   2   0   2   0   2   0   2   2   2   0   0   0   0   2   2   0   0   0   0   0   2   0   2   0   2   0   0   0   2   2   2   2   0   2   2   0   2   0   2   2   2   0   0   2   2   0   0   2   2   0   0   0   2   0   0   0   0   2   0
 MK-3-8                 2   2   2   2   2   0   2   2   0   2   0   0   2   0   0   0   2   2   0   0   0   0   0   0   0   2   2   0   0   0   2   2   2   0   0   0   2   0   2   0   0   2   0   2   0   0   0   2   0   2   2   2   2   0   2   2   2   2   2   0   0   2   2   0   2   0   2   2   0   2   2   2   2   0   0   2   2   2   0   2   0   0   0   2   0   0   2   0   2   2   0   0   2   0   0   2   2   2   0   2   0   2   2   0   2   2   2   0   2   2   0   2   2   2   0   2   0   2   0   2   0   0   0   0   0   2   2   2   2   0   0   2   2   0   0   2   0   2   0   0   0   2   0   0   2   0   0   2   2   2   0   0   0   0   2   2   2   0   0   2   2   2   0   2   0   2   0   2   0   2   2   0   2   0   2   2   0   2   0   2   2   2   0   0   0   2   0   0   2   0   0   0   0   2   0   0   0   2   2   0
 MK-3-9                 2   0   2   2   0   0   2   2   0   0   0   0   2   0   0   0   0   2   0   0   0   0   0   0   0   2   2   0   0   2   2   2   2   0   0   0   2   0   2   0   0   0   0   2   0   0   0   2   0   2   2   2   2   0   0   2   2   2   2   0   0   2   2   0   0   0   2   2   0   2   2   2   2   0   0   2   2   2   0   2   0   0   0   2   0   0   2   0   2   2   0   0   2   2   0   2   2   2   0   2   0   2   2   0   2   2   2   0   2   2   0   2   2   2   0   2   0   2   0   2   0   0   0   0   0   2   2   2   2   0   0   2   2   0   0   2   0   2   0   0   0   2   0   0   2   0   0   2   2   2   0   0   0   0   0   2   2   0   0   2   2   2   0   2   0   0   0   2   0   2   2   0   2   0   0   2   0   2   0   2   2   2   0   0   0   2   0   0   2   0   0   0   0   2   0   0   0   2   2   0
 MK-3-10                2   0   2   2   0   0   2   2   0   0   0   0   2   0   0   0   0   2   0   0   2   0   0   0   0   2   2   0   0   2   2   2   2   0   0   2   2   2   2   0   2   0   0   2   0   0   0   2   0   2   2   0   2   0   0   2   2   2   2   0   0   2   0   0   0   0   2   2   0   2   2   2   2   0   0   0   2   2   0   2   0   0   0   2   0   0   2   0   2   2   2   0   2   2   0   2   2   2   0   2   0   2   2   0   2   0   2   0   2   2   0   2   2   0   0   2   0   0   0   2   2   0   0   0   0   2   0   2   2   0   0   2   2   0   0   2   0   2   2   0   0   2   0   0   2   0   0   2   2   2   2   0   2   0   0   2   0   0   0   2   2   2   0   2   0   0   0   2   0   2   0   0   2   0   2   2   0   2   0   0   2   2   0   0   0   2   0   0   2   0   2   2   0   2   0   0   0   2   2   0
 MK-3-11                2   0   2   2   0   0   2   2   0   0   0   2   2   0   0   0   0   2   0   2   2   0   2   0   0   2   2   0   0   2   2   2   2   0   0   0   2   2   2   0   2   0   0   2   2   0   0   2   0   2   2   0   2   0   0   2   2   2   2   0   0   2   0   0   0   0   2   2   0   2   2   2   2   0   0   0   2   2   0   2   0   0   0   2   0   0   2   0   2   2   2   0   2   2   0   2   2   2   2   2   0   2   2   2   2   0   2   2   2   0   0   0   2   0   0   0   0   0   0   2   2   0   0   0   0   2   0   2   2   0   2   2   2   0   0   2   0   2   2   0   0   2   0   0   2   2   0   2   2   2   2   0   2   0   0   2   0   2   0   2   2   2   0   2   0   0   0   2   0   2   0   0   2   0   0   2   0   2   0   0   2   2   0   0   0   2   0   0   2   0   2   2   0   2   0   0   2   2   2   0
 MK-3-12                2   0   2   2   0   0   0   2   0   0   0   2   2   0   0   0   0   2   2   2   2   0   2   0   0   2   2   0   0   2   2   2   2   0   0   0   2   2   2   0   2   0   0   2   2   0   0   2   0   2   2   0   2   0   0   2   2   2   2   0   0   0   0   0   0   0   0   2   0   2   2   2   2   0   0   0   2   2   0   2   2   0   0   2   0   0   2   0   2   2   2   0   2   2   0   2   2   2   2   2   0   2   2   2   2   0   0   2   2   0   0   0   2   0   0   0   0   0   0   2   2   0   0   0   0   2   0   2   2   0   2   2   0   0   0   2   0   2   2   0   0   2   0   0   2   2   0   2   2   2   2   0   2   0   0   0   0   2   0   2   2   2   0   2   0   0   0   2   0   2   0   0   2   0   0   2   0   2   0   0   2   2   0   0   0   2   0   0   2   0   2   2   0   2   0   0   2   2   2   0
 MK-3-13                2   2   2   2   0   2   0   2   0   2   0   2   2   0   0   0   0   2   2   2   2   0   2   2   0   2   2   0   2   2   2   2   2   0   0   0   2   2   2   0   2   0   0   0   2   0   0   2   0   2   2   0   2   0   0   2   2   0   2   0   0   0   0   0   2   0   0   2   0   2   2   2   2   0   0   0   2   2   0   2   2   0   0   2   0   0   2   0   2   2   2   0   2   2   0   0   2   2   2   2   0   2   2   0   2   0   0   0   2   0   2   0   2   0   2   0   0   0   0   2   2   0   0   0   2   2   0   2   2   0   0   2   0   0   0   2   0   2   2   0   0   2   0   0   2   2   2   2   2   2   2   0   2   0   0   0   0   2   0   2   0   2   0   2   0   0   0   2   0   2   0   0   2   0   0   2   2   2   0   0   2   2   0   0   2   2   0   0   0   0   2   2   0   2   0   2   2   2   2   0
 MK-3-14                2   2   2   2   0   2   0   2   0   2   0   2   2   0   0   2   0   0   2   2   2   0   2   0   0   2   2   0   2   2   2   2   2   0   0   0   2   2   2   0   2   0   0   0   2   0   0   2   2   2   2   2   2   0   2   2   2   0   2   0   0   0   0   2   2   0   0   0   0   0   2   2   2   0   0   0   0   2   2   2   2   0   0   0   0   0   2   0   2   2   2   0   2   2   0   0   2   2   2   2   0   2   2   0   2   0   0   0   2   0   2   0   2   0   2   0   0   0   0   2   2   0   0   0   2   2   0   2   2   0   0   2   0   0   0   2   0   0   2   0   0   2   0   0   2   2   2   2   2   0   2   0   2   0   0   0   0   2   0   2   0   2   2   2   0   0   2   2   0   2   2   0   2   0   0   0   2   2   0   0   2   2   0   0   2   2   0   0   0   0   2   2   0   2   0   2   2   2   2   0
 MK-3-15                2   2   2   2   0   2   0   2   0   2   0   2   2   0   0   2   0   0   0   2   0   0   2   0   0   2   2   2   0   2   2   2   2   0   0   0   2   2   2   0   2   2   0   0   2   0   0   2   2   2   2   2   2   0   2   2   2   0   2   0   0   0   0   2   2   0   0   0   0   0   2   2   0   0   0   0   0   2   0   2   2   0   0   0   0   0   2   0   2   2   2   0   2   2   0   0   0   2   2   0   0   2   2   0   2   0   0   0   2   0   2   0   2   0   2   0   0   0   0   2   2   0   0   0   2   0   0   2   2   0   0   2   0   0   0   0   0   0   2   2   0   2   0   0   2   2   2   2   2   0   2   0   2   0   0   0   2   0   2   2   0   2   2   2   0   2   2   2   0   0   2   0   2   0   0   0   2   2   0   0   2   2   0   2   2   0   0   0   0   2   2   2   0   2   0   2   2   2   2   0
 MK-3-16                2   2   2   2   0   2   0   0   0   2   2   2   2   0   0   2   0   0   0   2   0   0   0   0   0   0   2   0   0   2   2   2   2   0   0   0   2   2   2   0   2   2   0   0   2   0   0   2   2   2   2   2   2   0   2   2   2   0   0   0   0   0   0   2   2   2   0   0   0   0   2   2   0   0   0   0   2   2   0   2   2   0   0   0   0   0   2   0   2   2   2   0   2   2   0   2   0   2   2   0   0   2   2   0   2   0   0   0   2   0   2   0   2   2   2   2   0   0   0   2   2   0   0   0   2   0   0   2   2   0   0   2   0   0   2   0   0   0   2   2   0   2   0   0   2   0   2   2   2   0   2   0   2   0   0   0   2   0   2   2   0   2   2   2   0   2   2   2   0   0   0   0   2   2   0   0   2   0   0   0   2   2   0   0   2   0   0   0   0   2   2   2   0   2   0   2   2   2   2   0
 MK-4-1                 0   2   0   2   2   2   2   2   2   0   0   2   0   2   0   2   0   2   2   0   2   0   2   0   2   0   0   2   0   2   2   0   2   0   0   0   0   0   0   0   0   2   2   0   2   2   2   0   0   0   0   2   2   0   0   2   0   2   2   2   2   0   0   0   0   0   2   0   0   2   0   2   2   2   0   0   2   2   0   0   0   0   2   2   0   0   0   0   2   2   2   0   2   0   2   2   0   2   2   2   0   0   0   0   2   0   0   0   0   2   2   0   2   0   2   0   0   2   0   2   0   0   0   2   2   2   0   0   2   2   0   2   2   0   0   2   2   0   0   0   2   2   2   2   2   0   2   2   0   0   2   2   2   2   0   0   2   2   2   2   0   0   2   0   0   0   2   0   0   2   0   0   0   0   0   0   0   0   0   0   0   0   2   2   0   0   2   0   2   0   2   2   2   0   0   2   2   2   2   2
 MK-4-2                 0   2   0   2   2   2   2   2   2   0   0   2   0   2   0   2   2   2   2   0   2   0   2   0   2   0   0   2   0   2   2   0   2   2   0   0   0   0   0   0   0   2   2   0   2   2   2   0   0   0   0   2   2   0   0   2   0   2   2   0   2   0   0   0   0   0   2   0   2   2   0   2   2   2   0   0   2   2   0   0   0   0   2   2   0   0   0   0   2   2   2   0   0   0   2   0   0   2   2   2   0   0   0   0   2   2   0   0   0   2   2   0   2   0   2   0   2   2   0   2   0   0   0   2   2   2   0   0   2   2   0   2   2   0   0   2   2   0   0   0   2   2   2   2   2   0   2   2   0   0   2   2   2   2   0   0   2   2   0   2   0   0   2   0   0   0   2   0   0   2   2   0   0   0   2   0   2   0   0   0   0   0   2   2   0   0   2   0   2   0   2   0   2   0   0   2   2   2   2   2
 MK-4-3                 0   2   0   2   2   2   2   2   0   0   0   2   0   2   0   0   2   2   0   0   2   0   2   0   0   0   0   2   0   2   2   0   2   2   0   2   0   0   0   2   0   2   2   0   2   2   2   0   0   0   0   2   2   0   0   2   0   2   2   0   2   0   0   0   0   0   2   0   0   2   0   2   2   2   0   0   2   2   2   0   0   2   2   2   0   2   0   2   2   2   2   0   0   0   2   0   2   2   2   2   2   0   0   0   2   2   0   0   0   2   2   0   2   0   2   0   2   2   2   2   0   0   0   2   2   0   0   0   2   2   0   0   2   0   0   2   2   2   0   0   2   2   2   2   2   0   0   2   0   0   0   2   0   2   0   0   2   2   0   0   0   2   2   2   0   0   2   0   0   2   2   0   0   0   2   0   2   0   0   0   0   2   2   2   0   0   2   0   2   0   2   0   2   0   2   2   2   0   2   2
 MK-4-4                 0   2   0   2   2   2   0   2   0   0   0   2   0   2   2   0   2   2   0   0   2   0   0   2   0   0   0   2   0   2   2   0   2   2   0   0   0   0   0   0   0   0   2   0   2   2   2   0   0   0   0   2   2   0   2   2   0   2   2   0   2   0   2   0   0   0   2   2   0   2   0   2   2   2   0   0   2   2   2   0   0   2   2   2   0   2   2   2   2   2   0   0   0   2   0   0   2   2   2   2   2   2   0   0   2   2   2   0   0   2   2   0   2   0   2   0   2   2   0   2   0   0   0   2   2   0   0   0   2   2   0   0   2   0   0   2   2   2   0   0   2   2   2   2   2   0   0   2   0   0   0   2   0   2   0   0   2   2   0   0   0   0   2   2   0   0   2   0   0   2   2   0   0   0   2   0   2   2   0   0   0   2   2   0   0   0   2   0   2   0   2   0   2   2   2   2   2   0   2   2
 MK-4-5                 0   2   2   2   2   2   0   2   0   0   0   2   0   2   2   2   2   2   0   0   0   0   0   2   0   0   0   2   0   2   2   0   2   0   0   0   0   0   0   0   0   0   2   0   2   2   2   0   0   0   0   2   2   0   2   2   0   2   0   0   2   0   2   0   0   0   2   2   0   2   0   2   2   2   0   0   2   0   2   0   0   2   2   2   0   2   2   2   2   2   0   0   0   2   0   0   0   2   2   0   2   2   0   0   0   2   2   0   0   2   2   0   2   0   2   0   2   2   2   2   0   0   0   2   2   0   0   2   2   2   0   0   2   2   0   0   2   2   2   0   2   2   2   2   2   0   0   2   0   0   0   2   0   2   0   2   2   2   2   0   0   0   2   2   0   0   2   0   0   2   2   0   0   0   2   0   2   2   0   2   0   2   2   0   0   0   2   0   0   0   2   0   0   2   2   2   2   0   2   2
 MK-4-6                 0   2   2   2   2   2   0   2   0   0   0   2   0   2   2   2   2   2   0   0   0   0   0   2   0   0   0   0   0   2   2   2   2   0   0   0   0   2   0   0   0   0   2   0   2   2   2   0   0   0   0   2   2   0   0   2   0   2   0   2   2   0   2   0   0   2   2   0   2   2   2   2   2   2   0   2   2   0   0   0   0   2   2   2   0   2   2   2   2   2   0   0   0   0   0   0   0   0   2   0   2   2   2   0   0   2   2   2   0   2   2   0   0   0   2   0   2   2   2   2   0   0   0   2   2   0   0   2   2   0   0   0   2   2   0   0   2   0   2   0   2   2   2   2   0   0   2   2   0   0   0   2   0   2   2   2   0   2   2   0   0   0   2   2   0   2   2   0   0   2   2   0   0   0   2   0   2   2   0   0   0   2   2   0   0   0   2   0   0   0   0   0   0   2   2   2   2   2   2   2
 MK-4-7                 0   2   2   2   2   2   0   2   2   0   0   2   0   2   2   2   2   2   0   0   0   0   0   2   0   0   0   2   0   2   2   2   0   0   0   0   0   2   0   0   0   0   2   0   2   0   2   0   0   0   0   2   2   0   0   0   0   2   0   2   0   0   2   0   0   2   2   2   2   2   2   2   2   2   0   2   2   2   0   0   2   2   2   0   2   2   2   2   0   2   0   0   0   0   0   0   0   0   2   0   2   2   2   0   0   2   2   2   2   2   2   0   0   0   0   0   2   0   2   0   0   2   0   2   2   0   0   2   2   0   0   0   0   2   0   0   2   0   2   0   2   2   2   2   0   0   2   2   0   0   0   2   0   2   2   2   0   2   2   0   0   0   2   2   0   2   2   0   0   0   2   0   0   0   0   0   2   2   0   0   0   2   2   0   0   0   2   0   0   0   0   0   0   2   2   0   2   2   2   2
 MK-4-8                 0   2   2   2   2   2   0   2   0   0   0   2   0   2   2   2   2   2   0   0   0   0   0   2   0   0   0   0   0   2   2   2   0   0   0   0   0   2   2   2   0   0   2   0   2   0   2   0   0   2   0   2   2   0   0   0   0   2   0   2   0   0   2   0   0   2   2   2   2   0   2   2   2   2   0   2   2   2   0   0   2   0   2   0   2   2   0   2   0   2   0   0   0   0   0   0   0   2   2   0   2   2   2   0   0   2   2   2   2   2   2   0   0   0   0   2   2   2   2   0   0   2   0   2   2   0   0   2   2   0   0   0   0   2   0   0   2   0   2   2   0   2   2   2   0   0   2   2   0   0   0   2   0   2   2   2   0   2   2   0   0   2   2   2   0   2   2   0   2   2   2   0   0   0   0   0   2   2   0   0   0   2   2   0   0   0   2   0   0   0   0   0   0   2   2   0   2   2   2   0
 MK-4-9                 0   2   2   0   2   2   0   2   0   0   0   2   0   2   2   0   2   2   0   0   0   0   0   2   0   0   0   0   0   2   2   2   0   0   0   0   0   2   2   2   2   0   2   0   2   0   2   0   0   2   0   0   2   0   2   0   0   2   0   2   0   0   2   0   2   2   2   2   2   0   2   2   2   2   0   2   2   2   0   0   2   0   2   0   0   2   0   2   0   2   0   0   0   0   0   0   2   2   2   2   2   2   2   0   0   2   2   2   2   2   2   0   0   0   0   2   0   2   0   0   0   2   0   2   2   0   0   2   2   0   0   0   0   2   0   0   2   0   2   2   0   2   2   0   0   0   2   2   0   0   0   2   0   0   2   2   0   2   2   0   0   0   2   2   2   2   2   2   2   2   2   0   0   0   0   0   0   2   0   2   0   2   2   0   0   0   2   0   0   0   0   0   0   2   0   0   2   2   2   0
 MK-4-10                0   2   2   0   2   2   0   2   2   0   0   2   0   2   0   2   2   2   0   0   2   0   0   2   0   0   2   0   0   2   2   2   0   0   0   0   0   2   2   2   2   0   2   0   2   0   0   0   0   2   0   2   2   0   2   0   0   2   0   2   0   0   2   0   2   2   2   2   2   0   2   2   2   2   2   2   2   2   0   0   2   2   2   0   0   0   0   2   0   2   0   0   0   0   0   0   2   2   2   2   0   2   2   0   0   2   2   2   2   2   2   0   0   0   0   2   0   2   0   2   0   2   0   2   2   0   0   2   2   0   0   0   0   2   0   0   2   0   2   2   0   2   2   0   0   0   0   2   0   0   0   0   0   0   2   2   0   2   2   0   0   0   2   2   0   2   2   2   2   2   2   0   0   0   0   0   0   2   2   2   0   2   2   0   0   0   0   0   0   0   0   0   0   2   0   0   2   2   2   0
 MK-4-11                0   2   2   0   2   2   0   2   2   0   0   2   0   2   0   2   2   2   0   0   2   0   0   2   0   0   2   2   0   2   2   2   0   0   0   0   2   2   2   2   2   0   2   0   2   0   0   0   2   2   0   2   2   0   2   0   0   2   0   2   0   0   2   0   2   2   2   2   2   0   2   2   2   2   2   2   2   2   0   2   2   2   2   2   0   0   0   2   0   0   0   0   0   0   2   0   2   0   2   2   0   0   2   0   2   2   0   2   2   2   2   0   0   0   0   2   0   2   0   2   0   2   0   2   2   0   0   2   2   0   0   0   0   2   0   0   2   0   2   2   0   2   0   2   0   0   0   2   0   0   0   0   2   0   2   2   2   2   2   0   0   0   2   2   0   2   0   2   2   2   2   0   0   0   0   0   0   2   2   2   0   2   2   0   0   0   0   0   0   0   0   0   0   2   0   0   2   2   2   0
 MK-4-12                0   2   2   0   2   2   0   0   0   0   0   2   0   2   2   2   2   0   0   0   0   0   0   2   0   0   2   2   0   2   2   2   0   0   0   0   2   2   2   2   2   2   2   0   2   0   0   0   2   2   0   2   2   0   2   0   0   2   0   2   0   0   2   0   2   2   2   2   0   0   2   2   2   2   2   2   2   2   0   2   2   2   2   2   0   0   0   2   0   0   0   2   0   0   2   0   2   0   2   2   0   0   2   0   2   2   0   2   2   2   2   0   0   0   0   2   0   2   0   2   0   2   2   2   2   0   0   0   2   0   0   0   0   0   0   2   2   0   2   2   0   2   0   2   0   0   0   2   0   0   0   0   2   0   2   2   2   2   2   0   0   0   2   2   0   2   0   2   2   2   0   0   0   2   0   0   0   2   2   2   0   2   2   0   0   0   0   0   0   0   0   2   2   2   0   0   2   2   2   0
 MK-4-13                2   2   2   0   2   0   0   0   0   0   0   2   0   2   2   0   2   0   0   0   0   0   0   2   0   0   2   2   0   2   2   2   0   2   0   0   2   2   2   2   2   2   2   0   2   0   0   0   2   2   0   2   2   0   2   0   0   2   0   2   0   0   2   0   2   2   2   2   0   0   2   2   2   2   2   2   2   2   0   2   2   2   2   0   2   0   0   2   2   0   2   2   0   0   2   0   2   0   0   2   0   2   2   0   0   2   0   2   2   2   2   0   0   0   2   2   0   2   2   2   0   2   2   2   0   0   0   0   2   0   0   0   0   0   0   2   2   0   2   2   2   2   0   2   0   0   2   2   0   0   0   0   2   0   2   2   2   2   0   0   2   0   2   2   0   2   0   2   2   2   0   0   0   0   0   0   0   2   2   2   0   2   2   0   0   0   0   0   0   0   2   2   2   2   2   0   2   2   2   0
 MK-4-14                2   0   2   0   2   0   0   0   0   0   0   2   0   2   2   0   2   0   0   0   0   2   0   2   0   0   2   2   0   2   2   2   0   2   2   0   2   2   2   2   2   2   2   0   2   0   0   0   2   2   0   2   0   0   2   0   0   2   0   2   0   0   2   0   2   2   2   2   0   0   2   2   0   2   2   2   2   2   0   2   2   2   2   0   2   0   0   2   2   0   2   2   0   0   2   2   2   0   0   2   0   2   2   0   0   2   2   0   2   0   2   2   0   0   0   2   0   2   0   2   0   2   0   2   0   0   0   0   2   0   0   2   0   0   0   2   2   0   2   2   2   0   0   2   0   0   2   2   0   0   0   2   2   0   2   2   2   2   0   0   2   0   2   2   0   2   0   2   2   2   0   0   0   0   0   0   0   2   2   2   0   2   2   0   0   0   0   0   0   0   2   2   2   2   2   0   2   2   2   2
 MK-4-15                2   0   2   0   2   0   2   0   0   0   0   2   0   2   2   0   2   0   0   0   0   2   0   0   0   0   2   2   0   2   2   2   0   2   2   0   2   2   2   2   2   2   2   0   2   0   0   0   2   2   2   2   2   0   2   2   0   2   0   2   0   0   2   0   2   2   2   0   0   0   2   0   0   2   2   2   2   2   0   2   2   2   2   0   2   0   0   2   2   0   2   2   0   0   2   2   2   0   0   0   0   2   0   0   0   2   0   0   2   0   2   2   0   0   0   2   0   2   0   2   0   2   0   0   0   0   2   0   2   2   2   2   0   0   0   2   2   0   2   2   0   0   2   2   2   0   0   0   0   0   0   2   2   0   2   2   2   2   0   0   2   0   2   2   0   2   0   2   2   2   2   0   0   0   0   0   0   2   2   2   0   2   2   0   0   0   0   0   0   0   2   2   2   2   2   0   0   2   2   2
 MK-4-16                2   0   2   0   2   0   2   0   0   0   0   2   0   2   0   0   2   0   2   2   2   2   0   0   0   0   2   2   0   2   2   2   0   2   2   0   2   2   2   2   2   2   2   0   2   0   0   0   2   2   2   2   2   0   2   2   0   2   0   2   2   0   2   0   2   2   2   0   0   0   2   0   0   2   2   0   2   2   0   2   2   2   0   0   2   0   0   2   2   0   2   2   0   0   2   2   2   0   0   0   0   2   0   0   0   2   0   2   2   2   2   2   0   0   0   2   0   2   0   2   0   2   0   0   0   0   2   0   2   2   2   2   0   0   0   2   0   2   0   2   0   0   2   2   0   0   0   0   0   0   0   2   0   0   2   2   2   0   0   0   2   0   2   2   0   0   2   2   2   2   2   0   0   0   0   0   0   2   2   2   0   2   2   0   0   0   0   0   0   0   2   2   2   2   2   0   0   2   2   2
 MK-5-1                 2   0   2   2   0   0   0   0   2   0   0   2   0   0   2   2   2   2   2   2   0   2   0   0   2   2   2   2   2   2   0   0   0   2   0   0   2   0   2   2   2   2   0   0   0   2   2   0   0   2   2   0   2   0   2   0   2   2   2   0   0   0   2   0   2   0   2   2   0   2   0   2   0   0   2   0   2   2   0   0   0   0   2   0   0   0   0   2   0   0   0   2   0   0   0   2   0   0   0   2   2   0   2   0   2   0   0   0   2   0   0   0   0   2   2   0   2   2   2   0   0   2   2   2   2   2   2   2   2   0   2   2   0   0   2   2   2   0   0   0   0   2   0   2   2   0   0   2   2   0   0   0   0   0   2   0   0   0   0   0   2   0   0   2   2   0   0   2   2   0   0   2   2   2   2   0   2   0   0   0   0   0   2   2   0   2   0   0   0   2   0   2   2   2   2   2   0   2   0   2
 MK-5-2                 2   0   2   2   0   0   0   0   2   0   0   2   0   2   2   2   2   2   0   2   0   2   0   0   2   2   2   2   2   2   2   0   0   0   0   0   2   2   2   2   2   2   0   0   0   2   2   0   0   2   2   0   2   0   2   0   2   2   2   0   0   0   2   0   2   2   0   2   0   2   0   2   0   0   0   0   2   2   0   0   0   0   2   0   0   2   0   2   0   0   0   2   0   0   0   2   0   0   0   0   2   0   2   0   2   0   0   0   2   0   0   0   0   2   2   0   0   2   2   0   0   2   2   2   2   0   2   0   2   0   2   0   0   0   2   0   0   0   0   0   0   2   0   0   2   0   0   2   2   0   0   0   0   2   0   0   0   0   0   0   2   0   0   2   2   0   2   2   2   0   2   2   2   2   2   0   2   2   0   0   0   0   0   2   0   2   0   0   0   2   0   2   2   2   2   2   0   2   2   0
 MK-5-3                 2   0   2   2   0   0   2   0   2   0   0   2   0   2   2   2   2   2   0   0   0   2   0   0   2   2   2   2   2   2   0   0   2   0   0   2   2   2   2   2   2   2   0   0   0   2   2   0   0   2   0   0   2   0   2   0   2   2   2   0   0   0   2   0   2   2   0   0   0   0   0   2   0   0   0   0   2   2   0   0   0   0   2   0   0   2   0   2   0   0   0   2   0   0   0   2   0   0   0   0   2   0   0   0   2   0   0   0   2   0   0   0   0   2   2   0   0   2   2   0   0   2   2   2   2   0   2   0   2   0   2   0   0   0   2   0   0   0   0   0   0   2   2   0   2   0   0   2   2   0   0   0   0   2   0   0   0   0   0   0   2   0   0   0   2   2   2   2   2   0   2   2   2   2   2   0   0   2   0   0   0   0   0   2   0   2   0   0   0   2   0   2   2   2   2   2   2   2   2   0
 MK-5-4                 2   0   2   2   0   0   2   0   2   0   0   2   0   2   2   2   2   2   0   0   0   2   0   0   0   2   2   2   2   2   0   0   2   0   0   2   2   2   2   2   2   2   0   0   0   2   0   0   0   2   0   0   2   0   2   0   2   2   2   0   0   0   2   0   2   2   0   0   0   0   0   2   0   0   0   0   2   0   0   0   0   0   2   0   0   2   0   2   0   0   0   2   0   0   0   2   0   0   0   0   2   0   0   0   2   0   0   0   0   0   0   0   0   2   2   0   0   2   2   0   0   2   2   2   2   2   2   0   2   0   2   0   0   0   2   0   0   0   0   2   0   2   2   2   2   0   0   2   2   0   2   0   0   2   0   2   0   0   0   0   2   0   2   0   2   2   2   2   2   0   2   2   2   2   2   0   0   2   0   0   0   0   0   2   0   2   0   0   0   2   0   2   2   2   2   0   2   2   2   0
 MK-5-5                 2   0   2   2   0   0   2   0   2   0   0   2   0   2   0   2   0   2   0   0   0   2   0   0   0   2   2   2   2   2   0   0   2   0   0   2   2   2   2   2   2   2   0   0   0   2   0   0   0   2   0   0   2   0   2   2   2   2   2   2   0   0   2   0   2   2   0   2   0   0   0   0   0   0   0   0   2   0   0   0   0   0   2   2   0   2   0   2   0   0   0   2   0   0   0   2   0   0   0   0   2   0   2   0   2   0   0   0   0   0   0   0   0   2   2   2   2   2   2   0   0   2   0   2   2   2   2   0   2   2   2   0   0   0   2   0   0   0   0   2   0   2   2   2   2   0   0   2   2   2   2   0   0   2   0   0   0   0   0   0   2   0   2   0   2   2   0   2   2   0   2   2   2   2   2   0   2   2   0   0   0   0   0   0   2   2   0   0   0   2   0   2   2   2   2   2   2   2   2   0
 MK-5-6                 2   0   2   2   0   0   2   0   2   0   0   2   0   2   2   2   2   0   0   0   0   2   0   0   0   2   2   2   2   2   0   0   2   0   0   2   2   2   2   0   0   2   0   0   0   2   2   0   0   2   0   0   2   0   2   2   2   2   2   2   2   0   2   0   2   0   0   2   0   2   0   0   0   0   0   0   2   0   0   0   0   0   2   2   0   0   0   2   0   0   0   2   0   2   0   2   0   2   2   0   0   0   2   0   2   0   0   0   0   0   0   0   0   2   2   2   2   2   2   0   0   2   0   0   2   2   2   0   2   2   2   0   2   0   2   2   0   0   0   2   0   2   2   2   2   2   0   2   2   2   2   0   0   2   0   0   0   0   0   0   2   0   2   0   2   2   0   0   2   0   2   2   2   2   2   0   0   2   0   0   0   0   0   0   2   2   0   0   0   2   0   2   2   2   2   2   2   2   2   0
 MK-5-7                 2   0   2   2   0   0   2   0   2   0   0   2   0   2   2   2   2   0   0   0   0   2   0   0   0   2   2   2   2   2   0   0   2   0   0   2   0   2   2   0   0   2   0   0   2   2   2   0   0   2   2   0   2   0   2   2   2   2   2   2   2   0   2   0   2   0   0   2   0   2   0   2   0   2   2   0   2   0   0   0   2   0   0   2   0   0   0   2   0   2   0   2   0   2   0   2   0   0   2   0   2   0   2   0   2   0   0   0   0   0   0   0   0   2   2   2   2   2   2   0   2   2   2   0   2   0   2   0   2   2   2   0   2   0   2   0   0   0   0   2   0   2   2   2   2   2   0   2   2   2   2   0   0   2   0   0   0   0   0   0   2   0   2   0   2   0   0   0   0   0   2   2   2   2   2   0   0   2   0   0   0   0   0   0   2   2   0   2   0   2   0   2   2   2   2   2   2   2   2   0
 MK-5-8                 2   0   2   2   0   0   2   0   2   0   0   2   0   2   2   2   2   0   0   2   0   2   0   0   0   2   2   2   2   0   2   2   2   0   0   2   0   2   2   0   0   2   0   0   2   2   2   0   0   0   2   0   2   0   0   2   2   2   0   2   2   2   2   2   2   0   0   2   0   2   0   0   0   2   2   0   0   2   0   0   2   0   0   2   0   0   0   2   0   2   0   2   0   0   0   0   0   0   2   0   2   0   2   2   2   0   0   2   0   0   0   0   0   2   2   0   2   2   2   0   2   2   2   0   2   0   2   0   2   2   2   0   2   0   2   0   2   0   0   2   2   2   2   2   2   2   2   2   2   0   0   0   0   2   0   0   0   0   0   0   2   0   2   0   2   0   0   0   0   0   2   2   2   2   2   0   0   2   0   0   0   0   0   0   2   2   0   2   0   0   0   2   2   2   2   2   2   2   2   2
 MK-5-9                 2   0   2   2   2   2   2   0   2   0   0   0   0   2   0   0   2   0   0   0   0   2   0   0   0   2   2   2   2   0   2   2   2   0   0   2   0   2   2   0   0   2   0   0   0   2   2   2   0   0   2   0   2   0   0   0   2   2   0   2   2   2   2   2   2   0   0   2   0   2   0   0   0   2   2   0   0   2   0   0   2   0   0   2   0   0   2   2   2   2   0   2   0   0   0   0   0   0   2   0   2   0   2   2   2   0   0   2   0   2   0   0   0   2   2   0   2   2   2   0   2   2   2   0   2   0   2   0   2   2   2   0   2   0   2   0   2   0   0   2   2   2   2   2   2   2   2   2   0   2   0   0   2   2   0   0   0   0   0   0   2   0   2   0   2   0   0   0   0   0   2   2   2   2   2   0   0   2   2   0   0   0   0   0   2   2   0   2   0   0   0   2   2   2   0   0   0   0   0   0
 MK-5-10                2   0   2   2   2   2   2   0   2   0   0   0   0   2   0   0   2   0   0   0   0   2   0   0   0   2   2   2   0   0   2   2   2   0   0   2   0   2   2   0   0   2   0   0   2   2   0   2   0   0   2   0   2   0   0   0   2   2   0   2   2   2   2   2   2   0   2   2   0   2   0   0   0   2   2   0   0   2   2   0   2   0   0   2   0   0   2   2   2   2   0   0   0   0   0   0   2   0   2   0   2   2   2   2   2   0   0   2   0   2   2   0   0   2   2   0   2   2   2   0   2   2   2   0   2   2   2   0   2   2   2   0   2   0   2   0   2   0   0   2   2   2   2   2   2   2   2   2   0   2   0   0   2   2   2   0   0   0   0   0   2   0   2   0   2   2   0   0   0   0   2   0   2   2   2   0   2   2   2   0   0   0   0   0   2   2   0   2   0   0   0   2   2   2   0   0   0   0   0   0
 MK-5-11                2   0   2   2   0   2   2   0   2   0   0   0   0   0   0   0   0   0   0   0   0   2   0   0   0   2   2   2   0   0   2   2   2   0   0   2   2   2   2   0   0   2   0   0   2   2   0   2   0   0   2   0   2   0   0   0   2   2   0   2   0   2   0   2   2   0   2   2   0   2   0   0   0   2   0   0   0   2   2   0   2   0   0   2   0   0   2   2   2   2   0   0   0   0   0   0   2   0   2   2   2   0   0   2   2   0   0   2   0   2   2   0   0   2   2   0   2   2   2   0   2   2   2   0   2   2   2   0   2   2   2   0   2   0   2   0   2   0   2   2   2   2   2   2   2   2   2   2   0   2   0   0   2   2   2   0   0   0   2   0   2   0   2   0   2   2   0   0   0   0   2   0   2   2   2   0   2   2   2   0   0   0   0   2   2   2   0   2   0   0   0   2   2   0   0   0   0   0   0   0
 MK-5-12                2   0   2   2   0   2   2   0   0   0   0   0   0   0   0   0   0   0   0   0   0   0   0   0   0   2   0   2   0   0   2   2   2   0   0   2   2   2   2   0   0   2   0   0   0   2   0   2   0   0   2   0   2   0   0   0   2   0   0   2   0   2   2   2   2   2   0   2   0   0   0   0   2   2   0   0   0   2   2   2   2   0   0   2   0   0   2   2   0   2   0   0   0   0   0   0   2   0   2   2   2   0   0   2   2   0   0   2   0   2   2   0   0   2   2   0   2   2   2   0   2   2   0   0   2   2   0   0   2   2   2   0   2   0   2   0   2   0   2   2   2   0   2   2   2   2   2   2   2   0   0   0   2   2   2   0   2   2   2   0   2   0   2   2   2   2   0   0   0   0   2   0   2   2   2   0   2   2   2   0   0   0   0   2   2   2   0   0   2   0   0   2   2   0   0   0   0   2   0   0
 MK-5-13                2   0   2   2   0   2   2   0   0   0   0   0   0   0   0   0   0   2   2   0   0   0   2   2   0   2   0   2   0   0   2   2   2   0   0   2   2   2   2   0   0   2   0   0   0   2   0   2   2   0   2   0   2   2   0   0   2   0   0   2   0   2   2   2   2   2   0   2   0   0   0   0   2   0   0   0   0   2   2   2   2   0   0   2   0   0   2   2   0   2   0   0   0   0   0   0   2   0   2   2   2   0   0   2   2   2   0   2   0   0   2   2   0   2   2   0   2   0   2   0   2   2   0   0   2   2   0   0   2   2   2   0   2   0   2   0   2   0   2   2   2   0   2   2   2   2   2   2   2   0   0   0   2   2   2   2   2   2   2   0   2   0   2   2   0   2   0   0   0   0   2   2   2   2   2   0   2   2   2   0   0   0   2   2   0   2   0   2   0   0   0   2   2   0   0   0   2   2   0   0
 MK-5-14                2   0   2   2   0   2   2   0   0   0   0   0   0   0   0   0   0   2   2   0   0   0   2   2   0   2   2   2   0   0   2   2   2   0   0   2   2   2   2   0   2   2   0   2   0   2   0   2   2   0   2   0   2   2   0   0   2   0   2   2   0   2   2   0   2   2   2   2   0   0   0   0   2   0   0   2   0   2   2   2   2   0   0   2   0   0   2   2   2   2   2   0   0   0   0   0   2   0   2   2   2   0   0   2   2   2   0   2   0   0   2   2   0   2   2   0   2   2   2   0   2   2   0   0   2   2   0   0   2   2   2   0   2   0   2   0   2   0   2   2   2   0   2   2   2   0   2   2   2   0   0   0   2   0   0   2   2   2   2   0   2   0   2   2   0   2   0   0   0   0   2   2   2   2   2   0   2   2   2   0   0   2   0   2   0   2   0   2   0   0   0   0   2   0   0   0   2   2   0   0
 MK-5-15                0   0   2   2   0   2   2   0   0   0   0   0   2   0   0   0   0   2   2   0   0   0   2   2   0   2   0   0   0   0   2   2   2   0   0   2   2   2   2   0   2   2   0   2   0   2   0   2   2   0   0   2   2   2   0   0   2   0   2   2   0   2   0   0   2   2   0   2   0   0   0   0   2   0   0   2   0   2   2   2   2   0   0   2   0   0   2   2   2   2   2   0   0   0   0   0   2   0   2   2   2   0   0   2   0   2   0   2   0   0   2   2   0   2   2   0   2   2   2   0   0   2   0   0   2   2   0   0   2   0   2   2   2   2   2   2   0   0   2   2   2   0   0   2   2   0   2   2   2   2   0   0   2   0   0   2   2   2   0   0   2   0   2   2   0   2   0   0   0   0   0   0   2   2   2   0   2   2   2   0   0   2   0   0   0   2   0   2   0   0   0   0   2   2   0   0   2   0   0   0
 MK-5-16                0   0   2   2   0   2   2   0   0   0   0   0   2   0   0   0   0   2   2   0   2   0   2   2   0   2   0   0   0   2   2   2   2   0   0   2   2   2   2   0   2   2   0   2   0   2   0   2   2   0   0   2   2   2   0   0   2   0   2   2   0   2   0   0   2   2   0   2   0   0   0   0   0   0   0   2   0   2   2   2   2   0   0   2   0   0   2   2   2   2   2   0   0   0   0   0   0   2   2   0   2   0   0   2   0   2   0   2   0   0   2   2   2   2   2   0   2   2   2   0   0   2   0   2   2   2   0   0   2   0   2   2   2   2   2   2   0   2   2   2   2   0   0   2   2   0   2   2   2   2   0   0   2   2   0   2   2   2   0   0   2   0   2   2   0   2   0   0   0   0   0   0   0   2   2   0   2   2   2   0   0   2   0   0   0   2   0   2   0   0   0   0   2   2   0   0   2   0   0   0
 MK-6-1                 2   2   2   2   2   2   2   2   0   2   0   0   2   2   2   2   0   0   0   2   2   2   0   0   2   2   2   2   2   2   2   2   2   2   2   2   0   2   2   0   0   0   0   0   0   2   2   0   2   0   2   2   0   2   2   0   2   2   0   0   2   0   2   2   0   2   2   0   2   0   0   0   0   0   2   0   0   2   2   0   2   0   0   0   2   2   0   2   0   0   0   2   0   0   0   2   2   0   0   0   2   0   2   2   2   0   2   0   0   2   2   0   0   2   0   0   0   2   2   0   0   0   2   0   2   0   0   2   2   2   2   0   0   2   0   2   2   0   0   0   0   2   2   0   2   2   2   0   0   2   2   2   0   0   0   0   0   2   2   0   2   2   2   2   0   2   2   0   0   2   2   0   0   2   2   0   2   0   0   2   2   2   2   2   0   0   2   0   2   2   2   2   2   0   0   2   2   2   0   0
 MK-6-2                 2   2   2   0   0   2   2   0   0   2   0   2   2   2   2   2   2   2   0   2   2   2   0   0   2   2   2   2   0   2   2   2   2   0   2   2   0   2   2   0   0   2   0   0   0   2   2   0   0   0   2   2   0   2   2   0   2   2   0   0   2   0   2   2   0   2   0   0   2   0   0   0   0   0   2   0   0   2   2   2   2   2   0   2   2   0   0   2   0   0   0   2   0   0   0   2   2   0   0   0   2   0   2   2   2   0   2   0   0   2   2   0   0   2   0   0   0   2   2   0   0   0   2   0   2   0   0   2   2   2   2   0   0   2   0   2   2   0   0   2   0   2   2   0   2   2   2   2   2   2   2   0   0   0   0   0   0   2   2   0   2   2   2   2   0   2   0   0   0   2   2   0   2   2   2   0   2   0   0   0   2   2   2   2   2   0   2   0   2   2   2   2   2   2   0   2   2   2   0   0
 MK-6-3                 2   2   0   0   0   0   2   2   0   2   0   0   2   2   2   2   2   2   0   0   2   2   0   0   2   2   2   2   0   2   2   2   2   0   2   2   0   2   2   2   0   2   2   0   0   2   2   0   2   0   2   2   0   2   2   0   2   2   0   0   2   0   2   2   0   2   0   0   0   0   0   0   0   0   2   0   0   2   2   2   2   2   0   2   2   0   0   2   0   0   0   2   0   0   0   2   2   0   0   0   2   2   2   2   2   0   2   0   0   2   2   0   0   2   0   0   2   0   2   0   0   0   2   0   0   0   0   2   2   2   2   0   0   2   0   0   2   0   0   0   0   2   2   0   0   2   2   2   2   2   2   0   0   0   0   0   0   2   2   0   2   2   0   2   2   2   0   0   0   2   2   0   2   2   2   0   2   0   0   2   0   2   2   2   2   0   2   0   2   2   2   2   2   2   0   2   2   2   0   0
 MK-6-4                 0   2   0   0   0   0   2   2   0   2   0   0   2   2   2   2   2   2   2   0   2   2   0   0   2   2   2   2   0   2   2   2   2   0   2   2   0   2   0   2   0   2   2   0   0   2   2   0   2   0   2   2   0   2   0   0   2   2   0   0   2   0   2   2   0   2   0   0   0   0   0   2   0   0   2   0   0   2   2   2   2   2   0   2   2   0   0   2   0   2   0   2   0   0   0   2   2   0   0   0   2   2   2   2   2   0   0   0   0   2   2   0   0   2   0   0   2   0   2   0   0   0   2   0   0   0   0   2   0   2   2   0   0   2   0   0   2   0   0   2   0   2   2   0   0   2   2   2   2   2   2   0   0   0   0   0   0   2   2   0   2   0   0   0   2   2   0   0   0   2   2   0   2   0   2   0   2   2   0   2   0   2   2   2   2   0   2   0   2   2   2   2   2   2   0   2   2   2   0   2
 MK-6-5                 0   2   0   0   0   0   2   2   0   2   0   0   2   2   2   2   2   2   2   0   2   2   2   0   2   2   2   2   0   2   2   2   2   0   0   2   2   2   0   2   0   2   0   2   0   2   2   0   2   0   0   2   0   2   0   0   2   2   0   0   2   0   2   0   0   2   0   2   0   0   0   2   0   0   2   0   0   0   2   0   2   2   0   2   2   0   0   2   0   2   2   2   0   0   0   2   2   0   0   2   2   2   2   2   2   0   0   0   0   2   2   0   0   2   0   0   2   0   2   0   0   0   2   0   0   0   0   2   2   2   2   0   0   2   2   0   2   0   0   2   0   2   2   0   0   2   2   2   2   2   2   0   0   0   0   0   0   2   2   0   0   0   2   0   2   2   0   0   0   2   2   0   2   0   2   0   2   2   0   2   0   2   2   0   2   0   2   0   2   2   0   2   2   2   0   2   2   2   0   2
 MK-6-6                 0   2   0   0   0   0   0   2   0   2   0   0   2   2   2   2   2   2   2   2   2   2   2   0   2   2   2   2   0   2   2   0   2   0   0   2   0   2   2   2   0   0   0   2   0   2   2   0   2   0   0   2   0   2   0   0   2   2   0   0   2   0   2   0   2   2   0   2   0   0   0   2   0   0   2   0   0   0   2   0   2   2   0   2   2   0   0   2   0   2   2   2   0   0   0   0   2   0   0   0   2   2   2   2   2   0   0   0   0   2   0   0   0   2   0   0   2   0   2   0   0   0   2   0   0   2   0   2   2   2   2   0   0   2   2   0   2   0   0   2   0   2   0   0   0   2   2   2   2   2   2   0   2   0   2   0   0   2   2   0   0   0   2   0   2   2   0   0   2   2   2   0   2   0   2   0   2   2   0   2   0   2   2   0   2   0   2   0   2   2   0   2   0   2   0   2   2   2   0   2
 MK-6-7                 0   2   0   0   0   0   0   2   0   2   2   0   2   2   2   2   2   2   2   2   0   2   2   0   2   2   2   2   0   2   2   0   2   0   0   2   2   0   2   2   0   0   0   2   0   2   2   0   2   2   0   2   0   2   0   0   2   2   0   0   2   0   2   0   2   2   2   2   0   0   0   0   0   0   2   0   0   0   2   2   2   2   0   2   0   0   0   2   0   2   2   2   0   0   0   0   2   0   0   0   2   2   2   2   0   2   0   0   0   2   0   0   0   2   0   0   2   0   2   2   0   0   2   0   0   2   0   2   2   2   2   0   0   2   2   0   2   0   0   2   0   2   2   0   0   2   2   2   2   2   2   0   2   0   2   0   0   2   2   0   0   0   2   0   2   2   2   0   0   2   0   0   2   0   2   2   2   2   0   2   0   2   2   0   2   0   2   0   2   2   0   2   0   0   0   2   2   2   0   2
 MK-6-8                 0   0   0   0   0   0   0   2   0   2   0   0   2   2   2   2   2   2   2   2   0   2   2   0   2   2   2   2   0   2   0   0   2   0   0   2   2   0   2   2   0   0   0   2   0   0   2   0   2   2   0   2   0   2   0   0   0   2   0   0   2   0   2   0   2   2   2   2   0   0   0   0   0   0   2   0   0   0   2   2   2   2   0   2   0   0   0   2   0   2   2   2   0   0   0   0   0   0   2   0   2   0   2   2   0   2   0   0   0   2   0   0   0   2   0   0   2   2   2   2   0   0   0   0   0   2   0   2   2   2   2   0   0   2   2   0   2   0   0   2   0   0   2   0   0   2   0   0   2   2   2   2   2   0   2   0   0   2   2   0   2   0   2   0   2   2   2   2   0   2   0   0   2   0   2   2   0   2   0   2   0   2   2   0   2   0   0   0   2   2   0   2   0   0   0   0   2   2   0   2
 MK-6-9                 0   0   0   0   0   2   0   2   0   2   0   0   2   2   2   2   2   2   2   0   0   2   2   0   2   2   2   2   0   0   0   0   2   0   0   2   2   0   0   2   0   0   0   2   0   0   2   2   2   2   0   2   0   2   0   0   0   2   0   0   2   0   2   0   2   2   2   2   0   0   0   0   2   0   2   0   0   0   2   2   2   2   0   2   0   0   0   2   0   2   2   2   0   0   0   2   0   0   2   0   2   0   2   2   2   2   0   0   0   2   0   0   0   2   2   0   0   2   2   2   0   0   0   2   2   2   0   2   2   2   2   0   0   2   2   0   2   0   0   2   0   0   2   0   2   2   0   0   2   2   2   2   2   0   0   0   0   2   0   0   2   0   2   0   2   2   2   2   0   2   0   0   2   0   2   2   0   2   0   2   0   2   2   0   2   0   2   0   2   2   0   2   0   0   0   0   2   2   0   2
 MK-6-10                0   0   0   0   2   2   0   2   0   2   0   0   0   2   2   2   2   0   2   0   0   2   2   0   2   2   2   2   0   2   2   0   2   0   2   2   2   0   0   2   0   0   0   2   0   0   2   2   2   2   0   0   0   2   0   2   2   2   0   0   2   0   2   0   2   2   2   2   0   2   0   0   2   0   2   0   2   0   2   2   2   0   0   2   0   0   0   2   0   0   0   2   0   0   0   2   0   2   2   0   2   0   2   2   2   2   0   2   0   2   2   0   0   2   2   0   0   0   2   2   0   0   0   2   2   2   0   2   2   2   2   0   0   2   2   0   2   0   0   2   0   0   2   0   0   0   0   0   2   2   2   2   2   0   0   0   0   2   0   0   2   0   2   0   2   2   2   2   0   2   0   0   2   0   0   2   0   2   0   2   2   2   2   0   2   0   0   0   2   2   0   2   0   0   0   0   2   2   0   2
 MK-6-11                0   0   0   0   2   0   0   2   2   0   0   2   0   2   2   2   2   0   2   0   0   0   0   0   2   2   2   2   0   2   2   0   2   0   2   2   0   0   0   2   0   0   0   2   0   0   2   0   2   2   0   0   0   2   0   2   2   2   0   0   2   0   2   0   0   2   2   2   0   2   0   0   2   2   2   0   2   0   2   2   2   0   0   2   0   0   0   2   0   0   0   2   0   0   0   2   0   0   0   0   0   0   2   0   2   2   0   2   0   2   2   0   0   2   2   0   0   0   2   2   0   0   0   2   2   2   0   2   2   2   2   0   0   2   2   0   2   0   0   2   0   0   2   0   0   0   0   0   2   2   2   2   2   2   2   0   0   2   0   0   2   0   2   0   2   2   2   2   0   2   0   0   2   0   0   2   0   2   0   2   2   2   2   0   0   0   0   0   2   2   0   2   0   0   0   0   2   2   0   2
 MK-6-12                0   0   0   0   2   0   0   2   0   0   2   2   0   2   2   2   2   0   0   0   0   0   0   0   2   2   2   2   0   2   0   0   2   0   0   2   0   0   2   2   2   0   0   2   0   0   2   0   2   2   0   0   0   0   0   2   2   2   0   0   2   0   2   0   0   2   2   2   0   2   0   0   2   2   2   0   2   0   2   2   2   0   0   2   2   0   0   2   0   0   0   0   0   0   0   2   0   0   0   0   0   2   2   0   2   2   0   2   2   2   2   0   0   2   2   0   0   0   2   2   0   0   0   2   2   2   0   2   2   2   2   0   0   2   2   0   2   0   0   2   0   0   2   0   0   0   0   0   2   2   2   2   2   2   2   2   0   2   0   0   2   0   2   0   2   2   2   2   0   0   0   0   2   0   0   2   0   2   2   2   2   2   2   0   0   0   0   2   2   2   0   2   0   0   0   0   2   2   0   2
 MK-6-13                0   0   0   0   2   0   0   2   0   0   2   2   0   2   2   2   2   2   0   0   0   0   2   0   2   2   2   2   0   0   0   0   2   0   0   2   0   0   2   2   2   0   2   2   0   0   2   0   2   2   0   0   0   0   0   2   2   2   0   0   2   0   2   0   0   2   2   2   0   2   0   0   2   2   2   0   2   0   2   2   2   0   0   2   2   0   0   2   0   0   0   0   0   0   0   2   0   0   0   0   0   2   2   0   2   2   0   2   0   2   2   0   0   2   2   0   0   0   2   0   0   0   0   2   2   2   0   2   2   2   0   0   2   2   2   0   2   0   0   2   0   0   2   0   0   0   0   0   2   2   2   0   2   2   2   2   0   2   0   0   2   0   2   0   2   2   2   2   0   0   0   0   2   0   0   2   0   2   2   0   2   2   2   0   0   0   0   2   2   2   0   2   0   0   2   0   2   2   0   2
 MK-6-14                0   0   0   0   2   0   0   0   0   2   2   2   0   2   0   2   2   2   0   0   0   0   0   0   2   2   0   2   0   0   0   0   2   0   0   2   2   0   2   2   2   0   2   2   0   0   2   0   2   2   0   0   0   0   0   2   2   2   0   0   2   0   2   0   0   0   0   2   0   2   0   0   2   2   2   0   2   0   2   2   2   0   0   2   2   0   0   2   0   0   0   0   0   0   0   2   2   0   0   0   0   2   2   2   0   0   0   2   0   2   2   0   0   2   2   0   0   0   2   0   0   0   0   2   0   2   0   2   2   0   0   0   2   2   2   0   2   0   0   2   0   0   0   0   0   0   0   0   2   2   2   0   2   0   2   2   0   2   0   0   0   0   2   0   2   2   2   2   0   0   0   0   0   0   2   2   0   2   2   0   2   2   2   0   0   0   2   2   2   2   0   2   0   0   2   0   2   2   0   0
 MK-6-15                0   0   2   0   2   0   0   0   2   2   2   2   0   2   0   2   2   2   0   0   2   0   2   0   2   2   0   2   0   2   2   2   2   0   0   2   2   0   0   2   2   2   2   2   0   0   2   0   2   2   0   0   0   0   0   2   2   2   2   0   2   0   2   0   0   0   0   2   0   2   0   0   2   2   2   2   2   0   2   0   2   0   0   2   0   0   0   2   0   0   0   0   0   0   0   2   2   0   0   0   0   2   2   2   0   0   0   2   0   2   2   0   0   2   2   0   0   0   2   0   0   0   0   2   0   0   0   2   2   0   0   0   2   2   2   0   2   0   0   2   0   0   0   0   0   0   0   0   2   2   2   0   2   0   2   2   0   2   2   0   0   0   2   0   2   2   2   2   0   0   0   0   0   0   0   2   0   2   2   0   0   2   2   0   0   0   2   0   2   2   0   2   0   0   2   0   0   2   0   0
 MK-6-16                0   2   2   0   2   0   0   0   2   2   2   2   0   2   0   2   2   2   0   0   2   0   2   0   2   2   0   2   0   2   2   2   2   0   0   2   2   0   0   0   2   2   2   2   0   0   2   0   2   2   0   2   0   0   2   2   2   2   2   0   2   0   2   0   0   0   0   2   0   2   0   0   2   2   2   2   2   0   2   0   2   0   0   2   0   0   0   0   0   0   0   0   0   0   0   2   2   0   0   0   0   2   2   2   0   2   0   2   0   2   2   0   0   0   2   0   0   0   0   0   0   0   0   2   0   0   0   2   2   0   0   0   2   2   2   0   0   2   0   2   2   0   0   0   0   0   0   0   2   2   2   0   2   0   0   2   0   2   2   0   0   0   2   0   2   2   0   2   0   0   0   0   0   0   0   2   0   2   2   0   0   2   0   0   0   0   2   0   2   2   0   2   0   0   2   0   0   2   0   2
 
!****************************************** Phenotypic Data **********************************************************
!-100.0 is resevred for missing phenotype
SimulatedTrait1        15.7542   13.9809   14.1099   15.5273   14.2460   14.0292   14.4593   15.4767   14.6179   16.2379   15.3926   14.4323   16.0691   14.1618   16.2653   15.6753   16.0932   13.5408   15.4746   16.5918   13.4428   13.9744   16.0347   16.0220   15.0705   14.2616   16.0192   13.8624   15.1521   13.1291   13.2329   16.6972   13.8550   14.6326   14.7177   15.8266   14.8846   16.4553   14.1632   14.5319   14.2530   13.2788   14.4866   15.8365   15.3177   14.8313   13.9303   13.4663   15.7029   14.2108   14.7958   14.9621   14.4251   15.0996   14.0034   15.4451   14.8123   16.1499   16.2003   15.8798   16.9291   14.5838   13.8557   15.4919   13.4257   15.6994   15.7174   15.2604   14.4679   14.1733   14.2885   13.9024   15.7547   16.3041   13.9749   16.0778   16.1423   13.9003   15.3779   16.3667   16.6647   14.6443   14.9078   15.5802   15.2946   14.1603   16.6271   13.8551   14.6963   16.1914   16.4024   16.2902   14.0718   14.7442   16.4943   13.9981   15.3085   14.3232   16.1384   16.1405   13.1868   13.4152   15.8840   14.5076   16.1288   14.7697   15.7580   15.3363   15.0586   16.5225   13.4410   14.6932   14.0664   14.5808   13.9956   16.6733   15.9853   15.7090   15.7642   16.1785   14.1360   15.5242   14.8926   14.4653   16.5080   14.7853   16.8701   13.2535   14.7097   13.8612   14.5801   13.8498   15.7259   15.5594   14.1082   16.3190   15.7161   13.8593   13.5429   16.8020   16.1785   14.8992   16.8646   13.8206   15.1271   15.0902   15.6926   15.3260   15.8472   14.8120   14.8090   16.6325   14.5503   16.0384   14.1076   14.4078   14.4830   14.4551   14.2965   15.7024   15.3657   14.1374   15.2656   14.5678   13.9222   13.6540   13.7458   14.5233   13.9439   15.1458   14.4210   16.1027   13.7749   15.3420   16.4117   13.6671   14.5331   13.1891   13.9842   12.8951   13.4848   14.0431   15.4739   13.5975   15.7905   14.9164   16.2075   15.0210   14.8029   15.6785   16.4143   15.5659   15.5798   16.2029   14.5890   16.1385   14.0611   15.3250   14.5768   14.8061
SimulatedTrait2         9.6973   10.7837   10.6646   10.8631   10.6763   10.7243   10.5648   10.6313    9.8183    9.7610   10.8209   10.2591    9.4507   10.1251    9.5684    9.9729    9.2349   10.3831    9.3731    9.3459   10.6185   10.9029    9.5771    9.5832    9.2200   10.3103    9.5894   10.6459    9.6061   10.2382   10.8117    9.8371   10.3361   10.1147   10.7602    9.5484    9.7606    9.1062   10.6837   10.3689   11.0245   10.2392   10.7353    8.7714   10.5281   10.5738   10.5555   10.6175    9.2109   10.7830   10.5654    9.4296    9.0041    9.4935   10.2671   10.5167    9.8329    9.8534    9.7626    9.4312   10.1253   10.6080   10.5116    9.4314   10.3137    9.2262    9.3721    9.7072    9.5678    9.5152    9.4239   10.4786    9.2349    9.7429   10.2785    9.5100    9.6718   10.5155    9.1369    9.3367    9.5332   10.2975    9.5195    9.6533    9.9370   10.4932    9.7331   10.1931   10.2235    9.5656    9.6210    9.2247   10.4066    9.6760    9.3095   10.4044   10.3166   10.4958    9.7031    9.4078   10.0459   10.5100    9.6983   10.3834    9.8580   10.8787    9.4508   10.6151   10.7789    9.8104   10.5473    9.4066    9.2398   10.4958   10.6896    9.3592    8.7886    9.3774    9.6220    9.4704   10.8145   11.0614   10.6715   10.1174    9.3370   10.5184    9.6280   10.6499    9.4168   10.4821   10.8600   10.5047    9.3640    9.8589   10.9161   10.0454    9.8024   10.4023   10.5608    9.4404    9.7336    9.7080   10.0161   10.3260   10.6659    9.4900    9.2390    9.6392    9.4842   10.4886   10.6276    9.8968   10.3319    9.9541   10.2697   10.4463   10.3787   10.5930   10.6140   10.5040    9.0292   10.6882    9.4932   10.4613   10.4463   10.1628   10.7150   10.8469   10.5409   10.4347   10.3163    9.3739   10.6035    9.4395    9.3869   10.5404   10.4451   10.1592   10.5585   10.3661   10.5611   10.6929    9.1759   10.1044    8.9273   10.7050   10.1780    8.9579   10.6987    9.8545    9.4940   10.1786   10.3839    9.0776   10.8003    9.9274   10.2395    9.2655   10.3634   10.6005
 
