# Supplementary material for: Inclusive Composite Interval Mapping of QTL by Environment Interactions in Biparental Populations
Source: PLoS One. 2015 Jul 10;10(7):e0132414. doi: 10.1371/journal.pone.0132414 (PMC4498613; doi:10.1371/journal.pone.0132414)
Supplement: S6 File — (ZIP) [file pone.0132414.s006.zip › H=0.8/L1/run_00016.met]

!**********************Note: lines staring with "!" are remarks and will be ignored in the program********************
!*********************************General Information**********************************
!Assuming F1 = P1 x P2, populations available in QTL IciMapping are: 
!  1, P1BC1F1 = P1 x F1, the first backcrossing where P1 is used as the recurrent parent;
!  2, P2BC1F1 = P2 x F1, the first backcrossing where P2 is used as the recurrent parent;
!  3, F1DH, F1-derived doubled haploids; 
!  4, RIL or F1RIL, recombination inbred lines through the repeated selfing of F1;
!  5, P1BC1RIL, recombination inbred lines through the repeated selfing of P1BC1F1;
!  6, P2BC1RIL, recombination inbred lines through the repeated selfing of P2BC1F1;
!  7, F2, the selfing generation of F1;
!  8, F3, the selfing generation of F2;
!  9, P1BC2F1, the second backcrossing where P1 is used as the recurrent parent; 
! 10, P2BC2F1, the second backcrossing where P2 is used as the recurrent parent;
! 11, P1BC2RIL, recombination inred lines through the repeated selfing of P1BC2F1; 
! 12, P2BC2RIL, recombination inred lines through the repeated selfing of P2BC2F1; 
! 13, P1BC1F2, the selfing generation of P1BC1F1; 
! 14, P2BC1F2, the selfing generation of P2BC1F1; 
! 15, P1BC2F2, the selfing generation of P1BC2F1; 
! 16, P2BC2F2, the selfing generation of P2BC2F1; 
! 17, P1BC1DH, P1BC1F1-derived doubled haploids; 
! 18, P2BC1DH, P2BC1F1-derived doubled haploids; 
! 19, P1BC2DH, P1BC2F1-derived doubled haploids; 
! 20, P2BC2DH, P2BC2F1-derived doubled haploids; 
   3      !Mapping Population (see remarks above)
   2      !Mapping Function (1 for Kosambi; 2 for Haldane; 3 for Morgan)
   2      !Marker Space Type (1 for intervals; 2 for positions)
   1      !Marker Space Unit(1 for centiMorgans; 2 for Morgan)
   6      !Number of Chromosomes (or Linkage Groups)
 200      !Size of the mapping population
   2      !Number of environments
 
!***************************************** Chromosomes and Linkage Maps **********************************************
!Chromosome                 NumMarkers
-CH1                        16
-CH2                        16
-CH3                        16
-CH4                        16
-CH5                        16
-CH6                        16
!Linkage map (Marker name followed by position or the interval length)
 MK-1-1                1     0.000
 MK-1-2                1    10.000
 MK-1-3                1    20.000
 MK-1-4                1    30.000
 MK-1-5                1    40.000
 MK-1-6                1    50.000
 MK-1-7                1    60.000
 MK-1-8                1    70.000
 MK-1-9                1    80.000
 MK-1-10               1    90.000
 MK-1-11               1   100.000
 MK-1-12               1   110.000
 MK-1-13               1   120.000
 MK-1-14               1   130.000
 MK-1-15               1   140.000
 MK-1-16               1   150.000
 MK-2-1                2     0.000
 MK-2-2                2    10.000
 MK-2-3                2    20.000
 MK-2-4                2    30.000
 MK-2-5                2    40.000
 MK-2-6                2    50.000
 MK-2-7                2    60.000
 MK-2-8                2    70.000
 MK-2-9                2    80.000
 MK-2-10               2    90.000
 MK-2-11               2   100.000
 MK-2-12               2   110.000
 MK-2-13               2   120.000
 MK-2-14               2   130.000
 MK-2-15               2   140.000
 MK-2-16               2   150.000
 MK-3-1                3     0.000
 MK-3-2                3    10.000
 MK-3-3                3    20.000
 MK-3-4                3    30.000
 MK-3-5                3    40.000
 MK-3-6                3    50.000
 MK-3-7                3    60.000
 MK-3-8                3    70.000
 MK-3-9                3    80.000
 MK-3-10               3    90.000
 MK-3-11               3   100.000
 MK-3-12               3   110.000
 MK-3-13               3   120.000
 MK-3-14               3   130.000
 MK-3-15               3   140.000
 MK-3-16               3   150.000
 MK-4-1                4     0.000
 MK-4-2                4    10.000
 MK-4-3                4    20.000
 MK-4-4                4    30.000
 MK-4-5                4    40.000
 MK-4-6                4    50.000
 MK-4-7                4    60.000
 MK-4-8                4    70.000
 MK-4-9                4    80.000
 MK-4-10               4    90.000
 MK-4-11               4   100.000
 MK-4-12               4   110.000
 MK-4-13               4   120.000
 MK-4-14               4   130.000
 MK-4-15               4   140.000
 MK-4-16               4   150.000
 MK-5-1                5     0.000
 MK-5-2                5    10.000
 MK-5-3                5    20.000
 MK-5-4                5    30.000
 MK-5-5                5    40.000
 MK-5-6                5    50.000
 MK-5-7                5    60.000
 MK-5-8                5    70.000
 MK-5-9                5    80.000
 MK-5-10               5    90.000
 MK-5-11               5   100.000
 MK-5-12               5   110.000
 MK-5-13               5   120.000
 MK-5-14               5   130.000
 MK-5-15               5   140.000
 MK-5-16               5   150.000
 MK-6-1                6     0.000
 MK-6-2                6    10.000
 MK-6-3                6    20.000
 MK-6-4                6    30.000
 MK-6-5                6    40.000
 MK-6-6                6    50.000
 MK-6-7                6    60.000
 MK-6-8                6    70.000
 MK-6-9                6    80.000
 MK-6-10               6    90.000
 MK-6-11               6   100.000
 MK-6-12               6   110.000
 MK-6-13               6   120.000
 MK-6-14               6   130.000
 MK-6-15               6   140.000
 MK-6-16               6   150.000
!*********************************** Marker Types ********************************************************************
!Co-dominant marker: When heterozygote F1 is present, P1 is coded as 2, F1 is coded as 1, and P2 is coded as 0; Otherwise, P1 is coded as 2, and P2 is coded as 0. 
!Dominant marker: When heterozygote F1 is present, P1 and F1 are coded as 12, and P2 is coded as 0; Otherwise, P1 is coded as 2, and P2 is coded as 0.  
!Recessive markers: When heterozygote F1 is present, P1 is coded as 2, and F1 and P2 are coded as 10; Otherwise, P1 is coded as 2, and P2 is coded as 0. 
!Missing marker is coded as -1. 
 MK-1-1                 0   0   2   2   0   2   2   0   0   0   0   0   0   2   2   2   2   2   0   0   0   2   0   0   2   2   2   2   0   2   2   2   0   0   0   2   0   2   0   2   0   0   0   0   0   0   0   0   2   2   2   0   0   2   2   0   2   0   2   0   0   0   2   2   2   0   2   0   0   0   2   2   0   2   0   0   2   2   0   0   2   0   2   0   2   0   2   2   0   0   2   0   0   0   0   0   0   0   0   2   2   0   0   0   0   0   2   0   2   2   0   2   0   2   2   2   2   2   0   2   2   0   0   0   2   0   2   2   2   2   0   2   0   2   2   0   2   0   2   2   0   2   2   2   0   0   0   2   2   0   2   0   0   0   0   2   2   2   2   2   2   0   2   2   0   2   2   2   0   2   2   0   2   0   0   0   0   0   0   2   0   0   0   0   2   0   2   2   2   2   0   0   0   0   2   2   2   0   0   0
 MK-1-2                 0   0   0   2   0   2   2   0   0   0   2   0   0   0   2   2   2   2   0   0   0   2   0   0   2   2   2   2   0   2   2   2   0   0   0   2   0   2   2   2   0   0   0   0   0   0   2   0   2   2   2   0   0   2   2   0   2   0   0   0   0   0   2   2   2   0   2   0   0   0   2   2   0   2   0   0   2   2   0   0   0   0   2   0   2   0   2   2   0   0   2   0   0   0   0   2   0   0   0   2   2   0   0   0   0   2   2   0   2   2   2   0   0   2   2   2   2   2   0   0   2   0   0   0   2   0   0   0   2   2   0   0   0   2   2   0   2   2   2   2   0   2   2   2   0   0   0   2   2   0   2   0   0   0   0   2   2   2   2   2   2   0   2   2   0   2   2   2   0   2   2   0   2   0   0   0   0   0   0   2   0   0   2   0   0   0   2   2   2   2   0   0   0   0   2   2   2   0   0   0
 MK-1-3                 2   2   0   2   0   2   2   0   0   0   2   0   0   0   0   2   2   2   0   0   0   2   0   0   2   2   2   2   0   2   2   2   0   0   0   2   0   2   2   2   0   0   0   0   0   0   2   0   2   2   2   0   0   2   0   0   2   0   0   0   0   0   2   2   2   0   2   0   0   0   2   2   2   2   2   0   2   2   0   0   0   0   2   0   2   0   2   2   0   0   2   0   0   0   0   2   0   2   0   2   0   0   0   0   0   2   2   0   2   2   2   0   0   0   2   2   2   2   0   0   0   0   0   0   2   0   0   0   2   2   0   0   2   0   2   0   2   2   2   2   0   2   2   2   0   0   2   2   2   0   2   0   0   0   0   2   2   2   2   2   2   0   2   2   0   2   2   2   0   2   2   0   2   0   0   0   0   0   0   2   0   0   2   0   2   0   2   2   0   2   0   0   0   0   2   0   2   2   0   0
 MK-1-4                 2   2   0   2   0   2   2   0   0   0   2   0   0   0   0   2   2   2   0   0   0   2   0   0   2   0   2   2   0   2   2   0   0   0   0   2   0   2   2   0   0   0   0   0   0   2   0   0   2   2   0   0   2   2   0   2   2   0   0   0   0   0   2   2   2   0   2   0   2   0   2   2   2   2   2   0   2   2   0   0   0   0   2   0   0   0   2   2   0   0   2   0   0   0   0   0   0   2   2   2   0   0   0   0   0   2   2   0   2   2   2   0   0   2   2   2   2   2   0   0   0   0   0   0   2   0   0   0   2   2   0   0   0   0   2   0   2   2   2   0   0   2   2   0   2   0   2   2   2   0   2   0   0   0   0   2   2   2   0   0   2   0   0   2   0   2   2   2   0   2   2   0   2   0   0   0   0   0   0   2   0   0   2   0   0   0   2   0   0   2   0   0   0   0   2   0   2   2   0   0
 MK-1-5                 2   0   2   2   0   2   2   0   0   0   2   2   0   0   0   2   2   2   0   0   0   2   0   0   0   0   2   2   0   0   2   0   0   0   0   0   0   2   2   0   0   0   0   0   0   2   0   0   2   2   2   0   2   2   0   2   2   0   0   0   0   0   2   2   2   0   2   0   2   0   2   2   2   2   2   0   2   2   0   0   0   0   2   0   0   0   2   0   0   0   2   0   0   0   0   2   2   2   2   2   0   0   0   0   0   2   2   0   2   2   2   0   0   2   2   2   2   2   0   0   0   0   0   0   2   0   0   0   2   2   2   2   0   0   2   0   2   2   2   0   0   2   2   0   2   0   2   2   2   0   2   0   0   0   0   0   2   2   0   0   2   0   0   2   0   2   2   2   0   2   0   0   2   0   0   0   0   0   0   2   0   0   2   0   0   0   2   0   0   2   0   0   0   0   2   0   2   2   0   0
 MK-1-6                 2   0   2   2   0   2   2   0   0   0   2   2   0   0   0   2   2   2   0   0   0   2   0   0   0   0   2   2   0   0   2   0   0   0   0   0   0   2   2   0   0   0   0   0   0   2   2   0   2   2   2   0   2   2   0   2   2   0   0   0   0   0   0   2   2   0   2   0   2   0   2   2   0   2   2   0   2   2   0   0   0   0   2   0   0   0   0   0   0   0   2   0   0   0   0   0   2   2   2   2   0   0   0   0   2   0   2   0   2   2   0   0   0   2   2   2   2   2   0   0   0   2   0   0   2   0   0   0   2   2   0   2   0   0   2   0   2   2   2   0   0   2   2   0   2   0   2   2   2   0   2   0   0   0   0   2   2   2   0   0   2   0   0   2   0   2   0   2   0   2   0   0   2   2   0   0   0   0   0   2   0   0   2   0   0   0   2   0   0   2   0   0   0   0   2   0   2   2   0   2
 MK-1-7                 2   0   2   2   0   2   0   2   0   0   2   2   0   0   0   2   2   2   0   0   0   2   0   0   0   0   2   2   0   2   2   0   0   0   0   0   2   0   2   0   0   0   0   0   0   0   2   0   2   2   2   2   2   2   0   2   2   0   0   0   0   0   0   2   2   0   2   2   2   0   2   2   0   2   2   0   2   2   0   0   0   0   2   0   2   0   0   0   2   0   2   0   0   0   0   0   2   2   2   2   0   0   0   0   2   0   2   0   2   2   0   2   0   2   2   2   2   2   2   0   0   2   0   0   2   0   0   0   2   2   2   2   0   0   0   0   2   2   2   0   0   0   0   0   2   2   2   2   2   0   2   0   2   0   0   2   2   2   0   0   2   0   0   0   2   2   2   2   0   2   0   0   2   2   0   0   0   0   0   0   0   0   2   0   0   0   2   0   0   2   0   0   0   0   2   0   2   2   0   2
 MK-1-8                 2   0   2   2   0   2   0   2   0   0   2   0   0   0   2   2   2   2   0   0   0   2   0   0   0   0   2   2   0   2   2   0   2   0   0   2   2   0   2   0   0   0   0   0   0   0   2   0   2   2   2   2   2   2   0   2   2   0   0   0   0   0   0   2   2   0   2   2   2   0   2   2   0   2   2   0   2   0   0   0   2   0   2   0   2   0   2   0   0   0   2   0   0   0   0   0   2   0   2   2   0   0   0   0   2   0   0   0   2   2   0   2   0   2   0   2   2   2   2   0   0   2   0   0   2   0   0   0   2   2   2   2   0   0   0   0   2   2   0   0   2   0   0   0   0   2   2   2   2   0   2   0   2   0   0   2   2   2   0   0   2   0   0   2   2   2   2   2   0   2   0   0   2   2   0   0   0   0   0   0   0   0   2   2   0   0   2   0   0   2   0   2   0   2   2   0   2   2   0   2
 MK-1-9                 2   0   2   2   0   0   2   2   0   0   2   0   0   0   2   0   2   2   0   0   0   2   0   0   0   0   2   2   0   2   2   0   0   0   0   0   2   0   2   0   0   2   0   0   0   0   0   2   2   2   2   0   2   2   0   2   2   0   0   0   0   0   0   2   2   2   2   2   2   0   2   2   0   2   2   0   2   0   2   0   2   0   2   0   2   0   2   0   0   0   2   0   0   0   0   0   2   0   2   2   0   0   0   0   2   0   0   2   2   0   2   2   0   2   0   2   2   2   2   2   0   2   0   0   2   0   0   0   2   2   2   2   0   0   0   0   2   2   0   0   2   0   0   0   0   2   0   2   2   0   2   0   2   0   0   2   2   2   0   0   2   0   0   0   2   2   2   2   0   2   0   0   0   2   0   0   0   0   0   0   2   0   2   2   0   0   0   0   0   2   0   2   0   2   2   0   2   2   0   2
 MK-1-10                2   0   2   2   2   0   2   2   0   0   2   0   0   0   2   0   0   2   0   0   0   2   0   0   0   0   2   2   0   2   2   0   0   0   2   0   2   0   2   0   0   2   0   0   0   0   0   2   2   2   2   0   2   2   0   2   2   0   0   0   0   0   2   2   2   2   2   2   2   0   2   0   2   2   2   0   2   0   2   0   2   0   2   0   2   0   2   2   0   0   2   0   0   0   0   0   2   0   2   2   2   0   0   0   2   0   0   2   2   0   2   2   0   2   0   0   2   2   2   2   0   2   2   2   2   0   0   0   2   2   2   2   0   0   0   2   2   2   0   2   2   0   0   0   2   2   0   2   2   0   2   0   2   0   0   2   2   2   2   0   2   0   0   0   0   2   2   2   0   2   2   0   0   2   0   0   0   0   0   0   2   0   2   0   0   0   0   0   0   0   0   2   0   2   2   0   2   2   0   2
 MK-1-11                2   2   2   2   2   2   2   2   0   0   2   0   0   0   2   0   0   2   0   0   0   2   0   0   0   2   2   2   0   0   2   0   0   0   0   0   2   0   2   0   2   2   0   0   0   0   0   2   2   2   2   0   2   2   0   0   2   0   0   0   0   0   2   2   2   2   2   2   2   0   2   0   2   2   2   0   2   0   2   0   2   0   2   0   2   0   0   0   0   0   2   0   0   0   0   2   2   0   2   2   2   0   0   0   2   2   0   2   2   0   2   0   0   2   0   0   2   0   2   2   0   2   0   2   2   0   0   0   2   2   0   0   2   0   0   2   2   2   0   2   2   0   0   0   2   0   0   2   2   0   0   0   0   0   0   2   2   2   0   0   2   0   0   0   0   2   2   2   0   0   2   0   0   2   0   0   0   0   0   0   2   0   2   0   0   0   0   0   0   0   0   2   0   2   2   0   2   2   0   2
 MK-1-12                2   2   2   2   2   2   2   2   0   0   2   0   0   2   2   0   0   2   2   0   0   2   0   0   2   2   2   2   0   0   2   0   0   0   0   0   2   0   2   2   2   2   0   0   2   0   0   2   2   2   2   2   0   2   0   0   2   0   0   0   0   0   2   2   2   0   2   2   2   0   0   0   0   2   2   0   2   0   2   0   0   0   2   0   2   0   0   0   0   0   2   0   0   0   0   2   2   0   2   2   2   0   0   0   2   2   2   2   2   0   2   2   0   0   0   0   2   0   2   2   0   2   0   2   2   0   0   0   2   2   0   0   2   0   0   2   0   2   0   2   2   0   0   0   2   0   0   2   2   0   0   0   0   0   0   2   2   2   0   0   2   0   0   0   0   2   2   2   0   0   2   0   0   2   0   0   0   0   0   0   0   0   2   0   2   0   0   0   0   0   0   0   0   2   2   0   2   2   0   2
 MK-1-13                2   2   2   0   2   2   2   2   0   0   2   0   0   2   2   0   0   2   2   0   0   2   0   0   2   2   2   2   0   0   2   0   0   0   0   0   2   2   2   2   2   2   0   0   2   0   0   2   2   2   2   2   2   2   0   2   2   0   0   0   2   0   2   2   2   0   2   0   2   0   0   0   0   0   2   0   2   0   2   0   0   0   2   0   2   0   0   0   0   0   2   0   0   0   0   2   2   0   2   2   2   0   0   0   2   2   2   2   2   0   2   2   0   0   0   0   2   0   0   2   0   2   0   2   2   2   0   0   2   2   2   2   2   0   0   2   0   2   0   2   2   0   0   0   0   0   0   2   2   0   0   0   0   0   0   0   2   2   0   2   2   0   0   0   0   2   2   2   0   0   2   0   0   2   0   0   0   0   0   0   0   0   0   0   0   0   0   0   0   0   0   0   0   2   2   2   2   2   0   2
 MK-1-14                2   2   2   0   2   0   2   2   2   0   2   0   0   2   2   0   0   2   2   0   0   2   0   0   2   0   0   2   0   0   2   0   0   0   0   0   2   2   2   2   2   2   0   0   2   0   0   2   2   2   2   0   0   2   0   2   2   0   0   0   2   0   2   2   2   0   2   0   2   0   0   0   0   0   2   0   2   0   2   0   0   2   2   0   2   2   0   0   0   2   2   0   0   0   0   0   2   0   2   2   2   0   0   2   2   2   2   2   2   0   2   0   0   0   0   0   2   0   0   2   0   2   0   2   0   2   0   0   2   2   2   0   2   0   2   2   0   2   2   2   2   0   0   0   0   0   0   2   2   0   0   0   0   0   0   0   2   2   0   2   2   0   2   0   0   2   2   2   0   0   2   0   0   0   0   0   0   0   0   0   2   2   0   0   0   2   0   0   0   0   0   0   0   2   2   2   2   2   0   2
 MK-1-15                2   0   2   0   2   0   2   2   2   0   2   2   0   2   0   0   0   2   2   0   0   2   0   0   2   0   0   2   0   0   2   0   0   0   0   2   2   2   2   2   2   2   0   0   2   0   0   2   2   0   2   0   0   2   0   2   2   0   0   0   2   0   2   2   2   0   2   0   2   0   0   2   0   0   2   0   2   0   2   0   0   2   2   0   2   2   0   0   0   2   2   0   0   0   0   0   2   0   2   2   2   0   0   2   2   2   2   2   2   0   2   0   0   0   0   0   2   0   0   2   0   0   0   2   0   2   0   0   2   2   2   0   2   0   2   2   0   2   2   2   2   2   0   0   0   0   0   2   2   0   0   0   0   0   0   0   2   2   2   2   2   0   2   0   0   2   2   2   0   0   2   0   0   0   0   0   0   0   0   0   2   2   0   0   0   2   2   0   0   0   0   0   2   2   2   2   2   0   0   2
 MK-1-16                2   2   2   0   2   0   2   2   2   0   0   2   0   2   0   0   0   2   2   0   0   2   0   0   2   0   0   2   0   0   2   0   0   2   0   2   2   2   2   2   2   0   0   0   2   0   0   0   2   0   2   0   0   2   0   2   2   0   0   0   2   0   2   2   2   0   2   0   0   0   0   2   2   0   2   0   2   0   2   0   0   2   2   0   2   2   0   0   0   2   2   0   0   0   0   0   2   0   2   2   2   0   0   2   2   2   2   2   0   2   2   0   0   0   0   0   2   0   0   2   0   0   0   2   0   2   0   0   2   2   2   0   2   0   2   2   0   2   2   2   2   2   0   0   0   0   0   2   2   2   0   0   0   0   0   0   2   2   0   2   2   0   2   0   0   2   2   2   0   0   2   0   0   0   0   0   0   0   0   0   0   2   0   0   0   2   2   0   2   0   0   0   2   2   2   2   2   0   0   2
 MK-2-1                 0   0   0   0   2   0   2   2   0   0   2   0   0   0   2   0   0   0   2   0   0   2   2   2   0   0   2   0   0   2   0   0   0   2   2   0   2   2   0   2   2   2   2   0   2   2   2   2   0   2   2   2   0   0   0   0   2   0   0   2   2   2   2   0   0   2   2   0   2   0   2   0   0   0   2   0   0   2   0   0   2   0   2   0   2   2   0   0   0   0   2   0   0   0   2   0   0   0   0   2   2   0   0   2   2   0   0   2   0   0   2   2   0   0   2   2   2   2   0   0   2   2   0   0   2   2   0   0   2   0   2   0   0   0   0   2   2   0   2   0   0   0   0   0   0   0   2   2   0   2   0   0   0   2   0   2   2   0   0   0   2   0   2   2   0   2   2   0   0   0   0   2   2   2   0   0   2   0   2   2   0   0   2   2   2   0   2   2   0   0   2   2   0   0   2   2   0   2   2   2
 MK-2-2                 0   0   2   0   2   0   2   2   0   0   0   0   0   0   2   0   0   0   0   0   0   2   2   2   0   0   2   0   0   2   0   0   0   2   2   0   2   2   0   2   2   2   2   2   2   2   2   2   0   2   2   2   0   0   0   0   0   0   0   0   2   2   2   0   0   0   2   0   2   0   2   0   0   0   2   0   0   2   0   0   2   0   2   0   2   2   0   0   0   0   0   0   0   0   2   2   0   0   0   2   2   0   0   2   2   0   2   2   0   0   2   2   0   0   2   2   0   0   0   0   0   2   0   0   2   2   0   0   2   0   2   0   0   0   2   2   2   0   2   0   0   0   0   0   0   0   2   2   0   2   0   0   0   2   0   2   2   0   0   0   2   0   2   2   0   2   2   0   0   0   0   2   0   2   0   0   2   0   2   2   0   0   2   2   2   0   2   0   0   0   0   2   0   0   2   2   0   2   0   2
 MK-2-3                 0   0   2   0   2   0   2   2   0   0   0   0   0   0   2   0   0   0   0   0   0   2   2   2   0   0   2   0   0   2   0   0   0   2   2   0   2   2   0   2   2   2   2   2   0   2   2   2   0   2   2   0   0   0   0   0   0   0   0   0   2   2   2   0   0   2   2   0   2   0   2   0   0   0   2   0   0   2   0   0   2   0   2   0   2   2   0   0   0   0   0   0   2   0   2   2   0   0   0   2   2   0   0   2   2   0   2   2   2   2   2   2   0   0   2   2   0   0   0   0   0   2   0   0   2   2   2   0   2   0   2   0   0   2   2   2   2   0   2   0   0   0   0   0   0   0   2   2   0   2   2   0   0   2   0   2   2   0   0   0   2   0   2   2   0   0   2   0   0   0   0   2   0   2   0   0   2   0   2   2   2   0   2   2   2   0   2   0   0   0   0   2   0   0   2   2   0   2   2   2
 MK-2-4                 0   0   2   2   2   0   0   2   0   0   0   0   0   2   2   0   0   0   0   0   0   2   2   2   2   0   0   2   0   2   0   0   2   0   2   0   2   0   0   2   2   2   2   2   0   2   2   2   0   2   2   0   0   0   0   0   2   0   0   0   0   2   2   0   2   2   2   0   2   0   2   0   0   0   2   0   0   2   2   0   2   0   2   0   0   2   0   0   0   0   0   0   2   0   2   2   0   2   0   2   2   0   0   2   2   0   2   0   2   2   2   2   0   0   2   2   0   2   0   0   0   2   0   0   2   2   2   0   2   2   2   0   0   2   2   2   2   0   2   0   0   0   0   0   0   0   2   2   0   2   2   0   0   2   0   2   2   0   2   0   2   0   2   0   0   0   2   0   0   0   0   2   0   2   0   0   2   0   2   2   2   0   2   0   2   0   2   0   0   0   0   2   0   0   2   2   2   2   2   2
 MK-2-5                 0   0   2   2   2   2   0   2   0   0   0   0   0   2   2   0   0   0   0   2   0   2   2   2   2   2   0   2   0   0   0   0   2   0   2   0   2   2   0   2   2   2   2   0   0   2   2   2   0   2   2   0   0   0   0   0   2   0   2   0   0   2   2   0   2   2   2   0   2   0   2   0   0   0   2   0   0   2   2   0   2   0   2   0   0   2   0   0   0   0   2   0   2   0   2   2   0   2   0   2   2   0   0   2   2   0   2   0   2   2   2   0   0   0   2   2   0   2   0   0   2   2   0   0   2   2   2   0   2   2   2   0   0   2   2   2   2   0   2   0   2   0   0   0   0   2   2   2   2   2   2   2   0   2   0   2   2   0   2   0   2   0   2   0   0   0   2   0   0   0   0   2   0   0   0   0   2   0   2   2   2   0   2   0   2   0   2   0   0   0   0   2   0   0   2   2   2   2   0   0
 MK-2-6                 0   0   2   2   2   0   2   2   0   0   0   2   0   0   2   2   0   0   0   2   0   0   2   2   2   0   0   2   0   0   0   0   2   0   2   0   2   0   0   2   2   2   2   0   0   2   2   2   2   2   2   0   0   0   0   0   2   0   2   0   0   2   0   0   2   0   2   0   0   2   2   2   0   0   0   0   0   2   2   0   2   0   2   2   0   2   0   0   0   0   2   0   2   0   2   2   2   2   0   2   2   0   0   2   2   0   2   0   2   2   2   0   2   2   2   2   0   2   0   0   2   2   0   0   2   2   2   0   2   2   2   2   0   2   0   2   2   0   2   0   2   0   0   0   0   2   2   2   2   2   2   2   0   2   0   2   2   0   2   0   2   0   2   0   2   0   2   0   0   0   0   2   0   0   0   2   2   0   2   2   2   0   2   0   0   0   2   0   0   0   0   2   0   0   2   2   2   2   0   0
 MK-2-7                 0   2   2   2   2   0   2   2   0   0   0   2   0   0   2   2   0   0   0   2   0   0   2   2   2   0   0   2   0   0   0   0   2   0   2   0   2   0   0   2   2   2   2   0   0   2   2   2   2   2   2   0   0   0   2   0   2   0   0   0   0   2   0   0   2   0   2   0   0   2   2   2   0   2   0   0   0   2   2   0   2   0   2   2   0   2   0   0   0   0   2   0   2   0   2   2   0   2   0   2   2   0   2   2   0   0   2   0   2   2   2   0   2   2   2   2   0   0   0   0   2   2   0   0   2   2   2   0   0   2   2   0   0   2   0   2   0   0   2   0   2   0   0   0   0   2   2   2   2   2   2   2   0   2   0   2   2   0   2   0   2   0   0   0   2   0   2   0   0   0   0   2   0   0   0   2   2   0   2   0   2   0   2   0   0   0   2   0   0   0   0   2   0   0   2   2   2   0   0   0
 MK-2-8                 0   2   2   2   2   0   2   2   2   0   0   2   0   0   2   2   0   0   0   2   0   0   2   2   2   0   0   2   0   0   0   0   2   0   2   0   2   0   0   2   2   2   2   0   0   2   2   2   2   2   2   0   0   2   2   2   2   0   0   0   0   2   0   0   2   0   2   0   0   2   2   2   0   2   0   0   0   0   2   0   2   0   2   2   0   0   0   0   0   0   2   0   2   0   0   2   0   2   0   2   2   0   2   2   0   0   2   0   2   2   2   0   0   2   2   0   0   0   0   0   2   0   0   0   2   2   2   0   0   2   2   0   0   0   2   2   0   0   2   0   2   0   0   0   2   2   0   2   2   2   2   2   0   2   0   2   2   0   2   0   2   0   0   0   0   2   2   0   0   0   0   2   0   0   0   2   0   0   2   0   2   0   0   2   0   0   2   2   0   0   0   0   0   0   2   2   2   0   0   0
 MK-2-9                 0   2   2   2   2   0   2   2   2   0   0   2   0   0   2   2   0   0   0   2   2   0   2   2   2   0   0   2   2   0   0   2   2   0   2   0   0   2   2   2   2   2   0   0   0   0   2   2   2   0   0   2   0   2   2   2   2   0   0   0   0   2   0   2   2   0   2   0   0   2   2   2   0   2   0   0   2   0   2   0   2   0   2   2   0   0   0   0   2   0   2   0   2   0   2   2   0   2   0   2   2   0   2   2   0   0   2   0   2   2   2   0   0   2   2   0   0   0   0   0   2   0   2   0   2   2   2   0   0   2   2   0   0   0   2   0   0   0   2   0   2   0   2   0   2   2   2   2   2   0   2   0   0   0   2   2   2   0   2   0   2   0   0   0   0   2   0   0   0   0   0   2   2   0   0   2   0   2   2   2   2   0   0   0   0   0   2   0   0   0   0   0   0   0   2   2   2   0   0   0
 MK-2-10                0   2   2   2   2   2   2   2   2   0   0   2   0   0   2   2   0   0   0   2   2   0   2   2   2   0   0   2   2   0   0   2   2   0   2   0   0   2   2   2   2   2   0   0   0   0   2   2   2   0   0   2   0   2   2   2   2   0   0   0   0   2   0   2   2   0   2   0   0   2   2   2   0   0   0   0   2   0   2   2   2   0   2   2   0   0   0   0   2   0   2   0   2   2   2   2   0   2   0   2   2   0   0   2   0   0   2   0   2   2   2   2   0   2   2   0   0   0   0   0   2   0   2   0   2   2   2   0   0   2   2   0   0   0   2   0   2   2   2   0   2   0   2   0   2   0   2   2   2   0   2   0   0   0   2   2   2   0   2   0   2   0   0   0   0   2   0   0   0   0   0   2   2   0   0   2   0   2   2   2   2   0   2   0   2   0   2   0   0   0   0   0   0   0   2   2   2   0   0   0
 MK-2-11                0   2   2   2   2   2   2   2   2   0   2   2   0   0   2   2   0   0   0   2   2   0   2   2   0   0   0   2   0   0   0   2   2   0   2   0   0   2   0   2   2   0   0   0   0   0   2   2   2   2   0   2   0   2   2   2   2   0   0   0   0   2   2   0   0   0   2   0   0   2   2   2   0   0   0   2   2   0   2   0   2   0   2   2   0   0   0   0   2   0   2   2   2   2   2   2   0   2   0   2   2   0   0   2   0   0   0   2   2   2   0   0   0   2   2   0   0   0   2   0   2   0   2   0   2   2   2   0   0   2   2   0   0   0   2   0   2   2   2   0   2   0   2   0   2   0   2   2   2   0   2   0   0   0   2   2   2   0   2   0   2   0   0   0   0   2   0   0   0   0   0   2   2   0   0   2   0   2   2   2   0   0   2   0   2   0   2   2   0   0   0   0   0   2   0   2   2   0   0   0
 MK-2-12                0   2   2   2   2   2   2   2   2   0   2   0   0   0   2   2   0   2   0   2   2   0   2   2   0   2   0   2   0   0   0   0   2   0   2   0   0   2   0   2   2   0   0   0   0   0   2   2   2   2   0   2   0   2   2   2   2   0   0   2   0   2   2   0   2   0   2   0   0   2   2   2   0   0   0   2   2   0   0   0   2   0   2   0   0   0   0   0   0   0   2   2   2   2   0   2   0   2   0   2   2   0   0   2   0   2   0   2   2   2   0   0   0   2   2   0   2   0   2   0   2   0   2   2   2   2   2   0   0   2   2   0   0   0   2   0   2   2   2   0   2   0   2   0   2   0   2   2   2   0   2   0   0   2   2   2   2   0   2   0   2   0   0   0   0   2   0   0   0   0   0   2   2   0   0   0   0   2   2   2   0   0   2   0   2   0   0   2   0   0   0   0   0   2   0   2   0   0   0   0
 MK-2-13                0   0   2   2   2   2   2   2   2   0   2   0   0   0   2   2   0   2   0   2   2   0   2   2   0   2   0   2   0   0   0   0   2   2   0   0   0   2   0   2   2   0   0   0   0   0   2   2   2   2   0   0   0   2   2   2   2   0   0   2   0   2   2   0   2   0   2   0   0   2   2   2   0   0   2   2   2   0   0   0   2   0   2   0   0   0   2   0   0   0   2   0   2   2   0   2   0   2   0   2   2   0   0   2   0   2   0   2   2   2   0   2   0   2   2   0   0   0   2   0   2   0   2   2   2   2   2   0   0   2   2   0   0   0   2   0   2   0   2   0   2   0   0   0   0   0   2   2   2   0   0   0   0   2   2   2   2   0   2   2   2   0   0   0   0   2   0   0   0   0   0   2   2   0   0   0   0   0   2   2   0   0   2   0   2   0   2   2   0   0   0   0   0   2   0   2   0   0   0   2
 MK-2-14                0   0   2   2   0   2   2   2   2   0   2   0   0   0   2   2   0   2   0   2   0   0   2   2   0   2   0   2   0   0   0   0   2   2   0   0   0   2   0   2   2   0   0   0   0   0   2   2   2   2   0   0   0   2   2   2   2   0   0   2   0   2   2   0   2   0   2   2   0   2   2   2   0   0   2   2   2   0   2   0   2   0   2   0   0   0   2   2   0   0   0   0   2   2   0   2   0   2   0   2   2   0   0   2   0   2   0   0   2   2   0   2   0   2   2   0   0   0   2   2   2   2   0   2   2   2   2   0   0   2   2   0   0   2   2   0   0   0   2   0   2   0   2   0   0   0   0   2   2   0   0   0   0   2   2   2   2   0   2   2   2   0   0   0   0   2   0   0   0   0   0   2   2   0   0   0   0   2   2   2   0   0   2   0   2   0   2   2   0   0   0   0   0   2   0   2   0   0   0   2
 MK-2-15                0   0   2   2   0   2   2   2   2   0   2   0   2   0   2   2   0   0   0   2   0   0   0   2   0   2   0   2   0   0   0   0   2   2   0   0   0   2   0   2   2   0   0   0   0   2   2   2   0   2   0   0   0   2   2   2   2   0   0   2   0   2   2   0   2   0   2   2   0   2   2   2   0   2   2   2   2   0   2   0   2   0   2   0   0   0   2   2   0   0   0   0   2   2   0   0   0   2   0   0   2   0   0   2   2   2   0   0   2   2   0   2   0   2   2   0   0   0   2   2   2   2   0   2   2   2   2   0   2   2   2   0   0   2   2   0   0   0   2   0   2   0   2   0   0   0   0   2   2   0   0   0   0   2   2   2   2   0   2   2   2   0   0   0   0   0   0   0   0   0   0   2   2   0   0   0   0   2   2   2   0   0   2   0   2   0   2   2   0   2   0   0   0   2   0   2   0   0   2   2
 MK-2-16                0   0   2   2   0   0   2   2   0   0   2   0   2   0   2   2   0   0   0   2   0   0   0   2   0   0   0   0   0   0   0   0   0   2   0   0   0   0   0   2   2   0   0   0   0   0   2   0   0   2   0   0   2   2   2   2   0   0   0   2   2   2   2   0   0   0   2   2   0   2   2   2   0   2   2   2   2   0   2   0   2   0   2   0   0   0   2   2   0   0   0   0   2   0   0   0   0   2   0   0   2   0   0   2   2   2   2   0   2   2   0   2   0   2   0   0   0   0   2   2   2   2   0   2   2   2   2   0   2   2   2   0   0   2   2   0   0   0   2   0   2   0   2   0   2   2   0   2   2   0   0   0   0   2   2   2   2   0   2   2   2   0   0   0   0   0   0   0   0   0   0   2   2   0   0   0   0   2   0   2   0   0   2   0   2   0   2   2   2   2   0   0   0   0   0   2   2   0   2   2
 MK-3-1                 0   0   0   0   0   0   2   0   2   2   0   0   2   0   2   0   0   2   2   0   0   2   0   0   0   2   2   2   0   2   0   0   2   2   0   2   2   2   0   0   2   0   0   0   0   0   0   2   2   0   0   0   0   0   2   0   2   2   0   0   2   2   2   2   0   0   2   0   0   0   2   2   2   2   0   0   2   0   2   0   0   2   2   0   0   0   2   2   2   0   2   0   0   2   2   2   0   0   2   2   0   0   0   0   0   2   0   2   0   2   2   0   0   0   0   2   2   2   0   2   0   0   2   2   0   2   0   2   0   0   2   2   0   2   2   2   0   2   0   2   2   2   2   0   0   2   2   0   0   0   0   0   0   2   0   0   2   2   2   2   0   2   0   0   2   0   2   2   2   2   2   2   0   2   0   0   2   0   0   0   0   2   0   0   2   2   0   2   0   0   0   2   0   2   0   2   2   2   0   0
 MK-3-2                 0   0   0   0   0   0   2   2   2   2   0   0   2   0   0   0   0   2   2   0   0   2   0   0   0   2   2   2   2   2   0   0   2   2   0   2   2   2   0   0   2   0   0   0   0   0   0   2   2   0   0   0   0   0   2   0   2   2   0   0   2   2   2   2   0   0   2   0   0   0   2   2   2   2   0   0   2   0   2   0   0   2   2   0   0   0   2   2   2   0   2   0   0   2   2   2   0   0   2   2   0   0   0   0   0   2   0   2   0   2   2   0   0   0   0   2   2   0   0   2   0   0   2   2   0   2   0   2   0   0   2   2   0   2   2   2   0   2   0   2   2   2   2   0   0   2   2   0   0   0   0   0   0   2   0   0   2   2   2   0   0   2   0   0   2   2   2   2   2   0   0   2   2   2   0   0   0   0   0   0   0   2   0   0   2   2   0   2   0   2   0   2   0   2   0   2   0   2   0   0
 MK-3-3                 0   0   0   2   0   0   2   2   2   2   0   0   2   0   0   0   0   2   2   0   2   2   0   0   2   2   0   2   2   2   0   0   2   2   0   2   2   2   0   2   2   0   0   0   0   0   0   2   2   0   0   0   0   0   0   2   2   2   0   0   2   2   2   2   0   0   2   0   0   0   2   2   2   0   0   2   2   2   2   0   0   2   2   0   0   2   0   2   2   0   2   0   0   2   2   2   0   0   0   0   0   0   0   0   2   0   2   2   0   2   2   0   0   0   0   2   2   0   2   2   0   0   2   2   0   2   0   2   0   0   2   2   0   2   2   2   0   2   0   2   2   2   0   0   0   2   2   0   0   0   0   2   0   2   0   0   2   2   2   0   2   2   0   0   2   2   2   2   2   0   0   2   2   2   0   0   2   0   0   0   0   2   0   0   2   2   0   0   0   0   0   2   0   2   0   0   0   0   0   0
 MK-3-4                 0   0   0   2   0   0   2   2   2   2   0   0   2   0   0   2   0   2   2   0   2   2   2   0   2   2   0   2   2   2   0   0   2   2   0   2   2   2   0   2   0   0   0   0   0   0   0   2   2   0   0   0   2   0   0   2   2   2   0   0   2   0   2   2   0   0   0   0   0   0   2   2   2   0   0   2   2   2   2   0   0   0   2   0   0   2   0   2   0   0   2   0   0   2   2   2   0   0   0   0   0   2   0   0   2   2   2   2   0   2   0   0   0   0   0   2   2   0   2   2   0   2   0   2   0   2   0   2   2   0   2   2   0   2   2   2   0   2   0   2   2   2   0   0   0   2   2   2   0   0   0   2   0   2   0   0   2   2   2   0   2   2   0   2   2   2   2   2   2   0   0   2   2   2   0   0   2   0   0   0   0   2   0   0   2   2   0   0   0   0   2   0   0   2   0   0   0   0   0   0
 MK-3-5                 0   2   0   2   0   0   2   2   2   2   0   0   2   0   2   2   2   2   2   0   2   2   2   0   2   2   0   2   2   2   0   0   2   2   0   2   2   2   0   2   0   0   2   0   0   0   0   2   2   0   0   0   0   0   2   2   2   2   0   0   2   0   2   0   0   0   0   0   0   0   2   2   2   0   0   2   0   2   2   0   0   2   2   0   0   2   0   2   0   0   2   0   0   2   2   2   2   0   0   0   0   2   0   0   0   0   0   2   0   2   0   0   0   0   0   2   2   0   2   2   0   2   0   2   0   2   0   2   0   0   2   2   0   2   2   2   0   2   0   2   2   2   0   0   2   2   2   2   0   0   0   2   0   2   0   0   2   2   2   0   2   2   2   2   2   2   2   2   2   2   0   2   2   0   0   0   2   0   0   0   0   2   0   0   2   2   0   0   0   0   2   0   0   2   0   0   0   0   0   2
 MK-3-6                 0   2   0   2   0   0   2   2   2   2   0   0   2   0   2   2   0   2   2   0   2   2   2   2   0   2   0   2   2   2   2   0   2   2   0   2   2   2   0   2   0   0   2   0   0   0   0   2   2   0   0   0   0   0   2   2   2   2   0   0   2   0   2   0   0   0   0   0   0   2   2   2   2   0   0   2   0   2   2   0   0   0   2   0   0   2   0   2   0   0   2   2   0   2   2   2   2   0   0   0   0   2   0   0   0   0   0   2   0   2   0   0   0   0   0   2   2   0   2   2   0   2   0   2   0   2   0   0   2   0   2   2   0   0   2   2   0   2   2   2   2   2   0   0   2   2   2   2   2   2   0   2   0   2   2   0   2   2   2   0   2   0   2   2   2   2   2   2   2   2   0   2   2   0   0   0   2   0   2   0   0   2   0   0   2   2   0   0   0   0   2   0   0   2   2   0   0   0   0   2
 MK-3-7                 0   2   2   2   0   0   2   2   2   2   0   2   2   0   2   2   0   2   2   0   2   2   2   2   0   2   0   2   2   2   2   0   2   2   2   2   2   2   0   2   0   0   2   0   0   0   0   2   2   0   0   0   0   0   2   0   0   2   0   2   2   0   2   0   0   0   0   0   0   2   2   2   2   0   0   2   0   2   2   0   0   0   2   0   2   2   0   2   0   0   2   2   0   2   2   2   2   0   0   0   0   2   0   0   0   2   0   2   0   2   2   0   0   0   2   2   2   0   2   2   0   2   0   2   0   2   0   0   2   0   2   2   0   0   0   2   0   2   2   2   2   2   0   0   2   2   0   2   2   2   0   2   0   2   2   0   2   2   2   0   2   0   2   0   2   2   2   2   2   0   0   2   2   0   0   2   2   0   2   0   0   2   2   0   2   2   0   0   2   0   2   0   0   2   2   0   0   0   0   2
 MK-3-8                 0   2   2   2   2   0   2   2   2   2   0   2   2   0   2   2   0   2   2   0   2   2   2   2   0   2   0   2   2   2   2   0   2   2   2   2   2   0   0   2   0   0   2   0   0   0   2   2   2   0   0   0   0   2   2   0   0   2   0   2   2   0   2   0   0   0   0   0   0   2   2   2   2   0   0   2   0   2   2   0   0   0   2   0   2   2   2   2   0   2   2   0   2   2   2   0   2   0   0   0   0   0   0   0   2   2   0   0   0   2   2   0   0   0   2   2   0   0   2   2   0   2   2   2   0   2   0   0   2   0   2   2   0   0   0   2   0   2   2   0   2   2   2   0   2   2   0   2   2   2   2   2   0   2   2   0   2   2   2   0   2   0   2   0   2   2   0   2   2   0   0   2   2   0   0   2   2   0   2   0   0   2   2   0   2   2   0   0   2   0   2   0   0   2   2   0   0   0   0   0
 MK-3-9                 0   2   2   2   2   0   2   2   2   2   0   2   2   0   2   2   0   2   2   0   2   2   2   2   0   2   0   2   2   2   2   0   2   2   2   2   2   0   2   2   0   0   2   2   0   0   2   2   2   0   2   0   0   2   2   0   0   2   0   2   2   0   2   2   0   0   2   0   0   2   2   2   2   0   0   0   0   2   2   0   0   0   2   0   2   2   0   2   0   2   2   0   2   2   2   0   2   0   2   0   0   0   0   0   2   2   0   0   2   0   2   0   0   0   2   2   0   0   2   2   2   2   2   2   0   2   0   0   2   0   2   2   0   2   0   2   0   2   2   0   2   0   2   0   0   2   0   2   2   2   2   2   0   2   2   0   2   2   2   0   0   0   2   2   2   2   0   2   2   0   2   2   2   0   0   2   0   0   2   0   0   0   2   0   2   2   0   0   2   0   2   2   0   2   0   0   0   0   0   0
 MK-3-10                0   2   2   2   2   0   0   2   2   2   0   2   2   2   2   2   0   2   2   2   2   2   2   2   0   2   0   2   0   2   2   2   0   2   2   2   0   0   2   2   0   0   2   2   0   0   2   0   2   0   2   0   0   2   2   0   0   2   0   2   0   0   2   2   0   0   2   0   0   2   2   2   2   0   0   0   0   2   2   0   0   0   2   0   2   2   0   2   0   2   2   0   2   2   2   0   2   0   2   0   0   0   0   0   2   2   0   0   2   0   2   2   0   0   2   2   0   0   2   2   2   2   2   2   0   2   0   0   2   0   2   2   0   0   0   2   2   2   2   0   2   0   2   2   0   0   0   2   2   2   2   2   0   2   2   0   2   2   2   0   0   0   2   2   2   2   0   2   2   0   2   2   2   0   0   2   0   2   2   0   0   0   2   0   2   2   0   0   2   0   2   2   0   2   0   0   0   0   0   0
 MK-3-11                0   2   2   2   2   0   0   2   0   2   0   2   2   2   2   2   0   2   2   2   2   2   0   2   0   2   0   2   0   2   2   2   0   2   2   2   0   0   2   2   2   0   2   2   0   0   2   0   2   0   2   0   0   2   2   0   0   2   0   2   2   0   2   0   0   0   2   0   0   2   2   2   2   0   0   0   0   2   2   0   0   0   2   0   2   2   0   2   0   2   2   0   2   2   2   0   2   0   2   0   0   0   0   0   2   2   2   0   0   2   2   2   0   0   2   2   0   0   2   2   2   2   2   2   0   2   0   0   2   0   2   2   0   0   0   2   2   2   2   0   2   0   2   2   0   0   0   2   0   2   2   0   0   2   2   2   2   2   0   0   0   0   2   2   2   2   0   2   2   0   2   2   2   0   0   2   0   2   0   0   0   2   2   0   0   2   0   0   0   0   2   0   0   2   0   0   0   0   0   2
 MK-3-12                2   2   2   2   2   0   0   2   0   2   0   2   2   2   2   2   0   2   2   2   2   2   0   2   0   2   0   2   0   2   2   2   0   2   2   2   0   0   2   2   2   0   0   2   0   0   2   0   2   0   2   0   0   2   2   0   0   2   0   2   2   0   2   0   0   0   0   0   0   2   2   2   2   0   0   0   0   2   2   0   0   0   2   0   2   2   0   2   0   0   2   0   2   2   2   0   2   0   2   0   0   0   0   0   2   2   2   0   0   2   2   2   0   0   2   0   0   0   2   2   2   2   2   2   0   0   2   0   2   0   2   2   2   2   0   2   2   2   2   0   2   0   2   2   0   0   0   2   0   2   2   0   2   0   2   2   2   0   0   0   0   0   2   2   2   2   0   2   2   0   0   2   2   0   0   2   0   2   0   0   0   2   2   0   0   2   0   0   0   0   2   0   0   2   0   0   0   0   2   2
 MK-3-13                2   0   2   2   2   2   0   2   0   2   0   2   2   2   2   2   0   2   2   2   2   2   0   2   0   2   0   2   0   2   2   2   0   0   2   2   0   0   2   2   0   0   0   2   0   0   2   0   0   0   0   0   0   2   2   0   0   0   0   2   2   0   2   0   2   0   0   0   0   2   2   2   2   0   2   0   0   2   2   0   0   0   2   2   2   2   0   2   0   0   2   0   2   0   2   0   2   2   2   0   0   0   0   0   2   2   2   0   0   2   2   2   0   0   2   0   0   0   2   0   2   2   2   2   0   0   2   2   2   0   2   2   2   2   0   2   2   2   2   2   2   0   2   2   0   0   0   2   0   2   2   0   2   0   2   2   2   0   0   0   0   0   0   2   2   2   0   2   2   0   0   2   2   0   0   2   0   2   0   0   0   2   2   0   0   0   0   0   0   0   2   2   0   0   2   0   0   0   2   2
 MK-3-14                2   0   2   2   2   0   0   2   0   2   0   2   2   2   2   0   2   2   2   2   2   2   0   2   0   2   0   2   0   2   2   2   0   0   2   2   0   0   0   2   0   0   0   2   0   0   2   0   0   0   0   0   0   2   2   2   0   0   0   0   2   0   2   2   2   0   0   0   0   2   2   2   2   0   0   0   2   2   2   0   2   0   2   2   2   2   0   2   0   0   2   0   2   0   2   0   2   2   2   0   0   0   0   0   2   2   2   0   0   2   2   2   0   0   0   0   0   2   2   0   0   2   2   2   0   0   2   2   2   0   2   2   2   2   0   2   0   2   2   2   2   0   2   2   0   0   0   0   2   2   2   0   2   2   2   2   2   0   0   0   2   0   0   2   2   2   0   2   2   0   0   2   2   0   0   2   2   0   0   0   0   2   2   0   0   0   0   0   0   0   2   2   0   0   2   0   0   0   2   2
 MK-3-15                2   0   2   2   0   0   2   0   0   2   0   2   2   0   2   0   0   2   0   2   2   2   0   2   0   0   0   0   2   2   2   2   0   0   2   2   0   0   0   2   0   2   0   2   0   0   2   0   0   0   0   0   0   2   2   2   0   0   0   0   2   2   2   2   2   0   0   0   0   2   0   2   2   2   0   0   2   2   2   0   2   0   2   2   2   2   0   2   0   0   2   0   2   2   2   0   2   0   2   0   0   0   0   0   2   2   2   0   0   2   0   2   0   0   0   0   2   2   2   2   0   0   2   2   0   0   2   2   2   2   2   2   2   2   0   2   0   2   2   0   2   0   2   2   0   0   0   0   2   2   2   0   2   2   2   2   2   0   0   0   2   0   2   2   2   2   0   2   2   0   0   2   2   0   0   2   2   0   0   0   0   2   2   0   0   2   0   0   0   0   2   0   0   0   2   0   0   0   2   2
 MK-3-16                2   0   2   2   0   0   2   0   0   2   0   2   2   0   2   0   0   2   0   2   2   2   0   2   0   0   0   0   2   2   0   2   0   0   2   2   0   0   2   2   0   2   0   2   0   0   2   0   0   2   0   0   0   2   2   2   0   2   0   0   2   2   2   2   2   0   0   0   0   2   0   2   2   2   0   0   2   2   2   2   2   0   2   2   2   2   0   2   0   0   2   0   2   2   2   2   2   2   2   2   0   0   0   0   2   2   2   0   0   0   0   2   0   0   0   0   2   2   0   2   0   0   2   2   0   0   2   2   2   2   2   2   2   2   0   2   0   2   2   0   2   0   2   2   0   2   0   0   2   2   2   0   2   2   2   2   2   0   2   0   2   0   0   0   2   2   0   2   2   0   0   2   2   0   0   2   2   0   0   2   0   2   2   0   2   2   0   0   0   2   2   0   0   0   0   0   0   0   2   2
 MK-4-1                 0   2   2   0   0   0   0   0   0   2   0   2   2   2   0   2   2   2   2   2   2   0   0   0   2   2   0   0   2   0   2   0   0   2   2   0   0   0   2   2   0   0   0   0   2   2   2   2   2   0   0   2   0   0   2   2   0   2   0   2   0   2   2   0   0   0   2   2   2   0   2   0   0   2   0   0   2   2   2   0   0   2   0   0   0   0   2   0   2   0   0   0   2   2   0   0   2   2   2   0   2   0   2   0   0   0   0   0   2   0   0   0   0   2   2   2   0   2   2   2   0   2   2   0   2   2   0   0   0   0   2   2   0   2   0   0   2   2   0   0   2   2   0   0   0   0   2   0   0   2   0   0   0   2   2   2   0   0   2   0   2   2   0   2   0   2   2   2   2   0   2   2   0   2   0   2   2   2   2   2   0   2   0   2   0   0   0   2   2   2   2   2   0   0   2   0   2   0   0   2
 MK-4-2                 0   2   2   0   0   0   0   0   0   2   0   2   2   2   2   2   2   2   2   0   2   2   2   0   2   0   0   2   2   0   2   0   0   0   2   0   0   0   2   2   0   0   0   0   2   2   2   2   2   0   0   0   0   0   2   2   0   2   0   2   0   2   2   0   0   0   2   2   2   0   2   0   0   2   0   0   2   2   2   0   2   2   0   0   0   0   2   0   2   0   0   0   2   2   0   0   0   2   0   0   2   0   2   0   0   2   0   0   2   0   0   0   0   2   2   2   0   2   2   2   0   2   2   0   2   2   2   0   0   0   2   2   0   2   0   0   2   2   0   0   2   2   0   0   0   0   2   0   0   0   0   0   0   2   2   2   0   0   2   0   2   2   2   2   0   2   2   2   2   0   2   2   2   2   2   0   2   2   2   2   0   2   0   2   0   0   0   2   2   0   2   2   0   0   2   0   2   0   2   2
 MK-4-3                 0   2   0   0   0   0   0   0   0   2   2   0   2   2   2   2   2   2   2   0   2   2   2   0   2   0   0   2   2   0   2   0   0   0   2   0   0   0   2   2   0   0   0   2   2   2   2   2   2   0   0   0   0   0   2   0   0   2   2   2   0   2   2   0   0   0   2   2   2   0   2   0   2   2   0   0   2   2   2   0   2   2   0   0   0   0   2   0   2   0   2   2   2   2   0   2   0   2   0   0   2   0   2   0   0   2   0   0   2   0   0   0   0   2   2   2   0   0   2   2   0   2   2   0   2   2   2   0   0   0   2   2   0   2   0   2   2   2   0   0   2   2   0   0   0   0   2   0   0   0   2   0   0   2   2   2   0   0   0   2   2   2   2   2   0   2   2   2   2   0   2   2   0   2   2   0   2   0   2   2   0   0   0   2   0   0   0   2   2   2   2   2   0   0   2   0   2   0   2   0
 MK-4-4                 0   2   0   0   0   0   0   0   0   2   2   0   2   2   2   2   2   2   2   2   2   2   2   0   2   0   0   2   0   0   2   0   0   0   2   0   0   0   2   2   2   0   0   2   2   2   2   2   2   0   2   0   0   0   2   0   0   2   2   2   2   2   2   0   0   0   2   2   2   0   2   0   2   2   0   2   0   2   2   0   2   2   0   0   0   0   2   0   0   0   2   2   0   2   0   2   0   0   0   0   2   0   2   0   0   2   0   0   0   0   0   0   0   2   2   2   0   0   2   2   0   2   2   0   2   2   2   0   0   0   2   0   2   2   0   0   2   2   0   0   2   2   0   2   2   0   2   0   0   0   2   2   0   2   2   2   0   0   0   2   2   2   2   2   0   2   2   2   2   0   2   2   0   2   2   0   2   0   2   2   0   0   0   2   0   0   0   2   2   2   2   0   0   0   2   0   2   0   2   0
 MK-4-5                 0   2   0   0   0   0   0   0   0   2   2   0   2   2   2   2   2   2   2   2   0   2   2   0   2   0   0   0   0   2   2   0   0   0   2   0   0   0   2   2   2   0   0   2   2   2   0   2   2   0   2   2   0   0   2   0   0   2   2   2   2   2   2   0   2   0   2   2   2   0   2   0   2   2   0   2   0   2   0   0   0   2   2   0   0   0   2   0   0   0   0   2   0   2   0   2   0   0   0   0   0   0   2   2   0   2   2   0   0   0   0   0   0   2   2   2   0   0   2   2   0   2   2   2   2   2   2   0   0   0   2   0   2   2   0   0   2   2   0   0   2   2   0   2   2   0   2   0   0   0   2   0   2   2   2   2   0   0   0   2   2   2   2   2   2   2   2   2   2   0   2   2   0   2   2   0   2   0   2   2   0   0   0   2   0   0   0   2   0   2   0   0   0   0   2   0   2   0   2   0
 MK-4-6                 0   2   0   0   0   0   0   0   0   2   2   0   2   2   2   2   2   0   2   2   0   2   2   0   2   0   0   0   0   2   2   2   0   0   2   0   0   0   2   2   2   0   0   2   0   2   0   2   2   0   2   2   0   0   2   0   0   2   2   0   2   2   2   0   2   2   2   2   2   0   2   0   2   2   0   2   0   2   0   0   0   2   2   0   0   2   2   0   0   0   0   2   0   2   0   0   0   0   0   0   0   0   2   2   0   2   2   0   0   0   0   0   0   2   2   2   0   2   2   2   0   0   2   2   2   2   2   0   0   0   2   0   2   2   0   0   2   2   0   0   2   2   0   2   2   0   2   0   0   0   2   0   0   2   2   2   0   0   0   2   2   2   0   2   2   2   2   2   2   2   2   2   0   2   2   0   2   0   2   2   0   0   0   2   0   0   2   2   0   2   0   0   0   2   2   0   2   0   2   0
 MK-4-7                 0   2   0   0   0   0   2   0   0   2   2   0   2   2   2   2   0   0   2   2   0   0   0   0   2   0   0   0   0   2   2   2   0   0   2   0   0   2   2   2   0   0   0   2   2   2   0   2   2   0   2   2   0   0   2   0   0   2   2   0   2   2   2   0   2   2   2   2   2   0   2   0   0   2   0   0   0   2   2   2   0   2   2   0   0   2   0   0   0   2   0   2   0   2   0   0   0   0   0   2   2   0   2   2   0   2   2   0   0   0   0   0   0   2   2   2   2   2   2   2   0   0   2   2   2   2   2   0   0   0   2   0   2   2   2   0   2   2   0   0   2   2   0   2   2   0   2   0   0   0   2   0   2   2   2   2   0   0   0   2   2   2   0   2   2   2   2   0   2   2   2   2   0   2   2   0   2   0   2   2   0   0   0   2   0   0   2   2   0   0   0   0   0   2   2   0   2   0   2   0
 MK-4-8                 0   2   0   0   0   0   0   0   0   0   2   0   2   2   2   2   0   0   2   2   0   0   0   0   2   0   2   0   0   0   2   2   0   2   2   0   0   2   2   0   0   0   0   2   2   2   0   2   2   0   2   2   0   0   2   0   0   2   2   0   2   2   2   0   2   2   2   2   0   0   2   0   0   2   0   0   0   2   2   2   2   2   2   0   0   2   0   0   2   2   0   2   0   2   0   0   0   0   0   2   0   0   2   2   0   2   2   0   0   0   0   0   0   2   2   2   2   2   2   2   0   0   2   2   2   2   2   0   0   0   2   0   2   2   2   0   2   2   0   0   2   2   0   2   2   0   2   0   0   0   2   0   0   2   2   2   0   0   0   2   2   2   0   2   2   2   2   0   2   2   2   2   0   2   2   2   2   0   2   2   2   0   0   2   0   0   2   2   0   0   0   0   0   2   2   0   2   0   2   0
 MK-4-9                 0   2   0   0   0   0   0   0   0   2   0   0   2   2   2   2   0   0   2   2   0   0   0   0   2   2   2   0   0   0   2   2   0   2   2   0   0   2   2   0   0   0   0   2   0   2   2   2   2   2   2   2   0   0   2   0   0   0   2   0   2   2   2   0   2   2   2   2   0   0   2   0   0   0   0   0   2   0   2   2   2   0   2   0   0   2   2   0   2   2   0   2   2   2   0   0   0   0   0   2   0   2   2   2   0   2   2   0   0   0   0   0   0   2   2   2   2   2   2   2   0   0   2   2   2   2   2   0   0   0   2   0   0   0   2   0   2   2   0   0   2   0   0   2   2   0   2   2   0   0   2   2   2   2   2   2   0   0   2   2   2   2   0   2   2   2   0   2   2   2   2   2   0   2   2   2   2   0   2   2   2   0   0   2   0   0   0   2   2   0   0   0   0   2   2   0   2   0   2   0
 MK-4-10                0   2   0   0   0   0   0   0   2   2   0   0   2   2   2   2   0   0   2   2   0   0   0   0   2   2   2   0   0   0   2   2   2   2   2   0   0   2   2   0   0   0   0   2   0   2   2   2   2   2   2   0   0   0   2   2   0   2   2   0   2   2   0   0   2   0   0   2   0   0   2   0   0   0   0   0   2   0   2   2   2   0   2   0   0   2   2   0   2   2   0   2   0   2   0   0   0   0   0   2   0   2   2   2   0   0   2   0   0   0   0   0   0   2   2   2   2   2   2   2   0   0   2   2   2   2   2   0   0   0   2   0   0   0   2   0   2   2   0   0   2   2   0   2   2   0   2   2   0   0   2   2   2   2   2   2   0   0   2   2   0   2   0   2   2   0   0   2   0   2   2   2   0   2   2   2   2   0   2   2   2   0   0   2   0   0   0   2   2   0   0   0   0   0   0   0   2   2   0   0
 MK-4-11                0   2   0   0   0   2   0   0   2   2   0   0   2   2   0   2   0   0   0   2   0   0   0   0   2   2   2   0   0   0   2   2   2   2   2   0   0   2   2   0   0   0   0   2   0   2   2   2   2   2   2   0   0   0   2   0   2   2   2   0   2   2   2   2   2   0   0   2   0   2   2   0   0   0   0   2   2   0   2   2   2   0   2   0   0   2   2   0   2   2   0   2   0   2   0   0   0   0   2   2   0   2   2   2   0   0   2   0   0   0   0   0   0   2   2   2   2   2   2   2   2   2   0   0   2   2   2   0   2   2   2   0   0   0   2   0   2   2   0   0   2   2   0   2   2   0   2   2   0   0   2   2   2   2   2   2   0   0   2   2   0   0   0   2   2   0   2   2   0   2   2   0   0   2   2   2   2   0   2   2   2   0   0   2   0   0   0   2   2   2   0   0   0   0   0   0   2   2   0   0
 MK-4-12                0   2   0   0   0   2   0   2   2   2   0   0   2   2   0   2   2   0   0   2   0   0   0   0   2   2   2   0   0   0   2   2   2   2   2   0   0   2   2   0   0   2   0   2   0   2   0   2   2   2   2   0   0   0   2   0   2   2   2   0   2   2   2   2   2   0   0   2   0   2   2   0   0   0   0   2   0   0   2   2   0   0   2   0   0   2   2   0   2   0   0   2   0   2   0   0   0   0   2   2   0   2   2   2   0   0   2   2   0   0   0   0   2   0   2   2   0   2   2   2   0   2   0   0   2   2   2   0   2   2   2   0   0   0   2   0   2   2   0   0   2   2   0   2   2   2   2   2   0   0   2   0   2   2   2   2   0   0   0   2   0   0   2   2   2   0   2   2   0   2   2   0   0   2   0   2   2   0   2   2   2   0   0   2   2   0   0   2   2   2   2   0   0   0   0   0   2   2   0   0
 MK-4-13                0   2   0   0   0   2   0   2   2   2   2   0   0   2   0   2   2   0   0   2   0   0   0   0   2   2   2   0   0   0   2   2   2   2   2   0   0   2   2   0   0   2   0   2   0   2   0   2   2   2   2   0   0   0   2   0   2   2   2   0   2   2   2   2   2   0   0   2   0   2   2   0   0   2   0   2   0   0   2   2   2   0   2   0   2   2   2   0   2   0   0   2   0   2   0   0   2   0   2   2   2   2   2   2   0   0   2   2   0   0   0   2   2   0   2   2   0   2   2   2   0   2   0   0   2   2   2   0   0   2   2   0   0   0   2   0   2   2   0   0   2   0   0   2   2   0   2   2   0   0   2   0   2   2   2   2   0   0   2   2   0   0   2   2   2   0   2   2   0   2   2   2   0   2   0   2   0   0   2   2   0   0   2   2   2   0   0   0   2   2   2   0   0   0   0   0   2   2   0   0
 MK-4-14                0   2   0   0   0   2   0   2   2   2   2   0   2   2   0   0   2   0   0   2   0   0   0   0   2   2   2   0   0   0   2   2   2   0   2   2   2   2   2   0   0   2   0   2   0   2   0   2   2   2   2   0   0   2   2   0   2   2   2   0   2   2   2   2   2   0   0   2   0   2   2   0   0   2   0   2   0   0   0   2   2   0   2   0   0   2   2   0   2   0   0   2   0   2   0   0   2   0   2   2   2   0   2   2   0   0   2   2   0   0   2   2   2   2   2   2   0   2   2   0   0   2   0   0   2   2   2   0   0   2   2   0   0   0   2   0   2   2   2   0   2   0   0   2   2   0   0   2   0   0   2   0   2   2   2   2   0   2   2   2   2   0   2   2   2   0   2   2   0   2   2   2   0   2   0   2   0   0   2   2   0   0   2   2   0   0   0   0   2   2   2   0   0   0   0   2   2   2   0   0
 MK-4-15                0   2   0   0   0   2   0   0   2   2   2   0   2   2   0   0   2   0   0   2   2   0   0   0   2   2   2   0   2   0   2   2   2   0   2   2   2   2   2   0   0   2   0   2   0   2   0   2   2   2   2   0   0   2   2   0   2   2   0   0   2   2   2   2   2   0   0   2   0   2   0   0   0   2   0   2   0   0   0   2   2   0   2   0   0   2   2   0   2   0   0   2   0   2   0   0   2   2   2   2   2   0   2   2   2   0   2   2   0   0   2   2   2   2   2   2   0   2   2   2   0   2   0   0   2   2   2   0   0   2   2   0   0   0   2   0   0   2   2   0   2   0   0   2   2   0   2   2   0   0   2   0   0   2   2   0   0   2   2   2   2   0   2   2   2   0   2   2   0   2   0   2   0   2   0   2   0   0   2   2   0   0   2   2   0   2   0   0   2   2   2   0   0   0   0   2   2   2   0   0
 MK-4-16                0   0   2   0   0   2   0   0   2   2   0   0   2   2   0   0   2   0   0   2   2   0   0   0   2   2   2   0   2   0   2   2   2   0   2   2   2   2   2   0   0   0   0   2   0   2   0   2   2   2   0   0   0   2   2   0   2   2   2   0   2   2   2   0   2   0   0   2   0   2   0   0   0   2   0   2   0   0   0   0   2   0   0   0   0   2   2   0   2   0   0   2   0   2   0   0   2   2   2   2   2   2   2   2   2   0   2   2   0   0   2   2   0   2   2   2   0   2   2   2   0   2   0   0   2   2   2   0   0   2   2   2   0   0   2   0   0   2   2   0   2   2   0   2   2   0   2   0   0   2   0   0   0   2   2   0   0   2   2   2   2   0   0   2   2   2   2   2   0   2   0   2   0   2   2   2   0   0   2   2   0   0   2   2   0   2   0   0   2   2   2   0   0   0   0   2   2   0   0   0
 MK-5-1                 0   2   0   2   0   2   2   0   0   0   2   2   2   0   2   2   0   2   2   2   2   0   0   2   0   2   2   2   2   0   2   0   0   2   0   2   2   2   0   0   2   2   0   2   0   0   0   2   2   2   0   2   2   0   2   0   2   0   2   0   0   0   2   2   0   0   0   0   0   2   0   2   0   0   2   2   0   0   2   0   2   0   2   2   2   0   2   0   0   0   0   2   2   2   0   0   0   0   2   0   0   0   2   2   0   2   2   2   0   2   2   0   0   2   2   0   2   2   2   2   2   2   2   2   2   2   0   0   2   2   0   2   2   0   2   2   2   0   2   0   0   0   0   0   0   0   0   2   2   0   0   2   2   2   2   0   0   0   0   0   2   0   2   2   0   2   2   0   0   0   0   2   0   0   0   2   2   2   2   2   0   2   0   2   0   0   2   2   0   2   2   0   2   2   2   2   0   2   0   2
 MK-5-2                 0   2   2   2   0   2   2   0   0   0   2   2   2   0   0   2   0   2   2   0   2   2   0   0   0   2   2   2   2   0   2   0   0   2   0   0   2   2   2   0   2   2   0   2   0   0   0   2   2   2   0   2   2   0   2   0   2   0   2   0   0   0   2   2   0   0   0   0   0   2   2   2   2   0   2   2   0   0   2   0   2   0   2   2   2   2   2   0   0   0   0   2   2   2   0   0   0   0   2   0   0   0   2   2   0   2   2   2   0   2   2   0   0   2   0   0   2   2   2   2   2   2   2   2   2   0   0   2   0   2   0   2   2   0   2   2   2   0   2   0   0   0   2   0   0   0   0   2   2   0   2   2   2   2   2   0   0   0   0   0   2   0   2   2   0   2   2   0   0   0   0   2   0   0   0   2   0   2   2   2   0   2   0   2   0   0   2   0   2   2   2   0   2   0   2   2   0   2   2   2
 MK-5-3                 0   2   2   2   0   2   2   0   0   0   2   2   2   0   0   2   0   0   2   0   2   2   0   0   0   2   2   2   2   0   2   0   0   2   0   0   2   2   2   0   2   2   0   2   0   0   0   0   2   2   0   2   2   0   2   0   0   0   2   2   0   0   2   2   0   0   0   0   0   2   2   2   2   0   2   2   0   0   2   2   2   0   2   2   2   2   2   0   0   0   0   2   2   2   0   0   0   0   2   0   0   0   2   0   0   0   2   2   2   2   2   2   0   0   0   0   0   2   0   2   2   2   2   2   2   2   0   2   0   2   0   0   2   0   2   2   2   0   2   2   0   0   2   0   0   0   0   2   2   0   2   2   2   2   2   0   0   0   0   0   2   0   2   2   0   2   0   0   0   0   0   2   0   0   0   2   0   2   0   2   0   2   0   2   0   0   2   0   2   2   2   0   2   0   2   2   0   2   2   2
 MK-5-4                 0   2   2   2   0   2   2   0   2   0   2   2   2   0   0   2   0   0   2   2   2   2   0   0   0   2   2   2   2   0   2   0   0   2   0   0   2   2   2   0   0   2   0   2   0   0   0   0   2   0   0   2   2   0   2   0   0   0   2   2   2   0   2   2   0   0   0   0   0   2   2   0   2   0   2   2   0   0   2   2   2   0   2   2   2   2   2   0   0   0   0   2   2   2   0   0   2   0   2   0   0   0   2   0   0   0   2   0   2   2   2   2   0   0   0   0   0   2   0   2   2   2   0   2   2   2   0   2   0   2   0   0   2   0   2   2   2   0   2   2   2   0   2   0   0   0   0   2   2   0   2   2   2   2   2   0   0   0   0   0   2   0   2   0   0   2   0   0   0   0   0   2   0   0   0   2   0   2   0   0   2   2   0   2   0   0   2   0   2   2   2   0   2   0   0   2   2   2   2   2
 MK-5-5                 0   2   2   2   0   2   2   0   0   2   2   0   2   0   0   2   0   0   2   2   2   2   2   0   0   2   2   0   2   0   2   0   0   2   0   0   2   2   2   0   0   2   0   2   0   0   0   0   2   0   0   2   2   0   0   0   0   0   2   2   2   0   2   2   0   0   2   0   0   2   2   0   2   0   2   2   0   0   2   2   2   0   2   2   2   2   0   0   0   0   0   2   2   2   0   0   2   0   2   0   0   0   2   0   0   0   2   0   0   2   2   2   0   0   0   0   0   0   0   2   2   2   0   0   2   2   0   2   0   2   2   0   2   0   2   2   2   0   2   2   2   0   2   0   2   0   0   2   2   0   2   2   2   2   2   0   0   0   0   2   2   2   2   0   0   0   0   0   0   0   0   2   0   2   0   2   0   2   0   0   2   2   2   2   0   0   2   0   2   2   2   0   2   0   0   2   2   2   2   2
 MK-5-6                 0   2   2   2   0   2   2   0   0   2   2   0   2   0   2   2   0   0   2   2   2   2   2   0   0   2   2   0   2   0   0   0   2   2   0   0   0   2   2   0   0   2   0   2   0   0   0   2   2   0   0   2   2   0   2   2   0   0   2   2   2   0   2   2   0   0   2   0   0   2   2   0   2   0   2   2   0   0   2   2   2   0   2   2   2   2   2   0   0   0   0   2   2   2   0   0   2   2   2   2   0   0   2   0   0   0   2   0   0   2   2   2   2   0   0   0   0   0   0   2   2   2   0   0   2   0   0   2   0   2   2   0   2   0   2   2   2   0   2   2   2   0   2   0   0   0   0   2   2   0   2   2   2   0   2   0   0   0   0   2   2   2   2   0   0   0   0   0   2   0   0   2   0   2   0   2   0   2   0   0   2   2   2   2   2   0   2   0   2   2   2   0   0   0   2   2   2   2   2   2
 MK-5-7                 0   2   2   2   0   2   2   0   0   2   2   0   2   0   2   2   0   0   2   2   2   2   2   0   2   2   2   0   2   0   0   0   2   2   0   0   0   2   2   2   0   2   0   2   0   0   0   2   2   0   0   2   2   0   2   2   0   0   0   2   2   2   2   2   0   0   2   0   2   2   2   0   2   0   2   2   0   0   2   2   0   0   2   0   2   2   2   0   0   2   0   0   2   2   0   0   2   2   2   2   2   0   2   0   0   0   2   0   0   2   2   0   2   0   0   0   0   0   0   2   2   0   0   0   2   0   0   2   0   2   0   0   2   0   0   2   2   0   2   2   0   0   2   0   0   0   0   0   2   0   2   2   2   0   2   0   2   0   0   0   2   2   2   0   0   0   2   0   2   0   0   2   0   2   0   2   0   2   0   0   2   2   2   2   2   2   2   0   2   2   2   2   0   0   2   0   2   2   2   2
 MK-5-8                 0   2   0   2   0   2   2   0   0   2   2   0   2   0   2   2   0   0   2   2   2   2   2   0   2   2   0   0   2   0   0   0   2   2   2   0   0   2   0   2   0   2   0   2   0   0   0   2   2   0   0   2   2   2   2   2   0   2   0   2   2   2   0   2   0   0   2   0   2   2   2   0   2   0   2   2   0   0   2   2   0   0   2   0   2   2   2   0   0   2   0   0   2   2   0   2   2   2   2   2   2   0   2   0   0   0   2   0   0   2   2   0   2   0   0   0   0   2   0   2   2   0   0   0   2   0   0   2   0   2   0   0   2   2   0   2   2   0   0   2   0   0   2   0   0   0   0   0   2   0   2   2   2   0   2   0   2   0   0   0   2   2   0   0   0   0   2   0   2   0   0   2   2   2   0   0   0   2   0   2   0   2   0   2   2   2   2   0   2   2   2   0   0   0   2   0   2   2   2   2
 MK-5-9                 0   2   0   2   0   2   2   0   0   0   2   0   2   0   2   2   0   0   2   2   2   0   2   0   2   2   0   0   2   0   0   0   2   2   2   0   0   2   0   2   0   2   0   2   0   0   0   2   2   0   0   2   2   2   2   2   0   2   0   2   0   2   2   2   0   0   2   0   2   2   2   0   2   0   2   2   0   0   2   2   0   0   0   0   0   2   2   0   2   2   0   2   2   2   0   2   2   2   2   2   2   0   2   0   0   0   2   0   0   2   2   0   2   0   0   0   0   2   0   2   0   0   0   0   2   0   0   2   0   2   0   0   2   2   0   2   2   0   0   0   0   0   2   0   0   2   0   2   2   0   2   2   2   0   2   0   2   0   2   0   2   2   0   0   0   0   2   0   2   0   0   2   0   2   2   0   0   2   0   2   2   2   0   2   2   2   2   0   2   2   2   0   0   0   2   0   0   2   0   2
 MK-5-10                0   2   0   0   0   2   2   0   0   0   2   0   2   0   2   0   0   0   0   2   2   0   2   0   2   2   0   0   2   0   0   0   2   2   2   0   0   2   0   2   0   0   0   2   0   0   0   2   2   0   0   2   2   2   2   2   0   0   0   2   2   2   2   2   0   0   2   0   2   0   2   0   2   0   2   2   0   0   2   2   0   0   0   2   0   0   2   0   2   2   0   2   2   2   2   2   2   2   0   2   2   0   2   0   0   0   2   0   0   2   2   0   2   0   0   0   0   2   0   2   0   0   0   0   2   0   0   2   0   2   0   0   2   2   0   2   2   0   0   2   0   0   2   0   0   2   0   2   0   2   2   2   2   0   0   0   2   0   0   2   2   2   0   0   0   0   2   2   2   2   0   2   0   2   2   0   0   2   0   2   2   2   0   2   2   2   2   0   2   0   0   0   0   2   2   0   0   2   0   2
 MK-5-11                0   2   0   0   0   2   2   0   0   0   2   0   2   0   2   0   0   0   0   2   2   0   2   0   2   2   0   0   2   2   0   0   2   2   2   0   0   2   0   2   2   0   0   2   0   0   0   2   2   0   0   2   2   2   2   2   0   0   0   2   2   2   2   2   0   0   2   0   2   0   2   0   0   0   2   2   0   0   2   2   0   0   0   0   0   0   2   0   2   2   0   2   2   2   2   0   2   2   0   0   2   0   2   0   2   0   2   0   0   2   0   2   2   0   2   0   0   2   0   2   0   0   0   0   2   0   0   2   0   2   0   0   2   2   0   2   2   0   0   2   2   0   2   0   0   2   0   2   0   2   2   2   2   0   0   0   2   2   0   2   0   2   2   2   2   0   0   2   2   2   0   2   0   2   2   0   0   2   0   0   2   2   0   2   2   2   2   0   2   0   0   2   0   2   2   0   0   2   0   2
 MK-5-12                0   2   0   0   0   2   2   0   0   0   2   0   2   0   0   0   0   0   0   2   2   0   0   0   2   2   0   0   0   2   0   0   0   2   2   0   2   2   0   2   2   0   0   2   0   0   0   2   2   0   0   2   2   0   2   2   0   0   0   2   2   0   2   2   0   0   2   0   2   0   2   0   0   0   2   2   0   0   2   2   0   0   0   0   0   0   2   0   2   2   0   2   2   2   2   0   2   2   0   0   2   0   2   0   2   0   2   0   0   2   0   0   2   2   2   0   0   2   0   0   2   0   0   0   2   0   0   2   0   2   0   0   0   2   0   2   2   0   0   2   2   0   0   0   0   2   2   2   0   2   2   0   2   0   0   0   2   2   0   2   0   2   2   2   2   0   0   2   2   2   0   2   0   2   2   0   0   2   0   0   0   2   0   2   2   2   2   0   0   0   0   2   2   2   2   0   0   2   0   0
 MK-5-13                0   2   0   0   0   2   2   0   0   0   2   0   2   0   0   0   0   0   0   2   2   0   0   0   0   2   0   0   0   2   0   0   0   2   2   0   2   2   0   2   2   0   0   2   0   0   0   2   2   0   0   2   2   0   2   2   0   0   0   2   2   0   2   2   0   0   2   0   2   0   2   0   0   0   2   0   0   0   2   2   0   0   0   0   0   0   2   0   2   2   0   2   0   2   2   0   2   0   2   0   2   0   0   0   2   2   2   0   0   2   0   0   2   0   2   0   0   2   0   0   2   0   0   0   2   0   0   2   2   2   0   0   0   2   0   2   0   0   0   2   2   0   0   2   0   2   2   2   0   2   0   0   2   0   0   2   2   2   0   2   0   2   2   2   2   0   0   2   0   2   0   2   0   2   2   0   0   0   0   0   0   2   0   2   2   2   0   0   0   2   0   2   2   2   2   0   0   2   0   0
 MK-5-14                0   2   2   0   0   2   2   0   0   0   2   0   2   2   0   0   0   0   0   0   2   0   0   0   2   2   0   2   0   2   2   2   0   2   2   0   2   2   0   2   2   0   0   2   2   0   0   2   2   0   0   0   2   0   2   2   0   0   0   2   2   0   0   2   0   2   2   0   0   0   2   0   0   0   2   2   0   0   2   2   0   0   0   0   0   2   2   0   2   2   0   2   0   2   2   0   2   0   2   0   2   0   0   0   2   2   2   0   0   2   0   2   2   0   2   0   0   2   0   0   2   0   0   0   2   0   0   2   2   2   0   0   0   0   0   2   2   0   0   2   2   0   0   2   0   2   2   2   0   2   0   0   2   0   0   2   2   2   0   2   0   2   2   2   2   0   0   2   0   2   0   2   0   2   2   0   0   2   0   2   0   2   0   2   2   0   0   0   0   2   0   2   2   2   2   0   0   2   0   0
 MK-5-15                0   2   2   0   0   2   2   0   0   0   2   0   2   2   0   0   2   0   0   0   2   0   0   0   2   2   0   2   0   2   2   2   0   2   2   0   0   2   0   2   2   0   0   2   2   0   0   0   2   0   0   0   2   0   2   2   0   0   0   2   2   0   0   2   0   2   2   0   0   0   2   0   0   0   2   2   0   0   2   2   0   0   0   0   0   2   2   0   0   2   0   2   0   2   2   0   2   0   2   0   2   0   0   0   2   2   0   0   0   2   0   2   2   0   2   0   0   2   0   0   2   2   0   0   2   0   0   2   2   2   0   0   0   0   0   2   2   0   0   0   2   0   0   0   2   2   0   2   0   0   0   0   2   0   2   2   2   2   0   2   0   2   2   2   2   0   0   2   0   2   0   2   0   2   2   2   0   2   0   2   0   2   0   2   2   0   0   0   0   2   0   2   2   2   2   0   0   2   0   0
 MK-5-16                2   2   0   0   0   2   2   0   0   0   0   0   2   2   0   2   2   0   2   0   2   0   0   0   2   2   0   2   0   0   0   2   0   2   0   0   0   2   2   2   2   0   0   2   2   0   0   0   2   2   0   0   2   0   2   0   0   0   0   2   2   0   0   2   2   2   2   0   0   0   0   0   0   0   2   2   0   0   2   2   0   0   0   2   0   2   2   0   0   2   0   2   0   2   2   0   2   0   2   0   2   0   0   0   2   2   0   0   0   2   2   2   2   0   2   0   0   2   0   0   2   2   0   0   2   0   0   2   2   2   0   0   0   0   0   2   2   0   0   2   0   0   0   0   2   2   0   2   0   0   0   2   2   0   2   0   2   2   0   2   2   2   2   2   2   0   0   2   0   2   0   2   0   2   2   2   0   2   0   2   2   2   0   2   2   0   0   0   0   2   0   2   2   2   2   0   2   2   0   2
 MK-6-1                 2   2   2   2   2   2   2   2   0   2   2   0   2   0   2   0   0   0   2   2   2   2   0   0   0   2   0   0   0   2   0   2   2   0   0   0   0   0   2   0   0   0   0   2   0   0   2   2   2   2   2   2   0   2   2   0   2   0   2   0   0   0   0   0   2   2   0   0   0   2   0   0   0   0   0   2   0   0   2   0   0   0   0   2   2   0   0   0   0   2   2   0   0   0   2   2   0   2   0   0   2   0   0   0   0   2   2   2   2   0   0   0   0   2   2   2   2   2   0   2   2   2   0   2   0   2   0   2   0   2   0   0   2   0   0   2   2   2   0   2   0   0   2   0   2   2   2   0   2   0   2   0   0   0   0   0   0   2   2   0   0   2   2   0   0   2   2   2   2   2   2   2   0   2   2   0   0   0   0   2   0   0   2   2   0   2   2   0   0   2   0   2   0   2   2   2   0   2   2   0
 MK-6-2                 0   2   2   2   2   2   2   2   0   2   2   0   2   0   2   0   0   0   2   2   2   2   0   0   0   2   0   0   2   2   0   2   2   2   0   0   2   0   2   0   0   0   0   2   0   0   2   2   2   0   2   2   0   2   2   0   2   2   2   0   0   0   0   0   2   2   0   0   0   2   0   0   2   0   0   2   0   2   2   0   0   0   0   2   2   0   0   0   0   2   2   0   0   0   2   2   2   2   0   0   2   0   0   2   0   2   2   2   2   0   0   0   0   2   2   2   2   2   0   2   2   2   0   0   0   2   0   2   0   2   0   0   2   0   0   2   2   2   0   2   0   0   2   0   2   2   2   0   2   0   2   0   0   0   0   0   0   2   2   0   2   2   2   0   0   2   0   2   2   2   2   0   0   2   2   0   0   0   0   2   0   0   2   0   0   2   0   0   0   2   0   2   0   2   2   2   0   0   2   0
 MK-6-3                 2   2   2   0   2   2   2   2   0   2   0   0   2   0   2   0   0   0   2   2   2   2   0   0   0   2   0   0   2   2   0   2   2   2   0   0   2   0   2   0   0   0   0   2   0   0   2   2   2   0   2   2   0   2   2   0   2   2   2   2   0   0   2   0   2   2   0   0   0   2   0   0   2   0   0   0   0   2   0   0   0   0   0   0   2   0   0   0   0   2   2   0   0   0   2   2   2   2   0   0   2   0   2   2   2   2   0   2   2   0   0   2   0   2   2   2   2   2   0   2   2   2   0   0   0   2   0   2   0   2   0   0   2   0   0   2   2   2   0   2   0   0   2   2   2   2   2   0   2   0   2   0   0   0   0   0   0   2   2   0   2   2   2   0   0   2   0   2   2   2   2   0   0   2   2   0   0   0   0   2   0   0   2   2   0   2   0   0   0   2   0   0   0   2   0   0   0   0   2   0
 MK-6-4                 0   0   2   0   2   2   2   2   2   2   0   0   2   0   2   0   0   2   2   2   2   2   0   0   0   0   0   0   2   2   0   2   2   2   0   2   2   0   2   0   0   0   0   2   0   0   2   2   2   0   2   2   0   2   2   0   2   2   2   0   0   0   2   2   2   2   0   0   0   2   0   0   2   0   0   2   0   2   0   0   0   0   0   0   2   0   0   0   0   2   2   0   0   2   2   2   2   2   0   0   2   0   2   2   2   2   0   2   2   0   0   2   0   0   2   2   2   2   0   2   2   2   0   2   0   2   0   2   0   2   0   0   2   0   0   2   2   2   0   2   0   2   2   2   2   2   0   0   2   0   2   0   0   0   0   2   0   2   2   0   2   2   2   0   0   2   0   0   2   2   2   2   0   2   2   0   0   0   0   2   0   0   2   2   0   0   0   0   0   2   0   0   0   2   0   0   0   0   2   0
 MK-6-5                 0   0   2   0   2   2   2   2   2   2   0   0   2   0   2   0   0   2   2   0   2   2   0   0   2   0   0   0   2   2   0   2   2   2   0   2   2   0   2   0   0   0   0   2   0   0   2   2   2   0   2   0   0   2   2   0   2   2   2   2   2   0   2   2   2   2   0   0   0   2   0   0   2   0   0   2   0   2   0   0   0   0   0   0   2   2   0   0   0   2   2   0   2   2   2   2   0   0   0   2   2   0   2   2   2   0   0   2   2   0   0   2   0   2   2   2   2   2   0   2   0   2   0   2   0   2   2   2   0   2   0   0   2   0   0   2   2   2   0   2   2   2   2   2   2   2   0   0   0   0   2   0   2   0   0   2   2   2   2   0   2   2   2   0   0   2   0   0   2   2   2   2   0   2   2   0   0   0   0   2   0   0   0   2   0   0   0   0   0   2   0   0   0   2   0   0   0   2   2   0
 MK-6-6                 0   0   2   0   0   2   2   0   2   2   0   0   2   0   0   0   0   2   0   0   2   2   0   0   2   0   2   0   2   2   0   2   2   2   0   2   2   0   2   0   0   0   0   2   2   0   2   2   2   0   2   2   0   2   2   0   2   0   2   2   0   2   2   2   2   0   0   0   0   2   0   0   2   0   0   2   0   2   0   0   0   0   0   0   2   2   0   0   0   2   2   0   0   2   2   2   2   0   0   2   2   0   2   2   2   0   0   0   2   0   0   2   2   2   2   2   2   0   0   2   0   2   0   2   0   2   0   2   0   2   0   0   2   0   0   2   2   2   0   2   2   2   2   2   2   2   0   0   0   0   0   0   0   0   0   2   2   0   2   0   2   2   2   0   0   2   0   0   2   2   2   2   0   2   2   0   0   0   0   2   2   0   0   2   0   0   0   2   2   2   0   0   0   2   0   0   2   2   2   0
 MK-6-7                 0   0   2   0   2   2   2   0   2   2   0   0   2   0   0   0   0   2   0   0   2   2   0   0   2   0   2   0   2   2   0   2   2   2   0   2   2   0   2   0   2   0   0   2   2   0   2   2   2   0   2   2   0   2   2   2   2   0   2   2   0   2   2   2   2   0   0   0   0   2   0   0   2   0   0   2   0   2   0   2   2   0   0   0   2   2   0   0   0   2   2   0   0   2   2   2   2   0   0   2   2   0   2   0   2   0   0   0   2   0   0   2   2   2   2   2   2   0   0   0   0   2   0   2   2   2   0   2   0   2   0   0   2   0   0   2   2   2   0   2   2   2   2   0   2   0   0   0   0   0   0   0   0   0   0   2   2   0   2   0   2   2   0   0   0   2   0   0   2   2   2   2   0   2   2   0   0   0   0   2   2   0   0   0   0   0   0   2   2   2   0   0   2   2   2   0   2   2   2   0
 MK-6-8                 0   0   2   0   2   2   2   0   2   0   0   0   2   2   0   0   0   2   0   0   2   2   0   0   2   0   2   0   2   2   0   2   2   2   0   2   2   0   2   0   2   0   0   2   0   0   2   2   2   0   2   0   2   2   2   2   2   0   0   0   0   0   2   2   2   0   0   0   0   0   0   0   2   0   0   2   2   2   0   2   2   0   0   0   0   2   0   0   0   2   2   2   0   0   2   2   2   0   0   2   2   0   2   0   2   0   0   0   2   0   0   2   2   2   2   2   2   0   0   0   0   2   0   2   2   2   0   2   0   2   0   0   2   0   0   2   2   2   0   0   2   2   2   0   2   0   0   2   0   0   0   2   0   2   0   2   2   0   2   0   2   2   0   0   0   2   0   0   2   2   2   2   0   2   2   2   0   0   0   2   2   0   0   0   0   0   0   2   2   2   0   0   2   0   0   0   2   2   2   0
 MK-6-9                 0   0   0   0   2   2   2   0   2   0   0   0   2   2   0   0   2   2   2   0   2   2   0   0   2   0   0   0   2   2   0   2   2   2   0   2   2   0   2   0   2   0   2   2   2   0   2   2   2   0   2   2   2   2   2   2   2   0   0   0   0   2   2   2   0   2   0   0   0   2   0   0   2   0   0   2   2   2   0   2   2   0   0   0   2   2   0   0   2   2   2   2   0   0   2   2   2   0   0   2   2   0   2   0   2   0   0   2   2   0   0   2   2   0   2   2   2   0   0   0   0   2   0   2   2   2   0   2   0   0   2   0   2   0   0   2   2   2   0   2   2   0   2   0   2   2   0   2   0   0   0   2   0   2   0   2   2   0   2   0   0   2   0   0   0   2   0   2   2   0   2   2   0   2   2   2   0   0   0   2   2   0   0   0   0   0   0   2   2   2   0   0   2   0   2   0   2   2   0   0
 MK-6-10                0   2   0   0   2   2   2   0   2   0   0   0   2   2   0   0   2   2   2   0   2   2   0   0   2   0   0   0   2   2   0   0   2   2   0   2   2   2   2   0   0   0   2   2   2   0   2   2   2   0   2   2   2   2   2   2   2   0   0   0   0   2   2   2   0   2   2   0   0   2   0   2   2   0   0   2   0   2   0   2   2   0   0   0   2   2   0   0   2   2   2   2   0   0   2   2   2   0   2   2   2   0   2   0   2   0   0   2   2   0   0   2   2   0   2   2   2   0   0   2   2   2   0   2   2   2   0   2   0   0   2   0   2   0   0   2   2   2   2   2   2   0   2   0   2   2   0   2   0   0   0   2   0   2   0   2   0   0   2   0   0   2   0   0   0   2   0   2   2   0   2   2   0   0   2   2   0   0   0   2   2   0   0   2   0   0   0   2   2   2   0   0   2   0   2   0   2   2   0   0
 MK-6-11                0   2   0   0   2   2   2   0   2   0   0   0   2   2   0   0   2   2   2   0   2   2   0   0   2   0   2   0   2   2   0   0   2   2   0   2   0   2   2   0   0   0   2   2   2   0   2   2   2   0   2   0   2   2   2   2   2   0   0   0   0   2   2   2   2   2   2   0   0   2   0   0   2   0   0   2   0   2   0   2   2   0   2   2   2   2   0   0   2   2   2   2   0   0   2   2   2   0   2   2   2   0   2   0   2   0   0   2   2   0   0   0   2   0   2   2   2   0   0   2   2   2   2   2   2   2   0   2   0   0   2   0   2   0   0   2   2   2   0   2   2   0   2   0   2   2   0   2   0   0   0   2   0   0   2   2   0   0   2   0   0   2   0   0   0   2   0   0   2   0   2   2   0   0   2   2   0   0   0   2   2   0   0   2   0   0   0   2   2   2   0   0   2   0   2   2   2   2   2   0
 MK-6-12                2   2   0   0   2   2   2   0   2   0   0   0   2   0   0   0   0   2   2   0   2   2   0   2   2   0   2   0   2   0   0   0   0   2   0   2   0   2   2   0   2   0   2   2   0   0   2   2   2   0   2   0   2   2   2   2   2   0   0   0   0   2   2   2   2   2   2   0   0   2   0   0   2   0   0   2   0   2   0   2   0   0   2   2   2   2   0   0   2   0   2   2   0   2   2   2   2   0   2   2   2   0   2   0   0   0   0   2   2   0   0   0   2   2   2   2   2   0   0   2   2   2   2   0   2   2   0   0   0   0   0   0   2   0   0   2   2   2   0   0   2   0   2   0   2   2   0   2   0   0   0   2   0   0   2   2   0   0   2   0   0   2   0   0   0   2   0   0   2   0   2   2   0   0   2   2   2   0   0   2   2   0   0   2   0   0   0   2   2   2   0   0   2   0   0   2   2   2   2   0
 MK-6-13                0   2   2   2   0   2   2   0   2   0   2   0   2   0   0   0   0   2   0   0   2   2   0   2   0   0   0   0   2   0   0   0   0   0   0   2   0   2   2   0   2   0   2   2   0   0   2   2   2   0   2   2   2   2   2   2   2   0   0   0   0   2   2   0   2   2   2   0   0   2   0   0   2   2   0   2   0   2   0   2   0   2   2   2   2   2   2   0   2   0   2   2   0   2   2   2   0   0   2   2   2   0   2   0   2   0   0   2   2   0   0   0   2   2   2   2   2   0   2   2   2   2   2   0   2   2   0   0   0   0   0   0   2   0   0   0   2   2   0   0   2   0   2   0   2   2   0   2   0   0   0   2   2   0   2   2   0   0   2   0   0   2   0   0   0   2   0   2   2   0   2   2   0   0   2   2   2   2   0   2   2   0   0   2   0   0   0   2   2   2   0   2   2   0   0   2   2   2   2   0
 MK-6-14                2   2   0   2   0   2   2   0   2   0   2   0   2   0   0   0   0   2   0   0   2   2   0   2   0   0   0   0   2   0   2   0   0   2   0   2   0   2   2   0   2   0   2   2   0   0   2   2   2   0   2   0   2   2   0   2   2   0   0   0   0   2   2   0   2   2   2   0   0   2   0   0   2   2   0   2   0   0   0   2   0   2   2   2   2   2   2   0   0   0   0   2   0   2   2   2   0   0   2   2   2   0   2   0   2   0   0   2   2   0   0   2   2   2   2   2   2   0   2   2   2   2   2   0   2   2   0   0   0   0   0   0   2   0   0   0   2   2   2   0   2   0   0   0   2   2   2   2   0   0   0   2   2   0   2   2   0   0   2   2   0   2   0   0   0   2   0   2   2   0   2   2   0   0   2   2   2   2   0   0   2   0   0   2   0   0   0   2   2   2   0   2   2   0   0   2   2   2   2   0
 MK-6-15                2   2   0   2   0   2   2   0   2   0   2   0   2   0   0   0   0   2   0   0   2   2   0   2   2   0   0   0   2   0   2   0   0   2   0   2   0   2   2   0   2   0   2   2   0   0   2   2   2   2   2   0   2   0   0   2   2   0   0   0   0   2   2   0   2   0   2   2   0   2   0   0   2   2   0   2   0   0   0   2   0   2   2   2   2   2   2   2   0   2   0   2   0   0   2   0   0   0   2   2   2   0   2   0   2   0   0   2   2   0   2   2   0   2   2   2   2   0   2   2   2   2   2   0   2   2   0   0   0   0   0   0   2   0   2   0   2   2   2   0   2   0   2   0   2   2   2   2   0   0   0   2   2   0   2   2   0   0   2   2   0   2   0   0   0   2   0   2   2   2   2   2   0   0   2   2   2   2   0   0   0   0   0   2   0   2   0   2   2   2   2   2   2   0   0   2   2   2   2   0
 MK-6-16                2   2   0   2   0   2   0   0   2   0   0   2   2   0   2   0   0   2   0   0   2   2   0   2   2   2   0   0   2   0   2   0   0   2   0   2   0   2   2   2   2   0   2   2   0   0   2   2   2   2   2   0   2   0   2   2   2   0   0   0   0   2   2   0   0   0   2   2   0   2   0   2   2   2   0   2   0   0   0   2   0   2   2   2   2   2   2   2   0   2   0   2   0   0   2   0   0   0   2   2   2   0   0   0   2   0   0   2   2   0   2   2   0   2   2   2   2   0   2   2   2   2   0   0   2   2   0   2   0   0   0   0   2   0   2   0   2   0   2   0   2   0   2   0   0   2   2   0   0   0   0   2   2   0   2   2   0   0   2   2   0   2   0   0   0   2   0   2   2   2   2   2   0   0   2   2   2   2   0   0   0   0   0   2   0   2   0   2   2   2   2   2   2   0   0   2   2   2   2   0
 
!****************************************** Phenotypic Data **********************************************************
!-100.0 is resevred for missing phenotype
SimulatedTrait1        17.0918   15.3514   14.9201   16.6050   14.7107   15.1887   16.3560   14.1269   13.4903   14.3255   16.0755   15.1243   14.4221   14.1956   13.9756   16.5060   16.4300   16.4349   14.0836   14.9488   13.8429   15.7113   13.9749   13.4944   15.0379   15.4990   15.9847   16.4900   14.6795   15.4886   15.8840   13.9955   13.0883   13.7313   14.8266   14.4312   14.3429   15.3801   16.0855   15.3183   14.1147   13.9554   14.2182   13.7725   14.8283   14.2380   14.3603   14.5271   15.9545   16.3112   15.7121   15.2363   15.3022   16.2950   15.2400   15.3748   15.8106   13.8094   13.7943   14.2218   13.8092   14.3761   15.0035   15.6051   15.5499   14.6937   15.9137   14.1341   15.8874   13.8782   15.9224   15.5243   15.8555   16.1813   15.9480   14.1695   15.0066   15.2342   13.8064   13.3100   13.8953   13.5767   15.7621   14.5857   13.4545   13.8746   15.2695   14.7619   13.3847   14.0840   16.1896   14.2189   14.1165   13.8399   13.8386   14.4160   15.3015   14.8560   16.1046   16.1342   13.8796   13.6351   13.7807   13.0995   15.1894   14.3090   15.9788   14.1287   15.1932   16.0547   15.2338   14.4044   12.6723   15.5205   16.4647   16.0363   15.8414   16.0384   13.8211   14.1996   13.8548   15.3031   13.6163   14.8376   15.3325   13.8587   14.0461   14.5249   16.4249   15.7613   15.2812   15.3142   14.0897   14.1539   15.9461   13.8710   17.1500   15.0110   15.6926   13.6563   14.2110   14.3102   16.0621   14.7080   16.1247   13.5047   16.4413   16.7467   15.9829   13.5702   16.2456   13.9950   13.5180   14.2018   13.7957   16.3578   15.9654   16.6929   14.1002   14.0376   16.5632   13.1219   13.4948   15.7809   14.0920   16.0983   16.2417   16.2075   14.5270   16.1108   14.5816   14.4317   16.2435   14.3100   13.5874   13.9143   13.8174   14.6463   14.4190   14.8474   14.3888   14.2935   16.0747   14.5572   14.7788   14.2110   15.3434   13.6023   14.2409   15.5479   14.0952   13.8994   13.6823   13.3747   15.6608   13.1551   16.6660   17.1353   15.0330   14.4457
SimulatedTrait2         9.8235    9.7601   10.4585    9.1903   10.6316    9.0495    9.3065   10.5447   10.9619   10.5097    9.3381   10.6851   10.4452   10.5439   10.9116    9.7232    9.8174    9.6330   10.3742   10.4017   10.8220    9.3239   10.8055   10.4908    9.7431    9.3931    9.3958    9.0464   10.5091    9.6519    9.3903   10.6766   10.8602   10.3154   10.1314    9.4591   10.6386    9.4692    9.6786    8.9045   10.1901   10.4021   10.4306   10.6580   10.5620   10.6246   10.4340   10.4586    9.6694    9.7846    9.6471   10.8680   10.4978    9.4442   10.2611    9.2416    9.0159   10.2479   10.2632   10.7699   10.7351   10.5290    9.8595    9.9302    9.3577   10.7485    9.8529   10.0382    9.0657   10.8991    9.4958    9.3735    9.2879    9.8694    9.4277   10.4985    9.4905    9.1258   10.1401   10.4564   10.4103   10.1878    9.3213   10.7448   10.3110   10.2127    9.3251   10.0816   10.6810   10.7798    9.6874   10.5569   10.5489   10.6791   10.4776   10.4690   10.5182    9.1764    9.4822    9.7288   10.0546   10.6283   10.8305   10.7928   10.3425    9.6075    9.5999   10.5987    9.6060    9.8612    9.4083   10.3738   10.2536   10.8937    9.6130    9.4270    9.3991    9.2867    9.8600   10.6493   10.2516   10.3965   10.6428   10.6646    9.8143   10.9777   10.6244   10.3597    9.9233    8.9381   10.3821   10.0547   10.2713   10.5041    9.4478   10.4003    9.2349    9.9643    9.1668   10.7586   10.7080    9.7012    9.5040    9.0514    9.6039   10.5097    9.7171    9.6152    9.6936   10.7352    9.4711   11.1171   10.4190   10.3611   10.3492    9.7644    9.3383    9.4627   10.3430   10.0947    9.6138   10.4723   10.2554    8.8891   10.5337    9.1605    9.6279    9.5666   10.1519    9.4841    9.4884   10.3262    9.6710   10.5748   10.8888   10.7657   10.3654   10.6894   10.6817    9.8363   10.6894   10.4700    9.6588   10.7932   10.0471   10.3612    9.2328   10.2162   10.4356    9.5816   10.4220   11.0189   10.1011   10.6068    9.2731   10.6412    9.5785    9.6379   11.1117   10.8611
 
