# Supplementary material for: Inclusive Composite Interval Mapping of QTL by Environment Interactions in Biparental Populations
Source: PLoS One. 2015 Jul 10;10(7):e0132414. doi: 10.1371/journal.pone.0132414 (PMC4498613; doi:10.1371/journal.pone.0132414)
Supplement: S6 File — (ZIP) [file pone.0132414.s006.zip › H=0.8/L1/run_00021.met]

!**********************Note: lines staring with "!" are remarks and will be ignored in the program********************
!*********************************General Information**********************************
!Assuming F1 = P1 x P2, populations available in QTL IciMapping are: 
!  1, P1BC1F1 = P1 x F1, the first backcrossing where P1 is used as the recurrent parent;
!  2, P2BC1F1 = P2 x F1, the first backcrossing where P2 is used as the recurrent parent;
!  3, F1DH, F1-derived doubled haploids; 
!  4, RIL or F1RIL, recombination inbred lines through the repeated selfing of F1;
!  5, P1BC1RIL, recombination inbred lines through the repeated selfing of P1BC1F1;
!  6, P2BC1RIL, recombination inbred lines through the repeated selfing of P2BC1F1;
!  7, F2, the selfing generation of F1;
!  8, F3, the selfing generation of F2;
!  9, P1BC2F1, the second backcrossing where P1 is used as the recurrent parent; 
! 10, P2BC2F1, the second backcrossing where P2 is used as the recurrent parent;
! 11, P1BC2RIL, recombination inred lines through the repeated selfing of P1BC2F1; 
! 12, P2BC2RIL, recombination inred lines through the repeated selfing of P2BC2F1; 
! 13, P1BC1F2, the selfing generation of P1BC1F1; 
! 14, P2BC1F2, the selfing generation of P2BC1F1; 
! 15, P1BC2F2, the selfing generation of P1BC2F1; 
! 16, P2BC2F2, the selfing generation of P2BC2F1; 
! 17, P1BC1DH, P1BC1F1-derived doubled haploids; 
! 18, P2BC1DH, P2BC1F1-derived doubled haploids; 
! 19, P1BC2DH, P1BC2F1-derived doubled haploids; 
! 20, P2BC2DH, P2BC2F1-derived doubled haploids; 
   3      !Mapping Population (see remarks above)
   2      !Mapping Function (1 for Kosambi; 2 for Haldane; 3 for Morgan)
   2      !Marker Space Type (1 for intervals; 2 for positions)
   1      !Marker Space Unit(1 for centiMorgans; 2 for Morgan)
   6      !Number of Chromosomes (or Linkage Groups)
 200      !Size of the mapping population
   2      !Number of environments
 
!***************************************** Chromosomes and Linkage Maps **********************************************
!Chromosome                 NumMarkers
-CH1                        16
-CH2                        16
-CH3                        16
-CH4                        16
-CH5                        16
-CH6                        16
!Linkage map (Marker name followed by position or the interval length)
 MK-1-1                1     0.000
 MK-1-2                1    10.000
 MK-1-3                1    20.000
 MK-1-4                1    30.000
 MK-1-5                1    40.000
 MK-1-6                1    50.000
 MK-1-7                1    60.000
 MK-1-8                1    70.000
 MK-1-9                1    80.000
 MK-1-10               1    90.000
 MK-1-11               1   100.000
 MK-1-12               1   110.000
 MK-1-13               1   120.000
 MK-1-14               1   130.000
 MK-1-15               1   140.000
 MK-1-16               1   150.000
 MK-2-1                2     0.000
 MK-2-2                2    10.000
 MK-2-3                2    20.000
 MK-2-4                2    30.000
 MK-2-5                2    40.000
 MK-2-6                2    50.000
 MK-2-7                2    60.000
 MK-2-8                2    70.000
 MK-2-9                2    80.000
 MK-2-10               2    90.000
 MK-2-11               2   100.000
 MK-2-12               2   110.000
 MK-2-13               2   120.000
 MK-2-14               2   130.000
 MK-2-15               2   140.000
 MK-2-16               2   150.000
 MK-3-1                3     0.000
 MK-3-2                3    10.000
 MK-3-3                3    20.000
 MK-3-4                3    30.000
 MK-3-5                3    40.000
 MK-3-6                3    50.000
 MK-3-7                3    60.000
 MK-3-8                3    70.000
 MK-3-9                3    80.000
 MK-3-10               3    90.000
 MK-3-11               3   100.000
 MK-3-12               3   110.000
 MK-3-13               3   120.000
 MK-3-14               3   130.000
 MK-3-15               3   140.000
 MK-3-16               3   150.000
 MK-4-1                4     0.000
 MK-4-2                4    10.000
 MK-4-3                4    20.000
 MK-4-4                4    30.000
 MK-4-5                4    40.000
 MK-4-6                4    50.000
 MK-4-7                4    60.000
 MK-4-8                4    70.000
 MK-4-9                4    80.000
 MK-4-10               4    90.000
 MK-4-11               4   100.000
 MK-4-12               4   110.000
 MK-4-13               4   120.000
 MK-4-14               4   130.000
 MK-4-15               4   140.000
 MK-4-16               4   150.000
 MK-5-1                5     0.000
 MK-5-2                5    10.000
 MK-5-3                5    20.000
 MK-5-4                5    30.000
 MK-5-5                5    40.000
 MK-5-6                5    50.000
 MK-5-7                5    60.000
 MK-5-8                5    70.000
 MK-5-9                5    80.000
 MK-5-10               5    90.000
 MK-5-11               5   100.000
 MK-5-12               5   110.000
 MK-5-13               5   120.000
 MK-5-14               5   130.000
 MK-5-15               5   140.000
 MK-5-16               5   150.000
 MK-6-1                6     0.000
 MK-6-2                6    10.000
 MK-6-3                6    20.000
 MK-6-4                6    30.000
 MK-6-5                6    40.000
 MK-6-6                6    50.000
 MK-6-7                6    60.000
 MK-6-8                6    70.000
 MK-6-9                6    80.000
 MK-6-10               6    90.000
 MK-6-11               6   100.000
 MK-6-12               6   110.000
 MK-6-13               6   120.000
 MK-6-14               6   130.000
 MK-6-15               6   140.000
 MK-6-16               6   150.000
!*********************************** Marker Types ********************************************************************
!Co-dominant marker: When heterozygote F1 is present, P1 is coded as 2, F1 is coded as 1, and P2 is coded as 0; Otherwise, P1 is coded as 2, and P2 is coded as 0. 
!Dominant marker: When heterozygote F1 is present, P1 and F1 are coded as 12, and P2 is coded as 0; Otherwise, P1 is coded as 2, and P2 is coded as 0.  
!Recessive markers: When heterozygote F1 is present, P1 is coded as 2, and F1 and P2 are coded as 10; Otherwise, P1 is coded as 2, and P2 is coded as 0. 
!Missing marker is coded as -1. 
 MK-1-1                 0   0   2   2   2   2   2   2   2   0   2   2   2   0   2   2   2   0   0   2   2   0   2   2   0   0   2   2   0   0   2   2   0   2   0   0   2   0   0   0   0   2   2   0   2   0   0   2   0   0   0   0   0   2   0   2   2   2   0   2   2   0   2   0   0   2   0   2   0   2   2   2   0   2   0   0   2   0   0   2   2   0   2   0   0   0   0   2   0   0   0   0   2   0   0   2   2   0   2   2   2   0   0   2   0   0   2   0   2   2   2   0   0   2   2   2   0   0   0   2   2   0   2   2   2   2   0   2   2   2   2   2   0   0   2   0   2   2   0   0   0   2   0   2   0   2   2   0   2   2   0   2   0   0   2   2   0   0   2   2   2   2   2   0   0   0   2   0   2   0   0   0   2   2   2   0   0   2   0   0   0   2   0   2   2   2   0   2   2   2   0   0   0   0   2   0   2   0   2   2
 MK-1-2                 2   0   2   2   2   2   0   2   2   0   2   2   2   0   2   2   2   0   0   2   2   0   2   2   0   0   2   2   0   0   2   2   0   2   0   2   2   0   2   0   0   2   2   0   2   2   0   2   0   0   0   0   0   0   0   0   2   0   0   2   2   0   2   0   0   2   2   2   0   2   2   2   0   2   0   0   2   0   0   2   0   0   2   0   0   0   0   2   0   2   2   0   2   0   0   2   2   0   2   2   2   0   0   2   0   0   2   0   2   2   0   0   0   2   2   2   0   0   0   2   2   0   2   2   2   2   0   2   0   2   2   2   0   0   2   0   2   2   0   0   0   0   0   2   0   2   2   0   2   2   0   2   2   0   2   2   0   0   2   2   2   0   2   0   0   0   2   0   2   0   0   0   2   0   2   0   0   2   0   0   0   2   0   2   2   2   0   2   2   2   0   0   0   0   2   2   2   0   2   2
 MK-1-3                 2   0   2   2   0   2   0   2   2   0   2   2   2   0   2   2   2   0   0   0   2   0   2   2   0   0   2   2   0   0   2   2   0   2   0   2   2   0   2   0   0   0   2   0   2   2   2   2   0   0   0   0   0   2   0   0   2   0   0   2   0   0   2   0   0   2   2   2   0   2   2   2   0   2   0   0   2   0   0   2   0   0   0   0   0   0   2   2   0   2   2   0   2   2   2   2   2   0   2   2   2   2   0   2   0   0   2   0   2   2   0   0   0   2   2   2   0   0   0   2   2   0   2   2   2   2   0   2   0   2   0   2   0   0   2   0   2   2   0   0   0   0   0   2   0   2   2   0   2   2   0   2   2   0   2   2   0   0   2   0   2   0   2   0   0   0   2   2   2   0   2   0   2   0   2   0   0   2   0   0   0   2   0   2   2   2   0   2   2   2   0   0   0   0   0   2   2   0   2   2
 MK-1-4                 2   2   2   2   0   2   0   2   2   0   2   0   2   0   2   2   2   0   0   0   2   0   2   2   0   0   2   2   0   0   2   2   0   2   0   2   2   0   2   0   0   0   2   0   2   2   2   2   0   0   0   0   0   2   2   0   2   0   0   2   0   0   2   0   0   2   2   2   0   2   2   0   0   2   2   0   2   0   0   2   0   0   0   0   0   2   2   2   0   2   2   0   2   2   2   2   2   0   2   2   2   2   0   2   0   0   2   0   2   2   0   0   0   2   2   2   0   0   0   2   2   0   2   2   0   2   0   2   0   2   0   2   0   0   2   0   2   2   0   0   0   0   0   2   0   2   0   0   0   2   0   2   2   2   0   2   0   0   2   0   2   0   2   0   0   0   2   2   2   0   2   0   2   0   2   0   0   2   0   0   0   2   0   2   2   2   0   2   2   2   0   0   0   0   0   2   2   0   0   2
 MK-1-5                 2   2   2   2   0   2   0   2   2   0   2   0   2   0   2   0   2   0   2   0   2   0   2   2   0   0   2   2   0   0   2   2   2   2   0   2   2   0   2   0   0   0   2   0   2   2   2   2   0   0   0   0   0   2   2   0   2   0   0   2   0   0   2   0   0   0   0   2   0   2   2   0   2   2   2   0   2   0   0   2   0   0   0   0   0   2   0   2   0   2   2   0   2   2   2   2   2   0   2   0   2   0   0   0   0   0   2   0   2   2   0   0   0   2   2   2   0   0   0   2   2   0   2   2   0   2   0   2   0   0   0   2   0   0   2   0   2   2   0   0   0   0   0   0   0   2   2   0   0   2   0   2   2   2   0   2   0   0   2   0   2   0   2   0   0   0   2   2   2   0   2   0   2   0   2   0   0   2   0   2   0   2   0   2   2   2   0   2   2   2   0   0   0   0   0   2   2   0   0   2
 MK-1-6                 2   2   2   2   0   2   0   2   0   0   2   0   2   0   2   0   2   0   2   0   2   0   2   2   0   0   0   2   0   0   2   2   2   2   2   2   2   0   2   0   0   2   2   0   2   2   2   2   0   0   0   0   0   2   2   0   2   0   0   2   0   0   2   0   2   0   0   2   0   2   2   0   2   2   2   0   2   0   0   2   0   0   0   2   0   2   0   2   0   2   0   0   2   2   2   2   2   0   2   0   2   0   0   0   0   0   2   0   2   2   0   0   0   2   2   2   0   0   0   2   2   0   2   2   0   2   0   2   0   0   0   2   0   0   2   0   2   2   0   0   0   0   0   0   0   2   2   0   0   2   0   0   2   2   2   2   0   0   2   0   2   2   2   0   0   0   2   2   2   0   2   0   2   0   2   0   0   2   0   2   0   2   0   2   2   2   0   0   2   2   0   2   0   0   0   2   2   0   0   2
 MK-1-7                 2   2   2   2   0   2   0   2   0   0   2   0   2   0   2   0   2   0   2   0   2   2   2   2   0   0   0   2   0   0   2   2   2   0   2   2   2   0   2   0   0   2   2   0   2   2   2   2   0   0   0   0   0   0   2   2   2   0   0   0   0   0   2   0   2   0   0   0   0   2   2   0   2   2   2   0   2   0   0   0   0   0   0   2   0   2   0   2   0   2   0   0   2   2   2   2   2   0   0   0   2   2   0   0   0   0   2   0   2   2   0   0   0   2   2   2   0   0   0   2   2   0   2   2   0   2   0   2   0   0   0   0   2   0   2   0   2   2   0   0   0   0   0   0   0   2   2   0   0   0   0   0   2   2   2   2   0   0   2   0   2   2   2   0   0   0   2   2   2   0   2   0   2   0   2   0   0   2   0   2   0   2   0   2   2   2   0   0   2   2   0   2   0   0   0   2   2   0   0   2
 MK-1-8                 2   2   2   2   0   2   0   2   0   0   2   0   2   0   2   0   2   0   2   0   2   2   2   2   0   0   2   2   0   0   2   2   2   0   2   2   2   0   2   0   0   2   2   0   2   2   2   2   2   0   0   0   0   0   2   2   2   0   0   0   0   0   2   0   2   0   0   0   0   2   0   0   2   2   0   0   2   0   0   0   0   0   0   2   2   2   0   2   0   2   0   0   2   2   2   2   0   0   0   0   2   2   0   0   0   0   2   0   2   2   0   0   0   2   2   2   0   0   2   2   2   0   2   2   0   2   0   2   0   0   0   2   2   0   2   0   2   2   0   2   0   2   0   0   0   2   2   0   0   0   0   0   2   2   2   2   0   0   2   2   2   2   2   0   0   0   2   2   2   0   2   0   2   0   2   0   0   2   0   2   2   0   0   2   2   0   0   2   2   2   0   2   2   2   0   2   2   0   0   2
 MK-1-9                 2   2   2   2   0   2   0   0   0   0   2   0   2   0   2   0   2   0   2   0   2   2   2   2   0   0   2   2   0   0   2   2   0   0   2   2   2   0   2   0   0   2   2   0   2   0   2   2   2   0   0   0   0   0   2   2   2   2   0   0   0   0   2   0   2   0   0   0   0   2   0   0   2   2   2   0   2   0   0   0   0   0   0   2   2   2   0   2   0   2   0   0   0   2   2   2   0   0   0   2   2   2   0   0   0   2   2   0   2   2   0   0   0   2   2   2   0   0   2   2   2   0   2   2   2   2   0   2   0   0   0   0   2   0   2   0   2   2   0   2   0   2   0   0   0   2   2   0   0   0   0   0   2   2   2   2   2   0   2   2   2   2   2   0   0   0   2   2   2   0   0   0   2   0   2   0   0   2   0   2   2   0   0   2   2   0   0   2   0   2   0   2   2   2   0   2   2   0   0   2
 MK-1-10                2   2   2   2   0   2   0   0   0   0   2   0   0   0   2   0   2   2   2   0   0   2   2   2   0   0   0   0   0   0   2   2   0   0   2   2   2   0   2   0   0   2   2   2   0   0   2   0   2   0   0   0   2   2   2   2   0   2   2   0   0   0   2   2   2   0   0   0   0   2   0   0   2   2   2   2   2   0   0   0   0   0   0   2   2   2   0   2   0   2   0   0   0   2   2   2   0   0   0   2   2   0   0   0   0   2   0   0   2   2   0   0   2   2   2   2   0   0   2   2   2   0   2   2   0   2   0   2   0   0   2   0   2   0   0   0   2   2   0   2   0   2   0   0   2   2   2   0   0   0   0   0   2   2   2   2   2   0   2   2   2   2   2   0   0   0   2   2   2   0   0   0   2   0   2   0   0   2   0   2   2   0   0   2   2   0   0   2   0   2   0   2   2   2   0   2   2   0   0   2
 MK-1-11                2   2   2   2   0   0   0   0   0   0   2   0   0   0   2   0   2   2   2   0   0   2   2   2   0   0   0   0   0   0   2   2   0   0   2   2   2   0   2   0   0   2   2   2   0   0   2   0   2   2   0   0   2   2   2   2   0   2   2   0   0   0   0   2   2   0   0   0   0   2   0   0   2   2   2   2   2   0   0   0   0   0   2   2   2   2   0   2   0   2   0   0   0   2   2   2   0   0   0   0   2   0   0   0   0   2   0   0   2   2   0   0   2   2   2   2   0   0   0   2   2   0   2   2   0   2   0   2   0   0   2   0   2   0   0   0   2   2   0   0   0   2   2   0   2   0   2   0   0   0   0   2   0   0   2   2   2   0   2   2   2   2   2   0   0   0   2   2   2   0   0   0   2   2   2   0   0   2   0   2   2   0   0   2   0   0   0   2   0   2   0   2   2   2   0   2   2   0   0   2
 MK-1-12                2   2   2   0   0   2   0   0   2   0   2   0   0   0   2   0   2   0   2   0   0   2   2   0   0   0   0   0   2   0   2   2   0   0   2   2   2   2   2   0   0   2   2   2   0   0   2   0   2   2   0   0   2   0   2   2   0   2   2   0   0   2   0   2   2   0   0   0   0   2   0   0   2   2   2   2   2   0   0   0   0   2   2   2   2   2   0   2   0   2   0   2   0   2   2   2   0   2   0   0   2   0   0   0   0   2   0   0   0   2   0   0   2   2   2   2   0   0   0   2   0   0   2   0   0   0   0   2   0   0   2   0   2   0   0   0   2   2   0   0   2   2   2   0   2   2   2   0   0   0   0   2   2   0   2   2   0   0   2   2   2   0   2   0   0   0   2   2   2   0   0   0   2   0   2   0   0   0   0   2   2   0   0   0   0   0   0   2   2   2   0   2   2   2   0   0   2   0   0   2
 MK-1-13                2   2   2   0   0   2   0   0   2   0   2   0   0   0   2   0   2   0   2   0   0   2   2   0   0   0   0   0   2   0   2   2   0   2   2   2   2   2   2   0   0   2   2   2   0   2   2   0   2   2   0   0   2   0   2   2   0   0   2   0   0   2   0   2   2   2   2   0   0   2   0   0   0   2   2   2   2   0   0   0   0   0   2   2   2   2   0   2   0   2   2   2   2   2   2   2   0   2   0   0   2   0   0   0   0   2   0   0   0   2   0   0   2   2   2   2   0   0   2   2   0   0   2   0   0   0   0   2   0   0   2   0   2   0   0   0   2   2   0   0   2   2   2   2   2   2   2   0   0   0   0   2   2   0   2   2   2   0   2   2   2   0   2   0   0   0   2   2   2   0   0   0   2   0   2   0   0   0   0   2   0   0   0   0   0   0   0   0   2   2   0   2   2   2   0   0   0   0   0   2
 MK-1-14                2   2   2   0   0   2   0   0   2   0   2   0   0   0   2   0   2   0   2   0   0   2   2   2   0   0   0   0   2   0   2   2   0   2   2   2   2   0   2   0   0   2   2   0   0   2   0   0   2   2   0   0   2   0   2   2   0   0   2   0   0   2   0   2   2   2   2   0   0   2   0   0   0   2   2   2   2   0   0   0   0   0   2   2   2   2   0   0   0   2   2   2   2   2   2   0   0   2   0   0   2   0   0   0   0   2   0   0   2   2   0   0   2   2   2   2   0   2   2   2   0   0   2   0   0   0   0   2   0   0   2   0   2   0   0   0   2   2   2   0   2   2   2   0   2   2   2   0   0   0   0   2   2   0   2   2   2   0   2   2   2   0   2   0   0   0   2   2   2   0   0   0   2   0   2   0   0   0   0   2   0   0   0   0   0   0   0   0   2   2   0   2   2   2   0   2   2   0   0   2
 MK-1-15                2   2   2   0   0   2   0   0   2   2   2   0   0   0   2   0   2   0   2   0   0   2   2   2   0   0   0   0   2   0   0   2   0   2   2   2   2   0   2   0   0   2   2   0   0   2   0   0   2   2   0   0   2   0   2   0   0   0   0   0   0   2   0   2   2   2   2   0   0   2   0   0   2   2   2   2   2   0   0   0   0   0   2   2   2   2   0   0   0   2   2   2   2   2   2   0   0   2   0   0   2   0   0   0   0   2   0   0   2   2   0   0   2   2   2   2   0   0   2   2   0   0   2   0   0   0   0   2   0   0   2   0   2   0   0   0   2   2   2   0   2   2   2   0   2   0   2   0   0   0   0   0   2   0   2   2   2   0   2   2   0   0   2   0   0   0   2   2   2   0   2   0   2   0   2   0   0   0   0   2   2   2   0   0   0   0   0   0   2   2   0   2   2   2   0   2   2   0   0   2
 MK-1-16                2   2   2   0   0   2   0   0   2   2   2   0   0   0   2   0   2   0   2   0   2   0   2   2   2   0   0   0   2   0   0   2   0   2   2   2   2   2   2   0   0   2   2   2   0   2   0   0   2   0   0   0   0   0   2   0   0   0   0   0   0   0   0   2   2   2   2   0   2   2   0   0   2   2   2   2   2   0   0   0   0   0   2   2   2   2   0   0   0   2   2   2   2   2   2   0   0   2   0   0   2   0   2   0   0   2   0   0   2   2   0   0   2   2   2   2   0   0   2   2   0   0   2   0   2   0   0   2   0   2   2   0   2   0   0   0   2   2   2   0   2   2   2   0   2   0   2   2   0   0   2   2   2   0   2   0   2   0   2   2   0   0   2   0   0   0   2   2   2   0   2   0   2   0   2   0   0   0   0   2   2   2   2   0   0   0   0   0   2   2   0   2   2   2   0   2   0   0   0   2
 MK-2-1                 0   0   2   0   2   2   0   2   2   0   0   2   0   0   2   2   0   0   2   2   0   0   0   0   0   2   2   0   2   2   0   0   2   0   2   0   2   2   0   2   0   2   2   2   0   2   2   0   0   0   2   2   2   2   2   0   2   0   0   2   0   2   2   0   2   2   0   2   0   2   0   2   2   0   2   2   2   2   0   0   0   2   2   2   0   0   2   0   2   0   0   0   2   0   2   0   2   2   2   0   0   0   0   0   2   2   0   2   2   2   2   2   0   2   2   0   2   0   0   2   0   0   0   0   0   0   0   0   2   0   2   0   0   2   2   2   0   2   0   2   0   0   0   0   2   0   2   2   2   2   0   0   0   2   0   2   0   2   0   0   0   0   2   2   2   0   0   0   2   0   2   2   0   0   2   2   0   2   0   0   0   2   0   2   0   0   0   2   2   2   2   2   2   0   2   2   0   0   2   2
 MK-2-2                 0   2   2   0   2   2   0   0   2   0   0   2   0   0   2   2   0   0   0   2   0   0   0   0   0   2   2   0   2   2   0   0   2   2   2   0   2   2   0   2   0   2   2   2   0   2   2   0   0   0   0   0   2   2   2   0   2   0   0   2   0   2   2   0   2   2   0   0   0   0   0   2   2   0   2   2   2   2   0   0   0   2   2   2   0   0   2   0   2   0   0   0   2   0   2   0   0   2   2   0   0   0   0   0   2   2   0   2   2   2   0   2   0   2   2   0   2   0   2   2   0   2   0   0   2   0   0   0   2   0   2   0   0   2   2   2   0   2   0   2   0   0   0   0   2   0   2   2   2   2   0   0   0   2   0   2   0   2   0   0   2   0   2   2   2   0   0   0   2   0   2   2   0   0   2   2   0   2   0   0   0   2   0   2   0   0   2   2   2   2   2   2   2   0   2   2   0   0   2   2
 MK-2-3                 0   2   2   0   2   2   0   0   2   0   0   2   0   0   2   2   2   0   0   2   0   0   0   0   0   2   2   0   2   2   0   0   2   2   2   0   2   0   0   2   0   2   2   2   0   2   2   0   0   0   0   0   0   2   2   0   2   0   0   2   0   0   2   0   0   2   0   0   0   0   0   2   0   0   2   2   2   2   0   0   0   2   0   2   0   0   2   0   0   0   0   0   2   0   2   0   2   2   0   0   0   0   0   0   2   2   0   2   2   2   0   2   0   2   2   0   2   0   2   2   0   2   0   0   2   2   0   0   2   0   2   0   0   0   2   2   0   0   0   2   0   0   0   0   2   0   0   2   2   2   0   0   0   2   0   2   2   2   0   0   2   0   0   2   2   0   0   0   2   0   2   2   0   0   2   2   0   0   0   0   0   2   0   2   0   0   2   2   2   0   2   2   2   0   2   2   0   0   2   2
 MK-2-4                 2   2   2   0   2   2   0   0   2   0   0   2   0   0   0   2   2   0   0   2   0   0   0   2   2   2   2   0   0   2   0   0   2   2   2   0   2   2   0   2   0   2   2   2   2   2   2   0   0   0   0   0   2   2   2   0   2   0   2   2   0   0   2   0   0   2   0   0   0   0   0   2   0   0   2   2   2   2   2   0   0   2   0   2   0   0   2   0   0   2   0   0   2   0   2   0   2   2   0   0   0   0   0   0   2   2   0   2   2   2   0   2   0   2   2   0   2   0   2   2   2   0   0   0   0   2   0   0   2   0   2   0   0   0   2   2   0   0   0   2   0   0   0   0   2   0   0   2   2   2   0   0   0   2   0   2   2   2   0   0   2   0   0   2   2   2   0   0   2   0   0   2   2   0   2   0   0   0   0   0   0   2   0   2   0   0   2   2   2   0   2   2   0   2   2   2   0   0   0   2
 MK-2-5                 2   2   2   0   2   2   2   0   2   0   0   2   0   0   0   2   2   0   0   2   0   0   0   2   0   2   2   0   0   0   2   0   2   2   2   0   2   2   0   2   0   2   2   2   2   2   2   0   0   0   0   0   2   0   2   2   2   0   2   2   0   0   2   0   0   2   0   2   0   0   0   2   0   0   2   2   2   2   2   0   0   2   0   2   0   0   2   0   0   2   0   0   2   0   2   0   0   0   0   0   2   0   0   0   2   2   0   2   2   2   0   2   0   2   2   0   2   0   0   2   2   0   0   0   0   2   0   0   2   0   2   2   0   0   2   2   2   0   0   2   0   2   0   0   2   0   0   2   2   2   0   0   0   2   0   0   2   2   0   0   2   0   0   2   2   2   0   0   2   0   0   2   2   0   2   0   0   0   0   0   0   2   0   2   0   0   0   0   2   0   2   2   0   2   0   2   2   0   0   2
 MK-2-6                 2   2   2   2   2   2   2   0   2   0   0   2   2   0   0   2   2   2   0   2   0   0   0   2   0   2   2   0   0   0   2   0   2   2   2   0   2   2   2   2   0   2   2   2   2   2   2   0   2   0   0   2   2   0   2   2   2   0   2   2   0   0   2   0   0   2   0   2   0   0   0   2   0   0   2   2   2   2   2   0   0   2   0   2   0   0   2   2   0   2   0   2   2   0   2   0   0   0   0   2   2   0   0   0   2   0   2   2   2   2   0   2   0   2   2   0   2   0   0   2   2   0   0   0   0   2   0   0   2   0   2   2   2   0   2   2   2   0   0   2   0   2   0   2   2   0   0   2   0   2   0   0   0   2   2   0   2   2   0   0   2   0   2   2   2   2   0   0   2   0   0   2   2   0   2   0   0   2   0   0   0   2   0   2   2   0   2   0   2   0   2   2   0   2   0   2   0   0   0   2
 MK-2-7                 2   2   2   2   2   2   2   0   2   0   0   2   0   0   0   2   2   2   0   2   0   0   0   2   0   2   2   0   0   2   2   0   2   2   2   0   0   2   0   2   2   2   2   0   2   2   2   0   2   0   0   2   2   0   2   2   2   0   2   2   0   0   2   0   0   2   0   2   0   0   0   2   0   0   0   2   0   2   2   0   2   2   0   2   0   0   2   2   0   2   0   2   2   0   2   0   0   0   0   0   2   0   0   0   2   2   2   2   2   2   0   2   0   2   2   0   2   0   0   2   2   0   0   0   0   2   0   0   2   0   2   2   2   0   2   0   2   0   0   2   0   2   0   2   0   0   0   2   0   2   0   0   0   2   2   0   2   2   0   0   2   0   2   0   2   2   0   0   2   0   0   2   0   2   2   0   0   2   0   0   0   2   0   2   0   0   2   0   2   0   2   2   0   2   0   2   0   0   0   2
 MK-2-8                 2   2   2   2   0   2   2   0   2   0   2   2   0   0   0   2   2   2   0   2   0   0   2   2   0   2   2   2   0   2   2   0   2   2   0   2   0   2   0   2   2   2   2   2   2   2   2   0   2   0   0   2   2   0   2   2   2   0   2   2   0   0   2   0   0   2   0   2   0   0   0   0   2   0   0   2   0   2   2   0   0   2   0   2   0   0   2   2   0   2   2   2   2   0   2   0   2   0   0   0   0   0   0   0   2   2   0   2   2   0   2   2   0   2   2   0   2   0   0   2   2   2   0   0   0   2   0   0   2   2   2   2   2   0   2   0   2   0   0   2   2   2   0   2   0   0   0   2   0   2   0   0   0   2   2   2   2   2   0   0   0   0   2   0   2   2   0   0   2   0   0   2   0   2   0   2   0   2   0   0   0   2   2   2   0   0   0   0   2   0   2   2   0   2   0   2   0   0   2   2
 MK-2-9                 2   2   2   2   0   2   0   0   2   0   2   0   0   0   0   2   2   2   2   2   0   0   2   2   2   2   2   2   0   2   2   0   2   0   0   2   0   2   0   2   2   2   2   2   2   2   0   0   2   0   0   2   2   0   2   2   2   0   2   2   0   0   2   0   0   2   0   2   0   0   0   0   2   0   0   2   0   2   2   0   0   2   0   2   0   0   2   2   2   2   2   2   0   0   2   0   2   2   0   0   0   0   0   0   2   2   0   2   2   0   2   2   0   2   2   0   2   0   0   2   2   2   2   2   0   2   0   0   0   2   2   2   2   0   2   0   0   0   0   2   0   2   0   0   0   0   0   2   0   0   0   0   0   2   2   2   2   2   0   0   0   0   2   0   2   2   0   0   0   0   2   2   0   2   0   2   2   2   0   0   0   0   2   2   0   0   0   0   2   0   2   0   0   2   0   2   0   0   2   2
 MK-2-10                2   2   2   2   0   2   0   0   2   0   2   2   0   0   0   2   2   2   2   2   0   0   2   2   2   2   2   2   0   2   0   0   2   0   0   0   0   2   0   2   0   2   2   2   2   0   0   0   2   0   0   2   2   0   2   2   2   0   0   2   0   0   2   0   0   2   0   0   0   0   0   2   2   2   0   2   0   0   2   0   0   0   0   2   0   2   0   2   2   2   2   2   0   0   2   0   2   2   0   0   0   0   0   0   2   2   0   2   2   0   2   2   2   2   0   2   2   0   0   2   2   2   2   2   0   2   0   0   0   2   0   2   2   0   2   0   0   0   0   2   0   2   0   0   0   0   0   2   0   0   0   0   0   2   2   2   2   2   0   0   0   0   2   0   2   2   0   0   0   0   2   2   0   2   0   2   2   0   0   2   0   0   2   2   0   0   0   0   2   0   2   0   0   2   0   2   0   0   2   2
 MK-2-11                2   2   2   2   0   2   0   2   2   0   2   2   0   0   0   2   2   2   2   2   0   0   2   2   2   2   2   2   0   2   2   0   2   0   0   0   0   0   0   2   0   2   2   2   2   0   2   0   2   0   0   2   2   0   2   2   2   0   0   2   0   0   2   0   0   2   2   0   0   0   0   2   2   2   0   2   0   0   2   0   0   0   0   2   0   0   0   2   0   2   2   2   0   0   2   0   2   2   0   2   0   2   0   0   2   2   0   2   2   0   2   2   2   2   0   2   2   0   0   2   2   2   2   2   0   2   0   0   0   2   0   2   2   0   0   0   0   2   0   2   2   2   0   0   0   0   0   2   0   0   0   0   0   2   0   2   2   2   0   0   0   0   2   2   2   0   0   0   2   2   2   2   0   2   0   2   2   0   0   2   0   0   0   2   2   0   0   0   0   0   2   0   0   2   0   2   0   0   2   2
 MK-2-12                0   2   0   2   0   0   0   2   2   0   2   2   2   0   0   0   2   2   2   2   0   0   2   2   2   2   2   2   0   2   2   0   2   0   0   0   0   0   0   2   0   2   0   2   2   0   2   0   2   0   0   2   2   0   2   2   2   0   0   2   0   0   2   0   0   2   2   0   0   0   0   2   2   2   0   2   0   0   2   0   0   2   0   2   0   0   0   2   0   2   2   2   0   0   2   0   2   2   0   2   0   2   0   0   0   2   0   2   2   0   2   2   2   2   0   2   2   0   0   2   2   2   2   2   2   0   0   2   0   2   0   2   2   0   0   0   0   2   0   2   0   2   0   0   0   2   2   2   0   0   0   0   0   2   0   2   2   2   0   0   2   0   2   2   2   0   0   0   2   2   2   2   0   2   0   2   2   0   0   2   0   0   0   2   2   0   0   0   0   0   2   0   0   2   0   2   0   0   2   2
 MK-2-13                0   0   2   2   0   0   0   2   2   0   2   2   2   0   2   0   2   2   2   2   0   0   2   2   2   2   0   2   0   2   2   0   2   0   0   0   0   0   0   2   0   2   0   2   2   0   2   0   0   0   0   2   2   0   2   2   2   0   0   0   0   0   2   0   0   2   2   0   2   0   0   2   2   2   0   2   0   0   2   0   0   2   2   2   0   0   0   2   0   2   2   2   2   0   2   0   0   2   0   2   0   2   0   0   0   2   0   2   2   0   2   2   2   2   2   2   2   0   0   2   2   2   2   2   2   0   0   2   0   2   0   2   2   0   0   0   0   2   2   2   2   2   0   0   0   2   2   2   0   0   0   0   0   2   0   2   2   0   0   0   0   0   2   2   2   0   0   0   2   2   2   2   0   2   0   2   2   0   0   2   0   2   0   2   2   0   2   0   0   0   2   0   0   2   0   2   0   0   2   2
 MK-2-14                0   0   2   0   0   0   0   2   2   0   2   2   2   0   2   0   2   2   2   2   0   0   2   2   0   2   0   2   0   2   2   0   2   0   0   0   0   2   0   0   0   2   0   2   0   0   2   0   0   0   0   2   0   0   2   2   2   2   0   0   0   0   2   0   0   2   2   0   0   2   0   2   2   2   0   2   0   0   2   0   0   2   2   2   0   0   2   2   2   2   2   2   0   2   2   0   0   2   0   2   0   2   0   0   0   2   2   2   2   2   2   0   2   0   2   2   2   0   0   0   2   2   2   2   2   0   0   2   0   2   0   2   2   0   0   0   0   0   2   2   0   0   2   0   0   2   2   2   0   0   0   0   0   2   0   2   2   0   0   0   0   0   2   2   2   0   0   0   2   2   0   2   2   2   2   2   2   0   0   2   2   2   0   2   2   0   2   0   2   2   2   2   0   2   0   2   0   0   2   2
 MK-2-15                0   0   2   0   0   0   0   2   0   0   2   2   2   0   2   0   2   2   2   2   0   0   2   2   0   2   0   2   0   0   2   2   2   0   0   2   0   2   0   0   0   2   0   2   0   2   2   0   0   2   0   2   0   0   2   2   2   2   0   0   2   0   2   2   0   2   2   2   0   2   2   2   2   2   0   2   0   0   2   0   0   2   2   2   0   0   2   0   2   2   2   2   0   2   2   0   0   2   0   2   0   2   2   0   0   2   2   2   2   2   2   0   2   0   2   2   2   0   0   0   0   2   2   2   2   0   0   2   0   2   0   2   2   0   2   0   0   0   2   2   0   0   2   0   0   2   2   2   0   0   0   0   2   2   0   2   2   0   0   0   0   2   0   2   2   0   0   0   2   2   0   2   2   0   2   2   2   0   0   2   2   2   0   0   2   0   2   0   2   2   2   2   0   2   0   2   0   0   2   2
 MK-2-16                0   0   2   0   0   0   0   2   0   0   2   2   0   0   2   0   2   0   2   2   0   0   2   2   0   2   0   2   0   0   2   2   2   2   0   2   0   2   2   0   0   2   0   2   0   0   2   0   0   0   0   2   0   0   2   2   2   2   0   0   2   0   2   2   0   2   0   0   0   2   2   2   0   2   0   0   0   0   2   0   2   2   2   0   0   0   2   0   2   2   2   2   0   2   2   0   0   2   0   2   0   2   2   0   0   2   2   2   2   2   0   0   2   2   2   2   2   0   0   0   0   2   2   0   0   0   0   2   0   2   0   2   2   0   2   0   0   0   2   2   0   0   2   0   0   2   2   2   0   0   0   0   2   2   0   2   2   0   0   0   0   2   0   2   2   0   0   0   2   2   0   2   0   2   2   2   2   0   0   2   2   0   0   0   2   0   2   0   2   2   2   2   0   2   0   2   0   0   2   2
 MK-3-1                 2   0   0   0   0   2   2   0   0   2   2   0   2   0   0   2   0   0   0   0   2   2   0   2   2   2   0   0   0   2   2   2   0   2   2   2   0   0   0   0   2   0   0   0   0   2   2   0   2   2   0   2   2   2   0   0   0   0   0   2   2   2   2   2   0   2   0   0   0   2   0   2   2   0   0   0   2   0   2   2   2   2   0   0   0   2   0   0   0   0   2   0   0   2   0   2   0   2   2   0   2   2   2   2   0   0   2   2   0   2   2   0   2   2   2   2   2   0   0   0   0   2   2   0   2   0   2   2   0   2   0   2   2   2   2   0   2   2   0   0   0   0   2   2   0   0   0   0   2   2   2   0   0   0   2   0   0   2   2   2   0   2   0   2   2   0   2   0   0   2   0   2   2   0   2   0   0   0   0   2   0   0   2   2   2   0   2   0   2   2   2   2   2   2   2   2   2   2   2   2
 MK-3-2                 2   0   0   0   0   2   2   0   0   2   2   0   2   0   0   0   0   0   2   0   2   2   0   2   2   2   0   0   0   2   2   2   0   2   2   2   0   0   0   0   2   0   0   0   0   2   2   0   2   2   2   2   2   2   0   0   0   0   0   2   2   2   2   2   2   2   0   0   0   2   0   2   2   0   0   0   0   0   2   2   2   2   2   0   0   2   0   0   0   0   2   2   2   2   0   2   0   2   2   0   2   2   2   2   0   0   2   2   0   2   2   0   2   2   2   2   2   0   0   0   0   2   2   0   2   0   2   2   0   2   0   2   2   2   0   0   2   2   0   0   0   0   0   0   0   2   0   0   2   0   2   0   0   2   2   0   0   0   0   2   0   2   0   2   0   0   2   0   0   2   0   2   2   0   0   0   0   0   0   2   0   2   2   2   0   0   2   0   2   2   2   2   2   2   2   2   2   2   2   2
 MK-3-3                 2   0   0   0   0   2   2   2   0   2   2   0   2   0   0   0   0   0   2   0   0   2   0   2   0   2   0   0   0   2   2   2   0   2   2   2   0   0   0   0   2   0   0   0   0   2   2   0   2   2   2   2   2   2   0   0   0   0   0   2   2   2   2   2   2   2   0   0   0   2   0   2   2   0   0   0   0   0   2   2   2   2   2   0   0   2   0   0   0   2   2   2   2   2   0   2   0   2   2   0   2   2   2   0   2   2   2   0   0   2   2   0   0   2   2   2   2   0   2   0   0   2   2   0   2   0   2   2   0   2   0   0   2   2   0   0   2   2   0   2   0   0   0   0   0   2   0   0   2   0   2   2   0   2   2   0   0   2   2   2   0   2   0   2   0   0   2   0   0   2   0   2   2   0   0   2   0   0   0   2   0   2   2   2   0   0   2   0   2   2   2   2   0   2   2   2   2   2   2   2
 MK-3-4                 2   0   0   0   0   2   0   2   0   2   2   0   0   0   0   0   0   0   2   0   0   2   0   2   0   2   0   0   0   2   2   2   0   0   2   2   0   0   0   0   2   0   2   0   2   0   2   0   2   2   0   2   2   2   0   0   0   0   0   2   2   2   2   2   2   2   0   0   0   2   0   0   2   0   2   0   0   0   2   2   2   2   2   0   0   2   0   0   0   2   2   2   2   0   0   2   0   2   2   2   2   2   2   0   2   2   2   0   0   2   2   0   0   2   2   2   2   0   2   0   0   2   2   0   2   0   0   2   0   2   0   2   2   2   0   0   2   2   0   2   0   0   0   0   0   2   0   0   2   0   2   2   0   2   2   0   0   2   2   2   2   2   0   2   0   0   0   0   0   2   0   2   2   0   0   2   2   0   0   2   0   2   2   2   0   0   2   0   2   2   2   2   2   0   0   2   2   2   2   2
 MK-3-5                 2   0   0   0   0   2   0   2   0   2   2   0   0   0   0   0   0   0   2   0   0   2   0   2   0   2   0   0   0   2   2   2   0   0   2   2   0   0   0   0   2   0   0   0   2   0   2   0   2   2   0   0   2   2   0   0   2   0   0   2   2   2   2   2   2   0   0   0   0   2   0   0   2   0   2   0   0   0   2   2   2   0   2   2   2   2   0   0   0   2   2   0   2   2   0   2   0   2   2   2   2   0   2   0   2   0   2   0   0   2   2   0   0   2   2   2   2   0   2   0   0   2   2   0   2   2   0   2   0   2   0   0   2   2   0   0   2   2   0   2   0   0   0   0   0   2   0   0   2   0   2   2   0   2   2   0   2   2   2   2   0   2   0   2   0   0   0   0   0   0   2   2   2   0   0   2   2   0   0   2   0   2   2   2   2   0   0   0   2   2   2   2   2   0   0   2   2   0   2   2
 MK-3-6                 0   0   0   0   0   2   2   0   2   2   0   2   0   0   0   0   0   0   2   0   0   2   0   2   0   2   0   0   0   0   2   2   0   0   2   2   0   2   0   0   2   0   0   0   2   0   2   0   2   2   0   0   2   2   2   0   2   0   2   2   2   2   2   2   2   0   0   0   2   2   0   0   2   0   0   0   0   0   2   2   2   0   2   2   2   2   0   0   0   2   2   0   2   2   0   2   0   2   2   2   2   0   2   0   0   2   2   2   0   2   2   0   2   2   2   2   2   0   2   0   0   2   2   0   2   2   0   2   0   2   0   0   2   2   0   0   2   2   0   2   0   0   0   0   0   2   0   0   2   0   2   2   0   2   0   0   2   2   2   0   0   2   0   2   0   0   0   0   0   0   2   2   2   0   0   2   2   0   0   2   0   2   2   2   2   0   0   0   2   2   2   2   2   0   0   0   2   0   0   2
 MK-3-7                 0   0   2   0   0   0   2   0   2   0   0   0   0   0   0   2   0   0   0   0   0   2   0   2   0   2   0   0   0   0   2   2   0   0   2   2   0   2   0   0   0   0   0   0   2   0   2   0   2   2   0   0   2   2   2   0   2   0   0   2   2   2   2   2   2   0   0   0   2   2   0   0   0   2   0   0   0   0   2   2   2   0   2   2   2   2   0   0   0   2   2   0   2   0   0   2   2   2   2   2   2   0   2   0   0   2   2   2   2   2   2   0   2   0   2   2   2   0   2   0   0   2   2   0   2   2   0   2   0   2   0   0   2   2   0   0   2   2   0   2   0   0   0   0   0   2   2   0   2   0   2   2   0   2   0   0   2   2   2   0   0   2   2   2   0   0   0   0   0   2   2   2   2   0   0   2   2   0   0   2   0   2   0   0   2   0   0   2   2   2   2   2   2   0   0   0   2   0   2   2
 MK-3-8                 0   0   2   0   0   0   2   0   2   2   0   0   0   0   0   2   0   0   0   2   0   2   0   2   0   2   0   0   0   0   2   2   0   2   2   2   0   2   0   0   0   0   0   0   2   0   2   0   2   0   0   0   2   0   2   0   0   0   0   2   2   2   2   2   2   0   0   0   2   2   0   2   0   2   0   0   0   0   2   2   2   0   2   2   2   2   0   0   0   2   2   0   2   0   0   2   2   2   2   2   2   0   2   0   0   2   2   2   2   2   2   0   2   0   2   2   0   0   2   0   0   2   2   0   2   2   0   2   0   2   0   0   2   2   0   0   2   2   0   2   0   0   0   0   0   2   2   0   2   0   2   0   0   2   0   2   2   2   2   0   0   2   2   2   0   0   0   0   0   2   0   2   2   0   0   2   2   0   0   2   0   2   0   0   2   0   0   2   2   2   2   2   2   0   0   0   2   0   2   2
 MK-3-9                 0   0   2   0   0   0   2   0   2   2   0   0   0   0   0   2   0   0   0   2   0   2   0   2   0   2   0   0   0   0   2   2   0   2   2   2   0   2   0   0   0   0   0   0   2   0   2   0   2   0   0   0   2   0   2   0   0   0   0   2   2   2   2   2   0   0   0   0   2   2   0   2   0   2   0   0   0   0   2   2   2   0   2   2   2   2   0   0   2   2   2   0   2   0   0   2   2   2   2   2   2   0   2   0   0   2   2   2   2   2   2   0   2   0   2   2   0   0   2   0   0   2   2   0   2   2   0   0   0   2   0   0   2   2   0   0   2   2   0   2   0   2   2   2   0   2   2   0   2   0   2   0   0   2   0   2   2   2   2   2   0   2   2   2   0   0   0   0   0   2   2   2   2   0   0   2   2   0   2   2   0   2   0   0   2   0   0   2   2   2   2   2   2   0   0   0   2   0   2   2
 MK-3-10                0   0   2   0   0   0   2   0   2   0   0   0   2   0   0   2   0   0   0   2   0   2   0   2   0   2   0   0   0   0   2   2   0   0   2   0   0   2   0   0   0   0   0   0   2   2   2   0   2   0   2   0   0   0   2   0   0   0   0   2   2   2   2   2   0   0   0   0   2   2   0   2   0   2   0   0   0   0   2   2   2   0   2   0   0   2   0   0   2   0   2   0   2   0   0   2   2   2   2   2   2   0   2   0   0   2   2   0   0   2   2   0   2   0   2   2   0   0   2   0   0   2   2   0   2   2   2   0   0   2   0   0   2   2   0   0   2   2   0   2   0   2   2   2   2   2   2   0   2   0   2   0   0   2   0   2   2   2   2   2   0   2   2   2   0   2   2   0   0   2   2   0   2   2   0   2   2   0   2   0   0   2   0   0   2   2   0   2   2   2   2   2   2   0   0   0   2   0   2   2
 MK-3-11                0   0   2   0   0   0   2   0   0   0   2   0   2   0   0   2   0   0   0   2   2   2   0   2   0   2   0   0   0   0   2   0   0   0   0   0   0   0   0   0   0   0   0   0   2   2   2   2   2   0   2   2   0   0   2   0   0   0   0   2   2   2   2   2   0   0   0   0   2   0   0   2   0   2   0   0   0   0   2   2   2   0   2   0   0   2   0   0   2   0   2   0   2   0   0   2   2   2   2   2   2   0   2   0   0   0   2   0   0   2   2   2   2   0   2   2   0   0   2   0   0   2   2   0   2   2   2   0   0   2   0   0   2   2   0   0   2   2   0   2   0   2   2   2   0   2   2   0   2   0   2   0   2   2   0   0   2   2   2   2   0   2   0   2   0   2   2   0   0   2   0   0   2   2   2   0   2   0   2   0   0   2   2   2   2   0   0   2   2   2   2   2   2   0   0   0   2   0   0   2
 MK-3-12                2   0   2   0   0   0   2   0   0   0   2   0   2   0   0   2   0   0   0   2   2   2   0   2   0   0   0   0   0   0   2   0   0   0   0   0   0   0   0   0   0   2   0   0   0   2   2   2   2   0   2   2   0   0   2   0   0   0   0   2   2   2   0   2   2   0   0   0   2   0   2   2   0   2   0   0   0   0   2   2   2   0   2   0   0   0   0   0   0   0   2   2   2   2   0   2   2   2   2   2   2   2   2   0   0   0   2   2   0   2   2   2   2   0   2   2   0   0   2   0   0   2   2   0   2   2   2   0   0   2   2   0   2   0   2   0   2   2   0   2   0   2   2   2   0   2   2   0   2   2   2   0   2   2   0   0   2   2   2   0   0   2   0   2   0   2   0   0   0   2   2   0   2   2   0   0   2   0   0   0   0   2   2   2   2   0   0   2   2   2   2   2   0   0   0   0   2   0   0   2
 MK-3-13                2   0   0   0   0   0   2   0   0   0   2   0   2   0   0   2   0   0   2   2   2   2   0   2   0   0   0   0   0   2   2   0   0   0   0   0   0   0   2   0   2   2   2   0   2   2   2   2   2   0   2   2   0   0   2   0   0   0   0   0   2   2   0   2   2   0   0   0   2   0   2   2   0   2   0   0   0   0   2   2   2   0   2   0   0   2   0   0   2   0   2   2   2   2   0   2   2   2   2   0   2   2   2   0   0   2   2   2   0   2   2   2   2   0   2   2   0   2   2   2   2   2   2   0   2   2   2   0   0   2   2   0   2   0   2   0   2   2   0   2   0   2   2   2   0   2   2   2   2   0   2   0   2   2   0   0   2   2   0   0   0   2   0   2   0   2   0   0   0   2   2   0   2   2   0   0   2   0   0   2   0   2   2   2   2   0   0   2   2   2   2   2   0   0   0   0   2   0   0   2
 MK-3-14                2   0   0   0   2   0   0   0   2   0   2   0   2   0   0   2   0   0   0   2   2   2   0   2   0   0   0   0   0   2   2   0   0   2   2   0   0   0   2   0   2   2   0   2   2   0   2   2   2   0   2   2   0   0   2   0   0   0   0   0   2   2   0   2   2   0   0   2   2   0   2   2   0   2   0   0   0   0   2   2   2   0   2   0   0   2   0   0   0   0   2   0   0   0   0   2   2   0   2   0   2   2   2   0   0   0   2   2   0   2   2   2   2   0   2   0   0   2   0   2   0   0   2   0   2   2   0   0   0   2   2   0   2   0   2   0   2   2   0   2   0   2   2   0   0   2   2   2   2   0   2   0   2   2   2   2   2   2   0   0   0   2   0   2   0   0   0   0   0   2   2   0   2   2   0   0   2   0   0   2   0   2   0   2   2   0   0   2   2   2   0   2   0   0   0   0   2   0   0   2
 MK-3-15                2   0   0   0   2   2   2   0   2   0   2   0   2   0   0   2   0   0   0   2   2   0   2   2   0   0   0   0   0   2   0   0   0   2   2   0   0   2   2   0   2   2   0   2   2   0   2   2   2   0   2   2   0   0   2   0   0   0   0   0   2   0   0   2   2   0   2   2   2   0   2   2   0   0   0   0   0   0   2   2   2   0   2   0   0   2   0   0   0   0   2   0   0   0   0   2   2   0   2   0   2   2   2   0   2   0   2   2   0   2   2   0   2   0   2   0   0   2   0   2   0   2   2   0   2   2   0   0   0   0   2   0   2   0   2   0   0   2   0   2   0   2   2   0   0   2   2   0   2   0   2   0   2   2   2   2   2   2   0   0   0   2   0   2   0   0   0   0   0   2   0   0   2   2   0   0   2   2   0   2   0   2   0   0   2   0   0   2   2   2   0   0   2   0   0   0   2   0   0   2
 MK-3-16                2   0   0   0   2   2   2   0   2   0   0   0   0   2   0   0   0   0   0   0   2   0   2   0   0   0   0   0   0   2   0   0   0   2   0   0   0   2   2   0   2   2   0   2   2   0   2   2   0   0   2   2   0   0   2   0   2   2   0   0   2   0   2   2   2   0   2   2   2   0   0   0   0   0   0   0   0   0   2   2   2   0   2   0   2   2   0   0   0   0   2   0   0   0   0   2   2   0   2   0   2   2   2   0   2   0   2   2   2   2   2   0   2   0   0   0   0   2   0   2   0   2   2   0   2   2   0   0   0   0   2   0   2   0   2   2   0   2   0   2   0   2   2   0   0   2   2   0   2   2   2   2   2   2   2   2   2   2   0   0   0   2   0   2   0   0   0   0   0   2   2   0   0   2   0   0   2   2   0   2   0   2   0   0   2   0   0   2   2   2   0   0   2   0   0   0   0   0   0   2
 MK-4-1                 2   2   2   0   2   2   0   0   0   2   2   2   2   2   2   2   2   0   0   2   0   2   0   2   2   2   2   2   0   2   2   2   2   0   0   0   2   2   2   0   2   2   0   2   0   2   0   0   2   0   2   2   0   2   2   2   2   2   0   0   0   0   0   2   0   2   2   0   2   0   2   2   2   2   2   2   0   2   0   2   2   2   0   2   2   0   2   0   2   0   2   2   2   2   2   0   2   0   0   2   0   0   0   0   0   2   0   0   2   2   2   2   0   0   2   2   2   0   2   2   2   0   2   2   0   2   0   0   0   0   0   0   2   0   0   0   0   0   2   0   0   2   0   0   2   0   0   2   0   2   2   0   0   0   2   0   2   0   0   2   0   2   2   2   2   2   0   0   0   0   0   0   2   0   2   2   2   0   0   2   0   0   2   0   2   0   0   0   2   2   2   0   0   0   0   2   0   2   0   0
 MK-4-2                 0   2   2   0   2   2   0   0   0   2   0   2   2   2   2   2   2   0   0   2   0   2   0   2   2   2   2   2   0   0   0   2   2   0   0   2   2   2   2   0   2   2   0   2   0   2   0   0   2   0   2   0   0   2   2   2   2   2   0   0   0   0   2   2   0   0   2   0   2   0   2   2   2   2   2   2   0   2   2   2   2   2   0   0   2   0   2   0   2   0   0   2   2   2   0   2   2   0   0   2   0   0   0   0   0   0   0   0   2   2   2   2   0   0   2   2   0   0   0   2   2   0   2   2   0   2   0   0   0   2   0   0   2   2   0   0   0   0   2   2   0   2   0   0   2   2   0   2   0   2   2   0   0   0   2   0   2   0   0   2   0   2   0   2   2   0   0   0   0   0   0   0   2   0   2   2   2   0   0   2   2   0   2   2   2   0   0   0   2   2   0   0   0   0   0   2   0   2   0   2
 MK-4-3                 0   2   0   0   2   2   0   0   0   2   0   2   2   2   2   2   2   0   0   2   2   2   0   0   2   2   2   2   0   0   0   2   2   0   0   2   2   2   2   0   2   2   0   2   0   2   0   0   2   2   0   0   0   2   0   2   0   2   2   0   0   0   2   2   0   0   2   0   2   0   2   2   2   2   2   0   2   2   2   2   0   2   0   0   2   2   2   0   2   0   0   2   2   2   0   2   2   0   0   2   0   0   0   0   0   0   0   0   2   2   2   2   0   2   2   2   0   0   0   0   2   0   2   2   0   2   0   0   2   2   0   0   2   2   0   0   2   0   2   0   0   2   0   0   2   2   2   2   0   2   2   0   2   0   2   0   2   0   0   0   2   0   2   2   2   2   0   0   0   0   2   2   2   0   2   2   2   0   2   2   2   0   2   0   2   0   0   0   0   2   0   0   0   0   0   2   0   2   0   2
 MK-4-4                 0   2   0   0   2   2   0   0   2   2   0   2   2   2   2   2   2   2   2   0   2   2   0   0   2   2   2   2   0   0   0   2   2   0   0   2   2   2   2   0   2   2   0   2   0   2   0   2   2   2   0   0   0   2   0   2   0   2   2   0   0   0   2   2   0   0   2   2   2   0   2   2   2   0   2   0   2   0   2   2   0   2   0   0   2   2   2   0   2   0   0   2   2   2   0   2   2   0   0   2   0   0   0   0   0   0   0   0   2   2   0   2   0   2   2   2   0   0   0   0   2   0   2   2   0   2   0   0   2   0   2   0   2   2   0   0   2   0   2   0   0   2   0   0   2   2   2   2   0   2   2   0   2   0   0   0   2   0   0   0   2   0   0   2   2   2   0   0   0   0   2   2   2   0   2   2   0   0   0   2   0   0   0   0   2   0   0   0   0   2   0   0   0   2   2   2   0   2   0   2
 MK-4-5                 0   0   0   0   2   2   0   2   2   2   0   2   2   2   2   0   2   2   2   0   2   2   0   0   2   2   2   0   0   0   0   2   2   0   2   2   2   2   2   0   0   2   0   2   0   2   2   2   2   2   0   0   0   2   0   2   0   2   2   2   0   0   2   2   0   0   2   2   2   0   2   2   2   0   2   0   2   0   2   2   0   2   0   0   2   2   2   0   2   0   0   2   2   0   0   2   0   0   2   2   0   0   0   0   0   0   0   0   2   2   0   2   0   0   2   2   0   0   0   0   2   0   2   2   2   2   0   0   2   0   2   0   2   2   0   0   0   0   2   0   0   2   0   0   2   2   2   2   0   2   2   0   2   0   0   0   2   0   0   0   2   0   0   2   2   2   0   0   0   0   2   2   2   0   2   2   0   0   0   2   0   0   0   0   2   0   0   0   0   2   0   2   2   2   2   2   0   2   0   0
 MK-4-6                 0   0   0   0   2   2   0   2   0   2   2   2   2   2   2   0   2   2   2   2   2   0   0   0   0   0   0   0   0   0   0   2   2   0   2   2   2   2   2   2   2   2   0   2   0   2   2   2   0   0   0   0   0   2   0   2   0   2   2   0   0   0   2   2   0   0   2   2   2   0   2   2   2   0   2   0   2   2   2   2   0   2   0   0   2   2   2   0   2   0   0   2   2   0   0   2   0   0   2   2   0   0   0   0   0   0   2   0   2   2   0   2   0   0   2   2   2   0   0   0   0   0   2   2   2   2   0   0   2   2   2   2   2   2   0   0   0   0   2   0   0   2   0   0   2   2   2   2   0   0   2   0   2   0   0   0   2   2   0   2   2   0   0   2   0   2   2   0   0   0   2   2   0   0   0   2   0   2   0   2   0   2   0   0   2   0   0   0   0   2   0   2   2   2   2   2   0   2   0   0
 MK-4-7                 0   0   0   2   2   2   0   2   0   2   2   0   2   2   2   2   2   2   2   0   2   0   0   0   0   0   0   0   0   0   0   2   2   0   2   2   2   2   2   2   2   2   2   2   0   0   2   2   0   0   0   0   0   2   0   2   0   2   2   0   0   2   2   2   0   2   2   2   2   0   2   2   2   0   2   0   2   2   2   2   0   2   0   0   2   2   0   0   2   0   2   2   2   0   0   0   2   0   2   2   0   0   0   0   2   0   2   0   2   2   0   2   0   0   2   2   2   0   0   0   0   0   2   2   2   2   0   0   2   2   2   2   2   0   2   0   0   0   2   0   0   2   2   0   2   2   2   2   0   0   2   0   2   0   0   2   2   2   0   2   2   0   2   0   0   2   2   2   0   0   2   2   0   0   0   2   0   2   0   2   0   2   0   0   2   0   0   0   0   2   0   2   0   2   2   2   0   2   0   0
 MK-4-8                 0   0   2   2   2   2   0   2   0   2   2   0   0   0   2   2   2   2   2   0   2   0   0   0   0   0   0   0   0   0   0   2   2   0   2   2   2   2   2   2   2   2   2   2   0   0   2   2   0   0   0   0   0   2   0   2   2   2   2   0   0   2   2   0   0   2   2   2   2   0   2   2   2   0   2   0   2   2   2   0   0   2   0   0   2   2   0   0   2   0   2   2   2   0   0   0   2   0   2   2   0   0   0   0   2   0   2   0   2   2   2   2   0   0   2   2   2   0   0   0   2   0   2   2   2   0   0   2   2   2   0   0   2   0   2   0   0   0   2   2   0   2   2   0   2   2   2   2   0   0   2   0   2   0   0   2   0   2   2   0   2   0   2   0   2   2   2   2   0   0   0   2   0   0   0   0   0   0   0   2   0   2   0   0   0   0   0   2   0   2   0   2   0   2   2   2   0   2   0   0
 MK-4-9                 0   0   2   2   2   2   0   2   2   2   2   0   0   0   2   0   2   2   2   0   2   0   0   0   0   0   0   0   2   0   0   2   2   0   2   2   2   2   2   2   2   2   2   2   0   2   2   2   0   0   0   0   0   2   2   2   2   2   2   0   0   2   2   0   0   2   2   2   2   0   2   0   2   2   2   0   2   2   0   0   0   2   2   0   2   2   0   0   2   0   2   2   2   0   0   0   2   0   2   2   0   0   0   0   2   0   2   0   2   2   2   2   0   0   2   2   2   0   2   0   2   0   2   2   2   0   2   2   2   2   0   0   2   0   0   0   0   0   2   2   2   2   2   0   0   2   2   2   0   0   2   0   2   0   0   2   0   2   2   0   2   0   2   0   2   2   2   2   2   0   0   2   0   0   0   0   0   0   0   2   0   2   0   0   0   0   0   2   0   2   0   2   0   2   2   2   2   2   0   0
 MK-4-10                0   0   2   2   0   2   0   2   2   2   2   0   0   0   2   0   2   0   2   0   2   2   0   2   0   0   0   0   0   2   0   2   2   0   2   2   2   2   2   2   2   2   2   2   0   2   2   2   0   0   2   0   0   2   2   0   2   2   2   0   0   2   2   0   0   2   2   2   2   0   2   0   2   2   2   0   2   2   0   0   2   2   2   0   0   2   0   0   2   2   2   2   0   0   0   0   2   0   2   2   0   0   0   0   2   0   2   0   2   2   2   2   0   2   2   2   2   2   2   0   2   0   0   2   2   0   2   0   2   2   0   0   2   2   0   0   0   0   2   2   2   2   2   0   0   2   2   2   2   2   2   0   2   0   0   2   0   2   2   0   2   2   0   0   2   2   2   2   2   0   0   2   0   0   0   0   0   0   0   2   0   2   0   2   0   0   0   0   0   2   0   2   0   2   0   2   2   2   0   0
 MK-4-11                0   0   2   2   0   2   0   2   2   2   2   0   0   0   2   0   2   0   2   2   2   2   2   2   0   0   0   0   0   2   0   2   2   0   2   2   2   2   2   2   2   2   2   2   0   2   0   2   0   0   2   2   0   2   2   0   2   2   2   0   0   2   2   0   0   2   0   2   2   2   2   0   2   0   2   2   2   2   0   0   2   2   2   0   2   2   0   0   2   2   2   2   0   0   0   0   2   0   2   0   0   0   0   0   2   0   0   0   2   0   2   2   0   2   2   2   2   2   2   0   2   0   0   2   2   0   2   0   0   2   0   0   0   2   0   0   2   0   2   2   2   2   2   0   0   2   0   2   2   2   2   0   2   0   0   2   0   2   2   0   2   2   0   0   2   2   2   2   2   2   0   0   0   2   0   2   0   0   0   2   0   2   0   2   0   0   0   0   0   2   0   2   0   2   0   0   2   2   0   2
 MK-4-12                0   2   0   2   2   2   0   2   2   2   2   2   0   0   2   0   2   0   2   2   2   2   2   2   0   0   0   0   0   2   0   2   2   0   2   2   2   0   0   2   2   2   2   2   0   2   0   2   0   0   2   2   0   2   2   0   2   2   2   0   0   2   2   0   0   2   0   2   0   2   2   0   2   0   2   2   2   2   0   0   2   2   2   0   2   2   0   0   2   2   2   2   0   0   0   2   2   0   2   0   0   0   0   0   0   2   2   0   2   0   2   2   0   2   2   2   2   2   2   0   2   0   0   2   2   0   2   0   0   2   0   0   2   2   0   0   2   0   2   2   2   2   2   0   0   2   0   2   2   2   2   2   2   0   0   2   0   2   2   0   2   2   0   2   2   2   2   2   2   2   2   0   0   2   0   2   0   0   0   2   0   2   0   2   0   0   0   0   0   2   0   2   2   2   0   0   2   2   0   2
 MK-4-13                0   2   0   2   2   2   0   2   2   2   2   2   0   0   2   0   2   0   2   2   2   0   2   2   0   0   2   0   0   2   0   2   2   2   2   0   0   0   0   2   2   0   2   2   0   2   0   2   0   0   2   0   0   2   2   0   2   2   2   0   0   2   2   0   0   2   0   2   0   2   2   0   2   0   2   2   2   0   0   0   2   2   2   0   0   2   0   0   2   2   2   2   0   0   0   2   2   0   0   0   0   0   0   0   2   2   2   0   2   0   2   2   0   2   2   2   2   2   2   0   2   0   0   2   2   0   0   0   0   2   0   0   2   2   0   0   2   0   2   2   2   2   2   0   0   2   0   2   2   2   2   2   0   0   0   2   2   2   2   0   2   2   0   2   2   2   2   0   2   2   2   0   0   2   2   2   0   0   0   2   0   2   0   2   0   0   0   0   0   2   0   2   2   2   0   0   2   2   0   2
 MK-4-14                0   2   0   2   2   2   0   2   2   2   2   2   0   0   2   0   2   0   2   2   2   0   2   2   0   0   2   0   0   2   0   2   2   2   2   0   0   0   0   0   2   0   2   2   0   2   0   2   0   0   2   0   0   2   2   0   2   0   2   0   0   2   0   0   0   2   0   2   0   2   2   0   2   0   2   0   2   0   0   0   2   2   2   0   0   2   0   0   2   2   2   2   0   0   0   2   2   2   0   0   0   0   0   0   2   2   0   2   2   0   2   2   0   2   2   2   2   0   2   2   2   2   0   2   2   0   0   0   0   2   0   0   2   2   0   0   2   0   2   2   2   2   2   0   0   2   0   2   2   2   2   2   0   0   0   2   2   2   2   0   2   2   0   0   2   2   2   0   2   2   0   0   0   2   2   2   0   0   0   2   2   2   0   2   0   0   0   0   0   2   2   2   2   0   0   0   2   0   0   2
 MK-4-15                0   2   0   2   0   2   0   2   2   2   2   2   0   0   2   0   2   0   0   2   2   0   2   2   0   0   2   0   0   2   0   2   2   2   2   0   2   0   0   0   2   0   0   2   0   2   0   0   0   0   2   2   2   2   2   0   2   0   2   0   0   2   2   0   0   0   0   2   0   2   2   0   0   0   2   0   2   0   2   2   2   2   2   0   0   2   0   0   2   2   2   2   0   0   0   2   2   2   0   0   0   0   0   0   2   0   0   2   2   0   0   2   0   2   2   2   2   2   2   2   2   2   0   2   2   0   0   2   2   2   0   0   2   2   0   0   2   0   2   2   2   0   2   0   0   2   0   0   2   2   2   2   0   0   0   2   2   2   2   0   2   2   0   0   2   2   2   0   2   2   2   0   0   2   2   2   0   0   0   2   2   2   0   2   0   2   0   0   0   0   2   2   2   0   0   0   2   0   0   2
 MK-4-16                0   2   0   2   0   2   0   2   2   2   2   2   0   0   2   0   2   0   0   2   2   0   2   2   0   0   2   0   0   2   0   2   2   2   2   0   2   0   0   0   2   0   0   0   0   2   0   0   0   0   2   2   2   2   2   2   2   0   2   0   0   2   2   0   0   0   2   2   2   2   2   2   0   2   2   0   2   0   2   2   2   2   2   2   2   2   0   0   2   2   2   2   0   2   0   2   2   2   0   0   0   0   0   0   2   0   0   2   2   0   0   2   0   2   2   2   2   2   2   2   2   2   0   2   2   0   0   2   2   2   0   0   2   2   0   2   2   0   2   2   2   0   2   0   0   0   0   0   2   2   2   2   0   2   0   2   2   2   2   0   2   2   0   0   0   2   2   0   2   2   2   0   0   2   0   2   0   0   2   2   0   2   0   2   0   2   0   0   0   0   2   2   2   0   0   0   2   0   0   2
 MK-5-1                 0   0   2   2   0   0   2   2   0   0   0   0   2   2   2   0   0   0   2   2   2   0   2   0   2   0   0   0   0   2   0   2   0   0   2   2   2   2   0   0   0   0   0   2   0   0   0   2   0   2   2   0   2   0   0   0   0   0   0   0   2   2   0   2   2   0   0   0   2   0   2   2   2   2   0   0   2   2   0   2   2   0   2   2   0   2   0   2   2   2   0   0   2   2   0   0   2   2   0   0   0   0   0   0   2   2   2   2   2   2   0   2   0   0   2   2   2   2   0   0   2   0   0   0   2   2   2   2   0   0   0   0   0   2   2   2   0   0   0   2   2   0   2   0   2   2   0   2   2   0   0   2   2   0   2   0   0   0   0   0   2   0   2   2   2   0   0   0   0   2   2   0   0   2   2   2   2   0   2   2   2   0   0   2   2   0   0   0   0   0   2   2   0   2   2   2   2   0   0   2
 MK-5-2                 0   0   2   2   0   0   2   2   0   0   0   0   2   2   2   0   0   0   2   2   2   0   2   0   2   0   0   0   0   2   0   2   2   0   2   2   2   2   0   0   0   0   2   2   0   0   0   2   0   2   2   0   2   0   0   0   0   0   0   0   2   2   0   2   2   0   0   0   2   0   2   2   2   2   0   0   2   2   0   2   0   0   2   2   0   2   0   0   2   2   0   0   2   2   0   0   2   2   2   2   0   0   0   0   2   2   2   2   0   2   2   2   0   0   2   2   2   2   2   0   0   0   0   0   2   2   0   2   0   0   0   0   0   2   2   2   0   0   0   2   2   2   2   0   2   2   0   2   0   0   0   2   0   0   2   0   0   0   2   0   0   0   2   2   2   0   0   0   0   0   2   0   0   2   2   0   2   0   0   2   2   0   0   2   2   0   0   0   0   0   2   0   0   2   2   2   2   2   0   2
 MK-5-3                 0   0   2   2   0   0   2   2   0   0   0   0   2   2   0   0   0   0   2   2   2   0   2   0   2   0   0   0   0   2   0   2   2   2   2   2   2   2   0   0   0   2   2   2   0   0   0   2   0   2   2   0   2   0   0   0   2   2   2   0   2   0   0   0   2   0   0   0   2   2   2   2   2   2   0   0   2   2   0   2   0   0   2   2   0   2   0   0   2   2   0   2   2   2   2   0   2   2   2   2   0   0   0   0   2   2   0   2   0   2   2   2   0   0   2   0   2   2   2   0   0   0   0   0   2   2   0   2   0   0   0   0   0   2   2   2   0   0   2   2   2   2   2   0   2   2   2   2   2   0   0   2   0   0   2   2   0   0   2   0   0   0   2   2   2   0   0   2   0   2   2   0   0   2   2   0   2   0   0   2   2   0   2   2   2   0   0   0   0   0   2   0   0   2   2   2   2   2   0   2
 MK-5-4                 0   0   2   2   0   0   2   2   0   2   0   0   2   2   0   2   0   0   2   2   2   0   2   0   0   0   0   0   0   2   0   2   2   2   2   2   2   2   2   0   0   2   0   2   0   0   0   2   0   2   2   2   0   0   0   0   2   0   2   2   2   2   0   0   2   0   0   0   2   2   2   2   2   2   0   0   2   2   2   2   0   0   2   2   0   2   0   0   2   2   2   2   2   2   2   0   2   2   2   0   2   0   0   2   2   0   0   2   0   2   2   2   0   0   0   0   0   2   2   0   0   2   0   0   2   2   0   2   0   0   0   0   0   2   2   2   0   0   2   0   2   2   2   0   2   2   2   2   2   2   0   0   0   0   2   2   0   0   2   0   0   0   2   2   2   0   2   2   0   0   2   0   0   2   2   0   2   0   0   2   2   0   2   2   0   0   0   0   0   0   2   0   0   2   0   2   2   2   0   2
 MK-5-5                 0   0   2   2   0   0   2   2   0   2   0   0   2   2   2   2   0   0   2   0   2   0   2   0   0   0   0   0   0   2   0   2   2   2   2   2   2   2   2   0   0   2   0   2   0   2   0   2   0   2   2   2   0   0   0   0   0   0   2   2   2   2   0   0   2   0   0   0   2   2   2   2   2   2   0   0   2   2   2   2   0   0   0   2   0   0   0   0   0   2   2   2   2   2   2   0   2   2   2   0   2   0   0   2   0   0   0   2   0   2   2   2   0   0   0   0   0   2   2   0   0   2   0   0   2   2   0   2   0   0   0   0   0   2   2   2   0   0   0   0   2   2   2   0   0   2   2   2   2   2   0   0   0   0   2   2   0   0   2   0   0   0   2   2   2   0   2   2   0   0   2   2   0   0   2   2   2   0   0   2   2   0   2   2   0   0   0   0   0   0   2   0   0   2   0   2   2   2   0   2
 MK-5-6                 0   0   2   2   0   0   2   2   0   0   0   0   2   2   2   2   0   0   2   0   2   0   2   0   0   0   0   0   0   2   0   2   2   2   2   2   2   0   0   0   0   2   0   2   0   2   0   2   2   2   2   2   0   0   0   2   0   0   2   2   2   2   0   0   2   0   2   0   2   2   2   2   2   2   0   0   2   2   2   2   0   0   2   0   0   0   0   0   0   2   2   2   2   2   2   0   2   2   2   0   2   0   0   2   0   0   0   2   0   2   2   2   0   0   0   0   0   2   2   0   0   2   0   0   2   2   0   2   0   0   0   0   0   2   2   2   0   0   0   2   2   0   0   2   0   2   2   2   2   2   0   0   0   0   0   0   2   0   2   0   0   0   2   2   2   0   2   2   0   0   0   2   0   0   0   2   2   0   0   2   2   0   2   2   0   0   0   0   0   0   0   0   0   2   0   2   2   2   0   2
 MK-5-7                 0   0   2   2   0   0   2   2   0   0   0   0   2   2   2   2   0   0   2   0   2   2   2   0   0   0   2   0   0   2   0   2   2   2   2   2   2   0   0   0   0   2   0   2   0   0   2   2   2   0   0   2   0   0   0   2   0   0   2   2   2   2   0   0   2   0   2   0   2   0   2   2   2   2   0   2   2   2   2   2   0   2   2   0   0   0   0   0   0   2   2   2   2   2   2   0   2   2   2   0   2   0   0   2   0   0   0   2   0   2   2   2   0   0   0   0   0   2   2   0   0   2   0   0   2   2   0   2   0   0   0   0   0   2   2   2   0   2   0   2   2   0   2   2   0   2   2   2   2   2   0   0   0   0   0   0   2   0   2   0   0   2   2   2   2   0   0   0   0   2   0   2   2   0   0   2   2   0   0   2   2   0   2   2   2   0   2   0   0   0   0   0   0   2   0   2   2   2   0   2
 MK-5-8                 0   0   2   2   0   0   2   2   0   0   0   0   2   2   2   2   0   0   2   0   2   2   2   0   0   0   2   0   0   2   0   2   0   2   2   2   2   2   0   2   0   2   0   2   0   0   2   2   2   0   0   0   2   0   0   2   0   0   2   2   2   2   2   2   0   0   2   0   2   0   2   2   2   2   0   2   2   2   2   2   0   2   0   0   0   0   0   2   0   2   2   2   2   2   2   0   2   2   0   0   2   0   0   0   0   2   0   2   0   2   2   2   0   0   0   0   0   2   0   0   0   2   0   0   2   2   0   2   0   0   0   0   0   2   2   2   0   2   0   0   2   0   2   2   0   2   2   2   2   2   0   0   0   0   0   0   2   0   2   0   0   2   0   2   2   0   0   0   0   2   0   2   2   0   0   2   2   0   2   2   2   0   2   2   2   0   2   0   0   2   0   0   0   2   0   2   2   0   0   2
 MK-5-9                 0   0   2   2   0   0   0   2   0   2   0   0   2   2   2   2   0   0   2   0   2   2   2   0   0   2   0   0   0   2   0   2   0   2   0   2   2   2   0   2   0   2   0   2   0   0   2   2   2   0   0   0   2   0   0   2   0   0   2   2   2   2   0   2   0   0   2   0   2   0   2   2   2   2   0   2   2   2   2   2   0   2   2   2   0   0   0   2   0   2   2   2   2   0   2   0   2   2   0   0   2   2   0   0   0   2   0   2   0   2   2   2   0   0   0   0   2   2   0   0   0   2   0   0   2   2   0   2   0   0   2   0   0   2   2   2   0   2   0   0   2   0   2   2   0   0   2   2   2   2   0   0   0   0   0   0   2   0   2   0   0   2   0   2   2   0   0   0   0   2   0   2   2   0   0   2   2   0   2   2   2   0   2   2   2   0   2   0   0   0   0   0   0   2   2   2   2   0   0   2
 MK-5-10                0   0   2   2   0   0   0   2   0   2   0   0   2   2   2   0   0   0   2   0   2   2   2   0   0   2   0   0   0   2   2   2   0   2   0   2   2   2   0   2   0   2   0   2   0   0   2   2   2   2   0   0   2   0   0   2   0   0   2   2   2   0   0   2   0   0   2   2   2   0   2   2   2   2   0   2   0   2   2   2   0   2   2   2   0   0   0   2   0   2   2   2   2   2   2   0   2   2   0   2   2   2   0   0   2   2   0   2   0   2   2   2   0   0   0   0   2   2   0   0   0   2   0   0   2   2   0   2   2   0   2   0   0   2   2   2   0   2   0   0   2   0   2   2   0   0   2   2   2   2   0   0   0   0   0   0   2   0   2   0   0   2   0   2   2   2   0   0   0   2   0   0   0   0   0   2   2   0   2   2   0   0   2   2   2   0   2   0   0   0   0   0   0   2   2   2   2   0   0   0
 MK-5-11                0   2   2   2   0   0   0   2   0   0   0   0   2   0   2   2   0   2   2   0   2   2   2   0   0   2   0   0   0   2   2   0   0   2   0   2   2   2   0   2   0   2   0   2   0   0   2   2   2   2   0   0   2   0   0   2   0   0   2   0   2   0   0   2   0   0   2   2   2   0   2   2   2   2   0   2   0   2   0   2   0   2   2   2   0   0   0   2   0   2   2   2   2   2   2   0   2   2   2   2   2   2   2   0   2   2   0   2   0   2   2   2   2   0   0   0   2   0   0   0   2   2   0   0   2   2   0   2   2   0   2   0   0   2   2   2   0   2   0   2   2   0   2   2   0   0   2   2   2   2   0   0   0   0   0   0   2   0   2   0   0   2   0   2   0   2   0   0   0   2   0   0   2   0   0   2   2   0   2   2   0   0   2   0   2   0   2   0   0   0   0   2   0   2   2   0   2   0   0   0
 MK-5-12                0   2   2   2   0   0   0   2   0   0   0   0   2   0   2   2   0   2   0   2   0   2   0   0   0   2   0   2   0   0   2   0   0   0   0   2   2   0   2   2   0   2   0   2   0   0   2   2   2   2   0   0   2   0   0   2   0   0   2   0   2   0   0   2   0   0   0   2   2   0   2   2   2   2   0   2   0   2   2   2   0   2   2   2   0   2   0   2   2   2   2   2   2   2   2   2   2   2   2   2   2   2   2   0   2   2   2   2   0   2   2   2   2   2   0   0   0   0   0   0   2   2   0   0   2   2   0   2   2   0   2   0   0   2   0   2   0   2   0   2   2   0   2   2   0   0   2   2   0   2   0   0   2   0   0   0   2   0   2   0   0   2   0   2   0   2   0   0   0   2   2   0   2   0   0   2   2   0   2   2   0   0   2   0   2   2   0   0   0   0   0   2   0   2   2   0   2   0   0   0
 MK-5-13                0   2   2   2   2   2   2   0   0   0   0   0   2   0   2   2   0   2   0   2   2   2   0   0   0   2   0   2   0   0   2   0   0   0   0   0   2   0   2   2   0   0   0   2   0   0   0   2   2   2   0   0   2   0   0   2   0   0   2   0   2   0   0   2   0   0   0   2   2   0   2   2   2   2   0   2   0   2   2   0   0   2   2   2   0   2   0   2   2   2   2   2   2   2   2   2   2   2   2   2   2   0   2   0   0   2   2   2   0   2   2   2   2   2   0   0   2   0   0   0   2   2   2   2   2   2   0   2   2   0   2   0   0   2   0   2   0   2   0   2   2   0   2   2   0   0   2   2   0   2   0   2   2   0   0   0   2   0   2   0   0   2   0   2   2   2   0   0   0   2   2   0   2   0   0   2   2   0   2   0   0   0   2   0   2   2   0   0   0   0   0   2   0   2   2   0   2   0   0   0
 MK-5-14                2   2   0   2   2   2   2   2   0   0   0   0   2   0   2   2   0   2   0   2   2   2   2   0   2   2   0   0   0   0   0   0   0   0   0   2   2   0   0   2   2   0   0   2   0   0   0   2   2   2   0   0   2   0   0   2   2   0   2   0   2   0   0   2   2   0   2   2   2   0   2   2   2   2   0   0   0   2   2   2   0   0   2   2   0   2   0   2   2   2   2   2   2   2   2   2   2   2   2   2   2   2   2   0   2   2   2   2   0   2   2   2   2   2   0   0   2   0   0   0   2   2   2   2   2   2   0   2   2   0   2   0   0   2   0   2   0   2   0   2   2   0   2   2   2   0   2   2   0   2   0   2   2   0   0   0   2   0   2   0   0   2   0   2   2   2   0   0   0   2   2   0   2   0   0   2   2   0   2   0   0   0   2   0   2   2   0   0   0   0   0   0   0   2   2   0   2   2   0   0
 MK-5-15                2   2   0   2   2   2   2   0   0   0   0   0   2   0   2   2   0   2   0   2   2   2   2   2   2   2   0   0   0   0   0   0   0   0   0   2   2   0   0   2   2   0   0   2   2   0   0   0   2   2   0   0   2   0   0   2   2   0   2   0   2   0   0   2   2   0   2   2   2   0   2   2   2   2   0   0   0   2   0   0   0   0   2   2   0   2   0   2   2   2   2   2   0   2   2   2   2   2   2   0   2   2   2   0   2   2   2   2   0   2   2   2   0   2   2   0   2   0   0   0   2   2   2   2   0   2   0   2   2   0   2   0   0   2   0   0   0   0   0   2   2   0   2   2   2   2   2   2   0   2   0   2   2   0   0   0   2   0   2   0   0   2   0   2   0   2   0   0   0   2   2   0   2   0   0   2   0   0   2   0   0   0   2   0   2   2   0   0   2   0   2   0   0   2   2   0   2   2   0   0
 MK-5-16                2   2   0   2   2   2   2   0   0   0   0   0   2   0   2   2   0   2   0   2   2   2   2   2   2   2   0   0   0   0   0   0   0   2   0   2   2   2   0   2   2   0   0   2   2   0   0   0   2   2   0   2   2   0   0   2   2   0   2   0   2   0   2   2   0   0   2   2   0   2   2   2   2   2   0   0   0   2   0   0   2   0   2   2   0   2   0   2   2   2   2   2   0   2   2   2   2   2   2   0   2   2   2   2   2   2   2   2   0   2   2   2   0   2   2   0   0   0   0   0   0   2   2   2   0   2   0   2   2   0   2   0   0   2   0   2   0   0   0   2   2   0   2   2   2   2   2   2   0   2   0   2   2   0   0   0   2   0   2   0   0   2   0   2   0   2   0   0   0   2   2   0   2   0   0   2   0   0   2   0   0   0   2   0   2   2   0   0   2   0   2   0   2   2   2   0   2   2   0   0
 MK-6-1                 0   2   0   2   2   2   0   2   2   0   2   0   0   0   0   2   0   0   0   2   2   2   0   2   0   0   2   2   0   2   0   0   2   0   2   0   0   2   0   2   0   2   0   0   2   2   2   2   2   2   2   2   0   0   2   0   0   2   2   2   0   2   0   0   0   2   2   0   0   2   0   2   0   2   2   2   2   0   2   0   2   0   0   0   0   0   0   2   2   2   2   0   0   2   0   0   2   2   0   0   2   0   2   2   0   2   2   2   0   0   2   2   2   0   0   0   0   0   0   0   0   2   2   2   2   2   2   2   0   2   0   0   2   0   2   0   0   0   2   2   0   0   2   0   0   0   0   0   0   2   2   0   0   0   2   0   0   2   2   2   2   2   0   2   2   2   0   0   0   0   2   2   2   2   2   0   2   2   0   2   0   0   2   2   0   0   0   0   2   0   0   0   2   0   2   0   0   2   2   2
 MK-6-2                 2   2   0   2   0   2   0   2   2   0   2   0   0   0   0   2   0   0   0   2   2   2   0   2   0   0   2   2   0   2   0   0   2   0   2   0   0   2   0   2   0   2   2   0   2   2   2   2   2   2   2   2   0   0   2   0   0   2   2   2   0   2   0   0   0   2   2   0   0   2   2   0   0   2   2   2   2   0   2   0   2   0   2   0   0   0   0   2   0   2   2   0   0   2   0   0   0   2   0   2   2   0   2   2   0   2   2   2   0   0   2   2   2   0   0   0   0   0   0   0   0   2   2   0   0   2   2   2   0   2   0   0   2   0   2   0   2   0   2   2   0   0   0   0   2   0   0   0   0   2   2   0   0   0   2   0   0   2   2   2   2   2   0   2   2   2   0   0   0   0   2   2   2   2   2   0   2   0   0   2   0   0   2   2   0   0   0   0   2   0   0   2   2   0   2   0   0   2   2   2
 MK-6-3                 2   2   0   2   0   2   0   2   2   0   2   0   0   0   0   2   0   0   0   2   2   2   0   0   0   0   2   2   0   2   0   0   2   0   2   0   0   2   0   2   0   2   2   0   2   0   2   2   2   2   2   2   0   2   2   0   0   2   2   2   0   2   0   0   2   2   2   0   0   2   2   0   0   2   2   0   2   0   2   0   2   0   2   2   0   0   0   2   0   2   2   0   0   2   0   0   0   2   0   2   2   0   0   2   0   2   2   2   0   0   2   2   2   0   0   0   0   0   0   0   0   2   2   0   0   2   2   0   0   2   0   0   2   0   2   0   2   0   2   2   0   0   0   0   2   0   0   0   0   2   2   0   0   0   2   0   0   2   2   0   2   2   2   2   2   0   2   0   0   0   2   2   0   2   2   0   2   2   0   2   0   0   2   2   0   0   0   0   2   0   0   2   2   0   0   0   0   2   2   2
 MK-6-4                 2   2   0   2   0   0   0   2   2   0   2   0   0   0   0   2   0   0   0   2   2   2   0   0   0   0   0   2   0   2   0   0   2   0   2   0   0   2   2   2   0   2   2   0   2   0   2   2   2   2   2   2   0   2   2   2   0   2   2   0   0   2   0   0   2   2   0   0   0   2   2   0   0   2   2   0   0   0   2   0   2   0   2   2   0   2   0   2   0   2   2   0   2   2   0   0   0   2   0   2   2   0   0   2   0   0   2   2   0   0   2   2   2   0   0   0   0   0   0   0   0   2   0   0   0   2   2   0   0   2   0   0   2   0   2   0   2   0   0   2   0   0   0   0   2   0   0   0   0   2   2   0   0   0   2   0   0   2   2   0   2   2   2   2   2   0   2   0   0   0   2   2   2   2   2   0   2   0   0   2   0   0   2   2   0   2   0   0   2   0   0   2   2   0   0   0   0   0   0   2
 MK-6-5                 2   2   0   2   0   2   0   2   2   0   2   0   0   0   0   2   0   0   0   2   2   2   0   2   0   0   0   2   0   2   0   0   2   0   2   0   0   2   2   2   0   0   2   0   2   0   2   2   2   2   2   2   2   2   2   2   0   2   0   0   2   2   0   2   2   2   0   0   2   2   2   0   0   0   2   0   0   0   2   0   2   0   2   2   0   0   0   2   0   2   2   2   2   0   0   0   0   2   0   2   2   0   0   2   0   0   2   2   0   0   2   2   2   0   0   2   0   0   0   0   0   2   2   2   0   2   2   0   0   2   0   0   2   0   2   0   2   0   0   2   0   0   0   0   0   0   0   0   0   2   2   0   2   0   2   0   0   2   2   0   2   2   0   2   2   0   2   0   0   0   2   2   0   2   2   0   2   0   0   2   0   0   2   2   0   2   0   0   2   0   0   2   2   0   0   0   0   0   0   2
 MK-6-6                 2   2   0   2   0   2   0   0   2   0   2   0   0   0   0   2   2   0   0   2   2   2   0   2   0   0   0   2   0   0   0   0   2   0   0   0   0   2   2   2   0   0   2   0   2   0   2   2   2   2   2   2   2   2   2   2   0   2   2   0   2   2   0   2   2   2   0   0   2   2   2   0   0   0   2   0   0   0   2   0   2   0   2   2   0   0   2   2   2   2   2   2   2   0   0   0   0   2   0   2   0   0   0   2   0   0   0   0   0   0   2   2   2   0   0   2   0   2   0   2   0   2   2   2   0   2   2   0   0   2   0   0   2   0   2   0   2   0   0   2   0   0   0   0   0   0   0   0   2   2   2   0   2   0   2   0   0   2   2   0   2   2   0   2   2   0   2   0   0   0   2   2   0   2   2   0   2   0   0   2   0   0   2   2   0   0   0   0   2   0   0   2   2   0   0   0   0   2   0   2
 MK-6-7                 2   2   0   2   0   2   0   0   2   0   2   0   0   0   0   2   2   0   0   2   2   2   0   2   0   0   0   2   0   2   0   0   2   0   0   0   0   2   0   2   0   0   2   0   2   0   2   2   0   2   2   2   2   2   2   2   2   2   2   2   2   2   0   2   2   2   0   0   2   2   2   0   0   0   2   0   0   2   2   0   2   0   2   2   0   0   2   2   2   2   2   2   2   2   0   0   0   2   0   2   0   0   0   2   0   0   0   0   0   0   2   2   2   0   0   2   0   2   0   2   0   2   2   2   2   2   2   0   0   2   0   2   2   0   2   0   2   0   0   2   0   0   0   0   2   0   0   0   2   2   0   2   2   2   2   0   0   2   2   0   2   2   0   2   2   0   2   0   2   0   2   0   0   2   2   0   2   0   0   2   0   0   2   2   2   0   0   0   2   0   0   2   2   0   0   0   0   2   0   2
 MK-6-8                 2   2   0   2   0   2   0   0   2   2   2   0   2   2   0   2   2   0   0   2   2   2   0   2   0   0   0   2   0   2   0   0   2   0   0   0   0   2   2   2   0   0   2   0   2   0   2   2   0   2   2   2   2   2   2   2   2   2   2   2   2   0   0   0   2   2   0   0   2   2   2   0   0   0   2   0   2   2   2   0   2   0   2   2   0   0   2   2   2   2   2   2   2   2   0   2   2   2   0   2   0   0   2   2   0   2   0   0   0   0   2   2   2   0   0   2   0   2   0   0   0   2   2   2   2   2   2   0   0   0   2   2   2   0   2   0   2   0   0   2   0   0   0   0   2   2   0   0   2   2   0   2   0   2   2   0   0   2   2   2   2   2   0   2   2   0   2   0   2   0   2   0   0   2   2   0   2   0   0   2   0   0   2   2   2   0   0   0   2   0   0   2   0   0   2   0   0   0   0   2
 MK-6-9                 2   2   0   2   0   2   0   0   2   2   2   0   2   2   0   2   2   0   0   2   2   2   0   2   0   0   0   2   0   2   0   0   2   0   0   0   0   0   2   2   0   0   2   0   2   0   2   2   0   2   2   2   2   2   2   2   0   2   2   2   2   2   0   0   2   2   2   0   2   2   2   0   2   0   2   0   2   2   2   2   2   0   2   2   0   0   2   2   2   2   2   2   0   2   0   2   0   2   2   2   0   0   2   2   0   2   0   0   0   0   2   2   2   0   0   0   0   2   0   0   0   2   2   2   2   2   0   0   0   0   2   2   2   0   2   0   2   0   0   2   0   0   0   0   2   0   0   0   2   2   0   2   0   2   2   0   2   2   2   0   2   2   0   2   2   0   2   0   2   0   2   0   0   2   2   0   2   0   0   2   0   0   2   2   2   0   0   2   2   2   0   2   0   2   2   0   0   0   0   2
 MK-6-10                2   2   0   2   2   2   0   0   2   2   2   0   2   2   0   2   2   0   0   2   2   0   0   2   2   0   0   2   0   2   0   0   2   0   0   0   0   0   0   2   0   0   2   0   2   0   2   2   0   2   2   2   2   2   2   2   0   2   2   2   2   2   0   0   2   2   2   0   2   2   2   0   2   0   2   0   2   2   2   2   0   0   2   2   0   0   2   2   2   2   2   2   0   2   0   2   0   2   2   2   0   0   2   2   0   2   0   0   0   0   2   2   2   0   0   0   0   2   0   0   0   2   2   2   2   2   0   2   2   0   2   2   2   0   2   0   0   0   0   2   0   0   0   0   2   0   0   0   2   2   0   2   0   2   2   0   2   2   2   2   2   0   0   2   2   0   0   0   2   0   2   2   0   2   2   0   2   0   0   2   0   0   2   2   2   0   0   2   2   2   0   2   0   2   2   0   0   0   0   2
 MK-6-11                2   2   0   2   2   2   0   0   2   2   2   0   2   2   0   2   0   2   0   2   2   0   0   2   2   0   0   0   0   2   0   0   2   0   0   0   0   0   0   2   0   0   2   0   2   0   2   2   0   2   2   2   2   2   2   2   0   2   2   2   2   2   0   0   2   2   2   0   2   2   2   0   2   0   2   0   2   2   2   2   0   0   2   2   0   0   2   2   0   2   2   2   0   2   0   2   0   2   0   2   0   0   2   2   0   2   0   0   0   0   2   2   2   0   0   0   0   2   0   0   0   2   2   2   2   2   0   2   2   0   2   2   2   0   2   0   0   0   0   2   0   0   0   0   2   0   0   0   2   2   0   2   0   2   2   0   2   2   2   2   2   0   2   2   2   0   0   0   2   0   2   2   0   0   2   0   2   0   0   2   0   2   2   2   2   0   0   2   2   2   0   2   0   2   2   0   0   0   0   2
 MK-6-12                2   2   0   2   2   2   0   0   2   0   2   0   2   2   0   2   0   2   0   2   2   0   0   2   2   0   0   0   0   0   0   0   2   0   0   0   0   0   0   2   2   0   2   0   2   0   2   2   0   2   0   2   2   2   0   2   0   2   2   2   2   0   0   2   2   2   2   0   2   2   2   0   0   0   2   0   0   2   2   2   0   2   2   2   0   0   2   2   0   2   2   2   0   2   0   2   0   2   2   2   0   2   2   2   0   2   0   0   0   0   2   2   2   0   0   0   0   2   0   0   0   2   2   2   0   2   0   2   0   0   2   2   2   2   2   0   0   0   2   2   0   0   0   0   2   0   2   0   2   2   0   2   0   2   2   0   0   2   2   2   2   0   2   2   2   0   0   0   2   2   2   2   0   0   2   0   2   0   0   2   0   2   2   2   0   0   0   2   2   2   0   0   0   2   2   0   2   0   0   2
 MK-6-13                2   2   0   2   2   2   0   0   2   0   2   0   2   2   0   2   2   2   0   2   2   2   2   2   2   0   0   0   2   0   0   0   2   0   0   2   0   0   0   2   0   0   2   0   2   2   0   2   0   0   0   2   2   2   0   2   2   2   2   2   2   0   0   2   2   2   2   0   2   2   2   0   0   0   2   0   0   2   2   2   0   0   2   2   0   2   2   2   0   2   2   2   0   2   0   0   2   2   2   2   0   2   2   2   0   2   0   0   0   0   2   2   2   2   0   0   0   2   0   0   0   2   2   2   2   2   0   2   2   0   2   2   2   2   0   0   0   0   2   2   2   0   0   0   2   0   2   0   2   0   0   2   0   2   2   0   0   2   2   2   2   0   2   2   2   0   0   0   2   2   2   2   0   0   2   2   2   0   0   2   0   2   2   2   0   0   0   2   2   2   0   0   0   2   2   0   2   0   2   2
 MK-6-14                2   2   0   2   2   0   0   2   2   0   2   0   2   2   0   2   2   2   0   2   2   2   2   2   2   0   0   0   2   0   0   0   2   0   0   2   0   0   0   2   0   0   2   2   2   2   0   2   0   0   2   2   2   2   0   0   2   2   2   2   2   0   0   2   2   2   0   0   2   2   2   0   0   0   2   2   0   2   2   2   0   0   2   2   0   0   2   2   0   2   2   2   0   0   0   0   2   2   2   2   0   2   2   2   0   2   0   0   0   0   0   2   2   2   0   0   0   2   0   0   0   2   2   2   2   2   0   2   2   0   2   2   2   2   0   2   0   2   2   2   0   0   0   0   2   0   2   0   0   0   0   2   0   2   2   0   0   2   2   2   2   2   2   2   2   0   0   0   2   2   2   2   0   0   2   2   2   0   0   2   0   2   2   2   0   0   0   0   0   2   0   0   0   2   0   0   2   2   2   2
 MK-6-15                2   2   0   2   2   2   0   2   2   0   2   0   2   2   0   2   2   2   0   2   0   2   2   2   2   0   0   0   2   0   0   0   2   0   0   2   2   0   0   2   0   0   2   2   2   2   0   2   0   0   2   2   2   2   0   0   2   2   2   2   2   0   0   2   2   2   0   2   2   2   2   0   0   0   2   2   0   2   2   2   0   0   2   2   0   0   2   2   0   2   2   2   0   0   2   0   2   2   2   2   0   2   2   2   0   2   0   0   2   0   0   2   2   2   0   0   0   2   0   0   0   2   2   2   2   2   0   2   2   0   2   2   2   2   0   2   0   2   0   2   0   0   0   0   2   2   2   0   0   0   0   2   0   2   2   0   0   2   2   2   2   2   2   2   2   0   0   0   2   2   0   2   0   0   2   2   2   0   0   2   0   2   2   2   0   0   0   0   0   2   0   0   0   2   2   0   2   2   2   2
 MK-6-16                0   2   0   0   2   2   0   0   2   0   2   0   2   2   0   2   2   2   0   2   0   2   2   2   2   0   0   0   2   0   0   0   2   0   0   2   2   0   0   2   0   0   2   2   2   2   0   0   0   0   2   2   2   2   0   0   2   0   2   2   2   0   0   2   2   2   0   2   2   2   2   0   0   2   2   2   0   2   2   2   0   0   2   2   0   0   2   2   2   2   2   2   0   0   0   0   2   2   2   2   0   2   2   2   0   2   0   0   2   0   0   2   2   2   0   0   0   2   0   2   0   2   2   2   2   2   0   2   2   0   2   0   2   2   2   0   0   2   0   2   0   0   0   0   2   2   2   0   0   0   0   0   0   2   2   2   0   2   2   2   2   2   2   2   2   0   0   0   2   2   0   2   0   0   0   2   2   0   0   2   0   2   2   2   0   0   0   0   0   2   0   0   2   2   2   2   2   0   2   2
 
!****************************************** Phenotypic Data **********************************************************
!-100.0 is resevred for missing phenotype
SimulatedTrait1        16.1537   16.0311   16.6136   16.3272   14.6111   15.9392   13.8010   16.0685   15.2805   14.0307   15.5134   14.8206   14.8539   13.5570   16.1742   15.1274   16.2308   13.7249   14.7524   14.2725   16.0178   15.1187   16.0394   16.5397   13.9508   14.6066   14.2301   16.3698   13.5269   14.0616   16.1312   15.9452   14.5080   16.6809   14.9678   15.8079   16.1530   13.7923   16.3428   13.6888   14.4335   16.3247   16.1375   13.7219   16.6784   15.9651   16.6029   15.2631   13.6450   13.5070   13.7806   14.1353   13.5328   15.2381   14.3590   13.0283   15.8608   14.1039   14.4992   15.4117   14.5951   13.3912   15.7555   14.0030   14.8269   14.8086   16.0832   15.0844   14.0764   15.7633   16.9106   14.2252   15.0111   15.8932   15.4517   14.4682   15.9971   13.4544   13.9068   15.3920   13.2296   13.6262   13.2903   14.7854   14.0648   14.6221   14.9251   15.2081   13.9837   16.4593   14.7541   14.4502   16.4958   15.7201   15.8608   16.0724   15.9796   14.3573   15.0773   14.6774   15.9840   14.7971   14.1229   15.0954   12.8620   13.3885   16.3228   13.6764   15.9021   16.7189   13.6744   14.1691   14.6264   16.5624   16.2370   15.5331   13.7266   14.6589   13.2237   15.8665   15.3945   14.9024   16.7062   15.7791   14.3103   15.7963   13.3314   15.8756   14.8644   15.0041   13.2505   15.9350   14.7342   13.3215   15.7950   13.9583   15.4385   15.5892   14.1179   13.7630   14.3989   13.8891   14.1197   15.6380   14.4847   15.7074   16.1365   13.9961   14.8142   15.8402   13.7868   14.4001   15.8456   15.4561   15.5875   16.0610   14.4934   14.5590   16.9283   14.4864   16.4445   14.7298   16.4068   14.1872   14.0917   14.3556   15.5998   15.9154   15.6474   13.5323   16.3170   14.6803   15.9397   14.4324   16.1056   14.2196   13.5570   16.3318   14.3452   14.7385   13.9883   16.0239   14.3819   15.0813   16.7490   16.4301   13.9136   15.7422   15.9547   15.9984   13.8858   14.5997   13.9196   13.7034   14.0360   16.6077   16.0969   14.8004   13.4694   15.4672
SimulatedTrait2         9.8388    9.3623    9.3658    9.0708   10.9159    9.5416   10.3651    9.1878    9.5865   10.6420    9.7725    9.7555    9.6916   10.3548    9.4592    9.6021    9.9698   10.8417   10.3642   10.4388    9.8232   10.3298    9.1913    9.7805   10.4751   10.6591    9.4746    8.9500   10.4048   10.3680    9.3641    9.7198   10.2749    9.7941   10.3092    9.4748    9.9050   10.4563    9.4870   10.5958   10.7367   10.2218    9.5783   10.5793    9.6481    9.2608    9.1691    9.9069   10.8744   10.2276   10.4817   10.6247   10.5979    9.9034   10.8122   11.0875    9.5082   10.4734   10.5083    9.6093   10.5317   10.6545    9.9483   10.3935   10.4702    9.8408    9.1844    9.2602   10.3489    9.5158   10.1516   10.5346   10.7427    9.6737    9.0415   10.5316    9.5853   10.6043   10.2752    9.4611   10.4528   10.2649   11.0787   10.2483   10.4456   10.5999    9.5488    9.3749   10.2866    9.8050    9.8667   10.8340    9.5827    9.8037    9.2557    9.2817    9.2978   10.8838    9.6553   10.0596    9.7260    9.4456   10.2161    9.3867   10.1734   10.3291    9.4339   10.2825    9.4363    9.5431    9.9550   10.8887   10.8362    9.5008    9.8978    9.6658   10.8534   10.2849   10.1861    9.0968    9.1901   10.5309    9.7508    9.6618    9.3010    8.8630   10.8199    9.6634   10.3897    9.7927   10.4285    9.9183   10.4617   10.5646    9.1596   10.8179    9.5715    9.6018   10.4506   10.7711   10.2448   11.3643   10.5176    9.5225   10.9039    9.2227    9.7076   10.1477    9.8902    9.4914   10.7357    9.3877    9.4793    9.3501    9.2169    9.5374   10.4313   10.8624    9.6727   10.6177    9.2239   10.2797    9.2816   10.7253   10.3455   10.7162    9.5220    9.7890    9.3056   10.5429    9.7349   10.3386    9.3166   10.0022    9.7741   10.5697   10.6463    9.4449   10.3879   10.2860   10.5058    9.2728   10.5045    9.6430    9.1504    9.4737   10.9822    9.3933    9.1166    9.3657   10.1920   10.7003   10.3997   10.7394   10.1946    9.0592    9.2976   10.5526   10.5727    9.6174
 
