# Supplementary material for: Inclusive Composite Interval Mapping of QTL by Environment Interactions in Biparental Populations
Source: PLoS One. 2015 Jul 10;10(7):e0132414. doi: 10.1371/journal.pone.0132414 (PMC4498613; doi:10.1371/journal.pone.0132414)
Supplement: S6 File — (ZIP) [file pone.0132414.s006.zip › H=0.8/L1/run_00022.met]

!**********************Note: lines staring with "!" are remarks and will be ignored in the program********************
!*********************************General Information**********************************
!Assuming F1 = P1 x P2, populations available in QTL IciMapping are: 
!  1, P1BC1F1 = P1 x F1, the first backcrossing where P1 is used as the recurrent parent;
!  2, P2BC1F1 = P2 x F1, the first backcrossing where P2 is used as the recurrent parent;
!  3, F1DH, F1-derived doubled haploids; 
!  4, RIL or F1RIL, recombination inbred lines through the repeated selfing of F1;
!  5, P1BC1RIL, recombination inbred lines through the repeated selfing of P1BC1F1;
!  6, P2BC1RIL, recombination inbred lines through the repeated selfing of P2BC1F1;
!  7, F2, the selfing generation of F1;
!  8, F3, the selfing generation of F2;
!  9, P1BC2F1, the second backcrossing where P1 is used as the recurrent parent; 
! 10, P2BC2F1, the second backcrossing where P2 is used as the recurrent parent;
! 11, P1BC2RIL, recombination inred lines through the repeated selfing of P1BC2F1; 
! 12, P2BC2RIL, recombination inred lines through the repeated selfing of P2BC2F1; 
! 13, P1BC1F2, the selfing generation of P1BC1F1; 
! 14, P2BC1F2, the selfing generation of P2BC1F1; 
! 15, P1BC2F2, the selfing generation of P1BC2F1; 
! 16, P2BC2F2, the selfing generation of P2BC2F1; 
! 17, P1BC1DH, P1BC1F1-derived doubled haploids; 
! 18, P2BC1DH, P2BC1F1-derived doubled haploids; 
! 19, P1BC2DH, P1BC2F1-derived doubled haploids; 
! 20, P2BC2DH, P2BC2F1-derived doubled haploids; 
   3      !Mapping Population (see remarks above)
   2      !Mapping Function (1 for Kosambi; 2 for Haldane; 3 for Morgan)
   2      !Marker Space Type (1 for intervals; 2 for positions)
   1      !Marker Space Unit(1 for centiMorgans; 2 for Morgan)
   6      !Number of Chromosomes (or Linkage Groups)
 200      !Size of the mapping population
   2      !Number of environments
 
!***************************************** Chromosomes and Linkage Maps **********************************************
!Chromosome                 NumMarkers
-CH1                        16
-CH2                        16
-CH3                        16
-CH4                        16
-CH5                        16
-CH6                        16
!Linkage map (Marker name followed by position or the interval length)
 MK-1-1                1     0.000
 MK-1-2                1    10.000
 MK-1-3                1    20.000
 MK-1-4                1    30.000
 MK-1-5                1    40.000
 MK-1-6                1    50.000
 MK-1-7                1    60.000
 MK-1-8                1    70.000
 MK-1-9                1    80.000
 MK-1-10               1    90.000
 MK-1-11               1   100.000
 MK-1-12               1   110.000
 MK-1-13               1   120.000
 MK-1-14               1   130.000
 MK-1-15               1   140.000
 MK-1-16               1   150.000
 MK-2-1                2     0.000
 MK-2-2                2    10.000
 MK-2-3                2    20.000
 MK-2-4                2    30.000
 MK-2-5                2    40.000
 MK-2-6                2    50.000
 MK-2-7                2    60.000
 MK-2-8                2    70.000
 MK-2-9                2    80.000
 MK-2-10               2    90.000
 MK-2-11               2   100.000
 MK-2-12               2   110.000
 MK-2-13               2   120.000
 MK-2-14               2   130.000
 MK-2-15               2   140.000
 MK-2-16               2   150.000
 MK-3-1                3     0.000
 MK-3-2                3    10.000
 MK-3-3                3    20.000
 MK-3-4                3    30.000
 MK-3-5                3    40.000
 MK-3-6                3    50.000
 MK-3-7                3    60.000
 MK-3-8                3    70.000
 MK-3-9                3    80.000
 MK-3-10               3    90.000
 MK-3-11               3   100.000
 MK-3-12               3   110.000
 MK-3-13               3   120.000
 MK-3-14               3   130.000
 MK-3-15               3   140.000
 MK-3-16               3   150.000
 MK-4-1                4     0.000
 MK-4-2                4    10.000
 MK-4-3                4    20.000
 MK-4-4                4    30.000
 MK-4-5                4    40.000
 MK-4-6                4    50.000
 MK-4-7                4    60.000
 MK-4-8                4    70.000
 MK-4-9                4    80.000
 MK-4-10               4    90.000
 MK-4-11               4   100.000
 MK-4-12               4   110.000
 MK-4-13               4   120.000
 MK-4-14               4   130.000
 MK-4-15               4   140.000
 MK-4-16               4   150.000
 MK-5-1                5     0.000
 MK-5-2                5    10.000
 MK-5-3                5    20.000
 MK-5-4                5    30.000
 MK-5-5                5    40.000
 MK-5-6                5    50.000
 MK-5-7                5    60.000
 MK-5-8                5    70.000
 MK-5-9                5    80.000
 MK-5-10               5    90.000
 MK-5-11               5   100.000
 MK-5-12               5   110.000
 MK-5-13               5   120.000
 MK-5-14               5   130.000
 MK-5-15               5   140.000
 MK-5-16               5   150.000
 MK-6-1                6     0.000
 MK-6-2                6    10.000
 MK-6-3                6    20.000
 MK-6-4                6    30.000
 MK-6-5                6    40.000
 MK-6-6                6    50.000
 MK-6-7                6    60.000
 MK-6-8                6    70.000
 MK-6-9                6    80.000
 MK-6-10               6    90.000
 MK-6-11               6   100.000
 MK-6-12               6   110.000
 MK-6-13               6   120.000
 MK-6-14               6   130.000
 MK-6-15               6   140.000
 MK-6-16               6   150.000
!*********************************** Marker Types ********************************************************************
!Co-dominant marker: When heterozygote F1 is present, P1 is coded as 2, F1 is coded as 1, and P2 is coded as 0; Otherwise, P1 is coded as 2, and P2 is coded as 0. 
!Dominant marker: When heterozygote F1 is present, P1 and F1 are coded as 12, and P2 is coded as 0; Otherwise, P1 is coded as 2, and P2 is coded as 0.  
!Recessive markers: When heterozygote F1 is present, P1 is coded as 2, and F1 and P2 are coded as 10; Otherwise, P1 is coded as 2, and P2 is coded as 0. 
!Missing marker is coded as -1. 
 MK-1-1                 0   0   0   0   2   0   2   0   0   2   2   2   2   0   0   0   2   0   2   2   2   2   0   0   0   2   2   0   2   2   2   0   2   2   2   2   0   0   0   2   0   2   2   2   2   2   0   2   0   0   0   0   2   0   2   2   2   0   2   2   0   0   0   0   2   2   0   2   2   2   2   0   0   2   2   0   0   0   2   0   0   0   0   0   2   0   2   0   2   2   0   0   2   0   2   2   2   2   2   0   0   2   2   0   0   2   0   0   2   2   2   0   0   0   0   2   2   2   0   2   0   0   2   0   2   0   0   0   2   0   2   0   2   2   2   2   2   2   0   0   2   0   2   0   0   0   0   0   2   0   0   2   2   0   2   0   2   2   0   0   0   2   2   0   2   2   0   0   2   0   0   2   0   2   2   0   0   0   2   0   2   0   2   0   2   0   2   2   0   0   2   2   0   0   0   2   2   0   0   0
 MK-1-2                 0   0   0   0   2   0   2   0   0   2   2   0   2   0   0   0   2   2   0   2   2   2   0   0   0   2   2   2   2   2   2   0   2   2   2   2   0   0   0   0   0   2   2   2   2   2   0   2   2   0   0   0   2   0   2   0   2   0   2   2   0   0   0   0   2   2   0   2   2   2   0   0   0   2   2   0   2   0   2   0   0   0   0   2   2   0   2   0   0   2   0   2   2   0   2   2   2   2   2   0   0   2   0   0   0   2   0   0   0   2   0   0   0   0   0   2   2   2   0   2   0   2   2   2   2   0   0   0   0   0   2   0   2   2   0   2   2   2   0   0   2   0   2   0   0   0   0   0   2   0   0   2   0   0   2   2   2   2   0   0   0   2   2   0   2   2   2   0   2   0   0   2   0   2   2   0   0   0   2   0   2   0   2   0   2   2   2   2   0   0   2   2   0   0   2   0   2   0   2   0
 MK-1-3                 0   0   0   0   2   0   2   0   0   2   2   2   2   0   0   0   2   2   2   2   2   2   0   0   0   2   2   0   2   2   2   0   2   0   2   2   0   0   0   0   2   2   0   2   2   2   0   2   2   0   0   0   2   0   2   2   2   2   2   2   0   0   0   0   2   2   0   0   2   2   0   0   0   2   2   0   2   0   0   0   2   0   0   2   2   0   2   0   2   2   2   2   2   0   2   2   2   2   2   0   0   2   0   0   0   2   0   0   0   2   2   0   2   0   0   2   2   2   2   2   0   2   2   2   2   0   0   0   0   0   2   0   2   2   0   2   2   0   0   0   2   0   2   0   0   0   0   0   2   0   0   2   0   0   2   2   2   2   0   0   0   2   0   0   2   2   2   0   2   0   0   2   0   2   2   0   0   0   2   2   2   0   0   2   2   2   2   2   0   0   2   2   0   2   0   0   2   0   2   0
 MK-1-4                 0   0   0   0   2   2   2   0   2   2   2   2   2   0   0   2   2   2   2   2   2   2   0   0   0   2   2   0   2   2   2   0   2   2   2   2   0   0   0   2   2   2   0   2   2   0   0   2   2   2   0   0   2   0   2   2   2   2   2   2   2   0   0   0   2   2   0   0   2   2   0   0   0   2   2   0   2   0   0   0   2   0   0   2   2   0   2   0   2   2   2   2   2   0   2   2   2   2   2   0   0   0   0   0   0   2   0   0   0   2   2   0   2   0   0   2   2   2   2   2   0   2   2   2   0   0   0   0   0   0   2   0   2   2   0   2   2   0   0   0   2   0   2   0   0   2   0   0   2   0   0   2   0   0   0   2   0   2   0   0   0   0   0   0   2   0   2   0   2   0   2   2   0   2   2   0   2   2   2   2   2   0   0   2   0   2   2   2   0   0   2   2   0   2   0   0   2   0   2   0
 MK-1-5                 0   0   0   0   2   2   2   0   2   2   2   2   2   0   0   2   2   2   2   2   2   2   0   0   0   2   0   0   2   2   2   0   2   0   2   2   0   0   0   2   2   2   0   0   2   0   2   2   0   2   0   0   2   0   0   2   2   2   2   2   2   0   2   0   2   2   0   0   2   2   0   0   0   2   2   0   2   0   0   0   2   0   0   2   2   0   2   0   0   2   2   2   2   0   2   2   2   2   2   0   0   0   0   0   2   2   0   0   0   0   2   0   0   0   2   2   2   2   2   2   0   2   2   2   0   0   2   0   0   0   0   2   2   2   0   2   2   0   0   0   2   0   2   0   0   2   0   0   0   0   0   0   0   0   0   2   0   2   0   0   0   0   0   0   2   0   0   0   2   2   2   2   0   2   2   0   2   2   2   0   2   0   0   2   0   2   2   0   0   0   2   2   0   2   2   2   2   0   2   0
 MK-1-6                 0   0   0   0   2   2   2   0   2   2   2   2   2   0   0   0   2   2   2   2   2   2   0   2   0   2   0   0   2   2   2   0   2   0   2   2   0   0   0   2   2   2   0   0   2   0   2   2   0   2   0   0   2   0   0   2   2   2   2   2   2   0   2   2   0   2   0   0   2   2   0   0   0   2   2   0   2   0   0   0   2   0   0   2   2   0   2   0   0   2   2   2   2   2   2   2   2   2   2   0   0   0   2   0   2   2   0   0   0   0   2   0   0   0   2   2   2   2   2   2   0   2   2   2   0   0   2   0   0   0   0   0   2   2   0   2   2   0   0   0   2   2   2   0   2   2   0   0   0   0   0   0   0   2   0   2   0   2   0   0   0   0   0   0   2   0   2   0   2   0   2   2   0   2   2   0   2   0   0   0   2   0   0   2   2   2   2   0   0   0   0   2   0   2   2   2   2   0   2   0
 MK-1-7                 0   0   0   0   2   2   2   0   2   2   2   0   2   2   0   0   0   2   2   2   2   2   0   2   0   2   0   2   2   2   2   0   2   0   2   2   0   0   0   2   2   2   2   0   0   2   2   2   2   2   0   2   0   2   0   2   2   0   2   2   2   0   2   2   0   2   0   0   2   2   0   0   0   2   0   0   2   0   0   2   2   0   0   2   2   0   2   0   0   2   2   2   2   2   2   2   2   2   2   0   0   0   2   0   2   2   0   0   2   0   2   0   0   0   2   2   2   0   2   2   0   2   2   2   2   0   2   0   0   0   0   2   2   2   0   2   2   0   0   0   2   2   2   0   2   2   0   0   0   0   0   0   0   2   0   2   0   2   0   2   0   0   2   2   2   0   0   0   2   2   2   2   0   2   2   0   2   0   0   0   2   0   0   2   2   2   2   0   0   0   0   2   0   2   2   2   2   0   2   0
 MK-1-8                 0   0   0   0   2   2   2   0   2   0   2   2   2   2   2   0   0   2   2   2   2   2   0   2   0   2   0   0   0   0   2   0   2   0   2   2   2   0   0   2   2   2   2   0   0   0   2   2   2   2   0   2   0   0   0   2   2   0   2   2   0   0   2   2   0   2   0   0   2   2   0   0   0   2   0   2   2   0   0   2   2   0   0   2   2   0   2   0   0   0   2   2   2   2   2   2   2   2   2   0   0   2   2   0   2   2   0   0   2   2   2   2   0   0   2   2   2   0   2   2   0   2   2   2   2   0   2   0   0   0   0   2   2   2   0   2   2   0   0   0   2   2   2   0   2   2   0   0   0   0   0   0   0   2   0   2   0   2   0   2   0   0   2   2   2   0   0   0   2   2   2   2   0   2   2   0   2   0   0   0   2   0   0   2   2   2   2   2   0   0   0   2   0   2   2   0   2   0   2   0
 MK-1-9                 2   0   0   0   2   2   2   0   2   0   2   2   2   2   2   2   0   2   2   2   2   2   0   2   0   0   0   0   0   0   2   0   2   0   2   2   2   0   0   2   2   2   2   0   0   0   2   2   2   2   0   2   0   0   0   2   0   0   2   2   0   0   2   2   0   2   0   0   2   2   0   2   0   2   0   2   2   0   0   2   2   0   0   2   2   0   0   2   0   0   2   2   2   2   2   2   2   2   2   0   0   2   0   0   2   2   0   0   2   2   0   2   0   0   2   2   0   2   2   2   0   2   2   2   2   0   2   0   0   0   2   2   2   0   0   2   2   0   0   0   2   2   2   2   2   2   0   0   0   0   0   0   0   2   0   2   0   2   0   2   0   0   2   2   2   0   0   0   2   2   2   2   0   2   2   0   2   0   0   2   2   0   0   2   2   2   2   2   0   0   0   2   0   2   2   0   2   0   2   0
 MK-1-10                2   0   2   0   0   2   2   0   2   0   2   2   2   2   2   2   0   2   2   2   2   2   0   2   0   0   0   0   0   0   2   0   2   0   2   2   2   0   0   2   2   2   2   0   0   0   2   2   2   2   0   2   0   2   0   2   0   0   2   2   0   0   2   2   0   2   0   0   0   2   0   2   2   2   0   2   2   0   0   2   2   0   0   2   2   0   0   2   0   0   2   2   2   2   2   0   0   2   2   0   2   2   0   0   2   2   2   0   2   2   0   2   0   0   2   2   0   2   2   2   0   2   2   2   2   0   2   0   0   0   2   2   0   0   0   2   0   0   0   0   2   2   0   2   2   2   0   0   0   0   0   0   0   2   0   2   0   2   0   2   0   0   2   2   2   0   0   0   2   2   2   2   0   2   0   0   2   0   0   2   2   0   0   2   2   2   2   2   0   2   0   2   0   2   2   0   2   0   2   0
 MK-1-11                2   0   2   0   0   2   2   0   2   0   0   2   2   2   2   0   0   2   2   2   2   2   0   2   0   0   0   0   0   0   2   0   2   0   2   2   0   0   0   2   0   2   2   0   0   0   2   2   0   2   2   2   0   2   2   2   0   0   2   2   2   2   2   2   0   2   2   0   0   2   0   2   2   2   2   0   2   0   0   2   2   0   0   2   2   0   0   2   0   0   2   2   0   0   2   0   2   2   2   0   0   2   0   0   2   2   2   0   2   2   0   2   0   0   2   2   0   0   2   2   0   2   2   2   2   0   2   0   2   0   2   2   0   0   0   2   0   0   0   0   2   0   2   2   2   2   0   0   0   0   0   0   0   2   0   0   0   2   0   2   0   0   2   2   2   0   0   0   2   2   2   2   0   2   0   0   2   0   0   2   2   2   2   2   2   2   2   2   0   0   0   0   0   2   2   0   2   0   2   0
 MK-1-12                2   0   2   0   0   2   2   2   2   0   0   2   2   2   2   0   0   2   2   0   2   2   0   2   0   0   0   0   0   0   2   0   2   0   2   2   0   0   0   0   0   2   2   0   0   0   2   2   0   2   2   2   0   2   2   2   0   0   2   2   2   2   2   2   0   2   2   0   0   2   0   2   2   2   2   0   2   0   0   2   0   0   0   2   2   0   0   0   0   0   2   0   0   0   2   0   2   2   2   0   0   2   0   0   2   2   2   0   2   2   0   2   2   0   2   2   0   0   2   2   0   2   2   0   2   0   2   0   2   0   2   2   0   2   0   2   0   0   0   0   2   0   2   2   2   2   0   0   0   0   0   0   0   2   0   0   0   2   0   2   0   0   2   2   2   2   0   0   2   2   2   0   0   2   0   0   2   0   0   0   2   2   2   2   2   2   2   2   0   0   0   0   0   2   2   0   2   0   2   0
 MK-1-13                2   0   2   2   0   2   2   2   2   0   2   2   2   2   2   0   0   2   2   0   2   2   0   2   0   0   0   0   0   0   2   0   2   0   2   2   0   0   0   2   0   2   2   0   0   0   2   2   0   2   2   2   0   2   2   2   0   0   2   2   2   2   2   2   0   2   2   0   2   2   0   2   2   2   2   0   2   0   0   2   0   2   0   2   2   0   0   0   0   0   2   0   0   0   2   0   2   2   2   0   0   2   0   0   2   2   2   0   2   2   0   0   2   0   2   0   2   0   0   2   0   2   2   0   2   0   2   0   2   0   2   2   0   2   0   2   0   0   0   2   2   0   0   2   2   2   0   0   0   0   0   0   2   0   0   0   0   2   0   2   2   0   0   2   2   2   0   0   2   2   2   0   0   0   0   0   2   0   0   0   2   2   2   2   0   2   2   2   0   0   2   0   0   2   2   0   2   0   2   0
 MK-1-14                2   0   2   2   0   2   2   2   2   0   2   2   2   2   2   0   0   2   2   0   0   2   0   2   0   0   0   0   0   0   2   0   2   0   0   2   0   0   0   2   0   2   0   0   0   0   2   2   0   2   2   2   0   2   2   2   0   0   2   2   2   2   2   2   0   2   2   0   2   2   0   2   2   2   2   0   2   0   0   2   0   2   0   2   2   0   0   0   0   0   0   0   0   0   2   0   2   2   2   0   0   2   0   0   2   2   0   0   2   2   0   0   2   0   0   2   2   0   0   2   0   2   2   0   2   0   2   0   2   0   2   2   0   2   0   2   0   0   0   2   2   0   0   2   2   2   0   0   0   0   0   0   2   0   0   0   0   0   2   2   2   0   0   2   2   0   0   0   2   2   2   0   0   0   0   0   2   0   0   2   2   2   2   2   0   2   2   2   0   0   2   0   0   0   2   2   2   0   2   0
 MK-1-15                2   0   0   2   0   2   2   2   2   0   2   2   2   2   2   0   0   0   2   2   0   2   0   2   0   0   2   0   0   0   2   0   2   0   0   2   0   0   2   2   2   2   0   0   0   0   2   2   0   0   2   2   0   2   2   2   0   0   2   2   2   2   2   2   0   2   2   0   2   2   0   2   2   2   2   0   0   0   2   2   0   2   0   2   2   0   2   0   0   0   0   0   2   0   2   0   2   2   2   0   0   2   0   2   2   2   0   0   2   2   2   0   2   0   0   2   2   0   2   2   0   2   2   0   2   0   2   0   2   2   2   2   0   2   0   2   0   0   0   2   2   0   0   0   2   2   0   0   0   0   0   0   0   0   0   0   0   0   0   0   2   0   0   2   2   0   0   0   2   0   2   0   0   0   0   0   2   0   0   2   0   2   2   2   0   2   2   2   0   0   0   0   0   0   0   2   2   0   2   0
 MK-1-16                2   0   0   2   0   0   2   2   2   0   2   0   2   2   2   0   0   0   2   2   0   2   0   2   0   0   2   0   0   0   2   0   2   2   0   2   2   0   2   2   2   2   0   0   0   2   2   2   0   0   2   2   0   2   2   2   0   0   2   2   2   2   2   0   2   2   2   0   2   2   0   2   2   2   2   0   0   0   2   2   0   2   2   2   2   0   2   0   0   0   0   0   2   0   2   0   2   2   0   0   0   2   0   2   2   2   2   0   2   2   2   0   2   0   2   2   2   0   2   2   0   2   2   0   2   0   2   2   2   2   2   2   0   2   0   2   0   0   0   2   0   0   0   0   2   2   2   0   0   0   0   0   0   0   0   2   0   0   0   0   2   0   0   2   2   0   0   0   2   0   2   0   0   0   0   0   2   0   0   2   0   2   0   2   0   2   2   2   0   0   0   0   0   0   0   0   2   0   2   0
 MK-2-1                 2   0   2   0   2   0   2   0   2   0   2   2   2   2   2   0   2   0   2   2   2   0   0   0   2   0   0   0   2   0   0   2   2   0   2   0   2   0   2   2   0   0   2   2   0   2   0   0   2   0   0   0   2   0   0   0   2   2   0   2   2   2   2   0   2   0   0   0   0   2   2   0   0   0   2   0   2   2   2   2   0   2   0   2   2   0   2   2   2   0   0   2   2   2   2   0   0   2   0   2   0   0   2   2   0   2   2   2   2   0   0   2   2   0   0   0   0   0   2   2   0   2   2   2   2   0   2   0   2   2   0   0   0   2   2   0   0   2   0   0   2   2   2   0   2   0   0   0   2   0   0   2   2   2   2   0   2   2   0   0   0   0   2   2   0   2   2   0   0   0   0   0   0   2   2   2   0   0   2   0   2   2   2   0   0   0   2   0   2   2   2   0   0   0   0   2   0   2   2   2
 MK-2-2                 2   0   2   0   2   0   2   0   2   0   2   0   2   2   2   0   2   2   2   2   2   0   0   0   2   0   0   0   2   2   0   2   2   0   2   2   2   0   2   2   0   0   2   0   0   2   0   0   2   0   0   0   2   0   0   0   2   2   0   2   2   2   2   0   2   0   0   0   0   2   2   0   2   0   2   0   2   2   2   2   0   2   0   2   2   0   2   0   2   0   0   2   2   2   2   0   2   2   0   2   0   0   2   2   0   2   2   2   2   0   0   2   0   0   0   2   2   2   2   2   0   2   2   2   0   0   2   2   2   2   2   0   0   2   2   0   0   0   0   0   2   2   0   0   2   0   0   0   2   0   0   2   2   2   2   0   0   2   0   0   0   2   2   2   0   2   2   0   0   0   0   0   0   2   2   2   0   0   2   0   0   2   2   0   0   2   2   0   2   2   2   0   0   2   2   2   0   2   2   2
 MK-2-3                 2   0   2   2   2   2   2   0   2   2   2   0   2   2   2   0   2   2   2   2   2   0   0   0   2   0   0   0   2   2   0   0   2   0   0   2   2   0   2   2   0   0   0   0   0   0   0   0   2   0   0   0   2   0   0   0   2   2   0   2   2   2   0   0   2   0   0   2   0   2   2   0   2   0   0   0   2   2   2   2   0   2   0   2   2   0   2   0   2   0   0   2   2   2   2   0   0   2   0   2   0   0   2   2   0   2   2   2   2   0   0   0   0   0   2   2   2   2   2   2   0   2   2   2   0   0   2   2   2   2   2   2   0   2   2   0   0   0   0   0   2   2   0   0   2   0   2   0   2   2   0   2   2   2   2   0   0   2   0   2   0   2   2   2   0   2   2   0   0   0   0   0   0   0   2   2   0   2   2   0   0   0   2   0   0   2   2   0   2   2   2   0   2   2   2   2   0   2   2   2
 MK-2-4                 2   0   2   2   2   2   2   0   2   2   0   0   2   2   2   2   2   2   2   2   0   0   0   0   2   0   0   0   2   2   0   0   2   0   0   2   2   0   2   2   0   0   0   0   0   0   0   0   2   0   0   0   2   0   0   0   2   0   0   0   0   2   0   0   2   0   0   2   0   2   2   0   2   0   0   2   2   2   2   2   0   2   0   2   2   0   2   0   2   0   0   2   2   2   2   0   0   2   0   2   0   0   2   2   0   2   2   2   2   0   0   0   0   0   2   2   2   2   2   2   0   2   2   2   0   0   2   2   2   2   2   2   0   2   2   0   0   0   0   0   2   2   0   0   2   0   2   0   2   2   0   0   0   2   2   0   0   2   0   2   0   2   2   0   0   2   2   0   0   0   0   0   0   0   2   2   0   2   2   0   0   0   2   0   0   2   0   0   0   2   2   0   2   2   2   2   0   2   2   0
 MK-2-5                 2   0   2   2   2   2   2   0   2   2   0   0   2   2   2   2   2   2   2   2   2   2   0   0   2   0   0   0   0   2   2   0   2   0   0   2   2   0   2   2   0   0   0   0   0   0   0   0   2   2   2   0   2   2   2   0   2   0   0   0   0   2   0   0   0   0   0   2   2   2   0   0   2   2   2   2   2   2   2   2   0   2   0   2   2   2   2   0   2   0   0   2   2   2   2   0   2   2   0   2   2   0   2   2   0   2   2   2   2   0   0   0   0   0   2   0   0   2   2   2   0   2   2   2   0   0   2   2   2   2   2   0   0   2   2   0   0   0   0   0   2   2   0   0   2   0   2   0   2   2   0   0   0   2   2   0   0   2   0   2   2   2   2   0   0   0   2   0   0   0   0   0   0   0   2   2   0   0   2   0   0   0   2   0   0   2   0   0   0   2   2   0   2   2   2   2   0   2   2   0
 MK-2-6                 2   0   2   2   2   2   2   0   2   2   2   0   2   2   2   2   2   2   2   2   2   2   0   0   2   0   0   0   0   2   2   0   0   2   0   2   2   0   2   2   0   2   2   0   0   0   0   0   2   2   2   0   2   2   0   0   2   0   2   0   0   2   0   0   0   0   0   2   2   2   0   0   2   2   2   2   2   2   0   2   0   2   0   2   2   2   2   0   2   0   0   2   2   2   2   0   2   2   0   2   2   0   0   0   0   2   2   0   2   0   0   0   0   0   2   0   0   2   2   2   0   2   2   2   0   0   0   2   2   2   2   0   0   2   2   0   0   0   0   0   2   2   0   0   2   0   2   0   2   2   0   0   0   2   2   0   2   2   0   2   2   2   2   0   0   0   2   0   0   0   0   0   0   0   2   2   0   0   2   0   0   0   0   0   0   0   2   0   0   2   2   0   2   2   2   2   0   2   2   2
 MK-2-7                 2   0   2   2   2   2   0   0   0   0   0   0   2   2   0   2   2   2   2   2   2   2   0   2   2   0   2   0   2   2   2   0   0   2   0   2   2   0   2   2   0   2   2   0   0   0   0   0   2   2   2   0   0   2   0   2   2   0   0   2   0   2   2   0   0   0   2   2   2   2   0   0   2   2   2   2   2   2   0   2   0   2   0   2   2   2   2   0   0   0   2   2   2   2   2   0   2   2   0   0   2   0   0   0   0   2   0   2   2   2   0   0   0   0   2   0   0   2   2   2   0   2   2   2   0   0   0   2   2   2   2   0   0   2   2   0   0   0   0   0   2   2   0   0   2   0   2   0   2   2   0   0   0   2   2   0   2   2   2   2   2   2   2   0   0   0   2   0   0   0   0   0   0   0   2   2   0   0   2   2   0   0   2   0   0   0   0   2   0   2   0   0   2   2   2   2   0   2   2   2
 MK-2-8                 2   0   2   2   2   2   0   2   0   0   0   2   2   0   0   2   2   2   2   2   2   2   0   2   2   0   2   0   2   2   2   0   0   0   0   2   0   0   2   2   0   0   2   0   0   0   0   0   2   2   2   0   0   0   0   2   2   0   0   2   0   2   2   0   0   0   2   2   2   0   0   0   2   2   2   0   2   2   0   2   0   2   0   2   2   2   2   0   0   0   2   2   2   2   2   0   2   2   0   0   2   0   0   0   0   0   0   2   2   2   2   0   0   0   0   0   0   2   2   2   0   2   2   2   2   0   0   2   2   2   2   0   0   0   2   2   0   0   2   0   2   2   0   0   2   0   2   0   2   2   0   0   0   2   2   0   2   0   2   2   2   2   2   0   0   2   2   0   0   0   0   0   0   0   0   2   0   0   2   2   0   0   2   0   0   0   0   2   0   2   0   0   2   2   2   2   0   2   2   2
 MK-2-9                 2   0   2   2   2   2   0   2   0   2   0   2   2   2   0   2   2   2   2   2   2   2   0   2   2   0   2   0   2   2   2   0   0   0   0   2   0   2   2   2   0   0   2   2   0   0   0   0   2   2   2   0   0   0   0   0   2   0   0   2   0   2   2   0   0   2   2   0   2   0   2   0   2   0   2   0   2   2   0   2   0   0   0   0   2   2   2   0   2   2   2   2   2   2   2   0   2   2   2   2   2   0   0   2   0   0   0   2   2   2   2   0   0   0   0   0   0   2   2   2   0   2   2   2   2   0   0   2   2   2   2   0   0   0   2   2   0   0   2   0   2   2   0   0   2   0   2   0   2   2   0   0   2   2   2   0   2   0   2   2   2   2   2   0   0   2   2   0   0   0   0   2   0   0   0   2   0   0   2   2   0   0   2   0   0   0   0   2   0   2   0   0   2   2   2   0   2   2   2   2
 MK-2-10                2   0   2   2   2   2   0   0   0   2   0   2   2   2   2   2   2   2   2   2   2   2   0   2   0   0   2   0   2   2   2   0   0   0   0   2   2   0   2   0   0   0   2   2   0   0   0   0   2   2   0   2   0   0   0   0   2   0   0   2   0   2   2   0   0   2   2   2   2   0   2   2   2   0   2   0   0   2   0   2   0   0   0   0   0   2   2   0   2   2   2   2   2   2   2   0   2   2   2   2   2   0   0   2   0   0   0   2   2   2   0   0   0   2   0   0   0   2   2   2   0   2   2   2   2   0   0   2   2   0   2   0   0   0   2   2   0   0   0   0   2   2   0   0   2   0   2   2   2   2   0   0   2   2   0   0   0   0   2   2   2   2   2   0   0   0   0   0   0   0   0   2   2   0   0   2   0   0   2   2   0   0   2   0   0   0   2   2   0   0   0   0   2   2   2   0   2   2   0   2
 MK-2-11                2   2   2   2   2   2   0   0   0   2   2   2   2   2   2   2   2   0   2   2   2   2   0   2   2   0   2   0   2   0   2   0   0   0   0   2   2   2   2   0   0   0   2   2   0   0   0   0   0   2   0   2   0   0   0   0   0   0   0   0   2   2   2   0   2   0   2   2   2   0   2   2   0   0   2   0   0   2   2   2   0   0   0   2   0   2   2   2   2   2   2   2   2   2   2   0   2   2   2   2   2   0   0   0   0   0   0   2   2   2   0   0   0   2   0   0   0   2   0   0   0   0   2   2   2   0   0   0   2   0   2   0   0   0   2   2   0   2   0   0   2   2   2   0   2   0   2   2   2   2   0   0   2   0   0   0   0   0   2   2   2   2   2   0   0   0   0   0   0   0   0   2   2   0   0   0   0   2   2   2   0   0   2   2   0   0   2   2   0   0   0   0   2   2   2   0   2   2   0   0
 MK-2-12                2   2   2   2   0   2   0   0   0   0   0   2   2   2   2   2   2   0   2   2   0   2   0   2   2   0   2   0   2   0   0   0   0   0   0   0   2   2   0   0   0   0   2   2   0   0   0   0   0   2   0   2   0   0   2   0   0   0   0   0   0   2   0   0   2   0   2   2   2   0   2   2   0   0   2   0   0   2   2   2   0   0   0   2   2   2   2   2   0   2   2   2   2   2   2   0   2   2   2   2   2   0   2   0   0   0   0   2   2   2   0   0   2   2   0   0   2   2   0   0   0   0   2   2   2   2   2   0   2   0   2   0   0   0   2   2   0   2   0   0   2   2   2   0   0   0   2   0   2   2   0   0   0   0   0   0   2   0   2   2   2   2   2   0   0   0   0   0   0   0   0   2   2   0   0   0   0   2   2   2   0   0   2   2   0   0   2   2   2   0   0   0   2   2   2   0   2   2   0   0
 MK-2-13                2   2   2   2   0   2   0   0   0   0   2   2   2   2   2   2   2   0   2   0   0   2   0   2   2   0   2   0   2   0   0   0   0   2   0   0   2   0   0   2   0   0   2   2   0   2   0   0   0   2   0   2   0   0   2   0   0   0   0   0   0   2   0   0   2   0   2   2   2   0   2   2   0   0   2   0   0   2   2   2   0   0   0   2   2   2   2   2   0   2   2   2   2   2   2   0   2   2   2   2   2   0   2   0   0   0   0   2   2   2   0   0   0   0   0   0   2   2   0   0   0   0   2   2   2   2   2   0   2   0   2   0   0   0   2   2   0   2   0   0   2   2   2   0   0   0   2   0   2   2   0   0   0   0   0   0   2   0   0   2   2   2   2   0   0   0   0   0   0   0   2   2   2   2   0   0   0   2   2   2   0   0   2   2   0   0   2   2   2   0   0   0   2   2   2   0   2   2   0   0
 MK-2-14                2   2   2   2   0   2   0   0   0   0   0   2   2   2   2   0   2   0   2   0   0   2   0   2   2   0   2   0   2   0   0   0   0   2   0   0   2   0   0   0   0   0   2   2   0   2   0   0   0   2   0   2   0   0   2   2   0   0   0   0   0   0   0   0   2   0   2   2   2   0   2   2   0   0   2   0   0   2   0   0   0   0   0   2   0   2   2   2   0   2   2   2   2   2   2   0   2   2   2   2   2   0   2   0   0   0   0   2   2   2   0   0   0   0   0   0   0   2   0   0   0   0   2   2   2   2   2   0   2   0   0   0   0   0   2   2   0   2   0   0   2   2   2   0   0   0   2   0   0   2   0   0   2   0   0   0   2   0   0   2   2   2   2   0   0   0   2   0   0   0   2   2   2   2   0   2   0   2   0   2   0   0   2   2   0   0   2   2   2   0   0   2   2   2   2   0   2   2   0   0
 MK-2-15                2   2   2   2   0   0   0   0   0   0   0   2   2   2   2   0   2   0   2   0   0   2   0   2   2   0   2   0   2   0   0   0   0   2   0   0   2   0   0   0   0   0   2   2   2   2   0   0   0   2   0   2   0   0   2   2   0   0   0   0   0   0   0   0   0   0   2   2   2   2   2   2   0   0   2   0   0   2   0   0   0   0   0   2   0   2   0   2   0   2   2   2   0   2   2   0   2   2   2   2   2   0   2   0   0   0   0   2   2   2   0   0   2   0   0   2   0   2   0   0   0   0   2   2   2   2   2   0   2   0   0   0   0   0   2   2   0   2   0   0   2   2   2   0   0   0   2   0   0   2   0   0   2   0   0   0   2   0   0   2   2   2   2   0   0   0   2   0   0   0   2   2   2   2   0   2   0   2   0   0   0   0   2   2   0   0   2   0   2   0   0   2   2   2   2   2   2   2   0   0
 MK-2-16                2   2   2   2   0   0   0   0   0   0   0   2   2   2   2   0   2   0   2   0   0   0   0   2   2   0   0   0   2   0   0   2   0   2   0   2   0   0   0   0   0   0   2   2   2   2   0   2   0   2   0   2   0   0   2   0   0   0   0   0   0   0   0   0   2   2   2   2   2   2   2   2   0   0   2   0   0   2   0   0   0   0   0   2   0   2   0   2   0   2   2   2   0   2   2   0   2   2   2   2   2   0   2   2   0   0   0   2   2   2   0   0   2   0   0   2   0   2   0   0   0   0   2   2   2   2   0   0   2   2   0   0   0   2   2   2   0   2   0   0   2   2   2   2   0   2   2   0   0   2   0   0   2   0   0   0   2   0   0   2   0   2   2   0   0   2   2   2   0   0   2   2   2   2   0   2   0   2   2   0   0   0   2   2   0   0   2   0   2   0   0   2   2   2   2   2   2   2   0   0
 MK-3-1                 2   0   0   2   0   2   0   2   2   0   0   2   2   2   0   2   0   2   0   2   2   2   0   2   2   0   2   0   2   2   2   2   0   2   0   2   0   0   0   0   2   0   2   2   2   2   0   2   0   0   2   2   0   0   0   2   2   2   0   2   0   2   2   0   0   0   2   0   2   2   2   0   0   0   2   0   2   2   2   2   0   0   0   0   0   2   0   0   0   2   0   0   2   0   2   2   2   2   0   2   2   2   0   2   2   0   2   2   2   2   2   2   2   2   0   0   0   2   2   2   0   2   0   2   2   0   2   2   0   0   0   2   0   2   2   2   0   2   2   0   2   2   0   0   0   2   2   0   0   2   0   0   0   2   0   0   0   2   2   0   2   2   0   0   0   0   2   2   0   0   0   2   2   2   2   0   0   2   2   2   0   0   2   0   2   0   2   2   2   0   0   2   2   0   0   0   0   2   0   2
 MK-3-2                 2   0   0   2   0   2   0   2   2   0   0   2   2   2   0   2   0   2   0   2   0   2   0   2   2   0   2   0   2   2   2   2   0   2   0   2   0   0   0   0   2   2   2   2   2   2   0   2   0   2   0   2   2   0   0   2   2   2   0   2   0   2   2   0   2   0   2   0   2   2   2   0   0   0   2   0   2   2   0   2   0   0   0   0   0   2   0   0   0   2   0   0   2   0   2   2   2   2   0   2   2   2   0   2   2   0   2   2   2   2   2   2   2   2   0   0   0   0   2   2   0   2   2   0   2   0   2   0   0   0   0   2   0   2   2   2   0   2   2   0   2   2   0   0   0   2   2   0   0   2   2   2   0   2   0   2   0   2   2   0   2   2   0   0   0   0   2   2   0   0   0   2   0   0   2   0   0   2   2   2   0   0   2   0   2   0   2   2   2   0   0   2   2   2   2   0   2   0   0   2
 MK-3-3                 2   0   0   0   0   2   0   2   2   0   2   2   2   2   0   2   0   0   0   0   0   2   0   2   0   0   2   0   2   0   2   2   0   2   0   2   0   0   0   0   2   2   2   2   2   2   0   2   0   2   0   2   2   0   2   2   2   2   0   2   0   2   2   0   2   0   2   0   2   2   2   0   0   0   2   0   2   2   0   2   0   0   0   0   0   2   0   0   0   2   0   0   2   0   2   2   2   2   0   2   2   2   0   2   2   0   2   2   2   2   2   2   2   2   0   0   0   0   2   2   0   2   2   0   2   0   2   0   0   0   0   2   0   2   2   2   0   2   2   0   0   0   0   0   0   0   2   0   0   2   2   2   0   2   0   2   0   0   2   0   2   2   0   0   0   0   0   2   0   0   0   2   0   0   2   0   0   2   2   2   0   0   2   0   2   0   2   2   2   0   2   2   2   0   2   0   0   2   0   2
 MK-3-4                 2   0   0   0   0   2   0   2   2   0   2   2   2   2   2   2   0   0   0   0   0   2   0   2   0   0   2   0   2   0   2   2   0   2   0   2   0   0   0   2   2   0   2   2   2   2   0   2   0   2   0   2   2   0   2   2   2   2   0   2   0   2   0   0   2   0   2   0   2   2   2   0   0   0   2   0   2   2   0   2   0   0   0   0   0   2   0   0   0   2   0   0   2   0   2   2   0   2   0   2   2   2   0   2   0   2   2   2   2   2   2   0   2   2   0   0   0   2   2   2   0   2   2   0   2   0   2   0   0   0   0   2   0   0   2   2   0   2   2   0   0   0   0   0   0   0   2   0   0   0   2   2   2   2   0   2   0   0   2   0   2   2   0   0   2   0   0   2   2   0   0   2   2   0   2   0   0   2   2   2   0   0   2   0   2   0   2   2   2   0   2   2   2   0   2   0   0   2   0   2
 MK-3-5                 2   0   0   0   2   0   0   2   2   0   2   2   2   2   2   2   0   2   0   0   0   2   0   2   0   0   2   0   2   0   2   2   0   2   0   2   0   0   0   2   2   0   2   2   2   2   0   2   0   0   0   2   2   0   2   2   2   2   0   2   0   2   0   0   2   0   2   0   2   2   2   0   0   0   2   0   2   2   0   2   0   0   0   0   0   2   0   2   0   2   0   0   2   0   2   2   0   2   0   2   2   2   0   2   0   2   2   2   2   2   2   2   2   2   0   0   0   2   2   2   0   2   2   0   0   0   2   0   0   0   2   0   2   0   2   2   0   2   0   0   0   0   0   0   0   0   2   0   0   0   2   2   2   2   0   2   2   2   2   0   0   2   0   0   2   0   0   0   2   0   0   2   2   0   2   0   0   2   2   2   0   0   2   0   2   2   2   2   2   0   2   2   2   0   2   0   0   0   0   2
 MK-3-6                 2   0   0   2   2   0   0   2   2   0   2   2   2   2   2   0   0   2   0   0   0   2   0   2   0   0   0   0   2   0   2   2   0   2   0   2   0   0   0   2   2   0   2   2   2   2   0   2   0   0   0   2   2   2   2   2   2   2   0   2   0   2   0   0   2   2   2   0   2   2   2   0   0   0   2   2   2   2   0   0   0   0   0   0   0   2   0   2   0   2   0   2   2   0   2   2   0   2   0   2   2   0   0   2   0   2   0   2   2   2   2   2   2   2   0   0   0   2   2   2   0   2   2   0   0   0   0   2   0   0   2   0   2   0   2   2   0   2   0   0   2   2   0   0   0   0   2   0   0   0   2   2   2   2   0   2   2   2   2   2   2   2   0   0   2   0   0   0   2   0   0   2   2   0   2   0   0   2   2   2   0   0   0   0   2   2   2   2   2   0   2   2   2   0   2   0   2   2   0   2
 MK-3-7                 2   0   0   2   2   0   0   2   2   0   2   2   2   2   2   0   0   0   0   0   0   2   0   2   0   0   0   0   2   0   2   2   0   2   0   2   0   0   0   2   2   2   2   0   2   2   0   0   0   0   0   2   0   2   2   2   2   2   0   2   0   2   0   0   2   2   2   0   2   2   2   0   0   0   2   2   2   2   0   2   0   0   0   0   0   2   0   2   0   2   0   2   2   0   2   2   0   2   2   2   2   0   0   2   0   2   0   2   2   2   2   2   2   2   0   2   0   2   2   2   0   0   2   0   0   0   0   2   0   0   2   0   2   0   2   2   0   2   2   0   2   2   0   0   0   0   2   0   0   2   2   2   2   2   0   2   2   0   2   2   2   2   0   0   2   0   0   0   2   0   0   0   2   0   2   0   0   2   2   2   0   0   0   0   2   2   2   2   2   2   2   2   0   0   0   0   2   2   0   2
 MK-3-8                 2   0   0   2   2   0   0   2   2   2   2   2   2   0   2   0   2   0   0   0   2   2   0   2   0   0   0   0   2   0   2   2   0   2   2   2   2   0   0   2   2   0   2   0   2   2   0   0   0   0   0   2   0   2   2   2   2   2   0   2   0   2   0   0   2   2   2   0   2   2   2   0   0   0   2   2   2   2   0   2   0   0   0   0   0   2   2   2   2   2   0   2   2   0   2   2   0   2   2   2   2   0   0   2   0   2   0   2   0   2   2   0   2   2   0   2   2   2   2   2   0   0   2   0   0   0   0   2   0   0   2   0   2   0   2   2   0   2   2   0   2   2   0   0   0   0   2   0   0   2   2   0   2   2   0   2   2   0   2   2   2   2   0   0   2   0   0   0   2   0   0   2   2   0   2   0   0   2   2   2   0   0   0   0   2   2   2   2   2   2   2   2   0   0   0   0   2   2   0   0
 MK-3-9                 0   0   0   2   2   0   0   2   2   2   2   2   2   0   2   0   2   0   0   0   2   2   0   2   0   0   0   2   2   0   2   2   0   2   2   2   2   0   0   2   2   0   2   0   2   2   0   0   2   0   0   2   0   0   2   2   2   2   0   2   0   2   0   0   2   2   2   0   2   2   2   0   0   0   2   0   2   2   0   2   0   0   2   0   2   0   2   0   2   2   0   2   2   0   2   0   2   0   2   2   2   0   0   2   0   2   0   2   0   2   2   0   2   2   0   2   2   2   2   2   0   0   2   0   0   0   0   2   0   0   2   0   2   0   2   2   0   2   2   0   2   2   0   2   0   2   2   0   0   2   0   0   2   2   0   2   2   0   2   2   2   2   0   0   2   0   0   0   2   2   0   2   2   0   2   0   0   0   2   0   0   0   0   0   2   2   2   0   2   0   2   2   0   0   0   0   0   2   0   0
 MK-3-10                0   0   0   2   0   0   0   2   2   2   2   0   2   0   2   0   0   0   0   0   2   2   0   2   0   0   0   0   2   0   2   2   0   2   2   2   2   0   0   0   2   0   2   0   2   2   0   2   2   0   0   2   0   0   2   2   2   0   0   2   0   2   2   0   2   2   2   0   2   0   2   0   0   0   2   0   2   2   0   2   0   0   2   2   2   0   2   0   2   2   2   2   2   0   2   0   2   0   2   2   0   0   0   0   0   2   0   2   0   0   0   0   2   2   0   2   2   2   2   2   0   0   2   0   0   0   0   2   0   0   2   0   2   0   2   2   0   2   2   0   2   2   0   2   0   2   2   0   0   2   0   2   0   2   0   0   2   0   2   2   2   2   0   0   2   0   0   0   2   2   0   2   0   0   2   0   0   0   2   0   0   0   0   0   0   2   2   0   0   0   0   0   0   2   0   0   0   2   0   0
 MK-3-11                0   0   0   2   0   0   0   2   2   2   2   0   2   0   2   0   0   0   0   2   2   0   2   2   0   0   0   0   2   0   2   2   0   2   2   2   2   0   0   0   2   0   2   0   2   2   2   2   2   0   0   2   0   0   2   2   2   0   0   2   2   0   2   0   0   2   2   0   2   0   2   0   0   0   2   0   2   2   0   2   0   0   2   2   0   0   2   0   2   2   2   2   2   0   2   0   2   0   2   2   0   0   0   2   2   2   0   2   0   2   2   0   2   2   0   2   2   2   2   2   0   0   2   0   0   0   0   2   0   0   2   0   2   0   2   2   0   2   2   0   2   2   0   2   0   2   2   0   0   2   0   2   0   2   0   0   0   0   2   2   2   2   2   2   2   2   0   0   2   0   0   2   0   0   2   0   0   0   2   0   0   0   0   0   2   2   2   0   2   2   0   0   0   2   0   0   2   2   0   0
 MK-3-12                2   0   0   2   0   0   0   2   2   2   2   2   2   0   2   0   0   2   0   0   2   0   2   2   0   0   0   0   2   0   2   2   0   2   2   2   2   0   0   0   2   0   2   0   2   2   2   2   0   0   0   2   0   0   2   2   2   0   0   2   0   0   2   0   0   2   2   0   2   0   2   0   2   0   0   0   2   0   0   2   0   0   0   2   0   0   2   0   2   2   2   2   2   0   2   0   2   0   0   2   0   0   0   2   2   2   0   2   0   2   2   2   2   2   2   2   2   2   0   0   0   0   2   0   0   0   0   2   0   0   2   0   2   0   0   2   0   2   2   0   2   2   0   2   0   2   2   0   0   0   0   2   0   2   0   0   0   0   2   2   2   2   2   2   2   2   2   2   0   0   0   2   0   0   2   0   0   0   2   0   0   0   2   0   2   2   2   2   2   2   0   0   0   2   0   0   0   0   0   0
 MK-3-13                2   0   2   2   0   0   2   2   2   2   2   2   2   0   2   0   0   2   0   0   2   0   2   2   2   0   0   2   2   0   2   2   2   2   2   2   2   0   0   0   2   0   2   0   2   2   2   2   0   0   0   2   2   0   2   2   2   0   0   2   0   0   0   0   0   2   2   2   2   0   2   0   2   2   0   0   2   0   0   2   0   0   0   2   0   0   2   0   2   2   2   0   0   0   2   0   2   0   2   2   0   0   2   2   2   2   2   2   2   2   2   2   2   2   2   2   2   2   0   0   0   0   0   0   0   0   0   2   2   0   2   0   0   0   0   2   0   0   2   0   2   2   0   2   0   2   2   0   0   0   0   2   0   0   0   0   2   0   0   2   2   2   2   2   0   2   2   0   2   0   0   2   0   0   2   0   0   0   2   0   0   0   2   0   2   2   2   0   0   2   0   0   2   2   0   0   0   0   0   0
 MK-3-14                0   0   0   2   0   0   2   0   2   2   2   2   2   2   2   0   0   2   0   0   2   0   2   2   2   0   0   2   2   0   2   2   0   2   2   2   2   0   0   0   2   0   2   0   2   2   2   2   2   0   0   2   0   0   2   2   2   0   0   2   0   0   0   0   0   2   2   2   2   0   2   0   2   2   0   0   2   0   0   0   0   0   0   2   0   0   2   0   2   2   2   0   0   0   2   0   2   0   2   2   0   0   2   2   2   2   0   2   2   2   2   2   2   2   2   2   2   2   0   0   0   0   2   0   0   0   0   2   2   0   2   0   0   0   0   2   0   0   2   0   2   2   0   2   0   2   0   0   0   0   0   2   0   0   0   0   2   0   0   2   0   2   2   2   0   2   2   0   0   0   0   2   0   0   2   0   0   0   2   0   0   2   2   2   2   2   2   0   0   2   0   0   0   2   0   0   0   0   0   0
 MK-3-15                0   0   0   2   0   0   2   0   0   0   0   2   2   2   2   0   0   2   0   0   2   2   0   2   2   0   0   2   2   2   2   2   0   2   2   2   2   2   0   0   2   0   0   0   2   2   2   2   2   2   0   2   0   0   2   2   2   0   0   2   0   0   0   0   0   2   2   2   2   0   2   0   2   2   0   0   2   0   0   0   0   0   0   2   0   0   2   0   2   2   2   0   0   0   2   0   2   0   2   2   0   0   2   2   2   2   0   2   2   2   2   2   2   2   2   2   2   2   0   0   0   0   2   0   0   0   0   2   2   0   2   0   0   0   0   2   0   0   2   0   2   2   0   2   0   2   0   0   0   0   0   2   0   0   0   2   2   0   0   2   0   2   0   2   0   2   2   0   0   0   0   2   0   0   2   0   0   0   2   0   2   2   2   2   2   2   0   0   0   2   0   0   0   2   2   0   0   0   0   2
 MK-3-16                2   0   0   2   0   0   2   0   0   0   0   2   2   0   2   0   0   2   0   0   2   2   0   2   2   0   0   2   0   2   2   2   0   2   2   2   2   2   0   0   2   0   0   0   2   2   2   2   0   2   0   2   0   0   2   2   2   0   0   2   0   0   0   0   0   2   2   0   0   0   2   0   2   2   0   0   2   0   0   2   0   0   0   2   0   0   2   0   2   2   2   0   0   0   2   0   2   2   2   2   2   0   2   2   2   2   0   2   2   2   2   2   2   2   2   2   2   2   0   0   0   0   2   0   0   2   0   2   2   0   2   0   0   0   0   2   0   0   0   2   2   0   0   2   0   2   0   0   0   0   0   2   0   0   0   2   2   0   0   2   0   2   0   2   0   2   2   0   0   0   0   2   0   0   2   0   0   0   2   0   2   2   0   2   2   2   0   0   0   2   0   0   0   2   2   0   0   0   0   2
 MK-4-1                 0   0   2   2   0   0   0   2   0   0   2   0   0   2   2   0   2   2   2   0   2   0   2   0   2   2   2   2   2   0   0   0   2   2   2   2   2   0   2   0   2   0   2   0   0   2   0   2   2   2   0   2   0   0   0   0   2   0   0   0   2   2   2   2   0   0   0   0   2   0   0   0   2   0   0   0   0   0   2   2   0   2   2   2   0   2   0   0   0   2   2   2   0   0   0   0   0   0   2   0   0   0   0   0   2   0   0   2   2   0   2   0   2   0   2   2   2   2   2   2   2   2   2   0   0   0   2   2   2   0   0   0   0   2   2   2   0   0   2   2   2   0   2   2   0   0   0   2   0   0   0   0   2   2   2   0   0   0   2   0   0   2   0   2   0   2   0   0   0   2   0   2   2   0   0   0   0   2   0   0   0   2   2   2   2   2   2   2   0   2   2   0   0   0   2   0   0   2   2   2
 MK-4-2                 0   0   2   2   2   0   0   2   0   0   2   0   0   2   2   0   2   2   2   0   2   0   2   0   2   2   0   2   2   0   0   0   2   2   2   2   2   0   2   0   2   0   2   0   0   2   0   2   2   2   0   2   0   0   0   2   2   0   0   0   2   0   2   2   2   0   0   0   2   0   0   2   2   0   0   2   0   0   2   2   0   2   2   2   0   2   0   0   0   2   2   2   0   2   0   0   0   0   2   0   0   0   0   2   2   0   0   2   2   0   2   0   2   0   2   2   2   2   2   0   2   2   2   0   0   0   2   2   2   0   0   2   0   2   2   2   0   0   2   2   0   0   2   2   0   0   0   2   0   0   0   0   2   2   2   0   0   0   0   0   0   2   0   2   0   2   0   0   0   2   0   2   0   0   0   0   0   2   0   2   0   0   2   2   2   2   2   2   0   2   2   2   0   2   2   0   0   2   2   2
 MK-4-3                 0   0   2   0   2   0   0   2   0   0   2   0   0   2   2   0   2   2   2   2   2   0   2   0   2   2   2   2   0   0   0   0   2   2   2   2   2   0   2   0   0   2   2   0   0   2   0   2   2   2   2   2   0   0   0   2   2   0   0   0   2   0   2   2   2   0   0   0   2   2   0   2   0   0   0   0   0   2   2   2   0   2   2   2   0   2   0   0   0   2   2   2   0   2   0   0   2   0   2   0   2   0   0   0   2   0   0   2   2   0   0   0   2   0   2   2   2   2   2   0   2   2   2   0   0   0   2   2   0   0   0   2   2   2   0   2   0   0   2   2   0   0   2   2   0   0   0   2   0   0   0   0   2   2   2   0   2   0   0   0   0   2   0   2   0   2   0   2   0   2   0   2   0   0   0   0   0   0   0   2   0   0   2   2   0   0   2   0   0   2   2   2   0   2   2   0   0   2   2   2
 MK-4-4                 0   0   2   0   2   2   0   2   0   0   2   0   0   2   2   2   2   2   2   2   2   0   2   0   0   2   2   2   0   0   0   0   2   2   2   2   2   2   0   0   0   2   2   2   0   2   0   2   2   2   2   2   0   0   0   2   0   0   0   0   2   0   2   2   2   0   2   0   2   2   0   2   0   0   0   0   0   2   2   2   0   2   2   2   0   2   0   0   0   2   2   2   0   2   0   2   2   2   2   0   2   0   0   0   2   2   0   2   2   0   0   0   2   2   2   2   2   2   2   0   2   2   2   0   0   0   2   2   2   0   0   2   2   2   0   2   0   2   2   2   0   2   2   2   0   0   0   2   0   0   0   0   2   2   2   0   2   0   0   0   0   2   0   2   0   2   2   2   0   0   0   0   0   0   0   2   0   0   0   2   0   0   2   2   0   0   2   0   2   2   0   2   2   2   2   0   0   2   2   2
 MK-4-5                 0   2   2   0   2   2   0   2   0   0   0   0   0   2   2   2   2   0   2   2   2   0   2   0   0   2   2   2   0   0   0   0   2   2   2   2   2   2   2   2   2   2   2   2   0   2   0   0   2   2   2   2   0   0   0   2   0   0   0   0   2   0   2   2   2   0   2   2   2   2   0   2   0   0   0   0   0   2   2   2   0   2   2   2   0   0   0   0   0   2   2   2   0   2   0   2   2   2   2   0   2   0   0   0   2   0   0   2   2   0   0   0   2   2   2   2   2   0   0   0   2   2   2   0   0   0   2   2   2   0   0   0   2   2   0   2   0   2   2   2   0   2   2   2   0   0   0   2   0   0   0   2   2   0   2   0   2   0   0   0   0   2   0   0   0   2   2   2   0   0   0   0   0   0   0   2   0   0   0   2   0   0   0   2   0   0   2   0   2   2   0   2   2   2   0   0   0   2   2   2
 MK-4-6                 0   2   0   0   2   2   0   2   2   0   0   0   0   2   2   2   2   0   2   2   2   0   2   0   0   2   2   2   0   0   0   0   2   2   2   2   0   2   2   2   2   2   2   2   0   2   0   0   2   2   2   2   0   0   0   2   0   0   0   2   2   0   2   0   2   0   2   2   2   2   0   2   0   0   0   0   0   2   2   2   0   2   2   2   0   0   0   0   0   2   2   2   0   2   0   2   2   2   2   0   2   0   0   0   2   0   0   2   0   0   0   0   2   2   2   2   2   0   0   0   2   2   2   0   0   0   0   2   2   0   0   0   2   2   0   2   0   2   2   2   0   2   2   2   0   0   0   2   2   2   0   2   2   0   2   2   2   0   0   0   0   2   0   0   0   2   2   2   0   0   0   0   0   0   0   2   2   0   0   2   0   0   0   2   0   0   2   0   2   2   0   2   2   2   0   0   0   2   2   2
 MK-4-7                 0   2   0   0   2   2   2   2   2   0   0   0   0   2   2   0   0   0   2   2   0   0   0   0   2   2   2   0   0   0   0   0   2   2   2   0   0   2   0   2   2   2   2   2   0   2   0   0   0   0   2   2   0   0   0   2   0   0   0   2   2   0   2   0   2   0   2   0   2   2   0   2   0   0   0   0   0   2   2   2   0   2   2   0   0   2   2   0   0   2   2   0   0   2   2   2   2   2   2   0   2   0   0   0   2   0   0   2   0   2   0   0   2   2   2   2   2   2   0   0   2   2   2   0   0   0   0   2   2   2   0   0   2   2   2   0   0   2   2   2   0   2   2   2   0   0   2   2   2   2   0   2   0   0   2   2   2   0   0   0   0   2   0   0   0   2   2   0   0   0   0   0   0   0   0   2   2   0   0   2   0   0   0   2   0   0   2   0   2   2   0   2   2   2   0   0   0   2   2   2
 MK-4-8                 0   2   0   0   2   0   2   2   2   0   0   0   0   2   2   0   2   0   2   2   0   0   0   0   2   0   2   0   0   0   2   0   2   2   0   0   0   2   0   2   2   2   2   2   0   2   0   0   0   0   0   2   0   0   0   2   0   0   0   0   2   0   2   2   2   0   2   0   2   2   0   2   0   0   0   0   0   2   2   2   0   2   2   0   0   2   2   0   0   2   2   0   0   2   2   2   0   2   0   2   2   0   0   0   2   0   0   2   0   0   0   0   2   2   0   2   2   2   0   0   2   2   2   0   0   0   0   2   2   2   0   0   0   2   2   0   0   2   2   2   0   2   2   2   0   0   2   2   0   2   0   2   0   0   2   2   2   0   2   0   0   2   0   0   0   2   2   0   0   0   0   0   0   0   0   2   2   0   0   2   0   0   0   2   0   0   2   0   2   2   0   2   2   2   0   0   0   2   2   2
 MK-4-9                 0   0   2   0   2   0   0   2   2   0   2   0   0   2   2   2   2   0   2   2   0   0   0   0   0   0   2   0   0   0   2   0   0   0   0   0   0   2   0   2   2   2   2   2   0   0   0   0   0   0   0   2   0   0   0   2   2   0   0   0   2   0   2   2   2   0   2   0   2   2   0   2   0   0   0   0   0   0   2   0   0   0   2   0   0   2   2   0   0   2   2   0   0   2   2   2   0   2   0   2   2   0   0   0   2   0   0   0   0   0   0   0   2   2   0   2   2   0   0   0   2   2   2   0   0   0   0   2   2   2   2   0   0   2   2   0   0   2   2   2   0   2   2   2   0   0   0   2   0   2   0   2   0   0   2   2   2   0   2   0   0   2   0   0   0   2   2   0   2   0   0   0   0   0   0   2   2   0   0   2   0   0   0   2   0   0   2   2   2   2   0   2   2   2   0   0   0   2   2   2
 MK-4-10                0   0   2   0   0   0   0   2   0   0   2   0   2   2   2   2   0   0   0   2   0   0   0   0   0   0   2   0   0   0   2   0   0   0   0   0   0   2   0   2   2   2   0   2   0   0   0   0   0   0   0   2   0   0   0   0   2   0   0   0   2   0   2   2   2   0   2   2   2   2   0   2   0   2   0   2   0   0   2   0   0   0   2   0   0   2   2   0   0   2   2   2   0   2   2   2   0   2   0   0   2   0   0   0   2   0   0   0   0   0   0   0   2   2   0   2   2   0   0   0   2   2   2   0   0   0   0   2   2   2   2   0   0   2   2   0   0   2   2   0   0   2   2   2   0   0   2   2   0   2   0   2   0   2   2   2   2   0   2   0   0   2   0   0   0   2   2   2   2   2   2   2   0   0   0   2   2   0   0   2   2   0   0   2   0   0   2   2   2   2   0   2   2   2   0   0   0   2   2   2
 MK-4-11                0   0   2   0   0   0   0   2   0   0   2   0   2   2   2   0   0   0   0   2   0   0   0   0   0   0   0   0   0   0   2   0   0   0   0   0   0   2   0   2   2   2   0   2   0   0   0   0   0   0   2   2   0   0   2   2   2   0   0   0   2   0   2   2   0   0   0   2   2   0   2   2   0   2   0   2   0   0   2   0   0   0   2   0   0   2   2   0   0   2   2   2   0   2   2   0   0   2   2   0   2   0   0   0   2   0   0   0   0   0   0   0   2   2   0   2   2   0   0   0   0   0   2   0   0   0   0   2   2   2   2   0   0   2   2   0   0   2   2   0   0   2   2   2   0   0   2   2   0   2   0   2   0   2   2   2   2   0   2   0   0   2   0   0   2   2   0   2   2   2   0   2   0   0   0   0   2   0   2   2   0   0   2   2   0   0   2   2   2   0   0   2   2   2   0   0   0   2   2   2
 MK-4-12                0   0   2   0   0   0   0   2   0   0   2   0   2   2   2   0   0   0   0   2   0   0   0   0   0   0   0   0   0   0   2   0   0   0   0   0   0   2   0   2   0   2   0   2   0   2   0   0   0   2   2   2   0   0   2   2   0   0   0   0   2   0   2   2   0   0   2   2   2   0   2   2   0   2   0   2   0   0   2   0   0   0   0   0   0   2   2   0   0   2   2   2   0   2   2   0   0   2   2   0   2   0   0   2   2   0   2   0   2   0   0   0   2   2   0   2   2   0   0   0   0   0   2   0   0   0   2   2   2   2   2   0   0   2   2   0   0   2   2   0   0   2   2   2   0   0   2   2   0   2   0   2   0   2   2   2   2   0   2   0   0   2   0   0   2   2   0   2   2   2   0   2   2   0   0   0   0   2   0   2   0   0   2   2   0   0   2   2   2   0   0   2   2   2   0   0   0   2   2   2
 MK-4-13                0   0   2   2   0   0   0   2   0   0   2   0   2   2   2   0   0   0   0   2   2   0   0   0   0   0   0   0   2   0   2   0   0   0   0   0   0   0   0   2   0   2   0   2   0   2   0   0   0   2   2   2   2   0   2   2   0   0   0   0   2   0   0   2   0   0   2   2   2   0   2   2   0   2   0   2   0   0   2   0   0   0   0   0   2   2   2   0   0   2   2   2   0   2   2   0   0   2   2   0   2   2   0   2   2   0   2   0   2   0   0   2   2   2   0   2   2   2   0   0   0   0   2   0   0   0   0   2   0   2   2   0   2   2   2   0   2   2   2   2   0   2   2   2   0   0   2   2   0   2   0   2   0   2   2   2   2   0   2   0   0   2   0   0   0   2   0   2   2   2   0   2   0   2   0   0   0   2   0   2   0   0   2   2   0   0   2   2   2   0   0   2   0   2   0   2   0   2   0   2
 MK-4-14                0   0   2   2   0   0   0   2   2   0   2   0   2   2   2   0   0   2   0   2   0   0   0   0   0   0   0   0   2   0   2   0   0   0   0   0   0   0   0   0   0   2   0   2   0   2   0   0   0   2   2   2   2   0   2   2   0   0   0   0   2   0   0   2   0   0   2   2   2   0   2   2   0   2   0   2   2   0   2   0   0   0   0   0   2   0   2   0   0   2   2   2   0   2   2   0   0   2   2   0   0   2   2   2   0   0   2   0   2   2   0   2   2   2   0   2   2   2   0   0   0   0   2   2   2   0   0   2   0   2   2   0   2   2   2   0   2   2   2   2   2   2   0   2   0   0   2   2   0   2   0   2   0   2   2   2   2   0   2   0   0   2   0   0   0   0   0   2   2   2   0   2   0   2   0   0   0   2   0   2   0   0   2   2   0   0   2   2   2   0   2   2   0   0   0   2   0   2   0   2
 MK-4-15                2   0   2   2   0   0   2   2   2   2   2   0   2   2   2   0   0   2   0   0   0   0   0   0   0   0   0   0   2   0   2   2   0   0   0   0   0   2   0   0   0   2   0   2   2   2   0   0   0   0   2   2   2   0   2   2   0   0   0   0   2   0   0   2   0   0   2   2   2   0   2   2   0   2   0   2   2   0   2   0   0   0   0   0   2   0   2   0   0   2   2   2   2   2   2   0   0   2   2   0   0   2   2   2   0   0   2   0   2   2   0   2   2   2   0   0   2   2   0   0   0   0   2   2   2   0   0   2   0   2   2   0   2   2   2   0   2   2   2   2   2   2   0   2   0   0   2   2   0   2   0   2   0   2   2   2   2   0   2   0   0   2   0   0   0   0   0   2   2   0   0   2   0   2   0   0   0   2   0   2   0   0   2   2   0   0   2   2   2   0   2   2   2   0   0   2   0   2   0   2
 MK-4-16                2   0   2   2   2   0   2   2   2   2   2   0   2   2   0   0   0   2   0   0   0   0   0   0   0   0   0   0   2   0   2   2   0   2   2   0   0   2   0   0   0   2   0   2   2   2   0   0   0   0   2   2   2   0   2   2   0   0   0   0   0   0   0   2   0   0   2   2   0   0   2   2   2   0   0   2   2   0   2   0   0   0   2   0   2   0   2   0   0   0   0   2   0   0   2   0   0   2   2   0   0   2   2   2   0   0   2   0   2   2   0   2   2   2   0   0   2   0   0   0   0   0   2   2   2   0   0   2   0   2   2   0   2   2   2   0   0   2   2   2   2   2   0   2   0   2   2   2   2   2   0   2   0   0   2   2   2   0   2   0   0   2   0   0   0   2   0   2   2   2   0   2   2   2   2   0   0   2   0   2   0   2   2   2   0   0   2   2   2   0   2   2   2   0   0   2   0   2   0   2
 MK-5-1                 2   0   2   0   0   0   2   2   2   2   2   0   0   0   0   2   0   0   0   2   2   2   2   0   0   0   0   2   0   0   0   2   2   2   0   2   0   2   0   2   0   2   0   0   2   2   2   0   2   0   0   2   0   2   0   0   0   0   0   2   2   0   0   2   2   2   0   2   0   0   0   0   0   2   0   2   2   2   2   0   0   0   2   2   0   2   2   0   2   2   2   0   2   2   2   2   0   2   0   2   0   0   0   2   2   0   2   2   2   2   0   2   2   0   0   0   0   0   2   2   2   2   2   0   0   0   0   0   0   0   0   0   2   0   2   2   0   2   0   2   0   2   0   0   0   0   0   0   2   0   2   0   2   0   0   2   0   2   0   0   0   0   0   2   2   2   0   2   0   0   2   2   0   2   2   0   2   2   2   0   0   0   0   0   2   0   0   2   2   0   0   0   2   2   0   2   0   2   2   0
 MK-5-2                 2   0   2   0   0   0   2   2   2   2   2   0   0   0   0   2   0   0   2   0   2   2   2   0   0   0   0   2   0   0   0   2   0   2   0   2   0   2   0   2   0   2   0   0   2   2   2   0   2   0   0   2   2   2   0   0   0   0   0   2   2   0   0   2   2   2   0   2   0   0   0   0   0   2   0   0   2   2   2   0   0   0   2   2   0   2   2   0   2   2   2   0   2   2   2   2   0   2   2   2   0   0   2   2   2   0   2   2   0   2   0   2   2   0   0   0   0   2   2   2   2   2   2   0   0   0   0   0   0   0   0   0   2   0   2   2   0   2   0   2   0   2   0   0   0   0   0   0   2   0   2   0   2   0   0   2   0   2   2   2   0   0   0   2   2   0   0   2   0   0   2   2   0   2   2   0   2   2   2   0   0   0   0   0   0   0   0   2   2   0   0   2   2   2   0   2   0   2   2   0
 MK-5-3                 2   0   2   0   0   0   2   2   2   2   2   0   0   0   0   2   0   0   2   0   2   0   2   0   0   0   0   2   0   0   0   2   0   2   0   2   0   2   0   2   0   0   0   0   2   2   2   0   2   0   0   2   2   2   2   0   0   0   0   2   2   0   2   2   2   2   0   2   2   0   0   0   0   2   0   0   2   2   2   0   0   0   2   2   0   2   2   0   2   2   2   0   2   2   2   2   0   2   0   0   0   0   2   2   2   2   0   2   2   2   0   0   2   2   0   0   0   0   2   2   2   2   0   0   0   0   0   0   0   0   0   0   2   0   2   2   0   2   0   0   0   2   0   0   0   0   0   0   2   0   2   0   2   0   0   2   0   2   2   0   0   0   0   2   2   2   0   2   0   0   2   2   0   2   2   0   2   2   2   0   0   2   0   0   0   0   0   2   2   0   0   2   2   2   0   2   2   2   2   0
 MK-5-4                 2   0   2   0   0   0   2   2   2   2   2   0   0   0   0   0   0   0   2   0   0   0   0   0   0   2   0   2   0   0   0   2   0   0   0   2   0   2   2   2   0   0   0   0   2   2   2   0   2   2   0   2   2   2   2   0   0   0   0   2   2   0   2   2   2   2   0   2   2   0   0   2   0   2   0   0   2   2   2   0   0   0   2   2   0   2   2   2   0   2   2   0   2   2   2   2   0   2   0   2   0   0   2   2   2   2   0   2   2   2   0   0   2   2   0   0   0   0   2   2   2   2   0   0   0   0   0   0   0   0   0   0   2   0   2   2   0   2   0   0   0   2   0   0   0   0   0   0   2   0   2   0   2   0   0   2   0   2   2   0   2   0   0   2   2   2   0   2   0   0   2   2   0   2   2   0   2   2   2   0   0   2   2   0   0   0   0   2   2   0   0   2   2   2   0   2   2   2   2   0
 MK-5-5                 2   0   2   0   2   0   2   2   2   2   2   0   0   0   0   0   0   0   2   0   0   0   0   0   0   2   0   2   0   0   2   2   0   0   0   2   0   2   2   0   2   0   0   0   2   2   0   2   2   2   0   2   2   2   2   0   0   2   0   2   2   0   2   2   2   2   0   0   2   0   0   2   0   2   0   0   2   0   2   0   0   0   2   2   0   2   2   0   0   0   2   0   0   2   2   2   0   2   2   2   0   0   2   2   2   0   0   2   2   2   0   0   2   2   0   0   0   0   2   2   2   2   0   0   0   0   2   0   2   0   0   0   2   0   2   2   0   0   0   0   0   2   0   2   2   0   0   0   2   0   2   0   2   0   0   2   0   2   2   0   2   0   0   2   0   2   0   2   0   0   2   2   0   2   2   0   2   0   2   0   0   2   2   0   0   0   0   2   2   0   0   2   2   0   0   2   2   2   2   0
 MK-5-6                 2   0   2   0   2   0   2   2   2   0   2   0   0   0   0   0   0   2   2   0   0   0   0   0   0   2   0   2   0   2   0   2   0   0   0   2   0   2   2   0   2   2   0   0   0   2   0   2   2   2   0   2   2   2   2   0   0   0   0   2   2   0   2   0   2   2   0   0   2   2   0   2   0   2   0   0   2   0   2   0   0   0   2   2   0   2   2   0   0   0   2   0   0   2   2   2   0   2   2   2   0   2   2   2   0   0   0   0   2   2   0   0   2   2   0   0   0   0   2   2   2   2   0   0   0   0   2   0   2   2   0   0   2   0   2   2   0   0   0   0   0   0   0   2   2   0   0   2   2   0   2   0   2   0   0   2   0   2   2   0   2   0   0   2   0   2   0   0   0   0   2   2   0   2   2   2   2   0   2   0   0   2   2   0   0   0   0   2   2   0   0   2   2   0   0   2   2   2   2   0
 MK-5-7                 2   0   2   0   2   0   0   2   2   2   2   0   0   0   0   0   0   0   2   2   0   0   0   0   0   2   0   2   0   2   0   2   0   0   0   2   0   2   0   0   2   2   0   2   0   2   0   2   2   2   0   2   2   2   2   0   0   0   0   2   2   0   2   0   2   2   2   0   0   2   0   2   0   2   0   0   0   0   2   0   0   0   2   2   0   2   2   0   2   0   2   0   0   2   2   2   0   2   2   2   0   2   2   0   0   0   0   0   2   2   0   0   0   2   0   0   0   2   2   2   2   2   2   0   0   0   2   0   2   2   0   0   2   0   2   2   0   0   0   2   0   0   0   2   2   0   0   2   2   0   2   2   2   2   0   2   0   2   2   0   2   0   0   2   0   2   0   0   0   0   2   2   0   2   2   2   2   0   2   0   0   2   2   0   0   0   0   2   0   0   0   2   2   2   0   2   2   2   2   0
 MK-5-8                 2   0   2   0   2   0   2   2   2   2   2   0   0   0   0   0   0   0   2   2   0   0   0   0   0   2   0   2   0   2   0   2   0   0   0   2   0   2   0   0   2   2   2   2   0   2   0   2   2   2   0   2   2   2   2   0   0   2   2   0   2   0   2   0   0   0   2   0   0   2   0   2   0   2   0   0   0   0   2   0   0   0   2   2   0   2   2   0   2   0   2   0   0   2   2   2   0   2   2   2   0   2   2   0   0   0   0   0   2   2   0   0   0   2   0   0   0   2   0   2   2   2   2   0   0   0   2   0   2   2   0   0   2   0   2   0   0   0   0   2   0   0   0   0   2   0   0   2   2   0   2   2   0   2   0   2   0   2   2   0   2   0   0   2   0   2   0   0   0   0   2   2   0   2   2   2   2   0   2   0   0   2   2   0   0   0   0   2   0   0   0   2   2   2   0   2   2   2   2   0
 MK-5-9                 2   0   2   0   2   0   2   2   2   2   2   0   0   0   2   0   2   0   2   2   0   0   0   0   0   2   0   2   2   2   0   2   0   0   0   2   0   2   0   0   2   2   2   2   2   2   0   2   0   2   0   0   0   2   2   0   0   2   2   2   2   0   2   2   0   0   2   0   0   2   2   2   0   2   2   0   0   0   2   0   2   0   2   2   0   2   2   0   0   0   2   0   2   2   2   2   0   2   2   2   0   2   2   0   0   0   0   0   2   2   0   0   0   2   0   0   2   2   2   2   2   2   2   0   2   2   2   0   2   2   0   0   2   0   2   0   0   0   0   2   0   0   0   0   2   0   0   2   2   2   2   2   0   2   0   2   0   2   2   0   2   0   0   2   0   2   0   0   2   2   2   2   0   2   0   0   2   2   2   0   0   2   2   0   0   0   0   2   0   0   0   2   2   2   0   2   2   2   2   0
 MK-5-10                2   0   2   0   2   0   2   2   2   2   2   0   0   0   2   0   2   0   0   2   0   0   0   0   2   2   0   0   0   2   0   2   0   0   2   2   0   2   0   0   2   2   2   2   2   2   0   2   0   2   0   0   0   2   2   0   0   2   2   2   2   0   2   2   2   0   2   0   0   2   2   2   0   2   2   0   2   2   2   0   0   0   2   2   0   2   2   0   0   0   2   0   2   2   2   2   0   2   2   2   0   2   2   0   0   0   0   0   2   2   2   0   0   0   0   0   2   2   2   2   2   2   2   0   2   2   2   0   2   2   2   0   2   0   2   0   0   0   0   2   0   0   0   2   2   2   0   2   2   2   2   2   0   2   0   2   0   2   2   2   2   0   0   2   0   2   0   2   2   2   0   2   0   2   0   0   0   2   2   0   0   2   2   0   0   0   0   2   0   0   0   2   2   2   0   2   2   2   2   0
 MK-5-11                2   0   2   0   2   0   2   2   2   2   0   0   2   0   2   2   2   0   0   2   0   0   0   0   2   2   0   0   2   2   0   2   0   0   2   2   0   2   0   0   2   2   2   2   0   2   0   2   0   2   0   0   2   2   2   0   0   2   2   2   2   0   2   2   2   0   2   0   0   2   2   2   0   0   2   0   2   2   2   0   0   0   2   2   0   2   2   0   0   0   2   0   2   2   0   2   0   2   0   2   0   2   0   0   0   0   0   2   2   2   2   0   0   0   0   0   2   2   2   2   2   0   2   0   2   2   2   0   2   2   2   0   2   0   2   2   0   0   0   2   0   0   0   2   2   2   0   2   2   2   2   2   0   2   0   2   0   2   2   2   2   2   0   2   0   2   0   2   2   0   0   2   0   2   0   0   0   2   2   0   0   2   2   0   0   0   2   2   2   0   0   2   2   0   0   2   2   2   2   0
 MK-5-12                2   0   2   0   2   0   2   2   2   2   0   0   2   2   2   2   2   0   0   2   0   0   0   2   2   2   0   0   2   2   0   2   0   2   2   2   0   2   0   0   2   0   0   2   0   2   0   2   2   2   0   0   0   2   2   0   0   2   2   2   0   0   2   2   2   0   2   0   0   2   2   2   0   0   2   0   0   2   2   0   0   0   2   0   0   2   2   0   0   0   2   0   2   2   0   2   0   2   0   2   0   2   0   2   2   0   2   2   2   2   2   0   0   0   0   0   2   2   2   2   0   0   2   0   2   2   2   0   2   2   2   0   2   0   2   2   0   0   0   2   0   0   0   2   2   2   0   2   2   2   0   2   0   2   0   2   0   2   2   2   2   2   0   2   0   2   0   2   2   0   2   2   0   2   0   0   0   2   2   0   0   2   2   2   0   0   2   2   2   0   0   2   2   0   0   2   2   2   2   0
 MK-5-13                2   0   2   0   2   0   2   0   2   2   0   0   2   2   2   2   2   0   0   2   0   0   0   2   2   2   0   0   2   2   0   2   0   2   2   2   0   2   0   0   2   0   0   2   0   0   0   2   2   2   0   0   0   2   2   0   0   2   2   2   0   0   2   2   2   0   2   0   0   2   2   2   0   0   2   0   0   2   2   0   0   0   2   0   0   2   2   0   0   0   2   0   2   2   0   2   0   2   0   2   0   0   0   2   2   0   2   2   2   0   2   0   0   0   0   0   2   2   0   2   0   0   0   0   2   2   2   0   2   2   2   0   2   0   2   2   2   0   0   2   0   0   0   2   2   2   0   0   2   0   0   2   0   2   0   2   0   2   2   2   2   2   0   2   0   2   2   2   2   0   2   2   0   2   0   0   0   2   2   0   0   2   2   2   0   0   2   2   2   0   0   2   0   0   0   2   0   0   2   2
 MK-5-14                2   0   2   0   2   0   2   0   2   2   0   0   2   2   2   2   2   0   0   2   0   0   2   0   2   0   2   0   2   2   0   2   0   2   2   2   0   2   2   0   2   0   0   2   0   0   0   2   2   2   0   0   0   2   2   0   0   2   2   2   0   0   2   2   2   0   2   0   0   2   2   2   2   0   2   0   0   2   2   0   0   0   2   0   0   2   2   0   0   0   2   2   2   2   2   2   2   2   0   2   0   0   0   2   2   0   2   2   2   0   2   0   0   0   0   0   2   0   0   0   0   0   0   0   2   2   2   0   2   0   2   0   2   0   2   2   2   0   0   0   0   0   0   0   2   2   0   0   2   0   0   2   0   0   0   2   0   2   2   0   2   2   0   2   0   2   0   0   0   0   2   2   0   2   0   0   0   2   2   0   0   2   2   2   0   0   2   2   2   0   0   2   0   0   0   0   0   2   2   0
 MK-5-15                2   2   2   0   2   0   0   0   2   2   0   2   2   2   2   2   2   0   2   2   0   0   2   0   2   0   2   0   2   2   0   2   0   2   0   2   0   2   2   0   2   0   0   2   0   0   0   0   2   2   0   0   0   2   2   0   0   2   2   2   0   0   2   2   2   0   2   0   0   2   0   2   2   0   2   0   0   2   2   0   0   0   2   0   0   2   2   0   0   0   2   2   2   2   2   2   2   2   0   2   0   0   0   2   2   2   0   2   0   0   2   0   0   0   0   0   2   0   0   2   0   0   0   0   2   2   2   0   2   0   2   0   2   0   2   2   0   0   0   0   0   0   0   0   2   2   2   0   2   0   0   2   0   0   2   2   0   0   2   0   2   2   0   2   0   2   0   0   0   0   2   2   0   2   0   0   0   2   2   0   2   2   0   2   0   0   2   2   2   0   0   2   0   0   0   0   0   2   2   0
 MK-5-16                2   2   0   0   2   0   0   0   2   2   0   2   0   2   0   2   2   0   2   2   0   0   2   0   2   0   2   0   2   2   0   2   0   2   0   2   0   2   2   0   2   0   0   0   0   0   0   0   2   2   0   0   0   2   2   0   0   2   2   2   0   0   2   2   2   2   2   0   0   2   0   0   2   0   2   0   0   2   2   0   2   0   2   0   0   2   2   2   2   0   0   2   2   2   2   2   2   2   0   2   0   0   0   2   2   2   0   2   0   0   2   2   0   0   0   0   2   2   0   2   0   0   0   0   2   2   0   0   2   0   2   0   2   0   2   2   0   2   0   0   0   0   0   0   2   2   2   0   2   0   0   2   0   2   2   2   0   0   2   0   2   2   0   2   0   2   0   0   0   0   2   2   0   2   0   0   0   2   2   0   2   2   0   2   0   0   2   2   0   2   0   2   0   0   0   0   0   2   2   0
 MK-6-1                 2   2   2   0   2   0   0   0   0   0   2   0   2   0   0   2   2   0   0   0   2   2   0   0   2   0   2   0   0   2   0   0   0   2   2   2   2   0   2   0   2   2   2   2   2   0   2   2   0   0   0   0   0   2   2   0   0   0   2   0   2   2   2   0   0   2   2   0   2   2   2   0   0   0   2   2   0   0   0   2   0   0   0   2   2   0   0   0   0   0   2   2   2   2   0   0   2   0   2   0   2   2   2   2   2   0   0   0   0   0   2   2   0   0   0   0   2   0   2   0   0   0   2   2   2   2   2   2   0   2   0   0   0   0   0   0   0   0   0   0   0   2   2   0   0   2   2   0   0   0   2   0   2   0   0   2   2   2   0   2   2   2   2   0   0   0   0   2   2   0   2   2   2   0   0   0   2   0   2   2   2   0   2   2   0   0   2   2   2   0   0   0   0   2   0   0   2   0   0   0
 MK-6-2                 2   2   2   0   0   0   0   0   0   0   2   2   2   0   2   2   2   0   0   0   2   2   0   0   2   0   2   0   0   2   0   0   0   2   2   2   2   0   2   0   2   0   2   2   2   0   2   2   0   0   0   0   0   2   2   0   0   0   2   0   2   2   2   0   0   2   2   0   2   2   2   0   0   0   2   2   0   2   0   0   0   0   0   2   2   0   0   0   0   0   2   2   2   2   2   2   0   0   2   0   2   2   2   0   0   0   0   0   0   0   2   2   0   0   0   0   2   0   2   0   0   0   2   2   2   2   2   2   2   2   0   2   0   0   0   2   0   0   0   0   0   2   2   0   0   2   2   0   0   0   2   0   2   0   0   0   2   2   0   2   2   2   2   0   0   0   0   2   2   0   2   2   2   0   0   0   2   0   2   2   2   0   2   2   0   0   2   2   2   0   0   0   0   2   0   0   2   0   0   0
 MK-6-3                 2   2   2   0   2   0   0   0   0   0   2   2   2   0   2   2   2   0   0   0   2   2   0   0   2   0   2   0   0   2   0   0   0   2   2   2   2   0   2   0   2   0   2   2   2   0   2   2   0   0   0   0   0   2   2   2   0   0   2   0   2   2   2   0   0   2   2   0   2   2   2   2   0   0   2   2   0   2   2   0   0   0   0   2   2   0   0   0   0   2   2   2   2   2   2   2   0   0   2   0   2   2   2   0   0   0   0   0   0   0   2   2   0   0   0   0   2   2   2   0   0   0   2   2   2   2   2   2   2   2   0   2   0   0   0   2   0   0   0   0   0   2   2   0   0   2   2   2   0   0   2   0   2   0   0   0   0   2   0   2   2   2   2   0   0   0   0   2   2   0   2   2   2   0   0   0   0   0   2   2   2   0   2   2   0   0   2   2   2   0   0   0   0   2   0   0   2   0   0   0
 MK-6-4                 2   2   2   0   2   0   0   0   0   0   2   2   2   0   2   2   2   0   0   2   2   2   0   0   2   0   2   0   0   2   0   0   0   2   2   2   2   0   2   0   2   0   2   2   2   0   2   2   0   0   0   0   0   2   2   2   0   0   2   0   2   2   2   0   0   2   2   0   0   2   2   0   0   0   2   2   0   2   2   0   0   0   0   2   2   0   0   0   0   2   2   2   2   2   2   2   0   0   2   0   2   2   2   0   0   0   0   2   0   0   2   2   0   0   0   0   2   2   0   0   0   0   2   2   2   2   2   2   2   2   0   2   0   2   0   2   0   0   0   0   0   2   2   0   0   2   2   0   0   0   2   0   2   0   0   0   0   2   0   2   2   2   0   0   0   0   0   2   2   0   2   2   0   0   2   0   0   0   2   2   2   0   2   2   0   0   2   2   2   2   2   0   0   2   0   0   2   0   0   2
 MK-6-5                 2   2   2   0   0   2   0   0   0   0   2   2   2   0   2   2   2   0   0   2   2   2   0   0   2   0   2   0   0   2   0   0   0   2   2   2   2   0   2   0   2   0   2   2   2   0   2   2   0   0   0   0   0   2   0   2   2   0   2   0   2   2   2   0   0   2   2   0   0   2   2   2   0   0   2   2   0   2   2   0   0   0   0   2   0   0   0   0   0   2   0   2   2   2   2   2   0   0   2   0   2   2   2   2   0   0   0   2   0   0   2   2   0   0   0   0   0   2   0   0   0   0   2   2   2   2   2   2   2   2   2   0   0   0   0   2   0   0   0   0   2   2   2   0   0   2   2   0   2   0   2   0   2   0   0   0   0   2   0   2   0   2   0   0   0   0   0   2   2   0   0   2   0   0   2   0   0   0   2   2   0   0   2   2   0   2   2   2   2   2   2   0   0   2   0   0   2   0   0   2
 MK-6-6                 2   2   2   0   2   2   0   2   0   0   0   0   2   0   2   2   2   0   0   2   2   2   2   0   2   0   2   0   0   2   2   0   0   2   2   2   2   0   2   0   2   0   2   2   2   0   2   2   0   0   2   0   0   2   0   2   2   0   2   0   2   2   0   0   0   2   2   0   0   2   2   2   2   0   2   2   0   2   2   0   0   0   0   2   0   0   0   0   0   2   0   2   0   2   2   2   0   0   2   2   2   2   2   2   0   0   0   2   0   0   2   2   0   0   0   0   2   2   2   0   0   0   2   2   2   2   2   2   2   0   2   0   0   0   0   2   0   0   0   0   2   2   2   0   0   0   2   0   2   0   2   0   2   0   0   0   0   2   0   0   0   2   0   0   0   0   2   2   2   0   0   2   0   0   2   0   0   2   2   2   0   2   2   2   0   2   2   2   2   2   2   0   0   0   0   0   2   0   0   2
 MK-6-7                 2   2   0   2   2   2   0   2   0   0   0   0   2   0   2   2   2   0   0   2   2   2   2   0   2   0   2   0   2   2   2   0   0   0   0   2   2   0   2   0   2   2   2   2   2   0   2   2   0   0   0   0   0   2   2   0   2   0   2   0   0   0   0   0   0   2   2   0   0   2   2   2   0   0   2   2   0   2   2   0   2   0   2   0   0   0   0   0   0   2   0   2   2   2   2   0   0   0   2   2   2   2   2   2   0   0   0   2   0   0   2   2   2   0   0   0   2   2   2   0   0   0   0   2   2   2   0   2   2   0   2   0   0   0   0   2   0   0   0   0   2   0   2   0   0   0   2   0   2   0   2   0   2   0   0   0   0   2   0   0   0   2   0   2   0   0   2   2   2   0   0   2   2   0   2   2   0   2   2   2   0   2   2   0   0   2   2   2   2   2   2   2   0   0   0   0   2   0   0   0
 MK-6-8                 2   2   0   2   2   2   0   2   0   0   0   0   2   0   0   2   2   2   0   2   2   2   2   0   2   2   2   0   2   2   2   0   0   0   0   2   2   0   2   0   2   0   2   2   2   0   2   2   0   0   0   0   0   2   0   0   2   0   2   2   0   0   0   0   0   2   2   0   0   2   2   2   0   0   2   2   0   2   0   0   0   0   2   0   0   0   0   0   0   2   0   2   0   2   2   0   0   0   2   2   0   0   2   2   0   0   0   2   0   0   0   0   2   0   0   2   2   2   2   0   0   0   0   2   2   0   0   2   2   0   2   0   0   0   0   0   0   0   0   0   2   0   2   2   0   0   2   0   2   0   2   0   2   0   0   0   0   2   0   0   0   0   0   2   0   0   2   2   2   0   0   0   2   0   2   2   0   2   2   2   2   2   2   0   0   2   2   2   2   2   2   2   0   0   0   0   2   0   0   0
 MK-6-9                 2   0   2   2   0   2   0   2   0   0   0   0   2   0   0   2   2   2   0   0   2   2   2   2   2   2   2   0   2   2   2   0   0   0   0   2   2   2   2   0   2   0   0   2   2   0   2   2   0   0   0   0   0   2   0   0   2   0   0   2   2   0   0   0   0   2   2   0   0   2   2   2   0   2   2   2   2   2   0   0   0   2   2   2   0   0   0   0   0   2   0   2   0   2   2   0   2   0   2   2   0   0   2   2   0   0   0   2   0   0   0   0   2   0   0   0   2   2   2   0   0   0   0   2   2   0   0   2   2   0   2   0   0   0   2   0   0   0   0   0   0   2   2   2   0   0   2   2   2   0   2   0   2   0   0   0   0   2   2   0   0   0   2   2   0   0   2   2   2   2   0   0   2   0   2   2   0   2   2   2   2   0   0   0   2   2   2   2   0   2   2   2   2   0   0   0   2   0   0   0
 MK-6-10                2   0   2   2   0   0   0   2   0   0   0   0   2   0   0   2   2   2   0   0   2   2   2   2   2   2   2   2   2   2   2   0   0   0   0   2   0   2   2   0   2   0   0   2   2   0   2   0   0   0   0   0   0   2   0   0   2   0   0   2   2   0   0   0   0   2   2   0   0   2   2   2   0   2   2   2   2   2   0   0   0   2   2   2   0   0   0   0   0   2   0   2   0   2   2   0   2   0   2   2   0   0   2   2   0   2   0   2   0   2   0   0   2   0   0   0   2   0   2   0   0   0   0   2   0   0   0   2   2   0   2   0   0   0   2   2   0   0   0   0   0   2   2   2   0   0   2   2   2   0   2   0   2   0   0   0   0   2   2   0   0   0   2   2   0   0   2   2   0   2   0   0   2   0   2   2   0   2   2   2   2   0   0   0   2   2   2   2   0   2   2   2   2   0   0   0   2   0   0   0
 MK-6-11                2   0   2   2   0   0   0   2   0   0   0   0   2   0   0   2   2   2   0   0   2   0   2   2   2   2   2   2   2   2   2   0   0   0   0   2   0   2   2   2   2   0   0   2   2   0   0   0   0   0   0   0   2   2   0   0   2   0   0   2   2   0   0   0   2   2   2   0   0   2   2   2   0   2   2   2   0   2   0   2   0   2   2   2   0   0   0   0   0   2   0   2   0   2   2   0   2   0   2   2   0   0   0   2   0   0   0   2   0   2   0   0   2   0   0   0   2   0   2   0   0   0   0   2   0   2   0   2   2   0   2   0   0   0   2   2   0   0   0   0   0   2   2   2   0   0   2   0   2   0   2   0   2   0   0   0   0   2   2   0   0   0   2   2   0   0   0   0   2   2   2   0   2   0   2   2   0   2   2   2   2   0   0   0   2   2   2   2   2   2   2   2   2   0   2   0   2   0   0   0
 MK-6-12                2   0   2   2   0   0   0   0   0   0   0   0   2   0   0   2   2   2   0   0   2   0   2   2   2   2   2   2   2   2   2   0   0   2   0   2   2   2   2   2   2   0   0   2   2   0   0   0   0   0   0   0   2   2   0   0   2   0   0   2   2   0   0   0   2   2   2   0   0   2   2   2   0   2   2   2   0   2   0   2   0   2   2   2   0   0   0   0   2   2   0   2   0   2   2   0   0   0   2   2   0   0   0   2   0   0   0   2   0   2   0   0   2   0   0   2   2   0   2   0   0   0   0   2   0   2   0   2   2   0   2   0   0   0   2   0   0   0   0   0   0   2   2   2   0   0   2   0   2   0   2   0   2   0   0   0   2   2   2   0   0   0   2   2   0   0   0   0   2   2   2   0   2   0   2   2   0   0   2   2   2   0   0   0   2   2   2   2   2   2   2   0   2   0   2   0   2   0   0   0
 MK-6-13                2   0   2   2   0   0   0   0   0   0   0   0   2   0   0   2   2   2   0   0   2   0   2   2   2   2   2   2   2   2   2   0   0   2   0   2   2   2   0   2   2   0   0   2   2   0   0   0   0   0   0   0   2   2   0   0   2   0   0   2   2   0   0   0   2   0   2   0   0   2   2   0   0   2   2   0   0   2   0   2   0   2   2   2   0   0   0   0   2   2   0   2   0   2   2   0   0   0   2   2   2   0   0   2   2   2   0   2   0   2   0   0   2   0   0   2   2   0   2   0   0   0   0   2   0   2   0   0   2   0   2   0   2   0   2   0   0   2   0   0   0   2   2   2   2   0   2   2   2   0   2   0   2   0   0   0   2   2   2   0   2   0   2   2   0   0   2   0   2   2   2   2   2   0   2   2   0   0   2   2   2   0   0   0   2   2   2   0   2   2   2   0   2   0   2   0   2   0   0   0
 MK-6-14                2   0   2   2   0   0   0   0   0   0   2   0   2   2   0   0   2   2   0   0   2   0   2   2   2   0   2   2   2   2   2   0   0   2   0   2   2   2   0   2   2   2   0   0   2   0   0   0   0   0   0   0   2   0   0   0   2   0   0   2   2   0   0   0   2   0   2   0   0   2   2   0   0   2   0   0   0   2   0   2   2   2   2   2   0   0   0   0   2   2   0   2   0   2   0   0   0   0   2   2   2   0   0   2   0   2   0   0   0   0   0   0   0   0   0   2   2   0   2   0   0   0   2   2   0   2   0   0   2   0   2   0   2   0   2   2   0   2   0   0   0   2   2   2   0   2   2   2   2   0   2   0   2   0   0   0   0   2   2   0   2   0   2   2   0   0   2   0   2   2   2   2   2   2   2   2   0   0   2   2   2   0   0   0   2   2   2   0   2   2   2   2   2   0   2   0   2   0   0   0
 MK-6-15                2   0   2   2   0   0   0   0   0   0   2   0   2   2   0   0   2   2   0   2   2   0   2   0   2   0   2   2   2   2   2   0   0   2   0   0   2   2   0   2   2   2   0   0   2   0   0   0   0   0   0   0   2   0   0   0   0   0   0   2   2   0   0   0   2   0   2   0   0   2   2   2   0   0   0   0   0   2   0   2   2   2   2   2   0   0   0   0   2   2   0   2   0   2   0   2   0   0   2   2   0   0   0   2   0   2   0   0   0   0   0   0   0   0   0   2   2   0   2   2   0   0   0   2   0   2   2   2   2   0   2   0   2   0   2   2   0   2   0   0   0   0   2   2   0   2   2   0   2   0   2   0   2   0   0   0   0   2   2   0   2   0   2   0   0   0   2   0   2   0   2   2   2   2   2   2   2   0   0   2   2   0   0   0   2   2   2   0   2   2   2   2   2   2   2   0   2   0   0   0
 MK-6-16                2   0   2   2   0   0   0   0   0   2   2   0   2   0   0   0   2   2   0   2   0   0   2   0   2   0   2   0   2   2   2   0   0   2   0   0   2   0   0   2   2   2   0   0   0   0   0   0   0   0   0   0   2   0   0   0   0   2   0   2   0   0   0   0   2   0   2   0   0   2   2   2   0   0   0   0   0   2   0   2   2   0   2   2   0   0   0   0   2   2   0   2   0   2   0   2   0   0   2   2   0   0   0   2   0   2   0   0   0   2   0   0   0   0   0   2   0   0   2   2   0   0   0   2   0   2   2   2   2   2   2   0   2   0   2   2   0   2   0   0   0   0   2   2   0   2   2   0   2   0   2   0   0   0   0   0   0   2   2   0   2   2   2   0   0   0   2   0   0   0   2   2   0   2   0   2   2   0   2   2   2   0   0   0   2   2   2   0   2   2   0   2   2   2   0   0   2   0   0   0
 
!****************************************** Phenotypic Data **********************************************************
!-100.0 is resevred for missing phenotype
SimulatedTrait1        13.9532   14.1032   14.0182   13.6521   16.4474   14.2369   16.4660   13.4682   14.1106   16.1480   16.3936   16.0925   16.7000   15.4376   14.1431   13.9767   14.9322   15.4967   16.5455   16.0580   15.6300   15.3383   14.3412   14.7092   14.3469   16.3015   15.2220   14.8811   15.9765   15.2720   16.1574   14.1428   16.0296   14.1715   15.7109   16.5526   14.1754   14.3360   14.5308   14.5449   16.0562   16.1495   14.7323   15.0964   15.7617   15.4210   14.8532   16.4777   14.9697   16.0940   13.2463   14.9632   15.0156   15.1289   14.9022   14.9158   16.2533   16.0408   15.2079   15.6716   14.6781   13.1235   15.2067   15.8982   14.9343   15.5565   14.1913   14.0659   16.0635   16.2999   14.2812   13.9167   14.2728   16.3340   15.8084   13.4371   16.1058   13.9490   14.4716   13.3742   14.9579   14.8342   13.4404   15.7861   15.7448   13.9393   16.7836   14.1353   14.6085   16.1759   15.9943   16.4010   16.4961   15.0163   16.0094   16.0573   14.9624   16.1865   15.8783   13.5848   14.2605   13.9588   15.1675   13.7460   15.0257   16.1543   14.8367   14.7227   14.8663   14.4543   16.6461   14.0560   15.1119   12.8064   14.6275   15.4992   15.9403   15.2694   15.6054   16.0073   13.5398   15.8264   15.9101   16.4674   15.2235   13.9141   15.5347   14.0282   14.1050   14.0087   14.4096   14.3361   15.5943   16.4991   14.3921   15.9301   15.4027   15.0615   13.9875   13.7264   15.8503   15.1080   16.2465   14.3003   14.9458   15.4901   14.1319   14.5126   15.5117   14.0452   13.7594   14.3568   14.4946   15.7604   14.8641   15.7345   15.3043   15.5225   13.9248   14.0934   13.4457   14.4222   15.1270   12.9199   15.6687   13.5599   15.1731   14.1249   16.1358   13.5390   15.5559   16.4041   13.5215   15.6741   15.4750   14.4051   16.4064   13.6112   15.7195   15.2569   16.6086   13.5159   14.4836   16.4124   15.7371   15.4725   15.9668   15.3837   14.2080   14.2790   15.7579   15.6982   13.7224   16.1651   15.5089   15.8079   15.4905   14.1377   15.4414   13.9548
SimulatedTrait2        10.5065   10.3028   10.5555   10.3043    9.8287   10.5023    9.4024   10.4019   10.0938    9.4135    9.9677    9.6131    9.1304   10.2972   10.7516   10.6098    9.4218    9.5416    9.5530    9.4662    9.1745    9.5232   10.5489   10.3103   10.6647    9.4998    9.5365   10.6855    9.7613    9.3459    9.2007   10.4644    9.3277   10.3312    9.9827    9.6987   10.3065   11.0184   10.5907   10.7557    9.8807    9.7296   10.7205    9.5903    9.3534    9.4626   10.8483    9.7271    9.7793    9.3829   10.3123   10.4207    9.2960   10.1411    9.4788    9.3006    9.2917    9.2635    9.3086   10.1929   10.5562   10.3764   10.9088   10.7942    9.6475    9.7067   10.5127   10.5986   10.0079    9.2979   10.7534   10.6164   10.2753    9.6480    9.5685   10.2000    9.1410   10.5889   10.4834   10.6104    9.1537   10.5643   10.3164    9.3453    9.4927   10.2651    9.8045   10.9727    8.8927    9.4331    9.3311    9.2345    9.5313   10.6874    9.7452    9.4383    9.1318    9.4074    9.6182   10.4368   10.8498   10.5686   10.2984   10.9487   10.0664    9.2161   10.5705   10.4898   10.4542    9.7599    9.7092   10.6471    9.3000   10.5386   10.3309    9.6558    9.2879    9.6128    9.4434    9.4619   10.5534    9.1463    9.7178    9.6651    9.5035   10.8696   10.4637   10.5118   10.4062   10.9180    9.3960   10.3909    9.7349    9.3829   10.1820    9.1800    9.6737   10.4031   10.5406   10.3322    9.8126   10.5848    9.6017   10.9459   11.2528    9.4496   10.2605   10.3933    9.8871   10.2395   10.6619    9.6901   10.5661   10.5178    9.5294    9.7748    9.6309    9.3760   10.4265   10.7179   10.6742    9.4326   10.7346   10.4989    9.7499   10.2998    9.4600   10.6572    9.7575   10.5167    9.3143    9.5822   10.3637    9.7279    9.2957   10.5675    9.4660   10.1702    9.1873    8.7512    9.6433   10.4972   10.2923    9.6845   10.5069    9.5947    9.4122    9.0515   10.4072   10.2545    9.6723    9.5502   10.3359    9.9428   10.4892   10.4380    9.4858   10.5682    9.4953   10.5306
 
