# Supplementary material for: Inclusive Composite Interval Mapping of QTL by Environment Interactions in Biparental Populations
Source: PLoS One. 2015 Jul 10;10(7):e0132414. doi: 10.1371/journal.pone.0132414 (PMC4498613; doi:10.1371/journal.pone.0132414)
Supplement: S6 File — (ZIP) [file pone.0132414.s006.zip › H=0.8/L1/run_00024.met]

!**********************Note: lines staring with "!" are remarks and will be ignored in the program********************
!*********************************General Information**********************************
!Assuming F1 = P1 x P2, populations available in QTL IciMapping are: 
!  1, P1BC1F1 = P1 x F1, the first backcrossing where P1 is used as the recurrent parent;
!  2, P2BC1F1 = P2 x F1, the first backcrossing where P2 is used as the recurrent parent;
!  3, F1DH, F1-derived doubled haploids; 
!  4, RIL or F1RIL, recombination inbred lines through the repeated selfing of F1;
!  5, P1BC1RIL, recombination inbred lines through the repeated selfing of P1BC1F1;
!  6, P2BC1RIL, recombination inbred lines through the repeated selfing of P2BC1F1;
!  7, F2, the selfing generation of F1;
!  8, F3, the selfing generation of F2;
!  9, P1BC2F1, the second backcrossing where P1 is used as the recurrent parent; 
! 10, P2BC2F1, the second backcrossing where P2 is used as the recurrent parent;
! 11, P1BC2RIL, recombination inred lines through the repeated selfing of P1BC2F1; 
! 12, P2BC2RIL, recombination inred lines through the repeated selfing of P2BC2F1; 
! 13, P1BC1F2, the selfing generation of P1BC1F1; 
! 14, P2BC1F2, the selfing generation of P2BC1F1; 
! 15, P1BC2F2, the selfing generation of P1BC2F1; 
! 16, P2BC2F2, the selfing generation of P2BC2F1; 
! 17, P1BC1DH, P1BC1F1-derived doubled haploids; 
! 18, P2BC1DH, P2BC1F1-derived doubled haploids; 
! 19, P1BC2DH, P1BC2F1-derived doubled haploids; 
! 20, P2BC2DH, P2BC2F1-derived doubled haploids; 
   3      !Mapping Population (see remarks above)
   2      !Mapping Function (1 for Kosambi; 2 for Haldane; 3 for Morgan)
   2      !Marker Space Type (1 for intervals; 2 for positions)
   1      !Marker Space Unit(1 for centiMorgans; 2 for Morgan)
   6      !Number of Chromosomes (or Linkage Groups)
 200      !Size of the mapping population
   2      !Number of environments
 
!***************************************** Chromosomes and Linkage Maps **********************************************
!Chromosome                 NumMarkers
-CH1                        16
-CH2                        16
-CH3                        16
-CH4                        16
-CH5                        16
-CH6                        16
!Linkage map (Marker name followed by position or the interval length)
 MK-1-1                1     0.000
 MK-1-2                1    10.000
 MK-1-3                1    20.000
 MK-1-4                1    30.000
 MK-1-5                1    40.000
 MK-1-6                1    50.000
 MK-1-7                1    60.000
 MK-1-8                1    70.000
 MK-1-9                1    80.000
 MK-1-10               1    90.000
 MK-1-11               1   100.000
 MK-1-12               1   110.000
 MK-1-13               1   120.000
 MK-1-14               1   130.000
 MK-1-15               1   140.000
 MK-1-16               1   150.000
 MK-2-1                2     0.000
 MK-2-2                2    10.000
 MK-2-3                2    20.000
 MK-2-4                2    30.000
 MK-2-5                2    40.000
 MK-2-6                2    50.000
 MK-2-7                2    60.000
 MK-2-8                2    70.000
 MK-2-9                2    80.000
 MK-2-10               2    90.000
 MK-2-11               2   100.000
 MK-2-12               2   110.000
 MK-2-13               2   120.000
 MK-2-14               2   130.000
 MK-2-15               2   140.000
 MK-2-16               2   150.000
 MK-3-1                3     0.000
 MK-3-2                3    10.000
 MK-3-3                3    20.000
 MK-3-4                3    30.000
 MK-3-5                3    40.000
 MK-3-6                3    50.000
 MK-3-7                3    60.000
 MK-3-8                3    70.000
 MK-3-9                3    80.000
 MK-3-10               3    90.000
 MK-3-11               3   100.000
 MK-3-12               3   110.000
 MK-3-13               3   120.000
 MK-3-14               3   130.000
 MK-3-15               3   140.000
 MK-3-16               3   150.000
 MK-4-1                4     0.000
 MK-4-2                4    10.000
 MK-4-3                4    20.000
 MK-4-4                4    30.000
 MK-4-5                4    40.000
 MK-4-6                4    50.000
 MK-4-7                4    60.000
 MK-4-8                4    70.000
 MK-4-9                4    80.000
 MK-4-10               4    90.000
 MK-4-11               4   100.000
 MK-4-12               4   110.000
 MK-4-13               4   120.000
 MK-4-14               4   130.000
 MK-4-15               4   140.000
 MK-4-16               4   150.000
 MK-5-1                5     0.000
 MK-5-2                5    10.000
 MK-5-3                5    20.000
 MK-5-4                5    30.000
 MK-5-5                5    40.000
 MK-5-6                5    50.000
 MK-5-7                5    60.000
 MK-5-8                5    70.000
 MK-5-9                5    80.000
 MK-5-10               5    90.000
 MK-5-11               5   100.000
 MK-5-12               5   110.000
 MK-5-13               5   120.000
 MK-5-14               5   130.000
 MK-5-15               5   140.000
 MK-5-16               5   150.000
 MK-6-1                6     0.000
 MK-6-2                6    10.000
 MK-6-3                6    20.000
 MK-6-4                6    30.000
 MK-6-5                6    40.000
 MK-6-6                6    50.000
 MK-6-7                6    60.000
 MK-6-8                6    70.000
 MK-6-9                6    80.000
 MK-6-10               6    90.000
 MK-6-11               6   100.000
 MK-6-12               6   110.000
 MK-6-13               6   120.000
 MK-6-14               6   130.000
 MK-6-15               6   140.000
 MK-6-16               6   150.000
!*********************************** Marker Types ********************************************************************
!Co-dominant marker: When heterozygote F1 is present, P1 is coded as 2, F1 is coded as 1, and P2 is coded as 0; Otherwise, P1 is coded as 2, and P2 is coded as 0. 
!Dominant marker: When heterozygote F1 is present, P1 and F1 are coded as 12, and P2 is coded as 0; Otherwise, P1 is coded as 2, and P2 is coded as 0.  
!Recessive markers: When heterozygote F1 is present, P1 is coded as 2, and F1 and P2 are coded as 10; Otherwise, P1 is coded as 2, and P2 is coded as 0. 
!Missing marker is coded as -1. 
 MK-1-1                 0   0   0   0   2   2   0   0   0   0   0   2   2   2   2   2   0   2   0   0   0   0   2   2   2   2   0   2   0   2   0   0   0   2   2   2   2   2   0   2   2   2   2   0   2   0   2   2   2   0   0   0   0   2   0   0   2   0   2   2   0   2   0   2   0   2   2   2   2   2   2   0   0   2   0   2   2   2   0   2   2   0   2   2   0   0   2   2   2   2   2   2   2   2   2   2   0   0   0   2   2   2   2   2   0   0   2   2   2   2   2   2   2   2   0   0   2   2   2   0   0   0   2   0   2   0   0   2   0   2   0   2   2   2   2   0   2   2   2   0   2   0   0   0   0   0   2   0   0   0   2   2   2   0   0   0   2   0   2   2   0   2   2   0   0   0   0   2   0   2   0   0   0   0   2   2   0   2   0   2   2   2   2   2   2   0   0   2   2   0   0   2   2   0   2   0   0   0   0   2
 MK-1-2                 0   0   0   2   2   0   0   0   0   0   0   2   2   0   0   2   0   2   0   0   0   0   2   2   2   2   0   0   0   2   0   2   0   2   2   2   2   2   0   2   2   2   2   0   2   0   2   2   2   0   0   0   0   2   0   0   0   0   2   2   2   2   0   2   0   2   2   2   0   2   2   0   0   2   0   2   2   2   0   2   2   0   2   2   0   0   2   2   2   2   2   2   2   0   2   2   0   2   0   2   2   2   2   2   0   0   2   2   2   2   2   2   2   2   0   0   2   2   2   0   0   0   2   0   2   0   0   2   0   2   0   2   2   0   2   0   2   2   2   0   0   0   2   0   0   0   2   0   2   0   2   2   2   0   0   0   2   0   2   2   0   2   0   2   2   0   0   2   0   2   0   0   0   0   2   2   0   2   0   2   2   0   2   2   2   0   0   2   2   0   0   2   2   0   2   0   0   0   0   2
 MK-1-3                 0   0   0   2   2   0   0   0   0   0   0   2   2   0   0   2   0   2   0   0   0   0   2   2   2   2   0   0   0   2   0   2   0   0   2   0   2   2   0   2   2   2   2   0   2   0   2   2   2   0   0   0   2   2   0   0   2   0   2   2   2   2   0   2   0   0   2   2   0   2   2   0   0   2   0   2   2   2   0   2   2   0   2   2   0   0   2   2   0   2   2   0   2   0   2   2   0   2   0   2   2   2   2   2   0   0   2   2   2   2   2   2   2   2   0   0   2   0   2   0   0   0   2   0   2   0   2   2   0   0   0   2   2   0   2   0   2   2   2   0   0   2   2   0   0   0   2   0   2   0   2   2   2   0   0   0   2   0   2   2   0   2   0   2   2   0   0   2   0   2   0   0   0   0   2   2   0   2   0   2   2   0   0   2   2   0   0   2   2   0   0   2   0   0   2   0   0   0   2   2
 MK-1-4                 0   0   0   2   2   0   0   0   0   0   0   0   2   0   0   2   0   0   0   2   0   0   2   2   2   2   0   0   0   2   0   2   0   0   2   0   2   2   0   2   2   2   2   0   2   0   0   2   2   2   0   0   2   2   0   0   2   2   2   2   0   2   2   2   0   0   2   2   0   2   0   0   0   2   0   2   2   2   0   2   2   0   2   2   0   0   2   2   0   2   2   0   2   0   2   2   0   2   0   2   2   2   2   2   0   0   2   2   2   2   2   2   2   2   0   0   2   0   2   0   0   0   2   0   2   0   2   2   0   0   0   2   2   0   2   2   2   2   2   0   0   2   2   0   0   0   2   0   2   2   2   2   0   0   0   0   2   0   2   2   0   2   0   2   2   0   0   2   0   2   0   0   0   2   2   2   0   0   0   2   2   0   0   2   2   0   2   2   2   0   0   2   0   0   2   0   0   2   2   2
 MK-1-5                 0   0   0   2   2   0   0   0   0   0   0   0   0   0   0   2   0   0   0   2   0   0   2   0   0   0   0   0   0   2   0   0   0   0   0   0   2   2   0   2   2   2   2   0   2   0   0   2   2   2   0   0   2   2   2   0   2   2   2   2   0   2   2   2   0   0   2   2   0   2   0   0   0   2   0   2   2   2   0   2   2   0   2   2   2   2   2   2   0   2   2   0   2   0   2   2   0   2   0   2   2   2   2   0   2   0   2   2   0   0   2   2   2   2   0   0   2   0   2   0   0   0   2   0   2   0   2   2   0   0   0   2   2   0   2   2   2   2   2   0   0   0   2   0   0   0   2   0   2   2   2   2   0   0   2   0   2   0   2   2   0   2   0   2   2   0   0   2   0   2   0   0   2   2   2   2   0   0   0   2   2   0   0   2   2   0   2   2   2   2   0   2   0   0   2   0   0   2   0   2
 MK-1-6                 0   0   0   0   0   0   0   0   0   0   0   0   0   0   0   2   0   0   0   2   2   0   2   0   0   0   0   0   0   2   0   0   0   0   0   0   2   2   0   0   2   2   2   0   2   0   0   2   2   2   0   0   2   2   2   0   2   2   2   2   0   2   2   0   0   0   2   2   0   2   0   0   0   2   0   2   2   2   2   0   2   0   2   2   2   2   2   2   0   2   2   0   2   2   2   2   0   2   2   2   2   2   2   0   2   0   2   2   0   2   0   2   2   2   0   0   2   0   2   0   0   0   2   0   2   2   2   2   2   0   2   2   0   0   2   2   2   2   2   0   0   0   2   2   0   0   2   0   0   2   0   2   0   0   2   0   0   0   2   2   0   2   0   2   2   0   0   2   0   2   0   0   2   2   2   2   0   0   2   0   2   0   0   2   2   2   2   0   2   2   0   2   0   0   2   0   0   2   0   0
 MK-1-7                 0   0   0   0   0   0   0   0   0   0   0   0   0   0   0   2   2   2   0   2   2   0   2   0   0   0   0   0   0   2   0   0   0   0   0   0   2   0   0   2   2   2   2   0   2   0   0   2   0   2   0   0   2   2   2   0   2   2   0   2   0   2   2   2   0   0   2   2   0   2   2   0   0   2   0   2   2   2   2   2   2   0   2   2   2   2   2   2   0   2   2   0   2   2   2   0   0   2   0   2   2   2   2   0   2   0   2   2   0   2   0   2   2   0   0   0   2   0   2   0   0   0   2   2   2   2   2   2   2   0   0   2   0   0   2   2   2   2   2   0   0   0   2   2   2   0   2   0   0   2   0   2   0   0   2   2   0   0   2   2   0   0   0   2   2   0   0   2   0   2   0   2   2   2   2   2   0   2   2   0   2   0   0   2   2   0   2   0   2   2   0   2   0   0   2   0   0   2   0   0
 MK-1-8                 0   0   0   0   0   0   0   0   0   0   0   0   0   0   0   2   2   2   0   2   0   0   2   0   0   0   0   0   0   2   0   2   0   0   0   0   0   0   0   2   2   2   2   0   2   0   0   2   2   2   0   0   2   2   2   0   2   2   0   2   0   2   2   2   0   0   2   0   0   2   2   0   0   2   0   2   2   2   2   2   2   0   2   2   2   2   2   2   0   2   2   0   2   2   0   0   2   2   0   2   2   2   2   0   2   0   2   2   0   2   0   0   2   0   0   0   2   0   2   0   0   0   2   2   0   2   2   2   2   0   0   2   0   0   2   2   0   2   2   0   0   0   0   2   2   0   2   0   0   2   0   2   0   0   2   2   0   0   2   2   0   0   0   2   2   0   0   2   0   2   0   2   2   2   2   2   0   0   2   0   2   0   0   2   2   0   2   0   2   2   0   2   0   0   2   0   0   2   2   2
 MK-1-9                 0   0   2   2   0   0   0   0   0   0   0   0   0   0   0   2   2   2   0   2   0   0   2   0   0   0   0   0   0   2   0   2   0   0   0   0   0   0   0   2   0   2   0   0   2   0   0   2   2   2   0   2   2   2   2   0   2   2   0   2   0   2   2   0   0   2   2   0   0   2   2   0   0   2   0   2   2   0   2   2   2   0   2   2   2   2   0   2   2   2   2   0   2   2   0   2   2   2   0   2   2   0   2   0   2   0   2   2   0   2   0   0   0   0   0   0   0   0   2   2   0   0   2   2   0   2   2   0   2   0   0   2   0   0   2   2   0   2   0   0   0   0   0   2   2   0   2   0   0   0   0   2   0   0   2   2   0   0   2   2   0   0   0   0   2   0   0   2   0   2   0   2   2   2   2   2   0   0   2   0   2   0   0   2   2   0   2   0   0   2   0   0   0   0   2   0   0   2   2   2
 MK-1-10                0   0   2   2   0   0   0   0   0   0   0   0   0   0   0   2   2   2   0   2   0   0   2   0   0   0   0   0   0   2   0   2   0   0   0   0   0   0   0   2   0   2   2   0   2   0   0   2   2   2   0   2   2   2   2   0   2   2   0   2   0   2   2   0   0   0   2   0   0   2   2   0   0   2   0   2   2   0   2   2   2   0   2   2   2   2   0   2   2   2   2   0   2   2   0   2   2   2   0   0   2   0   2   0   2   0   2   2   0   2   0   0   0   0   2   0   0   0   2   2   0   0   2   2   0   2   2   0   2   2   0   2   0   0   2   2   0   2   0   0   0   0   0   2   2   0   2   0   0   0   0   2   0   2   2   0   0   0   2   2   0   0   0   0   2   0   0   2   2   2   0   2   2   2   0   2   0   0   2   0   2   0   0   2   2   0   0   0   0   2   0   0   0   0   2   0   0   2   2   2
 MK-1-11                0   0   2   2   0   0   0   0   0   0   0   0   0   0   0   2   2   2   0   2   0   0   2   0   0   2   0   0   2   2   0   2   0   0   0   0   0   0   0   2   0   2   2   0   2   0   0   2   0   2   0   2   2   2   2   0   2   0   0   2   0   2   2   0   2   0   2   0   0   2   2   0   0   2   0   2   2   2   2   2   2   0   2   2   2   2   0   2   2   2   2   0   2   2   0   2   2   2   0   0   2   0   2   0   2   0   2   2   0   2   0   0   0   0   2   0   0   0   2   2   0   0   2   2   0   2   2   0   2   2   0   2   2   0   2   2   0   2   0   0   2   0   0   2   2   0   2   0   0   0   0   2   0   2   2   0   2   0   2   2   0   0   0   0   2   0   0   2   2   2   0   2   2   2   0   2   0   0   2   0   2   0   2   2   2   0   0   0   0   2   0   0   0   0   2   0   0   2   2   2
 MK-1-12                0   0   2   2   0   0   0   0   0   0   0   2   0   0   0   2   2   2   0   2   0   0   2   0   0   2   0   0   2   2   0   2   0   0   0   0   0   0   0   2   0   2   2   0   2   0   0   0   0   2   0   2   2   2   2   0   2   0   0   2   0   2   2   0   2   2   2   0   0   2   2   0   0   2   0   2   2   2   2   2   2   0   2   2   2   2   0   2   2   2   2   0   2   2   0   0   2   2   0   0   2   0   2   0   2   0   2   2   0   2   0   0   0   0   2   0   0   0   2   2   0   0   2   2   0   2   2   0   2   2   0   2   2   0   2   2   0   2   0   0   2   0   0   0   2   0   2   0   0   0   0   2   2   2   2   0   2   0   2   2   0   0   0   0   2   0   0   2   2   0   0   2   2   2   0   2   0   0   2   0   2   2   0   0   2   0   0   2   0   2   0   0   0   0   2   0   0   2   2   2
 MK-1-13                0   0   2   2   0   0   0   0   0   0   0   2   2   0   0   2   2   2   0   2   2   0   2   0   0   2   0   0   2   2   0   2   0   0   0   0   0   0   0   2   0   2   2   0   2   0   0   0   0   0   0   2   2   2   2   0   2   0   0   2   0   2   2   0   2   2   2   0   0   2   2   0   0   2   0   2   2   2   2   2   0   0   2   2   2   2   0   2   2   2   2   0   2   2   0   0   2   2   0   0   2   0   0   0   2   0   2   2   0   2   0   0   2   0   2   2   0   0   2   2   0   0   2   2   0   0   2   0   0   2   0   2   2   0   2   2   0   2   2   0   2   0   0   0   2   0   2   0   0   2   0   2   2   2   2   0   2   0   2   2   0   0   0   0   2   0   0   2   0   2   0   2   0   2   0   2   0   0   2   0   2   2   0   0   2   0   2   2   0   2   2   0   0   0   2   0   0   2   2   2
 MK-1-14                0   0   2   0   0   2   2   0   0   0   0   2   2   2   0   2   2   2   0   2   2   0   2   0   0   2   0   2   2   2   0   2   0   0   0   0   0   0   0   2   0   2   2   0   0   0   0   0   0   0   0   2   2   2   2   0   2   0   0   2   2   2   2   0   2   2   2   0   0   2   2   0   0   2   0   2   2   2   2   2   0   0   2   2   2   2   0   0   2   2   2   0   2   2   2   0   2   2   0   0   2   0   0   0   2   0   2   2   0   2   2   0   2   0   2   2   0   0   2   2   0   2   0   2   0   0   2   0   0   2   0   2   0   0   2   2   0   2   2   0   2   0   0   0   2   0   2   0   0   2   0   2   2   2   2   0   2   0   2   2   0   0   0   0   2   0   0   2   0   2   0   2   2   2   0   2   0   0   0   0   2   2   0   0   2   2   2   0   0   2   0   0   0   2   2   0   2   2   2   2
 MK-1-15                0   0   2   0   0   2   2   0   0   2   0   0   2   0   0   2   2   2   0   2   2   2   0   0   0   2   0   2   2   2   0   2   0   0   0   0   0   0   0   2   0   2   2   0   0   2   0   2   0   0   0   2   2   0   2   0   2   0   0   2   2   2   2   0   2   2   2   0   0   2   2   0   0   2   0   2   2   2   2   2   0   0   2   2   2   2   0   0   2   2   2   0   2   2   2   0   2   2   0   0   2   0   0   0   0   0   2   2   0   2   2   0   2   0   2   2   2   0   0   2   0   2   0   2   0   0   2   0   0   2   0   2   0   0   2   0   0   2   2   0   2   0   0   0   2   0   2   0   0   2   0   2   0   2   2   0   2   0   2   2   0   0   2   0   2   2   2   0   0   2   0   2   2   2   0   2   0   2   0   0   2   2   0   0   2   2   2   0   0   2   0   2   0   2   2   0   0   2   2   0
 MK-1-16                0   0   2   0   0   2   2   0   0   2   0   0   2   2   2   2   2   2   0   0   2   2   2   0   0   2   0   2   2   2   0   2   0   0   0   0   0   2   0   2   0   2   2   0   0   0   0   2   2   0   0   2   2   0   2   0   2   0   0   2   2   2   2   0   2   2   2   0   0   2   2   0   0   2   0   2   2   2   2   0   0   0   2   2   2   2   2   0   2   2   2   0   2   2   2   0   0   2   0   0   2   0   2   0   0   0   2   2   0   2   2   0   2   0   2   2   2   0   0   2   0   2   0   0   0   0   0   0   0   2   0   2   0   0   2   0   0   2   2   0   2   0   0   0   2   0   2   0   0   2   0   2   0   2   2   0   2   0   2   2   2   2   2   0   2   2   2   2   0   2   0   2   2   2   0   2   0   2   0   0   2   2   0   0   2   0   2   0   0   2   0   2   0   2   2   0   0   2   2   0
 MK-2-1                 0   2   2   0   2   2   0   0   0   2   2   2   0   0   0   0   2   2   0   2   0   2   2   0   0   0   0   0   0   0   0   2   2   2   2   2   2   0   0   2   0   2   2   2   0   2   0   0   0   0   2   0   2   2   2   0   0   2   2   2   0   2   0   0   0   2   0   0   2   0   0   2   2   2   2   0   0   2   0   2   0   2   2   2   2   0   2   0   0   2   2   2   2   2   2   2   2   0   2   0   0   2   2   0   2   0   2   2   2   2   0   2   2   2   0   2   2   0   0   2   0   2   0   2   0   2   0   2   0   2   2   2   0   2   0   2   2   2   2   2   2   2   2   0   2   2   0   2   2   0   0   0   0   0   2   2   0   0   0   0   2   2   0   0   0   2   2   2   0   2   2   2   2   0   2   0   0   2   2   2   0   0   2   0   0   0   0   2   2   0   2   2   0   2   0   0   2   2   0   0
 MK-2-2                 0   0   2   0   2   2   0   0   0   2   2   2   0   0   0   0   2   2   2   2   0   2   2   0   0   0   0   0   0   0   0   2   2   0   2   2   2   0   0   2   0   2   0   2   0   0   2   0   0   0   2   0   2   2   2   0   0   2   2   2   0   2   0   0   0   2   0   0   2   0   0   2   2   2   2   0   0   2   0   2   0   2   0   2   2   2   2   2   0   2   2   2   2   2   2   2   2   0   2   0   0   2   2   0   2   0   2   2   2   2   2   0   2   2   0   2   2   0   0   2   0   2   0   2   0   2   0   0   0   2   2   2   0   0   0   2   2   2   2   2   2   2   0   0   2   2   0   2   2   2   0   0   0   0   2   2   0   0   0   0   2   2   0   0   0   2   2   2   0   2   2   2   0   0   2   0   0   2   0   0   0   0   2   0   0   0   0   2   2   0   0   2   0   2   0   0   2   2   0   0
 MK-2-3                 0   0   2   0   2   2   0   0   0   2   2   2   2   0   0   2   2   2   2   2   0   0   2   0   0   0   0   0   0   0   0   2   2   0   2   2   2   0   0   0   0   2   0   2   0   0   2   0   0   0   0   0   2   2   2   0   0   2   2   2   0   2   0   0   0   2   0   2   2   2   0   2   2   2   2   0   0   2   0   2   0   2   0   2   2   2   2   2   0   2   2   2   0   2   2   2   2   0   2   0   0   2   2   2   2   0   2   2   2   2   2   0   2   0   0   2   2   0   0   2   0   0   0   2   0   2   0   0   2   2   2   2   0   0   0   2   2   2   2   2   2   2   0   0   2   2   0   2   2   2   0   0   0   0   2   2   0   0   0   0   2   2   0   2   0   2   2   2   0   2   2   0   0   0   2   0   0   2   0   0   0   0   2   0   0   0   0   2   2   0   0   2   0   2   0   0   2   2   0   2
 MK-2-4                 0   0   2   0   2   2   0   0   0   0   2   2   0   0   0   2   2   2   0   2   0   0   2   0   0   2   0   0   2   0   0   2   2   0   2   2   2   0   0   0   0   2   0   2   0   0   2   0   0   0   0   0   2   2   2   0   0   2   2   2   0   2   0   0   0   2   0   2   0   2   0   2   2   2   2   0   0   2   2   2   0   0   0   2   2   2   2   2   0   2   2   2   0   2   2   2   2   2   2   0   0   2   0   2   2   0   2   2   2   0   2   0   2   2   0   2   2   0   0   2   0   0   0   2   0   2   0   0   2   2   0   2   0   0   0   2   2   2   2   2   2   2   0   0   2   2   0   2   2   2   0   0   0   0   2   0   0   0   0   0   2   2   0   2   0   2   2   2   0   2   2   0   0   0   2   0   0   2   0   0   0   0   0   0   0   0   0   2   2   0   0   2   0   0   0   0   2   2   0   2
 MK-2-5                 0   0   2   0   2   2   0   0   0   0   2   2   0   0   0   0   2   2   0   2   0   2   2   0   0   2   0   0   2   0   0   2   2   0   2   2   2   0   0   0   0   2   0   2   0   2   2   0   0   0   0   0   2   2   2   0   0   2   2   2   0   2   0   0   0   2   0   2   0   2   0   2   2   0   2   0   0   2   2   2   0   0   0   2   2   2   0   2   0   2   2   2   0   2   2   2   2   2   2   0   0   2   0   0   2   0   2   2   2   0   2   0   2   2   0   2   2   0   0   2   0   0   0   2   0   2   0   0   2   2   0   2   0   0   0   2   2   2   2   2   2   2   0   0   2   2   0   0   2   2   0   2   0   0   2   0   0   0   2   2   2   2   2   2   2   2   0   2   0   2   2   0   2   0   2   0   0   0   2   0   0   0   0   0   0   0   0   2   2   0   2   2   0   0   0   0   2   2   0   2
 MK-2-6                 0   0   2   0   2   2   0   0   0   2   2   2   0   0   0   0   0   2   0   2   0   2   2   0   0   2   2   0   2   0   0   2   2   0   2   2   2   0   0   0   0   2   0   2   0   2   2   0   0   0   0   0   2   2   2   0   0   2   2   2   0   2   0   0   0   2   0   2   0   2   0   2   2   0   2   2   0   2   2   0   2   0   0   2   2   2   0   2   0   2   2   2   0   2   2   0   2   0   2   0   0   2   0   0   2   0   2   2   2   0   2   0   2   2   0   2   2   0   0   2   0   0   0   2   0   2   0   0   2   2   0   2   0   2   0   2   2   2   2   2   2   0   2   0   2   2   0   0   0   2   0   2   0   0   2   0   0   2   2   2   2   2   2   2   2   2   0   2   0   2   0   0   0   0   2   0   0   0   2   0   0   0   0   0   0   0   0   2   2   2   0   0   0   0   0   2   2   2   0   2
 MK-2-7                 0   0   0   2   2   2   0   0   0   2   2   0   0   0   0   0   0   2   0   2   2   2   2   0   0   2   2   0   2   0   0   2   2   0   2   2   2   0   0   0   0   2   0   2   0   2   2   0   0   0   0   0   2   2   2   2   0   0   2   2   0   2   0   0   0   2   0   2   2   2   0   2   2   0   2   2   2   0   2   0   2   0   0   0   2   2   0   2   0   2   2   2   0   2   2   0   2   0   2   0   0   2   0   0   2   0   2   2   2   0   2   0   2   2   0   2   2   0   0   2   0   0   0   2   0   0   2   0   2   2   0   2   0   2   2   2   0   0   2   2   2   2   2   0   2   2   0   0   0   2   0   0   0   0   2   0   0   0   2   2   2   2   2   2   2   2   0   2   0   2   0   0   0   0   2   0   0   2   2   0   2   0   0   0   0   0   0   2   2   2   0   0   0   0   2   2   2   2   0   2
 MK-2-8                 0   0   0   2   2   2   0   0   0   0   2   0   0   0   0   0   2   2   0   2   2   2   2   0   0   2   2   0   2   2   2   2   2   0   2   2   2   0   0   0   0   2   0   2   0   2   2   0   0   0   0   0   2   2   2   2   0   0   0   2   0   2   0   0   0   2   0   2   2   2   0   2   2   0   2   2   2   0   2   0   2   0   0   0   2   2   0   2   0   2   2   0   0   2   2   2   2   0   2   0   2   2   0   0   2   0   2   2   2   0   2   2   0   2   0   2   2   2   0   2   0   2   0   2   0   0   2   0   2   0   0   2   0   2   2   2   0   0   2   2   2   2   2   0   2   2   0   0   0   2   0   0   0   0   2   0   0   0   2   2   2   2   2   2   2   2   0   2   0   2   0   0   0   0   2   0   0   2   2   0   2   0   0   0   0   2   0   2   2   2   0   0   0   0   2   2   2   0   2   2
 MK-2-9                 0   0   0   2   2   2   0   0   0   0   2   0   0   0   0   0   2   2   0   2   2   2   2   0   0   2   2   0   2   2   0   2   2   0   2   2   2   0   0   0   0   2   0   2   0   2   2   0   0   0   0   0   2   0   2   2   0   0   0   0   0   2   0   0   0   2   0   0   2   2   0   2   0   2   2   0   2   0   2   0   2   0   0   0   2   2   0   2   0   2   2   0   0   2   2   2   2   0   2   0   2   2   0   0   2   0   2   2   0   0   2   2   0   2   0   2   2   2   0   0   0   2   0   2   0   0   2   0   2   0   0   0   2   2   0   2   0   0   2   2   2   2   2   0   2   2   2   0   0   2   0   0   2   0   2   0   0   0   0   2   2   2   2   2   2   2   0   2   0   2   0   0   0   0   2   0   2   2   2   0   2   0   0   0   0   2   0   2   2   2   0   0   2   0   2   2   2   0   2   2
 MK-2-10                0   2   0   2   2   2   0   0   0   0   2   2   0   2   0   0   0   2   0   2   2   2   2   0   0   2   2   0   2   2   0   2   2   0   2   2   2   0   0   0   0   2   2   2   0   2   2   0   0   0   0   0   2   0   2   2   0   0   0   0   0   2   0   0   0   0   0   0   2   2   2   2   0   2   2   0   2   0   2   0   2   0   0   0   2   2   0   2   0   2   2   2   0   2   0   2   2   0   0   0   2   2   0   0   2   0   2   0   0   0   2   2   0   2   0   2   2   2   2   0   0   2   0   2   0   0   2   0   2   0   0   0   2   2   0   2   0   0   2   2   2   2   2   0   2   2   2   0   0   2   0   0   2   0   2   2   0   0   0   2   2   0   2   2   2   2   0   0   0   2   0   0   0   0   2   0   2   2   2   0   0   0   0   2   0   2   0   2   2   2   2   0   2   0   0   2   2   0   2   0
 MK-2-11                0   2   0   2   2   2   0   0   0   0   2   2   0   0   0   0   0   2   0   2   2   2   2   0   0   2   2   2   2   2   0   0   2   0   2   2   2   0   0   0   0   2   2   2   0   2   0   0   0   0   0   0   2   0   2   2   0   0   0   0   0   2   0   0   0   2   0   0   2   2   2   2   0   2   2   0   2   0   2   0   2   0   0   2   2   2   0   2   0   2   2   2   0   2   0   2   2   2   0   2   2   2   0   2   2   0   2   0   0   0   2   2   0   2   0   2   2   2   2   0   0   2   0   2   0   0   2   0   2   0   0   0   2   2   2   2   0   0   2   2   2   2   0   0   2   2   2   0   0   2   2   0   2   0   2   2   0   0   0   2   2   0   2   0   2   2   0   0   0   2   0   0   0   0   2   0   2   2   2   0   0   2   0   2   0   2   0   2   2   2   2   0   2   0   0   2   2   2   0   0
 MK-2-12                0   2   0   2   2   2   0   0   0   2   2   2   0   0   0   0   0   2   0   2   2   2   2   0   0   2   2   2   2   2   0   0   2   0   2   0   2   0   0   0   0   2   2   2   0   2   0   0   0   0   0   0   2   0   2   2   0   0   0   0   0   2   0   0   0   2   0   0   2   0   2   2   0   2   2   0   2   0   2   0   2   0   0   2   2   2   0   2   0   2   2   0   0   0   0   0   2   2   0   2   2   2   0   2   2   0   2   2   0   0   2   2   0   2   0   2   2   2   2   0   0   0   0   2   0   0   2   0   2   0   0   0   2   2   2   2   0   0   2   0   2   2   0   0   2   2   2   0   0   2   2   0   2   0   2   2   0   0   0   2   2   0   2   2   2   2   0   0   0   2   0   0   0   0   2   0   2   2   2   0   0   2   0   2   0   2   0   2   2   2   0   0   2   0   0   2   2   2   0   0
 MK-2-13                0   2   0   2   2   2   0   0   0   2   2   2   0   0   0   0   0   0   0   0   2   2   2   0   0   2   2   2   2   2   0   0   2   0   2   0   2   2   0   0   0   2   2   2   0   2   0   0   0   0   0   0   2   0   2   2   0   0   0   0   0   2   0   0   0   2   0   0   2   0   2   0   2   2   2   2   2   0   0   0   2   0   0   2   2   2   0   0   0   2   2   0   0   0   0   0   2   2   0   2   2   0   0   2   2   0   2   2   0   0   2   0   0   0   0   2   2   2   2   0   0   0   0   2   0   0   2   0   2   2   0   0   2   2   2   0   0   0   2   0   2   2   0   0   2   2   2   0   0   0   2   0   2   0   2   2   0   0   0   2   2   0   2   2   2   2   0   0   0   2   0   0   2   0   2   0   2   2   0   0   0   2   0   2   2   2   0   2   2   2   0   0   2   0   0   2   2   2   0   2
 MK-2-14                0   2   0   2   2   2   0   0   0   2   2   0   2   0   0   0   0   0   0   0   2   2   2   2   0   2   2   0   2   2   0   0   2   0   2   0   2   2   0   0   0   2   2   2   0   2   0   0   0   0   0   0   2   0   2   2   0   0   0   0   0   2   0   0   0   2   0   0   0   0   2   0   0   2   2   2   0   0   0   0   2   0   0   0   2   2   0   0   0   2   2   0   0   0   0   0   2   2   0   2   0   0   0   2   0   0   0   2   0   0   2   0   0   0   0   2   2   2   2   0   0   0   0   2   0   2   2   0   2   2   0   0   2   2   2   0   2   0   2   0   2   2   0   2   2   2   2   0   0   0   2   0   2   0   2   2   0   0   0   2   2   0   2   2   2   2   0   2   0   2   0   0   2   0   2   0   2   2   0   0   2   2   0   2   2   2   0   2   2   2   0   0   2   0   0   2   2   2   0   2
 MK-2-15                0   2   0   2   0   2   2   0   0   2   0   0   2   0   0   0   0   0   0   2   2   2   0   2   0   2   2   0   2   0   0   0   2   0   2   0   2   2   0   0   0   2   2   2   2   2   0   2   0   0   0   0   2   0   2   2   0   0   0   0   0   2   0   0   0   0   0   0   0   0   2   0   0   2   2   2   0   0   0   0   2   0   0   0   2   2   2   0   0   0   2   0   0   0   0   0   2   2   0   2   0   0   0   2   2   0   2   2   0   0   2   0   0   2   0   2   2   2   2   0   0   0   0   0   0   2   2   0   2   2   0   0   2   2   2   2   2   0   2   0   2   2   0   2   2   2   2   0   0   0   2   0   2   0   0   2   0   0   0   2   2   0   2   2   2   2   0   2   0   2   0   0   2   0   2   0   2   2   0   0   2   2   0   2   2   2   0   2   0   2   0   0   2   0   0   2   2   2   0   2
 MK-2-16                0   2   0   2   0   2   2   0   2   2   0   0   2   0   0   0   0   0   0   2   2   2   0   2   0   2   2   0   2   0   2   0   0   0   0   0   2   2   0   0   0   2   0   2   2   2   0   2   0   0   0   0   2   0   2   2   0   0   0   2   0   2   2   0   0   0   0   0   2   0   2   0   0   2   2   2   0   0   0   0   2   2   0   0   2   2   2   0   0   2   2   0   0   0   0   0   2   2   0   2   0   0   0   2   2   0   2   2   0   0   2   0   0   2   0   2   2   2   2   0   0   0   0   2   0   2   2   0   2   2   0   0   2   2   2   2   2   0   2   0   2   2   2   2   2   2   2   0   0   0   2   2   0   0   0   2   0   0   0   0   2   0   2   2   2   2   0   2   0   2   0   0   2   0   2   0   2   2   0   0   2   2   0   2   2   2   0   2   0   0   0   0   2   0   0   2   2   2   0   2
 MK-3-1                 0   2   2   0   2   0   0   2   0   2   0   0   0   0   2   2   2   2   0   0   2   2   0   2   2   2   2   2   2   2   0   0   2   0   0   0   0   2   2   0   2   0   2   2   2   2   2   0   0   0   2   0   2   2   2   2   2   2   2   0   2   2   2   2   2   2   0   2   0   0   0   2   2   0   0   0   2   2   2   0   0   0   2   2   2   0   2   2   2   0   0   2   2   2   2   2   2   2   2   2   2   0   0   0   0   0   0   0   2   2   0   0   0   0   2   2   0   2   0   0   2   0   2   0   2   2   0   2   2   2   2   2   2   2   0   0   2   2   0   2   0   0   0   0   0   0   0   2   2   2   2   2   0   0   2   0   0   2   2   0   0   2   0   0   2   0   0   2   0   0   2   0   0   2   0   2   2   0   0   2   2   0   2   2   0   0   0   0   0   2   0   0   2   0   0   2   0   0   2   2
 MK-3-2                 0   2   2   2   2   0   0   2   0   2   0   0   0   0   2   2   2   2   0   0   2   2   2   2   2   0   2   2   2   2   0   0   2   2   0   0   0   2   2   0   2   0   2   2   2   2   2   2   0   0   2   0   2   2   2   2   2   2   2   0   2   2   2   2   2   2   0   2   0   0   0   2   2   0   0   2   2   2   2   0   0   2   2   2   2   0   2   2   2   0   0   2   0   0   2   2   2   0   2   2   0   0   0   0   0   0   0   0   0   2   0   2   0   0   2   2   0   2   0   0   2   0   0   0   2   2   0   2   2   2   2   2   0   2   0   0   2   2   0   2   0   0   0   0   0   0   0   2   2   2   2   2   0   0   2   0   0   2   2   2   0   2   0   0   0   0   0   2   0   0   2   2   0   2   0   0   0   0   0   2   0   0   2   2   0   0   2   0   0   2   0   0   2   0   0   2   0   0   0   2
 MK-3-3                 0   2   2   2   2   2   0   2   0   2   0   0   0   0   2   2   2   2   0   0   2   2   2   2   0   0   2   2   2   2   0   0   2   2   0   0   0   2   2   0   2   0   2   2   2   2   2   2   0   0   2   0   2   2   2   2   2   2   2   0   0   2   2   2   2   2   0   2   2   0   0   0   2   0   0   2   2   2   2   0   0   2   2   2   2   0   2   2   0   0   0   2   0   0   2   2   2   2   0   2   0   0   0   0   0   0   2   0   0   2   0   2   0   0   2   2   0   2   0   0   2   0   0   0   2   2   0   2   2   2   2   2   2   2   0   0   2   2   0   2   0   0   0   0   2   0   0   2   2   2   2   2   2   0   0   0   0   2   2   0   0   2   0   2   0   0   0   2   0   0   2   2   0   2   0   0   0   0   0   2   0   0   2   2   0   0   2   0   0   2   0   0   0   0   0   2   0   0   0   2
 MK-3-4                 0   2   0   2   0   0   0   0   0   2   0   0   0   0   2   2   2   2   0   0   2   2   2   2   0   0   2   2   2   2   0   0   2   2   0   0   0   2   2   0   2   0   2   2   2   2   2   2   0   0   2   2   2   2   2   2   2   2   2   0   0   2   2   2   2   2   0   2   2   2   0   0   2   0   0   2   2   2   2   0   0   2   2   2   2   0   2   2   0   0   0   2   0   0   2   2   2   2   0   2   0   0   0   0   0   0   2   0   0   2   0   0   0   0   2   2   0   2   0   0   2   0   0   0   2   2   0   2   2   2   2   2   2   2   0   0   2   2   0   2   0   0   0   0   2   0   0   2   2   2   0   2   2   0   0   0   2   0   2   0   0   2   0   2   0   0   0   2   0   0   2   2   0   2   0   0   2   0   0   2   0   0   2   2   0   0   2   0   0   2   0   2   0   0   0   2   0   0   0   2
 MK-3-5                 0   0   0   2   0   0   2   0   0   2   0   0   2   0   2   2   2   2   0   0   2   2   2   2   0   0   2   2   2   2   2   0   2   2   0   0   0   2   2   0   2   0   2   0   2   2   2   2   2   0   2   2   2   2   2   2   2   2   2   0   0   2   2   2   2   2   0   2   2   2   0   0   2   0   0   2   2   2   0   0   2   2   2   2   2   2   2   2   0   0   0   2   0   0   2   2   2   2   0   2   2   0   0   0   0   2   2   0   0   2   2   0   2   0   0   0   0   2   0   0   2   0   0   0   2   2   0   0   2   2   2   2   2   2   0   0   2   2   0   2   2   0   2   0   2   0   0   2   2   2   0   2   2   0   0   0   2   0   2   0   0   2   0   2   0   2   0   2   0   0   2   2   0   2   0   0   2   0   0   2   0   0   2   2   0   0   0   0   0   2   0   2   2   2   0   0   0   0   0   2
 MK-3-6                 0   0   0   2   2   0   2   0   0   0   0   0   2   0   2   2   2   2   0   0   2   2   2   2   0   2   2   2   2   2   2   0   2   2   0   2   0   0   2   0   2   0   2   0   2   2   2   2   2   0   2   2   2   0   2   0   2   2   2   0   0   2   2   2   2   2   0   2   2   2   0   0   2   2   0   2   2   2   2   2   2   2   2   2   2   0   2   2   2   0   0   2   0   0   2   2   0   2   0   2   2   0   0   0   0   2   2   0   0   2   2   0   0   0   0   0   0   2   0   2   2   0   2   2   2   2   0   0   2   2   2   2   2   2   0   0   2   2   0   2   0   0   2   0   2   0   2   2   2   2   0   2   2   0   0   0   2   0   2   0   0   2   0   2   0   2   0   2   0   2   2   2   0   2   0   2   2   0   0   2   0   0   0   2   0   0   0   0   0   0   2   2   2   2   0   0   0   0   0   2
 MK-3-7                 0   0   0   2   0   0   0   0   0   0   0   0   2   0   2   2   2   2   0   0   2   2   2   2   0   2   2   2   2   2   2   0   2   2   0   2   0   0   2   0   2   0   2   0   2   2   2   2   0   0   2   2   0   0   2   0   2   2   2   0   0   2   2   2   2   2   0   2   2   2   0   2   2   2   0   2   2   2   2   2   2   2   2   0   2   0   2   2   2   0   0   2   0   0   2   2   0   2   0   2   2   0   0   0   0   2   2   0   0   2   2   0   0   0   2   0   0   0   0   0   2   0   2   0   2   2   0   0   2   2   2   2   2   0   0   0   0   2   0   2   0   2   2   0   2   0   2   0   2   2   0   2   2   0   0   0   2   0   2   0   0   2   0   0   0   2   0   2   0   2   2   2   0   2   0   2   0   0   2   2   0   0   0   2   0   0   0   0   0   0   2   2   2   0   0   0   0   0   0   2
 MK-3-8                 0   0   0   0   0   0   0   0   0   0   0   0   2   0   0   2   2   2   2   2   2   2   2   0   0   0   2   2   2   2   2   0   2   2   0   2   0   0   2   0   2   0   2   0   2   2   2   2   0   0   2   2   0   0   2   0   2   2   2   0   2   2   2   2   2   2   0   2   2   0   0   0   2   2   0   2   2   2   2   2   2   2   2   0   2   2   2   2   2   0   0   2   0   0   2   2   0   2   0   2   2   0   0   0   0   2   2   0   0   0   2   0   0   0   2   2   0   0   0   0   2   0   2   0   2   2   0   0   2   2   2   2   2   0   0   0   0   2   0   2   0   2   2   0   2   2   2   0   2   2   0   2   2   0   0   0   2   0   2   0   0   2   0   0   0   2   0   2   0   2   2   2   0   2   0   2   2   0   2   2   0   0   0   2   0   0   0   0   0   0   2   2   2   0   0   0   0   0   2   2
 MK-3-9                 0   2   0   0   0   0   0   0   0   2   0   0   2   0   0   2   2   2   2   2   2   2   2   0   0   0   2   2   2   2   0   0   2   2   0   2   0   0   2   0   2   0   2   0   0   0   2   2   2   0   2   2   0   0   0   0   2   2   2   0   2   2   2   2   2   2   0   2   2   0   0   0   2   0   0   2   2   2   2   2   2   2   2   0   2   2   2   2   2   0   0   2   0   2   2   2   0   2   0   2   2   0   0   0   0   2   2   0   0   0   2   2   0   0   2   2   0   0   0   0   2   0   2   0   0   2   0   0   2   2   2   2   2   0   2   0   0   2   0   2   0   2   2   0   2   2   2   0   2   2   0   2   2   0   0   0   2   0   2   0   2   2   0   2   0   2   0   2   0   2   2   2   0   2   0   2   2   2   0   2   0   0   2   2   0   0   0   0   0   0   2   2   2   0   0   0   0   0   2   2
 MK-3-10                0   2   0   0   0   0   0   0   0   2   0   0   2   0   2   2   2   2   2   2   2   2   2   0   0   2   2   2   2   2   0   0   2   2   0   2   0   0   0   0   2   0   2   0   0   0   2   2   2   0   2   2   0   0   0   0   2   2   2   0   2   2   0   2   2   2   0   2   2   0   0   0   2   0   0   2   2   0   2   2   2   2   2   0   2   2   2   2   2   0   0   2   0   2   2   2   0   0   0   2   2   0   0   0   0   2   2   0   0   0   2   2   0   0   2   2   2   0   0   0   2   0   2   0   0   2   0   0   2   2   2   0   2   0   2   0   0   2   0   2   0   2   2   0   2   2   2   0   2   2   0   2   2   0   0   0   2   0   2   0   0   2   0   2   0   0   2   2   0   2   2   2   0   2   0   2   2   2   0   2   0   0   2   2   0   0   0   0   0   0   2   2   2   0   0   0   0   0   2   0
 MK-3-11                0   2   0   0   0   0   0   0   0   0   0   0   2   0   2   0   2   2   2   2   2   2   2   0   0   2   2   0   2   2   2   0   2   0   0   2   0   0   0   0   2   0   2   0   0   0   2   2   2   0   2   2   0   0   0   0   2   2   2   0   2   2   0   2   0   2   2   2   2   0   0   0   2   0   0   2   2   0   2   2   0   2   2   0   2   2   2   2   2   0   0   2   0   2   2   2   0   0   0   0   2   0   0   2   0   2   2   0   0   2   2   0   2   0   2   2   2   0   0   0   2   0   2   0   0   2   0   2   2   2   0   0   2   2   2   0   2   2   0   2   0   2   2   2   2   2   2   0   0   2   0   2   2   0   0   0   2   0   2   0   0   2   0   2   0   0   0   2   0   2   2   2   2   2   0   2   2   2   0   0   0   2   2   0   0   0   0   0   0   0   2   2   0   0   0   0   0   2   0   0
 MK-3-12                0   2   0   0   0   0   0   2   0   2   0   0   2   0   2   0   2   2   0   2   2   0   2   0   0   2   0   0   2   2   0   0   2   0   0   2   0   0   0   0   0   0   2   0   0   0   2   2   2   0   2   2   0   0   0   0   2   2   2   0   2   2   0   2   0   2   0   2   2   0   0   0   2   0   0   2   2   0   2   0   0   2   2   0   2   2   2   2   2   0   0   2   0   2   0   2   0   0   0   0   2   0   0   2   0   2   2   0   0   2   0   0   2   2   2   2   2   0   0   0   2   0   2   0   0   2   0   2   2   0   0   0   2   2   2   0   2   2   0   2   0   2   2   2   2   2   0   0   0   2   0   2   2   0   0   0   2   0   2   0   0   2   0   2   0   0   0   2   2   2   0   2   2   2   2   2   2   0   0   0   0   0   2   0   0   0   0   2   0   0   2   2   0   2   0   0   0   2   0   0
 MK-3-13                0   0   0   0   2   0   0   2   0   2   0   0   2   2   2   0   2   2   0   2   2   0   2   0   0   2   0   0   2   2   0   0   2   0   0   2   0   0   0   0   0   0   2   0   0   0   2   2   2   0   2   2   0   2   2   0   2   2   2   0   2   2   0   2   0   2   0   2   2   0   0   0   2   2   0   2   2   0   2   0   0   0   2   0   2   2   2   2   2   0   0   2   0   2   0   2   0   2   0   0   2   0   0   2   0   2   2   0   0   2   0   0   2   2   2   2   2   0   0   0   2   0   0   0   0   2   0   2   0   2   0   0   2   2   2   0   2   2   0   2   0   2   2   2   2   2   0   0   0   0   0   2   2   0   0   0   2   0   2   0   0   2   0   2   0   0   0   2   2   2   0   0   2   2   2   0   2   0   0   0   0   0   2   0   0   0   0   2   2   0   2   2   0   2   0   0   0   2   0   0
 MK-3-14                0   2   0   0   2   0   0   2   0   2   0   0   2   2   2   2   2   2   0   2   2   0   2   0   0   2   0   0   2   2   0   0   2   0   0   2   0   0   0   0   0   0   2   0   0   0   2   2   2   0   2   2   0   2   2   0   2   2   2   0   2   2   0   2   0   2   0   2   2   0   0   0   2   2   0   2   2   0   2   0   0   0   2   0   2   2   0   0   2   0   0   2   2   2   0   2   2   2   0   2   2   0   0   2   0   2   2   0   0   0   0   0   2   2   2   2   2   0   0   0   2   0   0   0   0   2   0   2   0   2   0   0   2   2   2   0   2   2   0   2   0   2   2   2   0   2   2   0   0   0   0   0   2   0   0   0   2   0   2   0   0   2   2   2   0   0   0   2   2   2   0   0   2   2   2   0   2   0   0   0   0   0   2   0   0   0   0   0   2   0   0   2   0   2   2   0   0   2   0   0
 MK-3-15                0   2   0   0   2   0   0   2   0   2   2   0   2   0   2   0   2   2   0   2   2   0   2   0   0   2   0   0   2   2   0   2   0   0   0   2   2   0   0   0   0   0   2   0   0   0   2   2   2   0   2   2   0   2   2   0   2   2   0   0   2   2   0   2   0   2   0   2   2   0   2   0   2   2   0   2   2   0   2   0   0   0   2   0   2   2   0   0   2   0   0   2   2   2   0   0   2   2   0   2   2   0   2   2   0   2   0   0   0   0   0   0   2   2   2   2   2   0   0   0   2   0   0   2   0   2   0   2   0   2   0   0   2   2   0   0   2   2   0   2   0   2   2   2   0   2   2   0   0   0   2   0   2   0   0   0   2   0   2   2   0   2   2   2   0   0   0   2   2   2   0   0   0   2   2   0   2   2   2   0   0   0   2   0   0   2   0   0   2   0   0   2   0   2   2   0   0   2   0   0
 MK-3-16                0   2   2   0   2   0   0   0   0   2   2   0   2   0   2   0   2   2   2   2   2   0   2   0   2   2   0   0   2   2   0   2   0   0   0   0   2   0   0   2   0   0   2   0   2   0   2   2   2   0   2   2   2   2   2   0   0   2   0   2   2   2   2   2   0   2   0   2   2   2   2   0   2   2   0   2   2   0   0   0   0   0   2   0   0   2   0   2   2   2   2   2   2   2   0   0   2   2   0   2   2   0   2   2   0   0   0   0   0   0   0   2   0   2   2   2   2   0   0   0   2   0   2   2   0   2   0   2   0   2   0   0   2   2   0   0   2   2   0   2   0   2   0   2   0   2   2   0   0   0   2   0   2   0   2   0   2   0   2   0   0   2   2   2   0   0   0   2   2   2   0   0   0   2   2   0   2   2   2   0   0   0   2   0   0   2   0   0   2   0   0   0   0   2   2   0   0   2   0   0
 MK-4-1                 2   2   2   0   2   0   2   0   2   2   0   2   0   0   2   0   0   2   2   2   2   2   0   2   2   0   0   0   2   0   0   0   2   2   0   2   2   0   0   2   2   0   2   0   0   0   2   2   2   0   2   2   0   2   2   0   2   2   2   0   2   2   0   2   0   0   2   2   0   2   0   2   2   2   0   0   2   2   2   2   0   0   2   2   2   2   2   0   2   2   0   0   2   2   0   2   0   0   0   2   0   0   2   2   2   0   2   2   0   2   2   0   0   0   2   0   2   2   2   2   2   2   0   2   0   2   0   2   0   0   0   2   2   0   0   0   2   0   2   2   2   2   2   0   0   0   2   2   2   0   2   2   2   0   2   0   0   0   0   0   2   0   0   2   0   2   0   0   0   0   0   0   0   0   2   0   2   2   0   0   2   0   2   2   0   2   0   0   2   0   0   0   2   0   2   2   2   0   2   2
 MK-4-2                 2   2   2   0   2   0   2   0   2   2   0   2   0   0   2   0   0   0   2   2   2   2   0   2   2   0   0   0   2   0   0   0   2   2   0   2   2   0   0   2   2   0   2   0   0   0   2   0   2   0   2   2   0   2   2   0   0   0   2   2   2   2   0   2   0   0   2   2   0   2   0   2   2   2   0   0   0   2   2   2   0   0   2   0   2   2   2   0   2   2   0   0   2   2   0   2   2   0   0   2   0   0   0   2   2   0   2   2   0   2   2   0   0   2   2   0   2   2   0   2   2   2   0   2   0   2   2   2   0   0   2   2   0   0   0   0   2   0   2   2   2   2   2   0   0   0   2   2   2   0   2   2   2   0   2   2   0   0   0   0   2   2   0   2   0   2   0   0   2   0   0   0   0   0   2   0   2   2   0   0   2   0   2   0   0   2   0   0   2   0   0   0   2   0   2   2   2   0   2   2
 MK-4-3                 0   0   0   0   2   0   2   0   2   0   0   2   0   0   2   0   0   0   2   2   2   2   2   0   2   0   0   0   2   0   0   0   0   2   0   2   2   0   0   0   2   0   2   0   0   0   2   0   2   0   2   2   0   2   2   0   0   0   2   2   2   0   0   2   2   0   2   2   0   0   0   2   2   2   0   0   0   2   2   2   0   0   2   0   0   0   2   0   2   2   2   0   0   2   0   2   2   0   0   2   0   0   0   2   2   0   2   2   2   2   2   0   0   2   2   0   2   2   0   2   2   2   0   2   0   2   0   2   0   0   2   2   0   0   0   0   2   2   2   2   2   2   2   0   0   0   2   2   2   0   2   2   0   0   2   2   0   0   0   0   2   2   2   2   0   2   0   0   2   0   0   0   2   0   2   0   2   2   0   0   2   0   2   0   0   2   0   2   2   0   2   0   2   0   2   2   2   0   0   0
 MK-4-4                 0   0   0   0   0   0   2   0   2   0   0   2   0   0   2   0   0   0   2   2   2   2   2   0   2   0   0   0   2   0   2   0   0   2   0   2   2   2   0   0   0   2   2   2   0   0   2   0   2   0   2   0   0   2   2   0   0   0   2   2   2   0   0   2   2   0   2   2   0   0   0   2   0   2   0   0   0   0   2   2   0   0   2   0   0   0   2   0   2   2   2   0   0   0   0   2   2   0   0   0   0   0   0   2   2   0   0   2   2   0   2   2   0   0   2   0   2   2   0   2   2   2   0   2   0   0   0   2   0   0   0   2   0   0   0   0   2   2   2   2   2   2   2   0   0   0   2   2   2   0   2   2   0   0   2   2   0   0   0   0   2   2   2   2   0   2   0   0   2   2   0   0   2   0   2   0   2   2   0   0   2   0   0   0   0   2   0   2   2   0   2   0   2   0   2   2   2   2   0   0
 MK-4-5                 0   2   2   0   0   0   2   0   2   0   0   2   0   0   2   0   0   0   2   2   2   0   2   0   2   0   0   0   2   0   2   2   0   2   0   2   2   2   2   0   2   2   0   2   0   0   2   0   2   2   2   0   0   2   2   0   0   0   2   2   2   0   0   2   2   0   2   2   0   0   0   2   0   2   0   0   0   0   2   2   0   0   2   0   0   0   2   0   2   2   2   0   0   0   0   2   2   0   0   0   0   0   0   2   2   0   0   2   2   0   2   2   0   0   2   0   2   0   0   0   2   0   0   2   0   0   0   2   0   0   2   2   0   0   0   0   2   2   0   2   2   0   2   0   0   0   2   2   2   0   2   2   0   0   2   2   0   0   0   0   2   2   2   2   0   2   0   0   2   2   0   0   2   0   0   0   2   2   0   0   2   0   0   0   0   2   0   2   2   0   0   0   2   0   0   0   2   2   0   0
 MK-4-6                 0   2   2   0   0   0   2   0   2   0   0   2   0   0   2   0   0   2   2   2   0   0   2   0   2   0   0   0   2   0   2   2   0   2   0   2   2   2   0   0   2   2   0   0   0   0   2   0   2   0   2   0   0   2   2   0   0   0   2   2   2   0   0   2   2   0   2   2   0   0   0   2   0   2   0   0   0   0   2   2   0   0   2   0   0   0   2   2   2   2   2   2   0   0   0   2   2   0   0   2   0   0   0   2   2   0   2   2   2   0   2   2   0   0   0   0   2   0   0   0   2   0   0   2   0   0   0   0   0   0   2   2   0   0   0   0   0   2   0   2   2   0   2   0   0   0   2   2   2   0   2   2   0   0   2   2   0   0   0   0   0   2   2   2   0   2   0   0   2   2   0   0   2   0   0   0   2   2   0   0   2   0   0   2   0   2   0   2   2   0   0   0   2   0   0   0   2   2   0   0
 MK-4-7                 2   2   2   0   0   0   2   0   2   0   0   2   0   0   2   0   0   2   2   2   0   2   2   0   2   2   0   0   2   0   0   2   0   2   0   2   2   0   2   0   2   0   0   2   0   2   2   0   2   0   2   0   0   2   2   0   0   0   2   2   2   0   2   2   2   0   2   0   0   0   0   2   0   2   0   0   0   0   2   2   0   0   0   0   0   0   2   0   2   2   2   2   0   0   0   2   2   0   0   2   0   0   0   2   2   0   2   2   2   2   2   2   0   0   0   2   2   0   0   0   2   0   0   2   0   0   0   0   0   0   2   2   0   0   2   0   0   2   0   2   2   0   0   0   2   0   2   2   2   0   0   2   2   2   2   2   0   0   0   0   2   2   2   0   0   2   0   2   2   2   0   0   2   0   0   0   2   2   0   0   2   0   0   2   0   2   0   2   2   0   0   0   2   0   0   0   2   2   0   0
 MK-4-8                 2   2   2   0   0   0   0   0   2   0   2   2   0   0   2   0   0   2   2   2   0   0   2   0   2   2   0   0   2   0   0   2   0   2   0   0   2   0   2   0   2   0   0   2   0   2   2   0   2   0   2   0   0   2   2   0   0   0   2   2   0   0   2   2   2   0   2   0   0   0   0   2   0   2   0   2   2   0   2   2   0   0   0   0   0   0   2   0   2   2   2   2   0   0   0   2   2   0   0   2   0   0   0   0   2   0   2   0   2   2   2   2   0   0   0   0   2   0   0   2   2   0   0   2   0   0   0   0   0   0   2   2   0   0   2   0   0   2   0   2   2   0   0   0   2   0   2   0   2   0   0   2   2   2   2   2   0   0   0   0   2   2   2   0   0   2   0   2   0   2   0   0   2   0   0   0   2   2   0   2   2   0   0   2   0   2   0   2   2   0   0   0   2   0   0   0   2   2   0   0
 MK-4-9                 2   2   2   0   0   0   0   0   2   2   2   2   0   2   2   0   0   2   2   2   0   0   2   0   2   2   0   0   2   0   0   2   0   2   0   0   0   0   2   0   0   0   0   2   2   2   2   2   2   2   2   0   0   2   2   0   0   0   2   2   2   0   2   2   2   0   2   0   0   0   0   2   0   0   0   2   2   0   2   2   0   0   0   0   0   0   2   0   2   0   2   2   0   0   0   2   0   2   0   2   2   0   0   0   2   0   2   0   2   2   2   0   0   0   0   0   2   0   0   2   0   0   0   2   0   2   0   0   2   0   2   2   0   0   2   0   0   2   0   2   2   0   0   0   2   0   0   0   2   0   0   2   2   2   2   2   0   0   0   0   2   2   2   0   0   2   0   2   0   2   0   0   2   0   2   0   2   2   0   2   2   0   0   2   0   2   0   2   2   0   2   0   2   0   0   0   2   0   0   0
 MK-4-10                0   2   2   0   0   0   0   0   2   2   2   2   0   2   2   0   0   2   2   2   0   0   2   0   2   2   0   0   2   0   0   2   2   2   0   0   0   0   2   0   0   0   0   2   2   2   2   0   0   2   2   0   0   2   2   0   0   0   0   2   2   0   2   2   2   0   2   0   0   0   2   0   0   2   0   2   2   0   2   2   0   0   0   0   0   0   0   0   2   0   2   2   0   0   0   2   0   2   0   2   2   0   0   0   2   0   2   0   2   2   2   2   0   0   0   0   2   2   0   2   0   0   0   2   0   2   0   0   2   0   2   2   0   0   2   2   0   2   0   2   2   0   0   2   2   0   2   0   0   0   0   2   2   2   2   2   0   2   0   0   2   2   2   2   0   2   0   2   0   2   2   2   0   2   2   0   2   2   0   2   2   0   0   2   0   2   0   2   2   0   0   2   0   0   0   0   2   0   0   0
 MK-4-11                0   2   2   0   0   0   0   0   2   2   2   2   2   2   2   0   2   2   2   2   0   0   0   0   2   2   0   0   2   0   0   2   2   2   0   0   0   0   2   0   0   0   0   2   2   2   2   0   0   2   2   0   0   0   2   0   2   0   0   2   0   0   0   0   2   0   2   0   0   0   2   0   0   2   0   2   2   0   2   2   0   0   0   0   0   0   0   0   0   0   2   2   0   2   0   2   0   2   0   2   2   2   0   0   0   0   2   0   2   0   2   2   0   0   0   2   2   2   0   2   0   0   0   2   0   2   0   0   2   0   2   2   0   0   0   0   0   0   0   2   2   0   0   2   2   0   2   0   2   0   0   2   2   2   2   2   0   2   0   0   2   2   2   2   0   2   0   2   0   2   2   2   0   2   2   0   2   2   0   2   2   0   0   2   0   2   0   2   2   2   0   2   0   0   0   0   2   0   0   0
 MK-4-12                0   2   2   0   0   0   0   0   2   2   2   2   2   2   2   0   2   2   2   2   0   0   0   0   2   2   0   2   2   0   0   2   2   2   0   0   0   0   2   0   0   2   0   2   0   2   0   0   0   2   2   0   0   0   2   0   2   0   0   2   0   0   2   0   0   2   2   0   0   0   2   0   0   2   0   2   2   0   2   2   0   0   0   0   0   0   0   2   0   0   0   2   0   2   0   0   0   0   0   2   2   2   0   0   0   0   2   0   2   0   2   2   0   0   0   2   2   2   0   2   0   0   0   2   0   2   0   0   2   0   2   2   0   0   0   0   0   0   0   2   2   0   0   2   2   0   2   0   2   0   0   2   2   2   2   2   0   2   0   0   2   2   2   2   0   2   0   2   0   2   2   2   0   2   2   0   2   2   0   2   2   0   0   2   2   0   0   2   2   2   0   2   0   0   0   0   2   0   0   0
 MK-4-13                0   2   2   0   0   0   0   2   2   2   2   0   2   2   2   0   2   2   2   2   0   0   0   0   2   2   0   2   2   0   0   2   2   2   0   0   0   0   2   0   0   2   0   2   0   2   0   0   0   2   2   0   0   0   2   2   2   2   0   2   0   0   2   0   2   2   2   0   0   0   0   0   0   2   2   2   2   0   2   2   0   0   0   0   0   0   0   2   0   0   0   2   0   2   0   0   0   0   0   2   2   2   0   0   0   0   2   0   2   0   2   0   0   0   0   2   2   2   0   2   0   0   0   2   2   2   0   0   2   0   2   2   0   0   0   0   0   0   0   2   2   2   0   0   2   2   2   0   2   0   0   2   2   2   2   2   0   2   0   2   2   2   2   2   0   0   0   2   0   2   2   2   0   2   2   0   2   2   0   2   2   0   0   2   2   0   0   2   2   2   0   2   0   0   0   0   2   0   0   2
 MK-4-14                0   2   2   0   0   0   0   2   2   2   2   0   2   2   2   2   0   2   2   2   0   0   0   0   0   2   0   2   2   0   0   2   2   2   2   0   2   0   2   0   0   2   0   2   0   2   0   2   2   2   0   0   0   0   2   2   2   2   2   2   0   0   2   0   2   2   2   0   0   0   0   0   0   2   2   2   2   0   2   2   0   0   0   0   0   0   0   2   0   0   0   2   0   2   2   0   0   0   0   2   0   2   2   0   0   0   2   2   2   0   0   2   0   2   0   2   0   2   0   2   0   0   0   2   2   2   0   0   2   0   2   2   0   0   0   0   2   0   2   2   0   2   0   0   2   2   2   2   2   0   0   2   2   2   2   2   0   2   0   2   2   2   2   2   0   0   0   2   2   2   2   2   0   2   2   0   2   2   0   2   2   0   0   2   0   0   0   2   2   2   0   2   0   0   0   0   2   0   0   2
 MK-4-15                0   2   2   0   0   0   0   2   2   2   2   0   2   2   2   0   0   2   2   2   0   0   0   2   0   2   0   2   2   0   0   2   2   2   2   0   2   0   2   0   0   2   0   2   0   2   0   0   2   2   0   0   0   2   2   2   2   2   2   2   0   0   2   0   2   2   2   0   0   0   0   2   0   2   2   2   2   0   2   2   2   0   0   0   0   0   0   2   0   0   2   2   0   2   2   2   0   0   0   2   0   2   2   0   0   0   2   2   2   0   0   2   0   2   0   2   0   2   0   0   0   0   0   2   2   2   0   0   2   2   2   2   0   0   0   0   2   0   2   0   0   0   0   0   2   2   2   2   2   0   2   2   2   2   2   0   2   2   0   2   2   2   2   2   0   0   2   2   2   2   2   0   0   2   0   0   2   2   0   2   2   0   2   2   0   0   0   2   2   2   0   2   0   0   0   0   2   0   0   2
 MK-4-16                0   2   2   0   0   0   0   2   2   0   2   0   2   2   0   0   2   2   2   2   0   0   0   2   0   0   0   2   2   0   0   2   2   2   2   0   2   0   2   0   0   0   0   2   0   2   0   0   2   0   2   0   0   2   2   2   2   0   2   2   0   0   2   2   2   2   2   0   0   0   2   2   0   2   2   2   2   0   2   2   2   0   0   0   0   2   0   0   0   0   2   2   0   2   2   0   0   0   0   2   0   2   2   0   0   0   2   2   2   0   0   2   0   2   0   2   0   2   0   0   0   0   0   2   2   2   0   0   2   2   2   2   0   0   0   0   2   2   2   0   2   0   0   0   2   2   2   0   2   2   2   2   2   2   2   0   2   2   0   2   2   2   2   0   0   0   2   0   2   2   2   0   0   0   0   2   2   2   0   2   2   0   2   2   0   0   0   2   2   2   0   2   0   0   0   0   2   0   0   2
 MK-5-1                 2   2   0   2   2   0   0   0   2   0   0   2   0   2   2   0   2   0   0   0   2   2   0   2   0   0   2   2   2   0   0   2   2   2   2   0   2   0   2   2   0   2   0   2   2   0   2   0   0   2   0   0   0   0   2   0   0   2   2   2   0   2   0   2   2   0   2   0   0   2   0   2   2   2   0   0   2   2   0   2   0   0   2   2   0   2   2   2   0   0   2   2   2   0   0   2   0   2   2   0   0   0   2   2   0   2   2   0   0   2   2   0   2   0   0   0   0   2   0   2   2   0   0   0   0   0   2   0   2   2   2   0   2   0   0   0   0   0   0   2   0   2   2   2   0   0   0   2   2   0   0   2   0   0   0   2   0   0   0   2   2   0   0   0   0   2   0   0   0   0   0   2   0   2   0   0   2   2   2   2   0   0   0   0   0   2   0   0   2   2   2   2   2   2   2   2   2   0   2   0
 MK-5-2                 2   2   0   2   2   0   0   0   2   0   0   2   0   2   0   0   2   0   0   0   2   2   0   0   2   0   2   2   2   0   0   2   2   2   2   0   2   0   2   2   0   0   0   2   2   2   2   0   0   2   0   0   0   0   2   0   0   2   2   2   0   2   0   2   0   0   2   0   0   2   0   2   2   2   0   0   2   0   0   2   0   0   2   2   0   2   2   2   0   0   2   2   2   0   0   0   0   2   2   0   0   0   2   2   0   2   2   2   0   2   2   0   2   2   0   0   0   2   0   2   2   0   0   0   0   0   2   0   2   2   2   0   2   0   0   0   0   0   0   2   0   2   2   0   0   2   0   2   2   0   0   2   0   0   0   2   0   0   0   2   2   0   0   0   0   2   0   0   2   0   0   2   2   2   0   0   2   2   2   2   0   0   0   0   0   2   0   0   2   2   2   2   2   2   2   2   2   0   2   0
 MK-5-3                 2   2   2   2   2   0   0   0   2   0   0   2   0   2   0   0   2   0   0   0   2   2   0   0   2   2   2   0   2   0   0   2   2   2   2   0   2   0   2   2   0   0   0   2   2   2   2   0   0   2   0   0   0   0   2   0   2   2   2   2   0   2   0   2   0   0   2   0   0   0   0   2   2   2   0   0   2   2   0   2   0   0   2   2   2   0   2   2   0   0   2   2   2   0   0   2   0   2   2   0   0   0   2   2   0   2   2   2   0   2   2   0   2   2   2   0   0   2   2   0   2   0   2   0   2   0   2   0   2   2   2   0   2   0   0   0   0   0   0   2   0   2   2   0   0   2   0   2   2   2   2   2   2   0   0   2   0   0   0   2   0   0   0   0   0   2   0   2   2   0   0   2   2   2   0   0   2   2   2   2   0   0   0   0   0   2   0   0   2   2   2   2   2   2   2   2   0   0   0   2
 MK-5-4                 2   2   2   2   2   0   0   0   2   0   0   2   0   2   0   0   2   0   0   0   2   2   0   0   2   2   2   0   2   2   0   2   2   2   2   0   2   0   2   2   2   0   0   2   2   2   2   0   0   2   0   0   0   0   2   0   2   2   2   2   0   2   2   2   0   0   2   0   0   0   0   2   2   2   0   0   2   2   0   2   0   0   2   2   2   0   2   2   0   0   2   2   2   0   0   2   0   2   2   0   2   0   2   2   2   2   2   2   0   0   2   0   2   2   2   0   0   2   2   0   2   0   2   0   2   0   2   2   2   2   2   0   2   0   0   0   0   0   0   2   0   2   2   0   0   2   0   2   2   2   2   2   2   0   0   2   0   0   0   2   0   2   0   0   0   2   0   2   2   0   0   2   2   2   0   0   2   2   2   2   0   0   0   0   0   2   0   0   2   2   2   2   2   2   2   2   0   0   0   2
 MK-5-5                 2   2   2   2   2   2   0   0   2   0   0   2   0   2   0   0   2   0   0   0   0   0   0   0   2   2   2   0   2   2   0   2   2   2   2   0   2   0   2   2   2   0   0   0   2   2   2   0   0   2   0   0   0   0   2   0   2   2   2   2   2   2   2   2   0   0   2   0   0   0   0   0   2   2   2   2   2   2   0   2   0   0   2   2   0   0   2   2   0   0   0   2   2   0   0   2   0   2   2   0   2   0   2   2   2   2   2   2   2   0   0   0   2   2   0   0   0   2   2   0   0   0   2   0   2   2   2   2   2   2   2   0   2   0   0   0   0   0   0   2   0   0   2   0   0   2   0   2   2   2   0   2   2   2   0   2   0   0   0   2   0   2   0   0   0   0   0   2   2   0   0   2   0   2   0   0   2   2   2   2   0   0   0   0   0   2   0   0   2   2   2   2   2   2   2   2   0   0   0   2
 MK-5-6                 0   2   2   0   2   0   0   0   0   0   0   2   0   2   0   0   2   0   0   0   0   0   0   0   2   2   2   0   2   2   0   2   2   2   2   0   2   0   2   2   2   0   0   0   2   2   2   0   0   2   0   0   0   0   0   0   2   0   2   2   2   2   2   2   2   0   0   0   0   0   0   0   2   2   2   2   2   2   0   2   0   0   2   2   0   0   2   2   0   0   0   2   2   0   0   0   0   2   2   0   2   0   2   2   2   2   0   2   2   0   0   0   2   2   0   0   0   2   2   0   0   0   2   0   2   2   2   2   2   2   2   0   2   0   0   0   0   0   0   0   2   0   2   0   0   2   0   0   0   2   0   2   2   2   0   2   0   0   0   2   0   2   0   0   0   0   0   2   2   0   0   2   0   2   0   0   2   2   2   2   0   0   0   2   0   2   2   0   2   2   2   2   2   2   2   2   0   0   0   2
 MK-5-7                 0   2   2   0   2   0   0   0   0   0   0   2   0   2   2   0   2   0   0   2   2   0   0   0   2   2   2   0   2   2   0   2   2   2   2   0   2   0   2   2   2   0   0   0   2   2   2   0   0   0   0   0   2   0   0   0   0   0   2   2   2   2   2   2   2   0   0   2   0   2   0   0   2   2   2   2   2   2   2   2   0   0   2   2   0   0   2   2   0   0   0   2   0   0   0   0   0   2   2   0   2   0   0   2   2   2   0   2   2   2   0   0   2   2   0   0   0   2   2   0   0   0   2   0   2   2   2   2   2   2   0   0   2   2   0   0   0   0   0   0   2   0   2   0   0   2   0   0   0   2   0   2   0   2   0   2   0   2   0   2   0   2   0   0   0   0   0   2   2   0   0   2   0   2   0   0   2   2   2   2   0   0   0   2   0   2   2   0   2   2   2   2   2   2   2   2   0   0   0   2
 MK-5-8                 0   2   2   2   2   0   0   0   0   0   2   2   0   2   2   0   2   0   0   2   2   0   0   0   2   2   2   0   0   0   0   2   2   2   2   0   2   0   2   2   0   0   0   0   2   2   2   0   0   0   0   0   2   0   0   0   0   0   2   2   2   2   2   2   0   2   0   2   0   2   0   0   2   2   2   2   0   2   2   2   0   0   2   2   0   0   2   2   0   0   0   2   0   2   2   2   0   2   0   0   2   0   0   2   2   2   2   2   2   2   0   0   2   2   0   0   2   2   2   0   2   2   2   0   2   0   2   2   2   0   0   0   2   2   0   0   0   0   0   0   2   0   2   2   0   2   2   0   0   2   0   2   0   2   0   2   0   2   0   2   0   2   0   0   0   0   0   2   2   0   0   2   0   2   0   0   2   2   2   2   0   0   0   2   0   0   2   0   2   2   2   2   2   2   2   2   0   0   0   2
 MK-5-9                 0   2   2   2   2   0   0   0   0   0   2   2   0   2   2   0   2   0   0   2   2   0   0   2   2   2   2   0   0   0   0   2   2   2   2   0   2   0   2   2   0   0   0   0   2   2   2   0   0   0   0   0   2   0   0   0   0   0   2   2   2   0   2   2   2   2   0   2   0   2   0   0   2   2   2   2   0   2   2   2   0   2   0   2   0   0   2   2   0   0   0   2   0   2   2   2   0   0   0   0   2   0   0   2   2   2   2   2   2   2   0   0   2   2   0   0   2   2   2   0   2   2   0   0   2   0   2   2   2   0   2   0   2   2   0   0   2   0   2   0   2   0   2   2   0   2   2   0   0   2   0   2   0   2   0   2   0   2   0   2   0   2   0   0   0   0   2   2   2   0   0   2   0   2   0   0   2   0   2   2   0   0   0   2   0   0   2   0   2   2   2   2   0   2   2   2   0   0   0   2
 MK-5-10                0   2   2   2   2   0   0   0   0   0   2   2   0   2   2   0   0   0   0   2   2   0   0   2   2   0   2   0   0   0   0   2   2   2   2   0   2   0   2   2   0   0   0   0   2   0   0   0   0   0   0   0   2   0   0   0   0   0   2   2   2   0   2   2   2   2   0   2   0   0   0   0   0   2   2   2   0   2   2   2   0   2   0   2   0   0   2   2   0   0   0   2   0   2   2   2   0   0   0   0   2   0   0   2   2   2   2   2   2   2   0   0   2   2   0   0   2   2   2   0   2   2   2   0   2   0   2   2   2   0   0   2   2   0   0   0   2   0   2   0   2   2   2   2   0   2   2   0   0   2   0   2   0   0   0   0   0   2   0   2   0   2   0   0   0   0   2   2   2   0   0   2   0   2   0   2   2   0   2   2   0   0   0   2   0   0   2   0   2   2   2   2   0   2   2   2   0   0   0   2
 MK-5-11                0   2   2   2   2   0   2   0   0   0   2   2   0   2   2   0   0   0   0   2   2   0   0   2   2   0   2   0   0   0   0   2   2   2   2   2   2   0   2   2   0   0   0   0   2   0   0   0   0   0   0   0   2   0   0   0   0   0   2   2   2   0   2   2   2   2   0   2   0   0   0   0   0   2   2   2   0   2   2   2   0   0   0   2   0   0   2   2   0   0   0   2   0   0   2   2   0   0   0   0   2   0   0   2   0   2   2   2   2   2   0   0   2   2   2   0   2   2   0   0   2   2   2   0   2   0   2   2   2   0   0   2   2   0   0   0   2   0   2   0   2   2   2   2   0   2   2   0   0   2   0   2   0   0   0   0   0   2   0   2   0   2   0   0   0   0   2   0   2   0   0   2   0   2   0   2   2   0   2   2   0   0   0   2   0   2   2   2   2   2   2   2   2   2   2   2   2   0   0   2
 MK-5-12                0   2   2   2   2   0   2   0   2   0   2   2   0   2   2   0   0   2   0   2   2   0   0   2   2   0   2   0   0   0   0   2   2   2   2   0   2   0   2   2   0   0   0   0   2   0   0   0   0   0   0   0   2   0   0   2   0   0   2   2   2   0   0   2   2   2   0   2   0   2   0   0   0   2   2   2   0   2   2   0   0   0   0   2   0   0   0   2   0   0   0   2   0   0   2   2   0   0   0   0   2   0   0   2   0   2   2   2   2   2   0   2   2   2   2   0   2   2   0   2   2   2   2   0   2   2   2   2   2   0   0   2   2   2   2   0   0   0   2   0   2   2   2   2   0   2   2   0   0   2   0   2   2   0   0   0   2   0   0   2   0   2   0   0   0   0   2   0   2   2   0   2   0   2   2   2   2   0   0   2   0   2   0   2   0   2   2   2   2   2   2   2   2   2   0   2   2   0   0   2
 MK-5-13                0   2   0   2   2   0   0   0   2   0   2   0   0   2   2   0   0   2   0   2   2   0   0   2   2   0   2   0   0   0   0   2   2   2   2   0   2   0   2   2   0   0   0   0   2   0   0   0   0   0   0   0   2   0   0   2   0   0   2   2   2   0   0   2   2   2   0   2   0   2   0   0   0   2   2   2   0   2   2   0   0   0   0   2   0   0   0   2   0   0   0   2   0   0   2   2   0   0   0   2   2   2   0   2   0   2   2   0   2   2   0   2   2   2   2   0   0   2   0   2   0   2   2   0   2   2   2   2   2   0   0   2   2   2   2   0   0   0   2   0   2   2   2   2   0   2   2   0   0   2   2   2   2   0   0   0   2   0   0   2   0   2   0   0   0   0   2   0   0   2   0   2   0   2   2   0   2   0   0   2   0   2   0   2   0   2   2   2   2   2   2   2   2   2   0   2   2   0   0   2
 MK-5-14                0   2   0   2   0   0   0   0   2   0   2   0   0   2   2   0   0   2   0   2   2   0   0   2   2   0   2   0   0   0   0   2   2   2   0   0   2   0   2   2   0   0   0   0   2   0   0   0   0   0   0   0   0   0   0   2   0   0   2   2   2   0   0   2   2   2   0   2   0   2   0   0   0   2   2   2   0   2   2   0   0   2   0   2   0   0   0   2   0   0   2   2   0   0   2   2   0   0   0   2   2   2   0   2   2   2   0   0   2   2   0   2   2   2   2   0   0   2   2   2   0   2   2   0   2   2   2   0   2   0   0   2   2   2   2   0   0   0   2   0   2   0   2   0   0   2   2   0   0   2   2   2   2   0   2   2   2   0   0   2   0   2   0   0   0   0   0   0   0   2   0   2   0   2   2   2   2   0   0   2   0   2   0   2   0   2   0   2   2   2   2   2   0   0   0   2   2   0   0   2
 MK-5-15                0   2   0   2   0   0   0   2   2   0   2   0   0   2   2   0   0   2   0   2   2   2   0   2   2   0   2   0   0   2   0   2   2   2   0   0   2   0   2   2   0   0   0   0   2   0   0   0   2   2   0   0   2   0   0   2   0   0   2   2   2   0   0   2   2   2   0   2   0   2   0   0   0   2   2   2   0   2   2   0   0   2   0   2   0   0   2   2   0   0   2   2   0   0   2   2   0   0   0   2   0   2   2   2   2   2   0   0   2   2   0   2   2   2   2   0   0   2   2   2   0   2   2   0   2   2   2   0   2   0   0   2   2   2   2   0   0   2   2   0   2   0   2   2   0   2   0   0   0   2   2   2   0   2   0   2   2   0   0   0   0   2   0   0   2   0   2   0   0   2   0   2   0   2   2   2   2   2   0   2   0   2   0   2   0   2   0   2   2   2   2   2   0   0   0   2   2   0   0   2
 MK-5-16                0   2   0   2   0   0   0   2   2   0   2   2   0   0   2   0   2   2   0   2   2   2   0   0   2   0   2   0   0   0   0   2   2   2   0   0   2   0   0   2   0   0   0   0   2   0   0   2   2   2   0   0   2   0   0   2   0   0   2   2   2   0   2   2   2   2   0   2   0   2   2   0   0   2   2   2   0   2   2   0   0   2   0   2   0   0   0   2   0   0   2   2   0   0   2   2   0   0   0   2   0   2   2   2   2   2   0   0   2   2   0   2   2   2   2   0   0   2   2   0   0   2   2   0   2   2   2   0   2   0   0   2   2   2   2   0   2   2   2   0   2   0   2   0   0   2   0   0   0   2   2   2   0   2   0   0   2   0   2   0   2   2   0   0   2   0   2   0   0   0   0   2   0   0   2   2   2   2   0   2   0   2   0   2   2   2   0   2   2   2   2   0   0   0   0   2   2   0   0   2
 MK-6-1                 2   2   0   2   0   2   0   2   2   2   2   0   2   2   0   2   0   0   0   0   0   2   2   0   0   2   0   0   2   0   0   2   2   0   2   0   0   0   0   0   0   2   0   0   0   2   0   0   2   2   2   2   2   0   0   0   0   2   2   0   0   2   2   0   0   0   0   2   0   0   0   0   0   2   0   0   2   2   0   2   0   0   0   2   2   2   0   2   2   2   2   0   2   0   2   2   2   0   0   0   0   2   2   2   2   2   0   0   0   0   2   0   2   2   2   0   0   0   2   0   2   2   0   2   0   0   0   0   2   2   2   0   0   2   0   0   2   2   0   0   2   0   0   0   0   0   2   0   0   0   2   2   2   0   0   0   0   2   2   0   0   0   2   2   0   0   2   2   2   2   0   2   0   2   0   0   2   0   2   0   2   2   2   0   2   0   2   0   2   0   0   2   0   2   2   2   0   0   2   0
 MK-6-2                 2   2   0   2   0   2   2   2   2   0   2   0   2   2   0   2   0   0   0   0   2   2   2   0   0   2   0   0   0   0   0   2   2   0   2   0   0   0   0   0   0   2   0   0   2   2   0   0   2   2   2   2   2   0   0   0   0   2   2   0   0   2   2   2   0   0   0   2   0   0   0   2   0   2   0   0   2   2   2   2   0   0   0   2   2   2   0   0   2   0   2   0   2   0   2   2   2   0   2   0   0   0   2   2   0   2   0   0   0   0   2   0   2   2   2   2   0   0   2   0   2   2   0   2   0   0   0   0   2   2   2   0   0   2   0   0   2   2   0   0   2   2   0   0   0   0   0   0   0   0   2   2   2   0   0   2   0   2   0   0   0   0   0   2   2   0   2   2   2   2   0   2   0   2   0   2   2   0   2   0   2   2   2   2   2   0   2   0   2   0   0   2   0   2   2   2   0   0   2   0
 MK-6-3                 2   2   2   2   0   2   2   2   2   0   2   0   0   2   0   2   0   0   0   0   2   2   2   0   0   2   0   0   2   0   0   0   2   0   2   0   0   0   2   0   0   2   0   0   2   2   2   0   2   2   2   2   2   0   0   0   0   2   2   2   0   2   2   2   0   2   0   2   2   0   0   2   0   2   0   0   2   2   2   2   0   0   0   2   0   2   2   0   2   0   2   0   2   2   2   2   2   0   2   2   0   2   2   2   0   2   0   0   0   0   2   0   2   2   2   0   0   0   2   0   0   2   0   2   0   0   0   0   2   2   2   0   0   2   0   0   2   2   0   0   2   2   0   0   0   2   0   2   0   0   2   2   0   2   0   2   2   2   0   0   0   0   0   2   2   0   2   2   2   2   0   2   0   2   0   2   2   0   2   0   2   2   2   2   0   0   2   0   2   0   0   2   0   2   2   2   0   0   2   0
 MK-6-4                 0   2   2   2   0   2   2   2   2   0   2   0   0   2   0   2   0   0   0   0   0   2   0   0   0   2   0   2   2   2   0   0   2   0   2   0   0   0   2   0   0   2   0   2   2   2   2   0   2   2   2   2   2   0   0   0   0   2   2   2   0   2   2   2   0   2   0   2   2   0   0   2   0   2   0   0   2   2   2   2   0   0   0   0   0   2   2   2   2   0   2   0   2   2   2   2   2   0   2   2   0   2   0   2   0   2   0   2   0   0   2   0   2   2   2   0   0   2   2   0   0   2   0   2   0   0   0   0   0   2   2   2   2   2   0   2   2   2   0   0   2   2   0   0   0   0   2   2   0   0   2   2   0   2   0   2   2   2   0   0   0   0   0   2   2   0   2   2   2   2   0   2   2   2   0   2   2   0   2   0   0   2   2   2   0   2   2   0   2   2   0   2   0   2   2   2   0   0   2   0
 MK-6-5                 0   2   2   2   0   2   2   2   2   0   2   0   0   2   0   2   0   0   0   0   2   2   0   0   0   2   0   0   2   2   0   0   2   0   2   0   0   0   2   0   0   2   0   2   2   2   2   0   2   2   2   2   2   0   0   0   0   2   2   2   0   2   2   2   2   2   0   2   2   0   0   2   0   2   0   0   0   2   2   2   2   0   0   2   0   2   2   2   0   0   2   0   2   2   2   2   2   0   2   2   0   2   0   2   0   2   0   2   0   0   2   0   0   0   0   0   0   2   2   0   0   2   0   2   0   0   0   2   0   2   0   2   2   0   0   2   2   0   0   0   0   2   0   0   0   0   2   2   2   0   2   2   0   2   0   2   2   2   0   0   0   0   0   2   2   0   2   2   2   0   0   2   0   2   0   0   2   0   2   0   0   2   2   0   0   2   0   0   0   2   0   2   0   0   2   2   0   0   2   0
 MK-6-6                 0   2   2   2   0   2   0   0   2   0   2   0   0   2   0   2   0   0   0   2   2   0   0   2   2   2   0   0   2   2   2   0   2   0   2   0   0   0   2   0   2   2   0   2   2   2   2   0   2   2   2   2   2   0   0   0   0   0   0   2   0   2   2   2   2   2   0   2   2   0   0   2   0   2   0   0   0   2   2   2   2   0   0   0   0   2   2   2   0   0   2   2   2   2   2   2   2   0   2   2   0   2   0   2   0   2   0   2   0   0   2   0   0   0   2   0   0   0   2   0   0   2   0   2   0   0   0   2   0   2   0   2   0   0   0   2   2   0   2   0   2   2   0   0   0   0   2   2   2   0   2   2   0   2   0   2   0   2   0   0   0   0   0   0   2   0   2   2   2   0   0   2   0   2   0   2   2   0   2   0   0   2   0   0   0   2   0   0   0   2   0   2   0   0   2   2   0   0   2   2
 MK-6-7                 0   2   2   2   0   0   0   0   2   0   2   0   0   2   0   2   0   0   0   2   2   0   0   0   2   2   0   0   2   2   2   0   2   0   2   0   0   0   2   0   0   2   0   2   2   2   2   0   2   2   2   2   2   0   0   0   0   0   0   2   0   2   2   2   2   2   0   0   2   0   0   2   2   2   0   0   0   2   2   2   2   0   0   0   0   2   2   2   0   0   2   2   2   2   2   2   2   0   2   2   0   2   0   2   0   0   0   2   0   2   2   2   0   0   2   0   0   0   0   0   0   2   0   2   0   2   0   2   0   0   0   2   0   0   2   0   2   0   2   0   2   2   0   0   0   2   2   2   2   0   2   2   2   2   0   2   0   2   0   0   0   0   0   0   2   0   2   2   2   0   0   2   2   2   2   2   2   0   0   0   0   2   0   0   0   2   0   0   2   2   0   2   0   0   2   2   0   0   2   2
 MK-6-8                 0   2   2   2   0   0   0   0   2   0   2   0   0   2   0   2   0   0   0   2   2   0   2   0   2   2   0   0   2   2   0   0   2   0   2   0   0   0   0   2   0   2   0   2   2   2   2   0   0   2   2   2   2   0   0   0   0   0   0   2   0   2   2   2   2   2   0   0   2   0   0   2   2   2   0   2   0   2   2   2   2   0   0   0   2   2   2   2   0   0   2   2   2   2   2   0   2   0   2   2   0   2   2   2   0   0   0   2   0   0   2   2   0   0   2   0   0   0   0   0   0   2   0   2   0   2   0   0   0   0   0   2   0   0   2   0   2   0   2   0   2   2   0   0   0   2   2   2   2   0   2   2   0   2   2   2   0   2   0   0   0   0   0   2   2   0   0   2   0   0   2   2   2   2   2   2   2   2   0   0   0   2   0   2   0   2   0   0   2   2   0   2   0   0   2   2   0   2   2   2
 MK-6-9                 0   2   2   2   0   0   0   0   0   0   2   0   0   2   0   2   0   0   0   2   2   0   2   0   2   2   0   0   2   2   0   0   2   0   2   0   0   0   0   2   0   2   0   0   2   2   2   2   0   2   2   2   0   0   0   0   0   0   2   2   0   2   0   0   2   0   0   0   2   0   0   2   2   2   2   2   0   2   2   2   2   0   0   0   2   2   0   2   0   0   2   2   2   2   2   0   2   0   2   2   0   2   2   2   0   0   0   2   0   0   2   2   0   0   2   0   0   0   0   0   0   2   0   2   0   0   0   0   2   0   0   2   0   0   2   0   0   2   2   0   2   2   0   0   0   2   2   2   2   0   2   2   0   2   2   0   0   0   0   0   0   0   2   2   2   0   2   2   0   0   2   2   2   2   0   2   2   2   0   0   0   2   2   2   0   2   0   0   2   2   0   2   0   2   2   2   0   2   2   2
 MK-6-10                0   2   2   2   0   2   2   0   0   0   2   0   0   2   0   2   0   0   0   2   2   0   2   0   0   2   2   0   2   2   0   0   2   0   2   0   0   0   0   2   0   2   0   0   2   2   2   2   0   2   2   2   2   0   0   0   0   0   2   2   2   2   0   0   2   0   0   0   2   0   0   2   2   2   2   2   0   2   2   0   2   2   0   0   2   2   0   2   0   2   2   2   2   2   2   0   2   0   2   2   0   2   2   2   0   0   0   2   0   2   2   2   2   0   2   0   0   0   0   0   0   2   0   2   2   0   0   0   2   2   0   2   0   0   2   0   0   2   2   0   2   2   0   0   0   0   2   0   2   0   2   2   0   2   2   0   0   2   2   0   0   0   2   2   2   2   2   2   0   0   2   2   2   2   0   2   2   2   0   0   0   2   2   2   0   0   0   0   2   2   0   2   0   0   2   2   0   2   2   2
 MK-6-11                0   2   2   2   0   2   2   0   0   2   2   0   2   2   0   2   2   0   0   2   2   0   2   0   0   2   2   0   2   2   0   0   2   0   2   0   0   0   0   0   0   2   0   0   2   2   2   2   0   2   2   2   2   0   0   0   0   0   2   2   2   0   0   0   2   0   0   0   2   0   0   0   2   2   2   2   0   2   2   0   2   2   0   0   2   2   0   2   2   2   2   2   2   2   2   0   2   0   2   2   0   2   2   2   0   0   0   2   0   2   2   2   2   0   2   0   0   0   0   0   0   2   0   2   2   0   0   0   2   0   0   2   0   0   2   0   0   2   2   0   2   2   0   0   0   0   2   0   2   0   2   2   0   2   2   2   0   0   2   0   0   0   2   2   2   2   2   2   0   0   2   2   2   0   0   2   2   0   0   0   0   2   2   2   2   0   0   0   2   2   2   0   0   0   2   2   2   2   2   2
 MK-6-12                2   2   2   2   0   2   2   0   0   2   2   0   2   2   0   2   2   0   0   2   2   0   2   0   0   2   2   0   2   2   0   0   0   2   2   0   0   2   0   0   0   0   0   0   2   2   2   2   0   2   2   2   0   0   0   0   0   2   0   2   2   0   0   0   2   2   0   0   2   0   0   0   2   2   2   2   0   2   2   0   2   2   0   0   2   2   0   0   2   2   2   2   2   2   2   0   2   0   2   2   0   2   2   2   0   0   0   2   0   2   2   2   2   0   0   0   0   0   0   2   0   2   0   0   2   2   0   0   2   0   0   0   0   0   2   0   0   2   0   0   2   2   0   0   0   2   2   0   2   0   2   2   0   2   2   2   0   0   2   0   2   2   2   2   2   2   2   2   0   0   2   2   2   0   2   2   2   0   0   0   0   2   2   2   2   0   0   0   2   2   2   0   0   0   2   2   2   2   2   2
 MK-6-13                2   2   2   2   0   2   2   0   0   2   2   0   2   2   0   2   2   0   0   0   2   0   2   0   0   2   2   0   0   2   0   0   0   0   2   2   0   2   0   0   0   0   2   0   0   2   2   0   0   0   2   2   0   2   0   0   0   2   0   2   2   2   0   0   2   2   0   0   2   0   0   0   2   2   2   2   0   2   0   0   2   2   2   0   2   2   0   0   2   2   2   2   2   2   2   0   0   0   2   2   0   2   2   2   0   0   0   2   0   2   2   2   2   0   0   0   0   0   2   0   0   2   0   0   2   2   2   0   2   2   0   0   0   0   2   0   0   2   2   0   2   2   2   0   0   2   2   0   2   2   2   2   0   2   2   2   0   2   2   0   0   2   2   2   2   2   2   2   0   0   2   2   2   0   2   2   2   0   0   0   0   2   0   0   2   0   0   0   2   2   2   0   0   0   2   0   2   2   2   2
 MK-6-14                2   2   2   2   0   2   0   0   0   2   2   0   2   2   0   2   2   0   0   0   2   0   2   2   0   2   2   2   2   2   0   0   0   0   2   2   2   0   0   0   0   0   2   0   0   2   2   0   0   2   2   2   0   2   0   0   0   2   0   2   2   2   0   0   2   0   0   0   2   0   0   0   2   2   2   2   0   2   0   0   2   2   2   0   2   2   0   0   2   2   2   2   2   2   2   0   0   0   2   2   0   2   2   2   0   0   2   2   0   2   2   2   2   0   2   2   0   0   0   0   0   2   0   0   0   2   2   0   2   2   0   0   2   0   2   0   0   2   2   2   2   2   0   0   0   2   2   0   2   2   2   2   2   2   2   2   0   2   2   0   0   2   2   2   2   2   2   2   0   2   2   2   2   0   2   2   2   0   0   0   0   0   0   0   0   0   0   2   2   2   2   2   0   0   2   2   2   2   2   2
 MK-6-15                2   2   2   2   0   2   0   0   0   2   2   0   2   2   0   2   2   0   0   0   2   0   2   2   0   2   2   2   2   2   0   0   0   0   2   2   2   0   0   0   0   0   2   0   0   2   2   0   0   2   2   2   0   2   0   0   0   2   0   2   2   2   0   2   2   0   0   0   2   0   0   0   2   2   2   2   0   2   2   0   2   2   2   0   2   2   0   2   2   2   2   2   0   2   2   0   0   0   2   2   0   2   2   2   0   0   2   2   0   2   2   2   2   0   2   2   0   0   2   0   0   0   0   0   0   2   2   0   2   2   0   0   2   0   2   0   0   2   2   2   2   2   0   0   0   2   0   0   2   2   2   2   2   2   0   2   0   2   2   0   0   2   2   2   2   2   2   2   0   2   2   2   2   0   2   2   2   0   0   0   0   0   0   0   0   0   0   2   2   2   2   0   0   0   2   2   2   0   2   2
 MK-6-16                2   0   0   2   0   2   0   0   0   0   2   0   2   2   0   2   2   0   0   0   0   0   2   2   2   2   2   2   2   2   0   0   0   0   2   2   2   0   0   0   2   2   2   0   0   2   2   2   0   2   2   2   0   2   0   0   0   2   0   2   2   2   0   2   2   0   0   0   2   0   0   2   2   2   2   2   0   2   2   0   2   2   2   0   2   2   0   2   2   2   2   2   0   2   2   0   0   0   2   2   0   2   2   2   0   2   2   2   0   2   2   2   2   0   2   2   2   0   2   0   2   0   0   0   0   2   2   0   2   2   0   0   2   0   2   0   0   2   2   2   2   2   0   0   0   2   0   0   2   2   2   2   2   2   0   2   0   2   2   0   0   2   2   2   2   2   2   0   0   2   2   2   2   2   2   2   2   0   2   0   0   0   0   0   0   0   0   2   2   2   2   0   0   0   2   2   2   0   2   2
 
!****************************************** Phenotypic Data **********************************************************
!-100.0 is resevred for missing phenotype
SimulatedTrait1        14.5148   13.9249   13.5406   15.5124   14.6668   13.8701   13.8045   14.8031   14.6812   14.1548   13.3171   14.5901   15.1654   14.0629   14.6514   15.7511   13.6226   14.7657   14.2730   15.9776   14.1791   13.9926   16.4901   15.3945   15.0769   14.9662   14.1651   14.8957   14.4669   15.4362   14.2660   14.7391   13.9920   14.2436   15.2201   15.1704   16.3389   16.1456   14.8102   16.1012   16.1466   16.1380   15.9967   14.0696   16.5344   14.4516   14.1878   15.5670   16.0673   14.8159   13.8100   13.8359   16.4906   15.7548   15.3944   14.3734   16.0582   15.6604   16.1367   15.2721   13.5547   15.0496   14.6045   15.8732   14.4974   13.7473   15.1234   16.0716   13.5303   16.4512   15.0259   13.8066   13.5017   16.2947   13.9127   15.2876   16.0200   16.1884   14.4174   16.3948   15.3638   13.9996   16.0195   15.7308   15.5584   16.1763   15.0159   15.9909   13.4992   15.8638   16.3729   14.9538   16.1793   14.8914   15.4483   16.3294   14.3452   15.6558   13.5462   15.9303   15.5280   15.6339   16.3781   15.0871   15.1591   13.6378   16.3603   15.2551   14.6201   16.0677   15.3830   15.8403   15.7280   14.9805   13.8289   13.8695   15.7873   13.9195   15.5713   13.2899   13.4285   14.0746   15.5800   15.4664   16.4515   15.2807   15.9055   15.6272   15.4346   14.7891   14.6325   15.7025   15.1879   14.2621   16.1022   14.7602   15.6110   15.6732   15.8799   13.8960   14.5075   15.4459   16.4792   14.8660   14.0215   13.7293   16.4581   14.2003   14.6273   15.6327   15.0673   16.1186   13.6107   14.2669   15.3057   15.2502   14.7781   14.4337   16.0280   16.2500   14.0226   14.3968   14.4235   15.6665   15.5703   14.3850   14.8525   16.1964   13.4843   16.8505   13.9934   14.5925   14.6059   15.2333   16.0623   16.7578   13.7995   14.8372   15.3416   15.1693   15.1269   13.6981   13.7426   15.8000   16.4861   14.5165   15.7348   14.7772   15.5063   14.7899   14.4790   15.5012   13.9802   14.1904   15.7159   13.3455   14.8106   15.5504   14.7497   14.9259
SimulatedTrait2        10.3930   10.2397   10.1760    9.9449    9.0304   10.6687   10.5524    9.8519   10.7851   10.4560   10.5101   10.4033    9.4394   10.5271   10.4761    9.3857   10.5546   10.6959   10.1408    9.2457   10.4183   10.5970    9.5633    9.6065    9.8018    9.5006   10.3114   10.4687   10.6591    9.6945   10.0018    9.1003   10.9690   10.5376    9.7172   10.4629    9.6942    9.2580   10.7573    9.7024    9.2514    9.5753    9.4279   10.6174    9.6919   10.6802   10.6288   10.7535   10.0573   10.1825   10.4235   10.7334    9.2349    9.5054   10.7738   10.7875    9.5580   10.3756    9.7787    9.5909   10.3818    9.1575   10.5734    9.6782   10.6108   10.0770    8.7843    9.8855   10.9099    9.4305   10.7627   10.7023   10.0291    9.8734   10.2056    9.6196    9.2555    9.3501   10.3746    9.2260    9.3838   10.5196    9.6597    9.6270   10.6698   10.1843    9.6613    9.3005   10.4429    9.6030    9.4622   10.5133    9.8711   10.4150    9.6802    9.2032   10.5055    9.4419   10.7850    9.5318    9.2347    9.3368    9.4124    9.1156   10.4147   10.7842    9.5541    9.5939    9.7508    9.1735    9.8858    9.5018    9.9317    9.9675   10.6212   10.2806    9.7087   10.3534   10.0854   10.2106   10.8238   10.8060    9.5520   10.2465    9.4652   10.3858    9.5178    9.3864   10.0688   10.3621   10.1916    9.5358    8.9591   10.0802    9.7258   10.6893    9.5972    9.5835    9.5924   10.6936   10.2721    9.4836    9.4415   10.5963   10.9828   10.6649    9.3783   10.3370    9.2788    9.6258    9.9776    9.5980   10.7888   10.6214   10.5731   10.6152    9.8181   10.6529    9.4564    9.5474   10.2668    9.4596   10.1673    9.8328    9.7666   10.4549   10.8837    9.4539   10.5755    9.1440   11.1050   10.4238   10.7087   10.4656    9.2712    9.3945   10.0102    9.8509   10.4614    9.4001    9.1856   10.3256   10.5243    9.6182    9.4922   10.3638    9.4171    9.6135    9.1035   10.5520   10.6528    9.1639   10.4907   10.3438    9.5420   10.3703   10.5270    9.7925    9.4301    9.6960
 
