# Supplementary material for: Inclusive Composite Interval Mapping of QTL by Environment Interactions in Biparental Populations
Source: PLoS One. 2015 Jul 10;10(7):e0132414. doi: 10.1371/journal.pone.0132414 (PMC4498613; doi:10.1371/journal.pone.0132414)
Supplement: S6 File — (ZIP) [file pone.0132414.s006.zip › H=0.8/L1/run_00026.met]

!**********************Note: lines staring with "!" are remarks and will be ignored in the program********************
!*********************************General Information**********************************
!Assuming F1 = P1 x P2, populations available in QTL IciMapping are: 
!  1, P1BC1F1 = P1 x F1, the first backcrossing where P1 is used as the recurrent parent;
!  2, P2BC1F1 = P2 x F1, the first backcrossing where P2 is used as the recurrent parent;
!  3, F1DH, F1-derived doubled haploids; 
!  4, RIL or F1RIL, recombination inbred lines through the repeated selfing of F1;
!  5, P1BC1RIL, recombination inbred lines through the repeated selfing of P1BC1F1;
!  6, P2BC1RIL, recombination inbred lines through the repeated selfing of P2BC1F1;
!  7, F2, the selfing generation of F1;
!  8, F3, the selfing generation of F2;
!  9, P1BC2F1, the second backcrossing where P1 is used as the recurrent parent; 
! 10, P2BC2F1, the second backcrossing where P2 is used as the recurrent parent;
! 11, P1BC2RIL, recombination inred lines through the repeated selfing of P1BC2F1; 
! 12, P2BC2RIL, recombination inred lines through the repeated selfing of P2BC2F1; 
! 13, P1BC1F2, the selfing generation of P1BC1F1; 
! 14, P2BC1F2, the selfing generation of P2BC1F1; 
! 15, P1BC2F2, the selfing generation of P1BC2F1; 
! 16, P2BC2F2, the selfing generation of P2BC2F1; 
! 17, P1BC1DH, P1BC1F1-derived doubled haploids; 
! 18, P2BC1DH, P2BC1F1-derived doubled haploids; 
! 19, P1BC2DH, P1BC2F1-derived doubled haploids; 
! 20, P2BC2DH, P2BC2F1-derived doubled haploids; 
   3      !Mapping Population (see remarks above)
   2      !Mapping Function (1 for Kosambi; 2 for Haldane; 3 for Morgan)
   2      !Marker Space Type (1 for intervals; 2 for positions)
   1      !Marker Space Unit(1 for centiMorgans; 2 for Morgan)
   6      !Number of Chromosomes (or Linkage Groups)
 200      !Size of the mapping population
   2      !Number of environments
 
!***************************************** Chromosomes and Linkage Maps **********************************************
!Chromosome                 NumMarkers
-CH1                        16
-CH2                        16
-CH3                        16
-CH4                        16
-CH5                        16
-CH6                        16
!Linkage map (Marker name followed by position or the interval length)
 MK-1-1                1     0.000
 MK-1-2                1    10.000
 MK-1-3                1    20.000
 MK-1-4                1    30.000
 MK-1-5                1    40.000
 MK-1-6                1    50.000
 MK-1-7                1    60.000
 MK-1-8                1    70.000
 MK-1-9                1    80.000
 MK-1-10               1    90.000
 MK-1-11               1   100.000
 MK-1-12               1   110.000
 MK-1-13               1   120.000
 MK-1-14               1   130.000
 MK-1-15               1   140.000
 MK-1-16               1   150.000
 MK-2-1                2     0.000
 MK-2-2                2    10.000
 MK-2-3                2    20.000
 MK-2-4                2    30.000
 MK-2-5                2    40.000
 MK-2-6                2    50.000
 MK-2-7                2    60.000
 MK-2-8                2    70.000
 MK-2-9                2    80.000
 MK-2-10               2    90.000
 MK-2-11               2   100.000
 MK-2-12               2   110.000
 MK-2-13               2   120.000
 MK-2-14               2   130.000
 MK-2-15               2   140.000
 MK-2-16               2   150.000
 MK-3-1                3     0.000
 MK-3-2                3    10.000
 MK-3-3                3    20.000
 MK-3-4                3    30.000
 MK-3-5                3    40.000
 MK-3-6                3    50.000
 MK-3-7                3    60.000
 MK-3-8                3    70.000
 MK-3-9                3    80.000
 MK-3-10               3    90.000
 MK-3-11               3   100.000
 MK-3-12               3   110.000
 MK-3-13               3   120.000
 MK-3-14               3   130.000
 MK-3-15               3   140.000
 MK-3-16               3   150.000
 MK-4-1                4     0.000
 MK-4-2                4    10.000
 MK-4-3                4    20.000
 MK-4-4                4    30.000
 MK-4-5                4    40.000
 MK-4-6                4    50.000
 MK-4-7                4    60.000
 MK-4-8                4    70.000
 MK-4-9                4    80.000
 MK-4-10               4    90.000
 MK-4-11               4   100.000
 MK-4-12               4   110.000
 MK-4-13               4   120.000
 MK-4-14               4   130.000
 MK-4-15               4   140.000
 MK-4-16               4   150.000
 MK-5-1                5     0.000
 MK-5-2                5    10.000
 MK-5-3                5    20.000
 MK-5-4                5    30.000
 MK-5-5                5    40.000
 MK-5-6                5    50.000
 MK-5-7                5    60.000
 MK-5-8                5    70.000
 MK-5-9                5    80.000
 MK-5-10               5    90.000
 MK-5-11               5   100.000
 MK-5-12               5   110.000
 MK-5-13               5   120.000
 MK-5-14               5   130.000
 MK-5-15               5   140.000
 MK-5-16               5   150.000
 MK-6-1                6     0.000
 MK-6-2                6    10.000
 MK-6-3                6    20.000
 MK-6-4                6    30.000
 MK-6-5                6    40.000
 MK-6-6                6    50.000
 MK-6-7                6    60.000
 MK-6-8                6    70.000
 MK-6-9                6    80.000
 MK-6-10               6    90.000
 MK-6-11               6   100.000
 MK-6-12               6   110.000
 MK-6-13               6   120.000
 MK-6-14               6   130.000
 MK-6-15               6   140.000
 MK-6-16               6   150.000
!*********************************** Marker Types ********************************************************************
!Co-dominant marker: When heterozygote F1 is present, P1 is coded as 2, F1 is coded as 1, and P2 is coded as 0; Otherwise, P1 is coded as 2, and P2 is coded as 0. 
!Dominant marker: When heterozygote F1 is present, P1 and F1 are coded as 12, and P2 is coded as 0; Otherwise, P1 is coded as 2, and P2 is coded as 0.  
!Recessive markers: When heterozygote F1 is present, P1 is coded as 2, and F1 and P2 are coded as 10; Otherwise, P1 is coded as 2, and P2 is coded as 0. 
!Missing marker is coded as -1. 
 MK-1-1                 0   2   0   0   2   0   0   0   2   2   2   0   2   2   2   2   2   0   0   0   0   0   0   2   2   2   2   2   0   0   0   0   0   0   2   0   2   0   2   2   2   2   0   0   0   2   2   0   2   2   0   0   2   0   2   2   2   0   2   2   0   2   0   2   2   2   2   2   2   0   2   0   2   0   2   2   0   0   0   2   0   2   0   2   2   2   2   0   2   0   0   2   0   2   2   2   0   0   0   0   2   2   2   2   2   0   0   0   0   2   0   0   2   0   0   2   0   2   2   0   2   2   0   2   0   2   0   0   2   0   0   0   2   2   0   2   2   2   0   2   2   0   2   2   2   2   2   2   2   2   2   0   2   0   2   0   2   0   0   0   2   0   0   2   2   0   2   2   2   2   0   0   2   0   0   2   0   0   2   2   0   2   2   2   0   2   0   0   0   2   2   2   2   2   2   0   0   2   0   2
 MK-1-2                 0   2   0   0   2   0   0   0   2   2   2   0   2   2   2   2   2   0   0   0   0   0   0   2   2   0   2   2   0   0   0   0   0   0   2   0   2   0   0   2   2   2   0   0   0   0   2   0   2   2   0   0   2   0   2   2   2   0   2   2   0   2   0   2   2   2   2   2   2   0   2   0   2   0   2   2   0   0   0   2   0   2   2   2   2   0   2   0   2   0   0   0   0   2   2   2   2   0   0   0   2   2   0   2   2   0   0   0   0   0   0   0   2   0   0   2   0   2   2   0   2   2   0   2   0   2   0   2   2   0   0   0   2   0   0   2   2   2   0   2   2   0   2   2   2   2   0   0   2   2   2   0   0   0   2   0   2   0   0   0   2   0   0   2   2   0   2   2   2   2   0   0   2   0   0   2   0   0   2   0   0   2   2   2   0   0   2   0   0   2   2   2   2   2   2   0   0   2   0   2
 MK-1-3                 0   2   0   0   2   0   0   0   2   2   2   0   2   2   2   2   2   0   0   2   0   0   0   2   2   0   2   2   0   0   0   0   0   0   0   0   2   0   0   2   2   0   2   2   0   2   2   0   2   2   0   0   2   0   2   2   2   0   2   2   0   0   2   0   0   2   2   2   2   0   2   0   2   0   2   2   2   0   0   2   0   2   2   2   2   0   2   0   2   0   0   0   0   0   2   2   2   0   0   2   2   2   0   2   2   0   0   0   0   0   0   0   2   0   2   2   0   2   2   0   2   0   0   2   0   2   0   0   2   0   0   0   2   2   0   0   2   2   0   2   2   0   2   2   2   2   0   0   0   2   2   0   0   0   2   0   2   0   0   0   2   0   0   2   2   0   2   0   2   2   0   0   2   0   2   2   0   0   2   0   0   2   2   2   0   0   2   0   0   2   2   2   2   2   2   0   0   2   0   2
 MK-1-4                 0   2   0   0   2   0   0   0   2   2   2   0   2   0   0   2   2   0   0   2   0   0   0   2   2   0   2   2   0   0   0   0   0   0   0   0   0   0   0   2   2   0   2   0   0   2   2   0   2   2   0   0   2   0   2   0   2   0   2   2   0   0   2   0   0   2   2   2   2   0   2   0   2   0   2   2   2   0   0   2   0   2   2   2   2   0   2   0   2   0   0   0   2   0   0   2   2   0   0   2   2   2   0   2   2   0   0   0   0   0   0   0   2   0   2   2   0   2   2   0   2   0   0   2   0   2   2   0   2   0   0   0   2   2   0   0   2   2   0   2   2   0   2   2   0   2   0   0   0   2   2   2   0   0   2   0   2   0   0   0   2   0   0   2   2   0   2   0   2   2   0   0   2   0   2   2   0   2   0   0   0   2   2   2   0   0   2   0   0   2   2   2   2   2   2   0   0   2   0   0
 MK-1-5                 0   2   0   0   2   0   0   0   2   2   2   0   2   0   0   2   2   0   0   0   0   2   0   2   2   0   2   2   0   2   0   0   0   0   0   0   0   0   0   2   2   0   2   0   0   2   0   0   2   2   0   0   0   0   2   0   2   0   2   2   0   0   2   0   0   0   2   2   2   0   2   0   0   2   2   2   2   0   0   2   0   2   2   2   2   0   2   0   2   0   2   2   2   0   0   2   2   0   0   2   2   0   0   0   2   0   0   0   0   0   0   0   2   0   2   2   0   2   2   0   2   0   0   2   0   2   2   0   2   0   0   0   2   0   2   0   2   2   0   2   2   0   2   2   0   2   0   0   0   2   2   2   2   0   2   0   2   0   0   0   2   0   0   2   2   0   2   2   2   2   0   0   2   0   2   0   0   2   0   0   2   2   2   2   0   0   2   0   0   0   2   2   2   2   2   0   0   2   0   0
 MK-1-6                 0   2   0   0   2   0   0   0   2   2   0   0   2   0   0   2   2   0   0   0   0   2   0   2   2   0   2   2   0   2   0   0   0   0   0   0   0   0   0   2   2   0   2   0   0   0   2   0   2   2   0   0   0   0   2   0   2   0   2   2   0   0   2   0   0   0   2   2   2   0   2   0   0   2   2   2   2   0   0   2   0   2   2   2   2   0   2   2   2   0   2   2   0   0   0   2   2   0   0   2   2   0   0   0   2   0   0   0   0   0   0   0   2   0   2   2   0   2   2   0   2   0   0   2   0   2   2   0   2   2   0   0   2   0   2   0   2   2   2   2   2   0   2   2   0   2   0   0   0   2   2   2   2   0   2   0   2   2   0   0   2   0   0   2   2   0   2   2   2   2   0   2   2   0   2   0   0   2   0   0   2   2   2   2   0   0   2   0   0   0   2   2   2   2   2   0   0   2   0   0
 MK-1-7                 2   2   0   0   2   0   0   0   2   2   0   0   2   0   0   2   2   2   0   0   0   2   0   2   2   0   2   0   0   2   0   0   0   2   0   0   0   0   0   2   2   0   2   0   2   0   2   0   2   2   0   0   0   0   2   0   2   0   2   2   0   0   2   0   0   0   2   2   2   0   2   0   0   2   2   2   2   0   0   2   0   2   2   2   2   0   2   2   2   0   2   2   0   0   0   2   2   2   0   2   2   0   0   0   2   0   0   0   0   0   0   0   0   0   2   2   0   2   2   0   2   0   0   2   2   2   2   0   2   2   0   0   2   0   2   0   2   2   2   2   2   0   2   0   0   0   0   0   2   2   2   2   2   0   2   0   2   2   0   0   2   0   0   2   2   0   2   2   2   2   0   2   2   0   2   0   0   2   0   0   2   2   2   2   0   0   2   0   0   0   2   2   2   2   2   0   0   2   0   0
 MK-1-8                 2   2   2   0   2   0   0   0   2   2   0   0   0   0   0   2   2   0   0   0   0   2   0   2   0   0   2   0   0   2   0   0   0   2   0   0   0   0   0   2   2   0   2   0   0   0   0   0   2   2   0   0   0   2   2   0   2   0   2   2   0   0   2   0   0   0   2   0   2   0   2   0   0   2   2   2   2   0   2   2   2   2   2   0   2   2   0   2   2   0   2   2   0   0   0   2   2   2   0   2   2   0   0   0   2   0   0   0   0   0   0   0   0   2   2   2   0   2   2   0   2   0   0   2   2   2   2   0   2   2   0   0   2   2   2   0   2   2   2   2   2   0   2   0   0   0   0   0   2   2   2   2   2   0   2   0   2   2   0   0   2   0   0   2   2   0   2   2   2   2   2   2   0   0   2   2   0   2   0   0   2   2   2   2   0   2   2   0   0   0   2   2   2   2   2   0   0   2   0   2
 MK-1-9                 2   2   2   0   2   0   0   0   2   2   0   0   0   0   0   2   2   0   0   0   0   2   0   2   0   0   2   0   0   2   0   0   0   2   0   2   0   0   0   2   2   0   2   2   0   0   0   0   2   2   0   0   0   2   2   0   2   0   2   2   0   0   0   0   0   0   2   0   2   0   0   0   0   2   2   2   2   0   2   2   2   2   2   0   2   2   0   2   2   0   2   2   0   0   0   2   2   2   0   2   2   0   0   0   2   2   0   0   0   0   0   0   0   2   2   2   0   2   2   0   2   0   0   2   2   2   2   0   2   0   0   0   2   2   2   0   2   2   2   2   2   0   2   2   0   0   2   0   2   2   2   2   2   0   2   0   2   2   0   0   2   0   0   2   2   0   2   2   2   2   2   2   2   0   2   0   0   2   0   0   2   2   2   2   0   2   2   0   0   0   0   2   2   2   2   0   0   0   0   0
 MK-1-10                2   2   2   2   2   0   0   0   2   0   0   0   0   0   0   2   2   0   0   0   0   2   0   2   0   0   2   2   0   0   0   0   0   2   0   2   0   0   0   0   2   0   2   2   0   2   0   0   2   2   0   0   0   2   2   0   0   0   2   2   0   0   0   0   0   2   2   0   2   0   0   0   2   2   2   0   2   0   2   2   2   0   0   0   2   0   0   2   2   0   2   2   0   0   0   2   2   2   0   2   2   0   0   0   2   2   2   0   0   0   0   0   0   2   2   2   0   2   0   0   2   0   0   2   2   2   2   2   2   0   0   0   2   2   2   0   2   2   0   2   2   0   2   2   0   0   2   0   2   2   0   0   2   0   2   0   2   2   0   0   0   0   0   2   2   0   2   0   2   2   2   2   2   0   2   0   0   0   0   0   2   2   2   2   0   2   2   0   0   0   0   2   2   2   2   2   0   0   0   0
 MK-1-11                2   2   2   2   2   0   0   0   2   0   0   0   0   0   0   2   2   0   0   0   0   2   0   2   0   0   2   2   0   0   0   0   0   2   0   2   0   0   0   0   0   0   2   2   0   2   0   0   2   2   0   0   0   2   2   0   0   0   2   2   0   0   0   0   0   2   0   0   2   0   0   0   2   0   2   0   2   0   2   2   2   0   2   0   2   0   0   2   2   0   2   2   0   0   0   2   2   2   2   2   2   0   0   0   2   2   2   0   0   0   0   0   0   2   2   2   0   2   0   0   2   0   0   2   2   2   2   2   0   2   2   2   2   2   2   0   2   2   0   2   2   0   0   2   0   0   2   0   2   0   0   0   2   0   2   0   2   2   0   0   0   0   0   0   2   0   2   0   2   2   0   2   2   0   2   0   2   2   0   0   2   2   2   2   0   2   2   2   0   0   0   2   2   2   2   0   2   0   0   0
 MK-1-12                2   2   0   2   2   0   2   0   2   0   0   0   0   0   2   2   2   0   0   0   0   2   0   2   2   2   2   2   0   0   0   0   0   2   0   2   0   0   0   0   0   0   2   2   0   2   0   0   2   2   2   0   0   2   2   0   0   2   2   0   0   2   2   0   0   2   0   0   2   0   0   0   2   0   2   0   0   0   2   2   2   0   2   0   2   0   0   2   2   0   0   0   0   0   0   2   2   2   2   0   0   0   0   0   2   2   2   2   0   0   0   0   0   2   2   2   0   2   0   0   0   0   0   2   2   2   2   2   0   2   0   0   2   2   2   0   2   2   0   2   2   0   0   0   2   0   2   0   2   0   0   0   2   0   2   0   2   2   2   0   0   0   0   0   2   0   2   0   2   2   0   2   2   0   2   0   2   2   2   0   2   2   2   2   0   2   2   2   0   0   0   2   2   2   2   0   2   0   0   0
 MK-1-13                2   2   0   2   2   0   2   0   2   0   0   0   0   0   2   2   2   0   0   0   0   2   0   2   2   2   2   2   2   0   0   0   0   2   0   2   0   0   0   0   0   0   2   2   0   2   2   0   2   2   2   0   0   2   2   0   0   2   2   0   0   2   2   0   0   2   0   0   2   2   0   0   2   0   2   0   0   0   2   0   2   0   0   0   2   0   0   2   2   0   0   0   0   0   0   2   2   2   2   0   0   0   0   0   2   2   2   2   0   0   0   0   0   2   2   2   0   2   0   0   0   2   0   2   2   2   2   2   0   2   0   0   2   2   2   0   2   2   0   2   2   0   0   0   2   0   2   0   2   0   2   2   2   0   2   0   2   2   0   0   0   0   0   0   0   0   2   0   2   2   0   2   2   0   2   0   0   2   2   0   2   2   2   2   0   2   2   2   0   0   0   2   2   2   2   0   2   0   0   0
 MK-1-14                0   2   0   2   0   0   2   0   2   0   0   0   0   0   2   2   2   0   0   0   0   2   0   2   2   2   2   2   2   0   0   2   0   2   0   2   0   0   0   0   0   0   2   2   0   2   2   0   2   2   2   0   0   2   2   0   0   2   2   0   0   2   2   2   0   2   0   0   2   2   0   0   2   0   2   0   0   2   2   0   2   0   0   2   2   0   2   2   2   0   0   0   0   2   2   0   2   0   2   0   0   0   2   0   2   2   2   2   0   0   0   2   0   2   2   2   0   2   0   0   0   2   0   0   2   2   2   2   0   2   0   2   2   2   2   0   2   2   0   2   2   0   0   0   2   0   2   0   2   0   2   2   2   0   0   0   2   2   0   0   0   0   0   0   0   0   2   0   2   0   0   2   2   0   2   0   0   2   2   0   2   2   2   2   0   2   2   0   0   0   0   2   2   2   2   2   0   0   0   0
 MK-1-15                2   0   0   0   0   0   2   0   2   0   2   0   0   0   2   2   2   0   0   0   0   2   2   2   2   2   2   2   2   0   0   2   0   2   0   0   0   0   0   0   2   0   2   2   0   2   2   0   2   2   2   0   0   2   2   0   0   2   0   0   0   2   2   2   0   2   0   0   2   2   0   0   2   0   2   2   0   2   2   0   2   0   0   2   2   0   2   2   2   2   0   0   0   0   2   0   2   0   2   2   0   0   2   0   2   2   2   0   0   0   0   2   0   0   2   2   0   2   0   0   0   2   0   0   2   2   2   2   0   2   0   2   0   2   2   0   2   2   0   2   2   0   0   0   2   0   2   0   2   0   2   2   2   0   0   0   2   2   0   0   0   0   0   0   0   0   2   0   2   0   0   2   2   2   2   0   0   2   2   0   0   2   2   0   0   2   2   0   0   0   0   2   2   2   2   2   0   0   0   0
 MK-1-16                2   0   2   0   0   0   2   0   0   0   2   0   0   0   2   2   2   0   0   0   2   2   2   2   2   2   2   2   2   0   0   2   0   0   0   0   0   0   0   2   2   0   2   2   0   2   2   2   2   2   0   0   0   2   2   0   2   2   2   0   0   2   2   2   0   0   2   0   2   2   0   0   2   0   2   2   0   2   2   2   2   0   0   2   2   0   2   2   0   0   0   0   0   0   2   0   2   0   0   2   0   0   2   0   2   2   2   2   2   0   0   0   0   0   2   2   0   0   0   0   0   2   0   2   0   2   2   0   2   2   0   0   0   2   2   0   2   2   0   2   2   0   0   0   0   0   2   0   2   0   2   2   2   0   0   0   2   2   0   0   0   0   0   0   0   2   0   0   2   0   0   2   2   2   2   0   0   0   2   0   0   2   0   0   0   2   2   0   0   0   0   2   2   2   0   2   0   0   0   0
 MK-2-1                 2   2   2   2   0   0   0   2   2   0   0   0   2   0   2   2   2   0   2   0   0   2   2   0   0   2   2   2   0   2   0   0   2   2   2   0   2   2   0   2   2   2   0   0   2   0   2   2   0   2   2   0   2   2   0   0   2   0   0   2   2   0   2   0   2   0   2   2   2   0   2   0   2   0   2   0   0   2   2   0   0   0   2   2   0   0   2   2   2   0   2   0   2   0   2   2   2   0   0   0   2   0   2   2   2   0   2   2   0   0   2   0   0   0   0   2   2   2   0   0   2   0   2   2   2   0   2   0   0   0   2   0   0   2   0   0   2   0   2   0   0   2   0   2   0   2   0   0   2   2   0   2   2   2   2   0   0   0   2   2   0   2   2   2   0   2   2   2   0   2   0   2   0   2   2   2   2   0   0   2   2   0   2   0   0   0   2   2   0   2   0   2   2   2   2   2   0   2   0   2
 MK-2-2                 2   0   2   2   2   0   2   2   2   2   0   0   2   2   2   2   2   0   2   0   0   2   2   0   0   2   2   2   0   2   0   0   2   2   2   0   2   2   0   2   2   2   0   0   2   0   2   2   0   2   2   0   2   2   2   0   2   0   0   0   2   0   2   0   2   0   2   2   2   0   2   0   2   0   2   0   0   0   2   0   0   0   2   0   0   0   2   2   2   0   0   0   2   0   2   0   2   0   0   0   2   0   2   2   2   0   2   2   0   0   2   0   2   0   0   0   2   2   0   0   2   0   2   2   2   0   2   0   0   0   2   2   0   2   0   2   2   0   0   0   0   2   0   2   0   2   0   0   2   2   0   2   2   2   0   0   0   0   2   2   0   2   2   2   2   2   2   2   0   2   0   2   0   0   2   2   2   0   0   2   2   0   2   0   0   0   2   2   0   2   2   2   2   2   2   2   0   2   0   2
 MK-2-3                 2   0   2   2   2   0   2   0   2   2   0   0   2   2   2   2   2   0   2   0   0   2   2   0   0   2   2   0   0   2   0   0   2   2   2   0   2   2   0   2   0   2   0   0   2   0   2   2   0   2   2   0   2   2   2   2   2   0   0   0   2   0   2   0   2   0   2   2   2   0   2   0   2   0   0   2   0   0   2   0   0   0   2   0   0   2   2   2   2   0   0   0   2   0   2   0   2   0   0   0   2   0   2   2   0   0   2   2   0   2   2   0   2   0   0   0   2   2   0   0   2   0   2   2   2   0   0   2   0   0   2   2   0   2   2   2   2   0   0   0   0   2   0   2   0   2   0   0   2   2   0   2   2   2   2   0   0   0   2   2   0   2   0   2   2   2   2   2   0   2   0   2   0   0   2   2   2   0   0   0   2   0   2   0   0   0   2   2   0   2   2   2   2   2   2   2   0   2   0   2
 MK-2-4                 2   0   0   2   2   2   0   0   2   0   0   0   2   2   0   2   2   0   2   0   0   2   2   0   0   2   2   0   0   2   0   0   2   2   2   0   2   2   0   2   2   2   0   0   2   0   2   2   0   2   0   0   2   2   2   2   2   0   2   0   2   0   2   0   0   0   2   2   2   0   2   0   2   0   0   0   0   2   2   0   0   0   2   0   0   2   2   2   2   0   0   0   2   0   2   0   2   0   0   0   2   0   2   2   0   0   2   2   0   2   2   0   2   0   0   0   2   2   0   0   2   0   2   2   2   0   0   2   0   0   2   2   0   2   2   2   2   2   0   0   0   2   0   2   0   0   0   0   2   2   0   2   2   2   2   0   0   0   2   2   2   0   2   2   2   0   2   2   0   2   0   2   0   2   2   2   2   0   0   0   2   0   2   2   0   0   2   2   0   2   0   2   0   2   2   2   0   2   0   2
 MK-2-5                 2   0   2   2   2   2   0   0   2   0   0   0   2   2   0   2   2   0   2   0   0   2   2   0   0   2   2   0   0   2   0   0   2   0   2   2   2   2   0   2   2   2   0   0   2   0   2   2   0   2   0   0   2   2   2   2   2   0   2   0   2   0   0   0   0   0   2   2   2   0   2   0   2   0   0   0   0   2   2   0   2   0   0   0   0   2   2   2   2   0   0   0   2   0   2   2   0   0   0   0   2   0   2   2   0   0   2   2   0   2   2   0   2   0   0   0   2   2   0   0   2   0   2   2   2   0   0   2   0   0   2   2   0   2   2   2   2   2   2   0   0   2   0   2   2   0   0   0   2   2   0   2   2   2   2   0   0   2   2   2   2   0   2   2   2   0   2   0   0   2   0   2   2   2   2   2   2   0   0   0   2   0   2   2   0   0   2   2   2   2   0   2   0   2   0   0   0   2   0   2
 MK-2-6                 2   0   2   2   2   2   0   0   2   0   0   0   2   2   0   2   2   0   2   0   0   2   2   0   0   2   2   0   2   2   0   0   2   0   2   2   2   2   2   2   2   2   0   0   2   0   2   2   0   2   0   0   2   2   2   2   2   0   0   2   0   0   0   0   0   2   2   2   2   2   2   0   2   0   0   0   0   2   2   0   2   0   0   0   0   2   2   2   2   0   0   0   2   0   2   2   0   0   0   0   2   0   2   2   0   0   2   2   0   2   2   0   2   0   0   0   2   2   2   0   2   0   2   0   2   0   0   2   0   0   2   2   0   2   2   2   2   2   2   0   0   2   0   2   2   0   0   0   2   2   0   0   2   0   2   0   0   0   2   2   2   0   0   2   2   0   2   0   2   2   0   2   2   2   2   2   2   0   2   0   2   0   2   2   0   0   2   2   2   2   0   2   2   2   0   0   0   2   0   2
 MK-2-7                 2   0   2   2   0   2   0   0   2   0   0   0   2   2   0   2   0   0   2   0   0   2   2   0   0   2   2   2   2   2   0   0   2   0   0   2   2   2   2   0   2   2   0   0   2   0   2   0   0   2   0   2   2   2   2   2   2   0   0   2   0   0   2   0   0   2   2   2   2   2   2   0   2   0   2   0   0   2   2   0   0   0   0   0   0   2   2   0   2   0   0   2   0   0   2   2   0   2   0   0   2   0   2   2   0   0   2   2   0   2   2   0   0   0   0   0   2   0   2   0   0   0   2   0   2   0   2   2   0   2   2   2   0   2   2   2   2   2   0   2   0   2   0   2   2   0   0   0   2   2   0   0   2   0   2   0   0   0   2   0   2   0   0   2   2   0   2   0   2   2   2   2   2   2   2   2   2   0   2   0   2   0   2   2   0   0   2   0   2   0   0   2   2   2   0   0   0   2   0   2
 MK-2-8                 2   0   2   2   0   2   0   0   2   0   0   2   2   2   0   2   0   0   2   0   0   2   2   2   0   2   2   2   2   2   0   0   0   0   2   2   2   2   0   0   2   2   0   0   2   2   2   0   0   2   0   2   2   2   2   2   0   0   0   2   0   0   2   0   0   2   2   0   2   2   2   0   2   0   2   2   0   2   2   0   0   0   0   0   0   2   2   0   2   2   0   0   0   0   2   2   0   2   0   0   2   0   2   2   0   0   2   2   2   2   2   2   2   0   0   0   2   0   0   0   0   2   2   0   2   0   2   0   0   2   2   0   0   2   2   2   2   2   0   2   0   2   0   2   2   2   0   0   2   2   2   0   2   0   2   0   2   0   0   0   2   0   0   2   2   0   2   0   2   2   2   2   2   2   2   2   2   0   0   0   2   0   2   0   0   0   2   0   2   0   0   2   2   2   0   0   0   2   0   2
 MK-2-9                 2   0   2   2   2   2   0   0   0   0   0   0   2   2   0   2   0   0   0   0   0   2   2   2   0   2   2   2   2   2   0   0   0   2   2   2   2   2   0   0   2   2   0   2   2   2   2   0   0   2   0   2   2   2   2   2   0   0   0   2   0   0   2   0   0   0   2   0   2   2   2   2   2   2   2   2   0   2   2   0   0   0   2   0   0   2   0   0   2   2   0   0   0   0   2   2   0   2   0   0   2   0   2   2   0   0   2   2   2   2   2   2   2   0   2   0   2   0   0   2   0   2   2   0   2   0   2   0   0   2   2   0   0   2   2   2   2   2   0   2   0   2   2   2   2   2   0   0   2   0   2   0   2   0   2   2   2   0   0   0   2   0   0   2   2   0   2   2   0   2   0   2   2   2   2   0   2   0   0   0   2   0   2   0   0   0   2   2   2   0   0   2   2   2   0   0   0   2   0   2
 MK-2-10                2   0   2   2   2   0   0   2   0   2   2   0   0   2   0   2   0   0   0   0   0   2   2   2   0   2   2   2   2   2   0   0   0   0   2   2   2   2   0   0   2   2   0   0   2   2   2   0   0   2   0   2   2   2   2   2   0   0   0   2   2   0   2   0   0   0   2   0   2   2   2   2   2   0   2   2   0   2   2   0   0   0   2   0   0   2   0   0   2   2   0   0   0   0   2   2   0   2   0   0   2   0   2   2   0   0   2   2   2   2   2   2   2   0   2   0   2   2   0   2   0   2   2   0   2   0   2   0   0   2   0   0   0   2   0   2   2   2   0   2   0   2   2   2   2   2   0   0   2   0   2   2   2   0   2   2   2   0   0   0   2   0   0   2   2   0   2   2   0   2   0   2   2   2   2   0   2   0   0   0   2   0   2   0   0   0   2   2   0   0   0   0   2   2   0   0   2   2   2   2
 MK-2-11                2   0   2   2   2   0   0   2   0   2   0   0   0   2   2   2   0   0   0   0   0   2   2   2   0   2   2   2   2   2   0   2   2   0   2   2   2   2   2   0   2   2   0   0   2   2   2   0   0   0   0   2   2   2   2   2   0   0   0   2   2   0   2   0   0   0   2   0   2   2   2   2   2   0   2   2   2   2   2   0   2   2   2   0   0   2   0   2   0   2   2   2   0   0   2   2   0   2   2   0   0   0   2   2   0   0   2   2   2   2   2   2   2   0   2   0   2   2   0   2   0   2   2   2   2   0   2   0   0   2   0   0   0   0   0   2   2   2   0   2   0   0   2   0   2   2   0   0   2   0   2   0   2   2   2   0   2   0   0   0   0   0   0   2   2   0   2   2   0   2   0   2   0   2   2   2   2   2   2   0   2   0   0   0   0   0   2   2   0   2   0   0   2   2   0   0   2   2   2   2
 MK-2-12                2   0   0   2   2   0   0   2   0   2   0   0   2   2   2   2   0   0   0   0   0   2   2   2   2   2   2   2   2   2   0   2   2   0   2   0   2   2   2   0   2   2   0   2   2   2   2   0   0   0   0   2   2   2   2   2   0   0   0   2   2   0   2   2   0   0   2   0   2   2   2   2   2   0   2   2   2   2   2   0   2   2   2   0   0   2   0   2   0   2   2   2   0   0   2   2   0   2   2   0   0   0   2   2   0   0   2   0   2   2   2   2   2   2   2   0   2   2   0   0   0   2   2   2   2   0   2   2   0   2   0   0   0   0   0   2   0   2   0   2   2   0   2   0   0   2   2   0   0   0   2   0   2   2   2   2   2   0   2   0   0   0   0   2   2   0   2   2   0   2   0   2   0   2   2   2   2   2   2   0   2   0   0   0   0   0   2   2   0   2   0   0   2   2   0   0   2   2   2   2
 MK-2-13                0   0   0   2   2   0   0   0   0   2   0   0   0   2   2   2   0   0   0   0   0   2   2   0   2   2   2   2   2   0   0   2   2   0   2   0   2   2   2   0   2   2   0   2   2   2   2   0   0   0   0   2   2   2   2   2   0   0   0   2   2   0   2   2   0   0   2   0   2   0   2   2   2   0   2   2   2   2   2   0   2   2   2   0   0   2   0   2   0   2   2   2   0   0   2   2   2   2   2   0   2   0   2   2   0   0   2   0   0   0   2   0   2   2   2   0   2   2   0   0   0   2   2   2   2   2   2   2   0   2   0   0   0   2   0   0   0   2   0   2   2   0   2   2   0   2   2   0   0   0   0   0   2   2   2   2   2   0   2   0   0   0   0   2   2   0   2   2   0   2   0   2   0   2   0   2   0   2   2   0   2   0   0   0   0   0   0   2   0   2   0   0   2   2   0   0   2   2   2   2
 MK-2-14                0   0   2   2   2   0   0   0   0   2   0   0   0   2   2   0   0   0   0   0   0   2   2   2   0   2   2   2   2   0   0   2   2   0   2   0   2   2   2   0   2   2   2   2   2   2   2   0   0   0   0   2   2   2   2   2   0   0   0   0   2   0   2   2   0   0   2   0   2   0   2   2   2   2   2   2   2   2   2   2   2   2   2   0   0   2   0   2   0   2   2   2   0   0   2   2   2   2   2   0   2   0   2   2   0   0   2   0   0   0   2   0   2   2   2   2   2   2   0   2   0   2   2   2   2   2   2   2   0   2   0   0   0   0   0   0   0   2   0   2   2   0   2   2   0   2   2   0   0   0   0   0   2   2   2   2   2   0   0   2   0   0   0   2   2   0   2   2   0   2   0   2   0   2   0   2   0   2   0   0   2   0   2   0   0   0   0   0   0   2   0   0   2   2   0   2   2   2   2   0
 MK-2-15                0   0   2   2   2   0   0   0   0   2   0   0   0   2   2   0   0   0   0   0   0   2   2   2   0   0   2   2   2   0   0   2   2   0   2   0   2   0   2   0   2   2   2   2   2   2   2   2   0   0   0   2   2   2   2   2   0   0   0   0   2   0   2   2   0   0   2   2   2   0   0   2   2   2   2   2   2   2   2   2   2   2   2   0   0   2   0   2   0   2   2   2   0   0   2   2   2   2   2   0   2   0   0   2   0   0   0   0   0   2   2   0   2   2   2   2   2   2   0   2   0   2   2   2   2   2   2   2   0   2   0   0   2   0   0   0   0   2   0   2   2   0   2   2   0   2   2   0   0   0   0   0   2   0   2   2   2   0   0   2   0   0   0   2   2   0   2   2   0   2   0   2   2   2   0   2   0   2   0   2   2   0   2   0   0   0   0   2   0   2   0   0   2   2   0   2   2   2   2   0
 MK-2-16                0   0   2   2   2   0   0   0   0   2   2   0   0   2   2   0   0   0   0   0   0   2   0   2   0   0   2   2   2   0   0   2   2   0   2   0   2   0   2   0   2   2   2   2   2   0   2   2   0   0   0   2   2   2   2   2   0   0   0   2   2   0   2   0   0   0   2   2   2   2   0   2   2   2   2   2   2   2   2   2   2   2   2   0   0   2   0   2   0   2   2   2   0   0   2   2   2   2   2   0   2   0   2   2   0   0   0   0   0   2   2   0   2   2   2   2   0   2   0   2   0   2   2   2   2   0   2   2   0   2   0   0   2   0   0   0   0   2   0   2   2   0   2   2   0   2   2   0   0   0   0   0   2   0   2   2   2   0   0   2   0   0   2   2   2   0   2   2   0   2   0   2   2   2   0   2   0   2   2   2   2   0   2   0   0   0   0   2   0   2   0   0   0   2   0   2   2   2   2   0
 MK-3-1                 0   2   2   0   2   2   0   2   2   0   0   0   0   2   2   2   2   2   2   2   0   2   2   0   0   2   0   0   2   0   0   0   2   2   0   0   0   2   0   0   2   2   0   0   2   0   2   0   0   2   0   0   2   0   0   2   0   2   0   0   2   0   0   2   2   2   0   0   0   0   0   2   0   2   2   0   0   2   2   2   2   0   2   2   2   2   0   2   2   0   2   2   0   0   2   0   2   2   2   0   0   2   0   0   0   0   2   0   0   2   2   2   2   0   2   0   2   0   2   2   0   0   0   2   0   0   0   2   2   0   2   0   2   0   2   2   2   0   2   0   0   2   2   0   2   2   2   2   0   2   0   0   0   2   2   0   0   0   2   2   2   2   2   2   2   2   0   0   0   0   0   2   0   0   0   2   2   2   2   2   0   0   0   2   2   0   2   0   0   0   2   0   2   2   2   2   0   2   0   0
 MK-3-2                 0   2   2   0   2   2   0   2   2   0   0   0   0   2   2   0   2   2   2   2   0   2   2   0   0   2   2   0   2   0   0   0   2   2   0   0   0   2   0   0   2   2   0   0   2   0   2   0   0   2   0   0   2   0   0   2   0   2   0   0   2   0   0   2   2   2   0   2   0   0   0   2   0   0   2   0   0   2   2   2   2   0   2   2   2   2   0   2   2   0   2   2   0   0   2   2   2   2   2   0   0   2   0   0   2   0   2   0   0   2   0   2   2   0   2   0   2   0   2   2   0   0   0   2   0   2   0   2   2   0   2   0   2   0   2   2   2   0   2   0   2   2   2   0   2   0   0   2   0   2   2   0   0   2   2   0   0   0   2   0   2   2   2   2   2   2   0   2   0   0   0   2   0   0   0   2   2   2   2   2   0   0   0   2   2   2   2   0   0   0   2   0   2   2   2   2   0   2   0   0
 MK-3-3                 0   2   2   0   2   2   0   2   2   0   0   0   0   0   2   0   2   2   2   2   0   0   2   0   0   2   2   0   2   0   0   0   2   2   0   2   0   2   0   0   2   2   2   0   2   0   2   0   0   2   0   0   2   0   0   2   0   2   0   0   2   2   0   2   0   2   0   2   0   0   0   2   0   0   2   0   0   2   2   2   2   0   2   2   2   0   0   2   0   0   2   2   0   0   2   2   2   2   2   0   0   2   2   0   0   0   2   0   0   2   0   2   2   0   2   0   2   0   2   2   0   0   0   2   0   2   0   0   2   0   0   2   2   0   2   2   2   0   2   0   2   2   2   0   2   0   0   2   0   2   2   0   0   2   2   0   0   0   2   0   2   2   2   2   2   2   0   2   0   0   0   2   0   2   0   2   2   2   2   2   0   0   0   2   2   2   2   0   0   0   2   0   2   0   2   2   0   2   0   0
 MK-3-4                 0   2   2   0   2   2   0   2   2   0   0   0   0   0   2   0   0   0   2   2   0   2   2   0   0   2   2   0   2   0   0   0   2   2   0   2   0   2   0   2   2   2   2   2   2   0   2   0   0   2   0   2   2   0   0   2   0   2   2   0   2   2   0   2   0   2   0   2   0   0   0   2   0   0   2   0   0   0   2   2   2   0   2   2   2   0   0   2   0   2   2   2   0   0   2   2   2   2   2   0   0   2   2   0   0   2   2   0   0   2   0   2   2   0   2   0   2   0   2   2   0   0   0   2   0   2   0   0   2   0   0   2   0   0   2   2   2   0   2   0   2   2   2   0   0   0   0   0   0   2   2   2   0   2   2   0   0   0   2   0   2   2   2   2   2   2   0   2   0   0   0   2   0   0   0   2   2   2   0   2   0   2   2   2   2   2   2   0   0   0   2   0   2   0   2   2   0   2   0   0
 MK-3-5                 0   2   2   0   2   2   0   2   2   0   0   0   0   0   2   0   0   0   2   2   0   2   2   0   0   2   2   0   0   2   0   0   0   2   0   2   0   2   0   2   2   2   2   2   2   0   2   0   0   2   0   2   2   0   0   2   0   2   2   0   2   2   0   2   0   2   2   2   0   0   0   2   0   0   2   0   0   0   2   2   2   0   2   2   2   0   2   2   0   2   2   2   0   0   2   2   2   2   0   0   0   2   2   0   0   2   0   0   0   2   0   2   2   2   2   0   2   0   0   2   0   0   0   2   0   2   0   0   2   0   0   2   0   0   2   2   2   0   2   0   2   2   0   0   0   0   0   0   0   2   0   0   0   2   0   0   0   0   2   0   2   2   2   2   2   2   0   2   0   0   2   2   0   0   2   2   2   2   0   2   0   2   2   2   2   2   2   0   0   0   2   2   2   0   2   2   0   2   0   0
 MK-3-6                 0   2   2   0   2   2   0   2   2   0   0   0   0   0   2   0   0   0   2   0   2   2   2   0   0   2   2   0   0   2   0   0   0   2   0   2   0   2   0   2   2   2   2   0   2   0   2   0   0   2   0   2   2   0   0   2   0   2   0   0   0   2   0   2   0   2   2   2   0   0   0   2   0   0   2   0   0   0   2   2   2   0   2   2   2   0   2   2   2   2   2   2   0   0   2   2   2   2   0   0   0   2   2   0   0   0   0   0   2   2   0   2   2   2   2   0   2   0   0   2   0   0   0   2   0   2   0   0   2   0   0   2   0   0   2   2   2   0   2   0   2   2   0   2   0   0   0   0   0   2   0   0   0   2   0   0   0   0   2   0   2   2   2   2   2   2   0   2   0   2   2   2   0   0   2   2   2   2   2   2   0   2   2   0   2   2   2   0   2   0   2   2   2   0   2   2   0   2   0   0
 MK-3-7                 0   2   2   0   2   2   0   2   2   0   0   0   0   2   2   0   0   0   0   0   2   2   2   0   0   2   2   0   0   2   0   0   0   2   0   2   0   2   0   0   2   2   2   0   2   0   2   2   0   2   0   2   2   2   0   2   0   2   2   0   0   2   2   2   0   2   2   2   0   2   0   2   0   2   2   2   2   0   2   2   2   0   2   0   2   0   2   2   2   2   2   2   0   0   0   2   2   2   0   0   0   2   2   0   0   0   0   0   0   2   0   2   2   2   2   0   2   0   0   2   0   2   0   2   0   2   0   0   2   2   2   2   0   2   2   2   2   0   2   0   2   2   0   2   0   2   0   0   0   2   0   0   0   2   0   0   0   2   2   0   2   2   2   2   2   2   0   2   0   2   2   2   0   0   2   2   2   2   2   2   0   2   2   0   2   0   2   2   2   0   2   2   2   0   2   2   0   2   0   0
 MK-3-8                 0   2   2   0   2   2   0   2   2   0   0   0   0   2   2   0   0   0   0   2   2   2   0   0   0   2   2   0   0   2   0   0   0   2   2   2   0   2   0   0   2   2   2   0   0   0   2   2   0   2   0   2   2   2   0   2   0   2   2   0   0   2   2   2   0   2   2   2   0   2   2   0   0   2   2   2   2   0   2   2   2   0   2   0   2   0   2   2   2   2   2   2   0   0   0   2   2   2   0   2   0   2   2   2   0   0   2   0   0   2   0   2   2   2   0   0   2   0   0   2   0   2   0   0   2   2   0   2   2   0   2   0   0   0   2   2   2   0   2   0   2   2   0   2   0   2   2   0   0   2   0   0   2   2   0   0   0   2   2   0   0   2   2   2   2   2   0   2   0   2   2   2   0   0   2   2   2   2   2   2   2   2   2   0   2   0   2   2   2   2   2   2   2   0   2   2   0   2   0   0
 MK-3-9                 0   2   2   0   2   2   2   2   2   0   0   0   0   2   2   0   0   0   0   2   2   2   2   2   0   2   2   0   0   2   0   0   0   0   2   2   0   2   0   0   2   2   2   0   0   0   2   2   0   2   0   2   2   2   0   2   0   2   2   0   0   2   2   2   0   2   2   2   0   2   2   0   0   2   2   2   2   0   2   2   2   0   2   0   2   0   2   2   2   0   2   2   2   0   2   2   2   2   0   2   0   2   2   2   0   0   2   0   0   2   0   2   2   2   0   0   2   0   0   2   0   2   0   0   0   2   0   2   0   0   2   2   0   2   2   2   2   0   0   0   2   2   0   2   0   2   2   0   0   2   2   0   2   2   0   0   0   2   2   0   0   2   2   2   2   2   0   2   2   2   2   2   0   0   2   2   2   2   2   2   0   2   2   0   2   0   2   2   2   2   2   2   2   0   2   2   0   2   0   0
 MK-3-10                0   2   2   0   2   2   0   2   2   0   0   0   0   2   2   0   0   0   0   2   2   2   2   2   0   2   2   0   0   2   0   0   0   0   2   2   0   2   0   0   2   2   2   0   0   0   2   2   0   2   0   2   2   2   0   2   0   0   2   0   0   2   2   2   0   2   2   2   0   2   2   0   0   0   0   2   2   0   2   2   2   0   2   0   2   0   2   2   2   0   2   2   2   0   2   2   2   2   0   2   0   2   2   2   0   0   2   0   2   2   0   2   2   2   0   0   2   0   0   2   0   2   0   0   0   2   0   2   0   0   2   2   0   2   2   2   2   2   0   0   2   2   0   2   0   2   2   0   0   2   2   2   2   2   0   0   0   0   2   0   0   2   2   2   2   2   0   2   2   2   2   2   0   2   2   2   2   2   2   2   0   2   2   2   2   0   2   2   2   2   2   2   2   2   2   2   0   2   0   2
 MK-3-11                0   2   2   0   2   2   0   2   2   0   0   0   0   2   2   2   0   0   0   2   2   2   2   2   0   2   2   0   0   2   2   0   0   0   2   2   0   2   0   0   2   2   2   0   0   0   2   2   0   2   0   2   2   2   0   2   0   0   0   0   0   0   2   2   2   2   2   2   0   2   2   0   0   0   0   2   2   0   2   2   2   0   2   0   2   0   2   2   2   0   2   2   2   0   2   2   2   2   0   2   0   2   2   2   0   0   2   0   2   2   0   2   2   2   0   2   2   2   0   2   0   2   0   0   0   2   0   2   0   0   2   2   2   2   2   2   2   2   2   0   2   2   0   2   0   2   2   0   0   0   2   2   2   2   0   0   0   0   2   0   0   2   2   2   2   2   0   2   2   2   2   2   0   2   2   2   2   2   0   2   0   2   2   2   2   0   0   2   2   2   2   2   0   2   2   2   0   2   0   2
 MK-3-12                0   2   2   0   2   2   0   2   2   2   0   0   0   0   2   2   0   0   0   0   2   2   2   2   0   2   2   0   0   2   2   0   0   0   2   0   0   2   0   0   2   2   0   0   0   0   2   2   0   2   0   2   2   2   2   2   0   2   0   0   2   0   0   2   2   2   0   2   0   2   2   0   0   0   0   2   2   0   2   2   2   0   2   0   2   0   2   2   2   0   2   2   2   0   2   2   2   2   0   2   2   2   2   2   0   0   2   0   2   2   0   2   2   2   0   2   2   2   0   2   2   2   0   0   0   2   0   2   0   0   2   2   2   2   2   2   2   0   2   0   2   2   0   2   0   2   2   0   0   2   2   2   2   0   0   0   0   0   2   0   0   2   2   2   2   2   0   2   2   2   2   2   0   2   2   2   2   0   0   2   0   2   2   2   2   0   0   2   2   2   2   2   2   2   2   2   0   0   2   2
 MK-3-13                2   0   0   2   2   2   0   2   2   2   0   0   0   0   2   2   0   0   0   0   2   2   2   2   2   2   2   0   0   2   2   0   0   0   2   0   0   2   0   0   2   0   0   0   0   0   2   2   2   2   0   2   2   2   2   0   0   2   0   0   2   0   0   2   2   2   0   2   0   2   2   0   0   0   0   0   2   0   2   2   2   0   2   0   0   0   2   2   2   2   2   2   2   0   2   2   0   2   0   2   2   2   2   2   0   0   2   0   2   2   0   2   2   2   0   0   2   2   0   2   2   2   0   0   0   2   0   2   0   0   2   0   2   2   2   0   2   0   2   0   2   2   0   2   0   2   2   0   0   2   2   2   2   0   0   0   0   0   2   0   0   2   2   2   2   2   0   2   2   2   2   2   0   2   2   2   2   2   0   2   2   0   0   2   2   0   0   2   2   2   2   2   2   2   2   2   0   2   2   2
 MK-3-14                2   0   0   2   2   2   2   2   2   2   0   0   0   0   2   0   0   0   0   0   2   2   2   2   2   2   2   0   0   2   2   2   0   0   2   0   0   2   0   0   2   0   0   0   2   0   2   2   2   2   0   2   2   2   2   0   0   0   0   0   2   0   0   2   2   2   0   2   0   2   2   0   0   0   0   0   2   0   2   2   2   0   2   0   0   0   2   2   2   2   2   0   2   0   2   2   0   2   0   2   2   2   2   2   0   0   2   0   2   2   0   2   2   2   0   0   0   2   0   2   2   2   2   0   0   2   0   2   0   2   2   2   2   2   2   0   0   0   2   0   2   2   0   2   0   2   2   0   0   2   2   2   2   0   0   0   0   0   2   0   0   2   2   2   2   2   0   2   2   2   2   2   0   0   2   2   2   2   0   2   0   0   0   2   2   0   0   2   0   2   2   2   2   2   2   2   0   2   2   2
 MK-3-15                0   0   0   0   2   2   2   2   2   2   0   0   2   0   2   0   0   0   0   0   2   2   0   2   2   2   2   0   0   2   2   2   0   0   2   0   0   2   0   0   2   0   0   0   2   0   2   2   2   2   0   2   2   2   2   0   0   0   0   0   0   0   0   2   2   2   0   2   0   2   2   0   0   0   0   0   2   2   2   2   2   0   2   0   0   0   2   2   2   2   2   0   2   0   2   2   0   2   0   2   0   2   2   2   0   0   0   0   2   2   0   0   2   2   0   0   0   2   0   2   2   0   2   0   2   2   0   2   2   2   2   2   2   2   2   0   0   0   2   2   2   2   0   2   0   2   2   0   0   2   2   0   2   0   0   0   0   0   2   0   0   2   0   2   2   2   0   2   2   2   2   2   0   0   2   2   2   2   0   2   0   0   0   2   2   2   0   2   0   2   0   2   2   2   2   2   0   2   2   2
 MK-3-16                0   0   0   0   2   2   2   2   2   2   2   0   2   0   0   0   0   0   0   0   2   2   0   2   2   2   2   0   0   0   2   2   0   0   2   0   2   2   0   0   2   0   0   0   0   0   2   2   2   2   0   2   2   2   2   0   0   0   2   0   0   0   0   2   2   2   0   2   0   2   2   0   0   0   0   0   2   2   2   2   2   2   0   0   0   0   2   2   2   2   2   0   2   0   2   0   0   2   0   2   0   0   2   2   0   2   0   0   2   2   2   0   2   2   2   0   0   2   2   2   2   0   2   0   2   2   0   2   2   2   2   2   2   2   2   0   0   0   2   2   2   2   0   2   0   2   0   0   0   2   0   0   2   0   0   0   0   0   2   0   2   2   0   2   2   2   0   2   2   2   2   2   0   0   2   2   0   2   0   2   0   0   0   2   2   2   0   2   0   2   2   2   2   2   2   2   0   2   2   2
 MK-4-1                 2   2   2   0   2   0   0   0   2   0   0   0   0   2   0   2   0   2   0   2   0   0   2   0   2   2   0   2   0   0   2   0   2   2   2   0   2   0   2   0   2   0   2   0   0   0   2   0   0   0   0   0   2   0   2   2   0   2   2   2   2   0   2   2   2   2   0   0   2   0   2   0   0   0   2   2   0   0   0   0   0   0   2   2   2   2   0   2   2   2   2   2   2   0   2   0   0   0   2   2   0   0   0   0   0   2   2   2   2   0   2   0   2   2   0   0   0   2   0   0   0   2   2   2   0   0   2   2   0   0   0   2   2   2   0   0   0   0   0   2   0   0   2   2   0   2   2   0   2   0   0   0   2   2   2   0   0   0   2   0   0   2   0   0   0   2   2   2   0   2   2   2   2   2   2   2   2   0   0   0   0   2   2   0   0   2   2   0   0   2   2   2   0   0   2   0   2   0   2   2
 MK-4-2                 2   2   2   0   2   0   0   0   2   0   0   0   2   2   0   2   2   2   0   2   0   0   2   0   2   0   0   2   0   0   2   0   2   2   0   0   2   0   2   0   2   0   2   0   0   0   2   0   0   0   0   0   2   0   2   2   0   0   2   2   2   0   2   2   2   2   0   0   2   0   2   0   0   0   2   2   0   0   0   0   2   0   2   2   2   2   0   2   2   2   2   0   2   0   2   0   0   2   0   0   0   0   2   0   2   2   2   2   2   0   2   0   2   2   0   0   0   2   0   0   0   2   2   2   2   0   2   2   0   2   0   2   2   2   0   0   0   0   0   2   0   0   2   2   0   0   2   0   0   0   0   0   2   2   2   2   0   0   2   0   0   2   0   0   2   0   2   2   0   2   2   0   2   2   2   2   2   0   0   0   0   2   2   0   0   2   2   0   0   2   2   2   2   0   2   0   2   0   2   2
 MK-4-3                 2   2   2   0   2   0   0   0   2   0   0   0   2   2   0   2   2   2   0   2   0   0   2   0   2   0   0   2   0   0   2   0   2   2   2   0   2   2   2   0   2   0   2   0   0   0   2   0   0   0   0   0   0   0   2   0   0   0   2   2   2   0   2   2   2   2   0   0   2   0   0   0   0   0   2   0   0   0   0   0   2   0   2   2   2   2   0   2   2   2   2   0   0   0   2   0   0   2   0   0   0   0   2   0   2   2   2   2   2   0   2   0   2   2   0   2   0   2   2   2   0   2   2   2   2   0   2   2   0   2   0   2   2   2   0   2   0   0   0   2   0   0   0   2   2   0   2   0   0   0   0   0   2   2   2   2   0   0   2   0   0   2   0   0   2   0   2   2   0   2   2   0   2   2   2   2   2   0   0   0   2   0   0   0   0   2   2   0   0   2   2   2   2   0   2   0   2   0   2   0
 MK-4-4                 2   2   0   0   2   2   0   0   2   0   0   0   2   2   0   2   2   2   0   2   0   0   2   2   2   0   2   0   0   2   2   0   2   0   2   0   2   2   2   0   2   0   2   0   0   0   2   0   0   0   0   0   0   0   2   0   0   0   2   2   2   0   2   2   2   2   0   0   2   0   0   0   0   0   2   2   0   0   0   0   2   0   2   2   2   2   0   2   2   2   2   0   0   0   2   0   0   2   0   0   0   0   2   0   2   2   2   0   2   0   0   0   2   2   0   0   0   2   2   2   0   2   2   2   2   0   2   2   2   2   0   2   2   2   2   2   0   0   2   2   0   0   0   2   2   0   2   0   0   0   0   2   2   2   2   2   0   2   2   0   0   2   0   0   2   0   2   2   0   2   2   0   2   2   2   2   2   0   0   0   2   0   0   0   0   2   2   0   0   2   2   2   2   0   2   2   2   0   2   0
 MK-4-5                 2   2   0   0   2   2   0   0   0   0   0   0   2   2   0   2   2   2   0   2   0   0   2   2   2   0   2   0   0   2   2   0   2   0   0   0   2   2   2   0   2   0   2   2   0   2   2   0   0   0   0   0   0   0   2   0   0   0   2   2   2   0   2   2   0   2   0   0   2   0   0   0   0   0   2   2   0   0   0   0   2   0   2   2   0   2   0   2   2   2   2   0   2   0   2   0   0   0   0   0   2   0   0   2   2   2   2   2   2   0   0   0   2   2   0   0   0   2   2   2   0   2   2   2   2   0   2   2   2   2   0   2   2   2   2   0   0   0   2   0   0   0   0   2   2   0   2   0   0   2   0   2   2   2   2   2   2   2   2   0   0   2   0   0   2   0   2   2   0   2   2   0   2   2   2   2   2   0   0   0   2   0   0   0   0   2   2   0   0   2   2   2   2   2   2   2   2   2   2   0
 MK-4-6                 0   2   0   0   2   2   0   0   0   0   0   0   2   2   0   2   2   2   0   0   0   0   2   2   2   0   2   0   2   2   2   0   2   0   0   0   2   2   2   0   2   0   2   2   0   0   2   0   0   0   0   0   0   0   2   0   0   0   2   0   2   0   2   2   0   2   2   0   2   0   0   0   0   0   2   2   0   0   0   0   2   0   2   2   0   2   0   0   2   2   2   0   2   2   2   0   0   0   0   0   2   0   0   2   2   0   2   2   2   0   0   0   2   2   0   0   2   2   2   0   0   0   2   2   2   0   2   2   2   2   0   2   2   2   2   0   0   0   2   0   0   0   0   2   2   2   2   0   0   2   0   0   2   2   2   2   2   2   2   0   0   0   0   0   2   0   2   2   0   2   0   0   2   0   2   0   2   0   0   2   0   0   0   2   0   0   2   0   0   2   2   2   2   2   2   2   2   2   2   0
 MK-4-7                 0   2   0   0   2   2   0   2   0   0   0   0   2   2   0   2   2   2   0   0   0   0   2   0   2   0   2   0   2   2   2   0   2   0   0   0   0   2   2   2   0   0   2   2   0   0   2   0   0   0   0   0   0   0   2   0   0   0   2   0   2   0   2   2   0   2   2   0   2   0   0   0   0   0   2   2   0   0   0   2   2   0   2   2   0   2   0   0   0   2   2   0   2   2   2   0   0   0   0   2   2   0   0   2   2   0   2   2   2   0   0   2   2   2   0   0   2   2   2   0   0   0   2   2   2   0   2   0   2   2   0   0   2   2   2   0   0   0   2   0   0   0   0   2   2   2   2   2   0   2   0   0   2   2   2   2   2   2   2   2   2   0   0   0   2   2   2   2   0   2   0   2   2   0   0   0   2   0   0   2   0   0   0   2   0   0   2   0   0   2   2   2   2   2   2   2   0   0   2   2
 MK-4-8                 0   2   0   0   2   2   0   2   0   2   0   0   2   2   0   2   2   2   0   0   0   0   2   0   2   2   2   0   0   2   2   0   0   0   0   0   0   2   2   2   0   0   2   0   0   0   2   0   0   0   2   0   0   0   2   0   0   0   2   0   2   0   2   0   0   0   2   0   2   0   0   0   0   0   0   2   0   0   2   2   2   0   2   2   0   2   0   2   0   2   2   0   2   2   2   0   0   2   0   2   2   0   2   2   0   0   2   0   2   0   2   2   2   2   0   2   2   0   2   2   0   0   2   2   2   0   2   0   2   2   2   0   2   2   2   0   0   0   0   0   0   0   0   2   2   2   2   2   2   2   0   2   2   2   2   2   2   2   2   0   2   0   2   0   2   2   2   0   0   2   0   2   2   0   0   0   2   0   0   2   0   0   0   2   0   0   2   0   0   2   2   2   2   2   2   2   0   0   2   2
 MK-4-9                 0   2   2   0   2   2   0   2   0   2   0   0   2   2   0   2   2   2   2   0   0   0   0   0   2   2   2   0   0   2   2   0   0   0   0   0   0   2   2   2   0   0   2   0   0   0   2   0   2   2   2   0   0   2   2   0   0   0   2   0   2   0   2   0   2   0   2   0   2   0   0   0   0   0   0   2   0   0   2   2   2   0   2   2   0   2   0   2   0   2   2   0   2   2   2   0   0   2   0   2   2   0   2   2   0   0   2   0   2   0   2   2   2   2   0   2   2   0   2   2   0   2   2   2   2   0   2   0   2   0   2   0   2   2   2   0   0   0   0   0   0   2   0   2   0   0   2   2   2   2   0   2   2   2   2   2   2   2   2   0   2   0   2   0   2   2   2   0   0   2   0   2   2   0   0   0   2   0   0   2   0   0   0   2   0   0   2   0   0   2   2   0   2   2   2   2   0   0   2   2
 MK-4-10                0   2   2   0   2   2   0   2   0   2   2   0   2   2   0   2   2   2   2   0   0   0   0   0   0   2   2   0   0   2   2   0   0   0   0   0   0   2   2   2   0   0   2   0   0   0   2   0   2   2   2   0   0   2   2   0   0   0   2   0   2   0   2   0   2   0   2   0   2   0   0   0   0   0   0   2   0   0   2   0   0   0   2   2   0   2   0   2   0   2   2   0   2   2   2   0   0   2   0   2   2   0   2   2   0   0   2   0   2   0   2   2   2   0   2   2   2   0   0   2   0   2   2   2   0   0   2   0   2   0   2   2   2   2   2   0   0   0   0   0   0   2   0   2   0   0   2   2   2   2   0   2   2   2   2   0   2   2   2   2   2   0   2   0   2   2   2   0   0   2   0   2   2   0   0   2   2   0   2   2   0   0   0   2   0   0   2   2   0   2   2   0   2   2   2   2   0   0   0   0
 MK-4-11                0   2   2   0   2   2   0   2   0   2   2   0   2   2   0   2   2   2   0   2   0   0   0   0   0   2   2   0   0   2   2   0   2   0   0   0   0   0   0   0   0   0   2   0   2   0   2   0   2   2   2   0   0   2   2   0   0   0   2   0   2   0   2   0   2   0   2   2   2   0   0   0   0   0   0   2   0   0   2   0   0   2   2   2   0   2   0   2   0   2   2   0   2   2   2   0   0   2   0   0   2   0   2   2   0   0   2   0   2   0   2   2   2   0   2   2   2   0   2   0   0   2   2   2   2   0   2   0   2   0   2   2   2   2   2   0   0   0   0   0   0   2   0   2   2   0   2   2   2   2   0   2   2   2   2   0   2   2   2   2   2   2   2   0   2   0   2   0   0   2   0   2   2   0   0   2   2   0   2   2   0   0   0   2   0   0   2   2   0   2   2   0   2   2   2   2   0   0   0   2
 MK-4-12                0   2   2   0   2   2   0   2   0   0   2   0   2   2   0   2   2   2   0   2   0   0   0   0   2   2   2   0   2   2   2   0   2   0   0   0   0   0   0   0   2   2   2   0   2   0   2   0   2   0   2   0   0   2   0   0   0   0   2   0   2   0   2   0   2   0   2   2   2   0   0   2   0   0   2   2   0   0   2   0   0   2   2   2   0   2   0   2   0   2   2   2   2   2   2   0   0   2   0   0   2   0   2   2   2   0   2   0   2   0   2   2   2   0   2   2   2   2   2   0   0   2   2   2   2   0   0   2   2   0   2   2   2   2   2   0   0   0   0   0   0   2   0   2   2   2   2   2   2   0   0   0   2   2   2   0   2   2   2   2   2   2   2   0   2   0   2   0   0   2   0   0   2   0   0   2   2   0   2   2   0   0   0   2   2   0   2   2   0   2   2   0   2   0   0   2   0   0   0   2
 MK-4-13                0   2   2   0   2   2   0   0   0   0   2   0   0   2   0   2   2   2   0   2   0   0   0   0   2   2   2   2   0   2   2   0   2   0   0   0   0   0   0   0   2   2   2   2   0   2   2   0   2   0   2   0   0   2   0   0   0   0   2   2   0   0   2   0   0   0   2   2   2   0   0   2   0   0   2   2   0   0   2   0   0   2   2   2   0   2   0   2   0   2   2   2   2   2   2   0   0   2   0   0   2   0   2   2   2   0   2   0   2   0   0   2   2   0   2   2   0   2   2   0   0   2   2   2   2   0   0   2   2   0   2   2   2   2   2   0   0   0   0   0   2   2   0   2   2   2   0   2   2   2   0   0   2   2   2   0   2   2   2   0   2   2   2   0   2   2   2   0   0   2   0   0   2   2   0   0   2   0   2   2   0   0   0   2   2   0   2   2   0   2   2   0   2   0   2   2   0   0   0   2
 MK-4-14                2   2   2   0   2   2   2   2   0   0   2   0   0   2   0   2   2   2   0   2   0   0   0   0   2   2   2   2   0   0   2   0   0   0   0   0   0   0   0   0   2   2   2   2   0   2   2   0   2   0   2   0   0   2   0   0   0   0   2   2   0   2   2   0   0   0   2   2   2   0   2   2   0   0   2   2   0   2   2   0   0   2   2   2   0   2   0   2   0   2   2   2   2   2   2   0   0   0   0   0   2   0   2   2   2   0   2   2   2   0   0   2   2   0   2   0   0   2   2   0   0   2   2   2   2   0   0   2   2   0   2   2   2   2   2   0   0   0   0   0   2   2   0   2   2   2   0   2   2   2   0   0   2   2   2   0   2   0   2   0   2   2   2   0   2   2   2   0   0   2   0   0   2   2   0   2   2   0   2   2   0   0   0   2   2   0   2   0   2   2   2   0   2   0   2   2   0   0   0   2
 MK-4-15                2   2   2   0   0   0   2   2   0   2   2   0   0   2   0   2   2   2   0   2   0   0   0   0   2   2   2   2   0   0   2   0   0   0   0   0   0   0   0   0   2   2   0   2   0   2   2   0   2   0   2   0   0   2   0   0   0   0   2   2   0   0   2   0   0   0   2   2   2   0   2   2   0   0   2   2   0   2   2   0   0   2   2   2   0   2   0   0   0   2   2   2   2   2   2   0   0   0   0   2   2   0   2   2   2   2   2   2   2   0   0   2   2   2   2   0   0   2   2   0   0   2   2   2   2   0   0   2   2   0   2   2   0   2   2   2   0   0   0   0   2   2   0   2   2   2   0   2   2   2   0   0   2   2   2   0   2   0   2   0   2   2   2   0   2   2   2   0   0   2   0   0   2   2   0   2   2   0   2   2   0   0   0   2   2   0   2   0   2   2   2   0   2   0   2   2   0   0   0   2
 MK-4-16                2   0   2   0   0   0   2   0   0   2   2   0   0   2   0   0   2   2   0   2   0   0   0   0   2   2   2   2   0   0   2   0   0   0   0   0   2   0   0   0   2   2   0   0   0   2   2   0   2   0   2   0   0   2   0   0   0   0   2   2   0   0   2   0   0   0   2   2   2   0   2   0   0   0   2   2   2   2   2   0   0   2   2   0   0   2   2   2   0   2   0   2   2   2   2   0   0   0   0   2   2   0   2   2   2   2   2   2   2   0   0   2   2   2   2   0   0   2   2   0   0   2   2   2   0   0   0   2   2   0   2   2   0   2   2   2   0   2   0   0   2   2   0   2   2   2   0   2   2   2   0   0   0   2   2   0   2   0   2   0   2   2   2   0   0   2   2   0   0   2   0   0   2   2   0   2   2   0   2   2   0   0   0   2   2   0   2   0   2   2   2   0   2   0   2   2   0   0   0   2
 MK-5-1                 2   0   0   0   0   0   2   2   0   2   2   2   2   0   0   0   0   0   0   2   0   0   2   2   2   0   0   0   2   0   2   2   0   2   0   2   0   0   2   2   2   2   2   0   0   2   0   0   2   2   0   0   0   0   2   0   0   2   2   2   2   0   0   2   0   2   2   0   2   0   2   0   2   0   0   0   2   2   0   2   2   0   2   0   2   0   2   2   2   0   2   2   2   0   0   0   2   0   0   2   0   2   2   2   2   0   0   2   0   0   2   2   0   2   2   0   2   0   2   2   0   0   0   0   0   0   2   2   0   2   0   2   0   0   0   2   2   2   2   0   0   2   0   0   2   2   0   0   0   2   2   2   2   2   0   0   0   2   0   2   2   2   0   2   0   0   0   0   2   2   0   2   2   2   0   2   0   2   0   0   0   0   0   2   0   0   0   0   0   2   0   2   2   0   0   2   0   0   0   0
 MK-5-2                 2   0   0   0   0   0   2   2   0   2   2   2   2   0   0   0   0   0   2   2   0   0   2   2   2   0   0   0   2   0   2   2   2   2   0   2   0   2   2   2   2   2   2   0   0   2   0   0   2   2   2   0   0   0   2   0   0   2   2   2   2   0   0   2   0   2   2   0   2   0   2   0   2   0   0   0   2   2   0   0   2   0   2   0   0   0   0   2   2   0   2   2   0   0   2   0   2   0   2   2   0   2   2   2   2   0   0   2   0   0   2   2   0   2   2   0   2   0   2   2   0   0   0   2   0   0   2   2   0   2   0   0   0   0   2   0   2   2   2   0   0   2   0   0   2   2   0   0   0   2   2   2   0   2   0   0   2   2   0   2   2   0   0   2   0   0   2   0   2   2   0   2   0   2   0   0   0   2   0   2   0   0   0   2   0   0   2   0   0   0   0   2   2   0   2   2   0   0   0   0
 MK-5-3                 2   0   0   0   0   2   2   2   0   2   2   2   2   2   0   0   2   0   2   2   0   0   2   2   2   0   0   0   0   0   2   2   2   2   0   2   0   2   2   2   0   2   2   0   0   2   0   0   2   2   2   0   0   0   2   0   0   2   2   2   2   0   0   2   0   2   2   0   2   0   2   0   2   0   0   0   2   2   0   2   2   0   2   0   0   0   0   2   2   0   2   2   0   2   2   2   2   0   2   2   0   2   2   2   2   0   0   2   0   0   0   0   0   2   2   0   0   0   2   2   0   0   0   2   0   0   2   2   0   2   0   0   0   0   2   0   0   2   2   0   0   2   0   0   2   2   0   0   0   0   2   2   0   2   0   0   2   0   0   2   2   0   0   2   0   0   2   0   2   2   0   2   0   2   0   0   0   2   0   2   0   0   0   2   0   2   2   0   0   0   0   2   2   0   2   2   2   0   0   0
 MK-5-4                 2   0   0   2   0   2   2   2   0   2   0   0   2   2   0   0   2   2   2   2   2   2   2   2   2   0   0   0   0   0   2   2   2   2   0   2   0   2   2   2   0   0   2   0   0   2   0   0   2   2   2   0   0   0   2   0   0   2   2   2   0   0   0   0   0   2   2   0   2   0   2   2   2   0   0   0   2   0   0   2   2   0   2   0   0   0   0   2   2   0   2   2   0   2   2   2   2   0   2   2   0   2   2   2   2   0   0   0   2   0   0   0   0   0   2   0   2   0   2   2   0   0   0   2   0   0   2   2   0   2   0   0   0   0   2   0   0   2   2   0   0   2   0   0   2   2   0   0   0   0   2   2   0   2   0   0   2   0   0   2   2   0   0   2   0   0   2   0   2   0   0   2   0   2   0   0   0   2   0   2   0   2   0   0   0   2   0   0   2   0   0   2   2   0   2   2   2   0   2   0
 MK-5-5                 0   0   0   2   0   2   2   2   0   2   0   0   2   2   0   0   2   2   0   0   0   2   2   0   2   0   0   0   2   2   2   2   0   2   0   2   0   2   2   2   0   2   2   0   0   2   0   0   2   0   2   0   0   0   2   0   0   2   2   0   0   0   0   0   0   2   2   0   0   0   0   2   2   0   2   0   2   0   0   2   0   0   2   0   0   2   0   2   2   2   2   2   0   2   0   0   2   0   2   2   0   2   2   2   2   0   0   0   2   0   0   0   0   0   2   0   2   0   2   2   2   0   0   2   0   0   2   2   0   2   0   0   0   0   2   0   0   2   2   0   0   0   0   0   0   2   0   0   0   0   2   0   0   2   0   0   2   0   0   2   2   0   2   2   0   0   2   0   2   0   0   2   0   0   0   0   0   2   0   2   0   2   0   0   0   2   2   0   0   0   0   2   0   0   2   2   2   0   0   0
 MK-5-6                 0   0   0   2   2   2   2   0   0   2   0   0   2   2   0   0   2   2   0   0   0   2   2   0   2   0   0   0   2   2   2   2   0   2   0   2   0   2   2   2   0   2   2   0   0   2   0   0   2   0   2   0   0   0   2   2   2   0   0   0   0   0   0   0   0   2   2   0   0   0   0   2   2   0   2   0   2   0   0   2   0   0   0   0   2   2   0   0   2   2   2   2   0   2   0   0   2   0   2   0   0   2   2   2   2   0   2   0   0   0   0   0   0   0   0   0   2   0   2   2   2   0   0   2   0   0   2   2   0   2   2   2   0   0   2   0   0   2   2   0   0   0   0   0   0   2   0   0   0   0   2   0   0   2   0   0   2   0   0   2   2   2   2   2   0   0   2   0   2   0   0   2   0   2   0   0   0   2   0   2   0   2   2   0   0   2   2   0   0   0   0   2   0   0   2   2   2   0   2   2
 MK-5-7                 0   0   2   2   2   2   0   0   0   2   0   0   2   2   0   0   2   2   0   0   2   2   2   0   2   0   0   2   2   2   0   2   2   2   0   0   0   2   2   2   0   2   0   0   0   2   0   0   2   0   2   0   0   0   2   2   2   0   0   0   0   2   0   0   0   2   2   0   0   0   0   2   2   0   2   0   2   0   0   0   0   0   0   0   2   2   0   0   0   2   2   2   0   2   0   0   2   0   2   0   0   2   2   2   2   0   2   0   0   0   0   0   0   0   2   0   2   2   0   2   2   0   0   2   0   0   2   2   0   2   2   0   2   0   2   0   0   2   2   0   0   0   0   0   0   2   0   0   0   0   2   0   0   2   0   0   2   0   0   2   2   0   2   2   0   0   2   0   2   0   0   2   0   0   0   0   0   2   0   2   0   2   0   0   0   2   0   0   0   0   0   2   0   0   2   2   2   0   2   2
 MK-5-8                 0   0   2   2   2   2   0   0   0   2   0   0   2   2   0   0   2   2   0   0   2   2   2   0   2   0   0   2   2   2   0   2   2   2   0   0   0   2   2   2   0   2   0   2   0   2   0   0   2   2   2   2   0   0   2   2   2   0   2   0   0   2   0   0   0   2   2   2   0   0   0   2   2   0   2   0   2   0   0   0   0   0   0   0   2   2   0   0   0   2   2   2   0   2   0   0   2   0   2   2   0   2   2   2   2   0   2   0   0   0   0   2   0   2   2   0   2   2   0   2   2   0   0   2   0   0   2   2   0   2   2   0   2   0   0   0   0   2   2   2   2   0   2   2   0   2   0   0   0   0   2   0   0   2   0   0   2   2   0   0   2   0   2   2   0   0   2   0   2   2   0   2   0   0   0   0   0   2   0   2   0   2   0   0   0   0   0   0   0   0   0   2   0   0   2   2   2   0   2   2
 MK-5-9                 2   0   2   2   2   2   2   2   0   2   0   0   2   2   0   0   2   2   0   0   2   2   2   2   2   0   0   2   2   2   0   2   2   2   0   0   0   2   2   2   0   2   0   2   0   2   2   0   2   2   0   0   0   0   2   2   2   0   2   0   0   2   0   0   0   2   2   0   2   0   0   2   2   0   2   0   2   0   0   0   0   0   0   0   2   2   0   0   0   2   2   2   2   2   0   0   2   0   2   2   0   2   2   2   2   0   2   0   0   2   0   2   0   2   2   0   2   2   0   2   2   0   0   2   0   0   2   2   0   2   2   0   2   2   0   0   0   2   2   2   2   0   2   2   0   2   0   0   0   2   2   0   0   2   0   0   0   2   2   0   2   0   2   2   0   0   2   0   0   2   0   2   0   0   0   0   0   2   0   2   0   2   0   0   0   0   0   0   0   0   0   2   0   0   2   2   2   0   2   2
 MK-5-10                2   0   2   2   2   2   2   2   0   2   0   0   0   2   0   0   2   2   0   0   2   2   2   2   2   0   0   0   2   2   0   2   2   0   0   0   2   2   2   2   0   2   0   2   0   2   2   0   2   2   2   0   0   0   2   2   2   0   2   0   0   2   0   0   2   2   2   0   2   0   0   2   2   0   0   2   2   0   0   0   0   0   0   0   2   2   0   0   0   2   2   2   2   2   0   0   2   2   2   2   0   2   2   0   2   0   2   0   2   2   0   2   0   2   0   0   2   0   0   2   2   0   0   2   2   0   0   2   0   2   0   0   2   2   0   0   0   2   2   2   2   0   2   2   0   2   0   0   0   2   0   0   0   2   0   2   0   2   2   0   2   0   2   2   0   0   2   0   0   2   0   2   0   0   0   0   0   2   0   2   0   2   0   2   0   0   0   0   0   0   2   2   0   0   2   2   0   0   2   2
 MK-5-11                2   0   2   2   2   2   2   2   0   0   0   0   0   2   0   0   2   2   0   0   2   2   2   2   2   0   0   0   2   0   0   2   2   0   0   0   2   2   2   2   0   2   0   2   0   2   2   0   2   2   2   0   0   0   2   2   2   0   2   0   2   2   0   0   2   2   2   2   2   0   2   2   2   0   0   2   2   0   0   0   2   0   0   0   2   2   0   0   0   2   2   2   2   2   0   0   2   2   0   2   0   2   2   0   2   0   2   0   2   2   0   2   0   2   2   2   2   0   0   2   2   0   0   2   2   0   2   2   0   2   0   0   2   2   0   0   0   2   2   2   2   0   2   2   0   2   2   0   0   0   0   0   0   2   0   2   0   2   2   0   2   0   2   2   0   0   2   0   0   2   2   2   0   0   0   0   0   2   0   2   0   2   0   2   0   0   0   2   2   0   2   2   0   2   2   2   0   2   2   2
 MK-5-12                2   0   2   2   2   2   2   2   0   0   0   0   0   2   0   0   2   2   2   2   2   2   2   2   2   0   0   0   2   0   0   2   2   2   0   0   2   2   2   2   0   2   0   2   0   0   2   0   2   2   0   0   0   0   2   2   0   2   2   0   2   2   0   0   2   2   2   2   2   0   2   2   2   0   0   2   2   0   0   0   2   0   2   2   2   2   0   0   0   2   2   2   0   0   2   0   0   2   0   2   0   2   2   0   2   0   2   0   2   2   0   0   0   2   2   2   2   0   0   0   2   0   0   2   0   0   2   2   0   2   0   0   2   2   0   0   0   2   2   2   2   0   2   2   2   2   2   0   0   0   0   0   0   2   2   2   2   2   2   0   2   0   2   0   0   0   2   2   0   2   0   2   0   0   0   2   0   2   0   2   0   2   0   2   0   0   0   2   2   2   2   0   0   0   2   2   2   2   2   2
 MK-5-13                2   2   2   2   0   2   2   2   0   2   0   0   0   2   0   2   2   2   2   2   0   2   0   2   2   0   0   0   2   0   0   2   2   2   0   0   0   2   2   2   0   2   0   2   0   0   2   0   2   2   0   0   0   0   0   2   0   2   2   2   2   2   0   0   2   0   2   2   2   0   2   2   2   0   2   2   2   0   0   2   2   0   0   2   2   2   0   0   0   2   2   0   0   0   2   0   2   2   0   2   0   2   0   0   2   0   2   0   2   2   0   0   0   2   0   2   2   2   0   0   2   0   2   2   0   0   2   2   0   2   0   0   2   2   0   0   0   2   2   2   2   0   2   2   2   0   2   2   0   0   0   0   0   2   2   2   2   2   2   0   2   0   2   0   0   2   2   2   0   2   0   2   0   0   0   2   2   2   2   2   0   2   0   0   0   0   0   2   2   2   2   0   0   0   2   2   0   2   2   0
 MK-5-14                2   2   2   2   0   2   2   2   0   2   2   0   0   2   0   2   2   2   2   0   0   2   0   2   2   0   0   0   2   0   0   2   2   2   0   0   0   2   2   2   0   2   0   2   0   0   2   0   0   2   0   0   0   0   0   2   0   2   2   2   0   2   0   0   2   0   2   2   2   0   2   2   2   0   0   2   2   0   0   2   2   0   0   2   0   2   0   0   0   2   0   0   0   0   2   0   2   2   0   2   2   2   0   0   2   0   2   0   2   2   0   0   0   2   2   2   2   2   0   0   2   0   2   2   0   0   2   2   0   2   0   0   2   0   0   2   2   2   2   2   2   2   2   2   2   0   2   2   0   0   0   0   0   2   2   2   2   2   2   0   2   0   2   0   0   2   2   2   0   2   2   2   0   0   0   2   2   2   0   2   0   2   0   0   0   0   0   2   2   2   2   2   0   0   2   2   0   2   2   0
 MK-5-15                0   2   2   2   0   2   2   2   0   2   2   0   0   2   0   2   2   2   2   0   0   2   0   2   2   0   0   0   2   0   0   2   2   2   0   0   2   2   2   2   0   2   0   2   2   0   2   0   0   2   0   0   0   0   0   2   0   0   2   2   0   2   0   0   2   0   2   2   2   0   2   2   2   0   0   2   0   0   0   2   2   0   0   2   0   2   0   0   0   2   0   0   0   2   2   2   2   2   0   2   2   2   0   0   2   0   2   0   2   2   0   0   0   0   2   2   2   2   0   0   2   0   2   2   0   0   2   2   0   2   0   0   2   0   0   2   2   2   2   2   2   2   2   0   2   0   0   2   0   0   0   0   0   2   2   2   2   2   2   0   2   0   2   0   0   0   0   2   0   2   2   2   0   0   0   2   2   2   0   2   0   2   0   0   0   0   0   2   2   2   2   2   0   0   2   2   0   2   0   0
 MK-5-16                0   2   2   2   0   2   2   2   2   2   2   0   0   2   0   2   2   2   0   0   0   2   0   2   2   0   0   0   2   0   0   2   2   2   0   0   2   2   2   2   0   2   0   2   2   0   2   0   2   2   0   0   0   0   0   0   0   0   2   2   0   2   0   0   2   0   2   2   2   0   2   2   2   0   0   2   0   0   0   0   2   0   0   2   0   2   0   2   0   2   0   0   0   2   2   2   2   2   0   2   2   2   0   0   2   0   2   0   2   2   0   2   0   0   2   2   2   2   0   0   2   0   2   2   0   0   2   2   0   2   0   0   2   0   0   2   2   2   2   2   2   2   2   0   2   0   0   2   0   0   0   0   0   2   2   2   2   2   2   0   2   0   2   0   0   0   0   2   0   2   2   0   0   0   0   2   2   2   0   2   0   2   0   0   0   0   0   2   2   2   2   2   0   0   2   2   2   2   0   0
 MK-6-1                 0   2   0   0   0   2   0   0   2   0   0   0   0   2   0   2   2   0   2   0   2   0   2   2   0   2   0   2   2   2   0   2   0   2   2   0   2   2   2   2   0   0   2   2   0   2   2   2   0   2   2   2   2   2   0   0   2   2   2   0   2   2   2   2   2   2   2   0   0   2   2   0   2   0   2   2   2   0   0   2   0   0   0   2   0   0   0   2   2   2   0   2   2   0   0   2   0   0   0   2   0   2   0   2   0   2   0   0   0   2   2   2   2   0   0   0   2   0   2   2   0   0   0   0   2   2   0   2   0   2   0   0   2   0   0   2   2   0   2   2   2   0   0   2   0   2   0   0   0   0   0   0   2   0   0   2   0   0   0   2   0   0   2   0   0   2   2   0   2   0   0   2   0   0   2   2   2   0   2   0   0   0   0   0   2   0   0   0   0   0   0   2   0   0   0   2   2   2   2   0
 MK-6-2                 0   2   0   0   2   2   0   0   2   0   0   0   0   2   0   2   2   0   2   0   2   0   2   2   0   2   0   2   2   2   0   2   0   2   2   2   2   2   2   2   0   0   2   0   0   0   2   2   0   2   2   2   0   2   0   0   2   2   2   0   2   2   2   2   2   0   2   2   0   2   2   0   2   0   2   2   0   2   2   0   0   0   0   2   2   0   0   2   2   2   0   2   2   0   0   2   2   0   2   2   0   2   0   2   0   2   0   0   0   2   0   0   2   0   0   0   2   2   2   2   0   0   0   0   2   2   0   2   0   2   0   0   2   0   0   2   2   0   2   2   0   0   0   2   0   2   0   0   0   2   0   0   2   2   0   2   2   0   0   2   0   0   2   0   0   2   2   0   2   2   0   2   0   0   2   2   2   0   2   0   0   0   0   0   2   0   0   0   0   0   0   2   0   2   2   2   2   2   2   0
 MK-6-3                 0   0   2   2   2   2   0   0   2   0   2   0   2   2   0   2   2   0   2   0   0   0   2   2   0   2   0   2   0   0   0   2   0   2   2   2   2   2   2   2   0   0   2   0   2   0   2   2   0   2   2   2   0   0   0   0   2   2   2   0   2   0   2   2   2   0   2   2   0   2   2   0   2   2   2   2   0   2   0   0   0   0   0   0   2   0   0   2   2   2   0   0   2   0   0   2   2   0   2   2   0   2   0   2   0   2   0   0   0   0   0   2   2   0   0   0   2   2   2   2   0   0   2   0   2   2   0   0   0   2   0   2   2   0   0   0   0   0   2   2   0   0   0   2   0   2   2   0   0   2   2   0   2   2   0   2   2   0   0   0   0   0   2   0   2   2   2   0   2   2   0   2   0   0   2   2   2   2   2   0   0   0   0   0   2   0   0   2   0   0   0   2   0   2   2   2   2   2   0   0
 MK-6-4                 0   0   2   2   2   2   0   0   2   0   2   0   2   2   0   2   2   0   2   2   0   0   2   2   0   2   0   2   0   0   0   2   0   2   2   2   2   2   2   2   0   0   2   0   2   0   2   2   0   2   2   2   0   0   0   0   2   2   2   0   2   0   2   2   2   0   2   2   0   2   0   2   2   2   2   2   0   2   0   0   0   0   0   0   2   0   0   2   2   2   0   0   2   0   2   2   2   0   2   2   0   2   0   0   0   2   0   0   0   0   0   2   2   0   0   0   2   2   2   2   0   0   2   0   2   2   0   0   0   2   0   2   2   0   0   0   0   0   2   2   0   0   0   2   0   2   0   0   2   2   2   0   2   2   0   2   0   0   0   2   0   0   2   0   2   2   0   0   2   2   0   2   0   2   2   2   2   2   2   0   0   0   0   0   2   0   0   2   0   2   0   2   0   2   2   2   2   2   0   0
 MK-6-5                 0   0   2   2   2   2   0   0   0   0   2   2   2   2   0   0   2   0   2   2   0   0   2   2   2   2   0   2   0   0   0   2   0   2   0   2   2   2   2   2   0   0   2   0   0   0   2   2   0   2   2   2   0   0   0   0   2   2   2   0   2   2   2   2   2   0   2   2   2   2   0   2   2   2   2   2   0   2   0   0   0   0   0   0   2   0   0   2   2   2   0   0   2   0   2   2   2   0   2   2   0   2   0   0   0   2   2   2   0   0   0   2   2   0   0   0   2   2   2   2   0   0   0   0   2   2   0   0   0   2   2   2   2   0   0   0   0   0   2   2   0   0   0   2   0   2   0   2   2   2   2   0   2   0   0   2   2   0   0   2   0   0   2   0   2   2   0   0   2   2   0   2   0   2   2   2   2   2   0   0   0   0   0   0   2   0   0   2   0   2   0   0   0   2   2   2   2   2   0   0
 MK-6-6                 0   0   2   0   2   2   0   0   0   0   2   2   2   2   2   0   2   0   2   2   0   0   2   2   2   2   2   2   0   0   0   2   0   2   0   2   2   2   2   2   0   0   2   0   0   0   2   2   0   2   2   2   0   0   0   0   2   2   2   0   2   2   2   2   2   2   2   2   2   2   0   2   2   2   2   2   0   0   0   0   0   0   0   2   2   0   0   2   0   2   0   0   2   0   0   2   2   0   2   2   0   2   0   0   0   0   2   2   0   0   0   2   2   0   0   0   2   2   2   0   0   0   0   0   2   2   2   0   0   2   2   2   2   0   0   0   2   0   2   2   0   0   0   2   0   2   2   2   2   2   2   0   2   0   2   2   2   0   2   2   0   0   2   0   0   2   0   0   2   2   0   2   0   2   2   2   2   2   0   2   0   0   0   0   2   0   0   2   0   2   0   0   0   2   2   2   2   2   0   0
 MK-6-7                 0   0   2   0   2   2   0   2   0   0   2   0   2   2   2   0   2   0   2   2   0   0   2   2   2   2   2   2   2   0   0   2   0   2   0   2   2   2   2   0   2   0   2   0   0   0   2   2   0   2   2   2   0   0   2   0   2   2   2   0   2   2   2   0   2   2   2   2   0   2   0   2   2   2   2   2   0   0   0   0   0   2   0   2   0   0   0   2   0   2   0   0   2   0   0   2   2   2   2   2   0   2   0   0   0   0   2   2   0   0   0   2   2   2   0   0   0   2   2   2   0   0   0   0   2   2   2   0   0   2   2   2   2   0   0   0   2   0   2   2   0   0   0   0   0   2   2   2   2   2   2   0   2   0   2   2   2   0   2   2   0   0   2   0   0   2   0   0   2   0   0   2   0   2   2   2   2   2   0   2   0   0   0   0   2   0   0   2   2   2   0   0   0   0   2   2   2   2   0   0
 MK-6-8                 2   0   2   2   2   2   0   2   0   0   2   0   2   2   2   0   2   0   2   2   0   2   0   2   2   2   2   2   2   0   0   2   0   2   0   2   0   2   2   0   2   0   2   0   0   0   2   2   0   2   2   2   0   2   2   0   2   2   2   0   2   2   2   2   2   2   2   2   0   2   0   0   2   2   2   2   2   0   0   0   2   2   0   2   0   0   0   2   2   2   0   0   2   0   0   2   2   2   2   0   0   2   0   0   0   0   2   2   2   0   0   2   2   2   0   0   0   2   2   2   0   0   0   0   2   2   2   0   0   2   2   2   2   0   0   0   2   0   2   2   0   2   0   0   0   0   2   2   2   2   0   0   2   0   0   2   2   0   2   2   0   0   2   0   0   2   0   0   2   0   0   2   0   0   2   2   2   2   0   2   0   0   0   0   2   0   0   2   2   2   0   0   0   0   2   2   2   2   2   0
 MK-6-9                 2   0   2   2   2   0   0   2   0   0   2   0   2   2   0   0   2   0   2   2   0   2   2   2   2   2   2   2   2   2   0   2   0   2   0   2   0   2   2   2   0   0   2   0   0   0   2   2   0   2   2   2   0   2   2   0   0   2   2   0   2   0   2   2   2   2   2   2   0   2   0   0   2   2   2   2   2   0   0   0   2   2   0   2   0   0   0   2   2   2   0   0   2   2   0   2   2   2   2   0   0   2   0   0   0   0   2   2   2   2   2   2   2   2   0   0   0   0   2   2   0   0   2   0   2   2   2   0   0   2   0   2   2   0   2   0   2   0   2   2   0   2   2   0   0   0   2   2   2   2   0   0   0   0   0   2   2   0   2   2   0   0   2   0   0   0   0   0   2   0   0   2   0   2   2   2   0   2   0   2   0   0   0   0   2   0   0   2   2   2   0   0   2   0   2   2   2   2   2   2
 MK-6-10                2   0   2   2   2   0   0   0   0   0   2   0   2   0   2   0   2   2   2   2   0   2   2   2   2   2   2   2   2   2   0   2   0   2   0   2   0   2   2   2   0   0   2   0   0   0   2   0   0   2   2   2   0   0   0   0   0   2   2   0   2   0   2   2   2   2   2   2   0   0   0   0   2   2   2   2   2   0   0   0   2   2   0   2   2   0   0   2   2   2   0   0   0   2   0   0   2   0   2   0   0   2   0   2   0   2   2   2   2   2   2   2   2   2   0   0   0   0   2   2   0   0   2   0   2   2   2   0   0   2   0   2   2   0   2   0   2   0   2   2   0   2   0   0   0   0   2   2   2   2   0   0   0   0   0   2   2   0   0   2   0   0   2   0   0   0   0   0   2   2   0   2   0   2   2   2   0   2   2   2   0   0   0   0   2   0   0   2   2   2   0   0   2   0   2   2   2   2   2   2
 MK-6-11                2   0   2   2   2   0   0   2   0   0   2   0   2   0   2   0   2   2   2   2   0   2   2   2   2   2   2   0   2   2   0   2   0   2   0   2   0   2   2   2   2   0   2   0   0   0   0   0   0   2   2   2   0   0   0   2   0   2   2   0   2   0   2   2   2   2   2   2   0   0   0   0   2   2   2   2   2   0   0   0   2   2   0   2   2   0   0   2   2   2   0   0   0   2   0   0   2   0   2   0   0   2   0   2   0   2   2   2   2   2   2   2   2   2   0   0   0   0   2   2   0   0   2   0   0   2   2   0   0   2   0   2   2   0   2   0   2   0   2   2   0   2   0   2   0   0   2   2   2   2   0   0   0   2   0   0   2   0   0   2   2   0   2   0   0   0   0   0   2   2   0   2   0   2   2   2   0   2   2   2   0   0   0   0   2   0   0   2   0   2   0   0   2   0   2   2   2   2   2   0
 MK-6-12                2   0   2   2   2   0   0   2   0   0   2   2   2   0   0   0   2   2   2   2   2   2   2   2   2   2   2   0   2   2   0   2   0   2   2   2   0   2   2   2   2   0   2   0   0   2   0   0   0   2   2   2   0   0   0   0   0   2   2   0   2   2   2   2   0   2   2   2   0   0   0   0   2   2   2   0   2   0   0   2   2   2   0   2   0   0   0   2   2   2   0   0   0   0   0   0   0   0   0   0   0   2   0   2   0   2   2   2   2   0   2   2   2   2   2   0   0   0   2   2   2   0   2   2   0   2   2   2   0   2   0   0   2   0   2   0   2   2   2   2   0   2   2   2   0   0   0   2   2   2   0   0   0   2   0   0   2   0   2   2   0   0   2   0   0   0   0   0   2   2   0   2   2   2   2   2   0   2   0   2   0   2   0   0   2   0   2   2   0   2   0   0   2   0   2   2   2   2   2   0
 MK-6-13                2   2   2   2   2   0   0   2   0   2   2   2   2   0   0   0   2   2   2   2   2   2   0   2   2   2   2   2   2   0   0   2   0   2   2   2   2   2   2   2   2   0   2   0   0   2   0   0   0   2   2   2   0   0   0   0   0   2   2   0   2   2   2   2   0   2   2   2   0   0   0   0   2   2   2   0   2   0   0   2   2   2   0   2   0   0   0   2   2   2   0   0   0   0   2   0   0   2   0   0   0   2   0   2   0   2   2   2   2   0   2   2   2   2   2   0   2   0   2   2   2   0   2   2   0   2   2   2   0   2   0   2   2   0   2   0   2   2   2   2   0   2   2   2   0   0   0   2   2   2   0   0   2   2   0   0   2   0   0   2   0   0   2   0   0   0   0   0   2   2   0   2   2   2   2   2   0   2   0   2   0   2   0   0   2   0   2   2   0   2   0   0   2   0   2   2   2   2   2   0
 MK-6-14                2   2   2   2   2   0   0   2   0   2   2   2   2   0   0   0   0   2   2   2   2   2   0   2   2   2   2   0   0   0   0   2   2   2   2   2   2   2   2   2   2   0   2   0   2   2   0   2   0   2   2   2   0   0   0   0   0   2   2   2   2   2   2   2   0   2   2   2   2   0   0   0   2   2   2   0   2   0   0   2   2   2   2   2   0   2   0   2   2   2   0   0   0   0   2   0   0   0   0   0   0   2   0   2   0   2   0   2   2   0   2   2   2   2   0   0   2   0   2   2   2   0   2   2   2   2   2   2   0   0   0   2   2   2   2   0   2   2   2   2   0   2   2   2   0   0   0   2   0   2   0   2   2   2   0   0   2   0   0   2   0   0   2   0   0   0   0   2   2   0   0   2   2   2   2   2   0   2   0   2   0   0   0   0   2   0   2   2   0   2   0   0   2   2   2   2   2   2   2   0
 MK-6-15                0   2   2   2   2   0   0   2   0   2   2   2   2   0   0   0   0   2   2   2   2   2   0   2   2   2   0   2   2   0   0   0   2   2   2   2   2   2   2   2   2   0   2   0   2   2   0   2   0   0   2   2   0   0   0   2   0   2   0   2   2   2   2   2   0   2   2   2   2   0   0   0   2   2   2   0   2   0   0   2   2   2   2   2   0   2   0   2   2   2   0   0   0   0   2   0   0   0   0   0   0   2   2   2   0   2   0   2   0   0   2   2   0   2   0   0   2   0   2   2   2   2   2   2   2   2   2   2   0   0   0   2   2   2   2   0   2   2   2   2   0   2   2   2   0   0   0   2   0   2   0   2   2   2   0   0   2   0   0   2   0   0   2   0   2   0   0   2   2   0   0   2   2   2   2   2   0   2   2   2   0   0   0   0   2   0   2   2   0   2   0   0   2   2   2   2   2   0   2   0
 MK-6-16                0   2   2   2   2   2   0   0   0   2   2   2   2   0   2   0   0   2   2   2   2   2   0   2   2   2   0   0   2   0   0   0   2   2   2   2   2   2   2   2   2   0   2   0   2   2   0   2   0   0   2   2   0   0   0   2   0   2   0   2   2   2   2   2   0   2   2   2   2   0   0   2   2   2   2   0   2   0   0   2   2   2   0   2   0   2   0   2   2   2   0   0   0   0   2   2   0   2   0   0   0   2   0   2   0   2   0   2   0   0   2   2   0   2   0   0   2   2   2   2   2   2   2   2   2   2   2   2   2   0   0   2   2   2   2   0   2   2   2   2   0   2   2   0   0   0   0   2   0   2   0   2   2   2   0   0   2   0   0   2   0   0   2   0   2   0   0   2   2   0   0   2   2   2   2   2   0   2   2   2   0   0   0   0   2   0   2   2   0   0   0   0   2   2   2   2   2   2   2   0
 
!****************************************** Phenotypic Data **********************************************************
!-100.0 is resevred for missing phenotype
SimulatedTrait1        15.1781   16.3171   13.2729   13.8029   16.2209   14.1919   14.4023   13.5153   15.4867   16.4366   14.7736   13.5562   16.0702   14.2949   13.8115   16.3423   16.4417   14.4067   14.4620   14.9712   13.6370   15.2566   14.0650   15.3958   15.8073   13.9002   15.6144   15.5624   13.5360   14.6627   14.1381   13.4865   13.5009   14.2997   14.7705   14.1499   14.1183   14.1891   14.1218   16.3522   16.1212   14.6396   16.0907   14.7335   14.1848   15.2442   15.6277   13.4000   15.7688   15.4336   14.0370   13.4383   14.7728   14.4165   16.5615   14.8235   15.9389   13.7514   16.6660   15.1367   13.3254   14.4559   16.0099   13.7860   13.9978   14.4872   15.8487   16.3999   15.8728   14.5068   15.6609   13.5773   14.3196   15.4925   16.4097   16.0235   16.0841   13.3788   14.8721   16.0206   13.4434   15.8172   16.0457   15.8603   15.7517   13.7220   16.3643   15.5147   15.7155   13.3152   15.4220   15.1514   14.4466   14.4734   12.8988   16.5658   15.5942   15.0983   13.7082   15.4102   16.2428   14.4596   13.9626   15.9754   16.4754   14.1755   13.8779   14.4606   13.9253   13.9581   14.2340   14.2193   16.2546   14.1991   16.1678   15.8013   13.7863   15.1993   16.9904   14.2949   15.6361   14.0583   13.3366   15.7777   13.9541   15.8840   15.8176   13.7049   15.8575   14.7199   14.0526   13.5733   16.3022   15.6783   14.8415   13.2180   16.0985   16.7213   15.0679   15.6142   16.4002   13.8948   16.6460   13.6241   14.5612   15.4821   14.0635   14.6103   13.7701   15.5119   15.8433   14.9608   14.1897   13.6219   15.6599   14.0177   16.4263   14.7719   14.1967   13.6803   15.4480   13.5368   13.1834   15.7015   15.9645   13.2279   16.2489   14.1260   15.3499   15.8609   14.1355   15.1215   16.0195   14.4835   15.5268   14.2141   13.7826   15.2676   14.2244   13.6857   14.9239   15.9957   16.2004   15.8564   13.7953   14.1681   16.3732   13.6542   13.9846   14.6009   16.0843   16.1678   16.4483   16.0029   15.7063   14.4808   14.3727   15.2185   13.4273   14.2368
SimulatedTrait2        10.1883    8.9102   10.9037   10.8435    9.2588   10.8268   10.9295    9.8276    9.4473    9.6472    9.2511   10.3361    9.0609    9.8204   10.5607    9.7548    9.4568   10.9937   10.7466    9.5289   10.8375   10.4277   10.3483    9.7666    9.5450   10.7744    8.9139    9.8798   10.2836   10.8387   10.5598   10.6461   10.4787   10.6897   10.6099   10.3923    9.4231   10.1516   10.6382    9.6948    9.6353   10.4582    9.4402    9.4820   10.4582    9.3777    9.4035   10.5520    9.4612    9.3758   10.6797   10.0937    9.6244   10.6524   10.2259    9.5087    9.5206   10.1688    9.5473    9.3346   10.3546   10.4015    9.5142   10.5270   10.6944    9.2833    9.4610    9.5866    9.7364   10.3801    9.7666   10.4020    9.4546   10.8989    9.8282    9.3116    9.6991   10.6111   10.8401    9.3651   10.7311    9.2759    9.3091    9.5776    9.4956   10.5228    9.6224   10.5477    9.4985   10.3200   10.3574   10.5476   10.2476   10.4845   10.2405    9.7496    9.6111   10.4603   10.4529    9.8274    9.5357    9.3086   10.0139    9.1207    9.2119   10.3964   10.7499   10.4979   10.8600   10.1231   10.3628   10.8877    9.0575    9.9299    9.7684    9.2054    9.9352    9.1753    9.6615   10.7070    9.7195   10.4248   10.2067    9.5270   10.5030    9.5713    9.3504   10.6291    9.6311   10.3091   10.2332   10.4440    9.6896    9.5116   10.3583   10.1694    9.2535    9.6530   10.4474    9.1477    9.3418   10.2007    9.3664    9.7636    9.8138    9.3099   10.4133   10.5080   10.2477    9.4585    9.6185   10.4112   10.3358   10.2573    9.3013   10.6884    9.5688   10.8043    9.7836   10.4498    9.4121   10.2504   10.4620    9.3365    9.4869   10.3969    9.6698   10.8062    9.6074    9.3073   10.5197   10.3420    9.6501   10.7711    9.4630    9.9200   10.2626   10.1145   10.2543   10.5889   10.5520    9.3796    9.7377    9.6127   10.8595   10.4397    9.8938   10.4470    9.9113    9.3411    9.7998    9.6269    9.2276    9.1125    9.8944   10.3558   10.2482    9.1221   10.7534   10.6705
 
