# Supplementary material for: Inclusive Composite Interval Mapping of QTL by Environment Interactions in Biparental Populations
Source: PLoS One. 2015 Jul 10;10(7):e0132414. doi: 10.1371/journal.pone.0132414 (PMC4498613; doi:10.1371/journal.pone.0132414)
Supplement: S6 File — (ZIP) [file pone.0132414.s006.zip › H=0.8/L1/run_00028.met]

!**********************Note: lines staring with "!" are remarks and will be ignored in the program********************
!*********************************General Information**********************************
!Assuming F1 = P1 x P2, populations available in QTL IciMapping are: 
!  1, P1BC1F1 = P1 x F1, the first backcrossing where P1 is used as the recurrent parent;
!  2, P2BC1F1 = P2 x F1, the first backcrossing where P2 is used as the recurrent parent;
!  3, F1DH, F1-derived doubled haploids; 
!  4, RIL or F1RIL, recombination inbred lines through the repeated selfing of F1;
!  5, P1BC1RIL, recombination inbred lines through the repeated selfing of P1BC1F1;
!  6, P2BC1RIL, recombination inbred lines through the repeated selfing of P2BC1F1;
!  7, F2, the selfing generation of F1;
!  8, F3, the selfing generation of F2;
!  9, P1BC2F1, the second backcrossing where P1 is used as the recurrent parent; 
! 10, P2BC2F1, the second backcrossing where P2 is used as the recurrent parent;
! 11, P1BC2RIL, recombination inred lines through the repeated selfing of P1BC2F1; 
! 12, P2BC2RIL, recombination inred lines through the repeated selfing of P2BC2F1; 
! 13, P1BC1F2, the selfing generation of P1BC1F1; 
! 14, P2BC1F2, the selfing generation of P2BC1F1; 
! 15, P1BC2F2, the selfing generation of P1BC2F1; 
! 16, P2BC2F2, the selfing generation of P2BC2F1; 
! 17, P1BC1DH, P1BC1F1-derived doubled haploids; 
! 18, P2BC1DH, P2BC1F1-derived doubled haploids; 
! 19, P1BC2DH, P1BC2F1-derived doubled haploids; 
! 20, P2BC2DH, P2BC2F1-derived doubled haploids; 
   3      !Mapping Population (see remarks above)
   2      !Mapping Function (1 for Kosambi; 2 for Haldane; 3 for Morgan)
   2      !Marker Space Type (1 for intervals; 2 for positions)
   1      !Marker Space Unit(1 for centiMorgans; 2 for Morgan)
   6      !Number of Chromosomes (or Linkage Groups)
 200      !Size of the mapping population
   2      !Number of environments
 
!***************************************** Chromosomes and Linkage Maps **********************************************
!Chromosome                 NumMarkers
-CH1                        16
-CH2                        16
-CH3                        16
-CH4                        16
-CH5                        16
-CH6                        16
!Linkage map (Marker name followed by position or the interval length)
 MK-1-1                1     0.000
 MK-1-2                1    10.000
 MK-1-3                1    20.000
 MK-1-4                1    30.000
 MK-1-5                1    40.000
 MK-1-6                1    50.000
 MK-1-7                1    60.000
 MK-1-8                1    70.000
 MK-1-9                1    80.000
 MK-1-10               1    90.000
 MK-1-11               1   100.000
 MK-1-12               1   110.000
 MK-1-13               1   120.000
 MK-1-14               1   130.000
 MK-1-15               1   140.000
 MK-1-16               1   150.000
 MK-2-1                2     0.000
 MK-2-2                2    10.000
 MK-2-3                2    20.000
 MK-2-4                2    30.000
 MK-2-5                2    40.000
 MK-2-6                2    50.000
 MK-2-7                2    60.000
 MK-2-8                2    70.000
 MK-2-9                2    80.000
 MK-2-10               2    90.000
 MK-2-11               2   100.000
 MK-2-12               2   110.000
 MK-2-13               2   120.000
 MK-2-14               2   130.000
 MK-2-15               2   140.000
 MK-2-16               2   150.000
 MK-3-1                3     0.000
 MK-3-2                3    10.000
 MK-3-3                3    20.000
 MK-3-4                3    30.000
 MK-3-5                3    40.000
 MK-3-6                3    50.000
 MK-3-7                3    60.000
 MK-3-8                3    70.000
 MK-3-9                3    80.000
 MK-3-10               3    90.000
 MK-3-11               3   100.000
 MK-3-12               3   110.000
 MK-3-13               3   120.000
 MK-3-14               3   130.000
 MK-3-15               3   140.000
 MK-3-16               3   150.000
 MK-4-1                4     0.000
 MK-4-2                4    10.000
 MK-4-3                4    20.000
 MK-4-4                4    30.000
 MK-4-5                4    40.000
 MK-4-6                4    50.000
 MK-4-7                4    60.000
 MK-4-8                4    70.000
 MK-4-9                4    80.000
 MK-4-10               4    90.000
 MK-4-11               4   100.000
 MK-4-12               4   110.000
 MK-4-13               4   120.000
 MK-4-14               4   130.000
 MK-4-15               4   140.000
 MK-4-16               4   150.000
 MK-5-1                5     0.000
 MK-5-2                5    10.000
 MK-5-3                5    20.000
 MK-5-4                5    30.000
 MK-5-5                5    40.000
 MK-5-6                5    50.000
 MK-5-7                5    60.000
 MK-5-8                5    70.000
 MK-5-9                5    80.000
 MK-5-10               5    90.000
 MK-5-11               5   100.000
 MK-5-12               5   110.000
 MK-5-13               5   120.000
 MK-5-14               5   130.000
 MK-5-15               5   140.000
 MK-5-16               5   150.000
 MK-6-1                6     0.000
 MK-6-2                6    10.000
 MK-6-3                6    20.000
 MK-6-4                6    30.000
 MK-6-5                6    40.000
 MK-6-6                6    50.000
 MK-6-7                6    60.000
 MK-6-8                6    70.000
 MK-6-9                6    80.000
 MK-6-10               6    90.000
 MK-6-11               6   100.000
 MK-6-12               6   110.000
 MK-6-13               6   120.000
 MK-6-14               6   130.000
 MK-6-15               6   140.000
 MK-6-16               6   150.000
!*********************************** Marker Types ********************************************************************
!Co-dominant marker: When heterozygote F1 is present, P1 is coded as 2, F1 is coded as 1, and P2 is coded as 0; Otherwise, P1 is coded as 2, and P2 is coded as 0. 
!Dominant marker: When heterozygote F1 is present, P1 and F1 are coded as 12, and P2 is coded as 0; Otherwise, P1 is coded as 2, and P2 is coded as 0.  
!Recessive markers: When heterozygote F1 is present, P1 is coded as 2, and F1 and P2 are coded as 10; Otherwise, P1 is coded as 2, and P2 is coded as 0. 
!Missing marker is coded as -1. 
 MK-1-1                 0   0   2   2   2   2   2   2   0   2   2   0   2   0   0   0   0   0   2   0   2   2   2   0   2   2   0   2   2   0   0   0   0   0   2   2   2   0   2   2   2   0   0   0   0   2   2   2   2   2   2   0   0   0   0   2   0   2   0   2   0   2   0   0   0   0   0   0   0   0   0   0   0   0   0   0   2   2   0   0   2   0   2   0   0   2   0   2   0   2   2   2   0   0   0   2   0   0   0   0   2   0   0   0   0   0   2   0   2   2   2   2   2   2   0   2   0   2   0   0   0   2   0   0   2   2   2   0   0   0   2   2   2   0   0   0   0   2   2   2   2   0   2   2   2   0   0   2   0   2   2   2   0   2   2   2   0   0   0   2   2   2   2   0   2   0   0   0   0   0   0   0   0   2   2   0   2   2   2   2   2   2   0   0   2   2   0   2   2   0   0   0   0   2   0   2   0   2   0   2
 MK-1-2                 0   0   2   2   2   2   2   0   0   2   2   0   2   0   0   0   0   0   2   0   2   2   2   0   2   2   0   2   2   0   2   0   0   0   2   0   2   0   2   2   2   0   0   0   0   2   0   2   2   2   2   0   0   2   0   2   0   2   0   2   0   2   0   0   0   2   0   0   0   0   0   0   0   0   0   0   2   2   0   0   2   0   0   0   0   0   0   2   0   2   2   2   0   0   0   2   0   0   0   0   2   0   0   2   0   0   2   0   0   2   2   2   2   2   0   2   0   2   0   0   0   0   0   0   2   2   2   2   0   2   0   2   2   0   0   0   0   2   2   2   2   0   2   2   2   0   0   2   0   2   2   2   2   2   2   0   0   0   0   2   2   2   2   0   2   0   0   2   0   0   0   0   0   2   2   0   2   2   2   2   0   2   0   0   2   2   2   2   2   0   0   0   0   2   0   2   0   2   0   2
 MK-1-3                 0   0   2   0   2   2   2   0   0   2   2   0   2   0   0   0   0   0   2   0   2   2   2   0   2   2   0   2   2   0   0   0   0   0   2   0   0   0   2   2   2   0   0   2   0   2   2   2   2   2   2   2   0   2   0   2   0   2   0   2   0   2   0   0   0   2   0   0   0   0   0   0   0   0   0   0   2   2   0   0   2   0   0   0   0   0   0   2   0   0   2   2   0   0   0   2   0   0   0   0   2   0   0   2   0   0   2   0   0   2   2   2   2   2   0   2   0   2   0   0   0   0   0   0   2   2   0   2   0   2   0   2   2   0   0   0   0   2   2   2   2   0   0   2   2   0   0   2   2   0   2   2   2   2   2   0   0   0   0   2   2   2   2   0   2   0   0   2   0   2   0   0   2   2   2   0   0   2   2   2   0   2   0   0   2   2   2   2   0   0   0   0   0   2   0   2   0   2   0   2
 MK-1-4                 0   0   2   0   2   2   2   2   0   2   2   0   2   0   0   0   0   0   2   0   2   2   0   0   0   2   0   2   0   0   2   0   2   0   2   2   0   0   2   2   2   0   0   2   0   2   2   2   2   2   2   2   0   2   0   2   2   2   0   2   0   0   0   0   0   0   0   0   0   0   0   0   0   0   2   0   2   2   0   0   2   0   0   0   0   0   0   2   0   0   2   0   0   0   0   2   0   0   0   2   2   0   0   2   0   0   2   0   0   0   2   2   2   2   0   2   0   2   0   0   0   0   0   0   2   2   0   2   0   2   0   2   2   0   2   0   0   2   0   2   2   0   0   2   2   0   0   2   2   0   2   2   2   2   2   0   0   0   0   2   2   2   2   0   2   0   0   2   0   2   0   0   0   2   2   0   0   0   2   2   0   2   0   0   2   2   2   2   0   2   0   0   0   2   0   2   0   2   0   2
 MK-1-5                 0   0   2   0   2   2   2   2   0   2   2   0   2   0   2   2   0   0   2   0   2   2   2   0   0   2   0   2   0   0   0   0   0   2   2   2   0   0   2   2   2   0   0   0   0   2   2   2   2   2   2   2   0   2   2   2   2   2   2   2   0   0   0   0   0   0   0   0   0   0   0   2   0   0   0   0   0   2   0   0   2   0   0   0   0   0   0   2   0   0   2   0   0   2   0   2   0   2   0   2   2   0   2   0   0   0   2   0   0   0   2   2   2   2   2   2   0   2   0   0   0   2   0   0   2   2   0   0   0   2   0   2   2   0   2   0   2   0   0   0   2   0   0   2   2   0   0   2   0   0   2   2   2   2   2   0   0   0   0   2   2   2   2   0   2   0   0   2   0   2   2   0   0   2   2   0   0   0   2   2   0   2   0   0   2   2   0   2   2   2   0   0   0   0   0   2   0   2   0   2
 MK-1-6                 0   2   2   0   2   2   2   2   0   2   0   0   2   0   2   2   0   0   2   0   2   2   2   0   0   2   0   0   0   2   2   0   0   2   2   2   2   0   2   2   2   0   0   0   0   2   2   2   2   2   2   2   0   0   2   0   2   2   2   2   0   0   0   0   0   0   0   0   2   0   0   0   0   0   0   0   0   2   0   0   2   0   0   0   0   0   0   2   0   0   2   0   0   2   0   2   0   2   0   2   0   0   2   0   0   0   2   0   0   0   2   0   2   2   2   2   0   2   0   0   0   2   0   0   0   2   0   0   0   0   0   2   0   0   2   0   2   0   0   0   2   0   0   2   2   0   2   2   0   0   2   2   2   2   2   0   2   2   0   0   2   2   2   0   2   0   0   2   0   0   2   0   0   2   0   0   0   0   2   2   0   2   0   0   2   2   0   2   2   2   0   0   0   0   0   2   0   0   0   2
 MK-1-7                 0   2   2   0   2   0   2   2   0   2   2   0   0   0   2   2   0   0   2   0   2   2   2   0   0   0   0   0   0   2   2   0   0   2   2   2   2   0   2   0   2   0   0   2   0   2   2   2   2   2   0   2   0   0   2   0   2   2   2   2   0   0   2   0   0   0   0   0   2   0   0   0   0   0   0   0   2   2   0   0   2   0   0   0   0   0   0   0   0   0   2   0   0   0   0   2   0   2   0   0   0   0   2   0   0   0   2   0   0   0   2   2   2   2   2   2   0   2   0   0   0   2   0   0   0   2   0   0   2   0   0   2   0   0   2   0   2   0   0   0   0   0   0   2   2   0   2   2   2   0   2   2   2   2   2   0   2   2   2   0   2   2   2   0   0   0   0   2   2   0   2   0   0   2   0   0   0   0   0   2   0   2   0   0   2   2   0   2   2   0   0   0   0   0   0   2   0   0   0   2
 MK-1-8                 0   2   2   0   2   2   2   2   0   2   0   0   2   0   2   2   0   0   2   0   2   0   2   0   0   0   0   0   0   2   2   0   0   0   2   2   2   2   2   0   2   0   0   2   0   2   0   2   2   0   0   2   0   0   2   0   2   2   2   2   0   2   2   0   0   0   0   0   2   0   0   0   0   0   0   0   2   2   0   2   2   0   2   0   0   0   0   2   0   0   0   0   0   0   0   2   0   2   2   0   0   0   2   2   0   0   2   0   0   0   2   2   2   0   2   2   0   2   0   0   0   2   0   0   0   2   0   0   2   0   0   2   0   0   2   0   2   0   0   0   0   0   0   2   2   0   2   2   2   0   2   2   2   2   2   0   2   2   2   0   2   0   2   0   0   0   0   2   2   2   2   0   0   2   0   0   0   0   0   2   2   2   0   0   0   2   0   2   2   0   0   0   2   0   0   2   0   2   2   2
 MK-1-9                 0   2   2   0   2   2   2   2   0   2   0   2   2   2   2   2   0   0   2   2   2   2   0   0   2   0   0   0   0   2   2   0   0   0   2   2   2   2   2   0   0   0   0   2   0   2   0   0   2   0   2   2   0   0   2   0   2   2   2   0   0   2   2   0   0   0   0   0   0   0   0   0   0   0   0   0   2   2   0   2   2   0   2   0   0   0   0   2   0   2   0   0   0   0   0   2   0   2   2   0   0   0   2   2   0   0   2   0   0   0   2   2   2   0   2   0   0   2   0   0   0   2   0   0   0   2   0   0   2   0   0   2   2   0   2   0   0   0   0   0   0   0   0   2   2   0   2   2   2   0   2   0   2   0   2   0   2   2   2   0   2   0   2   2   0   2   0   2   2   2   2   2   0   2   0   0   0   0   0   2   2   0   0   0   0   2   0   2   0   0   0   0   2   0   0   2   0   2   2   2
 MK-1-10                0   2   2   0   2   2   2   2   0   2   0   0   2   2   2   2   0   0   2   2   0   2   2   0   2   0   0   0   0   2   2   0   2   2   2   2   2   2   0   0   0   0   0   2   0   2   0   0   2   0   2   2   0   0   2   0   2   2   2   0   0   2   2   0   0   0   0   0   0   0   0   0   0   0   0   0   0   2   0   2   2   0   2   0   0   0   0   2   0   2   0   2   0   0   0   2   0   2   2   0   0   0   2   2   0   0   2   0   0   0   2   2   2   0   2   0   0   2   0   0   0   2   0   2   0   2   0   0   2   0   0   2   2   0   2   0   0   2   2   0   0   0   0   2   0   0   2   2   2   2   2   0   0   0   2   0   2   2   2   0   2   0   2   0   0   0   0   2   2   2   2   2   0   0   0   0   0   0   0   0   2   0   0   0   0   0   0   2   0   0   0   0   2   0   0   2   0   2   2   2
 MK-1-11                0   2   2   0   2   2   2   2   0   2   0   0   2   2   2   2   2   0   2   2   0   2   2   0   2   0   0   0   0   2   2   0   2   2   2   2   2   0   0   0   2   0   0   2   0   2   0   0   2   0   2   2   0   0   2   0   2   2   2   2   2   2   2   0   0   0   0   0   0   0   0   0   0   0   0   0   0   2   0   2   0   0   2   0   0   0   0   2   0   2   0   2   0   0   0   2   0   2   2   0   0   0   2   2   0   0   2   0   0   0   2   2   2   0   2   0   0   2   0   0   0   2   0   2   0   2   0   0   2   0   0   2   2   0   2   0   0   2   2   0   0   0   0   2   2   0   2   2   2   2   2   0   0   2   0   0   2   0   2   0   2   0   0   0   0   0   0   2   2   2   2   2   0   0   0   0   0   0   0   0   2   0   0   0   0   0   0   2   2   0   0   0   2   0   0   2   2   2   2   0
 MK-1-12                0   2   2   0   2   0   2   2   0   2   2   0   2   2   2   2   2   0   2   2   0   2   2   0   2   0   2   2   0   2   2   0   2   2   2   2   2   0   0   2   2   0   2   0   0   2   0   0   2   0   2   0   2   0   2   0   2   2   0   2   2   2   2   0   0   0   0   0   0   0   0   0   0   0   0   0   0   2   0   2   2   0   2   0   0   0   0   2   0   2   0   2   2   0   0   2   0   2   2   2   0   0   2   2   0   0   2   0   0   0   2   2   2   0   2   0   0   2   2   0   2   2   0   2   0   2   0   0   0   2   0   2   2   0   2   0   0   0   2   0   0   0   0   2   2   0   2   2   2   2   2   0   0   2   0   0   2   0   2   0   2   0   0   0   0   0   0   2   2   2   2   2   0   0   0   0   0   0   0   0   2   0   0   2   2   0   0   2   2   0   0   0   2   0   0   2   2   2   2   2
 MK-1-13                0   2   2   0   2   0   2   2   0   0   2   2   2   2   2   2   2   0   2   2   0   2   2   0   2   0   0   2   0   2   2   0   2   2   2   0   2   0   2   2   2   0   2   0   0   2   0   0   2   0   2   0   2   0   0   0   2   2   0   2   2   2   2   0   0   0   0   0   0   0   0   0   0   0   0   0   0   2   0   2   0   2   2   2   0   0   0   2   0   2   0   2   2   0   0   2   0   2   2   0   0   0   2   2   0   2   2   0   0   0   2   2   2   0   2   0   0   2   2   2   2   2   0   2   2   2   0   0   0   2   0   2   2   0   2   0   2   0   2   0   0   0   2   2   2   0   2   0   2   0   2   0   0   2   0   0   2   0   2   0   2   0   0   0   0   2   0   2   2   2   2   2   0   0   2   0   0   0   0   0   2   0   0   2   2   0   0   2   2   0   0   0   2   0   0   0   2   2   2   2
 MK-1-14                0   2   2   0   2   0   2   2   0   0   2   2   2   2   2   2   2   2   2   2   0   2   2   2   2   2   0   2   0   2   2   0   2   2   2   0   2   0   2   2   2   0   2   0   0   2   0   0   2   0   2   0   2   0   0   0   2   2   0   2   2   2   0   0   0   0   0   0   0   0   0   0   0   0   0   0   0   2   0   2   0   0   2   2   0   0   0   2   2   2   0   2   2   0   0   2   0   2   2   0   0   0   2   2   2   2   2   0   0   0   2   2   2   0   0   0   0   2   2   0   2   2   0   2   0   2   0   0   0   2   0   2   2   0   2   0   2   0   2   0   0   0   2   2   2   0   2   2   2   0   2   0   0   2   0   0   2   0   2   0   2   0   0   2   0   0   0   2   2   2   2   2   0   0   0   0   0   0   0   0   2   0   0   2   2   0   0   2   0   0   0   0   2   0   0   0   2   2   0   0
 MK-1-15                0   2   2   0   2   0   2   2   0   0   2   2   2   2   2   2   2   2   2   2   0   2   2   2   2   0   0   2   0   2   2   0   2   2   2   0   0   0   2   2   2   0   2   2   0   2   2   0   2   0   2   0   2   0   0   0   2   2   0   2   2   2   0   0   0   0   2   0   0   0   0   0   0   0   0   0   0   2   0   0   0   0   2   2   0   0   0   2   2   2   0   2   2   0   0   2   0   2   2   0   2   0   2   2   2   2   2   0   2   0   2   2   2   0   0   0   0   2   2   0   0   2   0   2   0   2   0   0   2   2   2   2   2   0   2   0   0   0   2   0   0   0   2   2   2   0   2   2   2   0   2   0   2   2   0   0   2   0   2   0   2   0   2   2   0   0   2   2   2   2   2   2   0   0   0   0   2   0   0   0   2   0   0   2   2   0   2   2   2   0   0   0   2   0   0   0   2   2   0   0
 MK-1-16                0   2   2   0   2   0   2   2   0   0   2   2   2   0   2   2   2   2   0   2   0   2   2   2   2   0   0   2   0   2   2   2   2   2   2   0   0   0   0   2   0   0   2   2   0   2   2   0   0   0   2   0   2   0   0   0   2   2   0   2   2   2   0   0   0   0   2   0   0   0   0   0   0   0   0   0   0   2   0   0   0   0   2   2   0   0   0   2   2   2   0   2   2   0   0   2   0   2   0   0   2   0   2   2   0   2   2   0   2   0   2   2   2   0   0   0   0   2   2   0   0   2   0   2   0   2   0   0   2   2   2   2   2   2   2   0   0   0   2   0   0   0   2   2   0   0   2   2   2   0   2   0   2   2   0   0   2   0   0   2   2   0   2   2   0   0   2   2   0   0   2   2   0   0   0   0   2   0   0   0   2   0   0   2   2   2   2   2   2   0   0   0   2   0   0   0   0   0   0   0
 MK-2-1                 0   2   0   2   2   0   0   2   0   2   2   0   0   2   0   2   0   0   2   0   0   2   2   0   2   2   2   2   0   2   2   2   0   0   0   0   2   2   2   2   0   2   0   2   2   2   2   0   0   0   2   2   0   0   2   0   2   2   0   2   0   2   0   0   2   0   2   2   2   0   0   0   2   0   2   0   0   0   2   2   2   0   2   0   0   2   0   0   2   2   2   2   0   2   0   2   0   2   2   2   2   0   0   2   0   0   2   2   0   2   2   0   0   0   2   0   2   0   2   0   2   0   2   2   0   0   2   0   2   0   0   2   0   0   2   2   0   2   2   0   0   0   0   2   0   2   0   2   2   0   2   0   0   0   0   0   0   0   0   2   0   0   2   2   0   0   0   0   2   0   0   2   0   0   2   0   0   2   0   0   2   2   2   2   2   0   0   0   2   2   2   0   2   2   0   2   0   0   2   0
 MK-2-2                 0   2   0   2   0   0   0   2   0   2   2   0   0   2   0   2   0   0   2   0   0   2   2   0   2   2   0   2   0   2   2   0   0   0   0   0   2   2   2   2   0   2   0   2   0   2   2   0   2   0   2   2   0   0   2   2   2   2   0   2   0   2   0   0   2   0   2   2   2   0   0   0   2   0   2   0   0   0   2   2   2   0   2   0   0   2   0   0   2   2   2   2   0   2   0   2   0   2   2   2   2   0   0   2   0   0   2   2   0   2   2   0   0   0   2   0   2   0   2   0   2   0   2   2   0   0   2   0   2   0   0   2   0   0   2   2   0   2   2   0   0   0   0   2   0   2   0   2   2   0   2   0   0   2   0   0   0   0   0   2   0   0   0   2   0   2   0   0   2   0   0   2   2   0   2   0   0   2   0   0   2   0   0   2   2   0   0   0   2   2   2   0   2   2   0   2   0   0   2   0
 MK-2-3                 0   2   2   2   0   2   0   2   0   2   2   0   0   2   0   2   0   0   0   0   0   2   2   0   2   2   0   2   0   0   2   0   0   0   0   0   2   2   0   2   0   0   0   0   0   2   2   0   2   0   2   2   2   2   2   2   2   2   0   2   0   2   0   0   2   0   0   2   2   0   0   0   2   0   2   0   2   0   2   0   2   0   2   0   2   2   0   0   2   2   2   2   0   2   0   2   2   2   2   2   2   2   2   2   0   0   2   2   0   2   2   0   2   0   2   0   2   0   2   0   0   0   2   2   0   0   2   0   2   0   0   2   2   0   0   2   0   2   2   0   0   2   0   2   0   2   0   2   2   0   2   0   0   2   0   0   0   0   0   2   2   0   0   2   2   2   0   0   2   0   0   2   0   0   2   0   0   2   0   2   2   0   0   2   2   0   0   0   2   2   2   0   2   2   0   2   0   0   2   2
 MK-2-4                 0   2   0   2   2   0   0   2   0   2   2   0   0   2   0   2   0   0   0   0   0   2   2   0   2   2   0   2   0   0   2   0   0   0   0   2   2   2   0   2   0   0   0   0   0   2   2   0   2   0   2   2   0   0   2   2   2   0   0   2   0   2   2   0   2   0   0   2   2   0   0   0   2   0   2   2   2   0   2   0   2   0   2   0   2   2   0   0   2   2   2   2   2   2   0   2   2   2   2   2   2   2   2   2   0   0   2   2   0   2   2   0   2   0   2   0   2   0   2   0   0   0   2   0   0   0   2   0   2   0   0   2   2   0   0   2   0   2   2   0   0   2   0   2   0   2   0   2   2   0   2   0   0   2   0   0   0   0   0   2   2   0   0   2   2   2   0   0   2   0   0   2   0   0   2   0   0   0   0   0   2   0   0   2   2   2   0   0   2   2   2   0   2   2   0   2   2   0   2   2
 MK-2-5                 0   2   0   2   2   0   0   2   0   0   2   0   0   2   0   2   0   0   0   0   0   2   2   0   2   2   0   2   0   0   2   0   0   2   0   2   2   0   0   2   0   0   0   0   0   2   0   0   2   0   2   2   0   0   0   2   2   0   0   2   2   2   0   0   2   0   0   2   2   0   2   0   2   0   2   2   2   0   2   0   0   0   2   0   2   0   0   0   2   2   2   2   2   2   0   2   2   2   2   2   2   2   2   2   0   0   2   2   0   2   2   0   2   0   2   0   2   0   2   0   0   0   2   0   0   2   0   0   2   0   0   2   2   0   0   2   0   2   0   0   0   2   0   2   0   2   0   2   2   0   2   2   0   2   0   0   0   0   0   2   2   0   0   2   2   2   0   0   0   2   0   2   0   0   2   2   0   0   0   0   0   0   0   2   2   2   0   0   2   2   2   0   2   2   0   2   2   0   2   2
 MK-2-6                 0   2   0   2   2   0   0   2   0   0   2   0   0   2   0   2   0   2   0   2   0   2   2   2   2   2   0   2   0   0   2   0   0   2   0   2   2   0   0   2   2   0   0   0   2   2   0   0   2   0   2   2   0   0   0   2   0   0   0   2   2   2   0   0   2   0   0   2   0   0   2   0   2   0   0   2   2   2   2   0   0   0   2   0   2   0   0   0   2   2   2   2   2   2   0   2   2   2   2   2   2   2   2   2   0   0   2   2   0   2   2   0   2   0   2   0   2   0   2   0   0   0   2   0   0   2   0   0   2   0   0   2   2   2   0   2   0   2   0   0   0   2   0   2   0   2   0   2   2   0   2   2   0   2   0   0   0   0   0   2   2   0   0   0   2   2   0   0   0   2   0   0   0   0   2   2   0   0   0   0   0   0   0   2   2   2   0   0   2   2   2   0   2   2   0   2   2   0   2   2
 MK-2-7                 0   2   0   2   0   0   0   2   0   0   2   0   0   2   0   2   0   2   0   2   0   2   2   2   2   2   0   2   0   0   2   0   0   2   0   2   2   0   0   2   2   0   0   0   2   2   0   0   2   0   0   2   0   0   0   2   2   0   0   2   2   2   2   0   2   0   0   0   0   0   2   0   2   0   0   0   2   2   2   0   0   0   2   0   2   0   0   0   2   2   2   2   2   2   0   2   0   2   2   2   2   2   2   2   0   0   2   0   0   2   2   0   2   0   2   0   2   2   2   2   0   0   2   0   0   2   0   0   2   0   0   2   2   2   0   2   0   0   0   0   0   2   0   2   0   2   0   2   2   0   2   2   0   2   0   0   0   2   0   2   2   2   0   0   2   2   0   0   0   2   0   0   0   0   2   2   0   0   0   0   0   0   0   2   2   2   0   2   2   2   2   0   2   2   0   2   2   0   2   2
 MK-2-8                 2   2   0   2   0   0   0   0   0   0   2   0   0   2   0   2   0   2   0   2   0   0   2   2   2   2   2   0   0   0   2   0   0   2   0   2   0   0   0   2   2   0   0   0   2   2   0   0   2   0   0   2   0   0   0   2   2   2   0   2   2   0   2   0   2   0   0   0   0   0   2   0   2   0   0   2   2   2   2   0   0   2   2   0   2   0   0   0   2   2   2   2   2   0   0   2   0   2   0   2   2   2   2   0   0   0   2   0   0   2   2   0   2   0   2   0   2   2   2   2   0   0   2   0   0   2   0   0   2   0   0   2   2   2   0   2   0   0   0   0   0   2   0   2   0   0   0   2   2   0   2   2   0   2   2   0   0   2   0   2   2   2   0   0   2   2   0   0   0   2   0   0   0   0   2   2   0   0   0   0   0   0   0   2   2   2   2   2   2   2   2   0   0   2   0   2   2   0   2   0
 MK-2-9                 2   2   0   2   0   0   0   2   0   0   2   0   0   2   0   2   0   2   0   2   2   0   2   2   0   2   2   0   2   0   2   0   0   2   0   2   0   0   0   2   2   0   0   0   2   2   0   0   2   0   0   2   0   2   0   2   2   2   0   2   2   2   2   0   2   0   0   0   0   0   2   0   2   0   0   2   2   2   2   2   0   2   2   0   2   0   0   0   2   2   2   0   2   0   0   2   0   2   0   2   0   2   2   0   2   2   2   0   2   2   2   0   2   0   2   0   2   2   2   2   0   0   2   0   0   2   0   0   2   0   0   2   2   2   0   0   0   0   0   2   0   2   0   2   0   0   0   2   2   0   2   2   0   2   2   0   0   2   0   2   2   2   0   0   2   2   0   0   0   2   0   0   0   0   2   2   0   0   0   0   0   0   0   2   0   2   2   0   2   2   2   0   0   2   0   2   2   0   0   0
 MK-2-10                0   2   0   2   0   0   0   2   0   0   2   0   0   2   2   2   0   2   0   2   2   0   2   2   0   2   0   0   2   0   2   0   0   2   0   2   0   0   0   2   2   0   0   0   2   2   2   2   2   2   0   2   0   2   0   2   2   2   0   2   2   2   2   0   2   0   0   2   0   0   2   0   2   2   0   2   2   2   2   2   0   2   2   0   2   0   0   0   2   2   2   0   2   0   0   0   0   2   0   2   0   2   2   0   2   2   2   0   2   2   2   0   2   0   2   0   2   2   2   2   0   0   2   0   0   2   0   2   2   0   0   2   2   2   0   0   0   0   0   2   0   2   0   2   0   0   0   2   2   0   2   2   0   2   2   0   0   2   0   0   2   2   0   0   0   2   0   0   0   2   0   2   0   0   2   2   0   0   0   0   0   0   0   2   0   2   2   0   2   2   2   0   2   2   0   2   2   0   0   0
 MK-2-11                0   2   0   2   0   0   0   2   2   0   2   0   0   2   2   0   0   2   0   2   0   0   0   2   0   2   0   0   2   0   2   0   0   2   0   2   0   2   0   0   2   0   0   0   2   0   2   2   2   2   0   2   2   2   0   0   2   0   0   2   2   2   2   0   2   0   0   2   0   0   2   0   2   2   0   2   2   0   2   2   0   2   2   2   2   0   0   0   2   2   2   2   2   0   0   0   0   2   0   2   0   2   2   0   2   2   2   0   2   2   2   0   2   0   2   0   2   2   2   2   0   0   2   0   0   2   0   2   2   0   0   0   0   2   0   0   0   0   0   2   2   2   0   2   0   0   0   2   0   0   2   2   0   2   2   0   0   0   2   0   2   0   0   2   0   2   0   0   0   2   0   2   0   0   2   2   0   0   0   2   0   0   0   2   0   2   2   0   2   2   2   2   2   2   0   2   2   0   0   0
 MK-2-12                0   2   0   2   2   0   0   0   2   0   2   0   0   2   2   0   0   2   0   2   0   0   2   2   0   2   0   0   0   0   2   0   2   0   0   2   2   2   0   2   2   0   0   0   2   0   2   2   2   2   0   2   2   2   0   0   2   0   0   2   2   2   2   0   2   0   0   2   0   0   2   2   2   2   0   2   2   0   2   2   2   2   2   2   2   0   0   0   2   2   2   2   0   0   0   0   0   2   0   2   0   2   0   0   2   2   2   0   2   2   2   0   0   0   2   0   2   2   2   2   0   0   2   0   0   2   0   2   2   0   0   0   0   2   0   0   0   0   0   2   2   2   0   0   0   0   0   2   2   0   0   2   0   2   2   0   2   0   0   0   2   0   0   2   0   2   0   0   0   2   0   2   0   0   2   2   0   0   2   2   0   0   0   2   0   2   2   0   2   2   2   2   2   2   0   2   2   0   0   0
 MK-2-13                0   2   0   2   2   0   0   0   2   0   2   0   0   2   2   0   0   0   0   2   2   0   2   2   0   2   0   0   0   0   2   0   2   0   0   2   2   2   0   2   2   0   0   0   2   0   0   2   2   2   0   2   2   2   0   0   2   0   0   2   2   2   2   0   2   0   0   2   0   0   0   2   2   2   0   2   2   2   2   2   2   2   2   2   2   0   0   0   2   2   2   0   0   0   0   0   0   2   0   2   0   2   0   0   2   2   2   0   2   0   2   0   0   0   2   0   2   2   0   2   0   0   2   0   0   2   0   2   2   0   0   0   0   2   0   0   0   0   0   2   2   2   0   0   0   0   0   2   2   0   0   2   2   2   2   0   2   0   0   0   2   0   0   2   0   2   0   0   0   0   0   2   0   0   0   2   0   2   2   0   0   0   0   2   0   2   2   0   2   2   2   2   2   2   0   0   2   0   0   0
 MK-2-14                0   2   0   2   2   0   0   0   0   0   2   2   0   2   0   0   0   2   0   2   2   0   2   2   0   2   0   0   0   2   2   0   2   0   0   2   2   2   0   2   2   0   0   0   2   0   0   2   2   2   0   2   2   2   0   0   0   0   2   2   2   2   2   0   2   0   0   2   0   0   0   2   0   2   0   0   2   2   2   2   2   2   2   2   2   0   0   0   2   2   2   0   0   0   2   0   0   2   0   2   0   2   0   0   2   2   2   2   2   0   2   0   0   0   2   0   2   2   0   2   0   0   2   0   0   2   0   2   0   0   0   0   0   0   0   0   0   0   0   2   2   2   0   0   0   0   2   2   2   0   0   2   0   2   2   2   2   0   0   0   2   0   0   2   0   0   0   0   0   0   0   2   0   0   0   2   0   2   2   0   0   2   0   2   0   2   2   0   2   2   2   2   2   2   0   0   2   0   0   0
 MK-2-15                0   2   2   2   2   0   0   0   0   0   2   2   0   2   0   0   2   2   2   2   2   0   2   2   0   2   2   0   0   2   2   0   2   0   0   2   2   2   2   2   2   0   0   0   2   0   0   2   2   2   2   0   2   2   0   0   0   0   2   2   2   2   2   0   2   0   0   2   0   0   0   2   0   2   0   0   2   2   2   2   2   2   2   2   2   0   0   0   2   2   2   0   0   0   2   0   0   2   0   0   0   2   0   0   2   2   0   2   2   0   2   0   0   2   2   2   2   2   2   2   0   0   2   0   0   2   0   2   0   0   0   0   0   0   0   0   0   0   0   2   2   2   0   0   0   0   2   2   2   0   0   2   0   2   2   2   0   0   0   0   2   0   0   2   0   0   0   0   0   0   2   2   0   0   2   0   0   2   2   0   0   2   0   2   0   2   2   0   2   2   2   2   2   2   0   0   2   0   0   0
 MK-2-16                0   0   2   2   2   0   2   0   0   0   2   2   0   2   0   0   0   2   2   2   0   0   2   2   0   2   2   0   0   2   2   0   2   0   0   0   0   2   2   2   2   0   0   0   2   0   2   2   2   2   2   0   2   2   0   0   0   0   2   2   2   2   0   0   2   0   0   2   0   2   0   2   0   2   0   0   2   2   0   2   2   2   2   2   2   0   0   0   0   2   2   0   0   0   0   0   0   2   0   0   0   2   0   0   2   2   0   2   2   0   2   0   0   2   2   2   2   2   0   2   2   0   2   2   2   2   0   2   0   0   0   2   0   0   0   0   0   0   0   2   2   2   0   0   0   0   0   2   2   0   0   2   0   2   2   2   0   2   0   0   2   0   0   2   0   0   0   0   0   2   2   2   0   0   2   0   0   2   2   0   0   2   0   2   0   2   2   0   2   2   2   2   2   2   0   0   2   0   0   0
 MK-3-1                 0   2   0   2   2   2   0   0   0   0   0   2   2   2   2   0   0   0   0   2   2   0   2   2   0   2   0   2   0   2   0   2   0   0   0   2   0   0   0   2   0   0   0   2   0   2   2   2   2   2   0   2   2   2   2   2   2   0   0   0   0   2   2   0   0   2   0   0   0   2   0   0   2   2   2   2   2   2   2   0   0   2   2   0   2   2   2   0   0   2   0   0   0   0   0   0   2   0   2   0   0   0   2   2   2   0   2   0   0   0   2   0   2   0   2   0   2   0   2   0   0   0   2   0   2   0   2   0   2   2   0   0   0   2   0   2   0   2   0   2   0   0   2   2   2   0   2   0   2   0   2   2   2   2   2   2   0   2   0   0   2   2   0   2   0   2   2   0   2   0   2   0   0   2   0   2   0   2   2   2   2   0   0   0   2   2   2   2   2   0   0   2   2   0   2   2   0   0   0   0
 MK-3-2                 0   2   0   2   0   0   0   0   0   0   0   2   2   2   2   0   0   0   0   2   2   2   0   2   0   2   0   2   0   2   2   2   2   0   0   2   0   0   0   2   0   0   0   0   0   2   2   2   2   2   0   2   2   2   2   2   2   0   0   0   0   2   0   0   0   2   0   0   0   2   0   0   0   2   2   2   2   2   2   0   0   2   2   0   2   2   2   0   0   0   0   0   0   0   2   0   2   0   2   0   0   0   2   2   2   0   2   0   0   2   2   0   2   0   2   0   2   0   2   0   0   0   2   0   2   0   2   0   2   0   0   0   2   2   0   2   0   2   0   2   0   0   2   2   2   0   2   0   2   0   2   2   2   2   2   2   0   2   0   0   2   2   0   2   0   2   2   0   2   0   2   0   0   2   0   2   0   2   2   2   2   0   0   0   2   2   2   2   2   0   0   2   2   0   2   2   2   0   0   2
 MK-3-3                 0   2   0   2   0   0   0   0   2   0   2   2   2   0   0   0   0   0   0   2   2   2   0   0   0   2   0   0   0   2   0   0   2   0   0   2   0   0   2   2   0   0   2   0   0   2   2   2   2   0   0   0   2   2   2   2   2   0   0   0   0   2   0   0   0   2   0   0   0   2   0   0   2   2   2   2   2   2   2   2   0   0   2   0   2   0   2   0   0   0   0   0   0   2   2   0   2   0   2   0   0   0   2   2   2   0   2   0   0   2   2   0   2   2   2   0   2   0   2   0   0   0   2   0   2   0   2   0   2   0   0   0   2   2   0   2   0   2   0   2   0   0   2   2   2   0   2   0   2   0   0   2   2   0   2   2   0   2   0   0   2   2   0   2   2   2   2   2   2   0   2   0   0   2   0   2   0   2   2   2   0   0   0   0   2   2   2   0   2   0   0   2   2   0   2   2   2   0   0   2
 MK-3-4                 0   0   0   0   0   0   0   0   2   0   2   2   2   0   0   0   2   0   0   2   2   2   2   0   0   2   0   0   0   2   0   0   2   0   2   2   0   0   0   2   0   0   2   0   2   2   2   0   2   0   0   0   2   2   2   2   2   2   0   0   0   2   0   0   0   0   0   0   0   2   0   0   2   0   2   2   2   2   0   2   0   2   2   2   2   2   0   0   0   0   0   0   2   2   2   2   2   0   2   0   0   0   2   2   2   0   2   0   0   2   2   0   2   2   2   0   2   0   2   0   0   0   2   0   2   0   2   0   2   0   0   0   2   2   0   0   0   2   0   0   0   2   2   0   2   0   2   0   2   0   0   2   2   2   2   2   0   2   0   0   0   2   0   2   2   2   2   2   2   0   2   2   0   2   0   2   2   2   2   2   0   0   0   2   0   2   2   0   2   0   0   2   2   2   2   2   2   2   0   0
 MK-3-5                 0   0   0   0   2   0   0   0   2   0   2   2   2   0   0   0   2   0   0   2   2   2   2   0   0   2   0   0   0   2   0   0   2   0   0   2   0   0   0   2   0   0   2   0   2   2   2   0   2   0   0   0   2   2   2   2   0   2   0   0   0   2   0   2   0   0   0   0   0   2   0   0   2   0   2   2   2   2   0   2   0   2   2   2   2   0   2   0   0   0   0   0   2   2   2   2   2   0   2   0   0   0   0   0   2   2   0   0   0   2   2   2   2   2   2   0   2   2   2   0   0   0   2   0   2   2   2   0   0   0   0   0   2   2   0   0   0   2   0   0   0   2   2   0   2   0   2   0   2   2   0   2   2   2   2   2   0   0   0   0   2   2   0   2   2   2   2   2   2   2   2   2   0   2   0   2   2   2   2   2   0   0   0   0   0   2   2   0   2   0   0   2   2   2   2   2   2   2   0   0
 MK-3-6                 0   0   2   0   2   0   0   0   2   0   2   2   0   0   0   0   2   0   0   0   2   2   2   0   0   2   0   0   0   2   0   0   2   0   0   2   0   0   0   2   0   0   2   0   2   2   2   2   2   0   0   0   2   2   2   2   0   2   0   0   0   2   0   2   0   0   0   0   0   2   0   0   2   0   2   2   2   2   0   2   0   2   2   2   2   0   2   0   0   0   0   0   2   2   2   2   2   0   2   0   0   0   0   0   2   2   0   0   0   2   2   2   0   2   2   2   2   2   2   2   0   0   2   0   2   2   2   0   0   0   0   0   0   2   2   0   0   2   0   0   0   2   2   0   2   0   2   0   2   2   0   2   2   2   2   2   2   2   0   0   2   2   0   2   2   2   0   2   2   2   2   2   0   2   0   2   2   2   2   2   0   0   0   0   0   2   2   2   2   0   0   2   2   0   0   2   0   2   0   0
 MK-3-7                 0   2   2   0   0   0   0   0   2   0   2   2   0   0   0   2   2   0   0   0   2   0   2   0   0   2   0   0   0   2   0   0   2   0   0   2   0   0   0   2   2   0   2   0   2   2   2   0   2   0   0   0   2   2   2   2   0   2   0   2   0   2   2   0   0   0   0   0   0   2   2   0   2   0   2   2   2   2   0   2   0   2   2   2   0   0   2   0   0   0   0   0   2   2   2   0   2   0   2   2   0   0   2   0   2   2   0   0   0   2   2   2   0   2   2   2   2   2   0   2   0   0   2   0   2   2   2   0   0   0   0   0   0   2   2   0   0   2   0   0   0   0   2   0   0   0   2   0   2   2   0   2   2   2   2   0   0   2   0   0   2   2   0   2   2   0   0   2   2   0   2   2   0   2   0   2   2   2   2   2   0   0   0   0   0   2   2   2   2   0   0   2   2   0   0   2   0   2   0   2
 MK-3-8                 0   2   2   0   0   0   0   0   2   0   2   2   0   0   0   2   0   0   0   0   0   0   2   0   0   2   0   0   0   2   0   0   2   0   0   2   0   2   0   2   2   0   2   0   2   2   2   0   2   0   0   0   2   2   2   2   0   2   0   2   0   2   2   0   0   0   0   0   0   2   0   0   2   0   2   2   2   2   0   2   0   2   0   2   0   0   2   2   0   0   0   0   0   2   2   0   2   0   2   2   0   0   2   0   2   2   2   0   0   2   2   0   0   2   2   2   2   2   0   0   2   0   0   0   2   2   2   2   0   0   0   0   0   2   0   0   0   2   0   0   0   0   2   0   0   0   2   0   0   2   0   2   2   2   0   0   0   2   0   0   2   2   0   2   2   2   0   2   2   0   2   2   0   0   2   2   2   2   2   0   0   0   0   0   0   2   0   2   2   0   0   2   2   0   0   2   0   2   0   2
 MK-3-9                 0   2   2   2   0   0   0   0   2   0   2   2   0   0   0   2   0   0   0   0   0   2   2   2   0   2   0   0   0   2   0   0   2   2   0   2   0   2   0   2   2   0   2   0   2   0   2   0   2   0   0   0   2   2   2   2   0   2   0   2   0   2   2   0   0   0   0   0   0   2   0   0   2   0   2   2   2   2   0   2   0   2   0   2   0   0   2   2   0   0   0   2   0   2   2   0   2   0   2   2   0   0   2   0   2   2   0   0   2   2   2   0   0   2   2   2   2   2   0   0   0   2   0   2   2   2   0   2   0   0   0   0   0   0   0   0   0   2   0   0   0   0   2   2   0   0   2   0   0   2   0   2   2   0   0   0   0   2   0   0   2   2   0   2   2   2   0   2   2   0   2   2   0   2   2   0   2   2   2   0   0   0   0   0   0   2   0   2   2   0   0   2   0   0   0   2   0   2   0   2
 MK-3-10                0   2   0   2   0   2   0   0   2   0   0   2   0   0   0   0   0   2   0   0   0   0   2   2   0   2   0   0   0   2   0   0   2   2   0   2   0   2   0   2   2   0   2   2   2   0   2   0   2   0   2   0   2   2   2   2   0   2   0   2   0   2   2   0   0   0   0   0   0   2   0   0   2   0   2   0   2   2   0   2   0   0   2   2   0   0   2   2   2   2   0   2   0   2   2   2   2   0   2   2   2   0   2   0   0   2   0   2   0   2   2   0   0   2   0   2   2   0   0   0   0   2   2   2   2   2   0   2   0   0   2   0   0   0   0   0   0   2   0   0   0   0   2   2   0   0   2   0   0   2   2   2   2   0   0   0   0   2   0   0   2   2   0   2   2   2   0   0   2   0   2   2   0   2   2   0   2   2   2   0   0   0   0   0   0   2   0   2   2   0   0   2   0   0   0   2   0   2   0   2
 MK-3-11                0   2   0   2   0   2   0   0   2   0   0   2   0   0   0   0   0   2   0   0   0   0   2   0   0   2   0   0   0   2   0   0   2   2   0   2   0   2   0   2   2   0   2   2   2   0   2   0   2   0   2   0   2   2   2   2   0   2   0   2   0   2   2   0   0   0   0   2   0   2   0   0   2   0   2   0   2   2   0   2   0   0   2   2   0   2   2   2   2   2   0   2   0   2   2   2   0   0   2   2   2   0   2   0   0   2   0   2   0   2   2   0   0   2   0   2   2   0   0   2   0   2   0   2   2   2   0   2   0   0   2   0   0   0   0   0   0   2   0   2   0   0   2   2   0   0   2   0   0   2   0   2   2   0   0   0   0   2   0   0   2   0   0   2   2   0   0   0   2   0   2   0   0   2   2   0   2   2   2   0   0   0   0   0   0   2   0   2   2   0   0   2   0   0   0   2   0   2   0   2
 MK-3-12                0   2   0   2   0   2   0   2   2   0   0   2   0   2   0   0   0   0   0   0   0   0   2   0   0   2   0   0   0   0   0   2   2   2   0   2   0   2   0   2   2   0   2   2   2   2   2   0   2   0   2   0   2   2   0   2   0   2   0   2   0   2   2   0   0   0   0   2   0   2   0   0   2   0   2   0   2   2   0   2   0   2   2   2   0   2   2   2   2   2   0   2   0   0   0   2   0   0   2   2   2   0   2   0   0   2   0   2   0   0   2   0   0   2   0   0   2   0   0   2   0   2   0   2   2   0   0   2   0   0   2   0   0   0   0   0   0   2   0   2   0   0   2   2   0   0   2   0   0   2   2   2   2   0   2   0   2   0   0   0   2   0   0   2   2   0   2   0   2   0   2   0   2   2   2   0   2   2   2   0   0   0   0   0   0   2   0   2   2   0   0   2   0   0   0   2   0   2   0   2
 MK-3-13                0   2   0   2   0   2   0   2   2   0   0   2   0   2   0   0   0   0   0   0   0   0   2   0   0   2   0   0   0   2   0   2   0   2   0   2   0   2   0   2   2   0   2   2   2   2   2   0   2   0   2   2   2   2   0   2   0   2   0   2   0   2   2   0   0   0   0   2   0   2   0   0   2   0   2   0   2   2   0   2   0   0   2   2   0   2   2   0   2   2   0   2   0   0   0   2   2   0   0   2   2   0   2   0   0   2   0   2   2   0   0   0   0   2   0   0   2   0   0   2   0   0   0   2   2   0   0   2   0   0   2   0   0   0   0   0   0   2   0   2   0   0   2   2   0   0   2   0   0   2   2   2   2   0   2   0   2   0   0   0   2   0   2   2   2   0   2   0   2   0   2   0   2   2   2   0   2   2   2   0   0   0   0   0   0   2   0   2   2   0   0   0   2   0   0   2   0   2   0   2
 MK-3-14                0   2   0   2   0   2   0   2   2   2   0   2   0   2   2   0   0   2   0   0   0   0   2   0   0   2   0   0   0   0   0   2   0   2   0   2   0   2   0   2   2   0   2   2   2   2   2   0   2   0   2   2   2   2   0   2   0   2   0   2   0   2   2   0   0   0   0   2   0   2   0   0   2   0   2   0   2   2   0   2   0   2   2   2   0   2   2   0   2   2   0   2   0   0   0   2   2   2   0   2   2   0   2   0   0   2   0   2   2   0   0   2   0   0   0   0   2   0   0   2   0   0   0   0   2   0   0   2   0   0   2   0   0   0   2   0   2   2   0   2   0   0   2   2   0   0   2   0   0   2   2   2   2   0   0   0   2   0   0   2   2   0   2   0   2   0   0   0   2   0   2   0   2   2   2   2   0   2   2   0   2   0   2   0   0   2   0   2   2   0   0   0   2   2   0   2   0   2   0   2
 MK-3-15                0   2   0   2   0   2   0   2   2   2   0   2   0   2   2   0   0   2   0   0   0   0   2   0   0   2   0   0   0   0   0   2   0   2   2   2   0   2   0   2   2   0   2   2   2   2   2   0   2   2   2   2   2   0   0   2   0   2   0   2   0   2   2   0   0   0   0   2   0   2   0   0   2   0   2   0   2   2   0   2   0   2   2   2   0   2   2   0   2   2   0   2   0   0   0   2   2   2   0   0   2   2   2   0   0   2   0   2   2   0   2   2   0   0   0   0   0   0   0   2   0   0   0   0   2   0   0   2   0   0   2   0   2   0   0   0   2   2   2   2   0   0   2   2   0   0   2   0   0   2   0   2   2   0   2   0   2   0   0   2   2   2   2   0   0   0   0   0   2   0   0   2   2   2   2   0   0   2   2   0   2   0   2   0   0   2   0   2   2   0   0   0   2   2   0   2   0   2   2   2
 MK-3-16                0   2   0   2   0   0   0   0   0   2   0   2   0   2   2   0   0   2   2   0   0   0   2   0   0   2   0   0   0   0   0   2   0   2   2   2   0   2   0   2   0   0   2   2   2   2   2   2   2   2   2   2   2   0   0   2   0   2   0   2   0   2   2   0   0   0   0   2   0   2   0   0   2   0   2   0   0   2   0   2   0   2   0   0   0   2   2   0   0   2   0   2   0   0   2   2   2   2   0   0   2   2   2   0   0   2   0   2   2   0   2   2   0   0   2   0   0   0   0   2   0   0   0   0   0   0   0   2   0   0   2   0   2   2   0   2   2   2   2   2   0   0   2   2   0   0   2   2   0   2   0   2   2   0   2   0   2   0   0   2   2   2   2   0   0   0   0   0   2   0   0   2   2   2   2   0   0   2   2   0   2   0   2   0   0   2   0   2   2   0   0   2   2   2   0   2   0   2   2   2
 MK-4-1                 0   0   2   2   0   2   2   0   0   0   2   2   0   0   2   2   0   0   2   0   0   0   2   0   0   2   2   2   2   0   2   2   0   2   2   2   2   2   0   0   0   0   0   2   0   0   0   2   0   2   0   2   0   0   0   0   2   0   0   2   2   2   2   2   0   2   2   2   2   2   0   2   0   0   0   0   0   0   2   0   2   0   2   2   2   0   2   0   0   0   0   2   0   2   2   2   2   2   0   2   2   2   0   0   0   2   0   0   0   0   2   2   2   0   2   2   0   2   0   2   0   0   0   2   2   2   2   0   0   0   0   2   0   0   2   2   0   0   2   2   0   2   2   0   2   0   0   0   0   0   2   2   2   2   0   0   2   2   0   2   0   0   0   0   2   0   0   0   2   2   0   0   0   0   0   2   0   0   2   0   2   2   2   2   0   0   2   0   0   0   0   0   2   2   0   0   0   2   0   0
 MK-4-2                 0   0   2   2   0   2   2   0   0   0   0   2   2   0   2   0   0   0   2   0   0   0   2   0   0   2   2   2   2   0   2   2   0   2   2   2   2   2   0   0   0   0   0   2   0   0   0   2   0   2   2   2   0   0   0   0   0   0   0   2   2   2   0   2   0   2   2   2   2   2   0   2   2   0   0   0   0   0   2   0   2   2   2   2   0   0   2   0   0   0   0   2   0   2   2   2   2   2   0   2   2   2   0   0   0   2   0   0   0   0   2   2   2   0   2   2   0   2   0   2   0   0   0   2   2   2   2   0   0   0   0   2   0   2   2   2   0   0   2   2   0   0   2   0   2   0   0   0   0   0   2   0   2   2   2   0   2   2   0   2   0   0   0   0   2   0   0   0   0   2   0   2   0   0   0   0   0   2   2   0   2   2   2   2   2   0   2   0   0   0   0   0   2   2   0   0   0   2   0   0
 MK-4-3                 0   2   0   2   0   2   2   0   0   2   0   2   2   0   2   2   0   0   2   0   0   2   2   0   0   2   2   2   2   0   0   2   0   2   2   2   2   2   0   2   0   0   0   2   0   0   0   2   0   2   2   2   0   0   0   2   0   0   2   2   2   2   0   2   0   2   2   2   2   2   0   2   2   0   0   0   0   0   2   0   2   2   2   2   0   0   0   0   0   0   0   2   0   2   2   2   2   2   0   2   2   2   0   2   2   2   2   0   0   0   2   2   2   0   0   2   2   2   0   2   0   0   0   2   2   2   2   0   0   0   0   2   0   2   2   2   0   0   0   2   0   0   2   0   2   0   0   0   0   0   2   0   0   2   2   0   2   2   0   2   0   0   0   0   2   0   0   2   0   2   0   0   0   0   0   0   0   2   2   0   0   2   2   2   2   2   0   0   0   2   0   0   2   2   2   0   0   2   0   0
 MK-4-4                 0   2   0   2   0   2   2   0   2   2   0   2   2   0   2   2   0   0   2   0   0   2   2   0   0   2   2   2   2   0   0   0   0   2   2   2   2   2   0   2   2   0   0   2   0   0   0   2   0   2   2   2   0   0   0   2   0   0   2   2   2   2   0   2   0   0   2   2   2   2   0   2   2   0   0   2   0   0   2   0   2   2   2   2   0   0   0   0   0   2   0   2   0   2   2   2   2   2   0   2   2   2   0   2   2   2   2   0   0   0   2   2   2   0   0   2   2   2   0   2   0   0   0   0   2   2   2   0   0   0   0   2   0   2   2   2   0   0   0   2   0   0   2   0   2   2   0   0   0   0   2   0   0   2   2   0   2   2   0   2   0   0   0   2   2   0   0   2   0   2   0   0   2   0   0   0   0   2   2   0   0   2   2   2   0   2   0   0   0   2   0   0   2   2   2   0   0   2   0   0
 MK-4-5                 0   2   0   2   2   2   2   0   2   2   2   2   2   0   2   0   0   0   2   0   0   2   2   2   0   2   2   2   2   0   0   0   2   2   2   0   2   2   0   2   2   0   0   2   0   0   0   2   0   2   2   2   0   0   0   2   2   0   2   2   2   2   0   2   0   0   2   2   0   2   0   2   2   0   0   0   0   0   2   0   2   2   2   2   0   0   0   0   0   2   0   2   0   2   2   2   2   2   0   2   0   2   0   2   2   2   2   0   0   0   2   0   2   2   0   2   2   2   0   2   0   0   0   0   0   2   2   0   0   0   0   2   0   2   2   2   0   0   0   0   0   0   2   0   2   2   0   0   0   2   2   0   2   2   2   0   2   2   0   2   0   0   0   2   0   0   0   2   0   2   0   0   2   0   0   0   0   2   2   0   0   2   2   2   0   2   0   0   0   2   0   0   2   2   2   0   0   2   0   0
 MK-4-6                 0   2   0   2   0   2   2   0   2   2   2   2   2   0   2   0   0   0   0   0   0   2   2   2   0   2   2   2   2   0   0   0   0   2   2   2   2   2   0   2   2   0   0   2   0   0   0   0   0   2   2   2   0   0   0   2   2   2   2   2   2   2   0   2   0   0   2   0   0   2   0   2   0   0   0   0   0   0   2   0   2   2   0   2   0   0   0   0   0   2   0   2   0   2   2   2   2   2   0   2   0   2   0   2   2   2   2   0   0   0   0   0   2   2   0   2   2   2   0   2   0   0   0   0   0   0   2   0   0   2   2   2   2   2   0   0   0   0   0   0   0   0   2   0   0   0   0   0   2   2   2   2   0   2   2   2   2   2   0   0   0   0   0   2   0   0   0   2   0   2   2   0   2   0   0   0   2   2   2   0   0   2   2   2   0   2   2   0   0   0   2   0   2   2   2   0   0   2   0   0
 MK-4-7                 0   2   0   2   0   2   2   2   2   2   2   2   0   0   2   0   0   0   0   2   0   2   2   2   0   2   0   2   2   0   0   0   0   2   0   2   2   2   0   2   2   0   0   0   0   0   0   0   0   2   2   2   0   0   2   2   2   2   2   2   2   2   0   2   0   0   2   0   0   2   0   2   0   0   0   0   0   0   2   0   2   2   0   2   0   0   0   2   0   2   0   2   0   2   2   2   2   2   0   2   0   2   0   2   2   0   2   0   0   0   0   0   2   2   0   2   2   2   0   2   0   0   0   2   0   0   2   0   0   2   2   2   2   2   2   0   0   0   0   0   0   0   2   0   0   0   0   0   2   0   0   0   0   2   2   2   2   2   0   0   0   0   0   2   0   0   0   2   0   2   2   0   2   0   0   0   2   2   2   0   0   0   2   2   0   2   2   0   0   2   2   0   2   2   2   0   0   0   2   2
 MK-4-8                 0   0   0   2   0   0   2   2   0   2   2   2   0   0   2   0   0   2   0   2   0   2   2   2   0   2   0   2   2   2   0   2   0   2   0   2   0   0   0   2   2   0   0   0   0   0   0   0   0   2   2   0   0   0   2   2   2   0   2   2   2   2   0   2   2   0   2   0   0   2   0   2   0   0   0   0   0   0   2   0   2   2   0   0   0   0   0   2   0   2   0   2   2   2   2   2   2   2   0   2   2   2   0   2   2   0   2   0   0   0   0   0   2   2   0   2   2   2   0   0   0   0   0   2   2   2   2   0   0   2   2   0   2   2   2   0   0   0   0   0   0   0   2   2   0   0   0   0   2   0   0   0   0   2   2   2   2   2   0   0   0   0   0   0   0   0   0   2   0   2   2   0   2   0   0   0   2   2   2   0   0   0   2   2   0   2   2   0   0   0   0   0   2   2   2   0   0   0   2   2
 MK-4-9                 0   2   0   2   0   0   2   2   0   2   2   0   0   0   2   0   0   2   0   2   0   2   2   2   0   2   0   2   2   2   0   0   0   2   2   2   0   0   0   2   2   0   0   2   2   0   2   0   2   2   2   0   0   0   2   2   2   0   2   2   2   2   0   2   2   0   2   0   0   2   0   2   0   0   0   2   2   0   2   0   2   2   0   0   0   0   0   2   0   2   0   2   2   2   2   2   2   2   2   0   2   2   0   0   2   0   2   0   0   0   0   0   2   2   0   2   2   2   0   0   0   0   0   2   2   2   2   0   0   2   2   0   2   2   2   0   0   0   0   0   0   0   2   2   0   0   0   0   2   0   0   0   0   2   2   0   2   2   0   0   0   0   2   0   0   0   0   2   0   2   2   0   2   0   2   2   2   2   2   2   0   0   2   2   2   2   2   0   0   0   0   0   2   2   2   0   0   0   2   2
 MK-4-10                0   2   0   2   0   0   2   2   0   2   2   0   0   0   2   0   0   2   0   2   0   2   2   2   0   2   0   2   2   2   0   2   0   2   2   2   0   0   0   2   2   0   0   2   2   0   2   0   2   2   2   0   0   0   2   2   2   0   2   2   2   2   0   2   2   0   2   0   0   2   0   2   0   0   0   2   2   0   2   0   2   2   0   2   0   2   0   2   2   2   2   2   2   2   2   2   2   0   2   0   2   2   0   0   2   0   2   0   0   0   2   0   2   2   0   2   2   2   0   0   0   0   0   0   0   2   2   0   0   2   2   0   2   2   2   0   0   0   0   0   0   0   2   2   0   0   0   0   2   0   0   0   0   2   2   0   2   2   0   0   0   0   0   0   0   0   0   0   0   2   2   0   2   0   2   2   2   2   2   2   0   0   0   2   2   2   2   0   0   0   0   0   2   2   2   0   0   0   2   2
 MK-4-11                0   2   0   0   0   0   2   2   0   2   0   2   0   0   2   0   0   2   0   2   0   2   2   2   0   2   0   2   2   2   0   2   0   2   2   2   0   0   0   0   2   0   0   0   2   0   2   0   2   2   2   0   0   0   2   2   2   0   2   2   2   2   0   2   2   0   2   2   0   2   0   2   2   0   0   2   0   0   2   0   2   2   0   2   2   2   0   2   2   2   2   2   0   2   2   2   2   0   2   0   2   2   0   0   2   0   2   0   0   0   2   0   2   2   0   2   2   2   0   0   0   0   0   0   0   2   2   0   0   2   2   0   2   0   2   2   0   0   0   0   0   0   2   2   0   0   2   2   2   0   0   0   0   2   2   0   2   2   0   0   0   0   0   0   0   0   0   0   0   2   2   0   2   0   0   0   2   2   2   2   0   0   0   2   2   2   2   0   0   0   0   0   2   2   2   0   0   0   2   2
 MK-4-12                0   2   0   0   0   0   2   0   0   2   0   2   2   0   2   0   2   2   0   2   0   2   2   2   0   2   0   0   2   2   0   2   0   2   2   2   0   0   0   0   2   0   0   0   2   0   0   0   2   2   2   0   0   0   2   2   2   0   2   2   0   2   0   2   2   0   2   2   0   2   0   2   2   0   0   2   0   0   2   0   2   2   0   2   2   2   0   2   2   2   2   2   0   2   0   2   2   0   2   0   2   2   0   0   2   0   2   0   0   0   2   0   2   2   2   2   2   2   0   0   0   0   0   0   0   2   2   0   0   2   0   0   2   0   2   2   0   0   0   0   0   0   2   2   0   0   2   2   2   0   0   0   0   0   2   0   2   2   0   0   2   0   0   2   0   0   0   0   0   2   2   0   2   0   0   0   2   2   2   2   0   0   0   2   2   2   2   0   0   0   0   0   0   2   0   0   0   0   0   2
 MK-4-13                0   2   0   0   0   0   2   0   0   2   0   2   0   0   2   0   2   2   0   2   0   2   2   2   2   2   0   0   2   2   0   2   0   2   2   2   0   2   2   0   2   0   0   0   2   0   0   0   2   2   2   0   0   0   2   0   2   0   2   0   0   2   0   2   2   0   2   2   0   2   0   0   2   2   0   2   0   2   2   0   2   0   0   2   2   2   0   0   0   2   2   2   0   2   0   2   2   0   2   0   2   2   0   0   2   0   2   0   0   0   0   0   2   2   2   2   2   2   0   0   0   0   0   0   0   2   2   0   0   0   0   2   0   0   2   2   0   0   0   0   0   0   2   2   0   0   2   2   0   0   0   0   0   0   0   0   2   2   0   0   2   0   0   2   0   0   0   0   0   2   2   2   2   0   0   0   2   2   2   2   0   0   0   2   2   0   2   0   0   0   0   0   0   2   0   0   0   0   2   2
 MK-4-14                0   2   2   0   0   0   2   0   0   2   0   2   0   0   2   0   2   2   0   2   0   2   2   0   2   2   0   0   2   2   0   2   0   2   2   2   0   2   2   0   0   0   0   2   2   0   2   0   2   2   2   0   0   0   2   0   0   0   2   0   0   2   0   0   2   0   2   2   0   2   0   0   0   2   0   2   0   2   2   0   0   0   0   0   0   2   0   0   0   2   0   2   0   2   0   2   2   0   0   0   2   2   0   0   2   0   2   0   0   2   0   0   2   2   2   2   2   2   0   0   0   0   0   0   0   2   2   0   0   0   0   2   0   0   2   2   0   0   0   0   0   0   2   2   0   0   2   2   0   0   0   0   0   0   0   0   0   2   2   0   2   0   0   2   0   0   2   0   0   2   2   2   2   0   0   0   2   2   2   2   0   2   0   2   2   0   2   0   0   0   0   0   0   2   0   0   0   0   2   2
 MK-4-15                0   2   2   0   0   0   2   0   0   2   0   2   0   0   2   0   2   2   0   2   0   2   2   0   2   2   0   0   2   2   0   2   0   2   2   2   0   2   2   0   0   0   0   0   2   0   2   0   2   2   2   0   0   0   2   0   0   0   2   0   0   2   0   0   2   0   2   2   0   2   0   0   0   2   2   2   0   2   2   0   0   0   2   0   0   2   0   0   0   2   0   2   0   2   0   2   2   0   0   0   2   2   0   0   2   0   2   0   0   2   0   0   0   2   2   2   2   2   0   0   0   0   0   0   0   2   2   0   0   0   0   2   0   0   2   2   0   0   0   0   0   0   2   2   0   0   2   2   0   0   2   0   0   0   0   0   0   2   2   0   2   2   0   2   0   0   2   0   0   2   2   2   2   0   0   0   2   2   2   0   0   2   0   2   2   2   2   2   0   0   0   0   0   2   0   0   0   0   2   2
 MK-4-16                0   2   2   0   0   2   2   0   0   2   0   2   0   0   2   0   2   2   0   2   0   0   0   0   0   2   0   2   2   2   0   2   0   2   0   2   0   2   2   2   0   0   0   0   2   0   2   0   0   2   2   0   0   0   2   0   0   0   2   0   0   2   0   0   2   0   2   2   0   0   0   0   0   2   0   2   0   2   2   2   0   0   2   0   0   2   0   2   0   2   0   2   0   2   0   2   2   0   2   0   2   0   2   0   2   0   2   0   0   2   0   0   0   2   2   2   2   2   0   0   0   2   0   0   0   2   2   0   0   0   2   2   0   0   2   0   0   2   0   0   0   0   2   2   0   0   2   2   0   0   2   0   2   0   0   0   0   0   0   0   2   2   0   2   0   0   2   0   0   2   2   2   2   0   0   0   2   2   0   0   0   2   0   2   2   2   2   2   0   2   0   0   0   2   0   0   0   0   2   2
 MK-5-1                 0   0   0   0   0   2   0   0   2   0   0   0   2   0   2   0   2   0   0   0   0   2   0   2   0   2   2   0   0   0   0   0   2   0   2   0   0   0   0   0   2   2   2   2   0   2   2   2   0   2   0   2   2   0   0   0   0   2   0   0   0   0   0   2   2   2   2   0   2   2   0   2   2   0   0   2   2   2   2   0   2   0   2   2   2   0   2   0   0   2   0   0   0   0   2   2   0   0   0   2   2   2   0   2   0   0   0   2   2   2   0   2   0   2   0   2   0   2   0   2   0   0   0   2   2   0   2   0   2   2   0   0   2   2   2   0   0   0   2   2   0   2   2   2   0   2   0   2   0   0   0   0   0   0   0   2   0   2   2   2   2   0   2   2   0   2   0   2   2   0   0   2   0   2   0   0   2   0   2   0   0   2   2   2   0   0   2   2   2   0   2   2   0   2   2   2   2   0   0   0
 MK-5-2                 0   0   0   0   0   2   0   0   2   2   0   0   0   0   0   0   2   2   0   0   0   2   0   2   0   2   2   0   0   0   0   0   2   0   2   0   0   0   0   0   2   2   2   2   0   2   2   2   0   2   2   2   0   0   0   0   0   0   0   0   0   0   0   2   2   2   2   0   2   2   0   2   0   0   0   2   2   2   2   0   2   2   0   2   2   0   2   0   0   0   0   0   0   0   2   2   0   0   0   0   2   2   0   2   0   0   0   2   2   2   0   0   0   2   2   2   0   2   0   2   0   0   0   2   2   0   2   0   2   2   0   0   2   2   2   0   0   0   2   2   0   2   2   2   0   2   0   2   0   0   0   0   0   0   0   2   0   2   2   2   0   0   2   2   0   2   0   2   2   0   0   2   0   2   0   0   0   0   2   0   0   2   0   2   0   0   2   0   2   0   0   2   0   2   2   2   2   0   0   0
 MK-5-3                 0   0   0   2   0   2   2   0   2   2   0   0   0   0   0   0   2   2   0   0   0   2   0   2   0   0   2   0   0   0   0   0   2   0   2   0   0   0   0   0   2   2   2   0   0   2   2   2   0   2   0   2   0   0   0   0   0   0   0   0   0   0   2   2   2   2   2   0   2   2   0   2   0   0   0   0   2   2   2   0   2   2   0   2   2   0   2   0   0   0   0   0   0   0   2   2   0   0   0   0   2   2   0   2   0   2   0   2   2   2   0   0   0   2   2   2   0   2   0   2   0   0   0   2   2   0   2   0   2   2   0   0   2   0   2   0   0   2   0   2   0   2   2   2   0   2   0   2   0   0   2   2   0   0   0   2   0   2   2   2   0   0   2   2   0   2   0   2   2   0   0   2   0   2   0   0   0   0   2   0   0   2   0   2   0   0   2   0   2   0   0   2   0   2   2   2   2   0   0   0
 MK-5-4                 0   0   0   0   0   2   2   0   0   2   0   0   0   0   0   0   2   2   0   0   0   2   0   2   0   0   2   0   0   0   0   0   2   0   2   0   2   0   0   0   2   2   2   0   0   2   2   2   0   2   0   2   0   0   0   0   0   0   0   0   0   0   2   2   2   2   2   0   2   2   0   2   0   0   0   2   2   2   2   0   2   2   0   2   0   0   2   0   0   0   0   0   0   0   2   2   0   0   0   0   2   2   0   2   0   2   0   2   2   2   0   0   0   2   2   2   0   2   0   2   0   0   2   2   2   0   2   0   2   2   0   0   2   0   2   0   0   2   0   2   0   0   2   2   0   2   0   2   0   0   2   2   0   0   0   2   0   2   2   2   0   0   2   2   0   2   0   2   2   0   0   2   0   2   0   0   0   0   2   2   0   2   0   2   0   0   2   0   2   0   0   2   0   2   2   2   2   0   0   2
 MK-5-5                 0   0   0   0   0   2   2   2   0   2   0   0   0   0   0   0   2   2   0   0   0   2   2   2   2   0   2   0   0   0   0   0   2   0   2   2   2   0   0   0   2   2   2   0   0   2   2   2   0   0   0   2   0   0   0   0   2   2   0   0   0   0   2   2   2   2   2   0   2   2   2   2   0   2   0   2   2   2   2   0   0   2   0   0   0   0   2   0   0   2   0   0   0   0   2   2   2   0   0   0   2   2   0   2   0   2   0   2   2   2   0   0   0   0   2   2   0   2   0   2   0   0   2   2   2   0   2   0   0   2   0   0   2   0   2   0   0   2   0   2   0   0   2   2   0   2   0   0   0   0   2   2   0   0   0   2   0   2   2   2   0   0   2   2   0   2   0   2   2   0   0   2   0   2   0   0   0   0   2   0   0   2   0   2   0   0   0   2   2   0   0   2   0   2   2   0   2   0   0   2
 MK-5-6                 0   2   0   2   0   2   2   2   0   2   0   2   0   0   0   0   2   2   0   0   0   2   2   2   2   0   2   0   0   0   0   0   0   0   2   2   2   0   2   0   2   2   2   0   0   0   2   2   2   0   0   2   2   0   0   0   2   0   2   0   0   0   0   2   2   2   2   2   2   2   2   0   2   0   0   2   2   2   2   0   0   2   0   0   0   0   2   0   0   2   0   0   0   0   0   2   2   0   0   0   2   2   0   2   0   2   0   2   2   2   0   0   0   0   2   2   0   2   0   2   0   0   2   2   0   0   2   0   0   2   0   0   2   0   2   0   2   2   2   2   0   0   2   2   0   2   0   0   0   0   2   2   0   0   0   2   0   2   2   2   2   0   2   2   0   0   0   2   2   0   0   2   0   2   0   0   0   0   2   2   2   2   0   2   0   0   0   0   2   0   0   2   0   2   2   0   2   0   0   2
 MK-5-7                 2   2   0   2   0   2   2   2   0   2   0   2   0   2   2   0   2   2   0   0   0   2   2   0   2   0   2   0   0   0   0   0   0   0   2   2   2   0   2   0   2   2   2   0   0   0   2   2   2   0   0   0   2   0   0   0   2   0   0   0   0   0   0   0   2   2   2   2   2   0   2   0   2   0   0   2   2   2   2   2   0   2   0   0   0   0   2   0   0   2   0   0   0   0   0   2   2   0   0   0   2   2   0   2   0   2   2   2   2   2   0   0   0   2   2   2   0   2   0   2   0   0   2   2   0   0   2   0   0   2   0   2   2   0   2   2   2   2   2   2   0   2   2   2   0   2   0   0   0   0   2   0   0   0   0   2   0   2   2   2   2   0   2   0   0   0   0   2   0   0   0   0   0   2   2   0   0   2   2   2   2   2   0   2   0   0   0   2   2   2   0   2   0   2   0   0   2   0   2   2
 MK-5-8                 2   2   0   2   0   2   2   2   0   2   0   2   0   2   2   0   2   2   0   0   0   2   2   0   2   0   0   2   0   0   0   0   0   0   2   0   2   0   2   0   0   2   2   0   0   0   2   2   2   0   2   0   2   0   0   0   2   0   0   0   0   0   0   0   2   2   2   2   2   0   2   0   2   0   0   2   2   2   2   2   0   2   0   0   2   2   2   0   0   2   0   0   0   0   0   2   2   0   0   0   2   2   0   2   2   2   2   2   2   2   0   0   2   2   2   2   0   2   0   2   0   0   2   2   2   0   2   0   0   2   0   2   2   0   0   2   2   2   0   2   0   2   2   2   2   2   0   0   0   0   2   0   0   0   0   0   0   0   2   2   2   0   2   2   0   0   0   2   2   0   2   0   2   2   2   0   0   2   2   2   2   2   0   2   0   0   0   2   2   2   0   2   0   2   0   0   0   0   2   2
 MK-5-9                 2   2   0   2   0   2   2   0   0   2   0   2   0   2   2   0   0   2   0   0   0   2   2   0   2   0   0   2   0   0   0   0   0   0   2   0   2   0   2   0   0   2   2   0   0   0   2   2   2   0   2   0   2   0   0   2   2   0   0   0   0   0   0   0   2   2   2   2   2   0   2   0   2   0   0   0   2   2   2   2   0   2   0   0   2   2   2   0   0   2   2   0   2   0   0   2   2   0   0   0   2   2   0   2   2   2   2   0   2   2   0   0   2   2   2   2   2   2   0   0   0   0   2   2   2   0   2   0   0   2   0   2   2   0   2   2   2   2   0   2   0   2   2   2   2   2   0   0   0   0   2   0   0   2   0   0   2   0   2   2   2   0   2   0   0   0   0   2   2   0   2   2   2   2   2   0   0   2   2   0   2   2   0   2   0   0   0   2   2   0   0   2   0   2   2   0   0   0   2   0
 MK-5-10                2   2   0   2   0   2   2   0   0   0   0   2   0   2   2   0   0   2   0   0   0   2   2   0   2   0   0   2   0   0   0   0   2   0   2   0   2   0   2   0   0   2   2   0   0   0   2   2   2   0   2   0   2   0   0   2   2   0   0   0   0   0   0   0   2   2   2   2   2   0   2   0   2   0   0   0   2   2   2   2   0   2   0   0   2   2   2   0   0   2   0   0   2   0   0   2   2   0   0   0   2   2   0   2   2   2   2   2   2   2   0   0   2   0   2   2   2   2   0   0   0   0   2   2   2   0   0   0   0   2   0   2   0   0   2   2   2   2   0   2   0   2   2   2   2   2   0   2   0   0   0   0   0   2   0   0   2   0   2   2   2   0   2   2   0   2   0   0   0   0   2   2   2   2   2   0   0   2   2   0   2   2   0   2   2   0   0   2   0   0   0   2   0   2   2   2   0   0   2   0
 MK-5-11                2   2   0   2   2   0   0   0   0   0   0   2   0   2   2   0   0   2   2   0   0   2   2   0   2   0   0   2   0   0   0   0   2   2   2   0   2   0   2   0   0   0   0   0   0   0   2   2   2   0   2   0   2   0   0   2   2   0   0   0   0   0   0   0   2   2   2   2   2   0   2   0   2   0   0   0   2   2   2   2   0   2   0   0   2   2   2   0   2   0   0   0   2   0   0   2   2   2   0   0   2   2   0   2   2   0   2   2   2   2   0   0   2   0   2   2   0   2   0   0   0   0   2   2   2   0   0   0   0   2   0   2   0   2   0   2   2   2   0   2   2   2   0   2   2   2   0   2   0   0   0   0   0   2   0   0   2   0   2   2   2   0   2   2   0   2   0   0   0   0   2   2   2   2   2   0   0   2   2   0   2   0   0   2   2   2   0   0   0   0   0   2   0   2   2   2   0   0   2   0
 MK-5-12                2   2   0   2   0   0   2   0   2   0   0   2   0   2   2   0   0   2   2   0   0   2   2   0   2   0   0   2   0   0   0   0   2   2   2   0   2   0   2   0   2   0   0   0   0   0   2   2   2   2   2   0   0   2   0   2   2   0   0   0   0   0   0   0   2   2   2   2   0   0   0   0   0   0   0   2   2   2   2   0   0   2   0   0   2   2   2   0   2   0   0   0   2   2   0   2   2   2   0   0   2   2   0   2   2   0   2   2   2   2   0   0   0   0   2   2   0   2   2   2   0   0   0   2   2   2   0   0   0   2   0   2   0   2   0   2   0   2   0   2   2   2   0   2   2   2   0   2   0   0   0   0   0   2   2   0   2   0   2   2   2   0   2   2   0   2   0   0   0   0   2   2   2   2   2   0   2   2   2   0   2   2   0   2   2   2   2   0   0   0   0   2   0   2   2   2   0   0   2   0
 MK-5-13                2   2   0   2   0   0   2   0   0   0   0   2   0   2   2   0   0   2   2   0   0   2   2   0   2   0   0   2   0   2   0   2   2   2   2   0   2   0   2   0   2   0   2   0   0   0   2   2   2   2   2   2   0   2   2   2   0   0   0   0   2   0   0   0   2   2   2   2   0   0   0   0   0   0   0   0   2   2   0   0   0   2   0   0   2   2   2   0   0   0   2   0   2   2   0   2   2   2   0   0   2   2   0   2   2   0   2   2   2   2   0   0   2   0   2   2   0   2   2   2   0   0   0   2   0   2   0   0   0   2   0   2   0   2   0   2   0   2   2   2   2   2   2   2   2   2   0   2   0   0   0   0   0   2   2   0   2   0   2   2   2   0   2   2   0   0   0   0   0   0   2   2   2   2   2   2   2   2   0   0   2   2   0   2   2   2   2   0   0   0   2   2   0   2   2   2   0   0   2   0
 MK-5-14                2   2   0   2   0   0   2   2   0   0   0   2   0   2   2   0   0   2   2   0   0   2   2   0   2   0   0   2   0   2   0   2   2   0   2   0   2   0   2   0   2   0   2   0   0   0   2   2   2   2   0   2   0   2   2   0   0   0   0   2   0   0   0   0   0   2   2   2   0   0   0   0   0   0   0   0   2   2   0   0   2   2   0   0   2   2   0   0   0   0   0   0   0   2   0   2   0   2   0   2   2   2   0   2   2   0   2   2   2   2   0   0   2   0   2   2   0   2   2   2   0   0   0   0   0   2   0   0   0   2   0   2   0   2   2   2   2   2   2   0   2   2   2   2   2   2   0   2   0   0   0   0   2   2   2   0   2   0   2   2   2   0   2   2   0   0   0   0   0   0   2   2   2   2   2   2   2   0   0   0   2   2   0   2   2   2   2   0   0   0   2   2   2   2   2   2   0   0   2   0
 MK-5-15                2   2   0   2   2   0   2   2   0   2   0   2   0   2   2   0   0   2   2   0   0   0   2   0   2   0   0   2   0   2   0   0   2   0   2   0   2   0   2   2   2   0   2   0   0   0   2   2   2   2   0   2   0   0   2   0   0   0   2   2   0   0   0   2   0   2   2   2   0   0   0   2   0   0   0   2   2   2   0   0   2   2   0   0   2   2   0   0   0   0   2   0   0   2   0   2   0   2   0   2   2   2   0   2   2   0   2   2   2   2   0   2   2   0   2   2   2   0   2   2   0   0   0   0   0   0   0   2   0   2   0   2   0   2   2   2   0   2   2   0   2   2   2   2   2   2   0   2   0   0   0   0   2   2   2   0   2   0   2   2   2   0   2   2   0   0   0   0   2   0   2   2   2   2   2   2   2   0   2   0   2   2   0   2   2   2   2   0   0   0   2   2   2   0   2   2   0   0   2   0
 MK-5-16                2   2   0   2   2   0   2   2   0   2   0   0   0   2   2   0   0   2   2   0   0   0   2   2   2   0   2   2   0   2   0   0   2   0   2   0   2   0   2   2   2   0   2   0   0   2   2   2   2   2   0   2   0   0   2   0   0   0   2   0   0   0   0   2   0   2   2   2   0   0   0   2   0   0   0   2   2   2   0   0   2   2   0   0   2   2   0   0   2   0   2   0   0   2   0   2   0   2   0   2   2   2   0   2   0   0   2   2   2   0   0   2   2   0   2   0   2   0   2   2   0   0   0   0   0   0   0   2   0   2   0   2   0   0   2   2   0   2   2   2   2   2   2   2   2   2   0   2   0   0   0   0   2   2   2   0   2   0   2   2   2   0   2   2   0   0   0   0   0   0   2   2   2   2   2   0   2   0   2   2   2   2   0   2   2   2   2   0   0   0   2   2   2   0   2   0   0   0   2   0
 MK-6-1                 0   0   0   2   0   0   0   0   2   2   2   0   2   0   0   2   2   2   0   2   0   2   0   2   0   2   2   0   2   0   2   0   2   0   2   2   0   0   2   2   2   2   0   2   2   2   0   0   0   0   0   0   2   2   0   2   2   0   2   0   0   0   2   0   0   0   2   0   0   0   0   2   2   0   0   2   0   2   2   0   0   2   0   2   2   0   0   2   2   0   0   2   2   0   0   2   0   2   2   0   0   0   2   2   2   0   2   2   0   2   0   2   0   0   2   0   2   0   0   0   0   2   2   0   0   2   0   0   0   0   2   0   0   2   2   2   2   0   0   2   2   2   0   2   2   2   0   2   0   2   2   2   0   2   0   0   0   2   2   0   2   2   0   2   0   2   0   0   2   2   0   2   0   2   2   0   0   2   2   2   2   0   0   0   2   2   2   0   2   0   0   0   0   0   2   2   0   2   0   0
 MK-6-2                 0   0   0   2   0   0   0   0   2   2   2   0   2   0   0   2   2   2   0   2   0   2   0   2   0   2   2   0   2   0   0   0   2   0   2   2   0   0   2   2   2   2   0   2   2   2   0   0   0   2   0   0   2   2   0   2   2   0   2   0   0   0   2   0   0   0   2   0   0   0   0   0   2   0   2   2   0   2   2   0   0   2   0   2   2   0   0   2   2   0   0   2   2   0   0   2   0   0   2   0   0   0   2   2   2   0   2   2   0   2   0   2   0   0   2   0   2   0   0   0   0   2   2   0   0   2   0   0   2   0   2   0   0   2   2   2   2   0   0   2   2   2   0   2   2   2   0   2   0   2   2   2   0   2   0   0   0   2   2   2   2   2   0   2   2   2   0   0   2   2   0   2   0   2   2   2   0   2   2   2   0   0   0   0   2   0   2   0   2   0   0   0   0   0   2   2   0   2   0   0
 MK-6-3                 0   0   0   2   0   0   0   0   0   2   2   0   0   0   0   2   2   2   0   2   0   2   0   2   2   2   2   0   2   2   0   2   2   0   2   2   2   0   2   2   2   2   0   2   2   2   2   0   0   2   0   0   2   2   0   2   0   0   2   0   0   0   2   0   0   0   2   0   2   0   0   0   2   0   2   2   0   2   2   0   0   2   0   0   2   0   0   2   0   0   0   2   2   2   0   2   0   0   2   0   0   0   2   2   2   0   2   0   0   2   0   0   0   0   2   0   2   0   0   2   0   2   2   2   0   2   0   2   2   0   2   0   0   2   2   2   0   0   0   2   2   2   0   2   2   2   0   2   0   2   0   2   0   2   0   0   0   2   2   2   2   2   0   2   2   2   0   2   2   2   0   2   2   2   2   2   0   2   2   2   2   0   0   0   2   0   0   0   2   0   0   0   0   0   0   2   0   2   0   0
 MK-6-4                 0   0   0   0   2   2   0   0   0   2   0   0   2   0   2   2   2   2   2   2   0   2   0   2   2   2   2   2   2   0   0   2   2   0   2   2   2   0   2   0   2   0   2   2   2   2   0   2   0   2   0   0   2   0   0   2   0   0   2   0   2   0   2   0   0   0   2   0   2   0   0   0   0   0   2   2   0   2   2   0   0   2   0   0   2   0   0   2   0   0   0   2   2   0   0   2   2   0   2   0   0   0   2   2   2   0   2   0   0   2   0   0   0   0   2   0   2   0   0   2   0   2   2   2   2   2   0   2   2   0   2   0   2   2   2   0   0   2   0   2   2   2   0   2   0   2   0   2   0   2   0   2   0   2   0   0   0   2   2   2   2   2   0   2   2   2   0   2   2   2   0   2   0   2   2   2   0   2   0   2   2   0   0   0   2   0   0   0   2   0   0   2   0   0   0   2   0   2   0   0
 MK-6-5                 0   0   0   0   2   0   0   0   0   2   0   2   2   0   2   0   2   2   2   2   0   2   0   2   2   2   2   2   2   2   0   2   2   0   2   2   2   0   2   2   2   0   2   2   2   2   2   2   0   2   0   0   2   2   0   2   0   0   2   0   0   0   2   0   0   0   2   0   2   0   0   0   0   0   2   2   2   2   2   0   0   0   0   0   2   0   0   2   0   0   0   2   2   0   0   2   2   0   2   2   2   0   0   2   2   0   2   0   0   2   0   0   0   0   2   0   2   0   0   2   0   2   2   2   2   2   0   2   0   0   2   0   2   2   2   2   2   2   0   2   2   2   0   2   2   2   0   2   0   2   0   2   0   2   0   0   0   2   2   2   2   2   0   2   2   2   0   2   2   2   2   2   0   2   2   2   2   2   0   2   2   0   0   2   2   0   0   0   2   0   0   0   0   0   2   2   0   2   0   0
 MK-6-6                 0   0   2   0   2   0   0   0   0   0   0   2   2   2   2   0   2   2   2   2   0   2   0   2   2   2   2   2   2   2   0   2   2   0   2   2   2   0   2   2   2   0   2   2   0   2   2   2   0   2   0   0   2   0   0   2   0   2   2   0   0   0   2   0   0   0   2   0   2   0   0   0   2   0   2   2   2   2   2   0   0   0   0   0   2   0   0   2   0   0   0   2   2   0   0   2   2   0   2   2   2   0   0   2   2   0   2   0   0   2   0   0   0   2   2   0   2   2   0   2   0   2   2   2   2   2   0   2   0   0   2   0   2   2   2   2   2   2   0   2   2   2   0   2   2   2   0   2   0   2   0   2   0   2   0   0   0   2   2   2   2   2   0   2   2   2   0   2   2   2   2   2   0   0   2   2   2   2   0   2   2   0   0   2   2   0   0   0   2   0   0   2   0   0   2   2   0   2   0   0
 MK-6-7                 0   0   2   0   2   0   0   0   2   0   0   2   2   2   2   0   2   0   2   2   0   2   0   2   2   2   2   2   2   2   0   2   2   2   2   2   2   0   2   2   2   0   2   2   0   2   2   0   0   2   0   0   2   0   0   2   0   2   2   0   0   0   2   0   0   0   2   0   0   0   0   0   0   2   2   2   2   2   2   0   2   0   0   0   2   0   0   2   0   0   0   2   2   2   0   0   2   0   2   2   2   0   0   0   2   0   2   0   0   0   0   0   0   2   2   0   2   2   2   2   0   2   2   0   2   2   0   2   0   0   2   0   2   2   2   2   2   2   0   2   2   2   0   2   2   2   0   2   0   2   0   2   0   2   0   0   0   2   2   2   2   2   0   2   2   2   0   0   2   2   2   2   0   0   2   2   2   2   0   2   2   0   0   2   2   0   0   0   2   2   0   2   0   0   2   2   0   2   0   0
 MK-6-8                 0   2   2   0   2   0   0   0   2   2   0   2   2   2   2   0   2   0   2   0   2   2   0   2   2   2   2   2   0   2   2   2   2   2   2   2   2   0   0   2   2   0   2   2   0   2   0   0   0   2   0   0   2   0   0   2   0   2   2   0   0   0   2   0   0   0   2   0   0   0   0   0   2   2   2   2   2   2   2   0   2   0   0   0   2   0   0   0   0   0   0   0   2   2   0   0   2   0   2   2   2   0   0   0   2   0   2   0   0   0   0   0   0   2   2   0   2   2   2   2   0   2   2   2   2   2   0   2   0   0   0   0   2   2   2   2   2   2   2   2   2   2   0   2   2   2   0   0   0   2   0   2   0   2   0   0   0   2   2   2   2   2   0   2   2   2   0   0   2   2   2   2   0   0   2   0   2   2   0   2   2   0   0   2   2   0   0   0   2   2   0   2   0   0   2   2   0   2   0   2
 MK-6-9                 0   2   2   0   2   0   0   0   2   2   0   2   2   2   2   0   2   0   2   0   2   2   0   2   2   2   2   2   0   2   2   2   2   2   2   2   2   0   0   0   2   0   2   2   0   0   0   0   0   2   0   0   2   0   2   2   0   2   2   0   0   0   2   0   0   2   2   0   0   2   0   0   2   2   2   0   2   2   2   0   2   0   0   0   2   0   0   0   2   0   0   0   2   2   0   0   2   0   2   2   2   0   0   0   2   0   2   2   0   0   0   0   0   2   2   0   2   2   2   2   2   2   2   2   2   2   0   2   0   2   0   0   0   2   2   2   2   2   2   2   2   2   0   2   2   2   0   0   0   2   0   2   0   2   0   0   0   2   2   2   2   2   0   2   2   2   2   2   2   2   2   0   0   0   2   0   2   2   0   2   2   0   2   2   2   0   0   0   0   2   0   2   0   0   2   0   0   2   0   2
 MK-6-10                0   0   2   0   2   0   0   0   2   0   0   2   2   2   2   0   2   0   2   0   2   0   0   2   2   0   2   2   0   2   2   2   0   2   2   2   0   0   0   0   0   0   2   2   0   0   0   0   0   2   0   0   2   0   2   2   0   2   2   0   0   0   2   0   0   2   2   0   0   2   0   0   2   2   2   0   2   0   2   0   2   0   0   0   2   0   2   0   2   0   0   0   2   2   0   0   2   0   2   0   2   0   0   0   2   0   0   2   0   0   0   0   0   0   2   0   0   2   2   0   2   2   2   2   2   2   0   2   0   2   0   0   0   2   2   2   2   2   2   0   2   2   0   2   2   2   2   0   0   2   0   2   0   2   2   0   2   2   2   2   0   2   0   2   0   2   2   2   2   2   0   0   0   0   2   0   2   2   0   2   2   0   2   2   2   0   2   0   0   2   0   0   0   0   2   0   0   2   0   2
 MK-6-11                2   0   2   0   2   0   0   0   2   0   0   2   2   2   2   0   2   0   2   0   2   0   0   2   2   0   2   2   0   2   2   2   0   2   2   2   0   2   0   0   0   0   2   2   0   0   0   0   0   2   2   0   2   2   0   2   0   2   2   2   0   0   2   0   0   0   2   0   0   2   0   0   2   2   2   0   0   0   2   0   2   0   2   0   2   0   2   0   2   0   0   0   2   2   0   0   0   2   2   0   0   0   0   0   2   0   0   2   0   0   2   0   0   0   2   0   0   2   0   0   2   2   2   2   2   2   0   2   0   0   0   0   0   2   2   2   2   2   2   0   2   2   0   0   2   2   2   0   2   0   0   2   0   0   2   2   2   0   2   2   0   2   0   2   0   2   2   2   2   2   0   0   0   0   2   0   2   2   0   2   2   0   2   2   2   0   2   0   0   2   0   0   0   0   2   0   0   2   0   0
 MK-6-12                2   0   2   0   2   0   0   0   2   0   0   2   2   2   2   2   2   0   2   2   2   0   0   2   2   0   2   2   0   2   0   2   0   2   2   2   0   2   0   0   0   0   2   2   0   0   2   0   0   2   2   0   2   2   0   2   0   2   2   2   0   0   2   0   0   0   2   0   0   2   0   0   2   0   2   0   0   0   2   0   2   0   0   0   0   0   2   0   2   0   0   0   0   2   0   0   0   2   2   0   0   0   2   0   2   0   0   2   0   0   2   0   0   0   2   0   0   2   0   0   2   0   2   2   2   2   0   2   0   2   0   0   0   2   2   2   2   2   2   0   0   2   0   0   2   2   2   0   2   0   2   2   0   0   2   2   0   0   2   2   0   2   0   2   0   0   2   0   2   2   0   0   0   2   2   0   2   2   0   2   2   0   2   2   2   0   2   0   0   2   0   0   0   0   2   0   0   2   0   0
 MK-6-13                2   0   2   0   2   2   0   0   2   0   0   2   2   2   2   2   2   2   2   2   2   0   0   2   2   0   2   2   0   2   0   2   0   2   2   2   0   2   0   0   0   0   2   2   0   0   0   0   0   2   2   0   2   2   0   2   0   2   2   2   0   0   2   0   0   0   0   0   0   2   0   0   2   2   2   0   0   0   2   0   2   0   0   0   0   0   2   0   0   0   0   0   0   2   0   0   2   2   2   0   0   0   0   0   2   0   0   0   0   0   2   0   0   0   2   2   0   2   0   0   2   0   2   2   2   2   0   2   0   2   0   2   0   0   2   0   2   2   2   0   0   2   0   0   2   2   0   0   2   0   2   2   2   0   2   0   0   2   2   2   0   0   2   2   0   0   0   0   2   2   0   0   0   2   2   2   2   2   0   2   2   0   2   2   2   0   0   0   0   2   0   0   0   2   2   2   2   2   0   0
 MK-6-14                2   0   2   0   2   2   0   0   2   0   0   2   2   2   2   2   2   2   2   2   2   0   0   2   2   0   2   2   2   2   0   2   0   2   2   2   0   2   0   0   0   0   2   0   0   0   0   0   2   2   2   0   2   2   0   2   0   2   2   0   0   0   2   0   2   0   0   0   2   2   0   0   2   2   2   0   0   0   2   0   2   0   0   0   0   0   2   0   0   0   0   0   0   2   0   0   0   2   2   2   0   0   2   0   2   0   0   0   0   0   2   0   2   0   2   2   0   2   0   2   2   0   2   2   2   2   0   2   0   2   0   2   0   2   2   0   2   2   2   0   0   2   0   0   0   2   0   0   2   0   2   2   2   0   2   0   0   2   2   0   0   0   2   2   0   0   2   0   2   2   0   0   0   2   0   2   2   2   0   2   2   0   0   2   2   0   0   0   0   2   0   0   0   2   2   2   2   2   0   0
 MK-6-15                2   0   2   2   2   2   0   2   2   2   0   2   2   2   2   2   2   2   0   2   0   0   0   2   2   0   2   2   2   2   0   2   0   0   2   2   0   2   0   0   0   2   2   2   0   0   0   0   2   2   2   0   2   2   0   2   0   2   2   0   0   0   2   0   0   0   0   0   2   2   0   0   2   2   2   0   0   0   2   0   2   0   0   0   0   0   2   0   0   2   0   0   0   2   0   0   0   2   2   2   0   0   2   0   2   0   0   0   0   0   2   2   2   0   2   2   0   2   0   2   2   0   2   2   2   2   0   2   0   2   0   2   0   2   2   0   2   2   2   0   0   2   0   0   0   0   0   0   2   0   0   2   2   0   2   2   0   0   2   0   0   0   2   2   0   0   2   2   2   2   0   0   0   2   0   2   2   2   0   2   2   0   0   2   2   0   0   0   0   2   2   0   0   2   2   2   2   2   0   0
 MK-6-16                2   0   2   2   2   2   0   2   0   2   0   2   2   2   2   2   0   2   0   2   0   0   0   2   2   0   2   2   2   2   0   2   0   0   0   2   0   2   0   0   0   2   2   2   0   0   0   0   2   2   2   0   2   2   0   2   0   0   2   0   0   0   2   2   0   0   0   0   2   2   0   0   0   2   2   0   0   0   2   0   2   0   0   0   2   0   2   0   0   2   0   0   0   2   0   2   0   2   2   2   0   0   2   2   2   0   0   0   0   0   2   2   2   0   2   2   0   2   0   2   2   0   2   2   2   2   0   2   0   0   2   2   2   2   2   0   2   2   0   0   0   2   0   0   0   0   0   0   2   0   0   2   2   0   2   0   0   0   2   0   0   0   2   2   0   0   2   2   2   2   2   0   0   2   0   2   2   2   0   2   2   0   0   2   2   0   2   0   0   2   2   2   0   2   2   2   0   2   0   0
 
!****************************************** Phenotypic Data **********************************************************
!-100.0 is resevred for missing phenotype
SimulatedTrait1        13.7654   14.5325   16.0041   14.1513   16.1174   14.8950   15.6290   16.0092   14.7389   15.6354   16.0592   13.2583   15.1578   13.9552   14.7623   14.7750   13.9169   14.1372   16.8667   13.9583   14.8492   16.2728   13.9808   14.3632   13.6266   15.2267   14.2430   14.6804   15.5112   15.0430   15.5054   14.5518   15.1619   15.3364   16.5928   15.0761   15.5962   13.6037   16.0376   14.4955   15.6415   13.7856   13.9061   15.1924   14.2051   16.4030   16.3267   16.3807   15.7601   16.3610   14.8434   16.3442   14.4519   14.3533   14.8300   14.6384   15.6632   16.6661   14.6252   16.2558   13.7110   14.6505   14.6360   14.6280   13.3935   14.1710   13.9980   14.4220   14.8818   13.5141   13.8244   14.3418   14.2664   13.6703   15.1113   15.1006   16.3806   15.8703   13.7671   15.0358   16.7796   14.0774   14.0964   13.3890   13.5887   14.7346   13.9483   14.6525   13.7376   14.0504   15.3796   14.5444   13.7703   14.7622   13.8290   15.3946   14.4466   15.3389   14.5674   16.0646   14.8581   13.5685   14.8293   14.6856   14.3890   13.8254   16.0975   13.8729   13.4880   14.1172   15.3579   16.2271   16.2166   16.2296   14.3788   15.5165   14.2595   15.2688   14.3542   13.4211   13.2617   14.9196   13.5672   13.9916   14.2258   16.2165   14.5321   15.5723   14.2165   15.1540   14.1277   16.5422   15.2123   14.5044   15.6760   14.0542   15.1159   15.3034   15.0348   15.2561   16.4924   12.9483   14.2223   15.8258   16.4159   13.3428   14.9910   15.9141   14.9876   14.0858   15.6888   16.1990   15.9626   16.1748   16.0023   13.8856   15.1210   14.8401   14.8430   15.8945   16.3717   16.0919   16.1107   13.3540   14.6318   14.6296   13.3099   16.3441   14.8251   14.3469   15.3452   13.7320   14.7009   15.7129   14.8302   13.8964   14.4333   15.4505   16.7721   16.2074   14.6346   14.8941   13.7423   13.5825   15.7159   15.9745   14.9505   15.2680   15.2726   14.7587   14.1262   13.3852   13.6764   14.5664   13.4992   16.3853   13.7230   14.5129   14.5637   15.7942
SimulatedTrait2        10.7009   10.2717    9.2357   10.4039    9.6740    9.7781    9.1771    9.0883   10.1776    9.5541    9.2744   10.6021    9.2082   10.0008   10.4430   10.7540    9.8992   10.1634    9.9993   10.4216    9.8542    9.8073    9.9480   10.7147   10.3365    9.6171   10.7952    9.5741   10.0058   10.4652    9.4410   10.5607    9.3537   10.7602    9.7032   10.4247   10.4832   10.2762    9.4916    9.4339    9.0643   10.6029   10.5537    9.7157   10.2215    9.6082    9.3874    9.2766    9.7193    9.1711    9.4189    9.3278   10.8175    9.3790   10.5725    9.4307   10.7428    9.1979   10.4863    9.1695   10.1463    9.4068   10.2906   10.7419   10.4857   10.3032   10.3434   10.5557   10.6236   10.4100   10.4350   10.5411   10.8702   10.1655    9.3811   10.6854    9.1252    9.5147   10.8823   10.4212    9.6052   10.5779   10.6738   10.5924   10.8487   10.6232   10.5835    9.3819   10.9066   10.7212    9.4350    9.8506   10.4330   10.6147   10.6354    9.9386   10.6399   10.5054   10.7105    9.0383    9.7426   10.1713   10.5622    9.1844   10.6384   10.8288    9.6129   10.7004   10.3810   10.3023    9.7609    9.6609    9.5300    9.5533   10.8668    9.5692   10.6091    9.4981   10.1295   10.2835   10.6748   10.5884   10.2395   10.6200    9.4569    9.2428   10.2650    9.5971   10.9539    9.2987   10.9272    9.5632    9.3679   10.5110   10.3658   11.0653   10.3921    9.8452    9.4755    9.4648    9.3781   10.4795   10.3792    9.2997    9.3802   10.3865   10.3332    9.3730    9.7438   10.7283    9.5026    9.4567    9.1776    9.7022    9.3321   10.4643   10.2195   10.7487   10.9362    9.9507    9.4290    9.4717    9.2978   10.4567    9.5898   10.2641   10.4853    9.1156   10.5203    9.5749   10.2987   10.4775    9.2626    9.0247    9.4655   10.4692   10.5638    9.6362    9.3954    9.7921   10.9268    9.3770   10.6428    9.8725    9.7642    9.1036    9.3477    9.3407   10.3304   10.6324   10.4217   10.9357   10.8175    9.3373    9.9842    9.8797   10.5988    9.5687   10.0694    9.9922
 
