# Supplementary material for: Inclusive Composite Interval Mapping of QTL by Environment Interactions in Biparental Populations
Source: PLoS One. 2015 Jul 10;10(7):e0132414. doi: 10.1371/journal.pone.0132414 (PMC4498613; doi:10.1371/journal.pone.0132414)
Supplement: S6 File — (ZIP) [file pone.0132414.s006.zip › H=0.8/L1/run_00029.met]

!**********************Note: lines staring with "!" are remarks and will be ignored in the program********************
!*********************************General Information**********************************
!Assuming F1 = P1 x P2, populations available in QTL IciMapping are: 
!  1, P1BC1F1 = P1 x F1, the first backcrossing where P1 is used as the recurrent parent;
!  2, P2BC1F1 = P2 x F1, the first backcrossing where P2 is used as the recurrent parent;
!  3, F1DH, F1-derived doubled haploids; 
!  4, RIL or F1RIL, recombination inbred lines through the repeated selfing of F1;
!  5, P1BC1RIL, recombination inbred lines through the repeated selfing of P1BC1F1;
!  6, P2BC1RIL, recombination inbred lines through the repeated selfing of P2BC1F1;
!  7, F2, the selfing generation of F1;
!  8, F3, the selfing generation of F2;
!  9, P1BC2F1, the second backcrossing where P1 is used as the recurrent parent; 
! 10, P2BC2F1, the second backcrossing where P2 is used as the recurrent parent;
! 11, P1BC2RIL, recombination inred lines through the repeated selfing of P1BC2F1; 
! 12, P2BC2RIL, recombination inred lines through the repeated selfing of P2BC2F1; 
! 13, P1BC1F2, the selfing generation of P1BC1F1; 
! 14, P2BC1F2, the selfing generation of P2BC1F1; 
! 15, P1BC2F2, the selfing generation of P1BC2F1; 
! 16, P2BC2F2, the selfing generation of P2BC2F1; 
! 17, P1BC1DH, P1BC1F1-derived doubled haploids; 
! 18, P2BC1DH, P2BC1F1-derived doubled haploids; 
! 19, P1BC2DH, P1BC2F1-derived doubled haploids; 
! 20, P2BC2DH, P2BC2F1-derived doubled haploids; 
   3      !Mapping Population (see remarks above)
   2      !Mapping Function (1 for Kosambi; 2 for Haldane; 3 for Morgan)
   2      !Marker Space Type (1 for intervals; 2 for positions)
   1      !Marker Space Unit(1 for centiMorgans; 2 for Morgan)
   6      !Number of Chromosomes (or Linkage Groups)
 200      !Size of the mapping population
   2      !Number of environments
 
!***************************************** Chromosomes and Linkage Maps **********************************************
!Chromosome                 NumMarkers
-CH1                        16
-CH2                        16
-CH3                        16
-CH4                        16
-CH5                        16
-CH6                        16
!Linkage map (Marker name followed by position or the interval length)
 MK-1-1                1     0.000
 MK-1-2                1    10.000
 MK-1-3                1    20.000
 MK-1-4                1    30.000
 MK-1-5                1    40.000
 MK-1-6                1    50.000
 MK-1-7                1    60.000
 MK-1-8                1    70.000
 MK-1-9                1    80.000
 MK-1-10               1    90.000
 MK-1-11               1   100.000
 MK-1-12               1   110.000
 MK-1-13               1   120.000
 MK-1-14               1   130.000
 MK-1-15               1   140.000
 MK-1-16               1   150.000
 MK-2-1                2     0.000
 MK-2-2                2    10.000
 MK-2-3                2    20.000
 MK-2-4                2    30.000
 MK-2-5                2    40.000
 MK-2-6                2    50.000
 MK-2-7                2    60.000
 MK-2-8                2    70.000
 MK-2-9                2    80.000
 MK-2-10               2    90.000
 MK-2-11               2   100.000
 MK-2-12               2   110.000
 MK-2-13               2   120.000
 MK-2-14               2   130.000
 MK-2-15               2   140.000
 MK-2-16               2   150.000
 MK-3-1                3     0.000
 MK-3-2                3    10.000
 MK-3-3                3    20.000
 MK-3-4                3    30.000
 MK-3-5                3    40.000
 MK-3-6                3    50.000
 MK-3-7                3    60.000
 MK-3-8                3    70.000
 MK-3-9                3    80.000
 MK-3-10               3    90.000
 MK-3-11               3   100.000
 MK-3-12               3   110.000
 MK-3-13               3   120.000
 MK-3-14               3   130.000
 MK-3-15               3   140.000
 MK-3-16               3   150.000
 MK-4-1                4     0.000
 MK-4-2                4    10.000
 MK-4-3                4    20.000
 MK-4-4                4    30.000
 MK-4-5                4    40.000
 MK-4-6                4    50.000
 MK-4-7                4    60.000
 MK-4-8                4    70.000
 MK-4-9                4    80.000
 MK-4-10               4    90.000
 MK-4-11               4   100.000
 MK-4-12               4   110.000
 MK-4-13               4   120.000
 MK-4-14               4   130.000
 MK-4-15               4   140.000
 MK-4-16               4   150.000
 MK-5-1                5     0.000
 MK-5-2                5    10.000
 MK-5-3                5    20.000
 MK-5-4                5    30.000
 MK-5-5                5    40.000
 MK-5-6                5    50.000
 MK-5-7                5    60.000
 MK-5-8                5    70.000
 MK-5-9                5    80.000
 MK-5-10               5    90.000
 MK-5-11               5   100.000
 MK-5-12               5   110.000
 MK-5-13               5   120.000
 MK-5-14               5   130.000
 MK-5-15               5   140.000
 MK-5-16               5   150.000
 MK-6-1                6     0.000
 MK-6-2                6    10.000
 MK-6-3                6    20.000
 MK-6-4                6    30.000
 MK-6-5                6    40.000
 MK-6-6                6    50.000
 MK-6-7                6    60.000
 MK-6-8                6    70.000
 MK-6-9                6    80.000
 MK-6-10               6    90.000
 MK-6-11               6   100.000
 MK-6-12               6   110.000
 MK-6-13               6   120.000
 MK-6-14               6   130.000
 MK-6-15               6   140.000
 MK-6-16               6   150.000
!*********************************** Marker Types ********************************************************************
!Co-dominant marker: When heterozygote F1 is present, P1 is coded as 2, F1 is coded as 1, and P2 is coded as 0; Otherwise, P1 is coded as 2, and P2 is coded as 0. 
!Dominant marker: When heterozygote F1 is present, P1 and F1 are coded as 12, and P2 is coded as 0; Otherwise, P1 is coded as 2, and P2 is coded as 0.  
!Recessive markers: When heterozygote F1 is present, P1 is coded as 2, and F1 and P2 are coded as 10; Otherwise, P1 is coded as 2, and P2 is coded as 0. 
!Missing marker is coded as -1. 
 MK-1-1                 0   2   0   2   0   2   2   0   0   2   2   0   0   0   2   2   0   0   0   2   0   2   0   2   0   0   0   0   2   2   0   0   2   0   0   2   2   0   2   0   2   2   0   2   2   2   0   0   0   2   2   2   2   0   0   0   2   2   2   2   2   2   0   0   2   0   2   0   0   0   0   2   2   2   2   2   2   0   2   0   0   2   0   2   0   0   2   0   2   0   0   0   0   2   0   0   0   2   2   0   0   0   2   2   2   2   0   2   2   0   2   2   2   0   2   0   2   2   2   0   2   2   2   2   0   0   2   2   2   2   0   0   2   2   2   0   0   2   0   2   2   0   2   0   0   0   2   2   2   2   0   0   0   0   0   2   2   2   0   0   0   2   0   2   0   0   2   0   2   0   0   2   2   0   2   0   0   0   0   2   2   2   2   2   0   0   2   0   0   2   0   2   2   0   0   2   0   2   2   0
 MK-1-2                 0   2   0   2   0   2   2   0   0   0   2   0   0   0   2   2   0   0   0   2   2   2   0   2   0   2   0   0   2   2   0   0   2   0   0   2   2   0   2   0   2   2   0   2   2   2   0   0   0   2   2   2   2   0   0   0   0   2   2   2   0   2   0   0   2   0   2   0   0   0   0   2   2   2   2   2   0   0   2   0   0   2   0   2   2   0   2   0   2   0   0   0   0   2   0   0   0   2   2   0   0   0   2   2   2   2   0   2   2   0   2   2   2   0   2   0   2   0   2   0   2   2   2   2   0   0   2   2   2   2   2   0   2   2   2   0   0   2   0   2   0   0   2   2   0   0   2   0   2   2   0   2   0   2   0   2   0   2   0   0   0   2   0   2   0   2   2   0   2   0   0   2   2   2   2   0   0   0   0   2   2   2   2   2   0   0   2   0   0   2   0   0   0   0   0   2   0   2   2   0
 MK-1-3                 0   2   0   2   0   2   0   0   0   0   2   0   2   0   2   2   0   0   0   2   2   2   0   2   2   2   0   0   2   2   2   0   2   0   0   2   0   0   2   0   2   0   0   2   2   0   0   0   0   2   2   2   2   0   0   0   0   2   2   2   0   2   0   2   2   0   0   0   0   2   0   2   2   2   2   2   0   0   2   0   0   2   0   2   2   0   2   0   0   0   0   2   0   2   0   0   0   2   2   2   0   0   2   2   2   2   0   2   2   0   0   2   2   0   2   0   2   0   2   0   2   2   0   2   0   0   2   0   2   2   2   0   2   2   2   0   0   2   0   2   0   2   0   2   0   0   2   0   2   2   0   2   2   2   0   2   0   2   0   0   2   2   0   0   0   2   2   2   2   0   0   2   2   2   2   0   0   0   2   2   2   2   2   0   0   0   0   0   0   2   0   0   0   0   0   2   0   2   2   0
 MK-1-4                 0   2   0   2   0   2   0   0   0   0   2   0   0   0   2   0   0   0   0   2   2   2   2   2   0   2   0   0   2   2   2   0   2   0   2   2   0   0   2   0   2   0   0   2   2   0   0   0   2   2   2   2   2   0   0   0   0   2   2   2   2   0   0   2   2   0   0   2   0   2   0   2   2   2   2   2   0   0   0   0   0   2   0   2   2   0   2   0   0   0   0   2   0   2   0   0   0   2   2   2   0   0   2   2   2   2   0   2   2   0   0   2   2   0   2   0   2   0   2   0   0   2   0   2   0   0   2   0   2   2   2   0   0   2   2   0   0   2   0   2   0   2   0   2   0   2   0   0   2   2   0   2   2   2   0   2   0   2   0   0   2   2   0   0   0   2   2   2   2   2   0   2   2   2   2   0   0   0   2   2   2   2   2   0   0   0   0   0   0   2   0   0   0   0   0   2   0   2   2   0
 MK-1-5                 0   2   0   2   0   2   0   0   0   0   2   0   0   2   2   0   0   0   0   2   2   2   2   2   0   2   0   0   2   2   0   0   2   0   2   2   0   0   2   0   2   0   0   2   2   0   0   0   2   2   2   2   2   2   0   0   0   2   2   2   2   0   0   0   2   0   0   2   0   2   0   2   2   2   2   2   0   0   0   0   0   2   0   2   0   0   2   0   0   2   0   2   0   2   0   0   0   2   2   2   0   0   2   2   0   2   2   2   2   0   0   2   2   0   2   0   2   0   2   0   0   2   0   2   0   0   2   2   0   0   2   0   0   0   2   0   0   2   0   2   0   2   0   2   0   2   0   0   2   2   0   2   2   2   2   2   2   2   0   0   2   2   0   0   0   2   2   2   2   2   0   2   2   2   2   0   0   0   2   2   2   2   2   0   0   2   0   0   0   2   0   0   0   0   0   2   0   2   2   0
 MK-1-6                 0   2   0   2   2   0   0   0   2   0   2   0   0   2   2   0   0   0   0   2   2   2   2   2   0   2   0   0   2   2   2   0   2   0   2   2   0   2   2   0   2   0   0   0   2   0   0   0   2   2   0   2   2   2   0   0   0   2   2   2   2   0   0   0   2   0   0   2   0   2   0   2   2   2   2   2   0   0   0   0   0   2   2   2   2   0   2   0   0   2   0   0   0   0   0   0   0   2   2   2   0   0   2   2   0   2   2   2   2   0   0   2   2   0   2   0   2   0   2   0   0   2   0   2   2   0   2   2   0   0   2   0   0   0   2   0   0   2   0   2   0   2   0   2   0   0   0   2   2   2   0   2   2   2   2   2   2   2   0   2   2   2   0   0   0   2   2   2   2   2   0   2   0   2   2   2   0   0   0   2   2   2   2   2   0   2   0   0   0   2   0   2   0   0   0   2   0   2   2   0
 MK-1-7                 0   2   0   2   2   0   0   0   2   0   2   0   0   2   2   0   0   0   0   2   0   2   2   0   0   2   0   2   2   0   2   2   0   0   2   0   0   2   2   0   2   0   2   0   2   0   0   0   2   2   0   2   2   2   0   0   0   0   2   2   0   0   0   0   2   0   2   2   2   2   0   2   2   2   2   2   0   0   0   0   0   2   2   2   2   0   0   0   0   2   0   0   0   0   0   0   0   2   2   2   0   0   2   2   0   0   2   2   2   0   0   2   2   0   2   0   2   0   2   0   0   2   0   2   2   0   2   2   0   0   0   2   0   0   2   0   2   2   0   2   0   2   0   2   0   0   0   2   2   2   0   2   2   2   2   2   2   2   0   0   2   2   0   0   0   2   2   2   2   2   0   2   0   2   2   2   0   0   0   2   2   2   2   2   2   0   0   0   0   2   0   2   0   0   0   2   0   2   0   0
 MK-1-8                 0   2   0   2   2   0   0   0   2   0   2   0   0   2   2   0   0   2   2   2   0   2   2   0   0   2   0   2   2   0   0   2   0   0   2   0   0   2   2   0   2   0   2   2   2   0   0   0   2   2   0   2   0   0   0   2   0   0   2   2   0   0   0   2   2   2   2   2   2   2   0   2   2   2   2   2   0   0   0   0   0   2   2   2   0   0   0   0   0   2   0   0   0   2   0   2   0   2   0   2   0   0   2   2   0   0   2   2   2   0   0   2   2   0   2   0   2   0   2   0   0   2   0   2   2   0   2   2   0   0   0   2   0   0   2   0   2   2   0   2   0   2   0   2   0   0   0   2   2   2   0   2   2   2   2   2   2   2   0   0   2   2   0   0   0   2   2   2   2   2   0   2   0   2   2   2   2   0   2   0   2   2   2   2   2   0   2   0   0   2   0   2   0   0   0   2   0   2   0   0
 MK-1-9                 0   2   0   2   0   0   0   0   2   0   0   0   0   2   2   0   0   2   2   2   0   2   2   0   2   2   0   2   2   0   0   2   0   0   2   2   0   2   2   0   2   0   2   0   2   0   2   0   2   2   0   2   0   2   0   0   0   0   2   2   0   0   0   2   2   2   2   2   2   2   0   2   2   2   0   2   0   0   0   0   0   2   2   2   0   0   2   0   0   2   0   2   0   2   0   0   0   2   0   2   0   0   2   2   0   0   2   2   2   0   0   2   2   0   2   0   2   2   2   0   0   2   2   2   2   0   2   2   0   0   0   2   0   0   2   0   0   2   0   2   0   2   0   2   0   0   0   2   2   2   0   2   2   2   2   2   2   2   2   0   2   2   2   0   0   2   2   2   2   2   0   2   0   2   2   2   2   0   2   0   2   2   2   2   2   2   2   0   0   2   2   2   0   2   0   2   0   2   2   0
 MK-1-10                0   2   0   2   2   0   0   0   2   0   2   0   0   2   2   0   0   2   2   2   0   2   2   0   2   2   0   2   2   0   0   0   0   0   2   2   0   2   2   0   2   0   2   0   2   0   2   2   2   2   0   2   0   2   0   0   2   0   2   2   0   0   0   2   2   2   2   2   2   2   0   2   2   2   0   2   0   0   0   0   0   2   2   2   0   0   2   0   0   2   0   2   0   2   0   0   0   2   0   2   0   0   2   2   0   0   2   2   2   2   0   2   2   0   2   0   2   2   2   0   0   2   2   2   2   2   0   0   0   0   0   0   0   2   2   0   0   0   2   2   0   0   0   2   2   0   0   2   2   2   0   2   2   2   2   2   2   2   2   0   2   2   2   2   0   0   2   2   2   2   0   2   2   0   0   2   2   0   2   0   2   2   2   2   2   0   2   0   0   2   2   2   0   2   0   2   0   2   2   0
 MK-1-11                0   2   0   2   2   0   0   0   2   0   2   0   0   2   2   0   0   2   2   2   0   2   2   0   2   2   0   2   2   0   0   0   0   0   2   2   0   2   2   2   0   0   2   2   2   0   2   2   2   2   0   2   0   2   0   0   2   0   2   2   0   0   0   2   2   2   2   0   2   2   0   2   2   2   0   2   0   0   0   0   0   2   2   2   2   0   2   0   0   2   2   2   0   2   0   2   0   2   0   2   0   0   2   2   0   0   2   2   2   2   0   2   2   0   2   2   0   0   2   0   0   2   2   2   2   2   0   0   0   0   0   0   0   0   2   0   0   0   0   2   0   2   2   2   2   0   2   2   2   2   0   2   2   2   2   2   2   2   2   0   2   2   2   0   0   0   2   2   2   2   0   2   2   0   0   2   2   0   2   0   2   2   2   2   2   0   2   0   0   2   2   2   0   2   0   2   0   2   2   0
 MK-1-12                0   2   0   2   2   0   0   2   2   0   2   2   0   2   2   0   0   2   2   2   0   2   2   0   2   2   0   2   2   0   0   0   0   0   2   2   2   2   2   0   2   0   2   2   2   0   2   2   0   2   0   2   0   2   0   2   2   0   2   2   0   0   0   2   2   2   2   0   2   2   0   2   2   2   0   2   0   0   2   0   0   0   2   2   0   0   2   0   0   2   2   2   0   2   0   2   0   0   0   2   0   0   2   2   0   0   2   2   2   2   0   2   2   0   2   2   0   0   0   0   0   2   2   2   2   2   0   0   0   0   0   0   2   0   2   0   0   0   0   2   0   2   2   2   2   0   2   0   2   2   0   2   2   2   2   0   2   2   2   0   2   0   2   0   0   0   2   2   2   2   0   2   2   0   0   2   2   0   2   0   2   2   2   0   2   0   2   0   0   2   2   2   0   2   0   2   2   0   2   0
 MK-1-13                0   0   0   2   2   0   0   2   2   0   2   2   2   2   2   0   2   2   2   2   0   2   2   0   2   2   0   2   2   0   0   0   0   0   2   2   2   2   2   0   2   0   2   2   2   0   2   2   0   0   2   2   0   2   0   2   2   0   2   2   0   0   0   0   2   2   2   0   2   2   0   2   0   0   0   2   0   0   2   0   2   0   2   2   2   0   2   0   0   0   2   0   0   0   0   2   0   0   0   2   0   0   2   2   0   0   0   2   2   2   0   2   2   0   2   2   0   0   0   0   0   2   2   2   2   2   0   2   0   0   0   0   2   0   2   0   0   0   0   2   0   0   2   2   2   0   2   0   0   0   0   2   2   2   2   0   2   0   2   0   2   0   2   0   0   0   2   2   2   2   0   2   2   0   0   2   2   0   2   0   2   2   2   2   2   2   2   0   0   2   2   2   0   2   0   2   0   0   2   0
 MK-1-14                2   0   0   2   2   0   0   2   2   0   2   2   2   2   2   0   2   2   2   2   0   2   2   0   2   2   0   2   2   0   2   0   0   0   2   2   2   2   0   0   2   0   2   2   2   0   2   2   0   0   0   2   0   2   0   2   2   0   2   2   0   0   0   0   2   2   2   0   2   2   0   2   0   0   0   2   0   0   0   0   0   0   2   2   2   0   2   0   0   0   0   2   0   0   0   2   0   0   0   2   0   0   2   2   0   0   0   2   2   2   2   2   2   0   2   2   0   0   0   0   0   2   0   2   2   2   0   2   0   0   0   0   0   0   2   0   0   0   0   2   0   0   2   2   2   0   0   0   0   0   0   2   2   2   0   0   2   0   2   0   2   0   2   2   0   0   2   2   2   2   0   2   2   0   0   2   2   0   2   0   2   0   2   2   2   2   2   0   0   2   2   2   0   2   0   2   0   0   2   0
 MK-1-15                2   0   0   2   0   0   0   2   2   0   2   2   0   2   2   2   2   2   2   2   0   2   2   0   2   2   2   2   2   0   0   0   0   0   2   2   2   2   0   2   2   0   2   2   2   2   2   2   0   0   0   0   0   2   0   2   2   0   2   0   0   0   0   0   2   2   2   0   2   2   0   2   2   0   0   2   0   0   0   0   0   0   2   2   2   0   2   0   0   2   0   2   0   0   0   2   0   0   0   2   0   0   0   2   2   0   0   2   2   2   2   0   2   0   2   2   0   0   0   0   2   2   2   2   2   2   0   2   2   0   0   0   0   0   2   0   0   0   0   2   0   0   2   2   2   0   0   0   0   0   0   2   2   2   0   0   0   0   2   2   2   0   2   2   0   0   0   2   2   2   0   2   2   0   0   2   2   0   2   0   2   0   2   2   2   2   2   0   2   2   2   2   0   2   0   2   0   0   2   0
 MK-1-16                2   2   0   2   2   0   2   2   0   0   2   2   0   2   0   0   0   2   2   0   0   2   2   0   0   2   2   0   2   0   0   0   0   0   2   2   2   2   0   2   0   0   2   2   2   0   2   2   2   0   0   0   0   2   0   2   2   0   2   2   2   0   0   0   0   2   2   0   2   2   2   2   2   0   0   2   0   0   0   0   2   0   2   2   2   0   2   0   0   2   0   2   0   0   0   2   2   0   0   2   0   0   0   2   2   0   0   2   2   2   2   0   2   0   2   2   0   0   0   0   0   2   2   2   2   2   0   2   2   0   0   0   2   0   2   0   0   0   0   2   0   0   2   2   2   0   0   0   0   0   0   0   2   2   2   0   2   0   2   2   0   0   2   2   0   0   0   2   2   2   0   2   2   2   0   2   2   0   2   0   2   0   2   2   2   2   2   2   2   0   2   2   0   2   0   2   0   2   2   0
 MK-2-1                 0   0   0   0   2   2   2   2   0   0   0   0   0   0   2   0   2   2   0   2   2   2   0   0   2   2   0   2   2   2   2   2   2   2   2   2   2   2   2   0   0   0   0   0   0   2   2   2   2   0   2   0   0   2   0   2   2   0   0   0   2   0   0   2   2   2   0   2   0   0   2   2   0   0   2   2   2   2   0   0   2   2   0   2   2   0   0   2   0   2   0   2   2   0   0   2   2   2   2   0   2   0   0   2   2   0   0   0   0   2   0   0   0   0   0   0   2   0   0   2   2   0   2   0   2   2   0   0   0   2   0   2   0   2   0   2   0   2   2   0   0   0   2   2   2   2   2   0   2   0   2   2   0   2   0   0   2   0   2   0   0   2   0   0   2   2   0   2   0   2   0   2   0   0   0   2   2   2   0   0   0   0   0   0   2   0   2   0   0   0   0   0   2   2   2   0   2   0   2   0
 MK-2-2                 0   0   0   0   2   2   2   2   0   0   0   0   0   0   2   2   2   2   0   2   2   2   0   2   2   2   0   2   2   2   2   0   2   2   2   2   2   2   2   0   0   0   0   0   0   2   2   2   2   2   2   2   2   2   0   2   2   2   2   0   2   0   2   2   2   2   0   2   0   0   2   2   0   0   2   2   2   2   0   0   2   2   2   2   2   0   0   2   0   2   0   2   2   0   0   2   2   2   0   0   2   0   0   2   2   0   0   0   0   2   0   0   0   0   0   0   2   0   0   2   2   0   2   0   2   2   0   0   0   0   0   2   0   0   0   0   0   2   2   0   0   0   2   2   2   2   2   0   2   2   2   2   0   2   0   0   2   0   2   0   0   2   0   0   2   2   0   2   0   2   0   2   0   0   0   2   2   2   0   0   0   2   0   0   2   0   2   0   0   0   0   0   2   2   0   0   2   0   2   2
 MK-2-3                 0   0   0   0   0   2   2   2   0   0   0   0   0   0   2   2   2   2   0   2   2   2   0   2   2   2   0   0   2   2   2   0   2   2   2   2   2   2   2   0   2   0   0   0   0   2   2   2   2   2   2   2   2   2   0   2   2   0   2   0   0   0   2   2   2   2   0   2   0   0   2   2   0   2   2   2   2   2   0   0   2   2   2   0   2   0   0   0   0   2   0   2   2   0   2   2   2   2   0   0   2   2   0   2   2   2   0   0   0   2   0   0   0   0   0   0   2   0   0   2   2   0   2   0   2   2   0   0   0   0   0   2   0   0   0   0   0   2   2   0   2   0   2   2   2   2   2   0   2   2   2   2   0   2   0   0   2   0   2   0   0   2   0   0   2   2   0   2   0   2   0   2   0   0   0   2   0   2   0   0   0   2   0   0   2   0   2   0   0   0   0   2   2   2   0   0   2   0   2   2
 MK-2-4                 0   0   0   0   0   2   2   2   2   0   0   0   0   0   2   2   2   2   0   2   2   2   2   2   2   2   2   2   2   2   2   0   2   2   2   2   2   2   2   0   2   0   0   0   0   2   2   2   2   2   2   2   2   2   0   0   2   0   2   0   0   0   2   2   2   2   0   2   0   0   2   2   0   2   2   2   2   2   0   0   0   2   2   0   2   0   0   0   0   2   0   0   2   0   2   0   2   2   0   0   2   2   0   2   2   2   0   0   0   2   0   0   0   0   2   0   2   0   2   2   2   0   2   0   2   2   2   0   0   0   0   2   0   0   0   0   0   0   2   0   2   0   2   0   2   2   2   0   2   2   2   0   0   2   2   0   2   0   2   0   0   2   0   0   2   2   0   2   0   2   0   2   0   2   2   0   0   2   0   2   0   2   0   0   2   0   2   0   2   2   2   2   0   2   0   0   2   0   2   2
 MK-2-5                 0   0   0   0   0   2   2   2   2   0   2   0   0   0   2   0   2   0   0   2   2   2   2   2   2   2   2   2   2   2   2   0   2   2   2   2   2   2   2   0   2   0   0   0   2   2   2   0   2   2   2   2   2   2   0   0   2   0   2   2   0   0   2   2   0   0   0   2   0   0   2   2   0   2   2   2   2   2   0   0   0   2   2   0   2   0   0   0   0   2   0   0   2   0   2   0   2   0   0   0   2   2   0   2   2   2   2   0   0   2   0   0   0   0   2   0   2   0   2   2   2   0   2   0   0   2   2   0   0   0   0   2   0   0   0   0   0   0   2   0   2   0   2   0   2   2   2   0   0   0   2   0   0   2   2   0   2   0   2   0   0   2   0   0   2   2   0   2   0   2   2   2   0   2   2   0   0   2   0   2   0   2   0   0   2   0   2   0   2   2   2   2   0   2   0   0   2   0   2   2
 MK-2-6                 0   0   0   2   0   2   2   2   2   0   2   0   0   0   2   0   2   0   2   2   2   2   2   2   2   2   2   2   0   2   2   0   2   2   2   2   2   0   2   0   2   0   0   0   2   2   2   0   2   2   2   2   2   2   0   0   2   0   2   0   0   0   2   2   0   0   0   2   0   0   2   2   2   2   2   2   2   2   2   2   0   2   2   0   2   0   0   0   0   0   0   0   2   0   2   0   0   0   0   0   2   2   2   2   2   2   2   0   0   2   0   0   0   0   2   2   2   0   2   2   0   0   0   0   0   2   2   0   0   0   0   2   0   0   0   0   0   0   2   0   2   0   2   0   2   2   2   0   0   0   2   0   2   2   2   0   2   0   2   0   0   2   0   0   2   2   0   2   0   2   2   2   0   2   0   0   2   2   0   2   0   0   0   2   2   0   2   0   0   2   2   2   0   2   0   0   2   0   2   2
 MK-2-7                 0   0   0   2   0   2   2   2   2   0   2   0   0   0   2   0   2   0   2   2   2   2   2   2   2   2   2   2   0   2   2   0   2   2   2   2   2   0   2   0   2   0   0   0   2   2   2   0   2   2   2   2   2   2   0   0   2   0   2   0   0   0   2   2   0   0   0   2   0   0   2   2   2   2   2   2   0   2   2   2   0   2   2   0   2   0   0   0   2   0   0   0   2   0   2   0   0   0   2   0   2   2   2   2   2   2   2   0   0   2   0   0   0   0   2   2   2   0   2   0   0   0   0   0   0   2   2   0   0   0   0   2   0   0   0   2   2   0   2   0   0   0   2   0   2   2   2   0   0   0   2   0   2   2   2   0   2   0   2   0   0   2   0   0   2   2   0   2   0   2   2   2   0   2   0   0   2   2   0   2   0   0   0   2   0   0   0   0   0   2   2   2   0   2   0   0   2   2   2   2
 MK-2-8                 0   2   0   2   0   0   2   2   2   0   2   0   0   0   2   0   2   2   2   2   2   0   2   2   2   2   2   2   0   2   2   0   2   2   2   2   0   0   2   0   2   0   0   0   2   2   2   0   2   2   2   2   2   2   2   0   2   0   2   0   0   0   2   2   0   2   2   2   2   0   2   2   2   2   2   2   0   2   0   2   0   2   2   0   2   0   0   0   2   0   0   0   0   2   2   0   0   0   2   2   0   2   2   2   2   0   2   0   0   2   0   2   0   0   2   2   2   0   2   0   2   0   0   0   0   2   2   2   2   0   0   2   0   2   0   2   2   0   2   0   0   0   2   0   2   2   2   0   0   0   2   0   2   2   2   0   2   0   2   0   0   2   0   0   2   2   0   2   0   2   2   2   0   2   0   0   2   0   0   2   0   0   0   2   2   0   0   0   0   0   2   2   0   2   0   0   0   2   2   2
 MK-2-9                 0   2   0   2   0   0   2   2   2   0   2   0   0   0   2   0   2   2   2   2   2   0   2   2   2   2   2   2   0   2   2   0   2   2   2   2   0   0   2   0   2   0   2   0   2   2   2   0   2   2   2   2   2   2   2   0   2   0   2   0   0   2   2   2   2   2   2   2   2   0   2   2   2   2   2   2   0   0   0   2   0   0   2   0   0   0   2   0   2   0   0   0   2   2   2   0   0   0   2   2   0   2   2   0   2   0   2   0   0   0   0   2   0   0   2   2   2   0   2   0   2   0   0   0   0   2   2   2   2   0   0   2   0   2   0   2   0   0   2   2   0   0   2   0   2   2   2   0   2   0   2   0   2   0   2   0   2   0   2   0   0   2   0   0   2   2   0   2   0   2   2   2   0   2   0   0   2   0   0   2   0   2   0   2   2   0   0   0   0   0   2   2   0   2   0   0   0   2   2   0
 MK-2-10                0   2   2   2   0   0   2   2   2   0   2   2   2   0   2   0   2   2   2   2   2   0   2   2   0   2   2   2   0   2   2   0   2   2   2   0   2   0   2   0   2   0   2   0   2   2   2   0   2   2   2   2   2   0   2   0   2   0   2   0   2   2   2   2   2   2   2   0   2   0   2   2   2   2   2   2   0   0   0   2   0   0   2   0   0   0   2   0   2   0   2   0   2   2   2   0   2   0   2   2   0   2   2   0   2   0   2   0   0   0   0   2   0   0   0   2   0   2   2   2   2   0   0   0   0   2   2   2   2   0   0   0   0   0   0   2   0   0   0   2   0   0   2   0   2   2   2   0   2   0   2   0   2   2   2   0   2   0   2   0   0   2   0   0   2   2   0   2   0   2   2   2   0   2   2   0   2   0   0   2   0   2   2   2   2   0   0   0   0   0   2   2   0   2   0   0   0   2   2   0
 MK-2-11                0   2   2   2   0   0   2   0   0   0   2   2   0   0   2   0   2   2   0   2   2   0   2   2   0   2   2   2   0   2   2   0   2   2   2   0   2   0   2   0   2   0   2   0   2   2   2   0   2   2   2   2   2   0   2   0   2   0   2   0   2   2   2   0   2   2   2   0   2   2   0   2   2   2   2   0   0   0   0   2   0   0   2   0   0   0   2   0   2   0   2   0   2   2   2   0   2   0   2   2   0   2   2   0   2   2   2   0   0   0   0   2   0   0   0   2   0   2   2   2   2   0   0   0   0   2   2   0   0   0   0   0   0   0   0   2   0   0   0   2   0   0   2   0   2   2   2   2   2   0   2   0   2   2   2   0   2   0   2   0   0   2   0   0   2   2   0   2   0   2   2   2   0   2   2   0   2   0   0   2   0   2   2   2   2   0   0   0   0   0   2   2   0   2   0   2   2   2   2   0
 MK-2-12                0   2   2   2   0   0   2   0   0   0   2   0   0   0   2   2   2   2   0   0   2   0   2   2   0   2   2   2   0   2   2   0   2   2   2   0   2   2   2   0   2   0   0   0   2   2   2   0   2   2   2   2   2   0   2   2   2   0   2   0   2   2   2   0   2   2   2   0   0   2   0   0   2   2   2   0   0   0   0   2   0   2   2   0   0   0   2   2   2   0   2   2   2   2   2   0   2   0   2   2   0   2   2   0   2   2   2   2   0   0   0   0   0   2   0   2   2   2   0   2   2   0   0   0   0   2   2   0   0   0   2   0   0   0   0   2   0   2   0   2   0   0   2   2   2   2   2   2   2   0   2   0   2   2   2   0   2   0   2   0   2   2   0   0   2   2   0   2   0   2   2   2   0   2   2   0   2   2   0   2   0   2   2   2   2   0   0   2   0   0   2   0   0   2   0   0   2   2   2   0
 MK-2-13                0   2   2   2   0   0   2   0   2   0   2   0   0   2   2   2   2   2   2   0   2   0   2   2   0   2   2   2   0   2   2   0   2   2   2   0   2   2   2   0   2   0   0   0   2   2   2   0   2   2   2   0   2   0   2   2   2   0   2   0   2   2   0   0   2   2   2   2   0   2   0   0   2   2   2   0   0   0   2   2   0   2   2   0   0   0   2   2   0   0   2   2   2   2   2   0   0   0   2   2   0   2   2   0   2   2   2   2   0   0   0   0   0   0   0   0   2   2   0   2   2   0   0   0   0   2   2   0   0   0   2   0   0   2   0   2   0   2   0   2   0   0   2   0   2   2   2   2   2   0   2   2   2   2   2   0   2   0   2   0   2   2   0   0   2   2   0   0   0   2   2   2   0   2   0   0   2   2   2   2   2   2   2   2   2   2   0   2   0   0   2   0   0   0   0   2   2   0   0   0
 MK-2-14                0   2   2   2   0   0   0   0   0   0   0   0   0   2   2   2   2   2   0   0   2   0   2   2   0   2   2   2   0   2   2   0   0   2   2   0   2   0   2   2   2   0   0   0   2   2   2   0   2   2   2   0   2   0   0   0   2   0   2   0   2   2   0   0   2   2   0   2   0   2   0   0   2   2   2   0   0   0   2   2   0   2   2   0   0   0   2   2   2   0   0   2   2   2   2   0   0   0   0   2   0   2   2   0   2   2   2   0   0   0   0   0   0   0   0   0   2   2   2   0   2   0   0   0   0   2   2   0   0   0   2   0   0   2   0   2   0   2   0   0   0   0   2   0   2   2   2   2   2   0   2   2   2   2   2   0   2   0   2   0   0   2   0   0   2   2   0   0   0   2   2   2   0   2   0   0   2   2   0   2   2   2   2   2   2   0   2   2   2   0   0   0   0   0   0   2   2   0   0   0
 MK-2-15                0   2   2   2   0   0   0   0   0   0   0   0   0   2   0   2   2   0   0   0   2   2   2   2   0   2   2   2   2   2   2   0   0   2   2   0   2   0   2   2   2   0   0   0   2   2   2   0   2   2   0   0   2   0   0   0   2   0   2   0   2   2   2   0   2   2   0   2   0   2   0   0   2   2   2   0   0   0   2   2   0   2   2   0   0   0   2   2   2   0   0   2   2   2   2   0   0   0   0   2   0   2   2   0   2   2   2   0   0   0   0   2   0   0   0   0   2   2   2   2   2   0   0   0   0   2   2   2   0   0   2   0   0   2   0   0   0   2   0   0   0   0   2   2   2   2   2   2   2   0   2   2   2   0   2   0   2   0   2   0   0   0   0   0   2   2   2   0   0   2   0   0   0   2   0   0   2   2   2   2   2   2   2   2   2   0   2   2   2   2   0   0   0   2   0   2   2   0   0   0
 MK-2-16                0   2   2   2   0   2   0   0   0   0   0   0   0   2   0   2   2   0   0   0   2   2   2   2   0   2   2   2   2   2   2   0   0   2   2   0   2   0   2   2   2   0   0   0   2   2   0   0   0   2   0   0   2   0   0   0   0   0   2   0   2   2   2   0   2   2   0   2   0   2   0   0   0   2   2   0   0   2   2   2   0   2   2   0   2   2   2   2   2   0   0   2   2   2   2   0   0   0   0   2   0   2   2   0   2   2   2   2   0   0   0   2   0   0   0   0   2   2   2   2   2   0   0   0   2   2   2   2   0   0   2   0   0   2   0   0   0   2   0   0   0   0   2   2   2   2   2   2   2   0   2   0   2   0   0   0   2   0   2   0   2   0   0   0   2   2   2   0   0   2   0   0   0   2   2   0   2   2   2   2   2   2   2   2   2   0   2   2   2   2   2   0   0   2   2   2   2   2   0   0
 MK-3-1                 0   0   2   0   2   2   0   2   2   2   0   0   0   2   0   0   2   2   2   0   2   0   2   2   0   0   2   2   0   0   2   0   0   0   2   0   2   2   0   0   2   0   2   2   0   0   0   0   0   0   2   2   0   0   2   0   0   2   0   0   2   0   2   2   0   2   2   0   0   2   2   0   2   2   0   2   0   2   0   0   0   2   2   0   2   0   0   0   2   0   2   2   0   2   0   0   0   2   0   0   2   2   2   2   0   2   0   2   2   0   0   0   2   2   2   2   0   0   0   2   0   0   2   0   2   0   2   0   2   2   2   0   2   0   0   2   2   0   0   0   0   0   2   2   0   0   2   2   0   0   2   0   2   0   0   2   2   0   0   0   2   2   0   0   0   2   2   2   2   0   0   0   2   0   0   2   2   2   0   0   0   0   2   0   0   2   2   2   0   2   0   2   0   0   0   0   2   0   2   2
 MK-3-2                 0   0   2   0   2   2   2   2   2   2   0   0   0   2   0   0   2   2   0   0   2   0   2   2   0   2   2   0   0   0   2   0   0   0   2   0   2   2   0   0   0   0   2   2   0   0   2   0   2   0   2   2   0   0   0   0   0   2   0   0   2   2   2   2   0   2   0   0   0   2   2   0   0   2   2   2   2   2   0   0   0   2   2   0   2   0   0   0   2   2   2   2   0   2   0   0   0   2   0   0   2   2   2   2   0   2   0   2   2   2   0   0   2   2   2   0   0   0   0   2   2   0   2   0   2   0   2   0   2   2   2   2   2   0   0   2   2   0   0   0   2   0   2   2   0   0   2   2   0   0   2   0   2   0   0   2   0   0   0   0   0   2   0   2   0   2   0   2   2   0   0   0   2   0   2   2   2   2   0   0   0   0   0   0   0   2   2   2   0   2   0   2   0   0   0   0   2   0   2   2
 MK-3-3                 0   0   2   0   2   2   2   2   2   0   0   0   0   2   0   0   2   2   0   0   2   0   2   2   2   0   2   0   0   0   2   0   0   0   2   0   0   2   0   0   0   0   2   2   0   0   2   0   2   0   2   2   0   0   0   0   0   2   0   2   0   2   2   2   0   2   0   0   0   2   2   0   0   2   2   2   0   2   0   2   0   2   0   0   2   0   0   0   2   2   2   2   0   2   0   0   0   2   0   0   2   2   2   2   0   2   0   2   2   2   0   0   0   2   0   0   2   0   0   2   2   0   2   0   2   0   2   0   2   2   2   2   2   2   0   2   2   0   0   0   2   0   2   2   0   0   2   0   0   0   2   0   2   0   0   0   0   0   0   2   0   2   0   2   0   2   0   2   0   0   0   2   2   0   2   2   2   2   2   0   0   0   0   0   0   2   2   2   0   2   0   2   0   0   0   0   2   2   2   2
 MK-3-4                 0   0   2   0   2   2   2   2   2   0   0   0   0   2   2   0   2   2   0   0   2   0   2   2   2   0   2   0   0   0   2   0   2   0   2   0   0   2   0   0   0   0   2   2   0   0   2   0   2   0   2   2   0   0   0   0   2   2   0   2   0   2   0   2   0   2   0   0   2   2   2   0   0   2   2   2   0   2   0   2   0   2   2   0   2   0   0   0   2   0   2   2   0   2   0   0   0   2   0   2   2   2   2   2   0   0   2   2   2   2   0   0   0   2   0   0   2   0   2   2   2   0   2   0   2   0   2   0   2   2   2   2   2   2   0   2   2   0   0   0   2   0   2   2   0   2   2   0   0   0   2   0   2   0   0   2   0   0   0   2   0   2   0   2   0   0   0   2   0   0   0   2   2   0   2   2   2   2   2   0   2   0   0   0   0   2   2   2   0   2   0   2   0   0   0   0   2   2   2   2
 MK-3-5                 0   0   2   0   0   2   0   2   2   0   0   0   0   2   2   0   2   2   2   0   2   2   2   2   0   0   2   0   0   0   2   0   2   0   2   0   0   2   0   0   0   0   2   2   0   2   0   0   2   0   2   2   0   0   0   0   2   2   0   2   0   2   0   2   0   2   0   0   2   2   2   0   0   2   2   2   0   2   0   2   0   2   2   0   2   0   0   0   2   2   0   2   0   2   0   0   0   2   2   0   2   2   2   2   0   0   0   2   2   0   0   0   2   2   0   0   2   0   2   2   2   2   2   0   2   0   2   2   2   2   2   2   2   2   0   2   2   0   0   0   2   2   2   2   0   2   2   0   0   0   2   0   2   0   0   2   0   0   0   2   2   0   0   2   0   0   0   2   0   2   0   2   2   0   2   2   2   2   2   2   2   2   0   0   0   2   2   2   0   2   0   2   0   0   0   0   2   2   2   2
 MK-3-6                 0   0   2   0   0   2   0   2   2   0   0   0   0   0   2   0   2   2   2   0   2   0   2   2   0   0   2   0   0   0   2   2   2   0   2   0   0   2   2   0   0   0   2   2   0   2   0   0   2   0   2   2   2   0   2   0   2   0   2   2   0   2   0   2   0   2   0   2   2   2   2   0   0   2   2   2   0   2   0   2   0   2   2   0   2   0   0   0   2   2   0   2   0   2   0   0   0   2   2   0   2   2   2   2   0   0   0   2   2   2   0   0   2   2   0   0   2   0   2   2   2   2   2   0   2   0   2   2   2   2   2   2   2   2   0   2   2   0   0   0   2   2   0   2   0   2   2   0   0   0   2   0   2   0   2   2   0   0   0   2   2   0   0   2   0   0   0   2   0   2   0   2   2   0   2   0   2   2   2   2   2   2   0   0   0   0   2   2   0   2   0   0   0   0   0   0   2   2   2   2
 MK-3-7                 0   2   2   0   0   2   2   2   2   0   0   0   0   0   2   0   2   2   2   0   0   0   2   2   0   0   2   0   0   0   2   2   2   0   2   0   0   2   2   0   0   0   2   2   0   2   0   0   2   0   2   2   2   0   2   0   2   0   2   2   0   0   0   2   0   2   0   2   2   0   2   2   2   2   2   2   0   2   0   2   0   2   2   0   0   0   0   0   2   2   0   0   0   2   0   0   2   2   2   0   2   2   2   0   0   0   2   2   0   2   0   0   2   0   0   0   2   2   2   2   2   2   0   0   2   2   0   2   2   2   0   2   2   2   0   2   2   0   2   0   2   2   0   2   2   2   2   0   0   0   2   0   2   0   2   2   0   0   0   2   2   0   0   0   0   0   0   2   2   2   0   2   2   0   2   0   2   0   2   2   2   2   0   0   0   0   2   2   0   2   0   0   0   0   0   0   2   2   2   2
 MK-3-8                 0   2   0   0   0   2   2   2   2   0   0   0   0   0   2   0   2   2   0   0   0   0   2   2   0   0   2   0   0   0   2   2   2   0   2   0   0   2   2   0   0   0   2   2   0   2   0   0   2   0   0   2   2   0   2   0   2   0   0   2   0   0   0   2   0   2   0   2   2   0   2   2   2   2   2   2   0   2   0   2   0   2   2   0   0   0   0   0   2   0   0   0   0   2   0   0   0   2   2   0   2   2   2   0   0   0   2   0   0   2   0   0   2   0   0   0   2   0   2   2   2   2   0   0   2   2   0   2   2   2   2   2   2   2   0   2   2   2   2   0   2   0   0   2   2   0   2   0   0   0   2   0   2   0   2   2   0   0   0   2   2   0   0   0   0   0   0   2   2   2   0   2   2   2   2   2   2   0   2   0   2   2   0   0   0   0   2   2   0   2   0   0   0   0   0   0   2   2   2   2
 MK-3-9                 0   2   0   0   0   2   2   2   2   0   2   0   0   0   2   0   2   0   0   0   0   0   2   2   2   0   0   0   0   0   2   2   2   0   2   0   0   2   2   0   2   0   2   2   0   2   0   0   2   0   0   2   2   0   2   0   2   0   0   2   0   0   0   2   0   2   0   2   2   0   0   2   2   2   2   2   0   2   0   2   0   2   2   0   0   0   0   2   2   0   0   0   2   2   0   0   0   2   2   0   0   2   2   0   2   0   2   0   0   2   0   0   2   0   0   0   2   0   0   2   0   2   0   0   2   2   0   2   2   2   2   0   2   2   0   2   2   2   2   0   2   0   0   2   2   0   2   0   0   0   2   0   2   0   2   2   0   0   0   2   2   2   0   0   0   0   0   2   2   2   0   0   2   2   2   2   2   0   2   0   2   2   2   0   0   0   0   2   0   2   0   0   0   0   0   0   0   2   2   2
 MK-3-10                0   2   0   0   0   2   2   2   0   0   2   0   0   0   2   0   2   0   0   0   0   0   2   2   2   0   0   0   0   0   2   2   2   0   2   0   0   2   2   0   2   0   2   2   0   2   0   0   2   0   0   2   2   0   2   0   2   0   0   2   2   0   0   2   0   2   0   0   2   0   0   2   2   2   2   2   0   2   0   2   0   2   2   0   0   0   0   2   0   0   0   0   2   2   0   0   0   2   2   0   0   2   2   0   2   0   2   0   0   2   0   0   2   0   0   0   2   0   0   2   0   2   2   0   2   2   0   2   2   2   2   0   2   2   0   0   2   2   2   0   2   0   0   2   2   0   2   0   0   0   2   0   2   0   2   2   0   0   0   2   2   2   0   0   0   0   0   2   2   2   0   0   2   2   2   2   2   0   2   0   2   2   2   0   0   0   0   2   0   2   0   0   0   0   0   0   0   2   2   2
 MK-3-11                0   2   0   0   0   2   2   0   0   0   2   0   0   0   2   2   2   0   0   0   0   0   2   2   2   0   0   0   0   0   2   2   2   0   2   0   0   2   2   0   2   2   2   2   0   0   0   0   0   0   2   2   2   0   0   0   2   0   0   2   2   0   0   2   0   2   0   0   2   0   0   2   2   2   2   2   2   2   0   2   0   2   2   0   2   2   0   2   0   2   2   0   2   2   0   0   0   2   2   0   0   2   2   0   2   0   0   0   0   2   0   0   2   2   0   0   2   0   0   2   0   2   2   0   2   2   0   2   2   2   2   0   2   2   0   0   2   2   2   0   2   0   2   2   2   0   2   0   0   0   2   0   2   0   2   2   0   0   0   2   2   2   0   0   2   2   0   2   2   2   0   0   2   2   2   2   2   0   2   0   2   2   2   0   0   0   0   2   0   2   0   0   0   0   0   0   0   2   2   2
 MK-3-12                0   2   0   0   0   2   2   0   0   0   2   0   0   2   2   2   2   0   0   0   0   0   2   2   2   0   0   0   2   0   2   2   2   0   2   0   0   0   2   0   2   2   2   2   0   0   0   0   0   0   2   2   2   0   0   0   2   0   0   2   2   0   0   2   0   2   0   0   2   0   0   2   2   2   2   2   2   2   0   0   0   2   2   0   2   2   0   2   0   2   2   0   2   2   2   0   0   0   2   0   0   2   2   0   2   0   0   0   2   2   0   0   2   2   0   0   2   0   0   2   0   2   2   0   2   2   0   2   2   2   2   0   2   2   0   0   0   2   2   0   2   0   2   2   2   0   2   0   0   2   0   0   2   0   2   2   0   0   0   2   2   2   2   0   0   0   0   2   2   2   0   0   2   2   2   2   2   0   2   0   2   2   2   0   0   0   0   2   0   2   0   2   0   0   0   0   0   2   2   2
 MK-3-13                0   2   0   0   0   2   2   0   0   0   2   0   0   2   2   2   0   0   0   0   2   0   2   2   0   0   0   0   2   0   2   2   2   0   2   0   0   0   2   0   2   2   0   2   0   0   0   0   2   0   2   2   2   0   0   0   2   0   0   2   2   2   0   2   0   2   2   0   2   0   0   2   2   2   2   2   2   2   0   0   0   2   2   0   2   2   0   2   0   2   2   0   2   0   2   0   0   0   2   0   0   2   2   0   2   2   0   0   2   2   0   0   2   0   0   0   2   0   0   2   0   2   2   0   2   2   0   0   2   2   2   0   2   2   0   0   0   2   0   0   2   0   2   2   0   0   2   0   0   2   0   0   2   0   2   2   0   0   0   2   2   2   2   0   0   2   0   2   2   2   0   0   2   2   2   2   2   0   2   0   2   2   2   0   0   0   0   2   0   2   2   2   0   0   0   0   0   2   2   2
 MK-3-14                0   2   0   0   0   2   2   0   0   2   2   0   0   2   2   2   0   0   0   2   2   0   2   2   0   0   0   2   2   0   2   2   2   0   2   0   0   0   2   0   2   2   0   2   0   0   0   0   2   0   2   2   2   0   0   0   2   0   0   2   2   2   0   2   0   2   2   0   2   0   0   2   2   0   0   2   0   2   0   0   2   2   2   0   2   2   0   2   2   2   2   0   2   0   0   0   0   0   2   0   0   2   2   0   2   2   0   0   0   2   0   0   2   0   0   0   2   0   2   2   0   2   2   0   2   2   0   0   2   0   2   0   2   2   0   0   0   2   0   0   2   0   2   2   0   0   2   0   0   2   0   0   2   0   2   2   0   0   0   2   2   2   2   0   0   2   0   2   2   2   0   0   0   0   2   2   2   0   2   0   2   2   2   0   0   0   0   2   0   2   2   2   2   0   0   0   0   2   2   2
 MK-3-15                0   2   0   0   0   2   2   0   0   2   2   0   0   2   0   2   0   0   0   2   2   0   2   2   0   2   0   2   2   0   0   2   2   0   2   2   2   0   2   0   2   0   0   0   0   0   0   0   0   0   2   2   2   2   2   0   2   0   0   2   2   2   0   2   0   2   2   0   2   0   0   2   2   0   0   2   0   2   0   0   2   0   2   0   2   0   0   2   2   2   0   0   2   0   0   0   0   2   2   0   0   2   2   0   2   2   0   0   0   2   0   0   2   0   0   0   2   0   2   2   0   2   2   0   2   2   0   0   2   0   2   0   2   2   0   0   0   2   0   0   2   2   2   2   0   0   2   0   0   2   0   2   2   0   2   2   0   0   0   0   2   0   2   0   0   2   0   2   2   2   0   0   0   0   2   2   2   0   2   0   2   2   2   0   0   0   0   2   0   2   2   2   2   0   0   0   0   2   2   0
 MK-3-16                0   2   0   0   0   2   2   0   0   2   2   0   0   2   0   2   2   0   0   2   2   0   2   2   0   2   0   2   2   0   0   0   2   0   2   2   2   2   2   0   2   0   2   0   0   0   0   0   0   0   2   2   2   2   2   0   0   0   0   2   2   2   0   2   0   2   2   0   2   0   0   2   2   0   0   2   0   2   0   0   0   2   2   0   2   0   0   2   2   0   0   0   2   0   0   0   0   2   2   0   0   2   2   0   2   0   2   0   0   2   0   0   2   0   0   0   2   0   2   2   0   0   2   0   2   2   0   0   2   2   2   0   2   2   0   0   0   2   0   0   2   2   2   0   2   0   2   0   0   2   0   2   2   0   2   2   0   0   2   0   0   0   2   0   0   2   0   2   2   2   0   0   0   0   2   2   2   0   2   0   2   2   0   0   0   0   2   2   0   2   2   2   0   2   0   0   0   0   2   0
 MK-4-1                 0   2   2   0   0   2   2   2   0   2   2   2   2   0   0   2   2   2   2   2   0   2   2   0   0   0   0   0   0   0   0   0   2   0   0   0   0   2   0   0   2   2   2   2   0   0   2   0   0   2   0   2   0   0   0   2   0   0   2   0   0   2   0   0   2   2   0   2   0   2   0   0   2   2   0   0   2   2   0   0   2   0   0   2   0   0   0   0   0   0   2   0   2   2   2   0   0   2   2   2   0   2   0   0   0   0   2   0   0   2   0   2   2   0   0   2   0   2   2   2   2   0   0   0   0   2   2   2   0   0   2   0   2   2   2   0   2   0   2   2   0   0   2   0   2   2   2   0   0   2   0   2   2   2   2   2   2   2   2   2   0   0   0   2   0   0   0   2   2   0   2   0   0   0   2   2   0   0   0   0   2   2   0   2   2   0   2   0   2   2   2   2   0   2   0   0   2   0   2   2
 MK-4-2                 0   2   2   0   0   0   2   2   0   2   2   2   2   2   0   2   2   2   2   2   0   2   2   0   0   0   0   0   0   0   0   0   2   0   0   0   0   2   0   0   2   2   2   2   0   0   2   0   0   2   2   2   0   0   0   2   0   0   2   2   0   2   0   0   2   2   0   2   0   0   0   0   2   2   0   0   2   2   0   0   2   0   0   2   0   0   0   0   0   2   2   0   2   0   2   0   2   2   2   2   0   2   0   2   0   0   2   0   0   2   0   2   2   0   0   2   0   2   2   2   2   0   0   0   0   2   2   2   0   0   2   0   2   0   2   0   2   2   2   2   0   0   2   2   2   2   2   0   0   0   2   2   2   2   2   2   2   2   2   2   0   0   2   2   0   0   0   2   2   0   2   0   0   0   2   2   0   0   0   0   2   2   0   2   2   0   2   0   2   2   2   2   0   2   0   0   2   0   2   2
 MK-4-3                 0   2   2   0   0   0   0   2   0   0   0   2   2   2   0   2   2   2   0   2   0   2   0   0   0   0   0   0   0   0   0   0   2   0   2   0   0   2   2   0   2   2   0   0   0   0   2   0   0   0   2   2   0   0   0   2   0   0   2   2   0   2   2   0   2   2   0   2   0   0   0   0   0   2   0   0   2   2   0   2   2   0   0   2   0   0   0   0   0   2   2   0   2   0   2   0   2   2   2   2   0   0   2   2   0   0   2   0   0   0   0   2   2   0   0   2   0   2   2   2   0   0   0   0   2   2   2   2   0   0   2   0   2   0   2   0   2   2   2   2   0   0   2   2   2   2   2   0   0   0   2   2   0   2   2   2   2   2   0   2   0   0   2   2   0   0   0   2   2   0   2   0   0   0   2   2   0   0   0   0   2   2   0   2   2   0   2   0   2   2   2   2   0   2   2   2   2   2   0   2
 MK-4-4                 0   2   2   0   2   0   0   2   0   0   0   0   2   0   0   0   2   2   0   2   0   2   0   0   0   0   2   0   0   0   2   0   2   0   2   0   0   2   2   0   2   2   0   0   0   0   2   0   0   0   0   2   0   0   0   2   0   0   2   2   0   0   2   0   0   2   0   2   0   0   0   0   0   2   0   0   2   2   0   2   2   0   0   2   0   0   0   2   0   2   2   0   2   0   2   0   2   2   2   2   0   0   0   2   0   0   0   0   0   0   0   2   2   0   0   2   0   2   2   2   0   0   0   0   2   2   2   0   0   0   2   0   2   2   2   2   2   2   0   2   0   0   2   2   2   2   2   0   0   0   2   2   0   2   2   2   2   2   0   0   0   0   2   2   0   0   0   2   2   0   2   0   0   0   2   2   0   0   0   0   2   0   0   2   0   0   2   0   2   2   2   2   0   2   2   2   2   2   0   2
 MK-4-5                 0   2   2   0   2   0   0   2   0   0   0   0   2   0   0   0   2   2   0   0   0   2   0   0   0   0   2   0   0   0   2   0   2   0   2   0   0   2   2   0   2   2   0   0   0   0   2   0   0   0   0   2   0   0   0   2   2   0   2   2   0   0   2   0   0   2   0   2   0   0   0   0   0   2   2   0   2   0   0   2   2   0   0   2   0   0   0   2   0   2   2   0   2   0   2   0   2   2   2   2   2   0   0   2   0   0   0   0   2   0   2   2   2   0   0   2   0   2   2   2   0   2   0   2   2   2   2   0   2   0   0   0   2   2   2   2   2   2   0   2   0   0   2   2   2   0   2   0   0   0   2   2   0   2   2   2   0   2   0   0   0   0   2   2   0   0   0   2   2   0   2   0   0   0   2   2   0   0   0   0   0   2   2   2   0   0   2   0   2   2   2   2   0   0   2   2   2   2   0   2
 MK-4-6                 0   2   2   0   2   0   0   2   0   0   0   0   2   0   0   0   0   2   0   0   0   0   2   0   0   0   2   0   0   0   2   0   2   0   2   0   2   2   0   0   2   2   2   0   0   0   2   0   0   0   0   2   0   0   0   2   2   0   2   0   0   0   2   0   0   2   0   2   0   0   2   0   0   2   2   0   2   0   0   2   0   0   0   2   0   0   0   2   0   2   2   2   2   0   2   0   2   2   2   2   2   0   0   2   0   0   0   0   2   0   2   2   2   0   0   2   0   2   2   2   0   2   0   2   2   2   2   0   2   0   0   0   2   2   2   2   0   2   0   2   0   0   2   2   2   0   2   0   0   0   2   2   0   2   2   2   2   2   2   2   0   0   2   2   0   0   0   2   2   0   0   0   0   0   2   2   2   0   0   0   0   0   2   2   0   0   2   0   2   2   2   2   0   0   0   2   2   2   0   2
 MK-4-7                 0   2   2   0   2   0   0   2   0   0   0   0   2   2   0   0   0   2   0   0   0   2   0   0   0   0   2   0   0   0   2   0   2   0   2   0   2   2   0   0   0   2   2   0   0   0   2   0   0   0   0   2   0   0   0   2   2   0   2   0   0   0   2   0   2   0   0   2   0   0   2   0   0   2   2   0   2   0   0   2   0   0   0   2   0   0   0   2   0   2   2   2   2   0   0   0   2   2   2   2   2   2   0   2   0   0   0   0   0   0   0   2   2   0   0   2   0   2   2   2   0   2   0   2   0   2   2   0   2   0   0   0   2   2   2   2   0   2   0   2   0   0   2   0   2   0   2   0   0   0   2   2   0   2   2   2   0   2   2   2   0   0   2   2   0   2   0   2   2   0   0   0   0   0   0   0   2   0   0   0   0   0   2   2   2   0   2   0   2   2   2   2   0   0   0   2   2   2   0   2
 MK-4-8                 0   2   2   0   2   0   0   2   0   0   0   0   2   2   0   0   0   2   0   0   0   2   0   2   0   0   2   0   0   0   2   0   2   0   2   0   2   2   0   0   0   2   2   0   0   0   2   2   0   0   0   2   0   0   0   0   2   0   2   2   0   0   2   0   2   0   0   2   0   0   2   0   0   2   2   0   2   0   0   2   0   0   0   2   0   0   0   2   0   2   2   2   2   0   0   0   2   0   2   2   2   2   2   2   0   0   0   0   0   0   0   2   2   0   2   2   0   2   2   2   0   2   0   2   0   2   2   0   2   0   0   0   2   2   2   2   0   2   0   2   0   0   2   0   2   0   2   0   0   0   0   2   0   2   2   2   0   2   2   2   0   0   2   2   0   2   0   2   2   0   0   0   0   0   2   0   2   0   0   0   0   0   2   2   2   0   2   0   2   2   2   2   0   2   2   2   2   0   0   2
 MK-4-9                 0   2   2   0   2   2   0   2   0   0   0   0   2   2   0   0   0   2   0   0   0   2   0   2   2   0   2   0   0   0   2   0   2   0   2   0   2   2   0   0   0   2   2   0   0   0   2   2   0   0   0   2   0   0   0   0   0   0   2   2   0   0   2   0   2   0   0   2   0   0   2   2   0   2   2   0   2   0   0   2   0   0   0   2   0   0   0   2   0   2   2   2   2   0   0   0   2   0   2   2   2   2   2   2   0   0   2   0   0   0   0   2   2   2   2   2   2   2   2   2   2   2   0   0   0   2   2   0   2   2   0   0   2   2   2   2   0   2   0   2   0   0   2   0   2   0   2   2   0   2   0   2   0   2   2   2   0   2   2   2   0   0   2   2   0   2   0   2   2   0   0   0   0   0   2   0   2   0   2   0   0   0   2   2   2   0   2   0   2   2   2   0   0   2   0   2   2   0   0   2
 MK-4-10                0   2   2   0   2   2   0   2   0   0   0   0   2   2   0   0   0   2   0   0   0   2   0   2   2   0   2   0   2   0   2   0   2   0   2   0   2   2   0   0   0   2   0   0   0   2   2   2   0   0   2   2   0   0   0   0   0   0   2   2   0   2   2   0   2   0   0   2   0   0   2   2   0   2   2   0   0   0   0   2   0   0   2   2   0   0   2   2   0   2   0   2   2   0   0   2   2   0   0   2   2   2   2   0   0   0   2   2   0   0   0   2   2   2   2   2   2   2   2   2   2   2   0   2   2   2   2   0   2   2   0   0   2   2   2   0   0   2   0   2   0   0   2   0   2   2   2   2   0   2   0   2   0   2   2   2   0   2   2   2   0   0   0   2   0   2   0   2   0   0   2   0   0   0   2   0   2   0   2   0   0   0   2   2   2   0   2   2   0   2   2   0   0   2   2   2   0   2   0   2
 MK-4-11                0   0   2   0   2   2   0   2   0   0   0   0   2   2   0   0   0   2   0   0   0   2   0   2   2   0   2   0   2   0   2   0   2   0   2   0   2   0   0   0   0   2   0   0   0   2   2   0   0   0   2   2   0   0   0   0   0   0   2   2   0   2   2   0   2   0   0   2   0   0   2   2   2   2   2   0   0   0   0   2   0   0   2   2   0   0   2   2   0   2   0   2   2   0   2   2   0   0   0   2   2   2   2   0   0   0   0   2   0   0   0   2   2   2   2   2   2   2   2   2   2   2   2   2   2   2   2   0   2   2   2   0   2   2   2   0   0   2   0   0   0   0   2   0   2   0   2   2   0   2   0   2   0   2   2   2   0   2   2   2   0   0   0   2   0   2   0   2   0   0   2   0   0   0   0   0   2   0   2   0   0   0   2   2   2   0   2   2   0   2   2   0   0   2   2   2   2   2   0   0
 MK-4-12                0   0   2   0   0   2   0   2   0   0   0   0   2   2   0   0   0   2   0   0   0   2   0   2   2   0   2   0   2   0   2   2   2   0   2   0   2   0   0   0   0   2   0   2   0   2   0   0   0   0   2   2   0   0   0   2   0   0   2   2   0   2   2   0   2   0   0   0   0   0   2   2   2   2   2   0   0   0   0   2   0   0   2   2   0   0   2   2   0   2   0   2   2   0   2   2   2   0   0   2   2   2   2   0   0   0   0   2   0   0   0   2   2   2   2   2   2   2   2   2   2   2   0   2   2   2   2   0   2   2   2   0   2   2   2   0   0   2   0   0   0   0   2   0   2   0   2   0   0   2   0   2   2   2   2   2   0   0   2   2   0   0   0   2   0   2   2   2   0   0   2   0   2   2   0   0   2   0   2   0   0   0   2   2   2   0   2   2   0   2   2   0   0   2   2   2   0   0   0   0
 MK-4-13                0   0   2   0   0   2   0   2   0   0   0   2   0   2   0   0   0   2   0   0   0   2   0   2   2   0   2   0   2   0   0   2   2   0   2   0   2   0   0   0   0   0   0   2   0   0   0   0   0   0   0   2   0   0   0   2   0   0   2   0   0   2   2   0   2   0   0   0   0   0   2   2   2   0   2   0   0   0   0   2   0   0   2   2   0   0   2   2   0   2   0   0   2   0   0   0   2   0   0   2   2   2   2   0   0   0   0   2   0   0   0   2   2   2   2   2   2   2   2   2   2   2   0   2   2   2   2   0   2   2   2   0   2   2   2   0   0   2   0   2   0   2   2   0   2   0   2   0   0   2   0   2   2   2   2   2   0   0   2   2   0   0   0   2   0   2   2   0   0   0   2   0   2   2   2   0   2   2   2   0   0   0   2   2   0   0   2   2   0   2   2   0   0   2   2   2   0   0   0   0
 MK-4-14                0   0   2   0   0   2   0   0   2   0   0   2   0   2   2   0   0   2   0   0   0   2   0   2   2   0   2   2   2   0   0   2   2   0   2   0   2   0   2   0   0   0   0   2   0   0   0   0   0   0   0   2   0   0   0   2   0   0   2   0   0   2   2   0   2   0   0   0   0   0   2   2   0   0   2   0   0   0   0   2   0   0   2   2   2   0   2   2   0   2   0   0   0   0   0   0   2   0   0   2   2   2   2   0   0   0   0   2   0   0   0   2   2   2   2   0   0   2   2   2   2   2   0   2   2   2   2   2   2   2   2   0   2   2   2   0   0   2   0   2   0   0   2   0   2   0   2   0   2   2   0   2   2   2   2   2   0   0   2   2   2   0   2   2   0   2   2   0   0   0   2   0   2   0   2   2   2   2   2   0   0   0   2   2   0   0   2   2   0   2   2   0   0   2   2   2   0   0   0   0
 MK-4-15                0   0   0   0   0   2   0   0   2   0   0   0   0   2   2   0   0   2   0   0   0   2   0   2   2   0   2   2   2   0   0   2   2   0   2   2   2   0   2   0   0   0   0   2   0   0   0   0   0   2   0   2   0   0   0   2   2   2   2   0   0   2   2   0   2   0   0   0   0   0   2   2   0   0   2   0   0   0   0   2   0   0   2   2   2   0   2   2   0   2   0   0   0   0   0   0   2   2   0   2   2   2   2   0   0   0   0   2   0   0   0   2   2   2   2   0   0   2   2   2   2   2   0   2   2   2   2   2   2   2   2   0   2   2   0   0   2   2   0   2   0   0   2   0   2   0   2   0   2   2   2   2   2   2   2   2   2   2   2   2   2   0   2   0   0   2   2   0   0   0   2   0   2   0   2   2   2   2   2   0   0   0   2   2   0   0   2   2   0   2   0   0   0   0   2   2   0   0   0   0
 MK-4-16                0   0   0   0   2   0   0   0   2   0   0   0   0   2   2   0   0   2   0   0   0   2   0   2   2   2   2   2   0   2   0   2   2   0   2   2   0   0   0   0   0   0   0   2   0   0   0   0   0   2   0   2   0   0   0   2   2   2   2   0   0   2   2   0   2   0   0   0   0   0   2   2   0   0   2   0   0   0   0   2   0   0   2   2   2   2   2   2   2   0   0   0   0   0   0   0   2   2   0   2   2   0   2   0   0   0   0   2   0   0   0   2   2   2   2   0   0   2   2   2   2   0   0   2   2   2   2   2   2   2   2   0   2   2   0   0   2   2   0   2   0   0   2   0   2   0   2   0   2   2   2   2   2   2   2   2   2   2   0   2   0   0   2   0   0   2   0   2   0   0   2   0   2   0   2   2   2   2   0   0   0   0   2   2   0   2   2   2   0   0   0   0   0   0   2   2   0   0   0   0
 MK-5-1                 0   2   2   2   2   0   2   2   0   0   0   0   0   0   2   0   2   0   2   2   0   2   2   0   2   0   0   0   0   2   2   2   0   0   0   2   0   2   0   2   0   2   2   0   2   0   0   2   0   0   0   0   0   2   2   0   0   0   2   0   0   0   2   2   0   0   0   2   2   0   2   2   0   0   0   2   2   2   0   0   0   0   0   0   2   2   2   0   2   2   2   2   0   0   2   2   2   0   2   0   2   0   2   0   0   0   2   0   0   2   2   2   2   0   2   0   0   0   2   2   0   2   2   0   0   2   0   2   0   2   2   2   0   0   2   2   2   0   2   0   0   2   0   0   2   2   0   2   2   2   0   2   0   0   0   2   2   2   0   0   0   0   0   0   0   0   0   2   0   2   2   2   0   0   0   2   0   0   2   0   2   0   2   2   0   2   2   0   2   0   2   0   0   2   0   2   0   0   2   0
 MK-5-2                 0   2   2   2   2   0   2   2   0   0   0   0   0   0   2   0   2   0   2   2   0   2   2   0   2   0   0   0   0   2   2   2   0   0   0   2   0   2   0   2   0   2   2   0   2   2   0   2   0   0   0   0   2   2   2   0   0   0   2   0   0   0   0   0   0   0   0   2   2   2   2   2   0   0   0   2   0   2   0   0   0   0   0   0   2   2   2   0   2   2   2   2   0   0   2   2   2   0   2   0   2   0   2   0   0   0   0   0   0   2   2   2   2   0   2   0   0   0   0   2   0   2   2   0   0   2   0   2   0   2   2   2   0   0   2   2   0   0   2   0   2   0   0   0   2   2   0   2   2   2   0   2   0   0   0   2   2   2   0   0   0   2   2   0   2   0   0   2   0   2   2   2   0   0   0   2   0   0   2   0   0   0   2   2   0   2   2   0   2   0   2   0   0   2   0   2   0   0   2   0
 MK-5-3                 0   2   2   2   2   0   2   2   0   0   2   0   0   0   2   0   2   0   2   2   2   2   2   0   2   0   0   0   0   2   2   2   0   0   0   2   0   2   0   2   0   2   2   0   2   2   0   2   0   0   0   0   2   2   2   0   0   0   0   0   0   0   0   0   0   0   0   2   2   2   2   2   0   0   0   2   0   2   0   0   0   0   0   0   2   2   2   0   2   2   2   2   0   0   2   2   2   0   2   0   2   0   0   2   0   0   2   2   0   2   2   2   2   0   2   0   0   0   0   2   0   2   2   0   0   2   0   2   0   2   2   2   0   0   2   2   0   0   2   0   2   0   0   0   0   2   0   2   0   2   0   2   0   0   0   2   0   2   0   0   2   2   2   0   2   0   0   2   0   2   2   2   0   0   2   2   0   0   2   0   0   0   2   0   0   2   2   0   2   0   2   0   0   2   0   0   0   0   2   0
 MK-5-4                 0   2   2   2   2   0   2   2   0   0   2   0   0   0   2   0   2   0   2   2   2   2   2   0   2   0   0   0   0   2   2   2   0   0   0   2   0   2   0   2   0   2   2   0   2   0   2   2   0   0   0   0   2   2   2   0   0   2   0   0   0   0   0   0   0   0   0   2   2   2   2   2   0   0   0   2   0   2   0   0   0   0   0   0   2   2   0   0   2   2   2   2   2   0   2   2   2   0   2   0   2   0   2   2   0   0   2   2   2   0   2   2   2   0   2   0   0   0   0   0   0   2   0   0   0   2   2   2   0   2   2   0   0   0   2   2   0   0   2   2   2   0   0   0   2   2   0   2   2   2   0   2   0   0   0   2   0   2   0   0   2   2   2   0   2   0   0   0   0   2   0   2   0   0   2   2   0   2   2   0   0   0   2   0   0   2   2   0   2   0   2   0   0   2   0   0   0   0   2   0
 MK-5-5                 0   2   2   2   2   0   2   2   0   0   2   0   0   0   2   0   2   0   2   2   2   2   2   0   0   0   0   0   0   2   2   2   0   0   0   2   0   2   0   2   0   2   2   0   2   0   2   0   0   0   0   0   2   2   2   0   0   2   0   0   2   0   0   0   0   2   0   2   2   2   2   2   0   0   0   0   0   2   0   0   0   0   0   0   2   2   0   0   2   2   2   2   2   0   2   2   2   0   2   0   2   0   2   2   0   0   2   2   2   0   0   2   2   0   2   0   0   0   0   0   0   0   0   0   0   2   2   2   0   2   2   0   0   0   2   2   0   0   2   2   2   0   2   0   2   2   0   2   2   2   0   2   0   0   0   2   0   2   0   2   2   2   2   2   2   0   0   0   0   2   0   2   0   0   2   2   2   2   2   0   0   0   2   0   0   2   0   0   2   0   2   0   0   2   0   0   0   0   0   0
 MK-5-6                 0   0   2   2   2   0   0   2   0   0   2   0   0   0   2   0   2   0   2   2   2   2   2   0   0   0   0   0   0   2   2   2   0   0   0   2   0   2   0   2   0   2   2   0   2   0   2   0   0   0   0   0   2   2   2   0   0   2   0   0   2   0   0   0   0   2   0   2   0   2   2   2   0   0   0   0   0   0   0   0   2   2   0   0   2   2   0   0   2   2   2   0   2   2   2   2   2   0   2   0   2   0   2   0   0   0   2   2   2   0   2   2   2   0   0   0   0   0   2   0   0   0   0   2   0   2   2   2   0   0   2   0   0   2   2   2   0   0   2   2   2   0   2   0   2   2   0   2   2   2   0   2   0   0   0   2   0   2   0   2   2   2   2   2   2   0   0   2   0   2   2   2   0   0   2   2   2   2   2   0   0   2   2   0   0   2   0   0   2   0   0   0   0   2   0   0   0   0   0   0
 MK-5-7                 0   0   2   2   2   0   0   2   0   0   2   0   2   0   2   0   2   0   2   2   2   2   2   0   0   0   0   0   0   2   0   2   0   0   0   2   0   2   0   2   0   2   2   0   2   0   2   0   0   0   0   2   0   2   2   0   0   2   0   0   2   0   2   0   0   0   0   2   0   2   2   0   0   2   0   0   0   0   0   2   2   2   0   0   2   2   0   0   2   2   2   0   2   2   2   2   2   0   2   0   2   0   2   0   0   0   2   2   2   0   2   0   2   0   0   2   2   0   2   0   0   0   0   2   0   2   2   2   2   0   2   0   0   2   2   2   0   0   2   2   2   2   2   0   2   2   0   0   2   0   0   2   0   0   0   2   2   2   0   2   2   2   2   2   2   0   0   2   0   2   2   2   0   0   2   2   2   0   2   0   2   2   2   0   0   2   0   0   2   0   0   0   0   2   0   0   2   0   0   0
 MK-5-8                 0   0   2   2   2   0   0   2   0   0   2   0   2   0   0   0   2   0   2   2   2   2   0   2   0   0   0   0   0   2   0   2   0   0   0   0   0   2   0   2   0   2   2   0   2   0   2   0   0   0   2   2   0   2   2   0   0   2   0   0   2   0   2   0   0   0   0   2   0   2   2   2   0   2   0   0   0   0   0   2   2   2   0   0   2   2   0   2   0   2   2   0   2   2   2   2   2   2   2   0   2   0   0   0   0   0   2   0   2   0   2   0   0   0   0   2   2   0   2   0   0   2   2   2   0   2   2   0   2   0   2   0   0   2   2   2   0   0   2   2   2   0   2   0   2   2   0   2   2   0   0   2   0   0   0   2   2   2   0   2   2   2   2   2   2   0   2   2   0   2   2   2   0   2   2   2   2   0   2   0   2   2   2   0   2   2   0   0   2   0   0   0   0   2   0   0   2   0   2   0
 MK-5-9                 0   0   2   2   2   0   0   2   0   0   2   0   2   0   0   0   2   2   2   2   2   2   0   2   0   0   0   0   0   0   0   2   0   0   0   0   0   2   0   2   0   2   2   0   2   0   2   0   0   0   2   2   0   2   2   2   2   2   0   0   2   2   2   0   0   0   0   2   0   2   2   2   0   2   0   0   0   0   0   2   2   2   0   0   2   2   0   2   0   2   2   0   2   2   2   2   2   2   2   0   2   0   0   0   0   0   2   0   2   0   2   0   2   0   0   2   2   0   2   0   0   2   2   2   0   2   2   0   2   0   2   0   2   2   2   2   0   0   2   2   2   0   2   2   2   2   0   2   2   0   0   2   0   0   0   2   2   2   0   2   2   2   2   2   2   0   2   2   0   2   2   2   0   2   2   2   0   2   0   0   2   2   2   0   2   0   0   0   2   0   0   0   0   2   0   0   2   0   2   0
 MK-5-10                0   0   2   2   0   0   0   2   0   0   2   0   2   0   0   0   2   2   2   2   2   2   0   2   0   0   0   0   0   0   0   2   0   2   0   0   0   2   0   2   0   2   2   0   2   0   2   0   0   0   2   2   0   2   2   2   2   2   0   2   2   2   2   0   0   0   2   2   0   2   0   2   0   2   0   2   0   0   0   2   2   2   2   0   2   2   2   2   0   2   2   0   2   2   0   2   2   0   2   0   2   0   0   0   0   0   2   0   2   0   2   0   2   0   0   2   2   0   0   0   2   2   0   2   0   2   2   0   2   0   2   0   2   2   2   2   0   0   2   2   2   0   2   2   2   2   0   2   2   0   0   2   0   0   0   2   2   2   0   2   2   2   2   2   2   0   2   2   0   2   0   2   0   2   2   2   0   2   0   0   2   2   2   0   2   0   0   0   2   0   0   0   0   2   2   0   0   0   2   0
 MK-5-11                0   0   2   2   0   0   0   2   0   0   2   0   2   0   0   0   0   2   2   2   2   2   0   2   0   0   0   0   0   0   0   2   0   2   0   0   0   2   0   2   0   2   2   0   2   0   2   0   0   0   2   2   0   2   2   2   2   0   0   2   0   2   2   0   0   0   0   2   2   2   0   2   0   2   0   2   0   0   0   2   2   2   2   0   2   2   2   2   0   2   2   0   2   2   0   2   2   2   2   0   2   0   0   0   0   0   0   0   0   0   2   0   2   0   2   2   2   2   0   0   2   2   0   2   0   2   2   0   2   0   2   0   2   2   2   2   0   0   2   0   0   0   2   2   2   2   0   0   0   0   0   2   0   0   0   2   2   2   0   2   2   2   0   2   2   0   2   0   2   2   0   2   2   2   2   2   0   2   0   0   2   2   2   0   2   0   0   0   2   2   0   0   0   2   2   0   0   0   2   0
 MK-5-12                0   0   2   2   0   0   0   2   2   0   2   0   2   0   0   0   0   0   2   0   2   0   0   2   0   0   0   2   0   0   0   2   0   0   0   0   0   2   0   2   0   2   2   0   2   0   2   0   0   0   2   2   0   2   2   2   2   2   0   2   0   2   2   0   0   2   0   2   2   2   0   0   0   2   0   2   0   0   0   2   2   0   2   2   2   0   0   2   0   2   2   0   2   2   0   2   2   2   2   0   2   0   0   0   0   0   0   0   0   0   2   0   2   0   2   2   2   2   0   0   2   2   0   2   0   2   2   0   2   0   2   0   2   2   2   2   0   0   0   0   0   0   2   2   2   2   2   0   0   0   0   2   2   0   0   2   2   2   0   0   2   2   0   2   2   0   2   0   2   2   0   2   2   2   2   2   0   2   0   0   2   2   2   0   2   0   0   0   2   2   0   0   0   2   2   0   0   0   2   0
 MK-5-13                0   0   2   2   0   2   0   0   0   0   2   0   0   0   0   0   0   0   2   0   2   0   0   2   0   0   0   2   0   0   0   2   0   0   0   0   0   2   0   2   0   2   2   0   2   0   2   0   0   0   2   2   0   2   2   2   2   2   0   2   0   2   2   0   0   2   0   2   2   2   0   0   0   2   0   2   0   0   0   2   2   0   2   2   2   0   0   2   0   2   0   0   2   2   0   2   2   2   2   2   2   0   0   0   0   0   0   0   0   0   2   0   2   0   2   2   2   2   0   0   2   2   0   0   0   2   2   0   2   0   2   0   0   2   2   2   2   0   0   0   0   0   2   2   2   2   2   0   0   0   0   2   2   2   0   2   2   2   0   2   2   2   0   2   2   0   2   0   2   2   0   2   2   0   2   0   0   0   0   0   0   2   2   0   2   0   0   0   2   2   0   2   0   2   2   0   2   0   2   0
 MK-5-14                0   0   2   2   0   2   2   0   0   0   2   0   0   0   0   0   0   0   2   2   2   0   0   2   0   0   0   2   0   0   0   0   0   2   0   0   0   2   0   2   2   0   2   0   2   0   2   0   0   0   2   2   0   2   2   2   2   2   0   2   0   2   2   0   0   2   0   2   2   2   2   0   0   2   0   2   0   0   0   2   2   0   2   2   0   0   0   2   0   0   0   0   2   0   0   2   2   2   2   2   2   0   0   0   0   0   0   0   0   0   2   0   2   0   2   2   2   2   0   0   2   0   0   0   0   2   2   0   2   0   2   0   0   2   2   2   2   0   2   0   0   0   2   2   2   2   2   0   0   0   0   2   2   2   0   2   2   2   0   2   2   2   0   2   2   0   2   2   2   2   0   0   2   0   2   0   0   0   0   0   0   2   2   0   2   0   0   0   2   2   0   2   0   2   2   0   2   0   2   0
 MK-5-15                0   0   2   0   0   2   2   0   0   0   2   0   0   0   2   0   0   0   0   2   2   0   0   0   0   0   0   2   0   0   0   0   0   0   0   0   0   2   0   2   0   0   2   0   2   0   2   0   2   0   0   0   0   2   2   2   2   2   0   2   0   2   2   0   0   2   0   2   2   2   2   0   0   2   0   2   0   0   0   2   2   0   2   2   0   0   0   2   0   0   0   0   2   0   0   2   2   2   2   2   2   0   0   0   0   0   2   0   0   2   2   0   2   0   2   2   2   2   2   0   2   0   0   2   0   2   2   0   0   0   2   0   0   2   2   2   2   0   2   0   0   0   2   2   2   2   2   0   0   0   2   0   2   2   2   0   2   2   0   2   2   2   0   0   2   0   2   2   2   2   0   0   0   0   2   2   0   0   0   0   0   2   2   0   2   0   2   0   2   2   0   2   0   2   2   0   2   0   2   0
 MK-5-16                0   0   2   2   0   2   2   0   0   0   2   0   0   0   2   0   0   0   0   2   2   2   0   0   0   0   0   2   0   0   0   0   0   0   0   0   0   2   0   2   0   0   2   0   2   0   2   0   2   0   0   0   0   2   2   0   2   2   0   2   0   2   2   0   0   2   2   2   2   2   2   0   0   2   0   2   0   0   0   2   2   0   2   2   0   0   0   2   0   0   0   0   2   0   0   2   2   2   2   2   2   0   0   2   0   0   0   0   0   2   2   2   2   0   2   2   2   2   2   0   2   0   0   2   0   2   2   0   0   0   2   0   0   0   2   2   2   0   2   0   0   0   2   2   0   2   2   0   0   0   2   0   2   2   2   2   2   2   0   2   2   2   0   0   2   0   2   2   2   2   0   0   0   2   2   2   0   0   0   0   2   2   2   0   2   0   2   0   2   2   0   2   0   2   2   0   2   0   2   0
 MK-6-1                 0   0   0   2   0   2   0   0   2   2   2   2   2   2   2   0   2   2   2   2   0   2   2   2   2   2   0   0   2   2   2   0   2   2   2   2   0   2   2   2   2   2   2   0   0   0   2   2   0   2   0   2   0   0   0   0   2   2   0   0   2   0   2   2   0   2   0   0   2   2   0   2   0   0   0   2   2   0   0   0   2   0   0   2   2   2   0   0   0   2   0   2   2   2   0   2   2   0   0   0   0   0   2   0   0   2   2   0   2   2   2   0   2   2   2   2   0   0   2   0   0   2   0   2   0   2   0   2   2   2   2   0   2   0   2   2   2   0   0   2   0   2   0   0   2   2   2   0   2   2   0   2   0   2   0   0   2   0   0   2   2   2   0   2   2   2   0   0   0   2   0   0   2   2   2   0   0   0   0   0   0   0   2   0   2   0   2   2   2   0   0   2   2   0   2   2   0   2   0   2
 MK-6-2                 0   0   0   2   0   2   0   0   2   0   2   0   2   2   2   2   2   2   2   2   0   2   2   0   2   2   0   0   2   2   2   0   2   2   2   2   0   2   2   2   2   2   2   0   0   2   2   2   0   2   0   0   0   0   0   0   2   2   0   0   2   0   2   2   0   2   0   2   2   2   0   2   0   0   0   2   2   0   0   0   2   0   0   2   2   2   0   0   0   2   0   0   2   2   0   2   2   0   0   2   0   0   2   0   0   0   2   0   2   0   2   0   2   2   2   0   0   0   2   0   0   2   0   2   0   2   0   2   2   0   2   0   2   0   2   2   2   0   0   2   0   2   0   0   2   2   0   0   2   2   0   2   0   2   0   0   0   0   0   2   2   2   0   2   2   0   0   0   0   2   0   2   2   2   2   0   0   0   0   0   2   2   2   2   2   0   2   2   0   0   0   2   2   2   2   2   0   2   0   2
 MK-6-3                 2   0   0   2   0   2   0   0   2   0   2   0   2   0   2   2   2   2   2   2   0   2   2   0   2   2   0   0   0   2   2   0   2   2   0   0   0   2   0   2   2   2   2   2   0   2   2   2   0   2   2   0   2   0   0   0   2   2   0   0   2   0   2   2   0   2   0   2   2   2   0   2   2   0   0   2   0   0   0   0   2   0   2   2   2   2   0   0   0   2   0   0   2   2   0   2   2   0   0   2   0   0   0   0   0   0   2   0   2   0   2   0   2   0   2   0   0   0   2   0   2   2   0   2   0   2   2   2   2   0   2   0   2   0   2   2   0   0   0   2   0   2   0   0   2   2   0   0   2   2   0   2   0   2   0   0   0   0   0   2   2   2   0   2   2   2   0   0   0   2   0   2   2   2   2   0   0   0   2   0   2   2   2   2   2   0   2   2   0   0   0   2   2   2   2   2   0   2   0   2
 MK-6-4                 2   0   0   2   0   2   2   0   2   2   2   0   2   0   2   2   2   2   2   2   2   2   2   0   2   0   0   0   0   2   2   0   2   2   2   0   0   2   0   2   2   2   0   2   2   2   2   2   0   2   0   0   2   0   0   0   2   2   0   0   2   0   2   2   0   2   0   2   2   2   0   2   2   0   0   2   0   0   0   0   2   0   2   0   2   2   0   0   0   2   0   0   2   2   0   2   2   0   0   2   0   0   2   0   2   0   2   0   2   0   2   0   2   0   2   0   0   0   0   0   2   2   0   2   0   0   2   2   2   0   2   2   2   0   2   2   0   0   0   2   0   2   0   0   2   2   2   0   2   2   2   2   0   2   0   0   0   0   2   0   2   2   0   2   2   2   0   0   0   2   0   0   0   2   2   0   0   0   2   0   0   2   2   2   0   0   2   0   0   0   0   2   2   2   2   0   0   2   0   2
 MK-6-5                 0   0   0   2   0   2   2   0   2   2   2   0   2   2   2   2   2   2   2   2   2   2   2   0   2   0   0   0   2   2   2   0   2   2   2   0   0   2   0   2   0   2   2   2   2   2   2   2   0   2   0   0   2   0   2   0   2   2   0   0   2   0   0   2   0   2   2   2   2   2   0   2   2   0   0   2   0   0   0   0   0   0   2   2   2   2   0   0   2   2   0   0   2   2   0   2   2   0   0   0   0   0   2   0   2   0   2   0   2   0   2   0   2   0   2   0   0   0   0   0   2   2   0   2   0   0   2   2   2   2   2   2   2   0   2   2   0   0   0   0   0   2   0   0   2   2   2   0   2   2   2   2   0   2   0   0   0   2   2   0   2   2   0   2   2   2   0   0   0   2   0   0   2   2   2   0   0   0   2   0   0   2   2   2   0   0   2   0   0   0   0   2   2   2   2   0   0   0   0   2
 MK-6-6                 0   0   0   0   0   2   2   2   2   2   0   0   0   2   2   2   2   2   2   2   2   0   2   0   2   0   0   0   2   2   2   0   2   2   2   2   0   2   0   2   2   2   2   0   2   2   2   0   0   0   0   0   2   2   2   0   0   0   0   0   2   0   0   2   0   2   2   2   2   0   0   2   2   0   0   2   0   0   2   0   0   0   2   2   2   0   0   2   2   2   0   0   2   2   0   2   2   0   0   2   2   0   2   0   2   0   2   0   0   0   2   0   2   0   2   0   0   0   0   0   2   2   0   2   0   0   2   0   2   2   2   2   2   2   0   2   0   0   0   0   0   2   0   0   0   2   2   0   2   2   2   2   0   2   0   0   0   2   2   0   2   2   0   2   2   0   2   2   2   2   0   0   2   2   2   0   0   0   2   0   0   2   2   2   0   2   2   0   0   0   0   2   2   2   2   0   0   0   0   0
 MK-6-7                 0   0   2   0   0   2   2   2   2   2   0   0   0   2   2   2   2   2   2   2   0   0   2   0   2   0   0   0   2   2   2   0   2   2   0   2   0   2   0   2   2   2   2   0   2   2   2   0   0   0   0   0   2   2   2   0   0   0   0   0   2   0   2   2   0   2   2   2   2   0   0   2   2   0   0   2   0   0   2   0   0   0   2   2   2   2   2   2   2   2   0   0   2   2   0   2   0   0   0   2   2   0   2   0   2   0   2   0   0   0   2   2   2   0   2   0   0   0   0   0   2   2   0   2   0   0   0   0   2   0   0   2   2   0   0   2   0   0   0   0   0   2   0   0   0   2   2   0   2   2   2   2   0   0   0   0   0   2   2   0   2   2   0   2   2   0   2   2   2   2   0   0   2   2   2   0   0   2   2   0   0   0   2   2   0   2   2   0   2   0   0   2   2   2   2   0   0   0   0   0
 MK-6-8                 0   0   2   0   0   2   2   2   2   2   0   0   0   2   2   2   2   2   2   2   2   0   2   0   0   0   0   0   2   2   2   0   2   2   2   2   0   2   2   2   2   2   2   0   2   2   2   0   0   0   0   0   2   2   2   0   0   0   0   0   2   2   2   2   0   2   2   2   2   0   0   2   2   0   0   2   0   0   2   0   0   0   2   2   2   2   2   2   2   0   0   0   2   2   0   2   0   0   0   2   2   0   2   0   2   0   2   0   0   0   2   2   2   0   2   0   0   0   0   0   2   2   0   0   0   0   0   0   2   0   0   2   0   0   0   2   0   0   0   0   0   2   0   0   0   2   2   0   2   2   2   2   0   2   0   0   0   0   2   0   0   2   0   2   2   0   2   2   2   2   0   0   2   2   0   0   0   0   2   2   0   0   0   2   2   2   2   0   2   0   0   2   2   2   2   0   0   0   0   0
 MK-6-9                 0   0   2   0   0   2   2   2   2   2   0   0   0   2   2   2   2   0   2   2   2   0   2   0   0   0   0   0   2   2   2   0   2   2   2   2   0   2   2   2   2   2   2   0   2   2   2   0   0   0   0   0   2   2   2   0   0   0   0   0   0   2   0   2   0   2   2   2   2   0   0   2   2   0   0   2   2   0   2   0   2   0   0   2   2   2   2   2   2   0   0   0   2   2   0   2   0   0   2   2   0   0   2   0   2   0   2   0   0   0   2   2   2   0   0   0   0   0   0   0   2   2   0   2   0   0   0   0   2   0   0   2   0   0   0   2   0   0   0   0   0   0   0   0   0   2   2   0   2   2   2   2   0   2   0   0   0   0   2   0   0   2   0   0   2   0   2   2   2   2   2   0   2   2   0   0   0   0   2   2   0   0   0   2   2   2   2   0   2   0   2   2   2   2   2   2   2   0   0   2
 MK-6-10                0   0   2   0   0   2   2   2   2   2   0   0   2   2   2   2   2   0   2   2   2   0   2   0   0   0   0   0   2   2   2   0   2   2   2   2   0   2   2   0   2   2   2   0   2   2   0   0   0   0   0   0   2   2   2   0   0   0   2   0   0   2   0   2   0   2   2   2   2   0   0   2   2   0   0   0   2   0   2   2   2   0   0   2   2   2   2   2   2   0   0   0   2   0   0   2   0   0   2   2   0   2   2   0   2   0   2   0   0   0   2   2   2   0   0   0   0   0   0   0   2   2   0   2   0   0   2   2   2   0   0   2   0   2   0   2   0   0   0   0   0   0   0   0   0   2   2   0   2   2   2   2   0   2   0   2   0   0   2   0   0   2   2   0   2   0   2   2   2   2   0   2   2   2   0   0   2   0   2   2   0   2   2   2   2   2   2   0   2   0   2   2   2   2   2   2   2   0   0   0
 MK-6-11                0   0   0   0   0   2   2   2   2   2   0   0   2   0   0   2   2   0   2   2   0   0   2   0   2   0   0   0   2   2   2   0   2   0   2   2   0   2   2   0   2   2   2   0   2   2   2   2   0   0   0   0   2   2   2   0   0   0   2   0   0   2   0   2   2   2   2   2   2   0   0   2   0   0   0   0   2   0   2   2   2   0   0   2   2   0   2   2   2   0   0   2   2   0   0   2   0   0   2   2   0   2   2   0   2   0   2   0   0   2   2   2   2   0   0   0   2   0   0   0   2   2   0   2   0   0   0   2   2   0   2   2   0   2   0   2   2   0   0   0   0   0   0   0   0   2   2   0   2   2   2   2   0   2   0   2   0   0   2   0   0   2   0   0   2   0   2   2   2   2   0   0   2   2   0   0   2   0   2   2   0   2   2   0   2   0   2   0   2   0   2   2   2   2   2   2   2   0   0   0
 MK-6-12                0   0   0   0   0   2   2   2   2   0   0   0   2   0   0   2   2   0   2   2   0   2   0   0   2   2   0   0   2   2   2   2   2   2   2   0   0   0   2   0   2   2   2   0   2   2   2   2   0   0   2   0   2   2   2   0   0   2   2   0   0   0   0   2   2   2   2   0   2   0   0   2   0   0   0   0   2   0   2   0   2   0   0   2   2   0   2   2   2   0   0   2   2   0   0   2   0   0   2   2   0   2   2   0   2   0   2   2   0   2   2   2   2   2   0   0   2   0   0   0   2   2   0   2   0   0   0   2   2   0   2   2   0   2   0   0   2   0   0   0   0   0   0   2   0   2   2   0   2   0   2   2   0   2   0   2   0   2   2   0   0   2   0   0   2   0   2   2   0   2   0   0   2   2   0   0   2   0   2   0   0   2   2   0   2   0   2   0   2   0   2   2   2   2   2   2   2   0   0   2
 MK-6-13                0   0   0   0   0   2   2   2   0   0   0   0   2   0   0   2   0   0   2   2   0   2   0   0   2   2   0   0   2   2   0   2   2   2   2   0   0   0   2   0   2   0   2   0   2   2   2   2   0   0   2   0   2   2   2   0   0   2   2   0   0   0   0   2   2   2   2   0   2   0   0   2   0   0   0   0   2   0   2   0   2   0   0   2   0   0   2   2   2   0   0   2   2   0   0   2   0   0   0   2   0   2   2   0   2   0   0   0   0   2   2   2   2   2   0   0   0   0   2   0   2   2   0   0   2   0   0   2   2   0   2   2   0   2   0   0   2   0   0   0   0   0   0   2   0   2   2   0   2   0   2   2   0   2   0   2   0   2   2   0   0   2   0   2   0   0   2   2   0   2   0   0   2   2   0   0   2   0   2   0   0   2   2   0   2   2   0   0   2   0   2   2   2   2   2   2   2   2   2   2
 MK-6-14                0   0   0   0   0   2   0   2   0   0   0   0   0   0   0   2   0   0   2   2   0   2   0   2   2   2   0   0   2   2   0   2   2   2   2   0   0   0   2   0   2   0   0   0   2   2   2   2   2   2   2   2   2   2   2   0   0   2   2   0   0   0   2   2   2   2   2   0   2   0   0   2   0   2   0   0   2   0   2   2   2   0   0   2   0   0   2   2   2   2   0   2   2   0   0   2   0   0   0   2   0   2   2   0   2   0   0   0   0   2   2   2   2   2   0   2   0   0   2   2   2   2   0   0   2   0   0   2   2   0   2   2   0   2   0   0   0   0   0   0   0   0   0   2   0   2   2   0   2   0   0   2   2   0   0   2   2   2   2   0   2   2   0   0   2   0   2   2   0   2   0   0   2   2   0   0   2   0   2   0   0   2   2   0   2   2   0   0   2   0   2   2   2   2   2   2   2   2   2   2
 MK-6-15                0   0   0   0   0   2   0   2   0   0   0   2   0   0   0   2   0   0   2   2   0   0   0   2   0   2   0   0   2   2   0   2   2   2   2   0   0   0   2   2   2   0   0   0   2   2   2   2   2   2   2   0   2   2   2   0   0   2   2   0   0   0   2   2   0   2   2   0   2   0   2   0   0   2   0   0   2   0   2   2   2   0   0   2   0   2   2   0   2   2   0   2   2   0   0   2   0   0   0   2   2   0   2   0   0   0   0   0   0   2   0   2   2   2   0   2   0   0   2   2   2   2   0   0   2   0   0   2   2   0   2   2   0   2   0   0   0   0   0   2   0   0   0   2   0   2   2   0   0   0   0   2   2   0   0   2   2   2   2   0   2   2   0   0   2   0   2   2   0   2   0   0   2   2   0   0   2   0   2   0   0   2   0   0   2   2   0   0   2   0   2   2   0   2   2   2   2   0   2   2
 MK-6-16                0   0   0   0   0   2   0   2   0   0   0   2   0   0   0   2   0   0   2   2   0   0   0   0   0   2   0   0   2   2   0   2   2   2   2   0   0   0   0   2   2   0   0   0   2   2   2   2   2   2   2   2   2   2   0   0   0   2   2   0   0   0   2   0   0   2   2   0   2   0   2   0   0   2   0   0   2   0   2   2   2   0   0   2   0   2   2   0   2   2   0   2   2   2   0   2   0   0   0   2   2   0   2   0   2   0   0   0   0   2   0   0   2   2   0   2   0   0   2   2   2   0   0   0   2   2   0   2   2   0   2   2   0   2   0   2   0   0   2   2   0   0   0   2   0   2   2   0   0   0   0   2   2   0   0   2   2   0   2   0   2   0   0   0   2   0   0   2   0   2   0   0   2   2   0   0   2   0   2   0   0   2   2   0   2   2   0   2   2   0   2   2   0   2   2   2   2   0   2   2
 
!****************************************** Phenotypic Data **********************************************************
!-100.0 is resevred for missing phenotype
SimulatedTrait1        15.5308   15.8883   14.6761   16.4598   15.0540   14.9816   14.5386   14.2763   15.2266   14.4150   16.0803   13.3402   14.6649   15.0121   15.8628   15.3437   14.0723   13.7722   13.7535   16.7302   15.2247   15.8992   15.2545   15.0472   15.1787   16.1231   12.6700   14.4266   15.4538   15.8126   15.4656   14.5141   15.9115   14.4035   15.6101   14.7125   13.7284   14.4433   15.2582   13.7104   16.1680   13.2759   14.0658   14.8864   15.7437   13.9739   14.6682   14.4369   15.3929   16.2151   14.8616   16.3506   15.5900   14.8079   13.9871   13.9312   14.3762   16.2984   15.7641   15.8921   14.7672   14.8688   13.3523   14.6570   16.7000   14.0550   13.8285   14.7920   14.6131   16.3423   13.5149   15.0225   16.1450   15.8106   16.2123   16.0022   13.3578   15.2587   14.7059   14.3340   14.1352   16.7610   15.1631   15.5462   16.3567   14.0326   15.2956   14.0670   14.3131   14.4858   13.7524   14.5087   14.3282   14.9879   14.2921   13.7340   13.7036   15.6378   16.1392   15.9515   13.9580   14.1095   16.4871   16.0542   15.6721   15.7168   15.6568   15.3945   16.3355   14.3616   14.1683   15.5185   15.8395   14.3284   16.1857   13.9733   17.0855   13.7590   15.3797   14.1392   13.7383   15.7614   14.2765   16.3698   14.8487   13.6959   16.2471   15.3853   14.9892   15.2111   16.0732   14.1332   14.7100   14.7217   16.3199   13.9903   15.2509   16.3365   14.2720   15.2970   13.8619   16.2001   13.3343   15.6689   14.1190   14.6423   14.5618   15.1771   15.3771   16.5333   13.2003   16.0826   16.5866   15.5650   15.0501   15.6414   14.8390   15.7784   13.0092   14.3535   16.7416   15.8584   14.5544   14.1607   13.7673   15.7800   17.0272   16.2769   16.1165   15.3484   13.8740   16.6874   14.7838   16.0289   16.4738   14.8634   13.6234   14.2200   14.5200   16.0511   16.4088   15.9741   15.8888   14.7002   15.0619   13.8412   14.2061   14.1237   13.6629   16.1615   13.7072   14.9154   14.1361   14.1047   14.2319   16.2570   13.4772   16.5659   14.5891   13.5849
SimulatedTrait2         9.6399    9.5901   10.2204    9.5262   10.6287    9.1050   10.5680   10.6026   10.2682   10.7537    9.9651   10.8778    9.3722   10.2475    9.4485    9.2474   10.0794   10.8480   10.5733    9.5128    9.7035    9.7933    9.3951    9.3749    9.4057    9.6630   10.3367   10.2619    9.3701    9.6896    9.6083   10.5076    9.4759   10.6852    9.6634    9.6997   10.3949   10.7175    9.7639    9.9902    9.5574   10.2372   10.4672    9.3108    9.4890   10.5048   10.3425   10.5604    9.8383    9.6243    9.6919    9.5288    9.4832   10.7761   10.4900   10.4556   10.3784    9.9451    9.1009    9.1117    9.5133    9.6242   10.4101    9.6772    9.4939   10.3316   10.5455   10.5402   10.4661    9.5775   10.4175    8.9717    9.3637    9.4191    9.5221    9.3551   11.1035   10.0873    9.3382   11.0073   10.5450    9.1200   10.4972    9.5309    9.7348   10.6125    8.9282   10.3723   10.3161   10.7114   10.7069    9.6649   10.0048    9.8040    9.9454   10.5515    9.8073    9.7582    9.5450    9.5340   10.3677   10.4143    9.6632    9.4706    9.4334    9.7403   10.3662    9.7925    9.4037   10.4647   10.7830    9.2286    9.4315   10.7573    9.1872   10.6420    9.4975   10.2627    9.8164    9.9397   10.5557    9.6173   10.8234    9.5195   10.6576   10.6068    9.3745   10.3628    9.4030    9.6725    9.4173   10.6559    9.2721    9.3265    9.0746   10.6467   10.2273    9.3190   10.8641    9.6341   10.6480    9.5035   10.4417    9.5184   10.4886   10.5932    9.6799   10.6304    9.0451    9.1688   10.1963    9.3404    9.8350    9.2996   10.5308    9.6997   10.7137    9.1130   10.5039   10.3509    9.5995    9.6957   10.6345   10.7301   10.4043    9.3204    9.3948    9.3970    9.3831   10.7146   10.2137    9.6423    9.6475    9.4212    9.5196   10.3652   10.7149   10.3207    9.3525    9.7198    9.8844    9.3049    9.7316   10.4777   10.6932    9.9686   10.4370   10.5616   10.6684    9.9063   10.2741   10.3385   10.4562   10.2536   10.7253    9.8327   10.7069    9.2971   10.1114   10.4908
 
