# Supplementary material for: Inclusive Composite Interval Mapping of QTL by Environment Interactions in Biparental Populations
Source: PLoS One. 2015 Jul 10;10(7):e0132414. doi: 10.1371/journal.pone.0132414 (PMC4498613; doi:10.1371/journal.pone.0132414)
Supplement: S6 File — (ZIP) [file pone.0132414.s006.zip › H=0.8/L1/run_00030.met]

!**********************Note: lines staring with "!" are remarks and will be ignored in the program********************
!*********************************General Information**********************************
!Assuming F1 = P1 x P2, populations available in QTL IciMapping are: 
!  1, P1BC1F1 = P1 x F1, the first backcrossing where P1 is used as the recurrent parent;
!  2, P2BC1F1 = P2 x F1, the first backcrossing where P2 is used as the recurrent parent;
!  3, F1DH, F1-derived doubled haploids; 
!  4, RIL or F1RIL, recombination inbred lines through the repeated selfing of F1;
!  5, P1BC1RIL, recombination inbred lines through the repeated selfing of P1BC1F1;
!  6, P2BC1RIL, recombination inbred lines through the repeated selfing of P2BC1F1;
!  7, F2, the selfing generation of F1;
!  8, F3, the selfing generation of F2;
!  9, P1BC2F1, the second backcrossing where P1 is used as the recurrent parent; 
! 10, P2BC2F1, the second backcrossing where P2 is used as the recurrent parent;
! 11, P1BC2RIL, recombination inred lines through the repeated selfing of P1BC2F1; 
! 12, P2BC2RIL, recombination inred lines through the repeated selfing of P2BC2F1; 
! 13, P1BC1F2, the selfing generation of P1BC1F1; 
! 14, P2BC1F2, the selfing generation of P2BC1F1; 
! 15, P1BC2F2, the selfing generation of P1BC2F1; 
! 16, P2BC2F2, the selfing generation of P2BC2F1; 
! 17, P1BC1DH, P1BC1F1-derived doubled haploids; 
! 18, P2BC1DH, P2BC1F1-derived doubled haploids; 
! 19, P1BC2DH, P1BC2F1-derived doubled haploids; 
! 20, P2BC2DH, P2BC2F1-derived doubled haploids; 
   3      !Mapping Population (see remarks above)
   2      !Mapping Function (1 for Kosambi; 2 for Haldane; 3 for Morgan)
   2      !Marker Space Type (1 for intervals; 2 for positions)
   1      !Marker Space Unit(1 for centiMorgans; 2 for Morgan)
   6      !Number of Chromosomes (or Linkage Groups)
 200      !Size of the mapping population
   2      !Number of environments
 
!***************************************** Chromosomes and Linkage Maps **********************************************
!Chromosome                 NumMarkers
-CH1                        16
-CH2                        16
-CH3                        16
-CH4                        16
-CH5                        16
-CH6                        16
!Linkage map (Marker name followed by position or the interval length)
 MK-1-1                1     0.000
 MK-1-2                1    10.000
 MK-1-3                1    20.000
 MK-1-4                1    30.000
 MK-1-5                1    40.000
 MK-1-6                1    50.000
 MK-1-7                1    60.000
 MK-1-8                1    70.000
 MK-1-9                1    80.000
 MK-1-10               1    90.000
 MK-1-11               1   100.000
 MK-1-12               1   110.000
 MK-1-13               1   120.000
 MK-1-14               1   130.000
 MK-1-15               1   140.000
 MK-1-16               1   150.000
 MK-2-1                2     0.000
 MK-2-2                2    10.000
 MK-2-3                2    20.000
 MK-2-4                2    30.000
 MK-2-5                2    40.000
 MK-2-6                2    50.000
 MK-2-7                2    60.000
 MK-2-8                2    70.000
 MK-2-9                2    80.000
 MK-2-10               2    90.000
 MK-2-11               2   100.000
 MK-2-12               2   110.000
 MK-2-13               2   120.000
 MK-2-14               2   130.000
 MK-2-15               2   140.000
 MK-2-16               2   150.000
 MK-3-1                3     0.000
 MK-3-2                3    10.000
 MK-3-3                3    20.000
 MK-3-4                3    30.000
 MK-3-5                3    40.000
 MK-3-6                3    50.000
 MK-3-7                3    60.000
 MK-3-8                3    70.000
 MK-3-9                3    80.000
 MK-3-10               3    90.000
 MK-3-11               3   100.000
 MK-3-12               3   110.000
 MK-3-13               3   120.000
 MK-3-14               3   130.000
 MK-3-15               3   140.000
 MK-3-16               3   150.000
 MK-4-1                4     0.000
 MK-4-2                4    10.000
 MK-4-3                4    20.000
 MK-4-4                4    30.000
 MK-4-5                4    40.000
 MK-4-6                4    50.000
 MK-4-7                4    60.000
 MK-4-8                4    70.000
 MK-4-9                4    80.000
 MK-4-10               4    90.000
 MK-4-11               4   100.000
 MK-4-12               4   110.000
 MK-4-13               4   120.000
 MK-4-14               4   130.000
 MK-4-15               4   140.000
 MK-4-16               4   150.000
 MK-5-1                5     0.000
 MK-5-2                5    10.000
 MK-5-3                5    20.000
 MK-5-4                5    30.000
 MK-5-5                5    40.000
 MK-5-6                5    50.000
 MK-5-7                5    60.000
 MK-5-8                5    70.000
 MK-5-9                5    80.000
 MK-5-10               5    90.000
 MK-5-11               5   100.000
 MK-5-12               5   110.000
 MK-5-13               5   120.000
 MK-5-14               5   130.000
 MK-5-15               5   140.000
 MK-5-16               5   150.000
 MK-6-1                6     0.000
 MK-6-2                6    10.000
 MK-6-3                6    20.000
 MK-6-4                6    30.000
 MK-6-5                6    40.000
 MK-6-6                6    50.000
 MK-6-7                6    60.000
 MK-6-8                6    70.000
 MK-6-9                6    80.000
 MK-6-10               6    90.000
 MK-6-11               6   100.000
 MK-6-12               6   110.000
 MK-6-13               6   120.000
 MK-6-14               6   130.000
 MK-6-15               6   140.000
 MK-6-16               6   150.000
!*********************************** Marker Types ********************************************************************
!Co-dominant marker: When heterozygote F1 is present, P1 is coded as 2, F1 is coded as 1, and P2 is coded as 0; Otherwise, P1 is coded as 2, and P2 is coded as 0. 
!Dominant marker: When heterozygote F1 is present, P1 and F1 are coded as 12, and P2 is coded as 0; Otherwise, P1 is coded as 2, and P2 is coded as 0.  
!Recessive markers: When heterozygote F1 is present, P1 is coded as 2, and F1 and P2 are coded as 10; Otherwise, P1 is coded as 2, and P2 is coded as 0. 
!Missing marker is coded as -1. 
 MK-1-1                 0   2   0   2   2   2   0   0   0   0   2   0   0   0   0   2   0   0   2   0   2   0   0   2   2   2   2   2   2   0   0   0   0   2   0   2   0   0   2   2   2   0   0   2   0   0   0   2   2   0   0   2   2   0   0   0   0   0   0   0   0   2   0   0   2   2   0   0   0   0   0   0   0   2   0   0   2   2   0   0   2   0   2   2   0   0   2   2   2   0   0   0   0   2   2   2   2   0   0   0   0   0   2   0   0   0   2   2   0   2   2   0   0   0   2   0   2   0   2   2   0   0   2   0   0   0   2   0   0   2   0   0   0   0   2   0   0   2   2   0   0   0   2   0   2   2   2   2   2   0   2   0   0   0   0   2   0   0   0   0   2   2   2   2   0   0   0   2   2   0   0   0   2   0   0   0   2   0   0   2   0   0   0   0   2   0   0   2   2   0   2   0   2   0   2   2   0   0   0   0
 MK-1-2                 0   0   0   2   2   2   0   0   0   0   2   2   0   0   0   2   0   0   2   0   2   0   0   2   2   2   2   2   2   0   0   0   0   2   0   2   0   0   2   2   2   0   0   2   0   0   0   2   2   0   0   2   2   0   0   0   0   0   0   0   0   2   0   0   2   2   0   0   0   0   2   0   0   2   2   0   2   2   0   0   2   0   2   2   0   0   2   2   2   0   0   0   2   2   0   2   2   0   0   0   2   0   2   0   0   0   2   2   0   2   0   0   0   0   2   0   2   0   2   2   0   0   2   0   0   0   2   0   0   2   0   0   0   0   2   0   0   2   2   0   0   0   2   0   2   2   0   2   2   0   2   0   0   0   0   2   0   0   0   0   2   2   2   2   0   0   0   2   2   0   2   0   2   0   0   0   2   0   0   2   0   0   0   0   2   0   0   2   2   0   2   0   2   0   2   2   0   0   0   0
 MK-1-3                 0   2   0   2   2   2   0   0   0   0   2   2   0   0   0   2   0   0   2   2   2   0   0   2   2   2   2   2   2   0   2   0   0   2   0   2   0   0   2   2   2   0   0   2   0   0   0   2   2   0   0   2   0   0   0   0   2   0   0   0   0   0   2   0   2   2   0   0   0   0   2   2   0   2   2   0   2   2   2   0   2   2   2   0   0   0   2   2   2   2   2   0   2   2   0   2   2   0   0   0   2   2   2   0   0   0   2   2   0   0   0   0   0   0   2   0   0   0   2   2   0   0   2   0   2   0   2   0   0   2   2   0   0   0   2   0   0   2   2   0   2   0   2   0   2   2   0   2   2   2   2   0   0   0   2   2   0   2   0   0   2   2   2   2   0   0   0   2   2   0   2   0   2   0   0   0   2   0   0   2   0   0   0   0   2   0   0   2   2   0   2   0   2   2   2   2   0   0   0   0
 MK-1-4                 0   2   0   2   2   2   0   0   0   0   2   0   0   0   0   2   0   0   2   2   0   0   2   2   2   2   2   0   2   2   2   0   0   2   0   2   0   0   2   2   2   0   2   2   0   0   0   2   0   0   0   2   0   0   0   0   0   0   2   2   0   0   2   0   2   2   0   0   2   0   2   2   0   2   2   0   2   2   2   2   2   2   2   0   0   0   2   2   2   2   2   0   2   2   0   2   2   0   0   0   2   2   2   0   0   2   2   2   2   0   0   0   0   0   2   0   0   0   2   2   0   0   2   0   2   0   2   2   0   2   2   0   0   0   2   0   0   2   2   0   2   0   2   0   2   0   0   2   0   2   2   2   0   0   2   2   0   2   0   0   2   2   2   0   0   0   0   2   2   0   2   0   2   0   0   0   2   0   0   2   0   0   0   0   2   0   0   2   2   0   2   2   2   2   0   2   2   0   0   0
 MK-1-5                 0   2   2   2   2   2   0   0   2   2   2   0   0   0   0   2   0   2   2   2   0   0   2   2   2   2   2   0   2   2   2   0   0   2   0   2   0   0   2   2   2   0   2   2   0   0   0   2   0   0   0   2   2   0   0   0   0   0   2   2   0   2   2   0   2   0   2   2   2   0   2   2   0   2   2   0   2   0   2   2   2   0   2   0   0   2   2   2   2   2   2   0   2   2   0   2   2   0   0   0   2   2   2   0   0   2   2   2   2   0   0   0   0   2   2   2   0   0   2   2   0   0   2   0   2   0   2   2   0   0   2   0   2   0   2   0   0   0   2   0   2   0   2   0   2   0   0   2   2   0   2   2   0   0   2   2   0   0   0   0   2   2   2   0   0   0   0   2   2   2   2   0   2   0   0   0   2   0   0   2   2   0   0   0   2   0   0   2   2   0   2   0   2   2   0   2   2   2   0   0
 MK-1-6                 0   2   2   2   2   2   0   2   2   2   2   0   0   0   0   2   0   0   2   2   0   0   2   2   2   2   2   0   2   2   2   2   0   2   0   2   0   0   2   2   2   0   2   2   0   0   0   2   0   0   0   2   2   0   0   0   0   0   2   2   2   2   0   0   2   0   2   2   2   0   2   2   0   2   2   0   2   0   2   2   2   0   2   0   0   2   2   2   2   2   2   0   2   2   0   0   2   0   0   0   2   0   2   0   0   2   2   2   2   0   0   0   0   2   2   2   0   0   2   2   0   0   2   0   2   0   2   2   0   2   2   0   2   0   2   0   0   0   2   0   0   0   2   0   2   0   0   2   2   2   2   2   0   0   0   2   0   0   0   0   2   2   2   2   0   0   0   2   2   2   2   2   2   0   0   0   0   0   0   2   2   0   0   0   2   0   0   2   2   2   2   0   2   2   0   2   2   0   2   0
 MK-1-7                 0   2   0   2   2   2   0   2   2   0   2   0   0   0   2   2   0   0   2   0   0   0   2   2   2   2   2   0   2   2   2   2   0   2   0   2   0   0   2   2   2   0   0   2   0   2   0   2   0   2   0   2   2   0   0   0   0   2   0   2   2   2   2   0   2   0   2   2   0   0   2   0   0   2   2   2   2   0   0   2   2   0   2   0   0   2   2   2   2   2   2   0   2   2   0   0   2   0   2   2   2   0   2   0   0   2   2   2   2   0   0   0   0   2   0   2   0   0   2   2   0   0   2   0   2   2   2   2   0   2   2   0   2   0   2   0   0   0   2   0   0   0   2   0   2   0   2   2   2   2   2   2   0   0   0   2   0   2   0   0   2   2   2   2   0   2   0   2   0   2   2   2   2   0   0   0   2   0   0   2   2   0   0   0   2   2   0   2   2   2   2   0   2   2   0   2   2   0   2   0
 MK-1-8                 0   2   0   2   2   2   0   2   2   0   2   0   0   0   2   0   0   0   2   0   0   0   2   2   2   2   2   0   2   2   2   2   0   2   0   2   0   0   0   2   2   0   0   2   0   2   0   2   0   2   0   2   2   0   0   0   0   2   2   2   2   2   2   0   2   0   2   2   0   0   2   0   0   2   2   2   2   0   0   2   2   0   2   0   0   2   2   0   2   2   2   0   2   2   0   0   2   2   2   2   2   0   2   0   0   0   2   0   2   0   0   0   0   2   0   2   0   0   2   2   0   2   2   0   0   2   2   2   0   2   0   0   2   2   2   0   0   0   2   0   2   0   2   0   0   0   0   2   0   2   2   2   2   0   0   2   0   2   0   0   2   2   2   2   0   2   2   2   0   2   2   2   2   0   0   0   2   0   0   2   0   0   0   0   2   2   0   0   2   2   2   0   2   2   0   2   2   0   2   0
 MK-1-9                 0   2   0   2   2   2   0   2   2   0   2   0   0   0   2   0   0   0   2   0   0   0   2   2   2   2   2   2   2   2   2   2   0   2   2   2   0   0   0   2   2   0   0   2   0   0   0   2   0   2   0   2   2   0   0   0   2   2   2   2   2   2   2   0   2   0   2   0   0   0   2   0   0   2   2   2   2   0   0   2   2   0   2   0   0   2   2   0   2   2   2   0   2   2   2   2   2   2   2   2   2   2   2   0   0   0   2   0   2   0   0   0   0   2   0   2   0   2   2   2   0   2   2   2   0   2   2   2   0   2   0   0   2   2   2   0   0   0   2   0   2   0   2   0   0   0   0   2   2   2   2   2   2   0   0   2   0   2   0   0   2   0   2   2   0   2   2   0   0   0   2   2   2   0   0   0   2   0   0   2   0   0   0   2   2   2   0   0   2   2   2   0   0   2   0   2   0   0   2   0
 MK-1-10                0   2   0   2   2   2   2   2   2   0   2   2   0   0   2   0   0   0   0   0   0   0   2   2   2   2   2   2   2   2   2   0   0   2   2   2   0   0   2   2   2   0   0   2   0   0   0   2   0   2   0   2   2   0   0   0   2   2   2   2   2   2   2   0   2   0   2   0   0   0   2   0   0   2   2   2   2   0   0   2   2   0   2   0   0   2   2   0   2   2   2   0   2   2   2   2   2   2   2   2   2   2   2   0   0   0   2   0   2   0   0   0   0   2   0   2   0   2   2   2   0   2   2   2   0   2   2   2   0   2   0   0   2   2   2   0   0   0   2   0   2   0   2   0   0   0   0   2   0   2   2   2   2   2   0   2   0   2   0   0   2   0   2   2   0   2   2   0   0   0   2   2   2   0   2   2   2   0   0   0   0   2   0   2   2   2   0   0   2   2   2   0   0   2   0   2   0   0   2   0
 MK-1-11                2   0   2   2   2   2   2   2   2   0   2   2   0   0   2   0   0   0   0   0   0   0   2   2   2   2   2   0   2   0   2   0   0   2   2   2   0   0   2   2   2   0   0   2   0   0   0   2   2   2   0   0   2   0   0   0   2   2   2   2   2   2   2   0   2   0   2   0   0   0   2   2   0   2   2   2   2   0   0   2   2   0   2   0   0   2   2   0   2   2   2   0   2   0   2   2   2   2   2   2   0   2   2   0   2   0   2   2   2   0   0   0   0   2   0   2   0   2   2   2   0   2   0   2   0   2   2   0   0   2   0   2   2   2   2   0   0   0   2   0   2   0   2   0   0   0   0   2   0   2   2   2   0   2   0   2   0   0   0   0   2   0   2   2   0   2   0   0   0   0   2   2   2   0   2   2   2   0   0   0   0   2   0   2   2   2   2   0   2   2   2   0   0   2   0   2   0   0   2   0
 MK-1-12                2   2   2   2   2   2   2   2   2   0   2   2   0   0   2   0   0   0   0   0   0   0   2   2   2   2   2   0   2   0   2   0   0   2   0   2   0   0   0   2   2   0   2   2   0   0   0   2   0   2   0   0   0   0   0   0   2   2   2   2   0   2   2   0   2   0   2   0   0   0   2   2   0   2   2   2   2   0   0   2   2   0   2   0   0   0   0   0   2   2   2   0   2   0   2   2   2   2   2   2   2   2   0   0   2   0   2   2   2   0   0   0   0   0   0   2   2   2   2   2   0   2   0   2   0   2   2   0   0   2   0   2   2   2   2   0   0   0   2   0   2   0   2   2   0   2   0   2   0   2   2   2   0   2   0   2   0   0   0   0   2   0   0   2   0   2   0   0   0   0   2   2   2   0   2   2   2   0   0   0   0   2   0   2   2   2   2   0   0   2   0   0   0   2   0   2   2   0   2   0
 MK-1-13                2   2   2   2   0   2   2   2   2   0   2   2   0   0   0   2   0   0   0   0   0   0   2   2   2   2   2   0   2   0   2   0   0   0   0   2   0   2   0   2   2   0   0   2   0   0   0   2   0   2   0   0   0   0   0   0   2   2   2   2   0   2   2   0   2   0   2   0   0   0   2   2   0   2   2   0   0   0   0   2   2   0   2   0   0   0   0   0   2   2   2   0   2   0   2   2   2   2   2   2   2   0   0   2   2   0   2   2   2   0   0   0   0   2   0   2   2   2   2   2   0   2   0   2   0   2   2   2   0   2   2   2   0   2   2   0   0   0   2   0   2   0   2   2   0   2   0   2   0   2   2   2   0   2   0   2   0   0   0   0   2   0   0   2   0   2   0   0   0   0   2   2   2   0   2   2   2   0   0   0   0   2   2   2   2   2   2   0   0   2   0   0   0   2   0   2   2   0   2   0
 MK-1-14                2   0   2   2   0   2   2   2   2   0   2   2   0   0   0   2   0   0   0   0   0   0   0   2   2   2   0   0   2   0   2   0   0   2   0   2   0   2   0   2   2   0   0   2   0   0   2   2   2   2   0   0   0   0   0   0   2   2   2   2   0   2   2   0   2   0   2   0   0   0   2   2   0   2   2   0   2   0   0   2   2   0   0   0   0   2   0   0   2   2   0   0   2   0   2   0   2   2   2   2   2   0   0   2   2   0   2   2   2   2   0   0   0   2   0   2   2   2   2   2   0   2   2   2   0   2   2   2   0   2   2   2   0   0   2   0   0   0   2   0   2   0   2   0   0   2   0   2   2   2   2   2   0   2   0   2   0   2   0   2   2   0   0   2   0   2   2   0   0   0   2   2   2   0   2   0   2   0   0   0   0   2   2   2   2   2   0   2   0   2   0   0   0   2   0   2   2   0   2   0
 MK-1-15                2   0   2   2   0   2   2   2   2   0   2   2   0   0   0   2   0   0   2   0   0   0   0   0   2   2   0   0   0   0   2   0   0   2   0   2   0   2   0   2   0   0   2   2   0   2   2   2   2   2   0   0   0   0   0   2   2   2   2   2   0   2   2   0   2   2   2   0   0   0   2   2   0   2   2   0   2   0   0   2   2   0   0   0   0   2   0   0   2   2   0   2   2   0   2   2   2   2   2   2   2   0   0   2   0   0   2   2   2   0   0   0   0   2   0   2   0   0   2   2   0   2   2   2   0   2   2   2   2   2   2   2   0   0   2   0   0   0   2   0   2   0   2   0   0   2   0   2   2   2   2   2   0   0   0   2   2   2   0   2   2   0   0   2   0   2   2   0   0   0   0   2   2   0   2   0   0   0   0   0   0   2   2   2   2   2   0   2   0   2   0   0   0   2   0   2   2   0   2   0
 MK-1-16                2   0   2   2   0   2   2   2   0   0   0   2   0   2   2   2   0   2   0   0   0   2   0   0   2   2   0   0   0   0   2   0   0   2   0   0   0   2   0   2   0   0   2   2   0   2   2   2   2   2   0   2   0   2   0   0   2   2   2   2   2   2   2   0   2   2   2   0   0   2   2   2   0   2   2   0   2   0   0   2   2   0   0   0   0   2   0   0   2   2   0   2   2   0   2   2   2   2   2   2   2   0   0   2   2   0   2   2   2   0   0   0   0   0   0   2   2   2   2   2   0   2   0   2   0   2   2   2   0   2   0   2   0   0   0   0   0   0   2   2   2   0   2   0   2   2   0   2   2   2   2   2   0   0   0   0   2   2   0   0   2   0   0   2   0   2   2   0   2   0   2   2   2   0   2   2   0   0   0   0   0   0   2   2   2   2   0   2   0   2   0   0   0   2   0   2   2   0   2   0
 MK-2-1                 2   0   0   0   2   2   2   0   2   2   2   2   2   2   2   2   0   0   2   2   2   0   2   2   0   2   0   0   2   2   0   2   2   0   0   2   0   0   0   2   2   2   0   0   2   2   2   2   2   2   0   0   2   0   0   2   0   0   2   0   0   2   0   2   2   2   2   2   2   2   2   2   0   0   0   2   0   2   2   0   0   0   0   2   0   0   0   0   0   0   2   2   0   2   2   0   0   2   0   0   2   2   2   2   0   2   0   0   2   0   0   2   2   2   2   2   2   0   0   2   0   0   0   0   0   0   0   2   2   0   2   2   0   2   2   2   0   2   2   2   0   0   0   2   2   2   0   0   0   2   2   2   2   0   2   0   0   2   2   2   0   2   0   0   2   0   0   2   2   0   2   2   2   0   0   0   2   2   0   0   0   0   0   0   2   2   0   0   2   0   0   0   0   2   2   2   2   0   2   2
 MK-2-2                 2   0   0   0   2   2   2   0   2   2   2   2   2   2   2   2   0   0   2   2   2   2   2   2   0   2   0   0   2   2   0   0   2   0   0   2   2   0   0   2   2   2   0   0   2   2   2   2   2   2   0   0   2   0   0   2   0   0   2   0   0   2   0   0   2   2   2   2   2   2   2   2   0   0   0   2   0   2   2   0   2   0   0   2   0   0   2   0   0   0   2   2   0   2   2   0   0   2   0   0   2   2   2   2   2   2   0   0   0   0   0   2   2   2   2   2   0   0   0   2   0   2   0   0   2   0   0   2   0   0   0   2   0   2   2   0   0   2   2   2   0   0   0   2   2   2   0   0   0   2   2   2   2   0   2   0   0   2   2   2   0   2   0   0   2   0   0   2   2   0   2   2   2   0   0   0   0   2   0   0   0   0   0   0   2   2   0   0   2   0   0   0   0   2   2   2   2   0   2   2
 MK-2-3                 2   0   0   2   2   2   2   0   2   0   2   2   2   2   2   2   0   0   0   2   2   2   2   2   0   2   0   0   2   2   0   0   0   0   0   2   2   0   0   2   0   2   0   0   2   0   2   2   2   2   0   0   2   0   0   2   0   0   2   2   0   2   0   0   2   2   2   2   2   2   2   0   0   2   0   2   0   2   2   0   2   0   0   2   0   0   2   2   0   0   2   2   0   2   2   0   0   2   0   0   0   2   2   2   2   2   0   2   0   0   0   2   2   0   2   2   0   0   2   2   0   2   0   0   2   0   0   2   0   0   0   2   0   2   2   0   0   2   2   2   0   0   0   2   0   0   0   0   0   2   2   2   2   0   2   0   0   2   2   2   0   2   0   0   2   0   0   2   2   2   2   2   2   0   0   0   0   2   0   0   0   0   0   0   2   2   0   2   0   0   0   0   0   2   2   2   2   2   2   2
 MK-2-4                 2   0   0   2   2   2   2   0   2   0   2   2   2   2   2   2   0   0   0   2   2   2   2   2   0   2   0   0   2   2   0   0   0   0   0   2   2   0   2   2   2   2   0   0   2   0   0   2   2   2   0   0   2   0   0   2   0   0   2   2   2   2   0   0   2   2   2   2   2   2   2   0   0   2   0   2   0   2   2   0   2   0   0   2   0   0   2   2   0   0   2   2   0   2   2   0   0   2   0   0   0   2   2   2   2   2   0   2   2   0   0   2   0   0   2   2   0   0   2   2   2   2   0   0   2   0   0   2   0   0   0   2   0   2   2   2   0   2   2   2   0   0   2   2   0   0   2   0   2   2   2   2   2   0   2   0   0   2   2   2   0   2   0   0   2   0   0   2   2   2   2   2   2   0   0   0   2   2   0   0   0   0   0   0   2   2   2   2   0   0   0   0   0   2   2   2   2   2   0   2
 MK-2-5                 2   0   0   2   2   2   2   0   2   0   2   2   2   2   2   0   0   0   0   0   2   0   2   2   0   0   0   0   2   2   0   0   0   0   0   2   0   0   2   2   2   0   0   0   2   0   0   2   2   2   0   0   2   0   0   2   0   0   2   2   2   2   0   0   2   2   2   2   2   0   2   0   0   2   0   2   0   2   2   0   2   0   0   2   0   2   2   2   0   0   2   2   0   2   2   0   0   2   0   0   0   2   2   2   2   2   0   2   2   0   0   0   0   0   2   2   0   0   2   2   2   2   0   0   0   0   0   2   0   0   0   0   0   2   2   2   0   2   2   2   2   0   2   2   0   0   2   0   2   2   2   2   2   0   2   0   0   2   0   2   0   2   0   0   2   0   0   0   2   2   2   2   2   0   0   0   2   2   0   0   0   0   0   0   2   2   2   2   0   0   2   0   0   0   2   2   2   2   0   0
 MK-2-6                 2   0   0   2   2   2   2   0   2   0   2   0   2   2   2   0   0   0   0   0   2   0   2   2   0   0   0   0   2   2   2   0   0   0   0   2   0   0   2   2   2   2   0   0   2   0   0   2   2   2   0   0   2   0   0   2   0   2   2   2   2   2   0   0   2   2   2   2   2   0   2   0   0   2   0   2   0   2   2   0   2   0   0   2   0   0   2   2   2   0   2   2   0   2   2   0   0   2   0   0   0   2   2   2   2   2   0   2   2   0   0   0   0   0   2   2   0   2   2   2   0   2   0   0   0   0   2   2   0   0   0   0   0   2   2   2   0   2   2   0   2   0   2   2   0   0   2   2   0   2   2   2   2   0   2   0   0   2   0   2   0   2   0   0   2   0   0   0   2   2   2   2   2   0   2   0   2   2   0   0   2   2   0   0   0   2   2   2   0   0   2   0   0   0   2   2   2   2   0   0
 MK-2-7                 2   0   2   2   0   2   2   0   2   0   0   0   2   2   2   0   0   0   0   0   2   0   2   2   0   0   0   0   2   2   2   0   0   0   0   0   0   0   2   0   2   2   0   0   2   0   0   2   2   2   0   0   2   0   0   2   0   2   2   2   2   2   2   0   2   0   2   2   2   0   2   0   0   2   0   2   0   2   2   2   2   0   0   2   0   0   2   2   2   0   2   2   0   2   2   0   0   2   0   0   0   2   2   2   2   2   0   2   2   0   0   0   0   2   2   2   0   2   2   2   0   2   2   0   0   0   2   2   0   0   0   0   0   2   2   0   0   2   2   0   2   0   2   2   0   0   2   2   0   2   2   2   2   0   2   0   2   2   0   0   0   2   0   0   2   0   0   0   2   2   2   2   2   0   2   0   2   2   2   0   2   2   0   2   0   2   2   2   0   0   2   0   0   0   2   0   2   2   0   0
 MK-2-8                 2   0   2   2   0   2   0   2   2   0   0   0   2   2   2   0   0   0   0   0   2   2   2   2   0   0   0   0   2   2   2   0   0   0   0   0   0   0   2   0   2   2   0   0   2   2   0   2   2   2   0   0   2   0   0   2   0   2   2   2   2   2   2   0   2   0   2   2   0   0   2   0   0   2   2   0   0   2   2   2   2   0   0   2   0   0   2   2   0   0   2   2   0   2   2   0   2   2   0   2   0   2   2   2   2   2   0   2   2   0   0   0   0   2   2   2   0   2   2   2   0   2   2   0   0   0   2   2   0   0   0   0   0   2   2   0   0   2   2   0   2   0   2   0   0   0   2   2   2   2   2   2   2   0   2   0   2   2   0   0   0   2   0   0   2   0   0   2   2   2   2   2   2   0   2   0   2   0   2   0   2   2   0   2   0   2   0   2   0   0   2   0   0   2   2   0   2   2   0   0
 MK-2-9                 2   2   2   2   0   2   0   2   2   0   0   0   2   2   2   0   2   0   0   0   2   2   2   2   2   0   0   0   2   2   2   0   0   2   0   0   0   0   2   0   2   0   2   0   2   0   0   2   2   2   0   0   2   0   2   2   0   0   2   2   2   2   2   0   2   0   2   2   0   0   2   0   2   2   2   0   0   2   2   2   2   0   0   2   0   0   2   2   0   0   2   2   2   2   2   0   2   2   0   2   0   2   2   2   2   0   0   2   2   0   0   2   0   2   2   2   0   2   2   2   0   2   2   0   0   2   0   2   0   0   0   0   0   2   2   0   0   2   2   0   2   0   2   0   0   0   2   2   2   2   2   2   2   0   2   0   2   2   0   0   0   2   0   2   2   0   0   2   2   2   2   2   2   0   2   0   2   0   2   0   0   2   0   2   0   2   0   2   0   2   2   2   0   2   2   0   2   2   0   0
 MK-2-10                2   0   2   2   0   0   0   2   2   0   0   0   2   2   2   0   2   0   0   0   2   2   0   2   0   0   0   0   2   2   2   0   0   2   0   0   0   0   2   0   2   0   2   0   2   0   0   2   2   2   0   0   2   0   2   2   0   0   2   2   2   2   0   0   2   0   2   2   0   0   2   0   0   2   2   0   0   2   2   0   2   0   2   2   2   2   2   2   0   0   0   2   2   2   2   0   2   2   0   2   0   2   2   2   2   0   0   2   2   0   0   2   0   2   2   2   0   2   2   2   2   2   2   0   0   2   0   2   0   0   0   0   0   2   2   0   0   2   2   0   2   2   2   0   2   0   2   2   2   0   2   2   2   0   2   0   2   2   0   0   0   2   0   2   2   2   0   2   2   2   2   2   0   0   2   0   2   0   2   0   0   2   0   2   0   2   0   2   0   2   2   2   0   2   2   0   2   2   0   0
 MK-2-11                2   0   2   2   0   0   0   2   2   0   0   0   2   2   2   0   2   0   0   0   0   2   0   2   0   0   0   0   2   2   0   2   2   2   0   2   0   0   2   0   2   0   2   0   2   0   0   2   2   2   0   0   0   0   2   2   0   0   2   2   2   2   0   0   2   0   0   0   0   0   2   0   2   2   2   0   0   2   2   0   2   0   2   0   2   2   2   2   0   0   0   2   0   2   2   0   0   2   0   2   0   2   2   2   2   0   0   2   2   0   0   2   0   2   2   2   0   2   0   2   2   2   2   0   0   2   0   2   0   0   0   0   0   2   2   0   0   2   2   0   2   2   2   0   2   0   2   0   2   0   2   2   0   0   0   0   0   2   0   0   0   2   0   2   2   2   0   2   2   2   2   2   0   0   2   0   2   0   2   0   0   2   0   2   0   2   0   2   0   0   2   2   0   2   2   0   2   2   0   0
 MK-2-12                2   0   2   2   0   0   0   0   2   0   0   0   2   2   2   0   2   0   0   0   0   2   0   2   0   0   2   0   2   0   0   2   2   2   2   2   0   0   2   0   2   0   2   0   2   0   0   2   2   2   0   0   0   0   0   2   0   0   2   2   2   2   0   0   2   2   0   0   0   0   2   0   2   2   2   2   0   2   0   0   2   0   2   0   2   2   2   0   2   2   0   2   0   2   2   0   0   2   0   2   0   2   0   2   2   0   0   2   0   0   0   2   0   2   2   2   2   2   0   2   2   2   2   0   0   2   0   2   0   0   0   0   0   2   0   2   0   2   2   0   2   2   2   0   2   0   2   0   2   0   2   2   0   0   2   0   0   2   0   0   2   2   0   2   2   2   0   2   2   2   2   2   0   0   2   0   2   0   0   2   0   2   0   2   0   2   2   2   0   0   0   2   2   2   2   0   2   2   0   0
 MK-2-13                2   0   2   0   0   0   2   0   2   0   2   0   0   2   0   0   2   0   0   0   0   2   0   2   0   2   2   2   2   0   0   2   2   2   0   2   0   0   0   2   2   0   2   0   2   0   0   2   2   2   0   0   0   0   0   2   2   0   2   2   2   2   0   0   2   2   0   0   0   0   2   0   2   2   2   2   0   2   0   0   2   0   0   0   2   2   2   0   2   2   0   2   0   2   2   0   0   2   0   2   2   2   0   2   2   0   0   2   0   0   0   2   2   2   2   2   2   2   0   2   2   2   2   0   0   2   0   2   0   0   0   0   0   2   0   2   0   0   2   0   2   2   2   0   2   0   2   0   2   0   2   2   0   0   2   2   0   2   0   0   2   0   0   2   2   2   2   2   2   2   2   2   0   0   2   0   2   0   0   0   0   2   0   2   0   2   2   2   2   0   0   0   2   2   2   0   2   2   0   0
 MK-2-14                2   0   2   0   0   0   2   0   2   2   2   0   0   2   0   0   0   2   0   0   0   2   0   2   0   2   2   2   2   2   0   2   2   2   0   2   0   0   0   2   2   0   2   2   2   0   0   2   2   0   0   0   0   2   0   2   0   0   2   2   2   2   0   0   2   2   0   0   0   0   2   0   2   2   2   2   0   2   0   0   2   0   0   0   2   2   2   0   2   2   0   2   0   0   2   0   2   2   0   2   2   2   0   2   2   0   0   2   0   0   0   2   2   2   2   2   2   2   0   2   2   0   2   0   0   2   0   2   0   0   0   0   0   2   0   2   0   2   2   0   2   2   2   0   0   0   2   0   2   0   2   2   0   2   2   2   0   2   0   0   2   0   0   2   2   2   2   2   2   2   2   2   0   0   2   0   2   0   0   0   0   2   0   2   0   2   2   2   2   2   0   0   2   2   2   0   2   2   0   0
 MK-2-15                2   0   2   0   0   0   2   0   2   2   2   0   0   2   0   2   2   2   2   0   0   2   0   2   2   2   2   2   2   2   0   2   2   2   0   2   0   0   0   2   2   0   2   2   2   0   0   2   2   0   0   0   0   2   0   2   0   0   2   2   2   2   0   0   0   2   0   0   0   0   2   0   2   0   2   2   2   2   0   0   2   0   0   0   2   2   2   0   2   2   0   2   0   0   2   0   2   2   0   2   2   2   0   2   2   0   0   2   0   0   2   2   0   2   2   2   2   2   0   2   2   2   2   0   0   2   0   2   0   0   0   2   0   2   0   2   0   2   2   0   2   2   2   0   0   0   2   0   2   0   2   2   0   2   0   2   0   2   0   0   2   0   0   2   2   2   2   2   2   2   2   2   0   0   2   0   2   0   0   0   0   2   0   2   0   2   2   2   2   2   0   2   0   2   2   0   2   2   0   0
 MK-2-16                0   0   2   0   0   0   2   0   0   2   2   0   0   2   2   2   2   2   2   2   0   2   0   2   2   2   2   2   2   2   0   2   2   2   0   2   0   0   0   2   2   0   2   2   2   0   0   2   2   0   0   0   0   0   0   0   0   0   2   2   2   2   0   0   2   2   0   0   0   0   2   0   2   0   2   2   2   2   0   0   2   0   2   0   0   2   2   0   2   2   0   2   0   0   2   0   2   2   0   2   2   2   0   2   2   0   0   2   0   0   2   2   0   2   2   2   2   2   0   2   2   2   2   0   0   2   0   0   0   0   0   2   2   2   0   2   0   2   2   0   2   2   2   0   0   0   2   0   2   0   2   2   0   2   0   2   0   2   0   0   2   0   0   2   2   2   0   2   2   2   0   2   0   0   2   0   2   0   0   2   0   2   0   2   2   2   2   2   2   2   0   2   0   2   2   0   2   2   0   0
 MK-3-1                 0   0   2   0   0   0   2   0   2   0   2   2   0   2   0   2   2   0   0   2   0   2   2   2   0   0   0   2   0   0   0   0   0   2   0   2   0   0   2   0   2   0   0   0   2   0   0   2   0   2   0   2   0   2   0   2   2   0   0   0   2   0   0   0   0   0   0   0   0   2   2   0   2   2   2   0   2   0   2   0   0   0   2   0   2   2   2   0   0   0   0   2   2   0   0   2   2   0   2   0   0   2   0   2   0   0   2   0   2   2   2   0   2   0   2   0   0   2   2   2   0   0   0   2   0   0   0   0   0   0   0   0   2   0   2   0   0   2   2   2   0   2   0   2   2   2   2   2   2   0   0   0   2   0   2   2   2   2   2   0   2   2   2   2   0   2   0   2   2   2   2   0   0   2   2   0   2   0   2   0   2   0   2   2   0   0   0   0   2   0   2   0   0   2   2   0   2   0   0   0
 MK-3-2                 2   2   2   0   0   0   2   0   2   0   2   2   0   2   0   2   2   0   0   2   0   2   0   2   0   0   0   0   0   0   0   0   0   2   0   2   0   0   2   0   2   0   0   0   2   0   2   2   0   2   0   2   0   2   0   0   2   0   0   0   2   0   0   0   0   0   0   2   0   2   2   0   2   2   2   0   2   2   2   2   0   0   2   0   2   0   0   0   0   0   0   2   2   0   0   2   2   0   2   0   0   2   2   2   0   0   2   0   2   2   0   0   2   0   2   0   0   0   2   2   0   0   0   2   0   0   0   2   0   0   0   0   2   0   2   0   0   0   2   2   2   2   0   2   2   2   2   2   2   0   0   0   2   0   2   2   2   2   2   0   2   2   2   2   2   2   0   2   2   2   2   0   0   2   2   0   2   0   2   0   2   0   2   2   0   0   0   0   2   2   2   0   0   2   2   2   2   0   0   0
 MK-3-3                 0   2   2   0   2   0   2   0   2   0   2   2   0   2   0   2   0   0   0   2   0   2   0   2   0   0   0   0   0   2   0   2   0   2   0   2   0   0   2   0   2   0   0   0   2   0   2   2   0   2   0   2   0   2   0   0   2   2   2   0   2   0   0   0   0   0   0   2   0   2   2   0   2   2   2   0   2   0   0   2   0   0   2   2   2   0   0   0   0   2   0   2   2   0   0   2   2   0   2   0   0   2   2   2   0   0   2   0   0   2   0   0   2   0   2   0   0   0   2   2   0   0   0   2   0   0   0   2   0   0   0   0   2   0   0   2   0   0   2   2   2   0   0   2   2   2   2   2   2   0   0   0   2   0   2   2   2   2   2   0   2   2   2   2   2   2   0   0   2   2   2   2   0   2   2   0   2   0   0   0   2   0   2   2   0   2   0   0   2   2   2   0   0   0   2   2   2   0   2   0
 MK-3-4                 0   2   0   0   2   0   2   0   2   2   2   2   0   2   0   0   0   0   2   2   0   2   0   2   0   0   0   0   0   2   0   2   0   2   0   2   0   0   2   0   2   0   0   0   2   0   2   2   0   2   0   2   0   2   0   0   2   2   2   0   2   0   0   0   0   2   0   2   0   2   0   2   2   2   2   0   2   0   0   2   0   0   2   2   2   0   0   0   0   2   0   2   2   0   0   2   0   0   2   2   0   2   2   0   0   0   2   0   0   2   0   0   2   0   2   0   0   0   2   0   0   0   0   2   0   2   0   2   0   0   0   0   2   0   0   2   0   0   2   2   2   2   0   2   2   2   2   0   2   0   0   2   2   0   2   2   2   0   2   0   0   2   2   2   2   2   0   0   2   2   2   2   0   2   2   0   2   0   0   0   2   2   2   2   0   2   0   0   2   2   2   0   2   0   2   2   2   0   2   0
 MK-3-5                 0   2   2   0   2   0   2   0   2   2   2   2   0   2   0   2   0   0   2   2   0   0   0   0   0   0   0   0   0   2   0   2   0   2   0   2   0   0   2   0   2   0   0   0   2   0   2   2   0   2   0   2   0   2   0   0   2   2   2   0   2   0   0   0   0   2   2   2   0   2   0   2   2   2   2   0   2   2   0   2   2   0   2   2   2   0   2   0   0   2   0   2   2   0   0   2   0   2   2   2   0   0   2   0   0   0   2   0   0   2   0   0   2   0   2   0   0   0   2   0   0   0   0   2   2   2   0   2   0   0   0   0   2   0   0   2   0   0   2   2   0   2   0   2   2   2   2   0   2   0   0   2   2   0   0   2   2   0   2   0   2   2   2   2   0   2   0   0   2   2   2   2   0   2   0   0   2   0   0   0   2   2   2   2   0   0   0   0   2   2   2   2   2   0   2   2   2   0   2   0
 MK-3-6                 0   2   2   0   2   0   2   0   2   2   2   0   0   2   0   2   0   0   2   2   0   0   0   0   0   2   0   0   0   2   0   2   0   2   0   2   0   0   2   2   2   0   0   0   2   0   2   2   0   2   0   2   0   2   0   0   2   2   2   0   2   0   0   0   2   0   2   2   0   2   0   2   2   2   2   0   2   2   0   0   2   0   2   2   2   0   2   0   0   2   0   0   2   0   0   2   0   2   2   2   0   0   2   0   0   0   2   0   0   2   0   0   2   0   2   0   0   0   2   0   0   0   0   2   2   2   0   2   0   0   0   0   2   0   0   2   0   2   2   2   0   2   0   2   2   2   2   0   2   0   0   2   2   0   0   2   2   2   2   0   2   2   2   2   0   2   0   0   2   2   2   2   0   2   0   0   2   2   0   2   2   2   2   2   0   0   2   0   2   2   2   2   2   0   2   2   2   0   2   0
 MK-3-7                 0   2   2   0   2   0   2   2   2   2   0   0   0   2   0   2   0   0   2   2   0   0   0   0   0   2   0   0   0   2   0   2   0   2   0   0   0   0   2   2   0   0   2   0   2   0   2   2   0   2   2   2   0   2   0   0   2   2   2   2   2   0   0   2   2   0   2   2   0   2   0   2   2   0   2   0   2   2   0   0   2   0   2   2   2   0   2   0   0   2   0   0   2   0   0   0   0   2   2   2   0   0   2   2   0   0   2   0   0   2   0   0   2   0   2   0   2   0   2   0   0   0   2   2   2   2   0   2   0   0   0   0   2   0   0   2   0   0   2   2   0   2   0   2   2   2   2   0   2   0   2   2   0   0   0   2   2   2   2   0   2   2   2   2   0   2   0   0   0   2   2   2   0   2   0   0   2   2   0   0   2   2   2   2   0   0   2   0   0   2   2   2   2   0   2   2   2   0   2   0
 MK-3-8                 0   2   2   0   2   0   2   2   2   2   0   0   0   2   0   2   0   0   2   2   0   0   0   0   0   2   0   2   0   2   2   2   0   2   0   0   0   0   2   2   0   0   2   0   2   0   0   2   2   2   2   2   0   2   0   0   2   2   2   2   2   2   0   2   2   0   0   2   0   2   0   2   2   0   2   0   0   2   0   0   2   0   2   2   2   0   2   0   0   2   0   0   0   0   0   0   0   2   2   2   0   0   2   2   0   0   2   0   2   2   0   2   2   0   2   0   2   0   2   0   0   0   2   0   2   2   0   2   0   0   2   0   2   2   0   2   0   2   2   2   0   2   0   2   2   2   2   0   2   0   2   2   0   0   0   2   2   2   2   0   2   2   2   2   0   2   0   0   0   2   2   2   0   2   0   0   2   2   0   0   2   2   2   2   0   0   2   0   0   2   2   2   2   0   2   2   2   0   2   0
 MK-3-9                 0   0   0   0   2   0   2   2   2   2   0   0   0   2   0   2   2   0   2   2   0   0   0   0   0   2   0   2   0   2   2   2   0   2   0   2   0   0   2   2   0   0   2   0   2   2   0   2   2   2   2   2   0   2   0   0   2   2   2   0   2   2   2   2   2   0   0   2   0   2   0   2   2   0   2   0   0   2   0   0   2   0   2   2   2   2   0   0   2   2   0   0   0   0   2   0   0   2   2   0   0   0   2   2   2   0   2   0   2   2   0   2   2   0   2   0   2   0   2   0   0   0   2   0   2   2   0   2   0   0   2   0   2   2   0   2   0   2   2   2   0   2   0   2   2   0   2   0   2   0   0   2   2   0   0   2   2   2   0   0   2   2   2   2   0   2   0   0   0   2   2   0   0   0   0   2   2   2   0   2   2   2   0   2   0   2   2   0   0   2   2   2   2   0   0   0   2   0   2   0
 MK-3-10                0   0   0   0   2   0   2   2   2   2   0   0   0   2   0   2   2   0   2   2   0   0   0   0   0   2   0   2   0   2   2   2   0   2   0   2   0   0   2   2   0   2   2   0   2   2   0   2   2   0   2   2   0   2   0   0   2   2   2   0   2   2   2   2   2   0   0   2   0   2   0   2   0   0   2   0   0   2   0   0   2   0   0   0   2   2   0   0   2   0   0   0   2   0   2   0   0   2   2   0   0   0   2   2   2   0   2   0   2   2   0   2   2   0   2   0   2   0   2   0   0   0   2   0   2   2   0   2   0   0   2   0   2   2   0   2   0   0   2   0   0   2   0   2   0   0   2   0   2   0   0   2   2   0   2   2   2   2   2   0   2   2   0   2   0   2   0   0   0   2   2   0   0   0   0   2   2   2   0   2   0   2   0   2   0   2   2   0   0   2   2   2   2   2   2   0   2   0   2   0
 MK-3-11                0   0   0   0   2   2   2   2   2   2   0   0   0   2   0   2   2   0   2   2   0   0   0   0   0   2   2   2   0   2   2   2   0   2   0   0   0   0   2   2   0   2   2   0   2   2   0   2   2   0   2   2   0   2   0   2   2   2   2   0   2   2   2   2   2   0   0   2   0   2   0   0   2   0   2   0   0   2   0   0   2   0   0   0   0   2   0   0   2   0   2   0   2   0   0   0   0   2   2   0   0   0   2   2   2   0   2   0   2   2   0   2   2   0   2   2   0   0   2   0   0   0   2   0   2   2   0   2   0   0   2   0   2   2   0   2   0   0   0   0   0   2   0   0   0   2   0   0   2   0   0   0   0   0   0   2   2   2   2   0   2   2   0   2   0   2   0   0   0   2   2   2   0   0   0   2   2   2   0   2   0   2   0   2   0   2   0   0   2   2   2   0   2   2   2   0   2   0   2   0
 MK-3-12                0   0   0   0   2   2   2   2   2   2   0   0   0   2   2   2   2   0   2   2   0   0   0   0   0   2   2   0   0   2   2   2   0   2   0   0   0   0   2   2   0   2   2   0   2   2   0   2   2   0   2   2   0   0   0   2   2   2   2   0   2   2   2   2   2   2   0   2   0   2   0   0   2   0   2   2   0   2   0   0   2   0   0   0   0   2   0   0   2   0   2   0   2   0   0   0   0   2   2   0   0   0   0   2   2   0   2   0   2   2   0   2   2   0   2   2   2   2   0   2   0   2   0   0   2   2   0   2   0   0   2   0   2   2   0   2   0   0   0   0   0   2   2   0   0   2   0   2   2   0   0   0   0   0   0   2   2   2   2   0   2   2   0   2   0   2   0   0   0   2   2   0   0   0   0   2   2   2   2   2   0   2   2   2   0   2   0   0   2   2   2   0   2   2   2   0   2   0   2   0
 MK-3-13                0   0   0   0   2   2   2   0   2   2   0   0   0   2   2   2   2   0   2   2   0   2   0   0   0   2   2   0   0   0   2   2   0   2   0   0   0   0   2   2   0   2   2   0   2   2   0   2   0   0   2   2   0   0   0   2   2   2   2   0   2   2   2   2   2   2   0   2   0   2   0   0   2   0   2   2   0   2   0   0   2   0   0   0   0   0   0   0   2   0   2   0   2   2   0   2   0   2   2   0   0   0   0   2   2   0   2   0   2   2   0   2   2   2   2   2   2   2   0   2   0   2   0   2   2   2   0   2   0   0   2   0   2   2   0   2   2   0   0   0   0   2   2   0   0   0   0   2   2   0   0   0   2   0   0   2   2   2   2   0   2   2   0   2   0   2   0   2   0   2   2   0   0   0   0   2   2   2   2   2   0   2   2   2   0   2   0   0   2   2   2   2   2   2   2   0   2   0   0   0
 MK-3-14                0   2   0   0   0   2   2   0   2   2   0   0   0   2   2   2   2   0   2   2   0   2   0   0   0   2   2   0   0   0   2   0   0   0   0   0   0   0   2   2   0   2   2   0   2   0   0   2   0   0   2   2   0   2   0   2   2   2   2   0   2   2   2   2   2   2   0   2   0   2   0   0   2   0   2   2   0   2   0   0   2   0   0   0   0   0   0   0   2   0   2   0   2   2   0   2   0   2   2   0   0   0   0   2   2   0   2   0   2   2   0   2   2   2   2   2   2   2   0   2   0   2   0   2   2   2   2   2   0   0   2   0   2   2   0   2   2   2   0   0   0   2   2   0   0   0   0   2   2   0   0   0   2   0   0   2   2   2   2   0   2   2   0   2   0   2   0   2   0   2   0   0   0   0   0   2   2   2   0   0   0   2   2   2   0   0   0   0   2   2   2   2   2   0   2   0   2   2   0   0
 MK-3-15                0   2   0   0   0   0   2   0   2   2   0   0   0   2   2   0   2   0   2   0   2   2   0   0   0   2   2   0   0   2   0   0   0   0   0   0   0   0   2   2   0   2   2   2   2   0   0   0   0   0   2   2   0   2   0   2   0   0   2   0   2   2   2   2   2   2   0   2   2   2   0   0   0   0   2   2   0   2   0   0   2   0   0   0   2   0   2   2   0   0   2   0   2   2   0   2   2   0   0   0   0   0   0   2   2   0   2   0   2   2   0   2   0   2   2   2   2   2   0   2   0   2   2   2   2   2   2   2   0   0   2   0   2   2   0   2   2   2   0   0   0   2   2   0   0   0   0   2   2   0   0   0   2   0   0   2   2   2   2   0   2   2   0   2   0   2   0   2   0   2   0   0   0   0   0   2   2   2   0   0   0   2   2   2   0   2   0   0   2   2   2   2   0   0   2   0   2   2   0   0
 MK-3-16                0   2   0   0   0   0   2   0   2   2   0   0   0   2   2   0   2   0   2   0   2   2   0   0   2   2   0   0   0   2   0   0   2   0   0   0   0   0   2   2   0   2   2   2   2   0   0   0   0   0   2   2   0   2   0   0   0   0   2   0   2   2   2   2   2   2   0   2   2   2   2   0   0   0   2   2   0   2   0   0   2   0   0   0   2   0   2   0   0   0   2   0   2   2   0   2   2   0   0   0   0   0   2   2   2   0   2   0   2   2   0   2   0   2   2   0   2   2   0   2   0   2   2   2   2   2   2   2   0   0   2   0   2   2   0   0   2   2   2   2   0   2   2   0   0   0   0   2   0   0   0   0   2   0   0   2   2   2   2   0   2   2   0   2   0   2   0   2   0   0   0   0   0   0   0   2   2   2   0   0   0   2   2   2   0   2   2   0   2   2   2   2   0   0   2   0   2   0   0   0
 MK-4-1                 0   0   0   2   2   0   2   2   0   0   2   0   2   0   2   2   2   2   0   2   0   0   2   2   2   2   0   0   2   2   2   0   2   2   0   2   2   2   0   0   2   2   0   2   2   0   0   0   0   2   0   2   2   0   0   0   0   0   0   2   2   2   2   2   2   0   0   2   2   2   0   0   2   2   2   0   0   0   0   2   2   0   0   2   2   0   0   0   2   0   0   2   2   2   0   2   2   2   0   0   0   2   0   0   0   2   2   2   2   2   0   0   2   0   2   0   2   2   0   0   0   2   2   0   2   2   0   0   0   2   2   2   0   2   0   2   2   0   2   2   0   0   2   2   2   0   0   0   0   2   2   0   0   2   0   2   0   0   2   2   2   0   2   0   2   2   0   0   2   0   0   2   2   0   0   2   0   0   0   2   2   2   2   0   2   0   2   0   2   0   2   2   0   2   0   0   2   0   2   2
 MK-4-2                 0   0   0   2   2   0   2   0   0   0   2   0   2   0   0   0   2   2   0   2   0   0   2   2   2   0   0   0   2   2   2   0   2   2   0   2   2   2   0   0   2   0   0   2   2   2   2   0   0   2   0   2   2   0   0   0   0   0   0   2   2   2   2   2   2   0   0   2   2   2   0   2   2   2   2   2   0   0   0   2   2   0   0   2   2   0   0   0   2   0   0   2   2   2   0   2   2   2   0   0   0   2   0   0   0   2   2   2   2   2   0   0   2   0   2   0   2   2   0   0   0   2   2   0   2   2   0   0   0   2   2   2   0   2   0   2   2   0   2   2   0   2   2   2   2   0   0   0   0   2   2   0   0   2   0   2   0   0   2   2   2   0   2   0   2   0   0   0   2   0   0   2   2   0   2   2   0   0   0   2   2   2   2   0   2   0   2   0   0   0   2   2   0   0   0   0   2   2   2   0
 MK-4-3                 2   0   0   2   2   0   2   0   0   0   2   2   2   0   0   0   2   2   0   2   0   0   2   0   2   0   0   0   2   2   2   0   2   2   0   2   0   2   0   0   2   2   0   2   2   2   2   0   0   2   2   2   2   0   0   0   2   0   0   2   2   2   2   0   2   0   0   2   2   0   0   2   2   2   2   2   0   0   0   2   2   2   2   2   0   0   0   2   2   0   0   2   2   2   0   2   2   2   0   0   0   2   0   2   0   0   0   2   2   2   0   0   2   0   2   0   2   2   0   0   0   2   2   0   2   2   0   0   0   2   2   2   0   2   2   2   2   0   2   2   0   2   2   2   2   0   0   2   0   2   2   0   0   2   0   2   0   0   2   2   2   0   2   0   2   0   0   0   2   0   0   2   2   0   2   2   0   0   0   2   2   2   2   0   2   2   2   0   2   0   0   0   0   0   0   0   2   2   2   0
 MK-4-4                 0   0   0   2   0   2   2   0   0   0   2   2   2   0   0   0   2   2   0   2   2   0   2   0   2   2   0   0   2   2   2   0   2   2   0   0   0   2   0   0   2   2   2   2   2   2   2   0   0   2   2   2   2   2   0   0   2   0   0   2   2   2   2   0   2   0   0   2   2   0   0   2   2   2   2   2   0   0   0   2   2   2   2   2   0   2   0   2   2   0   0   2   2   2   0   2   2   2   0   0   0   2   0   2   0   0   0   2   2   2   0   0   2   2   2   0   2   2   0   0   0   2   2   0   2   2   0   0   0   2   2   2   0   0   2   2   2   0   2   2   0   2   2   2   2   0   0   2   0   2   2   0   0   2   0   2   0   0   2   2   2   0   2   0   2   0   0   0   2   0   0   2   2   0   0   2   0   0   0   2   2   2   2   0   2   2   2   0   2   0   0   0   0   0   2   0   2   2   2   0
 MK-4-5                 0   2   0   2   0   2   2   0   0   0   2   2   2   0   0   0   2   2   0   2   2   0   2   0   2   2   0   0   2   2   2   0   2   2   0   0   0   2   0   0   0   2   2   2   2   2   2   2   0   2   2   2   2   2   0   0   2   0   0   0   2   2   2   0   2   0   0   2   2   0   0   2   2   0   2   2   0   0   0   2   2   0   2   2   0   2   0   2   2   0   0   2   2   2   0   2   2   2   0   2   0   2   0   2   0   0   0   2   2   2   0   0   2   2   0   0   0   2   0   0   0   2   2   0   2   2   0   0   0   2   2   2   0   0   2   2   2   0   2   2   0   2   2   2   2   0   0   2   0   2   2   0   0   2   0   0   2   0   2   2   2   0   2   0   2   0   0   0   2   0   0   2   2   0   0   2   0   0   0   0   2   2   2   2   0   2   2   0   2   2   0   0   2   0   2   0   2   2   2   0
 MK-4-6                 0   2   2   2   0   2   2   0   0   0   2   2   0   0   0   0   2   2   0   2   2   0   2   0   2   2   0   0   2   2   2   0   2   2   0   0   0   0   0   0   0   2   2   2   2   2   2   2   0   2   2   2   0   2   0   0   2   0   2   0   2   2   2   0   2   0   0   2   2   0   0   2   2   2   2   2   0   0   0   2   2   0   2   2   0   2   0   2   2   0   0   2   2   2   2   2   2   0   0   2   0   2   0   2   0   0   0   2   2   2   0   0   2   2   2   0   0   2   0   0   0   0   2   0   2   0   0   0   2   2   2   2   0   2   2   0   2   0   2   0   0   2   2   2   2   0   0   2   0   2   2   0   0   0   0   0   2   0   2   2   2   2   2   0   2   0   0   0   2   0   0   2   2   0   0   2   0   0   0   0   2   2   2   2   0   2   2   0   2   2   0   2   2   0   2   0   0   2   2   2
 MK-4-7                 0   0   2   2   0   2   2   0   0   0   2   2   0   0   2   0   2   2   0   2   2   0   2   0   2   2   0   0   2   2   2   0   2   2   0   0   0   0   0   0   0   0   2   2   2   2   2   2   2   0   2   2   0   2   0   0   2   0   2   0   2   2   2   2   2   0   0   2   2   0   0   2   2   2   2   2   0   0   0   2   2   0   2   2   0   2   0   0   2   2   0   2   2   2   2   2   2   2   0   2   0   2   0   2   0   0   0   2   2   2   0   0   2   2   2   0   0   2   2   0   0   0   2   0   2   0   0   0   2   2   2   0   0   2   2   2   2   0   2   0   0   2   2   2   2   0   0   2   2   2   2   0   0   0   0   0   2   0   2   2   2   2   2   0   2   0   0   0   2   0   2   2   2   0   0   2   0   0   0   0   2   2   2   2   2   2   2   0   2   2   0   2   2   0   2   0   0   2   2   2
 MK-4-8                 0   0   2   2   0   0   2   0   0   0   2   2   0   0   2   0   2   2   0   2   2   0   2   0   2   2   2   0   2   2   2   0   2   2   0   0   0   0   0   0   0   0   0   2   2   2   2   2   2   0   2   2   0   2   0   0   2   0   2   0   2   2   2   2   2   0   0   2   2   2   0   2   0   2   2   2   0   0   0   2   2   0   2   2   0   2   0   0   2   2   2   2   2   2   2   2   2   2   0   2   0   2   0   2   0   0   0   2   2   0   2   0   0   2   2   0   0   2   2   0   0   0   2   0   2   0   0   0   0   2   2   2   0   2   2   2   2   2   2   0   0   2   2   0   2   0   0   0   2   2   2   0   0   0   0   0   2   0   2   2   2   2   2   2   2   0   0   0   2   0   2   2   2   0   2   2   0   0   0   0   2   2   2   2   2   2   2   2   0   2   0   2   0   2   2   0   0   2   2   2
 MK-4-9                 0   0   2   2   0   0   0   0   0   0   2   2   0   0   2   0   2   2   0   2   2   0   2   0   2   2   2   0   2   2   2   0   2   2   0   0   0   0   2   0   0   0   0   2   2   2   2   2   2   0   0   2   0   2   0   0   2   0   2   0   2   2   2   2   2   0   0   2   0   2   0   2   0   2   2   2   0   0   0   2   2   0   2   2   0   2   0   0   0   2   2   2   0   2   2   0   2   0   0   2   0   2   0   2   0   0   0   2   2   0   2   0   0   2   0   0   0   2   2   2   0   0   0   0   2   0   0   0   0   2   2   2   0   2   2   2   2   2   2   0   0   2   2   2   2   0   0   0   2   2   2   0   0   0   0   0   2   0   2   2   2   2   2   2   2   0   2   0   2   0   2   0   0   0   2   2   0   0   0   0   2   2   2   2   2   2   0   2   0   0   0   2   0   2   0   2   0   2   2   2
 MK-4-10                0   0   2   2   0   0   0   0   0   0   2   2   0   0   2   0   2   2   0   2   2   0   2   0   2   0   2   0   2   2   2   0   2   2   0   0   0   0   2   0   0   0   0   2   2   2   2   2   2   0   0   2   0   2   0   0   2   0   0   0   2   2   2   2   0   0   0   2   0   2   0   2   0   2   0   2   0   0   0   2   2   0   2   2   2   2   0   0   0   2   2   2   0   2   2   0   2   0   0   2   0   2   0   2   0   0   0   2   2   0   2   0   0   0   0   0   0   2   2   2   0   0   0   0   2   2   0   0   0   2   2   2   0   2   2   2   2   2   2   0   0   2   2   2   2   0   0   0   2   2   2   0   0   0   0   2   2   0   0   2   2   2   2   2   2   0   0   2   2   0   2   0   0   0   2   2   0   0   0   0   2   2   0   2   2   2   0   2   0   0   0   2   0   2   0   2   0   2   2   2
 MK-4-11                0   0   2   2   0   0   0   0   0   2   2   2   0   0   2   0   0   0   0   2   2   0   2   0   2   0   2   0   2   2   2   0   2   2   0   2   0   0   2   0   0   0   0   2   2   0   0   0   2   0   0   2   0   2   0   0   2   0   2   0   0   2   2   2   2   0   0   2   0   0   0   2   0   2   0   0   0   0   0   2   2   0   2   2   2   2   0   0   0   0   2   2   0   2   2   0   2   0   0   2   0   2   0   2   0   0   0   0   2   0   2   0   0   0   0   0   0   0   2   2   0   0   0   2   2   2   0   0   0   2   2   2   0   2   2   2   2   2   2   0   0   2   2   2   2   0   0   0   2   2   2   0   0   0   0   2   2   0   0   2   2   2   2   2   2   0   0   2   2   0   2   0   0   0   2   2   0   0   0   0   2   2   0   2   2   2   0   2   0   0   0   2   0   2   0   0   0   2   0   2
 MK-4-12                0   0   2   0   0   2   0   0   0   2   2   2   0   0   2   0   0   0   0   2   2   0   2   0   2   0   2   0   2   2   2   0   2   2   0   2   0   0   2   0   0   0   0   2   2   0   0   0   2   0   0   2   0   2   0   0   2   0   2   0   0   2   2   0   2   0   0   2   0   0   0   2   0   0   0   0   0   0   0   2   2   0   2   2   2   2   2   0   0   0   2   2   0   2   2   0   2   0   0   2   0   0   0   2   0   0   0   0   2   0   0   0   0   0   0   0   2   0   2   2   2   0   0   2   2   2   2   0   0   2   2   2   0   2   2   2   2   2   2   0   0   2   2   2   2   0   0   0   0   2   2   0   0   0   0   2   2   0   0   2   2   0   2   2   2   0   0   0   2   0   0   0   0   2   2   2   0   0   2   0   2   2   0   2   0   2   0   2   0   0   2   2   0   2   0   2   0   2   2   2
 MK-4-13                0   2   2   2   0   2   0   0   2   2   2   2   0   2   2   0   0   0   0   2   2   0   2   0   2   0   2   0   2   2   2   0   2   2   0   2   0   0   0   0   0   0   2   2   2   0   0   0   2   0   0   2   0   0   0   0   2   0   2   0   0   2   2   0   2   0   0   2   0   0   0   0   0   0   0   0   0   0   0   0   2   0   2   2   2   2   0   0   0   0   2   2   0   2   2   0   2   0   0   0   0   0   0   2   0   0   0   0   2   0   0   0   0   2   0   0   2   2   0   2   2   2   0   2   2   2   0   0   0   2   2   0   0   2   2   2   0   2   2   0   0   2   2   2   2   0   0   2   0   2   2   0   0   2   0   2   2   0   0   0   2   0   0   2   2   0   0   0   2   0   0   0   0   2   2   2   0   0   2   2   2   0   0   2   2   2   2   2   0   0   2   2   0   2   0   2   0   2   2   2
 MK-4-14                0   2   0   2   0   2   0   2   2   2   2   2   0   0   2   0   0   0   2   2   2   0   2   0   2   0   2   0   2   0   2   0   2   2   0   2   0   0   0   0   0   0   2   2   2   0   0   0   2   0   0   2   0   2   0   0   2   0   2   0   0   2   2   0   2   0   2   2   0   0   0   0   0   0   0   0   0   0   0   0   2   0   2   2   2   2   0   0   0   0   2   2   0   2   2   0   2   0   2   0   0   0   0   2   0   2   0   0   0   0   0   0   0   2   0   0   2   2   0   2   2   0   0   2   2   2   0   0   2   2   2   0   0   2   2   2   0   0   2   0   0   2   2   2   2   0   0   2   0   2   2   0   0   2   0   2   2   0   0   0   0   0   0   2   2   0   0   2   2   0   0   0   0   2   2   2   0   0   2   2   2   0   0   2   2   2   2   2   2   0   2   2   0   2   0   2   2   2   2   2
 MK-4-15                0   2   0   2   0   2   0   2   2   2   2   2   0   0   2   0   0   0   2   2   2   0   2   0   2   0   2   0   2   0   2   0   2   2   0   2   0   2   0   0   0   0   2   2   2   0   0   0   2   0   0   2   0   2   0   0   2   0   2   0   0   2   2   0   2   0   2   2   0   2   0   0   0   0   0   0   0   0   0   0   2   0   2   2   2   2   0   0   2   0   2   2   0   2   0   0   2   2   2   0   0   2   2   2   0   2   0   0   2   0   0   0   0   2   0   0   2   2   0   0   2   0   0   2   2   2   0   0   2   2   2   0   0   2   2   2   0   0   2   0   0   2   2   0   2   0   0   2   0   2   2   0   0   2   0   2   2   0   0   0   0   0   0   2   0   0   0   2   2   0   2   0   0   2   2   2   0   0   2   0   2   0   0   2   2   2   2   2   2   0   2   2   0   2   0   2   2   2   2   2
 MK-4-16                0   2   0   2   0   2   0   2   2   2   2   2   0   0   2   2   0   0   2   2   2   0   2   0   2   0   2   0   0   0   2   0   2   2   0   2   0   2   2   0   0   0   2   2   2   0   2   0   2   0   0   2   0   2   0   0   2   0   2   0   0   2   2   0   2   0   2   2   0   2   0   0   0   0   0   0   0   0   0   0   2   0   2   0   2   2   0   0   2   0   2   2   0   2   0   0   2   2   2   0   0   2   2   2   0   2   0   0   2   0   0   0   0   2   0   0   2   2   0   0   2   0   0   2   2   2   0   0   2   2   2   0   0   2   2   0   0   0   0   0   0   2   2   2   2   0   0   2   0   2   2   0   0   2   0   0   2   0   0   0   0   0   0   0   0   2   0   2   0   0   2   0   0   2   2   2   0   0   2   2   2   0   0   2   2   2   2   2   2   2   2   2   0   2   0   2   2   2   2   2
 MK-5-1                 0   2   2   2   2   2   0   0   0   2   2   0   2   0   0   2   0   0   2   0   2   0   0   2   2   0   2   2   0   0   0   0   2   2   2   2   2   2   0   0   2   0   2   2   0   0   0   2   2   2   0   0   2   2   2   2   0   0   2   0   2   2   0   2   2   2   2   2   2   0   2   0   0   0   2   0   0   0   0   0   0   0   0   0   0   0   0   2   2   0   2   2   2   2   2   2   0   0   2   2   0   0   0   0   2   2   2   0   0   2   2   0   0   0   2   0   2   2   2   0   0   2   0   0   2   0   2   2   0   2   2   2   2   0   0   2   0   0   0   0   2   2   0   2   0   2   0   0   0   2   0   0   0   0   2   0   0   2   2   0   2   2   2   0   0   2   2   2   0   0   0   0   2   0   2   0   0   0   0   0   0   0   0   2   2   2   2   2   2   2   0   0   2   2   2   0   0   2   0   2
 MK-5-2                 0   2   0   2   2   2   0   0   0   2   2   0   2   0   0   2   0   0   0   0   2   0   0   2   2   0   2   2   0   0   2   0   2   2   2   2   2   2   2   0   2   0   2   0   0   2   0   2   2   2   0   0   2   2   2   0   0   2   0   0   0   2   0   2   2   2   2   2   2   0   2   0   0   0   2   0   0   0   0   0   0   0   0   0   0   0   0   2   2   0   2   2   2   2   2   2   0   0   0   2   0   0   2   0   2   0   2   0   0   2   2   0   0   0   2   0   2   2   2   0   0   0   0   0   2   0   0   2   0   2   2   2   2   0   0   2   0   2   0   0   2   2   0   2   0   2   0   0   0   2   0   0   0   0   2   0   0   0   0   0   2   2   2   0   0   2   2   2   0   0   2   2   2   2   2   0   0   0   0   0   0   0   0   2   2   2   2   2   2   2   0   0   2   2   2   0   0   2   0   2
 MK-5-3                 0   2   0   0   2   2   0   0   0   0   2   0   2   0   0   2   0   0   0   0   2   2   0   2   2   2   0   2   0   0   2   0   2   2   2   2   0   2   2   0   2   0   2   0   0   0   0   2   2   2   0   0   2   2   2   2   2   2   0   0   0   2   0   2   0   2   2   2   2   0   2   0   0   0   0   0   0   0   0   0   0   0   0   0   0   0   0   2   2   0   2   0   2   2   2   2   0   0   0   2   0   0   2   0   2   0   2   0   0   2   2   0   0   0   2   0   2   2   2   0   0   0   0   0   2   2   0   0   0   2   2   2   2   0   0   2   0   2   0   0   2   2   0   2   0   2   0   0   0   2   0   0   0   0   2   0   0   0   0   0   2   2   2   0   0   2   2   2   0   0   2   2   2   2   2   0   0   0   0   0   0   2   0   2   2   2   2   2   2   2   0   0   2   2   2   0   0   2   0   2
 MK-5-4                 0   2   0   2   0   2   0   2   0   2   2   0   2   0   0   2   2   0   0   2   2   2   0   2   2   2   0   2   0   0   2   0   2   2   2   2   0   2   2   0   2   2   2   0   0   0   0   2   2   2   0   0   2   2   2   2   0   2   2   0   0   2   0   0   0   2   2   2   2   0   2   0   0   0   0   0   0   0   0   0   0   0   0   0   2   0   0   2   2   2   2   0   2   2   2   2   0   0   0   2   0   0   2   0   2   0   2   0   0   2   2   0   0   0   2   0   2   2   0   0   0   0   2   0   2   2   0   0   0   2   2   2   0   0   0   2   0   2   0   2   2   2   0   2   0   2   0   0   0   2   0   2   0   0   2   0   0   0   0   0   2   2   2   0   0   2   2   2   0   0   2   2   2   0   2   0   0   0   0   0   0   2   0   2   2   2   2   2   2   2   0   0   2   2   2   0   0   2   0   2
 MK-5-5                 0   2   0   2   0   2   0   2   2   0   0   0   2   0   0   2   0   2   0   2   2   2   0   2   2   2   0   2   0   0   2   0   2   2   2   2   0   2   2   0   2   2   2   0   0   0   0   2   2   2   0   0   2   2   2   2   0   2   2   0   0   2   0   0   0   2   2   2   2   0   2   0   0   0   0   0   0   2   0   0   2   0   0   0   2   0   0   2   2   2   2   0   2   2   2   2   0   0   0   2   0   0   2   2   2   0   2   0   0   0   2   0   0   0   0   0   2   0   0   0   0   0   2   0   0   2   0   0   0   2   2   2   0   0   2   2   0   2   0   2   2   2   0   2   0   2   0   0   0   2   0   2   0   0   2   0   0   0   0   0   2   2   2   0   0   2   2   2   0   0   2   2   2   0   0   0   0   0   0   2   0   2   0   2   2   0   2   2   2   2   0   0   2   2   2   0   0   2   0   2
 MK-5-6                 0   2   0   2   0   2   0   2   2   0   0   0   2   0   0   2   2   0   2   2   2   2   0   2   2   2   2   2   0   0   0   0   2   2   2   2   0   2   2   0   2   0   2   0   0   0   0   2   2   2   0   0   0   2   0   2   0   2   2   0   0   2   0   0   0   2   2   2   2   0   2   0   0   0   0   0   0   2   0   0   2   0   0   0   2   0   0   2   2   2   2   0   2   2   2   2   0   0   0   2   0   0   2   2   2   0   2   0   0   0   2   0   0   0   0   0   0   0   0   0   0   0   2   0   0   0   0   0   0   2   2   2   0   0   2   2   0   2   0   0   2   2   0   2   0   2   2   0   0   2   0   2   0   0   2   0   0   0   0   0   0   2   2   0   0   2   2   2   0   0   2   2   2   0   0   0   0   0   0   2   0   2   0   2   2   0   2   0   2   2   0   0   2   2   2   0   0   2   0   2
 MK-5-7                 0   2   0   2   0   2   0   2   2   0   0   0   2   2   2   2   2   0   2   2   2   2   2   2   2   2   2   2   2   0   0   0   2   2   2   2   2   2   2   0   2   0   2   0   0   0   2   2   2   0   0   0   0   2   0   2   0   2   2   2   0   2   0   0   0   2   2   2   2   0   2   0   0   0   0   0   0   2   0   0   2   0   0   0   2   0   0   2   2   2   2   0   2   2   2   2   0   0   0   2   2   0   0   2   2   0   2   0   0   0   2   0   0   0   0   0   0   0   0   0   0   2   2   0   0   0   0   2   0   0   2   2   0   0   2   2   0   2   0   0   2   2   0   2   0   0   2   2   0   2   0   2   0   0   0   0   2   2   0   0   0   0   2   0   0   2   2   2   0   0   2   2   2   0   0   0   0   2   0   2   0   2   0   2   2   0   2   0   2   2   2   0   2   2   2   0   0   2   0   2
 MK-5-8                 2   2   2   2   0   2   0   2   2   0   0   0   2   0   2   2   2   0   2   2   2   2   2   2   2   0   2   2   2   0   0   2   2   2   2   0   2   2   2   0   2   2   0   0   0   0   2   0   2   0   0   0   0   0   0   0   0   0   2   2   0   0   0   0   2   2   2   2   2   0   2   0   0   0   0   0   0   2   0   0   2   0   0   0   2   0   0   2   2   2   0   0   2   2   2   2   0   0   0   2   2   0   0   2   2   0   2   0   0   0   2   0   0   0   0   0   0   0   0   2   0   2   0   0   0   2   0   2   0   0   2   2   0   2   2   2   0   2   0   0   2   2   0   2   0   0   0   2   0   2   0   2   0   0   0   0   2   2   0   0   0   0   2   0   2   2   2   2   0   0   2   2   2   0   0   0   0   2   0   2   0   2   0   0   2   0   2   2   2   2   2   2   2   2   2   0   0   2   0   2
 MK-5-9                 2   2   0   2   0   2   0   2   2   2   0   0   2   0   0   2   0   0   2   2   2   2   2   2   2   0   2   2   2   0   0   2   2   0   2   0   2   2   2   2   2   2   0   0   0   0   2   0   2   0   0   0   0   0   0   0   0   0   2   0   0   2   0   0   2   2   2   2   2   0   2   0   0   0   0   0   0   2   0   0   2   0   0   0   2   0   0   2   2   2   0   0   0   2   2   2   0   0   0   2   2   2   0   2   2   0   2   0   0   0   2   0   0   0   0   0   0   0   0   2   0   0   0   0   0   2   0   2   0   2   2   2   0   2   2   2   0   2   0   0   2   0   0   2   0   0   0   0   0   0   0   2   0   0   0   0   2   2   0   0   0   0   2   0   2   2   2   2   0   0   2   2   2   0   0   0   0   2   0   2   0   0   0   0   2   2   2   0   2   0   0   2   2   2   2   0   0   2   0   2
 MK-5-10                2   2   0   2   0   2   0   2   2   2   0   0   2   0   0   2   0   0   2   2   2   2   2   2   2   0   2   2   2   0   0   2   2   0   2   0   2   2   2   2   0   2   0   0   0   0   2   0   2   0   0   0   0   0   0   0   0   0   2   0   0   2   0   0   2   2   2   2   2   0   2   0   0   0   2   0   0   0   0   0   2   0   2   0   0   0   0   2   2   2   2   0   0   0   2   2   0   0   0   2   2   0   0   2   2   2   2   0   0   0   2   0   0   0   0   0   0   0   0   2   0   0   0   0   0   2   0   0   0   2   2   2   0   2   2   2   0   2   0   0   2   0   0   2   0   0   0   0   0   0   0   2   0   0   0   0   2   2   0   0   0   0   2   0   0   2   2   0   0   0   2   2   2   0   0   0   0   2   0   2   0   0   0   0   2   0   2   0   2   0   0   2   2   2   2   0   0   0   0   2
 MK-5-11                2   2   0   2   0   2   0   2   2   2   0   2   2   0   0   0   0   0   2   2   2   0   2   2   2   0   2   2   2   0   0   2   2   0   2   0   2   2   2   2   0   2   0   0   0   0   2   0   2   0   0   0   0   0   0   2   0   0   2   2   0   0   2   0   2   2   2   2   2   0   2   0   2   0   2   0   0   0   0   2   2   0   0   2   0   0   0   2   2   0   2   0   0   0   2   2   0   2   2   2   2   0   0   2   2   2   2   2   0   2   2   0   0   0   0   0   0   0   0   0   0   0   2   0   0   2   0   0   0   2   2   2   2   2   2   2   0   2   0   2   2   0   0   2   0   0   2   0   0   0   0   2   0   0   0   0   2   2   0   0   0   0   2   0   0   2   2   0   0   0   2   2   2   0   0   0   2   2   0   2   2   0   2   0   2   2   2   0   2   0   0   2   2   2   2   0   0   0   0   2
 MK-5-12                2   2   0   2   0   2   0   2   2   2   0   2   2   0   0   0   0   0   2   2   2   0   2   2   2   2   2   2   2   0   0   2   2   0   2   0   2   2   2   0   2   2   2   0   0   0   2   0   2   0   0   0   0   0   0   2   0   0   2   2   0   0   2   0   2   0   2   2   2   2   2   0   2   0   2   0   0   0   2   2   2   0   0   2   0   0   0   2   2   0   2   0   0   0   2   2   0   2   2   2   2   0   0   2   2   2   2   2   0   2   2   0   0   0   0   0   0   0   0   0   0   0   2   2   0   2   0   0   0   2   2   2   2   2   2   2   0   2   0   2   0   0   0   2   0   0   2   0   0   0   0   0   0   2   2   0   2   2   0   0   0   0   2   0   0   2   2   2   0   0   2   2   2   2   0   0   2   2   2   2   2   0   2   0   2   0   0   0   2   0   0   2   2   2   2   0   0   2   0   2
 MK-5-13                2   2   2   2   0   2   0   0   0   2   0   2   2   0   0   0   0   0   2   2   2   0   2   2   2   2   2   2   2   0   0   2   2   0   2   0   2   2   0   0   2   2   2   2   2   0   2   0   2   0   2   0   0   0   0   2   0   0   2   2   0   0   2   0   2   0   2   2   2   2   2   0   2   0   2   0   0   0   2   2   2   0   2   2   0   0   0   2   2   0   2   0   0   0   2   2   2   2   2   2   2   2   0   2   2   2   2   2   0   2   2   0   2   0   0   0   0   0   0   0   2   0   0   2   2   2   0   0   0   2   2   2   2   2   2   2   0   2   2   2   0   0   0   2   0   2   2   0   2   2   0   0   0   2   2   0   2   2   0   0   0   0   2   0   0   2   2   2   0   0   2   2   2   2   0   0   2   2   2   2   2   0   2   0   2   0   0   0   2   0   0   2   2   0   2   0   0   2   0   2
 MK-5-14                2   2   2   2   0   2   2   0   0   2   0   2   2   0   0   0   0   0   2   2   2   0   2   2   2   2   2   2   2   0   0   2   2   0   2   0   2   2   0   0   2   0   2   2   2   0   2   2   2   0   2   0   0   0   0   2   0   0   2   2   0   0   2   0   2   0   2   2   2   2   2   0   0   0   2   2   0   0   2   2   2   0   2   2   0   0   0   2   2   0   2   0   0   0   0   2   2   2   2   2   2   2   2   2   2   2   2   2   0   2   2   0   0   0   0   0   0   0   2   2   2   2   0   2   2   2   0   0   0   2   2   2   2   2   2   2   0   2   2   0   0   0   0   2   0   0   2   0   2   2   0   0   0   2   2   0   2   2   0   0   0   0   2   0   0   2   2   2   0   0   2   2   2   2   0   0   2   2   2   2   2   0   0   0   0   0   0   2   0   0   2   2   2   0   2   0   0   2   0   2
 MK-5-15                2   2   2   2   0   0   0   2   2   2   0   2   2   0   0   0   0   0   2   2   2   0   2   2   2   2   2   2   2   0   0   2   2   0   2   0   2   2   0   0   2   0   2   2   2   0   2   2   2   0   2   0   0   0   2   2   0   0   2   2   0   0   2   0   2   0   2   2   2   2   2   0   2   0   2   2   2   2   2   2   2   0   2   2   0   0   0   2   2   0   0   0   0   0   0   2   2   2   2   2   0   2   0   0   0   2   2   2   0   2   2   0   0   0   0   2   0   0   2   2   0   2   0   0   2   2   0   2   2   2   0   2   2   2   2   2   0   2   0   2   0   0   0   2   0   0   2   0   2   2   0   0   0   2   0   2   2   2   2   0   2   2   2   0   2   0   2   2   0   0   2   2   2   2   0   0   2   2   2   2   2   0   0   0   0   0   0   2   0   0   2   2   2   0   2   2   0   2   2   0
 MK-5-16                2   2   2   2   2   0   0   2   2   0   0   2   2   0   0   0   0   0   2   2   2   0   0   2   2   2   2   2   2   2   0   2   2   0   2   0   2   2   0   0   2   0   0   2   2   0   2   2   2   0   2   0   0   0   0   2   0   0   2   2   0   0   0   0   0   0   2   2   2   2   2   0   2   0   2   2   2   2   0   2   2   0   2   2   0   0   0   2   2   0   0   0   0   0   0   2   2   0   2   2   0   2   0   0   0   2   2   2   0   2   2   0   0   0   0   2   0   0   2   2   0   0   0   0   2   2   0   2   2   2   0   2   0   2   2   2   0   2   0   2   2   2   0   2   0   0   2   0   2   2   0   2   0   2   0   2   2   2   2   0   2   2   2   0   2   0   2   2   0   0   2   2   2   2   0   0   2   2   2   2   2   0   0   0   0   0   0   2   0   0   2   2   2   0   2   2   0   2   0   0
 MK-6-1                 2   0   2   2   2   0   2   2   2   2   0   0   2   0   0   0   2   0   0   0   0   2   2   2   0   0   0   2   2   0   2   2   2   0   2   2   2   0   0   0   0   2   0   0   2   2   2   0   2   0   2   0   0   0   2   0   2   2   2   2   0   0   2   0   2   2   0   2   0   0   2   0   2   2   0   0   2   2   0   0   0   0   2   0   2   2   2   0   2   2   2   0   0   0   2   2   0   2   0   0   0   0   0   2   2   2   2   0   2   2   2   2   2   2   0   2   0   0   2   0   2   2   0   0   2   0   0   2   2   2   0   2   2   0   2   2   2   2   0   2   2   0   2   0   0   2   2   0   2   0   2   0   0   0   2   2   2   0   2   0   0   2   2   2   0   0   2   0   2   2   2   2   0   0   0   0   0   0   0   0   0   0   0   2   0   2   2   2   2   2   0   0   2   0   2   0   2   0   0   2
 MK-6-2                 2   0   2   2   2   0   2   2   2   0   0   0   2   0   0   0   0   0   0   0   2   2   2   2   0   2   0   2   2   0   2   2   0   0   2   2   0   0   0   0   0   2   0   0   2   2   2   0   2   0   2   0   2   0   2   0   2   2   2   2   2   0   2   0   2   2   0   2   2   2   2   0   2   2   0   0   2   2   2   0   0   0   2   0   2   2   2   0   2   2   2   0   0   0   2   0   0   2   0   0   2   0   0   2   2   2   2   0   2   2   0   2   2   2   0   2   2   0   2   0   2   2   0   0   2   0   0   2   2   2   0   2   2   0   2   2   2   2   0   2   2   2   2   0   0   2   2   0   2   0   2   0   0   0   0   2   2   0   2   0   0   2   2   2   0   0   0   2   2   2   0   0   0   0   0   0   0   0   0   0   0   0   0   2   0   2   2   2   2   2   0   0   2   0   2   0   2   0   0   2
 MK-6-3                 0   0   2   2   2   0   2   2   2   0   0   0   2   0   2   0   0   0   0   2   2   2   2   2   0   2   0   2   2   0   2   2   2   0   2   2   0   0   0   0   0   2   0   0   2   2   2   0   2   0   2   0   2   0   2   0   0   2   2   2   0   0   2   0   0   2   0   2   2   2   2   0   2   2   0   0   2   2   2   0   0   0   2   0   2   2   2   0   2   0   2   0   0   0   2   0   0   2   0   0   2   2   0   2   2   2   2   0   2   2   0   2   2   2   0   2   2   0   2   0   2   2   0   0   2   0   0   2   2   2   0   2   2   0   2   2   2   2   0   2   2   2   2   0   0   0   2   0   2   0   2   0   0   0   0   2   2   0   2   0   0   2   2   2   0   0   0   2   2   2   0   0   0   0   0   0   0   0   0   0   0   0   2   0   0   2   2   0   2   0   0   0   2   0   2   0   2   0   0   0
 MK-6-4                 0   0   2   2   2   0   2   2   2   0   0   0   0   0   2   0   0   0   0   2   2   2   2   2   2   2   0   2   2   0   2   2   2   0   2   2   0   2   0   0   0   2   0   0   2   2   2   0   2   0   2   0   2   2   2   0   0   2   2   2   0   0   2   0   0   2   0   2   2   2   2   0   0   2   0   2   2   2   2   0   0   0   2   0   2   2   2   0   2   0   2   0   0   0   0   0   2   2   0   0   2   2   0   2   2   2   2   0   2   2   0   2   2   2   0   2   2   0   2   0   2   2   0   0   2   0   0   0   2   2   0   2   2   0   2   2   2   2   0   2   2   2   2   2   0   2   2   0   2   0   2   0   0   0   0   2   2   0   2   0   0   2   2   2   0   0   0   2   2   2   0   0   2   0   0   0   0   2   0   2   0   0   2   0   0   2   2   0   0   0   0   0   2   0   2   0   2   0   0   0
 MK-6-5                 0   0   0   2   2   0   2   2   2   0   0   0   0   0   2   0   0   0   0   2   2   0   2   2   2   2   0   2   2   0   2   2   2   0   2   2   0   2   0   0   0   2   0   0   2   0   2   0   2   0   2   2   2   2   2   0   0   2   2   2   0   0   2   0   0   2   0   2   2   2   0   0   0   0   0   2   2   2   0   0   0   0   2   0   2   2   2   0   2   0   2   0   0   0   2   0   2   2   0   0   2   2   0   2   2   2   2   2   2   2   0   2   2   2   0   2   2   0   2   0   2   2   0   0   2   0   0   0   2   2   0   2   2   0   2   2   2   2   0   0   2   2   2   2   0   2   2   0   2   0   2   0   0   0   0   0   2   0   2   0   0   2   2   2   0   0   0   2   0   2   0   0   2   0   0   0   0   2   0   2   0   0   2   0   0   0   2   2   0   0   0   0   2   0   2   0   2   0   0   0
 MK-6-6                 0   0   0   2   2   2   2   2   2   0   0   0   0   0   2   0   0   0   0   2   2   0   2   0   2   2   0   2   2   0   2   2   2   0   2   2   0   2   0   0   0   0   0   0   2   0   2   0   2   0   2   2   0   2   2   0   0   2   2   2   0   2   2   0   0   2   0   2   2   2   0   0   0   0   0   2   0   2   0   0   0   0   0   0   2   2   2   0   2   0   2   0   0   0   2   2   2   2   0   0   2   2   0   2   0   0   2   2   2   2   0   2   2   2   0   2   2   2   2   0   2   2   0   0   2   0   0   0   2   2   0   2   2   0   2   2   2   2   0   0   2   2   2   2   0   0   2   2   0   0   2   0   0   0   0   0   2   0   2   0   0   2   2   2   0   0   0   2   0   2   0   0   2   0   0   0   0   2   0   2   0   0   2   0   2   0   2   2   0   0   0   0   2   0   2   2   2   0   2   0
 MK-6-7                 0   0   0   2   2   2   2   0   0   0   0   0   0   0   2   0   2   0   0   2   2   0   2   0   2   0   2   2   2   0   2   2   2   0   2   0   0   2   2   0   0   0   2   0   2   0   2   2   2   0   2   2   0   2   2   0   0   2   2   2   0   2   2   0   0   2   0   2   2   2   0   0   0   0   0   2   0   2   0   0   0   0   0   0   2   2   2   0   2   0   2   0   0   0   2   2   2   2   2   0   2   2   0   2   0   0   2   2   2   0   0   2   2   2   0   0   2   0   2   0   2   2   0   0   2   0   0   0   2   0   0   2   2   0   2   2   2   2   0   0   2   2   2   2   0   0   2   2   0   0   2   0   0   2   0   0   2   0   0   0   0   2   2   2   0   0   0   2   0   2   0   0   2   0   0   0   0   2   0   2   0   0   2   0   2   0   2   2   0   0   0   0   2   0   2   2   2   0   2   0
 MK-6-8                 0   0   0   0   2   2   2   0   0   0   2   0   0   0   2   0   2   2   0   2   2   0   0   0   2   0   2   2   0   0   2   2   2   2   2   0   0   2   2   0   2   0   0   0   2   0   2   2   2   0   2   2   0   2   2   0   0   2   2   2   0   2   2   0   0   2   0   2   2   2   0   0   0   2   0   2   0   2   0   0   0   0   0   0   2   2   2   0   2   0   2   0   0   0   2   2   2   2   0   0   0   2   0   2   0   0   2   2   2   0   0   2   2   2   0   2   2   0   2   2   2   2   0   0   2   0   0   0   2   0   0   2   2   0   2   2   2   2   0   0   2   2   2   2   0   0   2   2   0   0   2   0   0   2   0   0   0   0   0   0   0   2   2   2   0   0   2   2   0   2   2   0   2   0   0   0   0   2   2   2   0   0   2   0   2   0   2   2   0   0   0   0   2   0   2   2   2   0   0   0
 MK-6-9                 0   0   0   2   2   2   2   0   2   0   0   0   0   0   2   0   2   2   0   2   2   0   0   0   2   0   2   2   0   0   2   2   2   2   2   0   0   2   2   2   2   0   0   2   2   0   2   2   2   0   2   2   0   2   2   2   0   2   2   0   0   2   2   0   0   2   2   2   2   2   0   0   0   2   0   2   0   2   0   0   0   0   0   0   2   2   2   0   2   0   2   0   0   0   0   2   2   2   0   0   2   2   0   2   0   0   2   0   2   0   0   2   2   2   0   2   2   0   2   2   2   2   2   0   2   0   0   0   0   0   0   2   2   0   2   2   2   2   0   0   2   2   2   2   0   0   2   2   0   0   2   0   2   2   0   0   0   0   0   2   0   2   2   2   0   0   2   2   0   2   2   0   2   0   0   0   0   2   2   2   0   0   2   0   2   0   2   2   0   0   0   0   2   0   2   2   2   2   0   0
 MK-6-10                0   0   0   2   2   2   2   0   0   0   0   0   0   0   2   0   2   2   0   2   2   2   0   0   2   0   0   2   0   0   2   2   2   2   2   0   0   2   2   2   2   0   0   2   2   0   2   2   2   0   2   0   0   2   2   2   0   2   2   0   0   2   2   0   0   2   0   2   2   2   0   0   0   2   0   0   0   2   0   0   0   0   0   0   2   2   2   0   2   0   2   0   0   0   0   2   2   2   0   2   2   2   0   2   0   0   2   0   2   0   0   2   2   2   0   2   2   0   2   2   2   2   2   0   2   0   0   2   2   0   0   0   2   0   2   2   2   2   0   0   0   2   2   2   0   0   2   2   0   0   2   0   2   2   0   0   0   0   0   2   0   2   2   2   0   0   2   2   0   2   2   0   2   0   0   2   0   2   2   2   0   2   2   0   2   0   2   2   0   0   0   0   2   0   2   0   2   2   0   0
 MK-6-11                2   0   0   2   2   2   2   0   0   0   0   0   0   0   2   0   2   2   0   2   2   2   0   0   0   0   2   2   0   0   2   0   2   2   2   0   0   2   2   2   2   0   0   2   0   0   2   2   2   0   2   0   0   2   2   2   0   2   2   0   0   2   2   0   0   2   0   2   2   2   0   0   0   0   0   0   0   2   0   0   0   0   0   0   2   2   2   0   2   0   2   0   2   0   0   2   2   2   0   2   0   2   0   2   0   0   2   0   2   0   0   2   2   2   2   2   2   0   2   2   2   2   2   0   2   0   0   2   2   0   0   2   0   0   2   2   2   2   0   2   0   0   2   2   0   0   2   2   0   0   2   0   2   2   0   0   0   0   0   2   0   2   2   2   0   0   2   2   0   2   2   0   2   0   0   2   2   2   2   2   0   2   2   0   2   0   2   2   0   0   0   2   2   0   2   0   2   2   0   0
 MK-6-12                2   2   0   0   2   2   2   0   0   0   0   0   0   0   0   0   2   2   0   2   2   2   2   0   2   0   2   2   0   0   2   0   2   2   2   0   0   0   2   0   2   0   0   2   0   0   2   2   2   0   2   0   0   2   2   2   0   2   2   0   2   2   2   0   0   2   0   2   2   2   0   0   0   0   0   0   0   2   0   0   0   0   0   0   2   2   2   0   2   0   2   0   2   0   0   2   2   2   0   2   0   2   0   2   0   0   2   0   0   0   0   2   2   2   2   2   0   0   2   0   2   2   2   0   2   0   0   0   2   0   0   2   0   0   2   2   2   2   0   2   0   0   2   2   0   0   2   2   0   0   2   0   2   2   0   2   0   2   0   2   0   2   2   2   0   0   2   2   2   2   2   0   2   0   0   2   2   2   2   2   0   2   2   0   2   0   2   2   0   0   0   2   2   0   2   0   2   2   0   0
 MK-6-13                0   2   0   0   2   2   2   0   0   0   0   0   0   0   0   0   2   2   0   2   2   2   2   0   2   0   2   2   0   0   2   0   2   0   2   0   0   0   2   0   2   0   0   2   0   0   2   2   2   0   2   0   0   2   2   2   0   2   2   0   2   2   2   2   0   2   0   2   2   2   0   0   0   0   0   0   0   2   0   0   0   0   0   0   2   2   2   0   2   0   2   0   2   0   0   2   2   2   0   0   0   0   0   2   0   0   0   0   0   0   0   2   2   0   2   2   0   0   2   0   2   2   2   0   0   0   0   0   2   0   0   2   0   0   0   0   2   2   0   2   0   0   2   2   0   0   2   2   0   0   2   0   2   2   0   2   0   0   0   2   0   2   2   2   0   0   2   2   2   2   2   2   2   0   0   0   2   2   2   2   0   2   2   0   2   0   2   2   2   0   0   2   2   2   2   0   2   2   0   0
 MK-6-14                0   2   0   0   2   2   2   0   0   0   0   0   0   0   0   0   2   0   0   2   2   2   2   0   0   0   2   0   0   0   2   0   2   0   2   0   0   0   2   0   2   0   0   2   0   0   2   2   2   2   2   0   0   2   2   2   0   2   2   0   2   0   2   0   0   2   2   2   2   2   0   0   0   0   0   0   0   2   0   0   0   0   0   2   0   2   0   0   2   0   2   0   2   0   2   2   2   2   0   2   0   2   0   2   0   0   0   0   0   0   0   2   0   0   2   2   0   0   2   0   2   2   0   0   0   0   0   0   2   0   0   2   0   0   0   0   2   2   0   2   0   0   2   2   0   0   2   2   0   0   2   0   2   2   0   2   0   0   0   2   0   2   0   2   0   0   2   2   2   2   2   2   2   0   0   0   2   2   2   2   0   2   2   0   2   0   2   2   2   0   0   2   2   2   2   0   2   2   0   0
 MK-6-15                0   0   0   0   2   2   2   0   0   0   0   0   0   0   0   0   2   0   0   2   2   2   2   0   0   0   2   0   0   0   2   0   2   0   2   0   0   0   2   0   2   0   0   0   0   0   2   2   2   2   2   0   0   2   2   2   0   2   2   0   2   2   2   0   0   2   2   2   0   2   0   2   0   2   0   0   0   2   0   0   0   0   2   2   0   2   0   0   2   0   2   0   2   0   2   2   2   2   0   2   0   2   0   2   2   0   0   2   2   0   0   2   0   0   2   2   0   0   2   0   2   2   0   0   0   0   0   0   2   0   0   2   0   0   0   0   2   2   0   2   0   0   2   2   0   0   2   2   0   0   2   0   2   2   2   2   0   0   0   2   2   2   0   2   0   0   2   2   2   2   0   2   0   0   0   0   2   2   2   2   0   2   2   0   2   0   2   2   2   0   0   2   2   2   2   0   0   2   2   0
 MK-6-16                0   0   0   0   2   2   2   0   0   0   0   0   0   0   0   0   2   0   0   2   2   0   2   0   0   0   2   0   0   0   2   0   2   0   2   0   0   0   2   2   2   0   0   0   0   0   2   2   2   2   2   0   0   2   0   2   2   2   0   0   2   2   2   2   0   2   2   2   0   2   2   2   0   2   2   0   2   2   0   0   0   0   2   0   0   2   0   0   2   0   2   0   2   0   2   2   2   2   0   2   0   2   0   2   2   2   0   2   2   0   0   2   0   0   2   2   0   0   2   0   2   2   2   0   0   0   2   0   2   0   0   2   0   0   0   2   2   2   0   0   0   2   2   2   0   0   2   2   0   0   2   0   2   2   2   2   0   0   0   2   2   2   2   2   0   0   2   2   2   2   0   2   0   0   0   0   2   2   0   2   0   0   2   0   2   0   2   2   2   0   0   2   2   2   0   0   0   2   2   0
 
!****************************************** Phenotypic Data **********************************************************
!-100.0 is resevred for missing phenotype
SimulatedTrait1        13.5444   15.1941   13.3173   15.7574   15.7684   16.2406   14.0087   14.3441   14.4983   15.4265   15.8132   14.0322   13.7610   13.6960   14.5104   15.6249   14.2661   15.4688   16.0844   15.7446   14.3842   13.5303   16.7730   15.4430   16.1681   15.9224   16.0530   14.2796   15.5707   16.0734   15.5412   14.1301   14.2397   16.3886   13.9519   16.3590   14.3159   14.1657   16.0472   15.1799   16.9248   13.4262   14.0639   15.4868   13.9863   13.8855   14.1548   15.9839   15.7417   14.9865   14.2253   16.4525   14.7962   14.0398   14.4078   14.2605   14.9708   15.5643   14.3632   15.1662   14.4263   15.1118   16.6864   13.4857   15.8802   15.0310   14.8309   14.5340   14.2640   14.6287   17.4505   15.9566   13.8329   16.3404   16.2711   14.6448   15.4228   15.6489   15.1446   14.8878   16.8115   14.6330   16.5880   13.9722   14.0027   15.6407   16.5765   15.7876   16.6575   16.0573   15.9966   14.4944   16.5353   16.0043   13.9666   15.0431   15.1256   14.1876   14.1985   14.6533   17.1431   15.9947   16.3429   14.5765   13.6445   15.0248   16.3710   15.6440   16.3525   14.8340   14.2651   14.2117   13.4417   14.7336   15.5804   14.6670   13.9315   14.1287   16.3549   15.5334   14.1282   15.4458   15.2580   14.0482   15.7641   14.5568   16.1972   15.7632   13.9180   16.1837   15.5556   14.5712   15.5583   13.9452   16.0997   14.2823   13.9983   14.7497   16.6181   13.6642   15.3573   14.2182   16.0419   14.4831   15.3332   13.1280   14.9483   16.5237   15.2956   15.3000   16.0113   15.9505   13.7010   14.0527   14.5983   16.1614   13.9126   14.2416   13.9668   13.5459   16.1571   16.2201   15.3133   14.7686   14.1392   14.0401   13.3507   15.8734   15.9985   14.5441   16.1658   14.8792   16.3567   13.3636   13.8681   13.8697   15.4148   14.8652   14.0670   16.0576   15.6843   13.9894   15.3286   13.1880   16.2023   14.5309   13.8365   15.7316   16.1452   15.7895   15.7038   14.4450   15.8166   16.5307   13.8878   16.2867   14.8516   14.0663   14.9976   14.3441
SimulatedTrait2        10.4736    8.9712   10.1702    9.6744    9.7267    9.0310   10.1462   10.3230   10.5679   10.4711    9.2092   10.0978   10.7293   10.7656   10.4714    9.9919    9.9844   10.1977    9.6374    9.2708   10.3996   10.4666    9.7409    9.8496    9.4401    9.4947    9.1569   10.4723    9.6649    9.2764    9.6230   10.8292   10.3950    9.8268   10.4734    9.5471   10.7887   10.4421    9.0735    9.4297    9.5355   10.4419   10.5491    9.2436   10.6330   10.8568   10.5839    9.3850    9.3717   10.4269   10.8615    9.5656   10.7697   10.3044   10.5754   10.6184    9.8454   10.3405   10.4486   10.2204   10.1294   10.2514    9.8589   10.4205    9.5289    9.4051   10.3419   10.7682    9.5506   10.4923    9.3288    9.5240   10.6240    9.5419    9.5862   10.7494    9.1242    9.4594    9.7569   10.7057    9.8284    9.8980    9.4347   10.5687   10.4649   10.8336    9.2737    9.3331    9.5803    9.2663    9.2731   10.6082    9.0955    9.9345   10.6868    9.3111    9.5556   10.8035   10.2820   10.5972    9.4143    9.4152    9.5401   10.1826   10.6413   10.6909    9.7133    9.4089    9.4800    9.9998   10.3128   10.2883   10.6644   10.2659    9.5332    9.9211   10.6464   10.4562    9.6651    8.9743   10.0836   10.3654   10.1871   10.2066    9.3434   10.7117    9.5599    9.5044   10.4407    8.9735    9.2507    9.8568   10.6162   10.7692    9.9093   10.6687   10.5848    9.4197    9.5760   10.3178    9.4634   10.1762    9.1696   10.7088    9.3562   10.5050   10.6611    9.8840   10.4716    9.6414    9.3808    9.6804   10.3495   10.7752    9.5006    9.5288   10.5720    9.4228   10.2887   10.7397    9.6165    9.5212    9.0221   10.5695   10.6805    9.9543   10.0867    9.7477    9.3534   10.9390    9.3890   10.5630    9.3760   10.9846   10.7344   10.4454    9.4931   10.4252    9.9693    9.5225   10.1022   10.0105   10.5820   10.1914    9.9765   10.4803   10.2986    9.3803    9.4979   10.5493    9.8477   10.5195    9.3673    9.3796   10.2008    9.5848   10.3495   11.0469   10.4543   10.5264
 
