# Supplementary material for: Inclusive Composite Interval Mapping of QTL by Environment Interactions in Biparental Populations
Source: PLoS One. 2015 Jul 10;10(7):e0132414. doi: 10.1371/journal.pone.0132414 (PMC4498613; doi:10.1371/journal.pone.0132414)
Supplement: S6 File — (ZIP) [file pone.0132414.s006.zip › H=0.8/L1/run_00032.met]

!**********************Note: lines staring with "!" are remarks and will be ignored in the program********************
!*********************************General Information**********************************
!Assuming F1 = P1 x P2, populations available in QTL IciMapping are: 
!  1, P1BC1F1 = P1 x F1, the first backcrossing where P1 is used as the recurrent parent;
!  2, P2BC1F1 = P2 x F1, the first backcrossing where P2 is used as the recurrent parent;
!  3, F1DH, F1-derived doubled haploids; 
!  4, RIL or F1RIL, recombination inbred lines through the repeated selfing of F1;
!  5, P1BC1RIL, recombination inbred lines through the repeated selfing of P1BC1F1;
!  6, P2BC1RIL, recombination inbred lines through the repeated selfing of P2BC1F1;
!  7, F2, the selfing generation of F1;
!  8, F3, the selfing generation of F2;
!  9, P1BC2F1, the second backcrossing where P1 is used as the recurrent parent; 
! 10, P2BC2F1, the second backcrossing where P2 is used as the recurrent parent;
! 11, P1BC2RIL, recombination inred lines through the repeated selfing of P1BC2F1; 
! 12, P2BC2RIL, recombination inred lines through the repeated selfing of P2BC2F1; 
! 13, P1BC1F2, the selfing generation of P1BC1F1; 
! 14, P2BC1F2, the selfing generation of P2BC1F1; 
! 15, P1BC2F2, the selfing generation of P1BC2F1; 
! 16, P2BC2F2, the selfing generation of P2BC2F1; 
! 17, P1BC1DH, P1BC1F1-derived doubled haploids; 
! 18, P2BC1DH, P2BC1F1-derived doubled haploids; 
! 19, P1BC2DH, P1BC2F1-derived doubled haploids; 
! 20, P2BC2DH, P2BC2F1-derived doubled haploids; 
   3      !Mapping Population (see remarks above)
   2      !Mapping Function (1 for Kosambi; 2 for Haldane; 3 for Morgan)
   2      !Marker Space Type (1 for intervals; 2 for positions)
   1      !Marker Space Unit(1 for centiMorgans; 2 for Morgan)
   6      !Number of Chromosomes (or Linkage Groups)
 200      !Size of the mapping population
   2      !Number of environments
 
!***************************************** Chromosomes and Linkage Maps **********************************************
!Chromosome                 NumMarkers
-CH1                        16
-CH2                        16
-CH3                        16
-CH4                        16
-CH5                        16
-CH6                        16
!Linkage map (Marker name followed by position or the interval length)
 MK-1-1                1     0.000
 MK-1-2                1    10.000
 MK-1-3                1    20.000
 MK-1-4                1    30.000
 MK-1-5                1    40.000
 MK-1-6                1    50.000
 MK-1-7                1    60.000
 MK-1-8                1    70.000
 MK-1-9                1    80.000
 MK-1-10               1    90.000
 MK-1-11               1   100.000
 MK-1-12               1   110.000
 MK-1-13               1   120.000
 MK-1-14               1   130.000
 MK-1-15               1   140.000
 MK-1-16               1   150.000
 MK-2-1                2     0.000
 MK-2-2                2    10.000
 MK-2-3                2    20.000
 MK-2-4                2    30.000
 MK-2-5                2    40.000
 MK-2-6                2    50.000
 MK-2-7                2    60.000
 MK-2-8                2    70.000
 MK-2-9                2    80.000
 MK-2-10               2    90.000
 MK-2-11               2   100.000
 MK-2-12               2   110.000
 MK-2-13               2   120.000
 MK-2-14               2   130.000
 MK-2-15               2   140.000
 MK-2-16               2   150.000
 MK-3-1                3     0.000
 MK-3-2                3    10.000
 MK-3-3                3    20.000
 MK-3-4                3    30.000
 MK-3-5                3    40.000
 MK-3-6                3    50.000
 MK-3-7                3    60.000
 MK-3-8                3    70.000
 MK-3-9                3    80.000
 MK-3-10               3    90.000
 MK-3-11               3   100.000
 MK-3-12               3   110.000
 MK-3-13               3   120.000
 MK-3-14               3   130.000
 MK-3-15               3   140.000
 MK-3-16               3   150.000
 MK-4-1                4     0.000
 MK-4-2                4    10.000
 MK-4-3                4    20.000
 MK-4-4                4    30.000
 MK-4-5                4    40.000
 MK-4-6                4    50.000
 MK-4-7                4    60.000
 MK-4-8                4    70.000
 MK-4-9                4    80.000
 MK-4-10               4    90.000
 MK-4-11               4   100.000
 MK-4-12               4   110.000
 MK-4-13               4   120.000
 MK-4-14               4   130.000
 MK-4-15               4   140.000
 MK-4-16               4   150.000
 MK-5-1                5     0.000
 MK-5-2                5    10.000
 MK-5-3                5    20.000
 MK-5-4                5    30.000
 MK-5-5                5    40.000
 MK-5-6                5    50.000
 MK-5-7                5    60.000
 MK-5-8                5    70.000
 MK-5-9                5    80.000
 MK-5-10               5    90.000
 MK-5-11               5   100.000
 MK-5-12               5   110.000
 MK-5-13               5   120.000
 MK-5-14               5   130.000
 MK-5-15               5   140.000
 MK-5-16               5   150.000
 MK-6-1                6     0.000
 MK-6-2                6    10.000
 MK-6-3                6    20.000
 MK-6-4                6    30.000
 MK-6-5                6    40.000
 MK-6-6                6    50.000
 MK-6-7                6    60.000
 MK-6-8                6    70.000
 MK-6-9                6    80.000
 MK-6-10               6    90.000
 MK-6-11               6   100.000
 MK-6-12               6   110.000
 MK-6-13               6   120.000
 MK-6-14               6   130.000
 MK-6-15               6   140.000
 MK-6-16               6   150.000
!*********************************** Marker Types ********************************************************************
!Co-dominant marker: When heterozygote F1 is present, P1 is coded as 2, F1 is coded as 1, and P2 is coded as 0; Otherwise, P1 is coded as 2, and P2 is coded as 0. 
!Dominant marker: When heterozygote F1 is present, P1 and F1 are coded as 12, and P2 is coded as 0; Otherwise, P1 is coded as 2, and P2 is coded as 0.  
!Recessive markers: When heterozygote F1 is present, P1 is coded as 2, and F1 and P2 are coded as 10; Otherwise, P1 is coded as 2, and P2 is coded as 0. 
!Missing marker is coded as -1. 
 MK-1-1                 2   2   0   2   2   2   2   0   0   0   0   2   2   2   0   0   2   0   0   2   2   0   0   0   2   2   0   0   0   0   0   0   0   0   2   0   2   2   0   2   2   2   0   0   2   2   2   0   2   0   2   2   0   2   0   0   0   2   2   0   2   0   0   0   0   0   2   0   2   0   0   2   2   2   2   0   0   0   2   2   2   2   2   2   2   0   2   2   2   2   2   0   0   2   0   0   0   0   0   2   2   2   0   2   0   0   2   0   2   2   2   2   0   2   2   2   0   2   2   0   0   2   2   2   0   2   2   2   2   0   0   0   2   0   0   0   0   2   2   2   2   2   2   2   0   0   2   0   2   2   2   0   2   0   0   0   2   2   0   0   2   2   0   0   2   2   2   0   0   0   2   0   2   2   0   2   2   0   2   2   0   2   2   2   0   0   2   0   2   2   2   0   2   2   2   2   0   2   0   0
 MK-1-2                 2   2   0   2   0   2   2   0   0   2   0   0   2   2   0   0   2   0   0   2   2   0   0   0   2   2   2   0   0   0   0   0   0   0   2   0   2   2   0   2   0   2   0   0   2   2   0   0   2   0   2   2   0   2   0   0   0   2   2   0   2   0   0   0   0   0   2   0   2   0   0   2   2   2   2   0   0   0   2   2   0   2   2   2   2   0   2   2   2   2   2   0   0   2   0   0   0   0   0   2   2   2   0   2   0   0   0   0   2   2   0   2   0   2   2   2   0   2   0   0   0   0   2   2   2   2   2   2   2   0   2   0   2   0   0   0   0   2   2   2   0   2   2   2   0   0   2   0   2   0   2   0   2   0   0   0   2   2   0   0   2   0   0   0   2   2   2   0   0   0   2   0   2   2   0   2   2   0   2   2   0   0   0   2   0   2   2   0   2   2   2   0   2   0   2   2   0   2   0   0
 MK-1-3                 2   2   0   2   0   2   2   0   0   2   2   2   2   2   0   2   2   0   0   0   2   0   0   0   2   2   2   0   0   0   0   0   0   0   0   0   2   2   0   2   0   2   2   0   2   2   0   0   2   0   2   2   2   2   0   0   0   2   2   0   2   0   0   0   0   0   2   2   2   0   0   0   2   2   2   0   0   0   2   2   0   2   2   2   2   0   2   2   2   2   2   0   0   2   0   0   2   0   0   2   2   2   0   2   0   0   0   0   2   2   0   2   0   2   2   0   0   2   0   0   0   0   2   2   2   2   2   2   2   0   2   0   0   0   0   0   0   2   2   2   0   2   0   0   0   0   0   0   2   0   2   0   2   0   0   0   2   2   0   0   2   0   0   0   2   2   2   0   0   0   2   0   0   2   2   2   2   0   2   2   0   0   0   0   0   2   2   0   2   2   2   0   2   0   2   2   0   2   2   0
 MK-1-4                 2   2   0   2   0   2   2   0   0   2   2   2   2   2   0   2   2   0   0   0   2   0   0   0   2   2   2   0   0   0   0   2   0   0   0   0   2   0   0   2   0   2   0   0   2   2   0   0   2   0   2   2   2   2   0   0   0   2   2   0   2   0   0   0   0   0   2   2   2   2   0   0   2   2   2   0   2   0   2   2   0   2   2   2   2   0   2   2   2   2   2   0   0   2   0   0   2   0   0   2   2   2   0   2   0   0   0   0   2   2   0   2   0   2   2   0   0   2   0   0   0   0   2   2   2   2   2   2   0   0   0   0   0   0   0   0   0   2   2   2   0   0   0   0   2   0   0   0   2   0   2   0   2   0   0   0   0   0   0   0   2   0   0   0   2   2   2   0   0   0   0   2   0   2   2   2   2   0   2   2   0   0   0   0   0   2   2   0   2   2   2   0   2   0   0   2   0   2   2   0
 MK-1-5                 2   0   0   2   0   2   2   0   0   2   2   2   2   2   0   0   2   0   0   0   2   0   0   0   2   2   2   2   0   0   0   2   0   2   2   0   2   0   0   2   0   2   0   2   2   0   0   0   2   0   2   2   2   2   0   0   0   2   2   2   2   0   0   0   0   0   2   2   2   2   0   0   2   0   2   0   2   0   2   2   0   2   2   2   2   0   2   2   2   2   2   0   0   2   0   0   2   0   0   2   2   2   0   2   0   0   0   0   2   2   0   2   0   2   2   0   0   2   0   0   0   2   2   2   2   2   2   2   0   0   0   0   0   0   0   0   0   2   2   2   0   0   2   0   2   0   0   0   2   0   2   0   2   0   0   0   0   0   0   0   2   0   2   0   0   0   2   0   0   0   0   2   0   2   2   2   2   0   2   2   0   0   0   0   0   2   2   0   2   2   2   0   2   0   0   2   0   2   2   2
 MK-1-6                 2   0   0   2   0   2   2   2   0   2   2   2   2   2   0   0   2   0   0   2   2   2   0   2   0   2   0   2   2   0   0   2   0   2   2   0   2   0   0   2   0   2   0   2   0   0   0   0   2   0   2   2   2   2   0   0   0   2   2   2   2   0   0   0   0   0   2   2   2   2   0   0   2   0   2   0   2   0   2   2   0   0   0   2   2   0   2   2   2   2   2   0   0   2   0   2   2   0   0   2   2   2   0   2   0   0   0   0   2   2   0   0   0   2   2   0   0   2   2   0   0   0   2   2   2   2   2   2   0   0   0   0   0   0   0   0   2   2   2   2   0   2   2   0   2   0   0   0   2   0   0   2   2   0   0   0   0   0   0   0   2   2   0   0   0   0   2   0   0   0   0   2   0   2   2   2   2   0   2   2   0   0   0   0   0   2   2   0   2   2   2   0   2   0   0   2   0   0   2   2
 MK-1-7                 2   0   0   2   0   2   2   2   0   2   2   2   0   2   0   2   2   0   0   2   2   0   0   2   0   2   0   2   0   0   0   2   0   2   2   0   2   0   0   2   0   2   0   2   0   0   0   0   2   0   2   2   2   2   0   0   2   2   0   2   2   0   0   0   0   0   2   2   2   2   0   0   2   0   2   0   2   0   2   2   0   0   0   2   2   0   2   2   2   2   2   0   0   2   0   2   2   2   0   2   2   2   0   2   0   0   0   0   2   2   0   0   0   2   2   2   0   2   2   0   0   0   2   2   2   2   2   2   0   0   0   0   0   0   0   0   2   2   2   2   0   2   2   0   2   2   0   0   2   0   0   0   2   0   0   0   0   0   0   0   2   2   0   0   0   0   2   0   0   0   0   2   0   2   2   2   2   0   2   2   0   0   0   0   0   2   2   0   2   2   2   0   2   0   0   2   0   0   2   2
 MK-1-8                 2   2   0   2   0   2   2   2   0   2   2   2   0   2   0   2   2   0   0   2   2   0   0   2   0   2   0   2   0   0   0   2   2   0   0   0   2   0   0   2   2   0   0   2   0   0   0   0   2   0   2   2   2   2   0   2   2   2   2   2   2   0   0   0   0   0   2   2   2   2   0   0   2   0   2   0   2   0   2   2   0   2   2   2   2   0   2   2   2   2   2   0   0   2   0   2   2   0   0   0   0   2   0   2   0   0   0   2   2   2   0   0   0   2   2   2   0   2   2   0   0   0   2   2   2   2   2   2   2   2   0   0   0   0   0   2   2   2   2   0   0   2   2   0   2   2   0   0   2   0   0   0   2   0   0   2   0   0   0   0   2   2   0   0   0   0   0   0   0   0   2   2   0   2   2   2   2   0   2   2   0   0   0   0   0   2   2   0   2   2   2   0   2   0   0   2   0   0   0   2
 MK-1-9                 2   2   0   2   0   2   2   2   2   2   2   2   0   2   0   0   2   0   0   2   2   0   0   2   0   2   0   2   0   0   0   2   0   0   0   0   2   0   0   2   2   0   0   2   0   0   0   0   0   0   2   2   0   2   0   2   2   2   2   2   2   0   0   2   0   0   2   2   0   2   0   0   2   0   2   0   2   0   2   2   0   2   2   2   2   0   2   2   2   2   0   0   0   2   0   2   0   0   0   0   0   2   0   2   2   0   0   2   2   2   0   0   0   2   2   2   0   2   2   0   0   0   2   2   2   2   2   2   2   2   0   0   2   0   0   2   2   2   2   2   2   2   2   0   2   2   0   0   2   0   0   0   2   0   0   2   0   0   0   0   2   2   0   0   0   0   0   0   0   0   0   2   0   2   2   2   2   0   2   2   2   0   0   0   0   0   2   0   2   2   2   0   2   0   0   2   0   0   2   2
 MK-1-10                2   2   0   2   0   2   2   2   2   2   2   0   0   0   0   0   2   0   0   2   2   0   0   2   2   0   0   2   0   0   0   2   0   2   0   0   2   0   0   2   2   0   0   2   0   0   0   2   0   0   2   2   0   2   0   2   2   2   2   2   2   0   0   2   0   0   2   2   0   2   0   2   2   0   2   0   2   0   2   2   0   2   2   2   2   0   2   2   2   2   0   0   0   2   0   2   0   0   0   0   0   2   0   0   2   0   0   2   2   2   0   0   0   2   2   2   0   2   2   0   0   0   2   2   2   2   2   2   2   2   0   0   2   0   0   2   0   2   2   0   2   0   2   0   2   2   0   0   2   0   0   0   2   0   0   2   0   0   0   0   2   2   0   0   0   2   0   0   0   0   0   2   0   2   2   2   2   0   2   2   2   0   0   0   0   0   2   0   2   2   2   0   2   0   0   2   0   0   2   2
 MK-1-11                2   0   0   2   2   2   2   2   0   2   2   0   0   0   2   2   2   0   0   2   2   0   0   2   2   2   2   2   2   0   0   2   0   2   0   0   2   0   0   2   2   0   2   0   0   0   0   2   0   0   2   2   0   2   0   2   2   2   2   0   2   0   0   2   0   0   2   2   0   2   0   2   2   0   0   2   2   0   2   2   0   0   2   0   2   0   2   2   2   2   0   0   0   2   0   2   0   0   0   0   0   2   0   0   2   0   0   2   2   0   0   0   0   2   2   2   0   2   2   0   2   0   2   2   2   2   2   2   0   2   2   0   0   0   0   2   0   0   2   0   2   0   2   0   2   2   0   0   2   0   0   0   2   0   0   2   0   0   0   0   2   2   0   0   0   2   0   0   0   0   0   2   0   2   2   2   2   0   2   2   2   0   0   2   0   0   2   2   2   0   2   0   2   0   0   2   0   0   2   2
 MK-1-12                2   0   0   2   2   2   2   2   0   0   2   0   0   0   2   2   2   0   0   0   2   0   0   2   2   2   2   2   2   0   0   2   0   2   2   0   2   0   0   2   2   0   2   0   0   0   0   2   0   0   2   2   0   2   0   2   2   2   2   0   2   0   0   2   0   0   2   2   2   2   0   2   2   0   0   2   2   0   2   2   0   2   2   0   2   0   2   2   2   2   2   0   2   2   0   2   0   0   0   0   0   2   0   2   2   0   0   2   2   0   0   0   0   2   2   2   0   2   2   0   2   0   2   2   2   2   2   2   0   2   2   0   0   0   0   2   2   0   2   0   2   0   2   0   2   2   0   0   2   0   0   0   2   2   0   2   0   0   0   0   2   2   0   0   0   2   0   0   0   0   2   2   0   2   2   2   2   0   2   2   2   0   0   2   2   0   2   2   2   0   2   0   2   0   0   2   0   0   2   2
 MK-1-13                2   0   0   2   2   2   2   2   0   0   2   0   2   0   2   2   2   0   2   0   2   2   0   2   2   2   2   2   2   0   2   2   0   2   2   0   2   2   0   2   2   0   2   0   0   0   0   2   0   0   2   2   0   2   0   0   2   2   2   0   2   0   0   2   0   0   2   2   2   2   0   2   2   0   0   2   2   0   2   2   0   2   2   0   2   0   2   2   2   2   2   0   2   2   0   2   0   0   0   0   0   2   0   2   2   0   0   2   2   0   0   0   2   2   2   2   0   2   2   0   2   2   2   2   0   2   0   0   0   2   2   0   0   0   0   2   2   0   2   0   2   0   2   0   2   2   0   0   2   0   0   0   0   2   0   2   0   0   0   0   2   2   0   0   0   2   0   0   0   0   2   2   0   2   2   2   2   0   2   2   2   2   0   2   2   0   2   2   2   0   2   0   2   0   0   2   0   0   2   2
 MK-1-14                2   0   0   0   2   0   2   2   2   0   2   0   2   0   2   2   2   0   2   0   2   2   0   2   2   2   0   0   2   2   0   2   0   2   2   0   2   2   0   0   2   0   2   0   0   0   0   2   0   0   2   2   0   2   0   0   2   2   2   0   2   0   0   2   0   0   2   2   2   2   0   2   2   2   0   2   2   2   0   2   2   2   2   0   2   0   2   2   2   2   2   0   2   2   0   2   0   0   0   0   0   2   2   0   0   0   0   2   2   0   0   0   2   2   2   2   0   0   2   0   2   2   2   2   0   2   0   0   0   2   0   0   0   2   0   2   2   0   2   0   2   0   2   0   2   0   0   0   2   0   2   0   0   2   0   0   0   0   0   0   2   2   0   0   0   2   0   0   0   0   2   2   0   2   2   0   2   0   2   2   0   2   0   2   2   0   2   2   2   0   0   0   0   0   0   2   0   0   2   2
 MK-1-15                2   0   0   0   2   0   2   2   2   0   2   0   2   0   2   2   2   0   2   0   2   2   2   2   2   2   0   2   2   2   0   2   0   2   2   0   2   2   0   0   2   0   2   0   0   0   0   2   0   0   2   2   0   2   0   0   2   2   2   0   2   0   0   2   0   0   2   2   0   2   0   2   2   2   0   2   2   2   0   2   2   2   2   0   2   0   0   2   2   2   2   0   2   2   0   2   0   0   0   0   0   2   2   0   0   0   0   2   2   0   0   0   2   2   2   2   0   0   0   0   2   0   2   0   0   2   0   0   0   2   2   0   0   2   0   2   0   2   0   0   2   0   2   0   0   0   0   0   2   0   2   0   0   2   0   0   0   0   0   0   2   2   0   0   0   0   0   0   0   0   2   2   0   2   0   0   2   0   2   0   0   2   0   2   2   0   2   2   2   0   0   0   0   0   0   2   0   0   2   2
 MK-1-16                2   0   0   0   2   0   2   2   2   0   0   0   2   0   2   2   2   0   2   0   2   2   2   2   2   2   0   2   2   2   0   2   2   2   2   0   2   2   0   0   2   0   2   0   0   0   0   2   0   0   2   2   0   2   0   0   2   2   2   0   2   0   0   2   0   0   0   2   0   2   0   0   2   2   0   2   2   2   0   2   2   2   2   2   2   0   0   2   2   2   2   2   2   2   0   2   0   0   0   0   0   2   2   0   0   0   0   2   2   0   2   0   2   2   2   2   0   0   0   0   2   0   2   0   0   2   0   0   0   2   2   0   0   2   0   2   0   2   0   0   2   0   2   0   0   0   0   0   2   0   2   0   0   2   2   0   0   0   0   0   2   2   2   0   0   0   0   0   0   2   2   2   0   0   0   0   2   0   2   0   0   2   0   2   2   0   2   2   2   0   0   0   0   0   0   2   2   2   2   2
 MK-2-1                 2   2   2   2   2   0   0   0   0   2   0   0   0   0   2   2   0   0   0   0   0   0   2   0   0   2   2   2   0   0   0   2   2   2   0   0   0   0   2   0   0   0   2   0   0   2   2   0   0   2   0   0   0   0   0   0   2   2   2   2   0   0   0   2   0   2   0   0   2   0   0   0   0   2   2   2   0   2   2   2   0   0   0   2   2   2   2   0   2   0   0   2   0   2   2   2   2   0   0   2   2   0   2   0   0   0   0   2   2   0   2   2   0   2   2   2   2   0   2   0   0   0   0   2   0   2   0   2   2   2   0   2   0   0   0   0   2   0   0   0   0   0   0   0   0   0   0   0   0   2   0   0   0   2   0   2   2   0   0   0   0   0   0   2   0   0   0   0   0   0   2   2   0   2   0   2   0   2   0   0   2   2   0   2   0   0   2   2   0   0   0   2   0   2   2   0   2   0   0   0
 MK-2-2                 2   2   2   2   0   2   0   0   0   2   0   0   0   0   2   2   0   0   0   0   0   0   2   2   2   2   2   2   2   2   0   0   2   2   0   0   0   0   2   0   0   0   2   0   2   2   2   2   0   2   0   2   0   0   0   0   2   2   2   2   0   0   0   2   0   2   0   0   2   0   0   0   0   2   2   2   0   0   2   2   0   2   0   2   2   2   2   0   2   0   0   2   0   2   2   2   2   0   0   2   2   0   2   0   0   0   0   2   2   0   2   2   0   2   2   2   2   0   2   0   0   0   0   2   0   2   2   2   0   2   0   2   2   0   0   0   2   0   0   0   0   0   0   0   0   0   0   0   0   2   0   2   0   2   0   2   2   0   0   0   2   0   0   2   0   0   2   0   0   0   2   2   0   0   0   2   0   2   0   0   2   2   0   0   0   0   2   2   0   0   0   0   2   2   2   0   2   2   0   0
 MK-2-3                 2   2   2   2   0   0   0   0   0   0   0   0   0   0   0   2   0   0   0   0   0   2   0   2   2   2   2   2   2   2   0   0   0   2   0   0   0   2   2   0   0   0   2   0   2   2   2   2   2   2   0   2   0   0   0   0   2   2   2   2   0   0   0   2   0   2   0   2   2   0   0   0   2   2   2   2   0   0   2   2   0   2   0   2   2   2   2   0   2   0   0   0   0   2   2   2   2   0   0   2   2   0   2   2   0   0   0   2   2   0   2   2   0   2   2   2   0   0   2   0   0   0   2   2   0   2   2   2   0   2   0   2   0   0   0   0   2   0   0   0   0   0   0   0   0   0   2   0   0   2   0   2   0   2   0   2   2   0   0   0   2   0   0   2   0   0   2   0   0   0   2   2   0   2   0   2   2   2   0   0   2   2   0   0   0   0   2   2   0   0   0   0   2   2   2   0   2   2   0   0
 MK-2-4                 2   2   2   2   0   0   0   0   0   0   2   2   0   0   0   2   0   0   0   0   0   0   0   2   2   2   2   2   2   2   0   0   0   2   0   0   0   0   2   0   0   0   2   0   0   2   2   2   2   2   0   2   0   0   0   0   0   2   2   2   0   0   0   2   2   2   0   2   2   0   0   0   0   2   0   2   0   0   2   2   0   0   0   2   0   2   2   0   2   0   0   0   0   2   2   2   2   0   0   2   2   0   2   2   0   0   0   2   2   0   2   2   0   2   2   2   0   0   2   0   0   0   0   2   0   2   2   2   0   2   0   2   0   0   2   0   2   0   0   0   0   0   0   0   0   0   2   0   0   2   0   2   0   2   0   2   2   0   2   0   2   0   0   2   0   0   2   0   2   0   2   2   0   2   0   2   2   0   0   0   2   2   0   2   0   0   2   2   0   0   2   0   2   2   2   0   0   2   0   0
 MK-2-5                 2   2   2   2   0   2   0   2   0   0   2   2   0   0   0   0   0   0   0   2   0   0   0   2   0   2   2   2   2   2   0   2   0   2   0   0   0   0   2   0   0   0   2   0   0   2   2   2   2   2   0   2   0   0   2   2   0   2   2   2   0   0   0   2   2   2   0   2   2   0   0   0   0   2   0   2   0   0   2   2   0   0   0   2   0   2   2   0   2   0   2   0   0   2   2   0   2   0   0   2   2   0   2   2   0   0   0   0   2   0   2   2   0   2   0   2   0   0   2   0   0   0   0   2   0   2   2   2   0   2   0   2   0   0   2   0   2   0   0   0   0   0   0   2   0   0   2   0   0   2   2   2   0   2   0   0   2   0   2   0   2   0   0   2   0   0   2   2   0   0   2   2   0   2   0   2   2   0   0   0   2   2   0   2   0   0   2   0   0   0   2   0   2   2   2   0   0   2   0   0
 MK-2-6                 0   2   2   2   0   2   0   2   2   2   2   2   0   0   0   0   0   0   0   2   0   2   0   2   0   2   2   2   2   2   2   2   0   2   0   0   0   0   2   2   0   0   2   0   0   2   0   2   2   2   0   2   0   0   2   2   0   2   2   2   0   0   0   2   2   2   0   2   2   2   0   0   0   2   0   2   0   0   2   0   0   0   0   2   2   2   2   0   2   0   2   0   0   2   2   2   0   0   0   2   2   0   2   2   2   0   0   0   2   0   2   2   0   2   0   2   0   2   2   0   2   2   0   2   0   0   2   2   0   2   0   2   2   0   2   0   2   0   0   0   0   0   0   2   0   0   0   0   0   2   2   2   0   2   0   0   2   0   2   0   2   0   0   2   0   0   2   2   0   0   2   2   0   0   0   2   2   0   0   0   2   2   0   2   0   0   2   2   0   0   2   2   0   2   2   0   2   0   0   0
 MK-2-7                 2   2   2   0   2   2   0   2   2   2   2   2   0   0   0   0   2   0   0   2   0   2   0   2   0   2   2   2   0   2   2   2   2   0   0   0   0   0   2   2   0   0   2   0   0   2   2   0   2   2   0   2   2   0   2   0   0   2   0   2   0   0   0   2   2   2   0   2   0   2   0   0   0   2   2   2   0   0   2   0   0   0   0   0   2   2   2   0   2   0   2   0   0   2   2   2   2   0   0   2   2   0   2   2   2   0   0   2   2   0   2   2   0   2   0   2   0   2   2   0   2   2   0   2   0   0   2   2   0   2   0   2   2   2   0   0   2   0   0   0   0   0   0   2   0   0   0   0   0   2   2   2   2   2   0   0   2   0   2   0   0   2   0   0   0   0   2   2   0   0   2   2   0   0   0   2   2   0   0   0   2   2   0   2   0   0   2   0   0   0   2   0   0   2   2   0   2   0   0   0
 MK-2-8                 2   0   2   0   2   2   2   2   0   2   2   2   0   2   0   0   2   0   0   2   2   2   0   2   2   2   2   2   0   2   2   2   2   2   0   0   2   0   2   2   0   0   2   0   0   2   2   0   2   2   0   2   2   0   2   0   0   2   0   2   0   0   0   2   2   2   0   2   0   2   0   0   0   2   2   2   0   0   2   0   0   0   0   0   2   2   2   0   2   2   2   0   0   2   2   2   2   0   0   2   2   0   0   2   0   0   0   2   2   0   2   2   2   2   0   2   0   2   2   0   2   0   0   2   0   0   2   2   0   2   0   2   2   2   0   0   2   0   0   0   0   0   0   2   0   0   0   0   0   2   2   2   0   2   0   0   2   0   2   0   2   2   0   0   0   0   2   2   0   0   2   2   0   0   0   2   2   0   0   0   0   2   0   2   2   0   2   0   0   0   2   0   0   2   2   0   2   0   0   0
 MK-2-9                 2   0   2   0   2   2   2   2   0   2   2   2   2   2   0   0   2   0   0   2   2   2   0   2   2   2   2   2   0   2   2   2   0   2   0   0   2   0   2   0   0   0   2   0   0   2   2   0   2   2   0   2   2   0   2   0   0   2   0   2   0   0   0   2   2   2   2   2   0   2   0   2   0   2   2   2   0   0   2   0   0   0   0   0   2   2   2   0   2   2   2   0   0   2   2   0   2   0   0   2   2   0   0   2   0   0   0   2   2   0   2   2   2   2   0   2   0   2   2   0   2   0   0   2   0   0   2   2   0   2   0   2   2   0   0   0   2   0   0   0   0   0   0   2   0   0   0   0   0   2   2   2   2   2   0   0   2   0   0   0   2   2   0   0   0   0   2   2   0   0   2   2   0   0   0   2   2   0   0   0   0   2   0   2   2   0   2   2   0   0   2   0   0   2   2   0   2   0   0   0
 MK-2-10                2   0   2   0   2   2   2   2   0   2   2   2   2   2   0   0   2   0   0   2   2   2   0   2   2   2   2   2   0   2   2   2   0   2   0   0   2   0   2   0   0   2   2   2   0   2   2   0   2   2   0   2   2   0   2   0   0   2   0   2   0   2   0   0   2   2   2   2   0   2   0   2   0   2   2   2   0   0   2   0   0   0   0   0   2   0   2   0   2   2   2   0   0   0   0   0   2   0   0   2   2   0   0   2   0   0   0   2   2   0   2   2   2   2   0   2   0   2   2   0   2   0   0   0   0   0   2   2   0   0   0   2   2   0   2   0   2   0   0   0   0   0   0   2   2   0   0   0   0   2   2   2   2   2   0   0   2   2   0   0   2   2   0   0   0   0   2   2   0   0   2   2   0   0   0   2   2   0   0   0   0   2   0   2   2   0   2   2   0   2   2   2   0   2   2   0   2   0   2   0
 MK-2-11                2   2   2   0   2   2   2   2   0   2   2   2   2   2   0   0   2   0   0   2   2   2   0   2   2   2   2   2   0   2   2   2   0   2   0   0   2   0   2   0   0   2   2   2   0   2   2   0   2   2   0   2   2   0   0   0   0   0   0   2   0   0   0   0   2   2   2   2   2   2   0   2   0   2   2   0   0   0   2   0   0   0   0   0   2   0   2   0   2   2   2   0   0   0   0   0   0   0   2   2   2   0   0   2   0   0   0   2   2   0   2   2   2   2   0   2   0   2   2   0   2   0   0   0   0   0   2   2   0   0   0   2   2   0   2   0   2   0   0   0   0   2   0   2   2   0   0   0   0   2   2   2   2   2   0   0   2   2   0   0   2   2   0   0   0   0   2   2   0   2   2   2   0   0   2   2   2   0   0   0   0   2   0   0   2   0   2   2   0   2   2   2   0   2   0   2   2   2   2   0
 MK-2-12                2   2   2   0   2   2   0   2   0   2   2   2   2   2   2   0   2   0   0   2   2   2   0   2   2   2   2   2   0   2   2   2   0   2   0   0   2   0   2   0   0   2   2   2   0   0   2   0   2   2   0   0   2   0   0   0   0   0   0   2   0   0   2   0   2   2   2   2   2   2   0   0   0   2   2   0   0   0   2   0   2   0   0   0   2   0   2   0   2   2   2   2   0   0   0   0   2   0   2   2   2   0   0   2   0   0   0   2   2   0   2   2   2   2   0   2   0   2   2   0   2   0   0   0   0   0   2   0   0   0   0   0   2   2   2   0   2   2   0   0   0   2   0   2   2   0   0   0   0   2   2   2   2   2   0   0   2   2   0   0   2   2   0   0   0   2   2   2   0   2   2   0   0   0   2   2   2   0   0   0   2   2   0   0   2   0   2   0   2   2   2   2   0   2   0   2   2   2   2   0
 MK-2-13                2   2   2   0   2   2   0   2   2   0   2   2   2   0   0   0   2   0   0   2   2   2   0   2   2   0   2   2   0   2   2   2   0   2   0   0   2   0   2   0   0   2   2   2   0   0   2   0   2   2   0   0   2   0   0   0   0   2   0   2   0   0   2   0   2   2   2   2   0   2   0   0   0   2   2   0   0   0   2   0   2   2   0   0   2   0   2   0   2   2   2   2   0   0   2   0   2   0   2   2   2   0   0   2   0   0   0   2   2   0   2   0   2   2   0   2   0   2   2   0   2   0   0   0   0   0   0   0   0   0   0   0   2   2   2   0   2   2   0   0   0   2   0   0   2   0   0   0   0   2   2   2   2   2   0   0   2   2   0   0   2   2   0   0   0   0   2   2   0   2   2   0   0   0   2   2   2   0   0   0   2   2   0   0   2   0   2   0   2   2   2   2   0   2   0   2   0   2   2   0
 MK-2-14                2   2   2   0   2   2   0   2   2   0   0   2   2   0   0   0   2   0   0   2   2   2   0   2   2   0   2   2   0   2   2   2   0   2   0   0   2   0   2   0   0   2   2   2   0   0   2   0   2   2   2   0   2   2   0   0   0   2   0   2   2   0   2   0   2   2   2   2   0   2   2   0   0   2   2   0   0   0   2   0   2   2   0   0   2   0   2   2   2   2   2   2   0   0   2   0   2   0   2   2   2   0   0   2   0   0   0   2   2   0   2   2   2   2   0   2   0   2   2   0   2   0   0   2   0   0   2   0   0   0   0   0   2   2   0   0   2   2   0   0   0   2   0   2   2   0   0   0   0   2   2   2   2   0   0   0   2   2   0   0   2   2   0   0   0   0   0   2   0   0   2   0   0   0   2   2   2   0   0   0   2   2   0   0   2   0   2   0   2   2   2   2   0   2   0   2   0   2   2   0
 MK-2-15                2   2   2   0   2   2   2   2   2   0   0   2   2   0   0   0   2   0   0   2   2   2   0   2   2   0   2   2   0   2   2   0   0   2   0   0   2   0   2   0   0   0   2   0   0   0   2   0   0   2   2   0   2   0   0   0   0   2   0   2   2   2   2   0   2   2   2   2   0   2   2   0   0   2   2   0   0   0   0   0   2   2   0   0   2   0   2   2   2   2   2   2   0   0   2   0   2   0   2   0   0   0   0   2   0   0   0   2   2   0   2   0   2   2   0   2   0   2   2   0   2   0   0   2   0   0   2   0   0   0   0   0   2   0   0   2   2   2   0   0   0   2   0   2   2   0   0   0   0   2   2   2   2   0   0   0   2   2   0   0   0   2   0   0   0   0   0   2   0   0   2   2   0   0   0   2   2   0   0   0   2   2   0   0   2   0   2   0   2   2   2   2   0   2   0   2   0   2   2   0
 MK-2-16                2   2   2   0   2   2   2   2   2   0   0   2   2   0   0   0   2   0   0   2   2   2   0   2   0   0   2   2   0   2   2   0   0   2   0   0   0   0   2   0   0   0   2   0   0   0   2   0   0   2   2   0   2   0   0   0   0   2   0   2   2   2   2   0   2   2   2   2   0   2   2   0   0   2   2   0   0   2   0   0   2   2   0   0   2   0   2   2   2   2   2   2   0   0   2   0   0   0   2   0   0   0   0   2   0   2   0   0   2   0   0   0   2   2   0   2   0   0   2   0   2   0   0   0   2   0   2   0   0   0   0   0   2   0   0   2   0   2   0   0   0   2   0   2   2   0   0   0   0   2   2   2   2   0   0   0   2   2   2   0   0   2   0   0   0   0   0   2   0   0   2   2   0   0   0   2   2   0   0   0   2   2   0   0   0   2   2   0   2   2   2   2   0   2   0   2   0   2   2   0
 MK-3-1                 2   0   2   0   2   0   2   0   0   2   2   0   0   2   0   2   0   2   2   0   2   2   2   2   2   0   0   0   2   0   0   2   2   0   0   0   0   2   2   2   0   2   0   0   0   2   0   0   2   0   0   2   2   2   0   2   2   0   2   0   2   0   2   2   2   2   2   0   0   2   0   2   2   2   0   2   0   2   0   0   0   0   2   0   0   2   0   0   0   0   2   0   2   0   0   0   0   0   2   0   0   0   0   2   2   0   0   2   0   0   0   2   0   2   0   0   0   0   2   2   2   0   0   2   0   0   2   0   2   0   0   0   2   0   0   2   0   0   2   2   0   2   0   2   0   2   2   0   2   2   2   0   0   2   2   2   2   0   0   0   0   2   2   2   2   2   0   0   2   0   0   0   0   0   0   2   0   2   0   2   0   0   0   0   0   2   2   0   2   2   2   2   2   0   2   2   0   0   2   2
 MK-3-2                 2   0   2   2   2   0   2   2   0   2   2   0   0   2   0   2   0   2   2   0   2   2   2   2   2   0   0   0   0   0   0   2   2   0   0   0   0   2   2   2   2   2   0   0   0   2   0   0   2   0   0   2   2   2   0   2   2   0   2   0   2   0   0   2   2   2   2   0   0   2   0   2   2   2   0   2   0   2   0   0   0   0   2   0   0   2   0   0   2   2   2   0   2   0   0   0   0   0   2   0   0   0   2   2   2   0   2   2   0   0   0   0   0   2   2   0   0   0   2   2   2   2   0   2   0   0   2   0   2   0   0   0   2   0   2   0   0   0   2   0   0   2   0   0   0   2   2   0   2   2   2   0   0   2   2   2   2   0   0   0   0   0   2   2   2   2   0   0   2   0   0   0   0   2   0   2   0   2   0   2   0   0   0   0   0   2   2   0   2   2   2   2   2   0   0   2   2   0   2   2
 MK-3-3                 2   0   2   2   2   0   2   2   0   2   2   0   0   2   0   2   2   2   2   0   2   0   2   2   2   0   0   2   0   0   0   2   0   2   0   0   0   2   2   2   2   2   0   0   2   2   2   0   2   2   0   0   2   2   0   2   2   0   2   0   2   0   0   2   2   2   2   0   0   2   0   2   2   2   0   2   0   2   0   0   0   0   2   0   0   2   2   0   2   2   2   0   2   0   0   2   0   0   2   0   0   0   2   2   2   0   2   2   2   0   2   0   0   2   2   0   0   0   2   0   2   2   0   2   0   0   2   0   2   0   2   0   2   0   2   0   0   0   2   0   0   2   2   0   0   2   2   2   2   2   2   0   0   2   2   2   2   0   0   0   0   0   2   2   2   2   0   0   2   0   0   2   0   0   0   2   0   2   0   2   0   0   0   0   2   2   2   2   2   2   2   2   2   0   0   2   2   0   2   2
 MK-3-4                 2   0   2   2   0   0   2   0   0   2   2   0   0   2   2   2   2   2   2   0   2   0   2   2   2   0   0   2   2   0   0   2   2   2   2   0   0   0   2   2   2   0   0   0   2   2   2   0   2   2   0   0   2   0   0   2   2   0   2   0   2   0   0   2   2   2   2   0   0   2   0   2   2   0   0   2   0   2   0   0   0   2   2   0   0   2   2   0   2   2   0   2   2   0   2   2   0   2   2   0   0   0   2   2   2   0   0   2   2   0   0   2   2   2   2   0   0   0   2   0   2   0   0   2   2   0   2   0   2   0   2   0   0   0   2   0   0   0   2   0   0   2   2   0   0   2   2   0   2   2   2   0   0   2   2   2   2   0   2   0   0   0   2   2   2   2   0   0   2   2   0   2   0   0   0   2   0   2   0   0   0   0   0   0   2   2   2   2   2   2   2   2   2   0   0   0   2   0   2   2
 MK-3-5                 2   0   0   2   0   0   2   0   0   2   2   0   0   2   2   2   2   2   0   0   2   0   2   2   2   0   0   2   2   0   0   2   2   0   2   2   0   0   2   2   2   0   0   0   2   2   0   0   2   2   0   0   2   0   0   2   0   0   2   0   2   0   0   2   2   2   2   0   0   2   2   2   2   0   0   0   0   2   0   0   0   2   2   0   0   2   2   0   2   2   0   2   2   0   2   2   0   2   2   0   0   0   2   2   0   0   0   2   2   0   0   2   2   2   2   0   0   0   2   0   2   0   0   2   2   0   2   0   2   0   2   0   0   0   0   2   2   0   2   0   0   2   2   0   0   2   2   0   2   2   2   0   0   2   2   2   2   2   2   0   0   2   0   2   2   2   0   0   0   2   0   2   0   0   0   2   0   2   0   0   0   0   0   0   2   2   2   2   2   2   2   2   2   0   2   0   2   0   2   2
 MK-3-6                 2   0   0   2   0   0   2   0   0   2   2   0   0   2   2   2   2   2   0   2   2   2   2   2   0   0   0   2   2   0   0   2   2   2   2   2   0   0   2   2   2   0   0   0   2   2   0   0   0   2   0   0   2   2   0   2   0   0   2   0   2   0   0   2   2   2   2   0   0   2   2   2   2   0   0   0   0   0   0   2   0   2   2   0   0   2   2   0   2   2   0   2   2   0   2   2   2   2   2   0   0   0   2   2   0   0   0   0   2   0   0   2   2   2   2   0   0   0   2   0   2   0   0   0   2   0   2   0   2   0   2   0   0   0   0   2   2   0   2   2   0   2   0   0   0   2   2   0   2   2   2   0   0   2   0   2   2   2   0   0   0   2   2   2   2   2   0   0   2   2   0   0   0   0   0   2   2   2   2   2   0   0   0   2   2   2   2   2   2   2   2   2   2   0   2   0   2   0   2   2
 MK-3-7                 2   0   0   2   0   0   2   0   2   2   2   0   0   2   2   2   2   2   0   2   2   2   2   2   0   0   0   2   2   2   0   2   0   2   2   0   0   0   2   2   2   0   0   0   2   2   0   0   0   2   0   0   2   2   0   2   0   0   2   2   2   2   0   2   0   2   2   0   0   2   2   0   2   2   0   0   0   0   0   2   0   2   0   0   2   2   2   0   2   2   0   2   2   0   2   2   2   2   2   0   0   0   2   2   0   0   0   0   2   0   0   2   2   2   0   0   0   0   2   0   2   0   0   0   2   0   2   0   2   0   2   0   0   0   0   2   0   0   0   2   0   2   0   0   0   2   2   0   2   2   2   0   0   2   0   2   2   2   0   0   0   2   2   2   2   2   0   0   2   2   0   0   2   0   0   2   0   2   2   2   2   0   0   2   2   2   2   2   2   2   2   2   0   0   2   0   2   0   2   2
 MK-3-8                 2   0   0   0   0   0   2   0   2   2   2   0   0   2   2   2   2   2   0   2   2   2   2   2   0   0   0   2   2   2   0   2   0   2   2   0   0   0   2   2   2   0   0   0   2   2   0   0   0   2   0   0   0   2   0   2   0   0   2   2   2   2   2   2   0   2   2   0   2   2   2   0   0   2   0   0   0   0   0   2   0   0   0   0   2   2   2   0   0   2   0   2   0   0   2   2   2   2   0   2   0   0   2   2   0   0   0   0   2   0   0   2   2   2   0   0   0   0   2   0   2   0   0   0   0   0   2   0   2   0   0   0   0   0   0   2   0   0   0   2   0   2   0   0   0   2   2   0   2   2   2   0   0   2   0   2   2   2   0   0   0   2   2   2   2   2   0   2   2   2   0   0   2   0   2   2   0   2   2   2   2   0   0   2   2   2   2   2   2   2   2   2   0   0   0   0   2   0   2   2
 MK-3-9                 2   0   0   0   0   0   2   0   2   2   0   0   0   2   2   2   2   2   0   0   2   2   2   2   0   0   0   2   2   2   0   2   0   2   2   0   0   0   2   2   2   0   0   0   2   2   0   0   0   2   0   0   0   2   0   2   0   0   2   2   2   2   2   2   0   0   2   0   2   2   2   0   0   2   0   0   0   0   0   2   0   0   0   0   2   2   2   0   0   2   0   2   0   0   0   2   2   2   0   2   0   2   2   2   0   0   0   0   2   0   0   2   2   2   2   0   0   0   2   0   2   2   2   0   0   0   2   0   2   0   0   0   0   0   0   2   0   0   0   2   0   2   0   0   0   2   2   2   2   2   2   0   0   2   0   2   2   2   0   0   0   2   2   2   2   2   0   2   2   2   0   0   2   0   2   2   2   0   2   2   2   0   0   2   2   2   2   2   2   2   2   2   0   0   0   0   2   0   2   0
 MK-3-10                2   0   2   0   0   0   2   0   2   2   0   0   0   2   2   2   2   2   2   0   0   2   2   2   0   0   2   2   2   2   0   2   0   2   2   0   0   0   2   2   0   0   0   0   2   2   0   0   0   2   0   2   0   2   2   2   0   0   2   2   2   2   2   2   0   0   2   0   2   2   2   0   2   2   0   0   0   0   0   2   2   0   2   0   2   2   0   0   0   2   0   2   0   0   0   2   2   2   0   2   0   2   2   2   0   0   0   0   2   0   0   2   2   2   2   0   0   0   2   0   2   2   2   0   2   0   2   0   2   0   0   0   2   0   0   2   2   0   2   2   0   2   2   0   0   2   2   2   2   2   2   0   0   2   2   2   2   2   0   0   0   2   2   2   0   0   0   2   2   2   0   0   2   0   2   2   2   2   2   2   2   0   0   2   2   2   2   2   2   2   2   2   0   0   0   0   2   0   2   0
 MK-3-11                2   0   0   0   0   0   2   0   2   2   0   0   0   2   0   2   2   2   2   0   0   2   2   2   0   0   2   2   2   2   2   2   2   2   2   0   0   0   2   2   0   0   0   0   2   0   2   0   0   2   0   0   0   0   2   0   0   0   2   2   2   2   2   2   0   0   2   0   0   0   2   0   2   2   0   0   0   0   0   2   0   2   2   0   2   2   0   0   0   2   0   2   0   0   0   2   2   2   0   2   0   2   2   2   0   2   0   0   2   0   0   2   0   2   2   0   0   0   2   0   2   2   2   0   2   0   2   0   2   2   0   0   2   0   0   0   2   2   0   2   0   2   2   0   0   2   2   2   2   2   2   0   0   2   2   2   2   2   0   0   0   2   2   0   0   0   0   0   2   2   0   0   2   0   2   0   2   2   2   2   2   0   0   2   2   2   2   2   2   2   2   2   0   0   0   0   0   0   2   0
 MK-3-12                2   0   0   0   2   2   2   0   2   2   0   0   0   2   0   2   2   2   2   0   2   2   2   2   0   0   2   0   2   2   2   2   2   2   2   0   2   0   0   2   0   0   0   0   2   0   2   0   0   0   0   0   0   0   2   0   0   2   2   2   2   2   2   2   2   0   2   0   0   0   2   0   2   0   0   0   0   0   0   0   0   0   2   0   2   2   0   0   0   2   0   2   0   2   0   2   2   2   0   2   0   2   2   2   0   0   0   0   2   0   0   2   0   2   2   0   0   0   0   0   2   2   2   0   2   0   2   0   2   2   0   0   2   0   0   0   0   2   0   2   0   2   2   0   0   2   0   2   2   2   2   0   0   2   2   2   2   2   0   2   0   2   2   0   0   0   0   2   2   2   0   0   2   0   0   0   2   0   2   2   2   0   0   2   0   2   2   2   2   2   2   2   2   2   0   0   0   0   2   2
 MK-3-13                2   0   0   0   2   2   2   0   2   2   0   0   0   2   0   2   2   2   2   0   2   2   2   2   0   0   2   0   2   2   0   2   2   2   2   0   2   0   0   2   0   0   0   0   2   0   2   0   0   0   0   0   0   2   2   0   2   2   2   2   2   2   2   2   2   0   2   0   0   0   2   2   2   2   0   0   2   0   0   2   0   0   2   0   2   2   0   0   0   2   0   2   0   2   0   2   2   2   0   2   0   0   2   2   0   0   0   0   0   0   0   2   0   2   2   0   0   2   2   0   2   2   2   0   2   0   2   0   2   2   0   0   0   2   0   0   0   2   0   2   0   2   2   0   0   2   0   2   2   0   2   0   0   2   0   2   2   2   2   2   2   2   2   0   0   0   2   2   2   2   0   0   2   0   0   0   2   0   2   2   2   0   0   2   0   2   2   2   2   2   2   2   2   2   0   0   0   0   2   2
 MK-3-14                2   0   0   0   0   2   2   2   2   0   0   0   0   2   0   2   2   2   2   0   2   2   2   2   0   0   2   0   2   2   0   2   2   2   2   0   2   2   0   2   0   0   2   0   2   0   2   0   2   0   0   0   2   2   2   0   2   0   2   2   0   2   2   2   2   0   2   0   0   0   2   0   2   2   0   0   2   0   0   2   0   0   2   0   2   2   0   0   0   2   0   2   0   2   0   2   2   2   0   2   0   0   2   2   0   0   0   0   0   0   2   2   0   2   2   0   2   2   2   0   2   2   2   0   2   0   2   0   2   2   0   0   0   2   0   0   0   2   0   0   0   2   2   0   2   2   0   2   2   0   2   0   0   0   0   2   2   2   2   2   0   2   0   2   0   0   2   2   2   2   0   0   2   0   0   0   2   0   2   0   0   0   0   2   2   2   2   2   2   2   2   2   2   2   0   0   0   0   2   2
 MK-3-15                2   0   0   0   0   2   2   2   2   0   0   0   0   2   0   2   2   2   2   0   0   2   2   2   0   0   2   0   2   2   0   2   2   2   2   0   2   2   0   2   0   0   0   0   2   2   2   0   2   0   0   0   2   2   2   0   2   2   2   2   0   2   2   0   2   2   2   0   0   2   2   0   2   2   0   0   2   0   2   2   0   0   2   0   2   2   0   0   0   2   0   2   0   2   0   2   2   2   0   2   0   0   2   2   0   0   0   2   0   0   2   2   0   2   2   0   2   2   2   0   2   2   2   0   0   2   2   0   2   2   0   0   0   2   0   0   0   2   2   0   0   0   2   0   2   2   0   2   2   0   2   0   0   0   0   2   2   2   2   2   0   2   0   2   2   0   2   2   2   2   0   0   2   0   0   0   2   0   2   0   0   0   0   2   2   2   0   2   2   2   2   2   2   2   0   0   0   0   2   0
 MK-3-16                2   2   0   0   0   2   2   2   2   0   2   0   0   2   0   2   2   2   2   0   2   2   2   2   2   0   2   0   2   2   0   2   2   2   2   0   2   2   2   2   0   0   0   0   2   2   2   0   2   0   0   0   2   2   2   0   2   2   2   2   0   2   2   0   0   2   2   0   0   2   2   0   2   2   2   0   2   0   2   2   0   0   2   0   2   2   0   0   0   2   0   2   0   2   0   2   2   2   2   2   0   2   2   2   0   0   0   2   0   0   2   0   0   2   2   0   2   2   2   0   2   2   2   0   0   2   2   0   2   2   0   0   0   2   0   2   0   2   2   0   0   0   2   0   2   2   0   2   2   0   2   0   2   0   0   2   2   2   2   2   0   2   2   2   0   0   2   2   2   2   0   0   2   0   0   2   2   0   2   0   0   0   0   2   2   2   0   2   2   2   2   0   2   2   0   0   0   0   2   0
 MK-4-1                 0   0   2   2   0   2   2   0   0   2   0   2   2   2   0   0   0   2   0   0   2   0   2   0   2   0   2   2   0   0   0   2   2   0   0   0   0   0   0   0   0   0   0   2   0   2   0   2   2   0   2   0   0   2   0   2   2   0   0   2   2   0   2   2   0   2   0   0   2   2   2   0   0   0   2   0   2   0   2   0   0   2   2   2   2   0   0   2   0   2   0   2   0   2   0   0   2   2   0   2   2   2   2   0   0   0   2   0   2   0   2   0   2   0   2   2   0   2   0   0   0   0   2   0   0   2   0   0   0   0   2   0   0   0   0   0   0   2   2   0   0   0   0   0   0   2   0   2   0   2   2   2   0   0   2   0   0   2   2   2   2   2   0   0   2   0   0   0   0   2   0   2   0   0   2   2   2   2   0   2   0   0   2   0   2   2   2   2   0   0   0   0   2   0   0   2   0   2   0   2
 MK-4-2                 0   0   0   2   0   0   2   0   0   2   2   0   2   2   0   0   0   2   0   0   2   2   2   0   2   0   2   2   0   2   0   2   2   0   0   0   0   0   0   0   0   0   0   2   0   2   0   2   0   0   2   0   0   2   0   2   2   0   0   2   2   0   2   2   0   2   0   0   2   2   2   0   0   0   2   0   2   0   2   2   0   2   2   2   2   0   0   2   0   2   0   0   2   2   0   0   2   2   0   0   2   0   2   0   0   0   2   0   2   0   2   0   2   0   2   2   0   2   0   0   0   2   2   0   0   2   0   0   0   0   2   0   0   2   0   0   0   2   0   2   0   0   0   0   0   2   0   2   0   2   2   2   0   0   2   0   0   0   0   2   2   2   0   0   2   0   0   0   0   0   0   0   0   0   2   0   2   0   0   2   0   0   2   0   2   2   2   2   0   0   0   0   2   0   0   2   2   2   0   2
 MK-4-3                 0   0   2   2   0   0   0   0   0   2   2   0   2   2   0   0   0   2   0   2   0   2   2   0   2   2   2   0   0   2   0   2   2   0   0   0   0   0   0   0   0   0   0   2   0   0   0   2   0   0   2   0   0   2   0   2   2   0   0   2   2   0   2   2   0   2   0   0   2   2   2   0   0   0   2   0   0   0   2   2   0   2   2   2   2   0   0   2   0   2   0   0   2   2   0   0   2   2   0   0   2   0   2   0   0   0   2   0   2   2   2   2   2   0   2   2   0   2   2   2   0   2   2   0   0   0   0   0   0   0   2   0   0   2   2   0   0   2   0   2   0   0   0   0   0   2   0   2   0   2   2   2   0   0   2   0   0   0   0   2   2   2   0   0   2   0   0   0   0   0   0   0   0   0   2   0   0   2   0   2   0   0   2   0   2   2   2   2   0   0   0   0   2   0   2   0   2   2   0   2
 MK-4-4                 0   0   2   2   0   0   0   0   0   2   2   0   2   2   0   0   0   2   0   2   0   2   2   0   2   2   2   0   0   2   2   2   2   0   2   0   0   0   2   0   0   2   0   2   0   0   0   2   0   2   2   0   0   2   0   2   2   0   0   2   2   0   2   2   0   2   0   0   2   2   2   0   0   0   2   0   0   0   2   2   0   2   2   2   2   0   0   2   0   2   0   0   2   2   0   0   2   2   0   0   2   0   2   0   0   0   2   0   2   2   2   2   2   0   2   2   0   0   2   2   0   0   2   0   0   0   0   0   2   2   2   0   2   2   2   0   0   2   0   2   0   0   0   0   0   2   0   2   2   2   2   0   0   0   2   0   0   0   0   2   2   2   0   0   2   0   0   0   0   0   0   0   0   0   2   2   0   2   0   2   0   0   2   2   2   2   2   2   0   0   0   0   2   0   2   0   2   2   0   2
 MK-4-5                 0   0   2   2   0   0   0   0   0   2   2   2   2   2   0   0   0   2   0   2   0   2   2   0   2   2   2   0   0   2   2   2   2   0   2   0   0   0   2   0   0   2   0   0   0   0   0   2   0   2   2   0   0   2   2   2   2   2   0   0   2   0   2   2   0   2   0   0   2   2   2   0   0   0   2   0   0   2   2   2   0   0   2   2   2   0   0   0   2   2   0   0   2   2   0   0   2   0   0   0   2   0   2   2   0   0   2   0   2   2   2   2   2   0   2   2   2   0   2   2   0   0   2   0   0   0   0   0   2   2   2   0   2   2   2   0   0   0   0   2   0   0   0   0   0   2   0   2   2   2   2   0   0   0   2   0   0   0   0   2   2   2   0   0   2   2   0   0   0   0   0   2   0   2   2   2   0   0   0   2   0   0   2   2   2   2   2   2   0   0   0   0   2   0   0   0   2   2   0   2
 MK-4-6                 0   0   2   2   0   0   0   0   0   2   2   2   2   2   0   0   0   2   0   2   0   2   2   0   2   2   2   0   2   2   2   2   2   0   2   0   2   0   2   0   0   2   0   0   0   0   0   2   0   2   2   0   0   2   2   0   2   2   0   0   2   0   2   2   0   2   0   0   2   2   2   0   0   0   2   0   0   2   0   2   0   0   2   2   2   0   0   0   2   2   0   0   2   2   0   0   2   0   0   0   2   0   2   2   0   0   2   0   2   2   2   2   2   2   0   2   2   0   2   2   0   0   2   0   0   0   0   0   2   2   2   0   2   2   2   0   0   0   0   2   0   0   0   0   0   2   2   2   2   2   2   0   0   0   2   2   0   0   0   2   2   2   2   0   2   2   0   2   0   0   0   2   0   2   0   2   0   0   0   2   2   0   2   2   2   2   2   2   0   0   0   0   2   0   0   0   0   2   0   2
 MK-4-7                 0   0   2   2   0   0   2   0   0   2   2   2   2   2   0   0   0   2   0   0   0   2   2   0   2   2   2   0   2   0   2   2   2   0   2   0   2   0   2   0   0   2   0   2   0   0   0   2   0   2   2   0   0   2   2   0   2   2   2   0   2   0   2   0   0   2   0   0   2   0   2   0   0   2   2   2   0   2   0   2   0   0   2   2   2   0   0   0   2   2   0   0   2   2   2   0   2   0   0   0   2   0   2   2   2   0   2   0   0   2   0   2   2   2   0   2   2   0   2   2   0   0   2   0   0   2   0   0   2   2   2   0   2   2   2   0   0   0   0   2   0   2   0   0   0   2   0   2   2   2   2   0   2   0   2   0   0   0   0   2   2   2   2   2   2   2   0   2   0   0   0   2   0   2   0   2   2   0   0   2   2   0   2   2   2   2   2   2   0   0   0   0   2   0   0   0   2   2   0   2
 MK-4-8                 0   0   2   2   0   2   2   0   0   2   2   2   2   2   0   0   0   2   0   0   0   2   2   0   2   2   2   0   2   0   2   2   2   0   0   0   2   0   2   0   0   2   2   2   0   0   0   2   0   2   2   0   0   2   2   2   2   2   2   0   2   0   0   0   0   2   0   0   2   0   2   0   2   2   2   2   0   2   0   2   0   0   2   2   2   0   0   2   2   2   0   0   2   2   2   0   2   0   0   0   2   0   2   2   2   0   0   0   0   2   0   2   0   2   0   2   2   0   0   2   0   0   2   0   0   2   0   0   2   0   0   0   2   2   2   0   0   0   2   2   2   2   0   0   0   2   0   2   2   2   2   0   2   0   2   0   0   0   0   2   2   2   2   2   0   2   0   2   0   0   2   2   0   2   0   2   2   0   0   2   2   0   2   2   2   2   2   2   0   0   0   0   2   0   0   2   2   2   0   2
 MK-4-9                 0   0   2   2   0   2   2   0   2   2   2   2   2   2   0   0   0   2   0   0   0   2   2   0   2   2   0   0   2   0   2   0   2   0   0   0   2   0   2   0   0   2   2   2   0   0   0   2   0   2   2   0   0   2   2   2   2   2   2   2   2   0   0   0   0   2   0   0   2   0   2   0   2   2   2   2   0   2   0   2   0   0   2   0   2   0   0   2   2   2   2   0   2   2   2   0   2   0   0   0   2   0   2   2   2   0   0   0   0   2   0   2   2   2   0   2   2   0   0   2   0   0   2   0   2   2   0   0   2   0   0   0   2   2   2   0   0   0   2   2   2   2   0   0   2   2   0   2   2   2   0   0   2   0   2   0   0   2   0   2   0   2   2   2   0   2   0   2   0   0   0   2   0   2   0   2   2   0   0   0   2   0   2   2   2   2   2   2   0   0   0   0   2   0   2   2   2   2   0   2
 MK-4-10                0   2   2   2   0   2   2   0   2   2   2   2   2   2   0   0   0   2   0   0   0   2   0   0   2   2   0   0   2   0   2   0   2   0   0   0   2   0   2   0   0   2   2   2   2   0   0   2   0   2   2   0   2   2   2   2   2   2   2   2   2   0   0   0   0   2   0   0   2   0   2   0   2   2   2   2   0   2   0   2   0   0   2   0   2   0   0   2   2   2   2   0   2   0   2   0   2   0   0   0   2   0   2   2   2   0   0   0   0   2   0   2   2   2   0   2   2   0   2   0   0   2   2   0   2   2   0   0   2   0   0   0   2   0   2   0   0   0   2   2   2   2   0   2   2   2   0   2   0   2   0   0   2   0   2   0   0   2   0   2   0   2   2   2   0   2   0   2   0   0   0   2   2   2   0   2   2   0   0   0   2   0   2   0   2   2   2   2   0   0   0   0   0   0   2   2   2   2   0   2
 MK-4-11                0   2   2   2   0   2   2   0   0   2   0   2   2   0   0   0   0   0   0   0   0   2   0   0   2   2   0   0   2   0   2   0   2   2   0   0   2   0   2   0   0   0   2   2   2   0   0   2   0   2   0   0   2   2   0   0   2   2   2   0   2   0   0   0   0   2   0   0   2   0   2   0   2   2   2   2   0   2   0   2   0   0   2   0   2   0   0   2   2   2   0   0   2   0   2   0   2   0   0   0   2   0   2   2   2   0   0   0   0   2   0   0   2   2   0   2   2   0   2   0   0   2   2   0   2   2   0   0   2   0   0   0   2   0   2   2   0   0   2   0   2   2   0   2   0   2   0   2   0   2   0   0   2   0   2   0   0   2   0   2   0   2   2   2   0   2   0   2   0   0   0   2   2   2   0   2   2   0   0   0   2   0   2   0   2   2   2   2   0   2   0   0   0   0   2   2   2   2   0   2
 MK-4-12                0   2   2   2   0   2   2   0   2   2   0   2   2   0   0   0   2   0   0   0   0   2   0   0   0   2   0   2   2   0   2   0   0   2   0   0   2   0   2   0   2   0   2   2   2   0   0   2   0   2   0   0   0   2   0   0   2   2   2   0   2   2   0   0   0   2   0   0   0   0   2   0   2   0   2   2   0   0   0   2   0   0   2   0   2   0   0   2   2   2   0   0   2   0   0   0   2   0   0   0   2   0   2   2   2   0   0   0   0   2   0   0   2   2   0   2   2   0   2   0   0   2   2   0   2   2   0   0   0   0   0   0   2   0   2   2   0   0   2   0   2   2   0   2   0   2   0   2   0   2   0   0   2   0   2   0   0   2   0   2   0   2   2   2   0   2   0   2   0   0   0   2   2   2   0   2   2   0   0   0   2   0   2   0   2   2   2   2   0   2   0   0   0   0   2   2   2   2   0   2
 MK-4-13                0   2   2   2   0   0   2   0   2   2   0   2   2   0   2   0   2   0   0   0   0   2   0   0   0   2   2   2   2   0   2   0   0   2   0   0   2   0   2   0   2   0   2   0   2   0   0   2   2   2   0   0   0   2   0   0   2   2   2   0   2   2   0   0   0   2   0   2   0   0   2   0   2   0   2   2   0   2   0   2   0   0   2   0   2   0   0   2   2   2   0   0   2   2   0   0   2   0   0   0   2   0   2   2   2   2   0   0   0   2   0   0   2   0   0   2   2   0   2   0   0   2   2   0   2   2   0   0   0   0   0   0   2   0   2   2   0   2   2   0   2   2   0   2   0   2   0   2   0   2   0   0   2   0   2   0   0   2   0   2   2   2   2   2   0   2   0   0   0   0   0   2   2   2   0   2   2   0   0   0   2   0   2   0   0   2   2   2   0   0   0   0   0   0   2   0   2   2   0   2
 MK-4-14                0   2   2   0   0   0   2   0   2   2   0   2   2   0   2   0   2   0   0   0   0   2   0   0   0   2   2   2   2   0   2   2   0   0   0   0   0   0   2   0   2   0   2   0   2   0   0   2   2   2   0   0   0   2   0   0   2   2   2   0   2   0   0   0   0   2   0   2   0   0   2   0   2   0   2   2   0   2   0   2   0   0   2   0   2   0   0   2   2   2   0   0   2   2   0   0   2   0   0   0   2   0   2   2   2   2   0   2   0   2   0   0   2   0   0   2   2   0   2   0   0   2   0   2   2   2   0   0   0   0   2   0   2   0   2   2   0   2   0   0   2   2   0   2   0   2   2   0   0   2   0   0   2   0   2   0   0   2   2   2   2   2   2   2   2   0   0   0   0   0   0   2   2   2   0   0   2   0   0   0   2   0   2   0   0   2   2   2   0   0   0   0   0   0   2   0   2   2   0   2
 MK-4-15                0   2   2   0   0   0   2   0   2   2   0   2   2   0   2   0   2   0   0   0   0   2   0   0   0   2   2   0   2   0   2   2   0   0   0   0   2   2   2   0   2   0   2   2   2   0   0   2   0   2   0   0   0   2   0   0   2   2   2   0   2   0   0   0   0   2   0   2   0   0   2   0   2   0   2   0   0   2   0   2   0   0   2   0   0   0   0   2   2   2   0   0   0   2   0   0   2   0   0   0   2   0   2   2   2   2   0   2   0   2   2   0   0   0   0   2   2   0   2   0   0   2   0   2   2   0   0   0   0   0   2   0   2   0   2   2   0   2   2   0   2   2   0   2   0   2   2   0   0   2   0   0   2   0   2   2   0   2   2   2   2   0   2   2   2   0   0   0   0   0   0   2   2   2   0   2   0   0   0   0   2   0   2   0   0   2   0   2   0   0   0   0   0   0   2   0   2   0   0   2
 MK-4-16                0   2   2   0   0   0   2   0   2   2   0   2   2   0   2   0   2   0   0   0   0   2   0   0   0   2   2   2   2   0   2   2   0   2   0   2   2   2   2   0   2   0   2   2   2   0   0   2   0   2   0   0   0   2   0   0   2   2   2   0   2   0   0   0   0   2   2   2   0   0   2   0   2   2   2   0   0   2   0   2   0   0   2   0   0   0   0   0   2   2   0   0   0   2   0   0   0   0   0   0   2   0   2   0   2   2   0   2   0   2   2   0   0   0   0   2   2   2   2   0   0   0   0   2   2   0   0   2   2   0   2   0   2   0   2   2   0   0   2   2   2   2   0   2   0   2   2   0   0   0   0   0   2   0   2   2   0   2   2   2   2   0   2   2   2   0   0   0   0   2   0   2   2   2   0   2   0   0   0   0   2   0   2   0   0   2   0   2   0   0   0   0   0   0   2   0   2   0   0   2
 MK-5-1                 2   2   0   0   2   0   0   0   0   2   0   2   2   0   0   2   0   2   0   2   0   2   0   2   0   2   0   2   0   2   2   2   2   2   2   0   2   0   0   2   0   2   2   0   0   2   0   2   0   2   2   0   2   0   2   2   0   2   0   0   0   0   0   0   2   2   2   0   2   2   2   0   0   0   2   2   2   0   2   2   2   0   0   2   2   0   0   2   0   2   2   2   0   0   0   0   0   0   2   2   2   2   0   0   2   0   0   2   2   0   0   0   2   0   0   0   0   2   0   0   0   0   0   0   0   2   2   0   2   0   2   2   0   2   0   0   2   2   0   2   2   2   0   0   2   0   0   2   0   0   2   2   2   2   0   2   0   0   0   2   0   2   0   2   0   2   2   0   2   0   2   0   2   0   0   0   2   0   0   2   0   0   2   0   0   0   2   0   2   2   0   2   2   0   0   0   0   0   2   2
 MK-5-2                 2   2   2   0   2   0   0   0   0   2   0   2   2   0   0   2   0   2   2   2   0   2   0   2   0   2   0   2   0   2   2   2   2   2   2   0   2   0   0   2   0   2   2   2   0   2   2   2   0   2   2   0   2   0   2   2   2   2   2   0   0   0   0   0   2   2   0   0   2   2   2   0   0   0   2   2   2   0   2   2   2   0   0   2   2   0   0   2   0   2   2   0   0   0   0   0   0   0   2   2   2   2   0   0   2   0   0   2   0   0   0   0   0   0   0   0   0   0   0   0   0   0   0   0   0   2   2   2   2   0   2   2   0   2   0   0   0   2   2   2   2   2   0   0   2   0   2   2   0   0   2   2   2   2   0   2   0   0   0   2   0   0   0   2   0   2   2   0   2   0   2   0   2   0   0   2   2   0   0   2   0   0   2   0   0   0   2   0   2   2   0   2   2   0   2   0   0   0   0   2
 MK-5-3                 2   2   2   0   0   2   0   0   0   2   2   2   2   2   0   2   0   0   2   2   0   2   0   2   0   2   0   2   0   2   2   2   0   2   2   0   2   0   0   2   0   0   0   2   0   2   0   2   2   2   2   0   2   0   0   2   2   2   0   2   0   2   0   2   2   2   0   0   2   2   2   0   0   0   0   2   2   0   2   2   2   0   0   2   2   0   0   2   0   2   2   0   0   0   0   2   0   0   2   0   2   2   0   0   2   0   0   2   0   0   0   0   0   0   0   0   0   0   0   0   0   0   2   2   0   2   2   2   2   0   0   2   2   2   2   0   0   2   2   0   2   2   0   0   2   0   2   2   0   0   2   2   2   2   2   2   0   0   0   2   0   0   0   2   0   2   2   2   0   0   2   0   2   0   0   2   2   0   0   2   0   0   2   2   0   0   2   0   0   2   0   2   2   0   0   0   0   0   0   2
 MK-5-4                 2   2   2   0   0   2   0   0   2   2   2   2   2   2   0   2   0   0   2   2   0   2   0   2   0   2   0   2   0   2   2   2   0   2   2   0   2   0   0   2   2   0   2   2   0   2   0   2   2   2   0   0   2   0   0   2   2   2   2   2   0   2   0   2   0   0   0   0   2   2   2   0   0   0   0   2   2   0   2   2   2   2   0   2   2   0   0   0   0   2   0   2   0   0   0   0   0   0   2   0   2   2   0   0   2   0   0   2   0   0   0   0   0   0   0   0   0   0   0   0   0   0   2   2   0   2   2   2   2   0   0   2   2   2   2   0   2   2   2   0   2   2   0   0   2   0   2   0   0   0   2   2   2   2   2   2   0   0   2   2   0   2   0   2   0   2   2   2   0   0   0   0   2   0   2   2   2   0   0   2   0   0   2   2   0   0   2   0   0   2   0   2   2   0   0   0   0   0   0   2
 MK-5-5                 2   2   2   0   0   2   0   0   2   2   2   2   2   2   0   2   0   0   2   2   0   2   0   2   0   2   0   0   0   0   2   2   0   0   2   0   2   0   0   2   2   2   2   2   0   2   2   2   2   2   0   0   2   0   0   2   2   2   2   2   0   2   0   2   0   2   0   0   0   2   2   0   0   0   0   0   2   0   2   2   0   2   2   2   2   0   0   2   0   2   0   2   0   0   0   0   2   0   2   0   2   0   2   0   0   0   0   2   0   0   0   0   0   0   0   0   0   0   0   0   0   0   2   0   0   2   2   2   2   0   2   2   2   2   2   0   2   2   2   0   2   2   0   2   2   0   2   0   0   0   2   2   2   2   2   2   2   2   2   2   0   2   0   2   0   2   2   2   0   0   0   0   2   0   2   0   2   0   0   2   0   0   2   2   0   0   0   0   0   2   0   2   2   0   0   0   0   0   0   2
 MK-5-6                 2   2   2   0   0   2   0   0   2   2   2   2   2   2   0   2   0   2   2   2   0   2   0   2   0   0   2   0   0   0   2   2   0   0   2   0   2   0   0   2   0   2   2   2   0   2   2   2   2   0   0   0   2   0   0   2   2   2   2   2   0   2   2   2   0   2   0   0   0   0   2   0   0   0   0   0   2   0   2   2   0   2   2   2   2   0   0   0   0   2   0   2   2   0   0   0   2   0   2   0   2   0   0   2   0   0   0   0   0   0   0   0   0   0   0   0   0   0   0   0   0   0   0   0   2   2   0   2   0   0   2   2   2   2   2   0   2   2   0   0   0   2   0   2   2   0   2   0   0   0   2   2   2   2   2   2   0   2   2   2   0   2   0   0   0   2   2   2   0   0   0   0   2   2   2   0   2   0   0   2   0   0   2   2   0   0   0   0   0   2   0   2   2   0   0   0   0   0   0   2
 MK-5-7                 2   2   2   0   0   2   0   0   2   0   2   2   2   2   0   2   0   2   2   2   0   2   0   2   0   0   2   0   0   2   2   2   0   0   2   0   2   0   0   2   2   2   2   2   0   2   2   2   2   0   0   0   2   0   0   2   2   2   2   2   0   2   0   2   2   2   2   0   0   2   2   0   0   0   0   0   2   0   0   2   0   2   2   2   2   0   2   0   0   2   0   2   2   0   2   0   2   0   2   0   2   0   0   2   0   0   0   0   0   2   0   0   0   0   2   0   0   0   0   0   0   0   0   0   2   2   0   0   0   0   2   2   2   2   2   0   2   2   0   0   0   2   0   2   2   0   2   0   0   0   2   2   2   2   2   2   0   2   2   2   0   2   0   0   0   2   2   2   0   0   0   0   2   2   2   0   2   0   0   2   2   0   2   2   2   0   0   0   0   2   0   2   2   0   0   2   0   0   0   2
 MK-5-8                 2   2   2   0   0   2   0   0   2   0   2   2   2   2   0   2   0   2   2   2   0   2   0   2   0   0   2   2   0   2   2   2   0   0   2   0   0   0   0   2   2   0   2   2   0   2   2   0   2   0   0   0   2   0   0   2   2   2   2   2   0   2   0   2   2   2   2   0   0   2   2   0   0   0   0   0   0   0   0   2   0   2   2   2   2   0   0   0   0   0   2   2   0   0   2   0   2   0   2   2   2   0   0   2   2   0   0   0   0   2   0   0   0   2   2   0   0   0   0   0   0   0   0   0   2   2   0   0   0   0   2   2   2   2   2   0   2   2   0   0   0   2   2   0   0   0   2   0   0   0   2   2   2   2   2   2   0   2   2   2   0   2   0   0   0   2   2   2   0   0   0   0   2   2   2   0   2   0   0   2   2   0   2   2   2   0   2   0   0   2   0   2   2   0   0   2   0   0   0   0
 MK-5-9                 2   2   0   0   0   2   0   0   2   2   2   0   2   2   0   0   0   2   2   2   0   2   0   2   0   0   2   2   2   2   2   2   0   0   2   0   0   0   0   2   2   0   2   2   0   2   2   0   0   0   0   0   2   0   0   2   2   2   2   2   0   2   2   2   2   0   2   0   0   2   2   0   0   2   0   0   0   0   0   2   2   2   2   2   0   0   0   0   2   0   2   2   0   0   2   2   2   0   2   2   2   0   0   2   2   0   0   0   0   2   0   0   0   2   2   0   0   0   0   0   0   0   0   0   2   0   0   0   0   2   2   2   2   2   2   0   2   2   0   0   0   2   2   0   0   0   2   2   0   0   2   2   2   2   2   2   0   2   2   2   0   2   0   2   2   2   2   2   0   0   2   0   2   0   2   2   2   0   2   0   2   2   2   0   2   0   2   0   0   2   0   2   2   2   0   2   0   0   0   0
 MK-5-10                2   2   0   0   0   2   2   0   0   2   2   0   2   2   0   0   0   2   2   2   0   2   0   2   0   2   2   2   2   2   2   0   0   0   2   0   0   0   0   2   0   0   2   2   0   2   2   0   0   0   0   0   2   2   0   2   2   2   2   2   0   2   2   2   2   0   2   0   0   2   2   0   0   2   0   0   0   0   0   0   2   2   2   2   0   0   0   0   2   0   2   2   0   0   2   0   0   0   0   0   2   0   0   2   2   0   0   0   0   0   0   2   2   2   2   0   0   2   0   0   0   0   0   0   2   0   0   0   0   2   2   2   2   2   2   0   2   2   0   0   0   2   2   0   0   0   2   2   0   0   2   2   0   2   2   2   0   2   2   2   0   2   0   2   2   2   2   2   0   0   2   0   2   2   2   2   2   0   2   0   2   2   2   0   2   0   0   0   0   2   0   2   2   2   0   2   2   0   0   0
 MK-5-11                2   2   0   0   0   2   2   0   0   2   2   0   0   0   0   0   0   2   2   0   0   0   0   2   0   2   2   2   2   2   2   0   2   0   2   0   0   0   0   2   0   0   2   2   0   2   2   0   0   0   0   0   2   2   0   2   2   2   2   2   0   2   2   2   2   0   2   0   0   2   0   0   0   2   0   0   0   2   0   0   0   0   2   2   0   0   0   0   2   0   2   2   2   0   2   0   0   0   0   0   2   0   2   2   2   0   0   0   0   0   0   2   0   2   2   0   0   2   0   0   0   0   0   0   2   2   0   0   0   2   2   2   2   0   2   0   2   2   0   0   0   2   2   0   0   0   2   2   2   0   2   2   0   2   2   2   0   2   2   2   0   2   0   2   2   0   2   2   2   0   2   0   2   0   2   2   2   0   2   0   2   2   2   0   2   0   0   2   0   2   0   2   2   2   0   2   2   0   0   0
 MK-5-12                2   2   0   0   2   2   2   0   0   2   2   0   0   0   2   0   0   2   2   0   0   0   0   2   0   2   2   2   2   2   2   2   2   0   2   0   0   0   0   2   0   0   2   2   0   0   2   0   0   0   0   2   2   2   0   2   2   2   2   2   0   2   2   2   2   0   2   0   0   2   0   0   2   2   0   0   0   2   0   0   2   0   2   2   2   0   0   0   2   0   2   2   2   0   2   0   0   0   0   0   2   0   2   2   2   2   2   0   0   0   0   2   0   2   0   0   0   2   0   0   0   0   0   0   2   2   0   0   0   2   2   2   0   0   2   0   2   2   0   0   0   2   2   0   0   0   2   2   2   0   2   2   0   2   0   2   0   2   2   2   0   2   0   2   2   2   2   2   2   0   0   0   2   0   0   0   2   0   0   0   2   2   2   0   2   0   2   2   0   2   0   2   2   2   0   2   2   0   0   0
 MK-5-13                2   0   0   2   2   2   2   2   0   2   2   0   0   0   2   2   0   2   2   0   2   0   0   2   2   2   2   2   0   2   2   0   2   0   2   0   2   0   0   2   2   0   2   2   0   0   2   0   0   0   0   2   2   2   2   2   2   2   2   2   0   2   2   2   2   0   2   0   0   2   0   0   2   2   2   0   2   2   0   0   2   0   0   2   2   2   0   0   2   0   2   2   2   0   2   0   2   0   0   0   0   0   2   2   2   2   2   0   0   0   0   2   0   2   0   0   0   2   0   0   0   0   0   0   2   2   0   0   0   2   2   2   0   0   2   0   2   2   0   0   0   2   2   0   0   2   2   0   2   0   2   2   0   2   0   2   0   0   2   2   0   2   2   2   2   2   2   2   2   0   0   0   2   0   0   0   2   0   0   0   2   2   2   0   2   0   2   2   0   2   0   2   0   2   0   2   0   0   0   2
 MK-5-14                2   0   0   2   0   2   0   2   0   2   2   0   0   0   2   2   0   2   2   0   2   0   0   2   2   2   2   2   0   2   2   0   2   0   2   0   2   0   0   2   2   0   2   0   0   0   2   0   0   0   0   0   2   2   2   2   2   2   2   2   0   2   0   2   2   0   2   0   0   0   0   0   2   2   2   0   2   2   0   0   2   0   2   2   2   2   0   0   2   0   2   2   2   0   2   0   2   0   0   0   0   0   2   2   2   2   0   0   0   0   0   2   0   2   0   0   0   2   0   0   0   0   0   0   2   2   0   0   0   2   2   2   0   0   2   0   2   2   0   0   0   2   2   0   0   2   2   0   2   0   0   2   0   2   0   2   0   0   2   2   0   2   2   2   2   0   2   2   0   0   0   0   2   0   0   0   2   0   0   0   2   0   2   0   2   0   2   2   0   2   0   2   0   2   0   2   0   0   0   2
 MK-5-15                2   0   0   2   0   2   0   2   2   2   2   0   0   0   2   2   0   2   0   0   2   0   0   2   2   2   2   2   0   2   2   0   2   0   2   0   2   0   0   2   2   0   2   0   0   0   2   2   0   0   0   0   2   2   2   0   2   2   2   2   2   2   0   0   2   2   2   0   0   0   0   0   2   2   2   0   2   2   2   0   2   0   2   2   2   0   0   0   2   0   2   2   2   0   2   0   2   0   0   0   0   0   2   2   2   2   0   0   0   0   0   2   0   2   2   0   0   2   0   0   0   0   0   0   2   2   2   0   0   2   2   2   0   0   2   0   2   2   0   0   0   2   2   0   0   2   2   0   2   0   0   2   0   2   0   2   0   0   2   2   0   2   0   2   2   0   2   2   0   0   0   0   2   0   0   2   2   0   0   2   2   0   2   2   2   0   2   2   0   2   0   2   0   2   0   2   2   0   0   2
 MK-5-16                2   0   0   2   2   2   0   2   2   2   2   0   0   0   2   2   0   2   0   0   2   2   0   2   2   0   2   2   0   2   2   0   2   0   0   0   2   0   0   2   2   0   2   0   0   0   2   2   0   0   0   0   2   2   2   0   2   2   2   2   2   2   0   2   0   2   2   0   0   2   0   0   0   2   2   0   0   2   2   0   2   0   2   2   2   0   0   0   2   0   2   2   2   2   2   0   2   0   0   0   0   0   2   0   2   2   0   0   2   0   0   2   0   2   2   0   0   2   0   0   0   0   2   0   2   2   2   0   0   2   2   2   0   0   2   0   2   2   0   0   0   2   2   0   0   2   2   0   2   0   0   2   0   2   0   2   0   0   2   2   0   2   0   2   2   0   2   2   0   0   2   0   2   0   0   2   2   0   0   2   2   0   2   2   2   0   2   2   0   2   0   2   0   2   0   2   2   2   0   2
 MK-6-1                 0   2   0   2   2   2   0   2   2   2   0   2   2   2   2   2   0   2   0   2   2   0   2   0   2   0   2   0   0   2   2   2   0   2   2   0   0   0   0   0   0   0   0   0   0   2   2   0   0   0   0   0   2   0   2   2   0   2   2   0   0   0   2   2   2   2   0   2   0   2   0   2   2   0   2   2   2   2   2   0   2   0   0   2   0   2   0   0   0   2   0   0   2   0   2   2   2   0   2   0   2   0   0   0   2   2   0   0   0   0   2   2   2   0   2   2   0   0   2   0   0   0   2   0   0   0   2   0   0   0   2   2   2   2   2   2   0   0   0   2   0   2   2   2   0   0   2   2   0   2   0   0   2   2   0   2   2   0   0   2   2   2   2   2   0   0   2   0   0   2   0   2   0   0   2   2   2   0   2   2   0   2   2   0   0   0   0   0   2   0   0   0   2   0   0   0   2   2   2   0
 MK-6-2                 0   2   0   2   2   2   0   2   2   2   0   2   2   2   2   2   0   2   0   2   2   0   2   2   2   0   0   0   0   2   2   2   0   2   2   0   0   0   0   0   0   0   0   2   0   2   0   0   0   2   0   0   2   0   2   0   0   0   0   0   0   0   2   2   2   2   0   2   0   2   0   2   2   0   2   0   2   2   2   0   2   0   0   2   0   2   0   0   0   2   0   0   2   0   2   2   2   0   2   0   2   0   0   0   2   2   2   2   0   0   2   2   2   0   2   2   0   0   2   0   2   2   2   0   0   0   2   0   0   0   2   2   2   2   0   2   0   0   0   0   0   0   2   2   0   0   2   2   0   2   0   0   2   2   0   2   0   0   0   2   2   2   2   2   0   0   2   0   0   2   0   2   0   0   2   2   2   0   2   2   0   2   2   0   0   0   0   0   2   0   0   0   2   0   0   0   0   2   2   0
 MK-6-3                 0   2   0   2   2   2   0   2   0   2   2   2   2   2   2   2   0   2   0   2   2   0   2   2   2   0   2   0   2   2   2   2   0   2   2   0   0   0   0   0   0   0   0   2   0   2   0   0   0   2   0   0   2   2   2   0   0   0   0   0   2   2   2   2   2   2   2   2   0   2   0   2   2   0   2   2   2   2   2   0   0   0   0   2   2   2   0   0   0   2   0   0   2   0   2   2   2   0   2   0   2   0   0   0   2   2   2   2   0   0   2   2   2   0   2   2   0   0   2   0   2   2   2   0   0   0   0   0   2   0   2   2   0   2   0   2   0   0   2   0   0   0   2   2   0   0   2   2   0   2   0   0   2   2   0   2   0   0   0   2   2   2   2   2   0   2   2   0   0   2   0   2   0   0   2   2   2   0   2   2   0   2   2   0   0   0   0   0   2   2   0   0   2   0   0   0   0   2   0   0
 MK-6-4                 0   2   0   2   2   2   0   2   0   2   2   2   2   0   2   2   0   2   0   2   2   0   2   2   2   0   2   0   2   2   2   2   0   2   0   0   0   0   0   0   0   0   0   2   0   2   0   0   0   2   0   0   2   2   2   2   0   0   0   2   2   2   2   2   2   0   2   2   0   2   2   2   2   0   0   2   2   2   2   0   0   0   0   2   2   2   0   0   0   2   0   0   2   0   2   2   0   0   2   0   2   0   0   0   2   2   2   2   0   0   0   2   2   0   2   2   0   0   2   2   2   0   2   0   0   0   0   0   2   0   2   2   0   2   0   2   0   2   2   0   2   0   2   2   0   0   2   2   0   2   0   0   2   2   0   2   2   0   0   2   2   2   2   2   0   2   2   0   0   2   0   2   0   0   2   2   2   0   2   2   0   2   2   0   0   0   0   0   2   2   0   0   2   0   0   0   0   2   0   0
 MK-6-5                 0   2   0   2   2   0   0   2   2   2   2   2   2   0   2   2   0   2   0   2   2   0   2   2   2   0   2   0   2   0   2   2   0   2   0   0   0   0   0   0   2   0   0   2   0   2   0   0   0   2   0   0   2   2   0   2   0   0   0   0   2   2   2   2   2   0   2   2   0   2   2   2   0   0   0   2   2   2   2   0   0   0   0   2   2   2   0   2   0   2   0   2   2   0   2   2   0   0   2   0   0   0   0   0   2   2   2   2   0   2   0   2   2   0   2   2   0   0   2   2   0   0   2   0   0   0   2   0   2   0   2   2   0   2   0   2   0   2   2   0   2   0   2   2   0   0   2   2   0   2   0   0   2   2   0   0   2   0   0   2   2   0   2   2   0   0   2   0   0   2   2   2   0   0   2   2   2   0   2   2   0   0   2   0   0   0   0   0   0   2   0   0   2   0   0   0   0   2   2   2
 MK-6-6                 0   2   0   2   2   0   0   2   2   0   2   2   2   0   2   2   2   0   0   2   2   2   2   2   2   0   2   2   2   0   2   2   0   2   0   0   2   2   0   0   2   0   0   2   0   2   0   0   0   2   0   0   2   2   0   2   0   0   0   2   2   2   2   2   2   0   2   2   0   2   2   2   0   0   0   2   2   2   2   0   0   0   0   2   2   2   2   2   0   2   0   2   2   0   2   2   2   2   2   0   0   0   0   0   2   2   2   2   2   2   0   2   2   0   2   2   0   0   2   2   0   0   0   0   0   0   2   0   2   2   2   2   0   2   0   2   0   2   2   0   2   0   2   2   2   0   2   2   0   2   0   0   2   2   0   0   2   0   0   2   2   0   2   2   2   0   2   0   0   2   2   2   0   0   2   2   2   0   2   2   0   0   2   0   0   0   0   0   0   2   0   0   2   0   0   0   0   2   2   0
 MK-6-7                 0   2   0   0   2   0   0   2   2   0   2   2   2   0   2   2   2   0   0   2   2   2   2   2   2   0   2   2   2   0   2   2   0   0   0   0   2   2   0   2   2   0   0   2   0   2   0   0   0   2   0   0   2   2   2   2   0   0   0   2   0   2   2   2   2   0   2   2   0   2   2   2   0   0   0   2   2   2   2   0   0   0   0   2   2   2   2   0   0   2   0   2   2   0   2   2   2   2   2   2   0   0   0   0   2   2   2   2   2   2   0   2   2   0   2   2   0   2   2   2   2   2   2   0   0   2   2   0   2   2   0   2   0   2   0   2   0   2   2   0   2   0   2   2   2   0   2   2   0   2   0   0   2   2   0   0   0   0   0   2   2   0   0   2   2   0   2   0   0   2   0   2   0   0   2   2   2   0   2   2   0   0   2   0   0   0   0   0   0   2   0   0   2   0   0   0   0   2   2   0
 MK-6-8                 0   2   0   0   2   0   0   2   2   0   2   2   2   0   2   2   2   0   0   2   2   2   2   2   2   0   2   2   2   0   2   2   0   0   0   0   2   2   0   2   2   0   0   2   0   2   0   0   2   0   0   0   2   2   2   2   0   0   0   0   0   2   2   2   2   2   2   2   0   2   2   2   0   0   0   2   2   0   2   0   0   0   0   2   2   2   0   0   0   2   0   2   2   0   2   2   2   2   2   2   0   0   0   0   2   2   2   2   2   2   0   2   2   0   0   2   0   2   2   2   0   2   2   0   0   2   2   0   2   2   0   2   0   2   0   2   2   2   2   0   2   0   2   0   2   0   2   2   0   2   2   0   2   2   0   0   0   0   0   2   2   2   0   2   2   0   2   0   0   2   0   2   0   0   2   2   2   0   2   2   0   2   2   0   0   0   0   0   0   2   0   0   2   0   0   2   0   2   2   2
 MK-6-9                 0   2   0   0   2   0   0   2   0   0   2   2   2   0   2   2   2   0   0   2   2   2   2   2   2   0   2   2   2   0   2   2   0   2   0   0   2   2   0   2   2   2   0   2   2   2   0   0   2   0   0   0   2   2   2   2   0   0   0   0   0   2   0   2   2   2   2   0   0   2   2   2   0   0   0   2   2   0   2   0   0   0   0   2   2   2   2   0   0   2   0   2   2   0   2   2   2   2   2   2   0   0   0   0   2   2   2   2   2   2   0   0   2   0   0   2   2   2   0   2   2   0   0   0   0   2   2   0   0   2   0   2   0   0   0   2   2   2   2   0   2   0   2   0   2   0   2   2   0   2   0   0   2   2   2   0   0   0   0   2   2   2   0   2   2   0   2   0   0   2   0   0   0   0   2   2   2   2   2   2   0   2   2   0   0   0   0   0   0   2   0   0   2   0   0   2   0   2   2   0
 MK-6-10                0   2   0   0   2   0   0   2   0   0   0   2   2   0   2   2   2   0   0   2   2   2   2   2   2   0   2   2   2   0   2   2   0   2   0   2   2   2   0   2   2   2   0   2   2   2   0   0   2   0   0   0   2   2   2   2   0   0   0   0   0   0   0   2   2   2   2   0   0   2   2   2   0   0   0   2   2   0   2   0   0   0   0   2   2   2   2   2   0   2   0   2   2   0   2   2   2   2   2   2   0   0   0   0   0   2   2   2   2   2   0   0   0   0   0   2   2   2   0   2   2   0   2   0   0   2   2   2   0   2   0   2   0   0   0   2   2   2   2   0   2   0   2   0   2   0   0   0   0   2   0   0   2   2   2   0   0   0   0   0   2   2   0   2   2   0   2   0   0   2   2   0   0   0   2   2   2   2   2   2   0   0   2   0   0   2   0   0   2   0   0   0   2   0   0   2   0   2   2   0
 MK-6-11                0   0   0   0   0   0   0   2   0   2   0   2   2   0   2   2   2   0   0   2   2   2   2   2   2   0   2   0   2   0   2   2   0   2   0   2   2   2   0   0   2   2   0   2   2   2   0   0   2   0   0   0   2   2   2   2   0   0   0   0   0   0   0   2   2   2   2   0   0   2   2   2   2   0   0   2   2   0   2   0   0   0   0   2   2   2   2   2   0   2   0   2   2   0   2   2   2   2   2   2   0   0   0   0   0   2   2   2   2   2   0   0   0   0   0   2   2   2   0   2   2   0   2   0   0   2   2   2   0   2   2   2   0   2   0   2   0   2   2   0   2   0   2   0   2   0   0   0   2   2   0   0   2   2   2   0   0   0   0   2   2   2   0   2   2   0   2   0   0   2   0   0   0   0   2   2   0   2   2   2   0   0   2   0   0   2   0   0   2   0   0   0   0   0   0   2   0   2   2   0
 MK-6-12                0   2   0   2   0   0   0   2   0   2   0   2   2   0   2   2   2   0   0   2   2   2   2   2   2   0   2   0   2   0   2   2   0   2   0   2   2   2   0   2   0   2   0   2   2   2   2   0   2   0   0   0   2   2   2   2   0   0   0   2   0   0   0   2   2   2   0   0   0   2   2   2   2   0   0   2   2   0   2   0   0   0   0   2   2   2   2   2   0   0   0   2   2   0   2   2   2   0   2   2   0   0   0   0   0   2   2   2   2   2   0   0   0   0   0   2   2   2   0   2   2   2   2   0   0   2   2   2   0   2   2   2   2   0   0   2   0   2   2   0   2   0   2   0   2   0   0   0   2   2   0   2   2   2   2   0   0   0   0   2   2   2   0   0   2   0   2   0   0   2   0   0   0   0   2   2   0   2   2   2   0   0   2   0   0   2   0   0   2   0   0   0   0   0   0   2   0   0   2   0
 MK-6-13                0   2   0   0   0   0   0   0   0   0   0   2   2   0   2   2   2   0   0   2   2   2   2   2   2   0   2   2   2   0   2   2   2   2   0   2   0   0   0   2   0   2   0   2   2   2   2   0   2   0   0   0   2   2   2   2   0   0   0   2   0   0   0   2   2   2   0   0   0   2   2   2   2   0   0   2   0   0   2   0   0   0   0   2   2   2   2   2   0   0   0   0   2   0   2   2   2   2   2   2   2   0   0   0   0   2   2   2   2   0   0   0   0   0   0   2   0   2   0   2   2   0   2   0   0   2   2   2   2   2   2   2   2   0   0   2   2   2   2   2   2   0   2   0   2   0   0   0   2   2   0   2   2   2   0   0   0   2   0   2   2   2   0   0   0   0   2   0   0   0   2   0   0   2   2   2   2   2   2   2   0   0   2   0   0   2   0   2   2   0   0   0   0   0   0   2   0   0   2   0
 MK-6-14                0   2   0   0   0   0   0   0   0   0   0   2   2   0   2   2   2   0   0   2   2   2   2   2   2   0   2   2   2   0   2   2   2   2   0   2   0   0   0   2   2   2   0   2   2   2   2   0   2   2   0   0   2   0   2   2   0   0   0   2   0   0   0   2   2   2   2   0   0   2   0   2   2   0   0   2   0   0   2   0   2   0   0   2   2   0   2   0   0   0   0   0   0   0   2   2   2   2   2   2   2   0   2   2   0   2   2   0   2   0   0   0   0   0   0   2   0   2   0   2   2   0   2   0   0   2   2   2   2   2   2   2   2   2   0   0   2   2   2   2   2   0   0   0   2   0   0   2   2   2   0   2   2   2   2   0   0   0   0   2   2   2   0   0   0   0   2   0   0   2   2   2   0   2   2   2   2   2   2   2   0   0   2   0   0   2   0   2   2   0   0   0   0   0   0   2   0   2   2   0
 MK-6-15                0   2   0   0   0   0   0   0   2   0   0   2   2   0   2   2   2   0   0   2   2   2   2   2   2   0   2   0   0   0   2   0   0   2   0   2   0   0   0   2   2   2   0   2   2   2   2   0   2   0   0   0   2   0   2   2   0   0   0   2   0   0   0   0   2   2   2   0   0   2   0   0   2   0   0   2   0   0   2   0   2   0   0   2   2   0   0   0   0   0   0   0   0   0   2   2   2   2   2   2   2   0   2   0   0   2   2   2   2   0   0   0   0   0   0   2   0   0   0   2   2   0   0   0   0   2   2   2   2   2   0   0   2   0   0   0   2   2   2   2   2   2   0   0   2   0   0   2   2   2   0   2   2   2   2   0   0   0   0   2   2   2   0   0   0   0   2   0   0   2   2   2   0   2   2   2   2   2   2   2   0   0   2   2   0   2   0   2   2   0   0   0   0   0   0   2   0   2   2   2
 MK-6-16                0   2   0   0   0   0   0   0   2   0   0   2   2   0   2   2   0   0   0   2   2   2   2   2   2   0   2   2   0   2   2   0   0   2   0   2   0   0   0   0   2   2   2   2   2   2   0   2   2   0   0   0   2   0   2   2   0   0   0   2   0   0   0   0   2   2   0   0   0   2   0   0   2   2   0   2   0   0   2   0   2   0   0   2   2   0   0   2   0   0   0   0   0   2   2   2   2   0   2   2   2   0   2   0   0   2   2   2   2   0   0   0   0   0   0   2   0   0   0   2   2   0   0   0   2   2   2   0   2   2   0   0   2   2   0   0   2   2   2   2   2   2   0   0   0   0   2   2   2   2   0   2   2   2   2   0   0   2   0   2   2   2   0   0   0   0   2   0   2   0   0   2   0   2   0   2   2   0   2   2   0   0   2   0   2   2   0   2   2   0   0   2   0   0   0   2   0   2   2   0
 
!****************************************** Phenotypic Data **********************************************************
!-100.0 is resevred for missing phenotype
SimulatedTrait1        16.5864   15.2101   14.4604   15.7524   14.1014   15.7824   15.5785   14.4945   13.3419   16.0454   16.7805   15.8663   14.8791   16.2923   13.4944   16.0858   15.6304   13.9490   13.7375   14.9707   15.5772   14.7916   14.2771   14.4156   15.0834   15.7413   15.7356   15.0904   14.9210   13.2076   14.3730   15.9612   13.5604   15.0366   14.4840   13.9785   15.4436   14.2058   14.5300   15.4195   14.7202   15.8095   14.1801   15.0841   15.2473   14.3095   13.4011   14.1194   15.9039   13.7391   15.5386   15.7037   16.7480   15.6219   14.5584   14.4208   14.9678   16.8060   16.2396   14.7039   16.2897   14.8662   13.6102   13.6592   13.9128   14.1794   15.5459   16.1582   16.3974   15.1283   13.1151   14.6714   16.0222   14.8719   15.6843   13.8845   14.8404   13.6750   16.2435   16.5962   14.4785   15.1457   15.1866   15.8613   15.9636   13.2853   15.8124   15.7483   16.5038   16.0599   16.1110   13.5068   15.0073   15.7428   13.7665   14.8221   16.1463   14.3769   13.7538   16.2082   15.6831   16.1399   14.4105   15.2734   15.0276   14.4280   13.6000   13.9214   15.7892   16.2255   13.9488   14.7501   13.9245   16.1465   15.9818   13.9874   13.5393   15.9609   15.4116   14.0232   13.9154   13.9341   16.3699   15.8323   16.7181   15.2194   15.5858   15.5253   14.4056   13.8437   15.6075   14.2222   14.4901   13.8232   14.3801   14.3036   14.3928   15.6904   15.9233   15.6715   14.1149   16.6559   15.0588   14.1904   15.0725   14.0020   14.0946   13.8249   15.7980   13.7946   15.5801   15.1144   16.3764   14.0241   14.0497   13.8642   14.5824   13.7722   13.1094   13.7114   14.8326   14.9501   14.6567   13.5559   15.3611   15.0741   16.4916   13.4304   13.2790   14.1487   13.9909   15.8883   14.1715   16.0851   15.8227   16.5130   15.8458   14.2302   16.6563   15.8172   14.1890   14.7779   13.9191   14.0173   13.5822   15.8255   15.6199   14.0933   15.9043   16.2926   15.9950   14.2445   15.9672   13.4306   14.3624   15.5084   14.5527   15.7056   16.3656   15.7671
SimulatedTrait2         9.3496    8.7213   10.3658    9.7350   10.1909   10.4354    9.8723   10.8849   10.3228    9.6182    9.4349    9.9803    9.4591    9.5108   10.9103    9.7237    9.4807   10.4399   10.7344   10.3861    9.7381   10.7352   10.7398   10.4323    9.2824    9.5733    9.0326   10.4814   10.7488   10.3102   10.4669    9.2839   10.3169   10.5908   10.5438   10.9863    9.4762   10.4639   10.1626    9.5807   10.4805    9.5570   10.0949   10.5605    9.2071    9.7209   10.4345   10.1459    9.3699   10.2981    9.7459    9.2779    9.1036    9.6289   10.5790   10.9106   10.1751    9.1686    9.7370   10.4421    9.6958   10.7691   10.5387   10.4021   10.7014   10.7743    9.4529    8.9884    9.7139   10.7524   10.4898   10.5295    9.2322    9.6931    9.4475   10.5161    9.8761   10.5622    9.5289    9.5579   10.5113    9.5773    9.1291    9.4544    9.3514   10.1099    9.7415    9.5605    9.7652    9.6612    9.5882   10.7866   10.4616    9.7365   10.8277   10.5309    9.6663   10.5252   10.6167    9.5114    9.7203    9.1326   10.6811    9.3100   10.6760   10.1887   10.4358   10.4245    9.3902    9.4241   10.9495    9.3638   10.5675    9.4515    9.1310   10.2947   10.2895    9.5088   10.7319   10.0967   10.6409   10.7389    9.1157    9.7785    9.3338    9.4251    9.4959    9.7535   10.4024   10.3198    9.4534   10.6789   10.3923   10.3566   10.5165   10.1875   10.1536    9.4388    9.7240    9.8235   10.7606    9.3939   10.5074   10.6829    9.4295   10.5254   10.6185   10.3126    9.5081   10.5475    9.3053   10.0799    9.4740   10.2722   10.6486   10.8849   10.2479   10.2448   10.7808   10.6340    9.8161   10.7837   10.4118   10.5071    9.1390    9.2981    8.9781   10.6596   11.0634   10.5801   10.8909    9.3738   10.5817    9.3518    9.6096    8.9687    9.4054   10.1115    9.2305    9.9530   10.8297   10.3716   10.6578   10.1722   10.2233    9.5607    9.3466   10.7393    9.6666    9.5624    9.9856   10.7726    9.3730   10.4648   10.2598    9.1423   10.2344    9.7757    9.3757   10.1413
 
