# Supplementary material for: Inclusive Composite Interval Mapping of QTL by Environment Interactions in Biparental Populations
Source: PLoS One. 2015 Jul 10;10(7):e0132414. doi: 10.1371/journal.pone.0132414 (PMC4498613; doi:10.1371/journal.pone.0132414)
Supplement: S6 File — (ZIP) [file pone.0132414.s006.zip › H=0.8/L1/run_00035.met]

!**********************Note: lines staring with "!" are remarks and will be ignored in the program********************
!*********************************General Information**********************************
!Assuming F1 = P1 x P2, populations available in QTL IciMapping are: 
!  1, P1BC1F1 = P1 x F1, the first backcrossing where P1 is used as the recurrent parent;
!  2, P2BC1F1 = P2 x F1, the first backcrossing where P2 is used as the recurrent parent;
!  3, F1DH, F1-derived doubled haploids; 
!  4, RIL or F1RIL, recombination inbred lines through the repeated selfing of F1;
!  5, P1BC1RIL, recombination inbred lines through the repeated selfing of P1BC1F1;
!  6, P2BC1RIL, recombination inbred lines through the repeated selfing of P2BC1F1;
!  7, F2, the selfing generation of F1;
!  8, F3, the selfing generation of F2;
!  9, P1BC2F1, the second backcrossing where P1 is used as the recurrent parent; 
! 10, P2BC2F1, the second backcrossing where P2 is used as the recurrent parent;
! 11, P1BC2RIL, recombination inred lines through the repeated selfing of P1BC2F1; 
! 12, P2BC2RIL, recombination inred lines through the repeated selfing of P2BC2F1; 
! 13, P1BC1F2, the selfing generation of P1BC1F1; 
! 14, P2BC1F2, the selfing generation of P2BC1F1; 
! 15, P1BC2F2, the selfing generation of P1BC2F1; 
! 16, P2BC2F2, the selfing generation of P2BC2F1; 
! 17, P1BC1DH, P1BC1F1-derived doubled haploids; 
! 18, P2BC1DH, P2BC1F1-derived doubled haploids; 
! 19, P1BC2DH, P1BC2F1-derived doubled haploids; 
! 20, P2BC2DH, P2BC2F1-derived doubled haploids; 
   3      !Mapping Population (see remarks above)
   2      !Mapping Function (1 for Kosambi; 2 for Haldane; 3 for Morgan)
   2      !Marker Space Type (1 for intervals; 2 for positions)
   1      !Marker Space Unit(1 for centiMorgans; 2 for Morgan)
   6      !Number of Chromosomes (or Linkage Groups)
 200      !Size of the mapping population
   2      !Number of environments
 
!***************************************** Chromosomes and Linkage Maps **********************************************
!Chromosome                 NumMarkers
-CH1                        16
-CH2                        16
-CH3                        16
-CH4                        16
-CH5                        16
-CH6                        16
!Linkage map (Marker name followed by position or the interval length)
 MK-1-1                1     0.000
 MK-1-2                1    10.000
 MK-1-3                1    20.000
 MK-1-4                1    30.000
 MK-1-5                1    40.000
 MK-1-6                1    50.000
 MK-1-7                1    60.000
 MK-1-8                1    70.000
 MK-1-9                1    80.000
 MK-1-10               1    90.000
 MK-1-11               1   100.000
 MK-1-12               1   110.000
 MK-1-13               1   120.000
 MK-1-14               1   130.000
 MK-1-15               1   140.000
 MK-1-16               1   150.000
 MK-2-1                2     0.000
 MK-2-2                2    10.000
 MK-2-3                2    20.000
 MK-2-4                2    30.000
 MK-2-5                2    40.000
 MK-2-6                2    50.000
 MK-2-7                2    60.000
 MK-2-8                2    70.000
 MK-2-9                2    80.000
 MK-2-10               2    90.000
 MK-2-11               2   100.000
 MK-2-12               2   110.000
 MK-2-13               2   120.000
 MK-2-14               2   130.000
 MK-2-15               2   140.000
 MK-2-16               2   150.000
 MK-3-1                3     0.000
 MK-3-2                3    10.000
 MK-3-3                3    20.000
 MK-3-4                3    30.000
 MK-3-5                3    40.000
 MK-3-6                3    50.000
 MK-3-7                3    60.000
 MK-3-8                3    70.000
 MK-3-9                3    80.000
 MK-3-10               3    90.000
 MK-3-11               3   100.000
 MK-3-12               3   110.000
 MK-3-13               3   120.000
 MK-3-14               3   130.000
 MK-3-15               3   140.000
 MK-3-16               3   150.000
 MK-4-1                4     0.000
 MK-4-2                4    10.000
 MK-4-3                4    20.000
 MK-4-4                4    30.000
 MK-4-5                4    40.000
 MK-4-6                4    50.000
 MK-4-7                4    60.000
 MK-4-8                4    70.000
 MK-4-9                4    80.000
 MK-4-10               4    90.000
 MK-4-11               4   100.000
 MK-4-12               4   110.000
 MK-4-13               4   120.000
 MK-4-14               4   130.000
 MK-4-15               4   140.000
 MK-4-16               4   150.000
 MK-5-1                5     0.000
 MK-5-2                5    10.000
 MK-5-3                5    20.000
 MK-5-4                5    30.000
 MK-5-5                5    40.000
 MK-5-6                5    50.000
 MK-5-7                5    60.000
 MK-5-8                5    70.000
 MK-5-9                5    80.000
 MK-5-10               5    90.000
 MK-5-11               5   100.000
 MK-5-12               5   110.000
 MK-5-13               5   120.000
 MK-5-14               5   130.000
 MK-5-15               5   140.000
 MK-5-16               5   150.000
 MK-6-1                6     0.000
 MK-6-2                6    10.000
 MK-6-3                6    20.000
 MK-6-4                6    30.000
 MK-6-5                6    40.000
 MK-6-6                6    50.000
 MK-6-7                6    60.000
 MK-6-8                6    70.000
 MK-6-9                6    80.000
 MK-6-10               6    90.000
 MK-6-11               6   100.000
 MK-6-12               6   110.000
 MK-6-13               6   120.000
 MK-6-14               6   130.000
 MK-6-15               6   140.000
 MK-6-16               6   150.000
!*********************************** Marker Types ********************************************************************
!Co-dominant marker: When heterozygote F1 is present, P1 is coded as 2, F1 is coded as 1, and P2 is coded as 0; Otherwise, P1 is coded as 2, and P2 is coded as 0. 
!Dominant marker: When heterozygote F1 is present, P1 and F1 are coded as 12, and P2 is coded as 0; Otherwise, P1 is coded as 2, and P2 is coded as 0.  
!Recessive markers: When heterozygote F1 is present, P1 is coded as 2, and F1 and P2 are coded as 10; Otherwise, P1 is coded as 2, and P2 is coded as 0. 
!Missing marker is coded as -1. 
 MK-1-1                 2   0   2   2   0   2   2   2   2   2   0   0   0   0   0   0   2   0   0   0   0   0   0   2   2   0   2   0   0   2   0   2   2   0   0   0   0   2   2   2   0   0   2   0   2   0   2   0   2   2   0   2   2   0   2   2   2   0   2   0   0   2   2   0   2   2   0   2   0   2   0   2   2   0   0   2   0   2   0   0   2   2   0   2   0   0   2   2   0   2   0   0   2   0   0   0   0   0   2   0   0   0   0   2   2   2   0   0   2   0   0   2   0   0   0   2   2   2   2   2   2   2   0   0   2   2   0   2   2   0   0   2   2   0   2   0   2   0   2   2   2   2   2   2   0   0   2   2   2   0   2   2   2   2   0   2   2   2   0   0   2   2   2   0   2   2   2   2   0   2   0   2   0   0   2   0   2   2   0   2   2   0   0   0   2   0   2   0   2   0   2   2   0   0   0   0   0   2   2   2
 MK-1-2                 2   0   2   2   0   2   2   2   2   2   0   0   0   0   0   0   2   0   0   0   0   0   2   2   2   2   2   0   0   2   0   2   2   0   0   2   0   2   2   2   0   0   2   0   2   0   2   0   2   2   0   2   2   0   2   2   2   0   2   0   0   2   2   0   2   2   0   2   0   2   0   2   2   0   0   2   0   2   0   2   0   2   0   2   0   0   2   2   2   2   0   0   2   0   2   0   0   0   2   0   2   0   0   2   2   2   0   0   2   0   0   0   2   0   2   2   2   2   2   2   2   2   2   0   2   2   0   2   2   0   0   2   2   0   2   0   2   0   2   2   2   2   0   2   0   0   2   2   2   0   2   2   0   2   0   2   2   2   0   0   0   2   2   0   2   2   2   2   0   2   0   2   0   0   2   0   2   2   0   2   2   0   2   0   2   0   2   0   0   0   2   2   0   0   0   0   0   2   2   0
 MK-1-3                 2   0   2   2   0   2   2   0   2   0   0   0   0   0   0   0   2   2   0   0   0   0   2   2   2   2   2   0   0   2   0   2   0   0   0   2   0   2   2   2   0   0   2   0   2   2   2   0   2   0   0   2   2   0   2   2   2   0   2   0   0   2   2   0   2   2   0   2   0   2   0   2   2   0   0   2   0   2   0   2   0   2   0   2   0   0   2   2   2   2   0   2   2   0   2   0   0   0   2   0   2   0   0   2   2   2   0   0   2   0   0   0   2   0   2   2   2   2   2   2   2   2   2   0   2   2   0   2   2   0   2   2   2   0   2   0   2   0   2   2   2   2   0   2   2   0   2   2   2   0   2   2   0   2   0   0   2   2   0   2   0   2   2   0   2   2   2   2   0   2   0   2   0   0   2   0   2   2   0   0   2   0   2   0   2   2   2   2   0   0   2   2   0   0   0   0   0   0   2   0
 MK-1-4                 2   0   2   2   0   2   0   2   2   0   0   0   0   0   0   0   2   2   0   0   0   0   2   2   2   2   2   0   2   2   0   2   0   0   0   2   0   2   0   2   0   0   2   0   2   2   2   0   2   0   0   2   2   0   2   2   2   0   2   0   0   2   2   0   0   2   0   0   0   2   0   2   2   0   0   2   0   0   0   2   0   2   0   2   0   2   2   2   2   2   0   2   2   0   2   0   0   2   2   0   2   0   0   2   2   2   0   0   2   0   0   0   2   0   2   2   2   2   2   0   0   0   2   0   2   2   0   2   2   0   2   2   2   0   0   0   2   0   2   2   0   0   0   2   0   0   0   2   2   0   2   2   0   2   0   0   2   2   0   0   0   2   0   0   2   2   2   2   0   2   0   2   0   0   2   2   2   2   0   0   2   0   2   0   2   2   2   2   0   0   2   2   0   0   0   0   0   0   2   0
 MK-1-5                 2   0   2   2   0   2   0   2   0   0   0   0   0   0   0   0   2   0   0   0   0   0   0   2   2   2   2   0   2   2   2   0   2   2   0   0   0   2   0   2   0   0   2   0   2   2   2   0   2   0   0   2   2   0   2   2   2   2   2   0   0   2   2   0   0   2   0   0   0   0   0   2   2   0   0   0   0   0   0   2   0   0   0   2   0   2   2   2   0   2   0   2   2   0   2   0   0   2   2   0   2   0   0   2   0   2   0   0   2   0   0   0   2   0   2   2   2   2   2   0   0   0   0   0   2   2   0   2   2   0   2   2   2   0   0   0   2   0   2   2   0   0   0   2   0   0   0   0   0   0   2   2   0   0   0   0   2   2   0   0   0   0   0   0   2   2   0   2   0   2   0   2   0   2   2   0   0   2   0   0   2   0   2   0   2   2   2   2   0   0   0   2   2   0   0   0   0   2   2   0
 MK-1-6                 0   0   2   2   0   2   0   2   0   2   0   0   0   0   0   2   2   0   0   0   0   0   0   0   2   2   2   2   2   0   2   0   2   2   0   0   0   2   0   2   0   0   2   0   2   0   2   2   2   0   0   2   2   0   2   2   2   2   0   0   0   0   2   0   0   2   0   0   0   2   0   2   2   0   0   0   0   0   0   2   0   0   0   2   0   2   2   2   0   2   0   2   2   0   2   0   0   2   2   2   2   0   0   0   0   2   0   0   0   0   0   0   2   0   2   2   2   2   2   0   0   0   0   0   2   2   0   2   2   2   2   2   2   0   0   2   2   0   2   2   2   0   0   2   0   0   0   0   2   0   2   2   0   0   0   0   2   2   0   0   2   0   0   0   2   2   0   2   0   2   0   2   0   2   2   0   0   2   0   0   2   0   2   0   2   2   2   0   0   0   0   2   2   0   0   0   0   2   2   0
 MK-1-7                 0   0   2   2   2   2   0   2   0   2   0   0   0   0   0   0   2   0   0   0   0   0   0   0   2   2   2   2   2   2   2   0   0   2   0   0   2   2   0   2   0   0   2   0   2   0   2   2   2   0   0   2   2   2   2   2   2   2   0   0   2   0   2   0   0   2   0   0   0   2   2   2   2   0   0   0   0   0   0   2   0   0   0   0   0   2   0   2   0   2   0   2   2   0   2   0   0   0   2   0   2   0   0   0   0   2   0   0   0   0   0   0   2   0   0   2   2   2   2   0   2   0   2   0   2   2   0   2   2   2   2   2   2   0   0   2   2   0   2   2   0   0   0   2   0   0   0   0   2   0   2   0   0   0   0   0   2   2   0   0   2   2   0   0   2   2   0   0   0   2   0   0   0   2   2   0   0   2   2   0   2   0   2   0   2   0   2   0   0   0   0   2   2   0   0   0   0   2   2   2
 MK-1-8                 0   0   2   2   0   2   0   2   0   2   0   0   0   0   0   0   2   0   0   0   2   0   0   2   2   2   2   0   2   2   2   0   0   2   0   0   2   2   0   2   0   2   2   0   2   0   2   2   0   0   0   2   2   2   2   0   2   2   0   0   2   0   2   0   0   2   2   0   2   2   2   2   2   0   0   0   0   0   0   2   2   2   0   0   0   0   2   2   0   2   2   2   2   0   2   0   0   0   2   0   2   0   0   0   0   2   0   0   0   0   2   0   2   0   0   2   2   2   2   0   0   0   2   2   2   2   0   2   2   2   2   2   2   0   0   2   2   0   2   2   0   0   0   2   0   2   0   0   2   0   2   0   0   0   0   0   0   2   0   0   2   2   0   0   2   2   0   0   0   2   0   0   0   2   2   0   0   2   0   0   2   0   2   0   2   0   2   0   0   0   0   2   2   0   0   0   0   2   2   2
 MK-1-9                 0   0   0   2   0   2   0   2   0   2   0   0   0   0   0   0   2   0   0   0   2   0   2   2   2   2   2   0   2   2   2   0   0   2   0   0   2   2   0   2   2   2   2   0   2   0   2   2   0   0   0   2   2   2   2   0   2   2   0   0   2   0   2   0   0   2   0   0   2   2   2   2   2   0   0   0   0   0   0   2   2   2   0   0   0   0   2   2   2   2   0   2   2   0   0   0   0   0   2   0   0   0   0   2   0   2   0   0   2   0   2   0   2   2   0   2   2   2   0   0   0   0   2   2   2   2   0   2   2   2   2   2   2   0   0   2   2   0   2   0   0   0   0   2   0   2   0   0   2   0   2   0   0   0   0   0   0   0   2   0   2   2   0   0   2   0   0   0   2   2   0   2   0   0   0   0   0   0   0   0   2   0   2   2   2   0   2   0   0   0   0   2   2   0   0   0   0   2   2   2
 MK-1-10                0   0   0   2   0   2   0   2   0   0   2   0   0   0   0   0   2   0   2   0   2   0   2   2   2   2   2   2   2   2   2   0   0   0   0   2   2   2   0   2   2   2   2   0   2   0   2   2   0   2   0   2   2   2   2   0   2   2   0   0   0   0   2   0   0   2   0   0   2   2   2   0   2   0   0   0   0   0   0   2   2   2   0   0   0   0   2   2   2   2   0   2   2   0   0   0   0   0   2   0   0   0   0   0   0   0   0   0   2   0   2   0   2   2   0   2   0   2   0   0   0   0   2   2   2   2   0   2   2   2   2   2   2   0   0   2   2   0   0   0   0   0   0   2   0   2   0   0   2   0   2   0   0   0   0   0   0   0   2   0   2   2   0   0   0   0   0   0   2   2   0   2   0   0   0   0   0   0   0   0   2   0   2   2   2   0   2   0   0   0   0   2   2   0   0   2   0   2   2   2
 MK-1-11                0   0   0   2   0   2   0   0   0   0   2   0   0   0   0   0   2   2   2   0   2   0   2   2   2   2   0   2   2   0   2   0   0   0   2   2   2   2   0   2   2   2   2   0   2   0   0   2   0   2   0   0   0   2   2   0   2   2   0   0   0   0   0   0   0   2   0   0   2   0   2   0   2   0   0   0   0   0   0   2   2   2   0   0   0   0   2   2   2   2   0   2   2   0   0   0   0   0   2   0   0   0   0   0   2   0   0   0   2   0   2   2   2   0   0   2   0   2   2   0   0   0   2   2   2   2   0   2   2   2   2   2   2   0   0   0   2   0   0   0   2   0   0   2   0   2   0   0   2   0   2   0   0   0   0   0   0   0   2   0   2   2   0   2   0   0   0   0   2   2   0   2   0   0   0   0   2   2   0   0   2   0   2   0   2   0   2   0   0   0   0   2   2   0   0   2   0   2   2   2
 MK-1-12                0   0   0   2   0   0   0   0   0   2   2   0   0   0   0   0   0   2   2   0   0   0   2   0   2   2   0   2   2   0   2   0   0   2   2   2   2   0   0   2   2   2   2   0   2   0   0   2   0   2   0   0   0   2   2   0   0   2   0   0   2   0   0   0   0   2   0   0   2   0   0   0   2   0   0   0   0   0   2   2   2   2   2   0   2   0   2   2   2   2   0   2   2   0   0   0   0   0   2   0   2   0   0   0   2   0   0   0   2   0   2   0   2   0   0   2   0   0   2   0   0   0   2   2   2   2   0   2   2   2   2   0   0   0   0   0   2   0   0   0   2   2   0   2   0   2   0   0   0   0   2   0   0   0   0   0   0   0   2   0   2   2   0   2   0   0   0   0   2   2   2   2   0   0   0   0   2   2   0   0   2   0   2   0   2   0   2   0   0   0   0   2   2   0   0   2   0   2   2   2
 MK-1-13                0   0   0   2   2   0   0   0   0   2   2   0   0   0   0   0   0   2   2   0   0   0   2   0   2   2   0   2   2   0   2   0   0   2   2   2   2   0   0   2   2   2   2   0   2   0   0   2   0   2   0   0   0   2   2   0   0   2   0   0   2   2   0   0   0   2   0   0   2   0   0   0   2   0   0   0   0   2   2   0   2   2   2   0   2   0   2   2   2   2   2   2   2   0   2   0   0   0   2   0   2   0   0   0   2   0   0   0   2   0   2   0   2   0   0   2   0   0   2   0   0   0   2   2   2   2   0   2   0   2   2   0   0   0   0   0   2   0   0   0   2   2   2   2   0   2   0   0   2   0   2   0   0   0   0   0   0   0   2   0   2   2   0   0   0   0   0   0   2   2   2   2   0   0   0   0   2   2   0   0   2   0   2   2   2   0   2   0   2   0   0   2   2   0   0   2   0   2   2   2
 MK-1-14                2   2   2   2   2   0   0   0   0   2   0   0   0   2   0   2   0   2   2   0   0   0   2   0   2   2   0   2   2   0   2   0   2   2   2   2   2   0   0   2   0   2   2   0   2   0   0   2   2   2   0   0   0   2   2   0   0   0   0   0   2   2   0   0   0   2   0   0   2   2   0   0   2   0   0   0   0   2   2   0   2   2   2   2   0   0   2   2   2   2   0   2   2   0   2   0   0   0   2   0   2   0   0   0   2   0   0   0   0   0   2   0   2   0   0   0   0   2   2   0   0   0   2   2   2   2   0   0   0   2   2   0   0   0   0   0   2   2   0   0   2   2   2   0   0   2   0   0   2   0   2   0   0   0   0   0   0   0   0   0   2   2   0   0   2   0   0   0   2   2   2   2   0   0   0   0   2   2   0   0   2   0   2   2   2   0   2   0   2   0   0   2   2   0   0   2   0   2   0   2
 MK-1-15                2   2   2   2   0   0   0   0   0   2   0   0   2   2   0   2   0   2   2   0   0   0   2   0   2   2   2   2   0   0   2   0   2   2   2   2   2   0   0   2   0   2   2   0   2   2   0   2   2   2   0   0   2   2   2   0   0   0   0   0   2   2   0   0   0   2   2   0   2   2   0   0   2   0   0   0   0   2   2   0   2   2   2   2   0   0   0   2   2   2   0   2   2   0   0   0   0   0   2   0   2   0   0   0   2   2   0   0   0   0   2   2   2   0   0   0   0   2   2   0   0   2   2   2   2   2   2   0   0   2   2   0   0   2   0   0   2   2   2   0   2   2   2   0   0   0   0   0   2   0   0   0   0   0   0   0   0   0   0   0   0   2   0   0   2   0   0   0   2   0   2   2   0   0   2   0   2   2   0   0   2   0   2   2   2   0   2   2   2   0   0   2   2   0   0   2   0   2   2   2
 MK-1-16                2   2   2   2   0   0   0   0   0   2   0   0   0   2   0   2   0   2   2   0   0   0   2   0   2   2   2   2   2   0   2   0   2   2   2   2   0   0   0   2   0   2   2   0   0   2   2   2   2   2   0   0   2   2   2   0   0   0   0   0   2   2   2   2   0   2   2   0   2   2   0   0   2   0   0   0   0   2   2   0   2   2   0   2   0   0   0   2   2   2   0   2   2   0   0   0   0   0   2   0   2   0   0   0   2   0   0   2   0   0   2   2   2   0   0   0   0   0   2   0   0   2   2   2   2   2   2   0   0   2   2   0   0   2   0   0   2   2   2   0   2   0   2   0   0   0   0   0   2   0   0   0   0   0   0   0   0   0   2   0   0   2   0   0   0   0   0   2   2   0   2   2   0   0   2   0   2   2   0   0   2   0   2   2   2   0   2   2   2   0   0   0   2   0   0   2   0   2   0   2
 MK-2-1                 0   2   0   0   0   2   0   2   2   2   0   0   0   2   2   2   2   2   0   2   2   0   0   2   0   0   2   2   0   2   0   0   2   2   0   2   2   0   0   0   2   0   0   0   2   0   0   0   2   0   0   2   0   0   0   2   0   2   2   0   2   0   2   0   2   2   2   0   0   2   0   2   0   0   2   2   2   2   0   2   2   2   0   0   2   0   0   0   2   0   0   2   0   2   2   2   2   0   0   0   2   0   0   0   2   2   0   0   2   0   0   2   0   2   2   0   2   0   2   2   2   2   0   2   0   2   2   0   2   0   2   2   0   2   0   2   0   0   0   0   2   2   0   2   2   0   2   2   0   0   2   0   0   2   0   2   0   2   0   2   0   2   2   0   0   2   2   2   0   2   2   0   0   2   2   0   2   0   0   2   2   2   2   0   0   2   0   2   2   0   0   0   0   2   0   0   2   0   0   0
 MK-2-2                 2   2   0   0   0   2   0   0   2   2   0   0   0   2   2   2   2   2   0   2   2   0   0   2   2   0   2   2   0   2   0   2   2   2   0   2   2   0   0   0   2   0   2   0   2   0   0   0   2   0   0   2   0   0   0   2   0   2   2   0   2   0   0   0   2   2   2   0   0   2   0   2   0   0   2   2   2   2   2   0   0   2   0   0   2   0   0   0   2   0   0   2   0   2   2   2   2   0   2   0   2   0   0   0   2   2   0   0   0   0   0   0   0   2   2   0   2   0   2   2   2   2   0   2   0   2   2   0   2   0   0   2   0   2   0   2   0   0   0   0   2   2   0   2   2   0   2   2   0   0   2   0   2   2   0   2   0   2   0   2   0   2   2   0   0   2   2   2   0   2   2   0   0   2   0   0   2   0   0   0   2   2   2   0   0   2   2   0   0   0   0   0   0   2   0   0   2   0   0   0
 MK-2-3                 2   2   0   0   0   2   2   0   2   2   0   0   0   2   2   2   2   0   0   2   2   0   0   2   2   0   2   2   0   2   0   2   2   0   0   2   2   0   0   2   2   2   2   2   2   0   0   0   2   0   0   2   0   0   0   2   2   2   2   0   2   0   0   0   2   2   2   0   2   2   0   0   0   0   2   2   2   2   2   0   2   2   0   2   0   0   0   0   2   0   0   2   2   2   2   2   2   0   2   2   2   0   0   0   2   2   0   0   0   0   0   0   0   2   0   0   2   0   2   2   2   2   0   2   0   2   2   0   2   0   2   2   2   2   0   2   0   0   0   0   2   2   2   2   2   0   2   2   2   0   2   0   2   2   0   2   0   2   0   2   0   2   2   0   0   0   2   0   0   2   2   0   0   2   0   0   2   0   0   0   0   2   2   0   0   2   2   0   0   0   0   0   0   0   0   0   2   0   0   0
 MK-2-4                 2   2   0   0   0   2   2   2   2   2   0   0   0   2   2   2   2   0   0   2   2   0   0   2   2   0   2   2   0   2   0   2   2   0   0   2   2   0   0   2   2   2   2   2   2   0   0   0   2   0   0   2   0   0   0   2   0   2   2   0   2   0   2   0   2   2   2   0   2   2   0   0   0   2   2   2   2   2   2   2   2   2   0   2   0   2   0   0   2   0   0   2   2   2   2   2   2   0   2   2   0   0   0   0   2   2   0   0   0   0   0   0   0   2   0   0   2   0   2   2   2   2   0   0   0   2   2   0   0   0   0   0   2   2   0   2   0   0   0   0   2   2   2   2   2   0   2   2   2   0   2   0   2   2   0   2   0   0   0   2   0   2   2   0   0   0   2   0   0   2   2   0   0   2   0   0   2   0   2   0   0   2   2   0   0   2   2   0   0   0   0   0   0   0   0   0   2   0   0   0
 MK-2-5                 2   2   0   0   0   2   2   2   2   2   0   0   0   2   2   2   2   0   0   2   2   0   0   2   2   0   2   0   0   2   0   2   0   0   0   2   2   0   0   2   2   2   2   2   2   0   0   2   2   0   0   2   0   0   0   2   0   0   2   0   2   0   2   0   2   2   2   0   2   2   0   0   0   2   2   2   0   2   2   2   2   2   0   2   0   2   0   0   2   0   0   2   2   2   2   2   2   2   0   2   0   0   0   0   2   2   0   0   0   2   0   0   0   2   0   2   2   0   2   2   2   2   0   0   0   2   2   0   0   0   0   0   2   2   0   2   0   0   0   0   2   2   2   2   2   0   2   2   2   2   2   0   2   2   0   2   0   2   0   2   0   2   2   0   0   0   2   2   0   2   0   0   0   2   0   0   2   0   2   0   0   0   2   0   0   2   2   0   0   0   0   0   0   0   2   0   2   0   0   0
 MK-2-6                 0   2   0   0   0   2   2   2   2   2   0   0   0   0   2   2   2   0   0   2   2   0   0   2   0   0   2   0   0   2   0   2   0   0   2   2   2   0   0   2   2   2   2   2   2   0   0   0   2   0   0   2   0   0   0   2   0   0   2   0   2   0   2   0   2   2   2   0   2   2   0   0   0   0   2   2   0   2   2   2   2   2   0   2   0   2   0   0   2   0   2   2   2   2   2   2   2   2   0   2   0   0   0   0   2   2   0   0   0   2   0   0   0   2   0   2   2   0   2   2   2   2   0   2   0   0   2   2   0   0   0   0   2   2   0   2   0   0   0   0   2   2   2   2   0   0   2   2   2   2   2   0   0   2   0   2   0   2   0   2   0   2   2   0   0   0   2   2   0   2   0   0   0   2   0   0   2   0   2   0   0   0   2   0   0   2   2   0   0   0   0   0   0   0   2   2   2   0   0   0
 MK-2-7                 0   2   0   0   0   2   2   2   2   2   0   0   0   0   2   2   0   0   0   2   2   2   0   2   2   2   2   0   0   2   0   2   0   0   2   2   2   0   0   0   2   2   0   2   2   0   0   0   2   2   0   2   0   2   0   0   0   0   2   0   2   0   2   0   2   2   0   0   2   0   0   0   2   0   2   2   0   2   2   2   2   2   0   2   0   2   0   2   2   0   2   2   2   2   2   2   2   2   0   2   0   0   2   0   2   2   0   0   0   2   0   0   0   2   0   2   2   0   2   2   2   2   0   0   0   0   2   2   0   0   0   0   2   2   0   2   0   0   0   0   0   2   2   2   0   2   2   2   2   2   2   0   2   2   0   2   0   0   0   2   0   2   2   2   0   0   2   0   0   2   0   0   2   2   0   0   2   0   2   0   0   0   0   0   0   2   2   0   0   0   0   0   0   0   2   2   2   0   0   0
 MK-2-8                 0   2   0   0   0   0   2   2   2   2   0   0   0   0   2   2   0   0   0   0   0   2   0   2   2   2   2   0   2   0   0   2   0   0   2   2   2   0   0   0   2   2   0   0   2   0   0   0   2   0   0   2   0   2   0   0   0   0   2   0   2   0   2   0   2   2   0   0   0   2   0   2   2   0   2   2   0   2   2   2   2   2   0   2   0   2   0   2   2   2   2   0   2   0   0   2   2   0   0   2   0   0   2   0   2   2   0   2   2   2   0   0   0   2   0   2   2   0   2   2   2   2   0   0   0   0   2   2   0   0   0   0   2   2   0   2   0   0   0   0   0   2   2   0   0   2   2   2   2   2   2   0   2   2   0   0   0   0   0   2   2   2   2   2   0   0   2   0   0   2   0   0   2   2   0   0   2   0   2   0   0   0   0   0   0   2   2   0   0   0   0   0   0   0   2   2   2   0   0   0
 MK-2-9                 0   2   0   0   0   0   2   2   2   0   0   0   0   0   2   2   0   0   0   0   0   2   2   2   2   2   2   0   2   0   0   2   0   0   2   2   2   0   0   0   2   2   0   0   0   0   0   0   2   2   0   0   0   2   0   0   0   0   2   2   2   2   2   2   2   2   0   0   2   2   2   2   0   0   2   0   0   2   2   2   2   0   0   2   0   2   0   0   2   2   2   0   2   2   0   2   2   0   0   2   0   0   2   0   2   2   2   2   2   2   0   0   0   2   0   2   2   0   2   2   2   0   0   2   0   0   2   2   2   0   0   0   2   2   0   0   0   0   0   0   0   2   2   0   0   2   2   2   2   2   2   0   2   2   0   0   0   0   2   2   0   2   2   2   0   0   2   2   0   2   0   0   2   2   0   0   2   0   2   0   0   0   0   0   0   2   0   0   0   0   2   0   0   0   2   2   2   0   0   0
 MK-2-10                0   0   0   0   0   0   2   2   2   0   0   0   0   0   2   2   0   0   0   0   0   2   0   2   2   2   2   0   2   2   0   2   0   0   2   2   2   0   0   0   2   2   0   0   0   0   0   0   2   2   0   0   0   2   2   0   0   2   2   2   0   2   2   0   2   2   0   0   2   2   2   2   0   0   2   2   0   0   2   2   2   0   0   0   0   2   0   2   2   2   2   0   2   2   0   2   2   0   0   2   0   2   2   0   2   2   2   2   0   2   0   0   0   2   0   2   2   0   2   2   2   0   0   2   0   0   2   2   2   0   0   0   2   2   0   0   0   0   0   2   0   2   2   0   0   2   2   2   2   2   2   0   2   2   0   0   0   0   2   0   0   2   2   2   0   0   2   2   0   2   0   0   2   0   0   0   2   0   2   0   0   0   0   0   0   2   0   2   0   0   2   0   0   0   2   2   2   0   0   2
 MK-2-11                2   0   0   0   0   0   2   2   2   0   0   0   0   0   2   2   0   0   0   0   0   2   0   2   2   0   2   0   2   2   0   0   0   0   2   2   2   0   2   0   2   2   0   0   0   0   0   0   2   2   0   0   0   2   2   0   0   2   2   2   0   2   2   0   2   2   0   0   2   0   2   0   0   0   2   2   0   0   2   2   2   0   2   0   0   2   0   0   2   0   2   0   2   2   0   2   2   0   0   0   2   2   2   0   2   2   2   2   2   2   0   2   0   2   0   2   2   2   2   2   2   0   0   2   0   0   2   2   2   0   0   0   2   2   0   0   0   0   2   2   0   2   2   0   2   2   2   0   2   2   2   0   2   0   0   0   0   0   2   0   0   2   2   0   0   0   2   2   0   2   0   2   2   2   0   0   2   0   2   0   0   0   2   0   0   2   0   0   0   0   2   0   0   0   0   0   2   0   0   2
 MK-2-12                2   0   2   0   0   0   2   2   2   0   0   0   0   0   2   2   0   0   0   0   2   2   0   2   2   0   2   0   2   0   0   0   0   0   2   2   2   0   2   0   0   2   0   0   2   0   0   2   2   2   0   0   0   2   2   0   0   2   2   2   0   2   2   0   2   2   0   0   2   0   2   0   0   0   2   2   0   0   2   2   2   0   2   0   0   0   0   0   2   0   2   0   2   2   0   2   2   0   0   0   2   2   2   0   2   2   2   2   2   2   0   2   0   2   0   0   2   2   2   0   2   0   0   2   0   0   2   2   2   0   0   0   0   2   0   2   0   0   2   0   0   2   2   0   2   2   2   0   2   2   2   0   2   0   2   0   0   2   2   0   0   2   2   0   0   0   2   2   2   2   0   2   2   2   0   0   2   0   2   0   0   0   2   0   0   2   0   0   0   0   2   0   0   0   0   0   2   0   0   2
 MK-2-13                2   0   2   0   0   0   2   2   2   0   0   2   0   0   2   2   0   0   0   0   2   2   0   2   2   0   0   0   0   0   0   0   0   0   2   2   2   0   2   0   0   2   0   0   2   0   0   2   2   2   0   0   0   2   2   0   0   2   2   2   0   2   2   0   0   2   0   0   0   0   2   0   0   0   2   2   0   0   2   2   2   0   2   0   2   0   0   0   2   0   2   0   0   2   0   2   2   0   0   2   2   2   2   0   2   2   2   2   2   2   0   2   2   2   0   0   2   2   2   0   2   0   0   2   2   0   2   2   2   0   0   0   0   2   0   2   0   0   2   2   0   2   2   0   2   2   2   0   2   2   2   0   2   0   2   0   0   2   2   0   0   2   2   0   0   0   2   0   2   2   0   2   2   2   0   0   2   0   2   0   0   0   0   0   0   2   0   0   0   0   2   0   0   0   0   0   2   0   0   2
 MK-2-14                2   0   2   0   0   0   2   2   2   0   0   0   0   0   2   2   2   0   0   0   2   2   0   0   2   0   0   0   0   0   2   0   0   0   2   0   2   0   0   0   0   2   0   0   2   0   0   2   2   2   0   0   0   2   2   0   0   2   2   2   0   2   0   0   0   2   0   0   0   0   2   0   0   0   2   2   0   2   2   2   2   0   2   0   2   2   0   0   2   0   2   0   0   2   0   2   2   0   0   2   2   2   2   0   2   0   2   2   2   0   2   2   2   2   0   0   2   2   2   0   2   0   0   2   2   0   2   2   0   0   0   0   0   2   0   2   0   0   2   2   0   2   0   0   2   2   2   0   0   2   2   0   2   2   2   0   0   2   0   0   0   2   2   2   0   0   2   0   2   2   0   2   2   2   0   0   2   2   2   2   0   2   0   0   0   2   0   0   0   0   2   0   0   0   0   0   2   2   0   2
 MK-2-15                2   0   2   0   0   2   0   2   2   0   0   0   0   0   2   2   2   0   0   0   2   2   0   0   2   2   0   0   0   0   2   0   0   0   2   0   2   0   0   0   0   0   0   0   2   0   0   2   2   2   0   0   0   2   2   0   0   2   2   2   0   2   0   0   0   2   0   0   0   0   2   2   0   0   2   2   0   2   2   2   2   0   2   0   2   2   0   0   2   0   2   0   0   2   0   2   2   0   0   2   2   2   2   0   2   0   2   0   2   2   2   2   2   2   0   2   2   2   2   0   2   0   0   0   2   2   2   2   0   0   2   0   0   2   0   2   0   0   2   2   0   2   0   0   2   2   2   0   0   0   2   2   2   2   2   0   2   2   0   0   0   2   2   2   0   0   2   0   2   0   0   2   2   2   0   0   2   2   2   2   0   2   2   0   0   2   0   0   2   0   2   2   0   0   0   0   2   2   0   2
 MK-2-16                2   0   2   0   0   0   0   2   2   0   0   0   0   0   2   2   2   0   0   2   2   2   0   0   2   2   0   0   0   0   2   0   0   0   2   0   2   0   0   0   0   0   0   0   2   0   2   2   2   2   0   2   0   2   2   0   0   2   2   2   2   2   0   0   0   2   0   0   2   0   2   2   0   0   2   0   0   2   2   2   2   0   2   0   0   2   0   0   2   0   2   0   2   2   0   0   2   0   2   2   2   2   2   0   2   2   2   0   2   0   2   2   2   2   0   2   2   2   2   0   2   0   0   0   0   2   2   2   0   0   2   0   0   0   0   2   0   0   2   2   0   2   2   0   2   2   2   0   0   0   2   2   2   2   2   0   2   2   0   0   0   2   2   2   0   0   2   0   2   0   0   2   2   2   0   0   2   2   0   2   0   2   2   0   0   2   2   0   2   2   2   2   0   2   2   0   2   2   0   2
 MK-3-1                 2   0   0   0   0   2   0   2   0   2   2   0   0   2   2   0   2   2   2   2   2   2   0   2   2   2   0   0   0   0   2   0   2   0   0   0   2   0   0   0   2   0   2   0   2   0   0   2   2   2   2   0   2   0   2   0   0   0   2   2   0   0   0   2   2   2   2   2   0   0   2   2   2   0   0   2   2   2   0   0   0   2   0   2   0   2   0   0   2   2   2   0   2   2   0   2   0   0   0   0   0   2   2   0   2   0   0   2   2   0   2   0   2   2   2   2   0   0   2   2   0   2   2   2   0   0   0   2   0   0   0   2   0   2   0   2   0   2   2   2   0   0   0   2   0   0   0   2   2   2   0   2   0   0   2   0   0   0   0   2   2   0   0   2   2   2   0   0   0   0   2   0   2   0   2   2   2   2   2   0   2   2   2   0   0   0   2   0   2   0   0   0   0   0   0   0   0   0   2   2
 MK-3-2                 2   2   0   0   0   2   0   2   0   2   2   0   0   2   2   0   2   0   2   2   2   2   0   2   2   2   0   0   2   0   2   0   2   2   0   0   2   0   0   0   2   0   2   0   2   0   0   0   2   2   2   0   2   0   2   0   0   0   2   2   0   0   0   2   2   2   2   2   0   0   2   2   2   0   0   2   2   2   0   0   0   2   0   2   0   2   2   0   2   2   2   0   2   2   2   2   0   0   0   0   0   2   2   0   2   0   0   0   2   0   0   0   2   2   2   2   0   0   2   2   0   2   2   2   0   0   0   2   2   0   0   2   0   2   0   2   0   2   2   2   0   0   0   2   0   0   0   2   2   2   0   2   0   0   2   0   0   0   0   2   2   0   0   2   2   2   0   0   0   0   2   0   2   0   2   2   2   2   2   0   2   2   0   0   0   0   2   0   2   0   0   0   0   0   0   0   0   0   2   2
 MK-3-3                 2   2   0   0   0   2   0   2   2   2   2   0   0   0   2   0   2   0   2   2   2   0   0   2   2   2   0   0   2   2   2   0   2   2   0   0   2   0   2   0   2   0   2   0   0   0   0   0   2   2   0   0   2   0   2   0   0   0   2   2   0   0   0   2   0   2   2   2   0   0   2   2   2   0   2   2   2   2   0   0   0   2   0   2   0   2   2   0   2   2   0   0   2   2   2   2   0   0   0   0   2   2   2   0   2   0   0   0   2   0   0   2   2   0   2   2   0   0   2   2   0   0   2   2   0   0   0   2   2   0   0   2   0   2   0   2   0   2   2   0   0   0   2   0   0   0   0   2   2   2   0   2   2   0   2   0   0   0   0   2   2   0   0   2   2   2   0   0   0   2   2   0   2   0   2   2   2   2   2   0   2   2   0   0   0   0   2   0   2   0   0   2   0   0   0   0   0   0   2   2
 MK-3-4                 2   2   2   0   0   2   0   2   2   2   2   0   0   0   2   0   2   0   2   2   2   0   0   2   2   2   0   0   2   2   2   0   2   2   0   0   2   2   2   0   2   0   2   0   0   0   0   0   2   2   0   0   2   0   2   0   0   0   2   2   0   0   0   2   0   2   2   2   0   0   0   2   0   0   2   2   2   2   0   0   0   2   0   2   0   2   2   0   2   2   0   0   2   0   2   2   0   0   0   0   2   2   2   0   2   0   0   0   2   0   0   2   2   0   2   2   0   0   2   2   0   0   2   2   0   0   2   2   2   0   0   2   0   2   0   2   0   0   2   0   0   0   2   0   0   0   0   2   2   2   2   2   2   0   2   2   0   0   0   0   2   0   0   2   2   2   0   0   2   2   2   0   2   0   2   2   2   2   2   0   0   2   0   0   0   0   2   0   2   0   0   0   0   0   0   0   0   0   2   2
 MK-3-5                 2   2   2   2   0   2   0   2   2   2   2   0   0   0   0   0   2   0   2   2   2   2   0   2   2   2   0   0   2   2   2   0   2   2   0   0   2   2   2   2   2   0   2   0   0   0   0   0   2   0   0   0   2   0   2   0   0   0   2   2   0   0   0   2   0   2   2   0   0   0   0   2   0   0   2   2   2   0   0   0   0   2   0   2   0   2   2   0   2   2   0   0   2   0   2   2   0   0   0   0   2   2   2   0   2   0   0   0   2   0   0   2   2   0   2   2   2   0   2   2   0   0   2   2   0   0   2   0   2   0   0   2   0   2   0   2   0   0   2   0   0   0   2   0   0   0   0   2   2   2   2   2   2   0   2   2   0   0   0   0   2   0   0   2   2   2   0   0   2   2   2   2   2   0   2   0   2   2   0   0   0   2   0   0   0   0   2   0   2   0   0   0   0   0   0   0   0   0   0   0
 MK-3-6                 2   2   2   2   0   2   0   2   2   2   2   0   0   0   0   0   2   0   2   2   2   2   0   2   2   2   0   0   2   2   2   0   2   0   0   0   2   2   2   2   2   2   2   0   0   2   0   0   2   2   0   0   2   0   2   0   0   0   2   2   0   0   0   2   0   2   2   0   0   0   0   2   2   0   2   2   2   0   0   0   0   2   0   2   0   2   2   0   2   2   0   0   2   0   2   2   0   0   0   2   0   2   2   0   2   0   0   0   2   0   0   2   2   0   2   2   2   0   2   2   0   0   2   2   0   0   2   0   2   0   0   2   0   2   0   2   0   0   2   0   0   0   0   0   0   0   0   2   2   2   2   2   2   0   2   2   0   0   0   0   2   0   0   0   2   0   0   0   0   2   2   2   2   0   2   0   2   2   0   0   0   2   0   0   0   0   2   0   2   2   0   0   0   0   0   0   0   2   0   0
 MK-3-7                 2   2   2   2   0   2   0   2   2   2   2   0   0   0   0   2   2   0   2   2   2   2   0   2   0   2   0   0   0   2   2   0   2   0   0   0   2   2   2   2   2   0   2   2   0   2   0   0   2   2   0   2   2   0   2   0   2   0   0   2   0   0   0   2   0   2   2   0   0   0   0   2   2   0   2   2   0   0   0   0   0   2   0   2   0   2   2   0   0   2   0   0   2   0   2   2   0   0   0   2   0   2   2   0   2   0   0   0   2   0   0   2   2   0   2   2   0   0   2   2   0   0   0   2   2   0   2   0   2   0   0   2   0   2   2   2   0   0   2   0   0   0   0   0   0   2   0   2   2   2   2   2   2   0   2   2   0   0   0   0   2   0   2   0   0   0   0   0   0   2   2   2   2   0   2   0   2   2   0   0   0   2   0   0   0   0   2   0   2   2   0   0   0   0   0   0   0   2   0   0
 MK-3-8                 2   2   2   0   2   2   2   2   2   0   2   0   0   0   0   0   2   0   2   2   2   2   0   2   0   2   0   2   0   2   2   0   2   0   0   0   2   0   2   2   2   0   2   2   0   2   0   2   2   2   0   2   2   0   2   0   2   0   0   0   0   0   0   2   0   2   0   0   0   0   0   2   2   0   2   2   0   0   0   0   0   2   0   2   2   2   2   0   0   2   0   0   0   0   2   2   0   0   0   2   0   2   2   0   2   0   0   0   2   0   0   2   0   0   2   2   0   0   2   2   0   0   0   2   2   0   0   0   2   0   0   2   0   2   2   2   0   0   2   0   2   0   0   0   0   2   0   2   2   2   2   2   2   0   2   2   0   0   0   0   2   0   2   0   0   0   0   0   0   2   2   2   2   2   2   0   2   2   0   0   0   2   0   0   0   0   2   0   2   2   0   0   0   0   2   0   0   2   0   0
 MK-3-9                 2   2   2   0   2   2   2   2   2   0   2   0   0   0   0   0   2   0   2   2   2   2   0   2   0   2   0   2   0   2   2   0   2   0   0   0   2   0   2   2   0   0   2   2   0   2   0   2   2   2   0   2   2   0   0   0   2   0   0   0   0   0   0   2   0   2   0   0   0   0   0   2   2   0   2   2   0   2   0   0   0   2   0   2   2   0   2   0   0   2   0   0   0   0   2   2   0   0   0   0   0   2   2   0   2   0   0   0   2   0   2   2   0   2   2   2   0   2   2   2   0   0   0   2   2   0   0   0   2   0   0   0   0   2   2   2   0   0   2   0   0   0   0   0   0   0   0   2   2   0   2   2   2   0   2   2   0   0   0   0   2   0   2   0   0   0   0   0   2   2   2   2   2   2   2   0   2   2   0   0   2   2   0   0   0   0   2   0   2   2   0   0   0   0   2   0   0   2   0   2
 MK-3-10                2   2   2   0   2   2   2   2   2   0   0   2   2   0   0   0   2   0   0   2   2   2   0   2   0   2   0   2   2   2   2   0   2   0   0   0   2   0   2   2   0   0   2   2   0   2   0   2   2   2   0   2   2   2   0   0   2   0   0   0   0   0   0   2   0   0   0   0   0   0   0   2   0   0   2   2   0   0   0   0   0   2   0   2   2   0   2   0   0   2   0   0   0   0   2   2   0   0   0   0   0   2   2   0   0   0   0   0   2   0   2   2   2   0   2   2   0   2   2   2   0   0   0   2   2   0   0   0   2   0   0   0   0   2   2   2   0   0   2   0   0   0   0   0   0   0   2   0   2   0   2   2   2   0   2   2   0   0   0   2   2   0   2   0   0   0   0   2   2   2   2   2   2   2   0   0   2   2   0   0   0   2   2   2   0   0   2   0   2   2   0   0   0   0   2   0   0   2   0   2
 MK-3-11                2   2   2   0   2   2   2   2   2   0   0   2   2   0   2   0   2   0   0   2   2   2   0   2   0   2   2   2   0   2   0   2   2   0   0   0   2   0   2   2   0   0   2   2   0   2   0   2   0   2   0   2   2   2   0   0   2   2   0   0   0   0   0   2   0   0   0   2   0   0   0   2   0   0   2   2   0   0   0   0   2   2   0   2   2   0   2   0   0   2   0   0   0   2   2   2   0   0   0   0   0   2   2   0   0   2   2   0   2   0   2   2   2   0   2   0   0   2   2   2   0   0   0   2   2   0   2   0   2   0   0   0   0   2   0   2   0   2   2   0   0   0   0   0   0   0   2   0   2   0   2   2   2   0   2   2   0   0   0   2   2   0   2   0   0   0   0   0   2   2   2   2   2   2   0   0   2   2   0   0   0   2   2   2   0   0   2   0   2   2   0   2   0   0   2   0   0   2   0   2
 MK-3-12                2   2   2   0   0   2   0   2   2   0   0   2   2   0   2   0   2   0   0   2   2   2   0   2   0   2   2   2   0   2   0   0   2   0   0   0   2   0   2   2   0   0   2   2   0   2   0   2   0   2   0   2   0   2   0   0   0   2   0   0   0   0   0   2   0   0   0   2   0   0   2   2   0   0   2   2   0   0   0   0   2   2   2   2   2   0   0   0   0   2   0   0   0   2   2   2   0   0   0   0   0   2   2   0   0   2   0   2   2   0   2   0   2   0   2   2   0   2   0   2   0   0   0   2   2   0   2   0   2   2   0   0   0   2   0   2   0   2   2   0   2   0   0   0   0   2   2   0   2   0   2   2   2   0   2   2   0   0   0   2   2   0   2   0   0   0   0   0   2   2   2   2   2   2   2   0   2   2   0   0   0   2   2   0   0   0   2   0   2   2   0   2   0   0   2   0   0   2   0   2
 MK-3-13                2   2   2   0   0   2   0   2   2   0   0   2   2   0   2   0   2   0   0   2   2   2   0   2   0   2   2   2   0   2   0   0   2   0   2   0   2   0   2   2   0   2   2   2   0   2   0   2   0   2   2   2   0   2   0   0   0   2   0   0   0   0   0   2   0   0   0   2   0   0   2   2   0   0   2   0   0   0   0   0   2   2   2   2   2   0   0   0   0   2   0   0   0   2   2   2   0   0   0   0   0   2   2   0   0   2   0   0   2   0   2   2   2   0   2   2   0   2   0   2   0   0   0   2   2   0   2   0   2   0   2   0   0   2   0   2   0   2   2   0   2   0   0   0   2   2   2   0   2   0   2   2   2   0   2   2   2   0   0   2   2   0   2   0   0   0   0   0   2   2   2   2   2   2   2   0   2   2   0   0   0   2   2   0   0   0   2   0   2   2   0   2   0   0   2   0   0   2   0   2
 MK-3-14                2   2   2   2   0   2   0   2   2   0   0   2   2   2   2   0   2   0   0   2   2   2   0   2   0   2   2   2   0   2   0   0   2   0   2   0   2   0   2   2   0   2   2   2   0   2   0   2   0   0   2   2   0   2   0   0   0   2   0   0   0   0   0   2   0   0   0   2   0   0   2   2   0   0   0   0   0   0   0   0   2   2   0   2   2   0   0   0   0   2   0   0   0   2   2   2   0   0   0   0   0   2   2   0   0   2   0   0   2   0   2   2   2   0   2   2   0   2   0   2   0   0   0   2   2   0   2   0   2   0   0   2   0   0   0   2   0   2   2   0   2   0   0   0   0   2   2   0   2   0   2   2   2   0   2   0   2   0   0   2   2   0   2   0   0   0   0   0   2   2   2   2   2   2   2   2   2   2   0   0   0   2   2   0   0   0   2   0   2   2   0   2   0   0   2   0   0   2   0   2
 MK-3-15                2   2   2   2   0   2   0   2   2   0   0   2   2   0   2   0   0   0   0   2   2   2   0   2   0   2   2   2   0   2   0   0   2   0   2   0   2   2   2   2   0   2   2   2   0   2   0   2   2   0   0   2   0   0   0   0   0   2   0   0   0   0   0   2   0   0   0   2   0   0   2   2   0   0   0   0   0   0   0   0   2   2   0   2   2   0   0   0   2   2   0   0   0   2   0   2   0   0   0   2   0   2   2   0   0   2   0   2   2   0   2   2   2   0   2   2   0   2   0   2   0   0   0   2   2   2   2   0   2   0   0   2   0   2   0   2   0   2   2   0   2   0   0   0   0   2   2   0   2   0   0   2   0   0   2   0   2   0   0   2   2   0   0   0   0   2   0   0   2   2   2   2   2   2   2   2   2   2   0   0   2   2   2   2   0   0   2   0   2   2   0   2   0   0   2   0   0   2   0   2
 MK-3-16                2   2   0   2   0   2   0   2   2   0   0   2   0   0   2   0   0   0   0   2   2   2   0   2   0   2   2   0   0   0   0   0   2   0   2   0   2   2   2   2   0   2   2   2   2   2   2   0   0   0   0   2   0   0   2   2   0   2   0   0   0   0   0   2   0   0   0   2   0   0   2   2   0   2   0   0   0   0   0   0   2   0   0   2   2   0   0   0   2   0   0   0   0   2   0   2   0   0   0   0   0   2   2   0   0   2   0   2   2   0   2   0   2   0   2   2   0   2   0   2   2   0   0   2   2   2   2   0   2   0   0   2   0   2   0   2   0   0   2   0   2   0   0   0   0   2   2   0   2   0   0   2   0   0   2   0   2   0   0   2   2   0   0   0   0   2   0   0   2   2   2   2   2   0   2   2   2   2   0   0   2   2   2   2   0   0   2   0   2   0   0   2   0   0   2   0   2   2   0   2
 MK-4-1                 2   0   0   2   0   2   2   0   2   0   2   0   0   0   2   0   2   0   2   0   0   0   0   2   0   0   2   2   2   0   0   0   2   0   2   2   0   2   0   0   0   2   0   2   2   0   2   0   2   2   2   2   0   0   2   0   0   0   0   0   0   2   0   2   2   2   0   0   2   2   0   0   2   2   2   2   2   0   0   2   0   0   0   2   0   2   0   0   0   2   0   0   2   0   2   2   0   2   0   2   0   0   0   0   0   0   2   2   0   2   0   0   0   2   2   2   2   0   0   2   0   0   0   2   0   2   2   0   0   2   2   0   0   0   2   2   2   2   2   0   0   2   0   0   2   0   0   2   2   0   0   2   0   2   2   0   0   2   0   2   0   0   0   2   0   2   0   2   2   0   2   0   2   0   2   2   0   2   0   0   0   2   0   2   2   0   2   2   2   0   2   2   0   2   0   0   2   0   0   2
 MK-4-2                 0   0   0   2   0   2   2   0   2   0   2   0   0   0   2   0   0   2   2   0   0   0   0   2   0   0   2   2   2   0   0   0   2   0   0   2   0   2   0   0   0   2   0   2   2   0   2   0   2   2   2   2   0   0   2   2   0   0   0   0   0   2   0   2   2   2   0   0   2   2   0   2   2   2   0   0   2   0   0   2   0   0   0   2   0   2   0   0   0   0   0   0   2   0   2   2   0   2   0   2   0   0   0   0   0   0   2   2   0   2   2   0   0   2   2   2   2   0   0   2   2   0   0   2   0   2   2   0   0   2   2   0   0   0   2   2   2   2   2   2   0   2   0   0   2   0   2   2   2   0   0   2   0   0   2   2   0   2   2   2   0   0   2   2   0   2   0   0   2   0   2   0   2   0   2   2   0   2   0   2   0   2   0   2   2   0   0   2   2   0   2   2   0   2   0   0   0   0   0   2
 MK-4-3                 0   0   0   2   0   2   2   0   2   0   2   0   0   0   2   0   2   2   2   0   2   0   0   2   0   0   2   2   2   2   0   0   2   0   0   2   0   2   2   0   0   2   0   2   2   0   2   0   0   2   2   2   2   0   2   2   0   0   0   0   0   2   0   2   2   2   0   0   2   2   0   0   2   2   0   0   0   0   0   2   0   0   0   2   2   2   0   0   0   2   0   0   2   0   2   2   0   2   0   2   2   0   0   0   0   2   2   2   0   2   2   0   0   2   2   2   2   0   0   2   2   0   0   2   0   2   2   0   0   0   2   0   0   0   2   2   2   2   0   2   0   2   0   2   2   0   2   2   2   0   0   2   0   0   2   2   0   2   2   2   0   0   2   2   0   2   0   0   2   0   2   0   2   0   2   2   0   0   2   2   0   2   0   2   0   0   0   2   0   2   2   2   0   2   0   0   0   0   0   2
 MK-4-4                 0   0   0   2   0   2   2   0   2   0   2   0   0   2   2   0   2   2   2   0   0   0   0   2   0   0   2   0   2   2   2   0   2   0   0   2   0   2   2   0   0   2   2   2   0   0   2   0   0   2   0   2   2   0   2   2   0   0   0   0   0   2   0   2   2   2   2   0   2   2   0   0   0   2   0   0   0   0   0   2   0   0   0   0   2   2   0   0   0   2   0   2   2   0   2   2   0   2   0   2   2   2   0   0   0   2   2   2   0   2   2   0   0   2   2   2   2   0   0   2   2   2   0   2   0   2   2   2   0   0   2   0   0   0   2   2   2   2   0   2   0   2   0   2   2   0   2   0   2   0   0   2   0   0   2   2   0   0   2   0   0   0   2   2   0   2   0   2   2   0   2   0   0   0   2   2   0   0   2   2   0   2   2   2   0   0   0   0   0   2   2   2   2   2   0   0   2   2   0   2
 MK-4-5                 0   0   0   2   0   2   2   0   2   0   2   0   0   2   2   0   2   2   2   0   0   0   0   2   0   0   2   0   2   2   2   0   2   0   0   2   0   2   2   0   0   2   0   2   0   0   2   0   0   2   2   2   2   0   2   2   2   0   0   0   2   2   0   2   2   2   2   0   2   2   0   0   2   2   0   0   0   0   0   2   0   0   0   0   2   0   0   0   0   2   0   2   2   0   2   2   0   2   0   2   2   2   2   0   0   2   2   2   0   2   2   0   0   2   0   2   2   0   0   2   2   2   0   2   0   2   2   0   0   0   2   0   2   0   2   2   2   2   2   2   0   2   2   2   0   0   2   0   2   0   0   0   0   0   2   2   0   0   2   0   2   0   2   2   0   2   0   2   2   0   2   0   0   0   2   2   2   0   2   2   0   2   2   2   2   0   0   0   2   0   2   2   2   0   0   0   2   2   0   2
 MK-4-6                 0   0   0   2   0   2   2   0   2   0   2   0   2   0   2   0   2   2   2   0   0   0   0   2   0   0   2   0   2   2   2   0   2   0   0   2   0   0   2   0   0   2   0   2   0   0   2   0   0   2   2   2   2   0   2   2   0   2   0   2   2   2   0   2   2   2   2   0   2   2   0   0   0   2   0   0   0   2   0   2   0   0   0   0   2   2   0   0   0   2   0   2   2   0   2   2   0   2   0   2   2   2   2   0   2   2   2   2   0   2   2   0   0   2   0   2   2   2   0   2   2   2   0   2   0   2   2   2   0   0   0   0   2   0   2   2   2   2   2   2   0   2   2   2   0   0   2   0   2   0   0   2   0   0   2   2   2   0   0   0   2   2   2   2   0   2   0   2   2   0   2   0   0   0   2   0   2   0   0   2   0   2   2   2   2   0   0   0   2   0   2   2   2   0   0   0   2   2   2   2
 MK-4-7                 0   0   0   2   0   2   2   0   2   0   2   2   2   0   2   0   2   2   2   0   0   0   0   2   0   0   2   0   0   2   2   0   2   0   0   2   0   0   2   0   2   2   0   2   0   0   2   0   0   2   2   2   2   0   2   2   0   2   0   2   2   2   0   2   0   2   2   0   2   2   0   0   0   2   0   0   0   2   2   2   0   0   0   0   2   2   0   0   0   2   0   2   2   2   2   2   0   2   0   2   2   2   2   0   2   0   2   2   2   2   2   0   0   2   0   2   2   2   0   2   2   2   0   2   0   2   0   0   0   0   2   0   2   0   2   2   0   2   2   2   0   2   2   2   0   2   2   0   2   0   0   2   0   0   2   2   2   0   0   0   2   2   2   2   0   0   0   2   2   0   2   0   0   0   2   2   2   0   0   2   0   2   2   2   0   0   0   0   2   0   2   2   2   0   0   0   2   2   2   2
 MK-4-8                 0   0   0   2   0   2   2   2   2   0   2   2   2   0   2   0   2   2   2   0   0   0   0   2   0   0   2   0   0   2   2   0   2   0   0   2   0   0   0   0   2   2   0   2   0   0   2   0   0   2   2   2   2   0   2   2   0   2   0   2   2   2   0   2   0   2   2   0   2   2   2   2   0   2   0   0   0   2   2   2   0   0   0   0   0   0   0   0   0   2   2   2   2   2   2   2   0   2   0   2   2   2   2   0   2   0   2   2   2   2   2   0   0   2   0   2   2   2   0   0   2   2   0   2   0   2   0   2   0   0   2   0   2   0   2   2   2   2   2   2   0   2   2   2   0   2   2   0   2   0   2   2   2   0   0   2   2   0   0   0   2   2   2   2   0   0   0   2   2   0   2   0   0   0   2   2   0   0   0   2   0   2   2   2   0   2   0   0   0   0   2   2   2   0   0   0   2   2   2   2
 MK-4-9                 0   0   2   2   0   2   0   2   2   0   2   2   2   0   2   0   2   2   0   0   0   0   0   2   0   0   2   0   0   2   2   0   2   0   0   2   0   0   2   0   2   2   0   0   0   0   2   0   0   0   2   2   2   0   2   2   0   0   2   2   2   2   0   2   0   2   2   0   2   2   2   2   0   2   0   2   0   2   0   2   0   0   0   0   0   0   0   0   0   0   2   2   2   0   2   2   0   2   0   0   2   2   2   0   2   0   2   2   2   2   2   0   2   2   0   2   2   2   0   0   2   2   0   2   0   2   0   2   0   0   2   0   2   2   2   2   0   2   2   0   0   2   0   2   0   2   2   0   0   0   2   2   2   2   2   2   2   0   0   0   2   2   2   2   0   0   0   2   2   0   2   0   0   0   2   2   0   0   0   2   0   2   2   2   2   0   0   0   0   0   2   2   2   0   0   0   2   2   2   2
 MK-4-10                2   0   2   2   0   2   0   0   2   2   2   0   2   0   2   0   2   2   0   0   0   0   0   2   0   2   2   0   0   2   2   0   2   0   0   0   0   2   2   0   2   2   0   0   0   0   2   0   0   0   2   2   2   0   2   2   0   0   2   2   2   2   0   2   0   2   2   0   2   2   2   2   0   2   0   2   0   2   0   2   0   0   0   0   0   0   0   0   0   0   2   2   0   0   2   2   0   2   0   0   2   2   2   2   2   0   2   2   2   2   2   0   2   0   0   2   2   0   0   0   2   2   0   2   0   2   2   2   0   0   2   0   2   2   2   2   0   2   0   2   0   2   0   2   0   2   2   0   0   0   2   2   2   2   2   0   2   0   0   0   2   2   0   2   0   0   0   2   2   0   2   0   0   0   2   0   0   0   0   2   0   2   0   2   2   0   0   0   0   0   2   2   2   2   0   0   2   2   2   2
 MK-4-11                2   0   2   2   0   2   0   0   2   2   2   0   2   0   2   0   2   2   0   0   0   0   0   2   0   2   2   0   0   2   2   0   2   0   0   0   0   2   2   0   2   2   2   0   0   0   2   0   0   0   2   0   2   0   2   2   0   0   2   2   2   2   0   2   0   2   2   0   0   2   2   2   0   2   0   2   0   2   0   2   0   0   0   0   0   0   0   0   0   0   2   2   0   0   2   2   0   2   0   0   2   0   2   2   2   0   0   2   2   2   2   0   2   0   0   2   0   0   0   0   2   2   0   2   0   2   2   2   2   0   2   0   0   2   2   2   0   0   2   2   0   2   0   2   0   2   2   0   0   0   2   2   2   2   2   0   2   0   0   0   2   2   0   2   0   0   0   2   2   0   2   0   0   0   2   0   0   0   0   0   0   2   0   2   2   0   0   0   0   0   2   0   0   2   0   0   2   2   2   0
 MK-4-12                2   0   2   2   0   2   0   0   2   2   2   0   2   0   2   0   2   2   0   0   0   0   0   2   0   2   2   0   0   2   2   0   0   0   2   0   2   0   2   0   2   2   2   0   0   2   2   0   0   0   0   0   2   0   2   2   0   0   2   2   2   2   0   2   0   2   0   0   0   2   2   2   0   2   0   2   0   0   0   2   0   0   0   0   0   0   2   0   0   0   2   0   0   0   2   2   0   2   0   0   2   0   2   2   2   0   0   2   2   2   0   0   2   0   0   2   0   0   0   0   2   2   0   2   2   2   2   2   2   0   2   0   0   2   2   2   0   2   2   2   0   2   0   2   0   2   2   0   0   0   2   0   2   2   2   0   2   0   0   0   2   2   2   2   0   0   0   2   2   0   2   0   0   0   2   0   2   0   0   0   0   2   0   2   2   0   0   0   0   0   0   0   0   2   0   0   0   2   2   0
 MK-4-13                2   0   2   2   0   2   0   0   0   0   2   2   2   0   2   0   2   2   2   0   2   0   0   2   0   2   2   0   0   2   2   0   0   0   2   0   2   0   2   0   2   0   2   0   0   2   2   0   0   0   0   0   0   0   2   2   0   0   2   2   2   2   0   2   0   2   0   0   0   2   2   2   2   2   0   2   0   0   0   2   2   0   0   0   0   0   2   0   0   2   2   0   0   0   0   2   0   2   0   0   2   0   2   2   2   0   0   2   2   2   0   0   0   0   2   2   0   0   0   0   2   2   0   0   2   2   2   0   2   0   0   0   0   2   2   2   0   2   2   2   0   2   0   2   2   2   0   0   0   0   2   0   2   2   2   0   2   0   0   0   2   2   2   2   0   0   0   2   2   0   2   0   0   2   2   0   2   0   0   0   0   2   0   2   2   0   0   0   0   0   0   0   0   2   0   0   0   0   2   0
 MK-4-14                2   0   2   2   0   2   0   0   0   0   0   2   2   0   0   0   2   2   2   0   2   2   0   2   0   2   2   0   0   2   2   0   0   0   2   0   0   0   2   0   0   0   0   0   2   2   2   0   0   0   0   0   0   0   2   2   0   0   2   2   0   2   0   2   0   2   0   0   2   2   2   2   0   0   0   2   0   2   0   2   2   0   0   0   0   0   2   0   2   0   2   0   2   0   0   2   0   2   0   0   2   0   2   2   2   0   0   2   2   2   0   0   2   0   2   2   0   0   0   0   2   2   2   0   2   2   0   0   2   0   2   0   0   0   2   2   0   2   2   2   0   2   0   2   0   2   0   0   0   0   2   2   2   2   2   0   2   0   0   0   2   2   0   2   0   0   0   2   2   0   2   0   0   0   2   0   2   0   0   0   0   2   0   2   2   0   0   0   0   0   2   0   0   2   0   0   0   0   2   0
 MK-4-15                2   0   2   2   0   2   0   0   0   0   0   2   2   0   0   0   2   2   2   0   2   2   0   2   0   2   2   0   0   2   2   0   0   0   2   2   0   2   2   0   0   0   0   0   2   0   2   0   0   0   2   0   0   0   2   2   0   0   2   2   0   0   0   2   0   2   0   0   2   2   2   2   0   0   0   2   0   0   0   2   2   0   0   0   2   0   2   0   2   0   2   0   2   0   0   0   0   2   0   0   2   0   2   2   2   0   2   2   2   2   0   0   2   0   2   0   0   0   0   0   2   0   2   2   2   2   0   0   2   0   2   0   0   0   2   2   0   2   2   2   0   2   0   2   0   2   0   2   2   0   2   0   2   0   2   0   2   0   0   0   2   2   0   2   0   0   0   2   0   0   2   0   0   0   2   0   2   0   0   0   0   0   0   2   2   0   0   0   0   0   2   0   0   2   0   0   2   0   2   0
 MK-4-16                2   0   0   2   0   2   0   2   0   2   2   2   2   0   0   0   2   2   2   0   2   2   0   2   0   2   2   0   0   2   2   2   0   2   2   2   2   2   0   0   0   0   0   0   0   0   2   0   0   2   2   0   0   0   0   2   2   0   2   2   0   0   0   2   0   2   0   0   2   2   2   2   0   0   0   2   2   0   2   0   2   0   0   0   2   0   2   0   2   0   2   0   2   0   2   0   0   2   0   0   2   0   2   0   2   0   2   2   2   2   0   0   2   0   2   0   0   0   0   0   2   0   2   2   2   2   0   0   2   0   2   0   0   0   2   2   0   2   2   2   0   2   0   2   0   2   0   2   2   0   2   0   2   0   2   0   2   0   0   0   2   2   0   2   0   2   0   2   0   0   2   0   0   0   2   0   2   0   0   0   0   0   0   2   2   0   0   0   0   0   2   2   0   2   0   0   2   0   2   0
 MK-5-1                 2   0   0   2   0   2   0   2   2   2   2   0   2   0   0   2   2   0   2   0   2   2   2   0   2   0   0   0   0   0   2   2   2   2   0   0   0   2   2   0   2   2   0   0   2   2   0   2   0   2   2   0   0   0   0   2   0   2   0   0   0   2   0   2   0   0   2   2   2   0   2   0   0   2   2   0   0   0   2   0   2   0   0   0   0   2   0   0   2   0   2   2   2   0   0   0   2   2   0   0   2   2   0   2   0   2   2   2   2   2   2   2   0   2   0   0   0   0   0   2   2   0   2   0   0   0   2   2   2   0   0   0   2   0   2   2   0   0   2   0   2   2   0   0   2   0   0   0   0   0   0   0   2   0   2   0   0   2   2   2   2   0   0   0   0   0   2   0   0   0   2   0   2   0   2   0   2   0   2   0   0   2   0   0   2   0   0   2   0   2   2   0   2   2   2   2   0   2   2   2
 MK-5-2                 2   0   0   2   0   2   2   2   2   2   2   0   2   0   2   2   2   0   2   0   2   2   2   0   2   0   0   0   0   0   2   2   0   2   0   0   0   2   0   0   2   2   0   0   2   2   0   2   0   2   2   0   0   0   0   2   0   2   0   0   0   2   0   2   2   0   2   2   2   0   2   0   2   2   2   2   0   0   2   0   2   0   0   0   0   2   0   0   2   0   2   2   0   0   0   0   2   2   0   0   2   2   0   2   0   2   2   2   2   2   0   2   0   2   0   0   0   0   0   2   2   0   2   0   2   0   2   2   0   0   0   2   2   0   2   2   0   0   2   0   2   0   0   0   2   0   2   0   0   0   0   0   2   0   0   0   0   2   2   2   0   0   0   0   0   2   2   0   0   0   0   2   2   0   2   0   2   0   2   0   0   2   0   0   2   0   0   2   2   2   2   0   2   2   2   2   0   2   2   2
 MK-5-3                 2   0   2   2   2   2   2   2   2   2   2   2   2   0   2   2   2   0   2   0   2   0   2   0   0   0   0   0   2   0   0   2   0   2   0   0   0   2   0   0   2   2   0   0   0   2   0   2   0   2   2   0   0   0   0   2   0   2   0   2   0   2   0   2   2   0   2   2   2   0   2   0   2   2   2   2   0   0   2   0   2   0   0   0   0   2   0   0   2   0   2   2   2   2   0   0   2   2   0   0   2   2   0   2   0   2   2   2   2   2   0   2   0   0   0   0   0   0   0   2   2   0   2   0   2   0   2   2   0   0   0   2   2   0   0   2   0   0   2   0   2   2   0   0   2   0   2   0   0   0   0   0   2   0   0   0   0   2   2   2   0   0   0   0   0   2   2   0   0   0   2   2   2   0   2   0   2   0   2   0   0   2   0   0   2   0   2   2   2   2   2   0   2   2   2   2   0   2   2   2
 MK-5-4                 2   0   2   2   2   2   2   2   2   2   2   2   0   0   0   2   2   0   2   0   2   0   2   0   0   0   0   0   2   0   0   2   2   2   0   0   0   2   2   0   2   2   0   0   0   2   0   2   0   2   2   0   0   0   0   2   0   2   0   2   0   2   0   2   2   0   2   2   2   0   2   0   2   2   2   0   0   0   2   0   2   0   0   0   0   2   0   0   2   0   2   2   2   2   0   0   2   2   0   0   2   2   0   2   0   2   0   2   2   2   2   2   0   0   0   0   0   0   0   2   2   0   2   0   2   2   0   2   0   0   0   2   2   0   0   2   0   0   2   0   2   2   0   0   2   2   2   0   2   0   0   0   2   0   0   0   0   2   2   2   0   0   0   0   0   2   2   0   0   0   2   2   2   0   2   0   0   0   2   2   0   2   0   0   2   2   2   2   2   2   2   0   0   2   2   2   0   2   2   2
 MK-5-5                 2   0   2   2   2   2   2   2   2   2   2   2   0   0   0   2   2   0   2   0   2   0   2   0   0   0   0   0   2   0   0   2   2   2   2   0   0   2   2   0   0   2   0   0   0   2   0   2   0   2   2   0   2   2   0   2   0   2   0   2   0   2   0   2   2   0   2   2   2   0   2   0   2   0   2   0   0   0   2   0   2   0   0   0   0   0   0   0   2   0   2   2   2   2   0   0   2   2   0   0   2   2   0   0   0   2   0   2   2   2   2   2   0   2   0   0   0   0   0   2   2   0   2   2   2   2   0   2   0   0   0   2   2   0   0   2   0   2   2   0   2   2   0   0   2   2   2   0   2   0   0   0   2   0   0   0   0   2   2   2   0   0   0   0   0   2   2   0   2   0   2   2   2   0   2   0   0   2   2   2   0   2   0   0   2   2   0   2   2   2   2   0   0   2   2   2   0   2   2   2
 MK-5-6                 2   0   0   2   2   2   2   2   2   2   2   0   0   2   0   2   2   0   2   0   2   2   2   0   0   0   0   0   2   0   0   2   0   2   2   0   0   2   2   0   2   2   2   0   0   2   2   2   0   2   2   0   2   2   0   0   0   2   0   2   0   2   0   2   2   0   2   2   2   0   2   0   2   0   2   0   0   0   2   2   0   0   0   0   0   0   0   0   2   0   2   0   2   2   0   0   2   2   0   0   2   2   2   0   0   2   0   2   0   2   2   2   0   2   0   0   0   0   0   2   2   0   2   2   2   2   0   2   0   0   0   0   2   0   0   2   0   2   2   0   2   2   0   0   2   2   2   0   2   0   2   0   2   0   0   0   0   2   2   2   0   0   0   0   0   2   2   0   2   0   2   2   0   0   2   0   0   2   2   2   0   2   0   0   2   0   0   2   2   0   2   0   2   2   2   2   0   2   2   2
 MK-5-7                 2   0   0   2   2   0   0   2   0   2   2   0   0   2   0   2   2   0   2   0   0   2   2   0   0   0   0   0   2   0   0   2   2   2   2   0   2   2   2   0   2   2   2   0   0   2   2   2   0   2   2   0   2   2   0   2   0   2   0   2   0   2   0   2   2   0   2   2   2   0   2   0   2   0   2   0   0   0   2   2   0   0   0   0   0   0   0   0   2   0   2   0   2   2   0   0   2   2   0   0   2   2   2   0   0   2   0   2   2   2   2   2   0   2   0   0   0   0   0   2   2   0   2   2   2   2   0   2   0   0   0   0   2   0   0   2   2   2   2   0   2   2   0   0   2   2   2   2   0   0   2   0   2   2   0   0   0   2   2   2   0   0   0   0   0   2   2   0   2   0   2   2   0   0   0   0   0   2   2   2   0   2   2   0   2   0   0   2   2   0   2   0   2   2   2   2   0   2   2   2
 MK-5-8                 2   0   0   0   2   0   2   2   0   2   2   0   0   2   0   2   2   0   2   2   0   2   2   2   0   0   0   0   2   0   0   2   2   2   2   0   2   2   2   0   2   2   2   0   0   2   2   2   0   2   2   0   2   2   0   0   0   2   0   2   0   2   0   2   2   0   2   2   2   0   2   0   2   0   2   2   0   0   2   2   0   0   0   0   0   0   0   0   2   0   2   0   2   2   0   0   2   2   0   0   2   2   0   2   0   0   0   2   2   2   2   2   0   2   0   0   0   0   0   2   2   0   2   2   2   2   0   2   0   0   0   2   2   0   0   2   2   2   2   0   2   2   0   0   2   0   2   2   0   0   2   0   2   2   2   0   0   2   2   2   2   0   0   0   0   2   0   0   0   0   2   2   0   0   0   0   0   2   2   2   0   2   2   0   2   0   0   2   2   0   2   0   2   2   2   0   0   0   2   2
 MK-5-9                 2   0   0   0   2   0   2   0   0   2   2   0   0   2   0   2   2   0   2   2   2   0   2   2   0   0   0   0   2   0   0   2   2   2   0   0   2   2   2   0   2   2   2   0   0   2   0   2   0   2   2   0   2   2   0   2   0   2   0   2   0   2   0   0   2   0   2   2   2   0   0   0   2   0   2   2   0   0   2   2   0   0   0   0   2   0   0   0   2   2   2   0   2   2   0   0   2   2   0   0   0   2   0   0   0   0   0   2   2   2   2   2   0   2   0   0   0   0   0   2   2   0   2   2   2   2   0   2   0   0   0   2   2   0   0   2   2   0   0   0   2   2   0   0   2   2   2   2   0   0   2   0   2   2   2   0   0   2   2   0   2   0   0   0   0   2   0   0   0   2   2   2   0   0   2   2   0   2   2   2   0   2   2   2   2   0   0   2   2   0   2   0   0   2   2   0   0   0   2   2
 MK-5-10                2   0   0   0   2   0   2   0   0   2   2   0   0   2   0   2   2   0   2   2   2   0   2   2   0   0   0   0   2   0   0   2   2   2   0   0   2   2   2   0   2   2   2   0   0   2   0   2   0   2   2   0   2   2   0   2   0   2   0   2   0   0   0   0   2   0   0   2   2   0   0   0   2   0   2   2   0   0   2   2   0   0   0   0   2   0   0   0   0   2   2   0   2   2   0   0   2   2   0   0   0   2   0   0   0   0   0   2   2   2   2   2   0   2   0   0   0   0   0   2   2   0   0   2   2   2   0   2   0   0   0   2   2   2   0   2   2   2   0   2   2   2   0   0   2   2   2   2   0   0   2   0   0   2   2   0   0   2   2   0   2   0   0   0   0   2   0   0   0   2   2   0   0   0   2   2   0   2   2   2   2   2   0   2   2   0   0   2   2   0   2   0   0   2   2   0   0   0   0   2
 MK-5-11                2   0   0   0   2   0   2   0   0   2   2   0   0   2   0   2   0   0   2   2   2   0   2   2   0   0   0   0   2   0   0   2   2   2   0   0   2   2   2   0   2   0   2   0   0   2   0   2   0   2   0   0   2   0   0   2   0   0   0   2   0   0   0   0   2   0   0   2   2   0   0   0   0   0   0   2   0   0   2   0   0   0   0   0   2   0   0   0   0   2   2   0   2   2   0   0   2   2   0   0   0   2   0   0   0   0   2   2   2   2   2   2   2   2   0   0   0   0   0   2   2   0   0   0   2   2   0   2   0   0   0   2   2   2   0   2   2   2   0   2   2   0   0   2   2   2   2   2   0   2   0   0   0   2   2   0   0   2   2   0   2   0   2   0   0   2   0   0   0   2   2   0   0   0   2   2   0   2   2   2   2   0   0   0   0   0   0   2   2   0   2   0   0   2   2   0   0   0   0   2
 MK-5-12                2   0   0   0   2   2   2   0   0   2   2   0   0   2   0   2   0   0   2   2   2   2   2   2   0   0   0   0   2   0   0   2   2   2   0   0   0   2   2   0   2   0   2   0   0   2   2   0   0   2   0   0   2   0   0   2   0   0   0   2   0   2   0   0   2   0   0   2   2   0   0   0   0   0   0   2   2   0   2   0   0   0   0   0   2   0   2   2   0   2   2   0   2   2   0   0   2   2   0   2   0   2   0   0   0   0   2   0   2   2   2   2   0   2   0   0   0   0   0   2   2   0   2   0   2   2   0   2   0   0   0   2   2   2   0   2   2   2   0   2   2   0   0   2   2   2   2   2   0   2   0   0   0   0   0   0   0   2   2   2   2   0   2   0   0   2   2   0   0   0   2   0   0   0   2   2   0   0   2   2   2   0   0   0   0   0   0   2   2   0   2   0   2   2   2   0   0   0   0   2
 MK-5-13                2   0   0   0   0   2   2   0   0   2   2   0   0   2   0   2   0   0   2   2   2   2   2   2   0   0   0   2   2   0   0   2   2   2   0   0   0   2   2   0   2   0   0   0   0   0   2   0   0   2   0   0   2   0   0   2   0   0   0   2   0   2   0   0   2   0   0   2   2   2   0   0   0   0   2   2   2   0   2   0   0   2   0   0   2   0   2   2   2   2   2   0   2   2   0   0   0   2   0   2   2   2   0   0   0   0   2   0   2   2   2   0   2   2   0   0   0   0   0   2   2   0   2   2   2   2   0   2   0   0   0   2   2   2   0   2   2   2   0   0   0   0   0   0   2   2   2   2   0   2   0   0   0   0   2   0   0   2   2   2   2   0   2   0   0   2   2   0   0   0   2   0   0   0   2   2   0   0   2   2   2   0   0   0   2   0   2   2   2   0   2   0   2   2   0   0   0   0   0   2
 MK-5-14                2   0   0   0   0   2   2   2   0   2   2   0   0   2   0   2   0   0   2   2   2   2   2   2   0   0   0   2   2   0   0   2   2   2   0   0   0   0   2   0   2   0   0   0   0   2   2   2   0   2   0   0   0   0   0   2   2   0   0   2   0   2   0   0   2   0   2   0   2   2   0   0   0   0   2   2   2   0   2   0   0   0   0   0   2   0   2   2   2   2   2   0   2   2   0   0   0   2   2   2   2   2   0   2   0   0   2   0   2   2   2   2   2   2   0   0   2   0   0   2   2   0   0   2   2   2   0   2   0   0   2   2   0   2   0   2   2   2   0   2   0   0   2   0   2   2   2   2   0   2   0   0   0   0   2   0   0   2   2   2   2   0   2   0   0   2   2   0   2   0   2   0   0   0   2   2   0   0   2   2   2   0   0   0   2   0   2   2   2   0   2   2   2   0   0   0   0   0   0   2
 MK-5-15                2   0   0   0   0   2   2   2   0   2   2   0   2   2   0   2   0   0   2   2   2   2   2   2   0   0   0   2   2   2   0   2   2   2   0   0   0   0   2   0   2   2   0   0   0   0   2   2   0   2   0   2   0   2   0   2   2   0   0   2   0   2   0   0   2   0   2   0   2   2   0   0   0   0   2   2   2   0   2   2   0   0   0   0   2   0   2   2   2   2   2   0   2   2   0   0   0   2   2   2   2   2   2   2   0   2   2   0   2   2   2   2   2   2   0   0   2   2   0   2   2   0   0   2   2   0   0   2   0   0   0   2   0   2   0   0   2   2   0   2   0   0   2   0   2   2   2   2   0   2   0   0   0   0   2   0   0   2   2   2   2   0   2   0   0   0   2   0   0   0   2   0   0   0   2   2   0   0   2   2   2   0   0   0   2   0   2   2   2   0   2   2   2   0   0   0   0   0   0   2
 MK-5-16                0   0   0   0   0   2   2   2   0   2   2   0   2   2   0   2   0   0   2   2   2   2   2   2   0   0   0   2   2   2   0   2   0   2   0   0   0   0   2   0   2   2   0   0   0   0   2   2   0   2   0   2   0   2   2   2   2   2   2   2   2   0   0   2   2   0   2   2   0   2   0   0   0   0   2   2   2   0   0   2   0   0   0   0   0   0   2   2   0   2   2   0   2   2   0   0   0   2   2   2   2   2   0   2   0   2   2   0   2   2   2   2   2   2   0   0   2   2   0   2   2   0   0   0   2   0   0   2   0   0   0   2   0   2   0   0   2   2   0   2   2   0   2   0   2   2   2   2   0   2   2   0   0   0   2   0   0   2   2   2   2   0   2   0   0   0   2   0   0   0   2   0   0   0   2   2   0   0   2   2   2   0   0   0   2   0   2   2   2   0   2   2   2   0   0   0   0   0   0   2
 MK-6-1                 0   2   0   2   0   0   0   2   2   2   2   2   0   2   2   2   2   0   2   2   0   2   2   0   2   2   0   0   2   0   0   2   0   0   2   0   2   0   0   0   2   0   0   0   2   2   2   0   2   0   0   2   0   2   2   0   0   0   0   0   0   2   2   0   0   0   0   2   2   2   0   2   0   2   2   0   2   2   0   0   2   2   2   2   2   2   0   0   2   2   2   2   0   0   0   2   0   2   2   2   2   2   2   0   2   0   2   2   0   2   0   2   2   0   2   0   0   0   0   2   0   0   0   0   2   0   2   0   0   2   2   0   2   2   2   2   2   0   2   0   0   2   0   0   2   0   2   2   0   2   0   2   2   0   0   2   2   0   0   2   0   2   2   0   2   2   2   2   0   2   2   2   2   2   0   2   0   2   0   2   0   0   0   2   0   0   2   2   2   0   2   0   0   0   0   0   0   0   2   0
 MK-6-2                 0   2   0   2   0   0   0   2   2   2   2   2   0   2   2   2   2   0   2   2   0   2   2   0   2   2   0   0   2   0   0   2   0   0   2   0   2   0   0   0   2   0   0   0   2   0   2   0   2   0   0   2   0   2   0   0   0   0   0   0   0   2   2   0   0   0   0   2   2   2   0   2   0   2   2   0   2   2   0   0   2   2   2   0   2   2   0   0   0   2   2   2   0   2   0   2   0   2   2   2   2   2   2   0   2   0   2   2   0   2   0   2   2   0   2   0   2   0   0   2   0   0   0   0   2   0   2   0   0   2   2   0   2   2   2   2   2   0   2   0   0   2   0   0   2   0   2   0   0   2   0   2   0   0   0   2   2   0   2   2   0   2   2   0   2   2   0   2   0   2   2   2   2   2   2   0   0   2   0   2   0   2   0   2   0   0   2   2   2   0   2   0   0   0   0   0   0   0   2   0
 MK-6-3                 2   2   0   2   0   0   0   2   2   2   2   2   0   2   2   2   2   0   2   2   0   2   2   0   0   2   0   2   2   0   0   2   0   0   2   2   2   0   0   0   0   0   0   0   2   0   2   0   2   0   0   2   0   0   0   0   0   0   0   2   0   2   2   0   0   0   2   2   0   2   0   2   0   2   0   0   2   2   0   0   2   2   2   0   2   0   2   2   0   2   2   2   2   2   0   2   0   2   2   2   2   2   2   0   2   2   2   2   0   2   0   2   2   0   2   0   0   0   0   2   0   0   0   0   2   0   2   2   0   0   2   0   2   2   2   2   2   0   2   0   0   2   0   0   2   0   2   0   0   2   0   2   0   0   0   2   0   0   2   2   0   2   2   0   2   0   0   2   0   2   0   2   2   2   0   0   0   2   0   2   0   2   0   2   0   0   2   2   2   0   2   0   0   0   2   0   0   0   2   0
 MK-6-4                 2   2   0   2   0   0   0   2   2   2   0   2   0   2   2   0   0   0   2   2   0   2   2   0   0   2   0   2   2   0   0   2   0   0   2   2   2   0   0   0   0   0   0   0   2   0   2   0   2   0   0   2   0   2   0   2   0   0   0   2   0   0   2   0   0   0   2   0   0   2   0   2   0   2   0   0   2   2   0   2   2   2   2   0   2   0   2   2   0   2   2   2   2   2   0   2   0   2   2   2   2   2   2   0   2   2   2   2   0   0   0   2   2   0   0   0   0   0   0   2   0   0   2   0   0   0   2   2   0   0   2   2   2   2   2   2   2   0   2   0   0   2   0   0   2   0   2   0   0   2   0   2   0   0   0   2   0   0   2   2   0   2   2   0   2   0   0   2   0   2   0   2   0   2   0   0   0   2   0   2   0   0   0   2   0   2   2   2   2   0   2   0   0   0   2   0   2   0   2   0
 MK-6-5                 2   2   0   2   0   0   0   2   2   2   0   2   0   2   2   0   0   0   0   2   0   2   2   0   2   0   0   0   2   0   0   0   0   0   2   2   2   0   0   0   2   0   0   0   2   0   2   0   2   0   0   2   0   2   2   2   0   2   0   2   2   0   2   0   0   0   2   0   0   0   0   0   0   2   0   0   2   2   0   2   2   2   0   0   2   0   2   2   0   2   2   2   2   2   0   2   0   2   2   2   2   0   2   0   2   2   0   2   0   0   0   2   2   0   0   0   0   0   0   2   0   0   2   0   0   0   2   2   0   0   2   2   2   2   2   2   2   0   2   2   0   2   0   0   2   0   2   0   0   2   0   2   0   0   0   0   0   0   0   2   0   2   2   0   2   0   0   2   0   2   0   0   0   0   0   2   0   2   0   2   0   0   2   2   0   2   2   2   0   0   2   0   0   0   2   0   2   0   2   2
 MK-6-6                 2   2   0   2   0   0   0   2   2   2   0   2   0   2   2   0   0   2   0   2   0   2   2   0   0   0   0   0   2   0   2   0   0   0   2   2   2   2   0   0   2   0   0   0   2   0   2   0   2   0   0   2   0   0   2   2   0   2   0   2   2   0   2   0   0   0   2   0   0   0   0   0   2   2   0   0   2   2   0   0   2   2   0   0   2   0   2   0   0   2   2   2   0   2   0   2   0   2   2   2   2   0   2   0   2   2   0   2   0   0   0   2   2   0   0   0   0   0   0   0   0   0   2   0   0   0   2   2   0   0   2   0   0   2   2   2   2   0   2   2   2   2   0   0   0   0   2   2   0   2   2   0   0   0   0   0   0   0   0   2   0   2   2   0   2   0   0   2   0   2   2   0   0   0   0   2   0   2   2   2   2   0   2   2   0   2   2   2   0   0   2   0   0   0   2   0   2   0   2   2
 MK-6-7                 2   2   0   2   0   0   0   0   2   2   0   2   0   2   2   0   0   2   0   2   0   2   2   0   0   0   0   0   2   0   2   0   0   0   2   2   2   2   0   0   2   0   0   0   2   0   2   0   2   0   0   0   0   2   2   2   0   2   0   2   2   0   2   0   0   0   2   0   0   0   0   0   2   0   0   0   2   2   0   0   2   2   0   0   2   0   2   0   0   0   2   2   0   2   0   2   0   2   2   2   2   0   2   0   2   2   0   2   0   0   0   2   2   0   0   0   0   0   0   0   0   0   2   2   0   2   2   2   0   0   2   0   0   2   0   2   0   0   2   2   2   2   0   0   0   0   2   2   0   2   2   0   0   0   0   0   0   0   0   2   0   2   2   0   2   0   0   2   0   2   2   0   0   2   0   2   0   2   0   2   2   0   2   2   0   2   2   2   0   0   2   0   0   0   2   0   2   0   2   2
 MK-6-8                 2   2   0   2   0   0   0   0   2   2   0   2   0   2   2   0   0   2   0   2   0   2   2   0   0   0   0   0   2   0   2   2   0   0   2   2   2   2   0   0   2   0   0   0   2   0   2   0   2   0   2   0   0   2   2   2   0   2   0   2   2   0   2   0   0   0   2   0   0   0   0   0   2   0   0   0   2   2   0   0   2   2   0   0   2   0   2   0   0   0   2   2   0   2   0   2   0   2   0   2   2   0   2   0   2   2   0   2   0   0   0   2   2   0   0   0   0   0   0   0   0   0   2   2   0   2   0   2   0   0   2   0   0   2   0   2   0   0   2   2   2   0   0   0   0   0   2   2   0   2   2   0   0   0   0   0   0   0   0   2   2   2   2   0   2   0   0   2   0   2   2   0   0   2   0   2   0   2   0   2   2   0   0   2   0   2   2   2   0   0   2   0   2   2   2   0   2   0   2   2
 MK-6-9                 2   2   0   2   0   0   0   0   2   2   0   2   2   2   2   0   0   2   0   2   0   2   2   0   2   0   0   0   2   0   2   2   0   0   2   2   2   2   0   0   2   0   0   0   2   0   2   0   2   0   2   0   0   2   2   2   0   2   0   0   2   0   2   0   2   2   2   0   0   0   0   0   2   0   0   0   2   2   0   0   2   2   0   0   2   0   2   0   0   0   2   2   0   2   0   2   0   2   0   2   2   0   2   2   2   2   0   2   0   0   0   0   2   0   0   0   0   0   0   0   0   2   2   2   0   2   0   2   0   0   2   0   0   2   0   2   0   0   2   2   0   0   0   0   0   0   2   2   0   2   2   0   0   0   0   0   0   2   0   2   2   2   2   0   2   0   0   2   0   2   2   0   0   2   0   0   0   2   0   2   2   0   2   2   0   2   2   2   0   0   2   0   0   2   2   0   0   0   2   2
 MK-6-10                2   0   0   2   0   0   0   0   2   2   2   2   2   2   2   0   0   2   0   2   0   2   2   0   2   2   0   0   2   0   2   2   0   0   2   2   2   2   0   0   2   0   0   0   2   0   2   0   2   0   2   0   2   2   2   2   0   2   0   0   2   0   2   0   0   2   2   0   0   0   0   0   2   0   0   0   2   2   0   0   2   2   2   0   2   0   2   0   2   0   2   2   0   2   0   2   0   2   0   2   2   0   2   2   0   0   0   2   2   0   0   0   2   0   0   0   2   0   0   0   0   2   2   2   0   2   2   2   2   0   2   0   0   2   0   2   0   2   2   2   0   0   0   0   2   0   2   2   0   2   2   0   0   0   0   0   0   2   0   2   0   2   2   0   2   0   0   2   0   2   2   0   0   0   0   0   2   2   0   2   2   0   2   2   0   2   0   2   0   0   2   0   0   2   2   0   2   0   2   2
 MK-6-11                2   0   0   2   0   0   0   0   2   2   2   2   0   2   2   0   0   2   0   2   0   2   2   0   2   2   2   0   2   0   2   2   0   0   2   2   2   2   0   0   2   0   0   2   2   0   2   2   2   0   2   0   2   2   2   2   0   2   0   0   2   0   2   0   0   0   2   0   0   0   0   0   0   0   0   0   2   2   0   0   0   2   2   2   2   2   0   0   2   2   0   2   0   2   0   2   0   2   0   2   2   0   2   2   0   0   0   2   2   0   0   0   2   0   0   0   0   0   0   2   0   2   0   2   0   2   2   2   2   0   2   0   0   2   0   2   0   2   2   2   0   0   0   0   2   0   2   2   0   2   2   0   0   0   0   0   0   2   0   2   0   2   2   0   2   0   2   2   0   2   0   0   0   0   0   2   2   2   0   2   2   0   2   0   0   2   0   0   0   0   2   0   0   2   2   0   2   0   2   2
 MK-6-12                2   0   0   2   0   2   0   0   2   2   2   2   0   2   2   0   0   2   0   2   0   2   2   2   2   2   2   0   2   0   2   2   0   2   2   2   2   2   0   0   2   0   2   2   2   0   2   0   2   0   2   0   2   2   2   2   0   2   0   0   2   0   2   0   0   0   2   0   0   0   0   0   2   0   0   0   2   2   0   0   0   2   0   2   2   2   0   0   2   2   0   2   0   2   0   2   0   0   0   0   2   0   2   2   0   0   0   2   2   0   0   0   2   0   0   0   0   0   0   2   2   2   0   2   0   2   0   2   2   0   2   0   0   2   0   2   2   2   2   2   0   0   0   0   2   0   2   2   2   2   2   0   0   0   0   0   0   2   0   2   0   0   2   0   2   0   2   2   0   2   0   0   0   0   0   2   2   0   0   2   2   0   2   0   0   2   0   0   0   0   0   0   0   2   2   0   2   0   0   2
 MK-6-13                0   0   0   2   0   2   0   0   2   2   2   2   2   2   2   0   0   2   0   2   0   2   2   2   2   2   2   0   2   0   2   2   0   2   2   2   2   2   0   0   2   0   2   2   2   0   2   0   2   0   2   0   2   2   2   2   0   2   0   0   0   0   2   0   0   0   2   2   0   0   0   0   2   0   0   0   2   2   0   2   0   2   0   2   2   2   0   2   2   2   0   2   0   2   0   2   2   0   0   2   2   0   2   2   0   0   0   2   2   0   0   2   2   0   0   0   0   0   0   2   2   2   0   2   0   2   2   2   2   0   2   0   0   0   0   2   2   0   2   2   0   0   0   0   2   0   2   2   2   2   2   2   0   0   2   0   2   2   0   2   0   0   2   0   2   0   2   2   0   2   0   0   0   0   0   2   2   0   0   2   2   2   2   0   0   2   0   0   0   2   2   0   0   2   0   0   2   0   2   2
 MK-6-14                0   0   0   2   0   2   2   0   2   0   2   2   2   2   2   0   0   2   0   2   0   2   2   2   2   2   2   0   2   0   2   2   0   2   2   0   2   2   0   0   2   0   2   2   2   0   2   2   0   0   2   0   2   2   2   2   0   2   0   0   0   0   2   0   0   0   2   2   0   0   0   0   2   0   0   0   2   0   0   2   0   2   0   0   2   2   0   2   2   2   0   2   0   2   0   2   2   0   0   2   2   0   2   2   0   0   0   2   2   0   0   2   2   0   0   0   0   0   0   2   2   2   0   2   0   2   2   2   2   0   2   0   0   0   0   2   2   0   2   2   0   0   0   0   2   0   2   2   2   2   2   2   0   0   2   0   2   2   2   0   0   2   2   0   2   0   2   2   0   2   0   0   2   0   0   2   0   0   0   2   2   2   2   0   0   2   0   0   0   2   2   0   0   0   0   0   2   0   2   2
 MK-6-15                0   0   0   0   0   2   2   0   2   0   2   2   2   2   2   0   0   2   0   2   0   2   2   2   2   2   0   0   2   0   0   2   0   2   2   0   2   2   0   0   2   0   2   2   2   0   2   2   0   0   2   0   2   2   2   2   0   2   0   0   0   0   0   0   0   0   2   2   2   0   2   0   2   0   2   0   2   0   2   0   0   2   0   0   2   0   0   2   2   2   2   2   0   2   2   2   2   0   0   2   2   0   2   0   0   0   0   2   2   0   0   2   2   0   0   2   0   2   0   2   2   2   0   2   0   0   2   2   2   0   2   0   0   0   0   2   2   0   2   2   0   0   2   0   0   2   2   2   2   0   2   2   0   0   2   0   2   2   2   0   0   2   2   0   2   2   2   2   0   2   2   0   2   0   0   2   0   0   0   2   2   2   2   0   0   0   0   0   0   2   2   2   0   0   0   0   2   0   2   2
 MK-6-16                0   0   0   0   0   2   2   0   2   0   2   2   0   2   2   0   0   2   0   2   0   2   2   2   2   2   0   0   2   0   0   0   0   2   2   0   0   0   0   2   2   0   2   2   2   0   2   0   0   0   2   0   2   2   2   2   0   2   0   0   0   0   0   0   0   0   2   2   2   0   2   0   2   0   2   0   2   0   2   2   0   2   0   0   2   0   0   2   2   2   2   2   0   2   2   0   2   0   0   2   2   0   0   0   0   0   0   0   2   0   0   2   2   0   0   2   2   2   0   2   0   2   0   2   0   0   2   2   2   0   2   0   0   0   0   0   2   0   2   2   0   0   2   0   0   2   2   2   2   0   2   2   0   0   2   0   2   2   2   0   0   2   2   0   2   2   2   2   2   2   2   0   2   0   0   2   0   0   0   2   2   0   2   0   0   2   0   0   0   2   2   2   0   0   0   0   2   0   2   2
 
!****************************************** Phenotypic Data **********************************************************
!-100.0 is resevred for missing phenotype
SimulatedTrait1        14.7563   13.8981   15.3196   16.3284   13.8446   15.6941   13.8424   15.1257   15.4435   14.8236   14.1397   14.6487   13.4664   14.5954   14.4489   13.9982   16.5562   15.5297   13.9278   14.0313   13.9541   14.4328   15.1999   15.1055   15.5754   14.9115   14.8197   14.7766   15.3276   14.8025   15.5006   15.2763   13.9063   14.8824   14.6149   14.8209   15.0402   15.9042   15.8908   15.5068   13.4639   13.9692   15.9356   13.7554   16.3763   14.8646   16.3762   14.1334   16.0482   14.7424   14.1826   17.1384   15.7781   15.1741   16.5505   15.9200   16.1025   14.9120   14.2897   14.1246   15.3761   15.1660   16.3099   12.8338   13.5359   15.5177   13.5203   14.6236   14.9609   15.0569   14.2295   15.8183   16.5447   14.5480   14.3903   14.8960   15.0813   14.4804   12.8513   14.9750   14.0684   14.2353   13.5500   15.7841   14.5731   14.9649   14.4620   15.7550   15.2688   15.6560   13.7851   15.9499   15.7397   14.1939   16.0739   14.0092   13.6450   14.7033   16.2896   15.4414   16.3219   13.4722   14.2982   14.2815   15.6866   15.4007   14.3536   14.4765   15.6643   13.8727   13.9614   14.1490   15.5767   14.4715   15.2498   15.6330   14.8498   16.0800   16.2201   14.0423   13.3343   15.2656   15.4911   14.0315   16.4465   15.7625   14.8499   16.3741   15.8314   15.1460   15.9184   16.2339   16.1768   14.4217   15.0270   14.5822   16.3228   14.2398   15.5842   15.9504   14.0619   14.4185   13.9841   16.2721   15.7827   13.9300   14.5738   14.1638   16.0125   14.3473   15.4610   15.4991   14.5382   15.8358   14.1540   13.5551   15.4671   15.4450   14.0940   13.7976   15.0163   15.5941   15.1844   13.8327   15.9453   15.6692   15.0500   15.9293   14.2441   15.5385   14.2051   14.9492   13.2645   15.3095   16.7139   14.8264   15.4619   15.5261   14.9512   14.3383   15.5929   14.0481   15.8414   14.5694   16.4375   15.0568   16.0954   14.9705   13.3108   13.2535   15.0676   16.6488   15.7819   14.2143   14.1320   14.4662   13.0894   14.6345   16.3768   13.3060
SimulatedTrait2         9.3028   10.1556    8.8196    9.3700   10.0765    9.1324   10.6246   10.4378    9.4099   10.4398   10.3083   10.2920   11.0354   10.1569   10.0263   10.3233    9.7515    9.9070   10.6169   10.7724   10.8740   10.5002    9.0507    9.3847    9.5507    9.1829    9.9868   10.1250   10.8319   10.0374   10.7284    9.2961   10.5930   10.2013   10.6922    9.7551   10.7383    9.4972    9.8912    9.4836   10.1927   10.6801    9.2389   10.6482    9.8349    9.7675    9.5176   10.6172    9.5465   10.4694   10.6283    9.2757    9.4707   10.4018    9.3621    9.2786    9.3746   10.6700    9.2094   10.1919   10.7484    9.2572    9.5252   10.5027   10.7399    9.7011   10.1918    9.7453   10.5869    9.7101   10.8841    9.4613    9.8760   11.1111   10.9088    9.6089   10.6545   10.0971   10.2419    9.6660   10.7108    8.9277   10.3850    9.0983   10.7581    9.3280    9.3169    9.6188    9.5250    9.7829   10.8418    9.9494    9.8721   10.3083   10.0701   10.3856   10.3163    9.2977    9.8521   10.1238    9.0747   10.0359   10.3496    9.3619    9.4678    9.3081   10.6021   10.3367    9.7828   10.5969   10.7299    9.9328    9.3739   10.2155    9.2024    9.5698    9.3285    9.2522    9.4311   10.8246   11.0187    9.3449    9.8878   10.5681    9.8493    9.0009   10.5608    9.3476    9.6471   10.7778    9.2883    9.4628    9.3604   10.5319    9.5550   10.6296    9.5251   10.2153    9.4576    9.5914   10.5779   10.3690   10.6474    9.5616    9.2870   10.4505   10.4605    9.7074    9.9377   10.4385    9.3908    9.2283   10.1860    9.4303   10.1903   10.7772    9.6427    9.4442   10.0923   10.2420   10.5502    9.6343   10.1232   10.7626    9.6777    9.0799    9.5286    9.1376   10.3032    9.1984   10.4863    9.5300   10.6761   11.0061    9.3124   10.4200    9.4496    9.5239   10.7811   10.8016    9.3838   10.2255    9.4556   10.2036    9.6092    9.9108    9.3292    9.3649   10.3309   10.1157    9.2199    9.5816   10.6157   10.4500   10.4243   10.3507   10.6092   10.9330    9.3628   10.4055
 
