# Supplementary material for: Inclusive Composite Interval Mapping of QTL by Environment Interactions in Biparental Populations
Source: PLoS One. 2015 Jul 10;10(7):e0132414. doi: 10.1371/journal.pone.0132414 (PMC4498613; doi:10.1371/journal.pone.0132414)
Supplement: S6 File — (ZIP) [file pone.0132414.s006.zip › H=0.8/L1/run_00036.met]

!**********************Note: lines staring with "!" are remarks and will be ignored in the program********************
!*********************************General Information**********************************
!Assuming F1 = P1 x P2, populations available in QTL IciMapping are: 
!  1, P1BC1F1 = P1 x F1, the first backcrossing where P1 is used as the recurrent parent;
!  2, P2BC1F1 = P2 x F1, the first backcrossing where P2 is used as the recurrent parent;
!  3, F1DH, F1-derived doubled haploids; 
!  4, RIL or F1RIL, recombination inbred lines through the repeated selfing of F1;
!  5, P1BC1RIL, recombination inbred lines through the repeated selfing of P1BC1F1;
!  6, P2BC1RIL, recombination inbred lines through the repeated selfing of P2BC1F1;
!  7, F2, the selfing generation of F1;
!  8, F3, the selfing generation of F2;
!  9, P1BC2F1, the second backcrossing where P1 is used as the recurrent parent; 
! 10, P2BC2F1, the second backcrossing where P2 is used as the recurrent parent;
! 11, P1BC2RIL, recombination inred lines through the repeated selfing of P1BC2F1; 
! 12, P2BC2RIL, recombination inred lines through the repeated selfing of P2BC2F1; 
! 13, P1BC1F2, the selfing generation of P1BC1F1; 
! 14, P2BC1F2, the selfing generation of P2BC1F1; 
! 15, P1BC2F2, the selfing generation of P1BC2F1; 
! 16, P2BC2F2, the selfing generation of P2BC2F1; 
! 17, P1BC1DH, P1BC1F1-derived doubled haploids; 
! 18, P2BC1DH, P2BC1F1-derived doubled haploids; 
! 19, P1BC2DH, P1BC2F1-derived doubled haploids; 
! 20, P2BC2DH, P2BC2F1-derived doubled haploids; 
   3      !Mapping Population (see remarks above)
   2      !Mapping Function (1 for Kosambi; 2 for Haldane; 3 for Morgan)
   2      !Marker Space Type (1 for intervals; 2 for positions)
   1      !Marker Space Unit(1 for centiMorgans; 2 for Morgan)
   6      !Number of Chromosomes (or Linkage Groups)
 200      !Size of the mapping population
   2      !Number of environments
 
!***************************************** Chromosomes and Linkage Maps **********************************************
!Chromosome                 NumMarkers
-CH1                        16
-CH2                        16
-CH3                        16
-CH4                        16
-CH5                        16
-CH6                        16
!Linkage map (Marker name followed by position or the interval length)
 MK-1-1                1     0.000
 MK-1-2                1    10.000
 MK-1-3                1    20.000
 MK-1-4                1    30.000
 MK-1-5                1    40.000
 MK-1-6                1    50.000
 MK-1-7                1    60.000
 MK-1-8                1    70.000
 MK-1-9                1    80.000
 MK-1-10               1    90.000
 MK-1-11               1   100.000
 MK-1-12               1   110.000
 MK-1-13               1   120.000
 MK-1-14               1   130.000
 MK-1-15               1   140.000
 MK-1-16               1   150.000
 MK-2-1                2     0.000
 MK-2-2                2    10.000
 MK-2-3                2    20.000
 MK-2-4                2    30.000
 MK-2-5                2    40.000
 MK-2-6                2    50.000
 MK-2-7                2    60.000
 MK-2-8                2    70.000
 MK-2-9                2    80.000
 MK-2-10               2    90.000
 MK-2-11               2   100.000
 MK-2-12               2   110.000
 MK-2-13               2   120.000
 MK-2-14               2   130.000
 MK-2-15               2   140.000
 MK-2-16               2   150.000
 MK-3-1                3     0.000
 MK-3-2                3    10.000
 MK-3-3                3    20.000
 MK-3-4                3    30.000
 MK-3-5                3    40.000
 MK-3-6                3    50.000
 MK-3-7                3    60.000
 MK-3-8                3    70.000
 MK-3-9                3    80.000
 MK-3-10               3    90.000
 MK-3-11               3   100.000
 MK-3-12               3   110.000
 MK-3-13               3   120.000
 MK-3-14               3   130.000
 MK-3-15               3   140.000
 MK-3-16               3   150.000
 MK-4-1                4     0.000
 MK-4-2                4    10.000
 MK-4-3                4    20.000
 MK-4-4                4    30.000
 MK-4-5                4    40.000
 MK-4-6                4    50.000
 MK-4-7                4    60.000
 MK-4-8                4    70.000
 MK-4-9                4    80.000
 MK-4-10               4    90.000
 MK-4-11               4   100.000
 MK-4-12               4   110.000
 MK-4-13               4   120.000
 MK-4-14               4   130.000
 MK-4-15               4   140.000
 MK-4-16               4   150.000
 MK-5-1                5     0.000
 MK-5-2                5    10.000
 MK-5-3                5    20.000
 MK-5-4                5    30.000
 MK-5-5                5    40.000
 MK-5-6                5    50.000
 MK-5-7                5    60.000
 MK-5-8                5    70.000
 MK-5-9                5    80.000
 MK-5-10               5    90.000
 MK-5-11               5   100.000
 MK-5-12               5   110.000
 MK-5-13               5   120.000
 MK-5-14               5   130.000
 MK-5-15               5   140.000
 MK-5-16               5   150.000
 MK-6-1                6     0.000
 MK-6-2                6    10.000
 MK-6-3                6    20.000
 MK-6-4                6    30.000
 MK-6-5                6    40.000
 MK-6-6                6    50.000
 MK-6-7                6    60.000
 MK-6-8                6    70.000
 MK-6-9                6    80.000
 MK-6-10               6    90.000
 MK-6-11               6   100.000
 MK-6-12               6   110.000
 MK-6-13               6   120.000
 MK-6-14               6   130.000
 MK-6-15               6   140.000
 MK-6-16               6   150.000
!*********************************** Marker Types ********************************************************************
!Co-dominant marker: When heterozygote F1 is present, P1 is coded as 2, F1 is coded as 1, and P2 is coded as 0; Otherwise, P1 is coded as 2, and P2 is coded as 0. 
!Dominant marker: When heterozygote F1 is present, P1 and F1 are coded as 12, and P2 is coded as 0; Otherwise, P1 is coded as 2, and P2 is coded as 0.  
!Recessive markers: When heterozygote F1 is present, P1 is coded as 2, and F1 and P2 are coded as 10; Otherwise, P1 is coded as 2, and P2 is coded as 0. 
!Missing marker is coded as -1. 
 MK-1-1                 0   2   0   2   2   0   2   0   2   0   0   2   2   0   0   0   2   0   0   2   0   0   0   0   2   0   2   2   2   0   2   0   0   2   2   0   2   0   2   2   2   2   2   0   2   2   0   0   2   0   0   0   2   2   0   2   2   0   0   0   0   2   0   0   2   0   2   2   0   2   2   0   0   2   0   0   0   2   0   2   2   2   0   0   0   2   0   0   2   0   0   0   0   2   2   2   0   2   0   2   0   0   0   0   2   2   0   2   2   2   2   2   0   0   0   2   0   0   2   0   2   2   2   0   2   2   0   2   2   0   2   2   2   2   2   2   2   0   2   0   0   0   2   2   0   2   0   2   0   0   0   2   2   2   0   0   2   2   2   2   0   0   0   0   2   2   2   0   2   0   2   0   2   2   2   2   2   0   2   2   0   0   2   0   2   2   2   2   0   2   2   0   0   2   0   0   0   0   0   2
 MK-1-2                 0   2   0   2   2   0   2   2   2   0   0   2   2   0   0   0   2   0   2   2   0   0   0   0   2   0   2   2   2   0   2   0   0   2   2   0   2   0   2   2   2   2   2   0   2   2   0   0   2   0   0   0   2   2   0   2   2   0   0   0   0   2   0   0   2   0   2   2   0   2   2   0   0   2   0   0   0   2   0   0   2   2   0   0   2   2   0   0   2   2   0   0   0   2   2   2   0   2   0   2   0   0   0   0   2   0   2   0   2   2   2   2   0   0   0   0   0   0   2   0   2   2   2   0   2   2   0   2   2   0   2   2   2   2   2   2   0   0   2   0   0   0   2   2   2   2   0   2   2   0   0   0   0   2   0   0   2   2   2   2   0   0   0   0   2   0   2   0   2   0   2   0   2   2   2   2   2   0   2   2   0   0   2   0   2   2   2   2   0   2   2   0   0   2   0   0   0   0   2   2
 MK-1-3                 0   2   0   0   2   0   2   2   2   0   0   2   0   2   0   2   0   0   2   2   0   0   0   0   0   0   2   2   2   0   2   0   0   2   2   0   2   0   2   2   2   0   2   2   0   2   0   2   2   0   0   0   2   2   0   2   2   0   0   0   0   2   0   0   2   0   2   2   0   2   2   0   0   0   0   0   0   2   0   0   2   2   0   0   2   2   0   2   2   2   0   2   0   2   2   2   0   2   0   2   0   0   0   0   2   0   2   0   2   0   2   2   0   0   0   0   0   2   0   0   2   2   2   0   2   2   0   2   2   0   2   2   2   2   2   2   0   0   2   2   0   0   2   2   2   2   0   2   2   0   0   0   2   2   0   0   2   2   2   2   0   0   2   0   2   0   2   0   2   0   2   0   2   2   2   2   2   0   2   2   2   0   2   0   2   2   2   2   0   2   2   0   0   2   0   0   0   0   2   2
 MK-1-4                 0   2   2   0   2   0   2   2   2   0   0   2   0   2   0   2   0   0   2   2   0   0   0   2   0   0   0   2   2   0   2   0   0   2   2   0   0   0   2   2   0   0   2   2   0   2   0   2   2   0   0   0   2   2   0   2   2   0   0   0   0   0   0   0   2   0   2   2   0   2   2   2   0   0   0   0   0   2   0   0   2   2   2   0   2   2   0   2   2   2   0   2   2   2   2   2   2   2   2   2   0   0   0   0   2   2   2   0   2   2   2   0   0   0   0   0   0   2   0   0   2   2   2   0   2   2   0   2   0   0   2   0   2   2   2   2   0   0   2   2   0   0   2   0   2   2   2   2   2   0   0   0   2   2   2   0   2   2   2   2   0   0   0   0   2   0   2   0   2   0   2   0   2   2   2   2   2   0   2   2   2   0   2   0   2   2   2   2   0   2   0   0   0   2   0   0   0   0   2   2
 MK-1-5                 2   2   2   0   2   0   2   0   2   0   0   2   0   2   0   2   2   0   2   0   0   0   0   0   0   0   0   2   2   0   2   0   0   2   2   0   0   0   2   2   0   0   2   2   0   2   0   2   2   0   0   0   2   2   0   2   2   0   0   0   0   0   0   0   2   0   2   0   0   0   2   2   0   0   0   0   0   2   0   0   2   2   2   0   2   2   0   2   2   2   0   2   2   2   2   2   2   2   2   2   0   0   0   0   2   2   2   0   2   2   2   0   2   0   0   0   0   0   0   0   0   2   2   0   2   2   0   2   2   0   2   0   2   2   0   2   2   0   0   2   0   0   2   0   2   2   0   0   0   0   0   2   2   2   2   0   2   2   2   2   0   0   0   0   2   0   2   0   2   0   2   0   2   2   0   2   2   0   2   2   2   0   2   0   2   2   2   2   0   2   0   0   0   2   0   0   2   0   0   2
 MK-1-6                 2   2   2   0   2   0   2   0   2   0   0   2   0   2   0   2   0   0   2   2   0   2   0   0   0   0   0   2   2   0   0   0   0   2   2   0   0   0   2   2   0   0   2   2   0   2   0   2   2   0   0   0   2   0   0   2   2   0   0   0   0   0   0   0   0   0   2   0   0   0   2   2   0   0   0   0   0   2   0   0   2   2   0   0   2   2   0   2   2   2   0   0   0   2   2   2   2   2   2   2   0   0   0   0   0   2   0   0   2   2   2   0   0   0   0   0   0   0   0   0   0   0   2   0   2   0   0   2   2   0   2   0   2   2   0   2   2   0   0   0   0   0   0   0   2   2   0   0   0   0   0   2   2   2   2   0   0   2   2   2   0   0   0   0   2   0   2   0   2   0   2   0   2   2   0   2   2   0   2   2   2   2   0   0   2   2   2   2   0   2   0   0   0   2   0   0   2   0   0   2
 MK-1-7                 2   2   2   0   2   0   2   0   2   0   0   2   0   2   0   2   0   0   2   2   0   2   0   0   0   0   0   2   2   2   0   0   0   2   2   0   0   0   2   0   0   0   2   2   0   2   0   2   2   0   0   0   2   0   2   2   2   0   0   0   0   0   0   0   0   2   2   0   0   0   2   2   0   0   0   0   0   2   0   0   2   2   0   0   2   2   0   2   2   0   0   0   0   2   2   2   2   2   2   2   0   0   0   0   0   2   0   2   2   2   2   0   0   0   2   0   0   0   0   0   0   0   0   0   2   2   0   2   2   0   2   2   2   2   0   2   2   0   0   0   0   0   0   0   2   2   0   0   0   2   0   0   2   2   2   0   0   2   2   2   0   0   0   0   2   0   2   0   2   0   2   2   2   2   0   2   2   0   2   2   2   2   0   0   2   0   2   2   0   2   0   0   0   2   0   0   2   2   0   2
 MK-1-8                 2   2   2   0   2   0   2   0   2   0   0   2   0   2   0   2   0   0   2   2   0   2   0   0   0   0   0   0   2   0   0   0   0   2   2   0   0   0   2   0   0   0   0   2   0   2   0   2   2   0   0   0   2   0   2   2   2   0   0   0   2   0   0   0   0   0   2   0   0   0   2   0   0   0   0   0   0   2   0   0   2   0   0   0   2   2   0   2   2   0   0   0   0   2   2   2   2   2   2   2   0   0   0   0   0   2   2   2   0   2   2   0   0   0   0   0   0   0   0   0   0   0   0   0   2   2   0   2   2   0   2   2   0   2   0   2   0   0   0   0   0   0   0   0   2   2   0   0   0   2   0   0   2   2   2   0   0   2   2   2   0   0   0   2   2   0   2   0   2   0   2   2   2   0   0   2   2   0   0   2   2   2   0   2   2   0   2   2   0   2   0   0   0   2   0   0   2   2   0   2
 MK-1-9                 2   2   2   0   2   0   2   0   2   0   0   2   0   2   2   2   2   0   2   2   0   2   0   0   0   0   0   0   2   0   0   0   0   2   0   0   0   0   2   0   2   0   0   2   0   2   0   2   2   0   0   0   2   0   2   2   2   0   0   0   2   0   0   0   0   0   2   0   0   0   2   0   0   0   0   0   0   2   0   0   2   0   0   0   0   2   0   2   2   0   0   0   0   2   2   2   2   2   2   2   0   0   0   0   0   2   2   2   0   2   2   0   0   0   0   0   0   0   0   0   0   0   0   0   2   2   0   2   2   0   2   2   0   2   0   2   0   0   0   0   0   0   0   0   2   2   2   0   0   2   0   0   2   2   2   0   0   2   2   0   0   0   0   2   2   0   0   0   2   0   2   2   2   0   0   0   2   0   0   0   2   2   0   2   2   0   2   2   0   2   0   0   0   2   0   0   2   2   0   2
 MK-1-10                2   2   2   0   2   0   2   0   2   2   2   2   0   2   2   2   2   0   2   0   2   0   0   0   0   2   0   0   2   0   0   0   0   2   0   0   0   0   2   2   2   0   0   2   2   2   0   0   2   0   0   0   2   0   2   2   0   0   2   0   0   0   0   2   0   0   2   0   0   2   2   2   2   0   0   0   0   2   0   0   2   0   0   0   0   2   0   2   2   0   0   0   0   2   2   0   2   2   2   2   0   0   0   0   0   0   2   2   2   2   2   0   0   2   0   0   0   0   0   0   0   0   2   0   0   2   0   2   2   0   2   2   0   2   0   2   2   2   0   0   0   2   0   0   2   2   2   0   0   2   0   0   2   2   0   2   0   2   2   0   0   2   0   2   2   0   0   0   0   0   2   2   2   0   0   0   2   2   0   0   2   2   2   2   0   0   2   2   2   2   0   2   0   2   0   0   2   2   0   2
 MK-1-11                2   2   2   0   2   0   2   2   2   2   0   2   2   2   2   2   2   0   0   2   2   0   0   0   0   2   2   0   2   0   2   0   0   2   0   0   2   0   2   2   2   0   0   2   0   2   0   2   2   0   0   0   2   0   0   2   0   0   2   0   0   0   0   2   0   0   2   0   0   2   2   2   2   0   2   0   2   2   0   2   2   0   0   0   0   2   0   2   2   0   2   0   0   2   2   0   2   0   2   2   0   0   0   0   0   0   2   2   2   2   2   0   2   2   0   2   0   0   0   0   0   0   0   0   0   2   2   2   2   0   2   2   0   2   0   2   2   2   0   0   0   2   0   0   2   2   2   0   2   2   0   0   2   2   0   2   0   2   2   0   0   2   0   2   0   0   0   0   0   0   2   2   2   0   0   0   2   2   0   0   2   2   2   2   0   0   2   2   2   2   0   2   0   0   0   0   2   2   0   2
 MK-1-12                2   2   2   0   2   0   0   2   2   2   0   2   2   0   2   2   2   0   0   2   2   0   0   0   0   0   2   0   2   0   2   0   0   2   0   0   2   0   2   2   2   0   0   2   0   2   0   2   2   0   0   0   2   0   0   2   0   0   2   0   0   2   0   2   0   0   2   0   0   2   2   2   2   0   2   0   2   2   0   2   2   2   0   0   0   2   0   2   2   0   2   0   0   2   2   0   2   0   2   2   0   0   0   0   0   0   2   0   0   2   2   0   2   2   0   2   0   0   0   0   0   0   0   0   0   2   2   0   0   0   2   2   0   2   0   2   2   2   0   0   0   2   0   0   2   2   2   0   2   0   0   0   2   2   0   2   0   2   2   0   0   2   0   2   2   0   0   0   0   0   2   2   2   0   2   0   2   2   0   2   2   2   2   2   0   0   2   2   2   2   0   2   0   0   0   0   2   2   0   2
 MK-1-13                2   2   2   2   2   0   2   2   2   2   0   2   2   0   2   0   2   0   0   2   2   0   0   0   0   0   2   0   2   0   2   0   0   2   0   2   2   0   2   2   2   2   0   2   0   2   0   2   2   0   0   0   2   0   0   2   0   0   2   0   0   2   0   2   0   0   2   0   0   2   2   2   2   0   2   0   2   2   0   2   2   0   0   0   2   2   0   2   2   0   2   0   0   2   2   0   0   2   2   2   0   0   0   0   0   0   2   0   0   2   2   0   2   0   0   2   0   0   0   0   2   2   0   0   0   2   2   0   0   0   2   0   0   2   0   2   2   2   0   0   0   2   0   0   0   2   2   0   2   0   0   0   2   2   0   2   0   2   2   0   0   2   0   2   2   0   0   2   2   0   2   2   2   0   2   0   2   2   0   2   2   2   2   2   2   0   2   2   2   2   0   2   0   0   2   0   2   2   0   2
 MK-1-14                2   2   2   2   2   0   2   2   2   2   0   2   2   2   2   0   2   0   0   2   2   0   0   0   0   0   2   2   2   2   2   0   0   2   0   2   2   0   2   2   2   2   0   2   0   2   0   2   2   0   0   0   0   0   0   2   0   0   2   0   0   2   2   0   0   0   2   0   0   2   2   2   2   0   2   0   2   2   0   2   2   0   0   0   2   2   0   2   2   2   2   0   2   2   2   0   0   2   2   2   0   0   0   2   0   0   2   0   0   2   2   0   2   0   0   2   0   0   0   2   2   2   0   0   0   2   2   0   0   0   2   0   2   2   0   2   2   2   0   2   0   2   2   0   0   2   2   0   2   0   0   0   2   2   0   0   0   2   2   0   0   2   0   2   2   0   0   2   2   0   2   2   2   0   2   0   2   2   0   2   2   2   2   2   2   0   2   2   2   2   0   2   0   0   2   0   2   2   0   2
 MK-1-15                2   2   2   0   2   0   0   2   2   2   0   2   2   2   2   0   2   0   0   2   2   0   0   0   0   0   2   2   2   2   2   2   0   2   0   2   2   0   2   2   2   2   0   2   0   2   0   2   2   0   0   0   0   0   2   2   0   0   2   0   0   2   2   0   0   0   2   0   0   2   2   2   2   0   2   0   2   2   0   2   2   0   0   0   2   2   0   2   2   2   2   0   0   2   2   2   2   2   2   2   0   0   2   2   0   0   2   2   0   2   2   0   2   0   0   2   0   0   2   2   2   2   0   0   0   2   2   2   0   0   2   0   2   2   0   2   2   2   0   2   0   2   2   0   0   2   2   0   2   0   0   0   2   2   0   0   0   2   2   0   0   2   2   2   2   2   2   2   2   0   2   2   2   0   2   0   2   0   2   0   2   2   2   0   2   0   2   2   2   2   0   2   2   0   2   0   2   2   0   2
 MK-1-16                2   0   2   0   2   2   0   0   2   2   0   2   2   2   2   0   2   0   0   2   2   0   0   0   0   0   2   2   2   2   2   2   2   2   0   2   2   0   2   0   2   2   0   2   0   2   0   2   2   0   0   0   0   0   2   2   0   0   2   0   0   2   2   0   0   2   2   0   0   2   2   2   2   0   2   0   2   2   2   2   2   0   0   0   2   2   0   2   2   2   2   0   0   2   2   2   0   2   2   2   0   0   2   2   0   0   2   2   0   2   2   0   2   0   0   0   0   0   2   2   2   2   0   0   0   2   2   0   0   0   2   0   2   2   0   2   2   2   0   2   0   2   2   0   0   2   0   0   2   0   0   0   2   2   0   0   0   2   2   0   0   2   2   2   2   2   2   2   0   2   2   2   2   0   2   0   2   0   2   0   2   2   2   2   2   0   2   2   2   2   0   2   2   0   2   0   2   2   0   2
 MK-2-1                 0   0   2   0   0   0   0   0   2   0   0   0   2   2   0   0   2   0   2   0   2   0   0   2   2   0   2   2   0   0   0   0   2   2   2   0   0   2   0   2   0   2   0   0   2   0   0   2   2   0   0   0   2   0   0   0   2   2   0   0   2   0   2   2   0   0   0   0   2   2   0   0   2   2   2   0   2   0   0   2   0   0   0   2   0   2   0   2   2   2   2   0   0   2   2   0   2   2   0   2   0   2   2   0   2   0   2   2   0   2   2   2   2   0   2   2   0   2   0   0   0   0   0   0   0   2   0   0   2   0   2   0   2   2   0   2   2   0   0   2   2   2   2   0   2   2   0   0   0   0   2   0   0   2   2   0   0   0   2   2   0   2   2   0   2   0   2   2   0   0   0   2   2   0   0   2   0   2   2   2   2   0   2   0   0   2   2   0   2   0   0   2   0   2   2   0   2   0   2   2
 MK-2-2                 0   0   2   0   0   0   0   0   2   0   0   0   0   2   0   0   0   0   2   0   2   2   0   2   2   2   2   2   0   0   0   2   2   2   2   0   0   0   2   2   0   2   0   0   2   0   0   2   2   0   0   0   2   0   0   0   2   2   0   0   2   0   2   0   0   0   0   0   0   2   0   0   2   0   2   0   2   0   0   2   0   0   0   0   0   2   0   2   2   2   2   0   0   2   2   0   2   2   0   2   0   2   2   0   2   0   2   2   2   2   2   2   2   0   2   2   0   2   0   0   0   0   0   0   0   2   0   0   2   0   0   0   2   2   2   2   2   0   0   2   2   2   2   0   2   2   0   0   0   0   2   0   0   2   2   0   0   0   2   2   0   2   2   0   2   0   2   2   0   0   0   2   2   0   0   2   0   2   2   2   2   0   2   0   0   0   2   0   2   0   0   0   2   2   2   0   0   0   2   2
 MK-2-3                 0   0   2   0   0   0   0   0   2   0   0   0   0   0   0   0   0   0   2   0   2   2   0   2   2   2   2   0   0   0   0   2   2   2   2   0   0   0   2   2   0   2   0   0   2   0   0   2   0   0   0   0   2   0   0   0   2   2   0   0   2   0   2   0   0   0   0   0   0   2   0   0   2   0   2   0   2   0   0   2   0   0   2   0   0   2   0   2   2   2   2   0   0   2   2   2   2   2   0   2   0   2   2   0   0   0   2   2   2   2   0   2   2   0   2   2   0   0   0   0   0   0   0   0   0   2   0   0   2   2   0   0   2   2   2   2   2   0   2   2   2   2   2   0   2   2   0   0   0   0   0   0   0   0   2   0   0   0   2   2   0   2   2   2   0   0   2   2   0   0   0   2   0   0   2   2   0   2   2   0   2   2   2   0   0   0   2   0   2   0   0   0   2   2   2   0   0   0   2   2
 MK-2-4                 2   0   2   2   0   0   0   0   2   0   0   0   0   0   0   0   0   0   2   0   2   0   0   2   2   2   2   0   0   0   0   2   2   2   2   0   0   0   2   2   0   0   0   0   2   0   0   0   0   0   0   0   2   0   0   0   2   2   0   0   2   0   2   0   0   0   0   0   0   2   0   2   2   0   2   0   2   0   0   2   0   0   0   0   0   2   2   2   2   0   2   0   0   2   2   2   2   2   0   2   0   2   2   0   0   0   2   2   2   2   0   2   0   0   2   2   0   0   0   0   0   0   0   2   0   2   0   0   2   2   0   0   2   2   2   2   0   0   2   2   2   2   2   0   0   2   2   0   0   0   0   2   0   0   2   0   0   0   2   2   0   2   2   2   0   0   2   2   0   0   0   2   2   0   2   2   2   2   2   0   2   2   2   0   0   2   2   0   2   0   0   0   2   2   2   0   0   0   2   0
 MK-2-5                 2   0   2   2   0   0   0   0   2   0   0   0   0   0   0   0   2   0   0   2   2   0   0   2   2   2   2   0   2   0   0   2   2   2   2   0   0   0   2   2   0   0   0   0   2   0   0   0   0   0   2   0   2   0   0   0   2   2   0   0   0   0   2   0   2   0   0   0   0   2   0   2   2   0   2   0   2   0   0   2   0   0   0   0   0   2   2   2   2   0   2   0   0   2   2   2   0   2   0   2   0   0   2   0   0   0   2   2   2   0   2   2   0   0   2   2   0   0   0   0   0   2   0   2   0   2   0   0   2   2   0   0   2   2   2   0   2   0   2   2   2   2   2   0   0   2   2   0   0   0   0   2   0   0   0   0   0   0   2   2   0   2   2   2   0   0   2   0   2   0   0   2   2   0   2   2   2   2   0   0   2   2   2   0   0   2   0   0   2   0   2   0   2   2   2   0   0   2   2   0
 MK-2-6                 2   0   2   2   0   2   0   0   2   0   0   0   0   0   0   0   2   0   2   2   2   0   0   2   2   2   2   2   2   0   0   2   2   2   2   0   2   0   2   2   0   0   0   0   2   0   2   0   0   0   2   0   0   2   0   0   0   2   0   0   2   0   2   0   2   0   0   0   0   2   0   2   2   0   2   0   2   0   0   2   0   0   0   0   2   2   2   2   2   0   2   0   0   2   2   2   0   2   0   2   2   0   2   2   0   0   2   2   0   0   2   2   0   2   2   2   0   0   2   0   0   2   0   2   0   2   0   0   2   0   2   0   2   0   0   0   2   0   2   2   2   2   2   0   0   2   2   0   0   0   0   2   2   0   0   0   0   0   2   2   0   2   2   0   2   0   2   0   2   0   0   2   2   0   2   2   2   2   0   0   0   2   2   0   0   2   0   0   2   0   2   2   0   2   2   0   0   2   2   0
 MK-2-7                 2   0   2   2   0   2   2   0   2   0   0   2   0   0   0   0   2   0   2   2   2   0   0   2   0   2   0   2   2   0   0   2   2   2   2   0   2   2   2   2   0   2   0   2   2   0   2   0   0   0   2   0   0   2   0   0   0   2   0   0   2   0   2   0   2   0   0   0   0   2   0   2   2   0   2   0   2   0   0   2   0   0   0   0   2   0   2   2   2   0   2   0   0   2   2   2   0   2   0   2   2   0   2   2   0   0   2   2   0   0   2   2   0   2   2   2   0   0   2   0   0   2   0   0   0   2   0   0   2   0   2   0   2   0   0   0   2   0   0   2   2   2   2   0   0   2   2   0   0   0   0   2   2   0   0   0   0   0   2   2   0   2   2   0   2   0   2   0   2   0   0   2   2   2   2   0   2   0   0   0   0   2   2   0   0   0   0   0   2   0   0   2   0   2   2   2   0   2   2   2
 MK-2-8                 2   0   2   2   0   2   2   2   2   2   2   2   0   0   0   0   2   0   2   0   2   0   0   2   0   2   0   2   2   0   0   2   2   2   2   0   2   2   0   2   0   2   0   2   2   0   0   0   0   0   2   0   0   2   0   0   0   0   0   0   2   0   0   0   2   0   2   0   0   2   0   2   2   0   2   0   2   0   0   2   0   0   0   0   2   0   2   2   2   0   2   2   0   2   2   2   0   2   0   2   0   0   2   2   0   0   2   0   0   0   2   2   0   2   2   2   0   0   2   0   0   2   0   0   0   2   2   0   2   0   2   2   2   0   0   0   2   2   2   2   2   2   2   0   0   2   0   0   0   0   0   2   0   0   0   0   0   2   2   2   0   2   2   0   2   0   0   0   2   0   0   2   2   2   2   0   2   0   0   0   0   0   2   0   0   0   0   0   2   0   2   2   2   2   2   2   0   2   0   2
 MK-2-9                 2   2   2   2   0   2   2   2   2   2   2   2   0   0   0   0   0   0   2   0   2   0   0   2   0   2   0   2   2   0   0   2   2   2   2   0   2   2   0   2   0   2   0   2   2   0   0   0   0   0   2   0   0   2   0   0   0   0   0   0   2   0   0   0   2   0   2   0   0   2   0   2   2   0   2   0   2   0   0   2   0   0   0   0   2   0   2   2   2   0   2   2   0   2   2   2   0   2   0   2   0   0   2   2   0   0   2   0   0   0   2   2   0   2   0   0   0   0   2   0   0   2   0   0   0   2   0   0   2   0   2   2   2   0   0   0   2   2   2   0   2   0   2   0   0   2   0   0   0   0   0   2   0   0   0   0   0   2   2   2   0   2   2   0   2   0   0   0   2   0   0   2   2   2   2   0   0   0   0   0   0   0   2   0   0   0   0   0   2   0   2   2   2   2   2   2   0   2   0   2
 MK-2-10                2   2   2   2   0   2   2   2   0   2   2   0   0   0   0   0   0   0   2   0   2   0   0   2   0   2   0   2   2   0   2   2   2   2   2   0   2   2   0   2   0   2   0   2   2   0   0   0   0   0   2   0   0   2   0   0   0   0   0   0   0   0   0   0   2   2   2   2   0   2   2   2   2   0   2   0   2   0   0   2   0   0   0   0   2   2   2   0   2   0   2   2   0   2   0   2   0   2   0   2   0   0   2   2   0   0   2   0   0   2   2   2   0   2   2   0   0   0   2   0   0   2   0   0   0   2   0   0   2   0   2   0   2   2   0   0   2   2   2   0   2   0   2   0   0   2   0   0   0   0   0   2   0   0   0   0   0   2   2   2   0   2   2   0   0   0   2   0   2   0   0   2   2   2   2   0   0   0   0   2   0   0   2   0   0   0   0   0   2   0   2   2   2   2   2   2   0   2   0   2
 MK-2-11                2   2   2   2   0   2   2   2   0   2   2   0   0   0   0   2   0   0   0   0   0   2   0   0   0   2   0   2   2   0   0   2   2   2   2   0   2   2   0   2   0   2   0   2   2   0   0   0   0   0   2   0   0   2   0   0   0   0   0   0   0   0   0   0   2   2   2   2   0   2   2   2   2   0   2   0   2   0   0   2   2   0   0   2   2   2   2   0   2   0   2   2   0   2   0   2   0   2   0   2   0   0   2   2   0   0   2   0   0   2   2   2   0   0   2   2   0   0   2   0   0   2   0   0   0   2   0   0   2   2   2   0   2   2   0   0   2   2   2   0   0   0   2   0   0   2   0   0   0   0   2   2   0   2   0   0   0   2   2   0   0   2   2   0   0   0   2   0   2   2   0   2   2   2   2   0   0   0   0   0   0   0   2   0   0   0   0   0   2   0   2   2   0   2   2   2   0   2   0   2
 MK-2-12                2   2   2   2   0   2   2   2   0   0   0   2   0   0   0   2   0   0   2   0   0   2   0   0   0   2   0   2   2   0   0   2   2   2   2   0   2   2   0   2   0   2   0   2   0   0   0   0   0   0   2   0   0   2   0   0   2   0   0   0   0   0   0   0   2   2   2   2   0   2   2   2   2   0   2   2   2   0   0   2   0   0   0   2   2   0   2   0   2   0   2   2   0   2   0   2   0   0   0   2   0   0   2   2   2   0   2   0   0   2   2   0   2   2   2   2   0   0   2   0   0   2   0   0   0   2   0   0   2   2   2   0   2   2   0   0   2   2   2   0   0   2   2   0   0   2   0   0   0   0   2   2   0   2   0   0   0   2   2   0   0   0   2   0   0   0   2   0   0   0   0   2   0   2   2   0   0   0   0   0   0   0   2   0   2   0   0   0   2   0   2   0   2   2   2   0   0   2   0   2
 MK-2-13                2   0   2   2   0   2   2   2   0   0   0   2   0   0   0   2   0   0   2   0   2   2   0   0   2   2   0   2   2   0   0   2   2   2   2   0   0   2   0   2   0   2   0   0   0   0   0   0   0   0   2   0   0   0   2   0   2   0   0   0   2   0   0   0   2   2   2   2   2   0   2   2   0   0   2   2   2   0   0   2   0   0   2   0   0   0   0   0   2   0   2   2   0   0   0   2   0   0   0   2   0   0   2   2   2   2   0   0   2   0   2   0   2   2   2   2   2   0   2   0   0   2   0   2   0   2   0   0   2   2   2   2   2   2   0   0   2   2   0   0   0   0   2   2   0   2   0   0   0   0   2   2   0   2   0   0   0   2   2   0   0   0   2   0   0   0   2   0   0   0   0   2   2   2   2   0   0   0   0   0   0   0   2   0   2   0   0   0   2   0   2   0   2   2   0   0   0   2   0   2
 MK-2-14                2   0   2   2   0   2   2   2   0   0   0   2   2   0   0   2   2   0   2   0   0   2   0   0   2   2   0   0   2   0   0   2   2   2   2   0   0   2   0   0   0   0   2   0   0   0   0   0   0   0   2   0   0   0   2   0   2   0   0   2   2   0   0   0   2   2   2   2   2   0   2   2   0   0   2   2   2   2   0   2   0   0   2   0   0   0   0   0   2   0   2   2   0   0   0   2   0   0   0   2   0   0   2   2   2   2   0   0   2   0   2   0   2   2   0   2   2   0   2   0   0   2   0   2   0   2   0   0   2   2   2   2   2   2   0   0   0   2   0   0   0   0   2   2   0   2   0   0   0   0   2   2   0   2   0   0   0   2   2   0   0   0   2   0   0   0   2   0   2   2   0   0   2   2   2   0   0   0   0   0   0   0   2   0   2   0   0   0   2   0   2   0   2   2   2   0   0   2   0   2
 MK-2-15                2   0   0   2   0   2   2   2   0   0   0   2   2   0   0   2   0   0   2   0   0   2   0   0   2   2   0   0   2   2   0   2   2   0   2   0   0   2   0   0   2   0   2   0   0   0   0   0   0   0   2   0   0   2   2   0   2   0   0   2   0   0   0   0   2   2   2   2   0   0   2   2   0   0   2   2   2   2   0   2   0   0   2   0   0   0   0   0   2   0   2   2   0   0   2   2   0   2   0   2   0   0   2   2   2   2   0   0   2   0   2   0   2   2   0   2   0   0   2   0   0   2   2   2   0   2   0   2   2   2   2   2   2   2   2   0   0   2   0   0   0   0   2   2   0   2   0   0   0   2   2   2   2   0   0   0   0   2   2   0   0   0   2   0   0   0   2   0   2   2   0   0   2   2   2   0   2   0   2   0   0   0   2   0   2   0   0   0   2   0   2   0   2   2   2   0   0   2   0   2
 MK-2-16                0   0   0   2   0   2   2   2   0   0   0   2   2   2   2   2   0   0   2   0   2   2   0   2   2   2   0   0   2   0   0   2   2   0   2   0   0   2   0   0   2   0   2   0   0   0   0   0   0   0   2   2   0   2   2   0   2   2   0   2   0   0   0   0   2   2   2   2   0   0   2   2   0   0   2   2   0   2   0   2   0   2   2   0   0   0   0   0   2   0   2   2   0   0   2   2   0   2   0   2   0   0   2   2   2   2   0   0   2   0   2   0   2   2   0   2   0   0   0   0   0   0   2   2   2   2   0   2   2   0   2   2   2   2   2   0   2   2   0   0   0   0   2   2   0   2   0   0   0   2   2   2   2   2   0   0   0   2   2   0   0   0   2   0   0   0   2   0   2   2   0   0   2   2   2   0   2   0   2   0   0   0   2   0   2   0   0   0   2   0   2   0   2   2   2   0   0   2   0   2
 MK-3-1                 0   0   0   2   0   0   2   2   2   0   0   0   0   2   0   0   0   0   2   0   2   2   2   2   0   2   2   2   0   2   0   2   0   0   0   2   0   2   0   0   2   2   0   2   0   0   0   0   2   0   0   0   0   2   0   0   2   0   2   2   2   0   0   0   2   2   2   2   0   2   0   0   2   0   0   2   0   2   0   2   2   2   2   0   2   2   2   0   0   0   2   2   2   0   0   0   0   2   0   0   0   2   0   0   2   0   0   0   2   2   2   0   2   2   0   0   2   2   2   0   0   2   0   0   0   2   2   0   2   0   2   0   2   0   0   2   2   0   2   2   0   0   0   2   2   2   2   2   2   0   0   0   2   2   0   0   2   2   2   0   2   0   2   2   2   2   2   0   2   0   0   2   2   0   0   2   2   0   2   0   2   0   0   2   2   0   0   2   2   0   0   0   2   0   0   0   2   2   0   0
 MK-3-2                 0   0   0   2   0   0   2   2   2   0   0   0   2   2   0   0   0   2   2   0   2   2   2   2   0   2   2   2   0   2   0   0   0   0   0   2   0   0   0   0   2   2   0   2   2   0   0   2   2   0   0   0   0   2   0   2   2   0   0   2   0   0   2   0   2   2   2   2   0   2   0   0   2   0   0   0   0   2   0   2   2   2   2   0   2   2   2   2   0   0   2   2   2   0   0   0   0   2   0   0   0   2   0   0   2   0   2   0   2   2   2   0   2   2   2   0   2   2   2   0   0   2   2   0   2   2   2   0   2   0   2   0   2   0   0   2   2   0   2   2   0   0   0   2   2   2   2   2   2   0   0   0   2   2   0   0   2   2   2   0   2   0   2   2   2   2   2   0   2   0   0   2   2   0   0   2   2   0   2   0   2   0   0   2   2   0   0   2   2   0   0   0   0   0   0   0   2   2   0   0
 MK-3-3                 0   0   0   2   0   0   2   2   2   0   0   0   2   0   0   0   0   2   2   0   0   2   2   2   0   2   2   2   0   2   0   0   0   0   2   2   0   0   0   0   2   2   0   2   2   0   0   2   2   2   0   0   0   2   0   2   2   0   0   2   0   0   2   0   2   2   2   2   0   2   2   0   2   0   0   0   0   2   0   2   2   2   2   0   2   2   2   2   0   0   2   2   2   0   0   0   2   2   0   0   2   2   0   0   2   0   0   0   2   2   2   0   2   2   2   0   0   2   2   0   0   2   0   0   2   2   2   2   2   0   2   0   2   0   0   2   2   0   2   2   0   0   0   2   2   2   2   0   2   2   0   0   2   2   0   0   2   2   2   0   2   0   2   2   2   2   2   0   2   0   0   2   2   0   0   0   2   0   2   0   2   0   0   2   2   0   0   2   2   0   0   0   0   0   0   0   2   2   0   0
 MK-3-4                 0   0   0   2   0   0   2   2   2   0   0   0   2   0   0   0   0   2   2   0   0   2   2   2   0   2   2   2   0   2   0   0   2   2   2   2   2   0   0   0   2   2   0   2   2   2   0   2   2   2   0   0   0   2   0   2   2   0   0   2   0   0   2   0   2   0   2   2   2   2   2   0   2   0   0   2   0   2   2   2   2   2   2   0   2   2   2   2   0   0   2   2   2   0   2   0   2   2   0   0   2   2   0   0   2   0   0   0   2   2   2   2   2   2   2   0   0   0   2   0   0   2   0   0   2   2   2   2   2   0   2   0   2   2   0   0   2   0   2   0   0   0   0   2   2   2   2   0   2   2   0   0   0   2   0   0   2   2   2   2   2   0   2   2   2   2   2   0   0   0   2   2   2   0   2   0   2   0   2   2   2   0   0   2   2   0   0   2   2   0   0   0   0   0   0   0   2   2   0   0
 MK-3-5                 0   0   0   2   0   0   2   2   2   0   0   0   2   0   0   0   0   2   2   0   0   2   2   2   0   2   2   2   0   2   0   0   2   2   2   2   2   2   0   0   2   0   0   2   2   2   0   0   2   0   0   0   0   0   0   2   2   0   0   2   0   0   2   0   2   0   2   2   2   2   2   0   2   2   0   2   0   2   2   0   0   2   2   0   2   0   2   2   0   0   2   2   2   0   0   0   2   2   0   0   2   0   0   0   2   0   0   0   2   2   2   2   2   2   2   0   0   0   2   0   0   2   0   0   2   2   2   2   2   0   2   2   2   2   2   2   2   0   0   0   0   0   0   2   2   0   2   0   2   2   0   2   0   2   0   0   2   2   2   2   2   0   2   2   2   2   2   0   2   0   2   2   2   0   2   0   2   0   2   2   2   0   0   2   2   0   0   2   2   0   0   0   0   0   0   0   2   2   0   0
 MK-3-6                 0   0   0   2   0   0   2   2   2   0   0   0   2   0   0   0   2   2   0   0   0   0   2   2   0   2   2   2   0   2   2   0   2   2   2   2   2   2   2   0   2   0   0   2   2   2   0   0   0   0   0   0   0   0   0   2   2   2   0   2   0   0   2   0   2   0   2   2   2   2   2   2   2   2   0   2   0   2   2   0   0   2   2   0   2   0   2   2   0   2   2   2   0   0   0   0   2   2   0   0   2   0   0   0   2   0   0   0   2   2   2   2   2   2   2   0   0   0   2   0   2   2   0   0   2   2   2   2   2   0   2   2   2   2   2   2   2   0   0   0   0   0   0   2   2   2   2   0   2   2   0   2   0   2   0   0   2   0   2   2   2   0   2   2   2   2   2   0   2   0   2   2   2   0   2   0   2   0   2   2   2   0   0   2   2   2   0   2   2   0   2   0   0   0   0   0   2   2   0   0
 MK-3-7                 0   0   0   2   2   0   2   2   2   0   0   0   2   0   0   0   2   2   0   0   0   0   2   2   0   2   2   2   0   2   2   0   2   2   2   2   2   2   2   0   2   0   0   2   2   2   0   0   0   2   0   0   0   0   0   2   2   2   0   2   0   0   2   0   2   0   2   2   2   2   2   2   2   0   0   2   0   2   2   0   0   2   2   0   2   0   2   2   0   2   2   2   0   0   2   0   2   2   2   0   2   0   0   2   2   0   0   0   2   2   2   2   2   2   2   0   2   0   2   0   2   0   0   0   2   2   2   2   2   0   2   2   2   2   2   2   2   0   0   0   0   0   0   0   2   2   2   0   2   2   0   0   0   2   0   0   2   0   2   0   2   0   2   2   0   0   2   0   2   0   2   2   2   0   2   0   2   0   0   2   2   0   0   2   0   2   0   2   2   0   2   0   0   0   0   0   2   2   0   0
 MK-3-8                 0   0   0   2   2   2   2   2   2   0   0   0   2   0   0   0   2   2   0   0   0   0   2   2   0   2   2   2   0   2   2   0   2   2   2   2   0   0   2   0   2   0   2   0   2   0   0   0   2   2   0   0   0   0   0   2   2   2   0   2   2   0   2   0   2   0   2   2   2   2   2   2   2   2   0   2   0   2   2   0   0   2   2   0   2   0   2   2   0   2   2   2   0   0   2   0   0   2   2   0   2   0   0   2   2   2   0   0   2   2   2   2   2   2   2   0   2   0   2   0   2   0   0   0   2   2   0   2   0   0   2   2   2   2   2   2   2   0   0   0   0   0   0   0   2   2   2   0   2   2   0   0   0   2   0   0   2   0   2   0   2   0   0   0   2   0   2   0   2   0   2   2   2   0   0   0   2   0   0   2   2   2   0   2   2   2   0   2   2   0   2   0   0   0   0   0   2   2   0   0
 MK-3-9                 0   2   0   2   2   2   2   2   0   0   0   0   2   0   0   2   2   2   0   2   0   2   2   2   0   2   2   2   0   2   2   2   2   2   2   2   0   0   2   0   2   0   2   0   2   0   0   0   2   0   0   0   0   0   0   2   2   2   0   2   0   0   0   0   2   0   0   2   2   2   2   2   2   2   0   2   0   2   2   0   0   2   0   0   2   0   2   2   0   2   2   0   0   0   2   0   0   2   2   2   2   0   0   2   2   2   0   2   2   2   2   0   2   0   2   0   2   0   2   0   2   2   0   0   2   0   0   2   0   0   2   2   2   2   2   2   0   0   2   0   0   0   0   2   2   2   2   0   2   2   0   0   0   2   0   0   2   0   2   0   2   0   0   0   2   0   2   0   2   0   2   2   2   0   0   0   2   0   0   2   2   2   0   2   2   2   0   2   2   0   2   0   0   2   2   0   2   2   0   0
 MK-3-10                0   2   2   2   2   2   2   2   0   0   0   0   0   0   0   2   2   2   0   2   0   2   2   2   0   2   2   2   0   2   2   2   2   2   2   0   0   0   2   0   2   0   2   0   0   0   0   0   0   0   0   0   0   0   0   0   2   2   0   2   0   0   0   0   2   0   0   2   2   2   2   2   2   2   2   2   0   2   2   0   0   2   0   0   2   0   2   2   0   2   0   0   0   0   2   0   0   2   2   0   2   0   0   2   2   2   0   2   2   2   2   0   0   0   0   0   2   0   2   2   2   0   0   0   2   0   0   2   0   0   2   2   2   2   2   2   0   0   0   0   0   0   0   2   2   2   2   0   2   2   0   0   0   2   0   0   2   2   2   0   2   2   0   2   2   0   2   0   2   0   2   2   2   0   0   0   0   0   0   0   2   2   0   2   2   2   0   2   2   0   2   0   0   2   2   0   2   2   0   0
 MK-3-11                0   2   2   2   2   2   2   2   0   0   0   0   0   0   0   2   2   2   0   2   0   2   0   2   0   2   2   2   0   0   2   2   2   2   2   0   0   0   2   0   2   0   2   0   0   2   0   0   2   0   0   0   0   0   0   0   0   2   0   2   0   0   0   0   2   0   0   2   2   2   2   2   2   2   2   2   0   2   0   0   0   2   0   0   2   0   2   2   0   2   0   0   0   0   2   0   0   2   0   0   2   2   0   2   2   2   0   2   2   2   0   0   0   0   0   0   2   0   2   2   2   2   0   0   0   0   2   2   0   0   2   2   2   2   2   2   0   0   0   0   0   0   0   2   2   2   2   0   2   2   0   0   0   2   0   0   2   2   2   0   2   2   0   2   2   0   2   0   2   0   2   2   2   0   0   0   0   0   0   0   2   2   0   2   2   2   0   2   2   0   2   0   0   2   2   0   2   2   0   0
 MK-3-12                0   2   2   2   2   2   2   2   0   2   0   0   0   0   0   0   2   2   0   2   0   0   0   2   0   2   2   2   0   0   2   2   2   2   2   2   0   0   2   0   0   0   2   0   0   0   0   0   2   2   0   0   0   2   0   0   0   2   0   2   0   0   0   0   2   0   0   2   2   2   2   2   2   2   0   2   0   2   0   2   0   2   2   0   2   0   2   2   0   0   0   0   0   2   2   0   0   2   0   0   2   2   0   2   2   2   2   2   2   2   0   0   0   0   0   0   2   0   2   2   0   2   0   0   0   0   2   2   0   0   2   2   2   2   2   0   0   0   0   2   0   0   2   2   2   2   2   0   2   2   0   0   2   2   0   0   2   2   0   0   2   2   0   2   2   0   2   0   2   0   0   2   2   0   0   0   0   0   0   0   0   2   0   2   2   2   0   2   2   0   2   0   0   2   2   0   2   2   2   0
 MK-3-13                0   2   2   2   2   0   2   0   0   2   0   0   0   0   0   2   2   0   0   2   0   0   0   2   0   2   2   2   0   0   2   2   2   2   2   2   0   0   0   0   0   0   2   0   0   0   0   0   2   2   0   0   0   2   0   2   2   2   0   2   2   0   0   0   2   0   0   2   2   2   0   2   2   2   2   2   0   2   0   2   0   2   0   2   2   0   2   2   0   0   0   0   2   2   2   0   0   2   0   0   2   2   0   2   2   2   2   2   2   2   0   0   0   0   2   0   0   0   0   2   0   2   0   0   0   0   2   2   0   0   2   2   2   2   2   0   0   0   0   2   0   0   2   2   2   2   2   0   2   2   0   0   2   2   0   0   2   2   0   0   2   2   0   2   2   0   2   0   2   0   0   2   2   0   0   0   0   0   0   0   0   2   0   2   2   2   2   2   2   0   2   0   0   2   2   2   2   2   2   0
 MK-3-14                0   2   2   2   2   0   2   0   0   2   0   0   2   0   0   2   2   0   0   2   2   0   0   2   0   2   2   2   0   0   2   2   2   0   0   0   0   2   0   0   0   0   2   0   0   0   0   2   2   2   0   0   0   2   0   2   2   2   0   2   2   0   0   0   2   0   0   2   2   2   0   2   2   2   2   2   2   2   0   0   0   2   0   2   2   0   2   2   0   0   0   0   2   0   2   0   0   2   0   0   2   2   0   2   2   2   2   2   2   2   0   0   0   0   2   0   0   0   0   2   0   2   0   0   0   2   2   2   0   0   2   2   2   2   0   0   0   0   0   2   0   0   2   2   2   2   2   0   2   2   0   0   2   2   0   0   2   2   0   0   2   2   0   2   2   0   2   2   2   0   0   2   2   0   0   0   0   0   0   0   0   2   0   2   2   2   2   2   2   0   2   0   2   2   2   2   2   2   2   0
 MK-3-15                2   2   2   2   0   0   0   0   0   2   0   0   2   0   0   2   2   0   0   2   2   0   0   2   2   2   2   2   0   0   2   0   2   0   0   0   2   2   0   0   0   2   2   2   0   2   0   2   2   2   0   0   0   2   0   2   2   2   0   2   0   0   0   0   2   0   0   2   2   2   0   2   0   2   2   2   2   2   2   0   0   2   0   2   2   0   2   2   0   0   0   0   2   0   2   0   0   2   0   0   0   2   0   2   2   2   2   2   2   2   0   0   0   0   0   0   0   0   0   2   0   2   0   2   0   2   2   2   0   0   2   2   2   2   0   0   0   0   0   2   0   0   2   2   0   2   2   0   0   2   0   2   2   2   0   0   0   2   2   0   2   2   0   2   2   0   2   2   2   0   0   2   2   0   0   2   0   0   0   0   0   2   0   2   2   2   2   2   2   0   2   0   2   2   2   0   0   2   2   2
 MK-3-16                2   2   2   2   0   0   0   0   0   2   0   0   2   0   0   2   2   0   0   2   2   0   2   2   2   2   0   2   0   0   2   0   2   0   0   0   0   2   0   0   0   2   2   2   0   2   0   2   2   2   0   0   2   0   0   2   2   2   0   2   0   0   0   0   2   0   0   2   2   2   0   2   0   2   2   2   2   2   2   0   0   0   0   2   2   0   2   2   0   0   0   0   2   0   2   0   0   2   0   0   0   2   0   2   2   2   0   2   0   2   0   0   0   0   0   0   0   0   0   2   0   2   0   2   0   2   2   2   2   0   0   2   2   2   0   2   0   2   0   2   0   0   2   2   0   2   2   0   2   2   0   2   2   2   0   0   0   2   2   0   2   2   0   2   2   0   0   2   2   0   2   2   2   2   0   2   0   0   0   0   0   2   0   2   2   2   2   2   2   0   2   0   2   2   2   0   2   2   2   2
 MK-4-1                 0   2   0   2   2   2   2   2   0   2   0   0   2   0   2   2   2   0   2   0   0   2   2   0   0   2   0   2   2   0   0   0   0   2   0   2   2   2   0   0   2   0   2   0   2   2   2   0   0   0   0   2   2   2   2   0   2   2   2   2   2   0   0   0   2   0   0   2   0   2   0   2   2   0   0   2   2   0   2   0   2   2   2   2   2   2   0   2   2   2   2   2   2   2   2   2   2   2   0   2   2   0   2   0   2   2   2   2   2   2   2   2   0   0   2   0   0   0   2   0   0   2   2   0   0   2   0   0   0   0   2   0   0   0   2   0   2   0   2   2   2   0   2   0   0   2   0   0   2   0   2   0   2   2   0   2   0   0   0   2   2   2   2   2   0   0   0   2   2   2   0   0   2   2   2   2   2   2   0   0   2   0   0   0   2   0   0   0   2   0   0   2   0   0   0   2   0   2   2   0
 MK-4-2                 0   2   0   2   2   2   2   2   0   2   0   0   2   0   2   2   2   0   2   0   0   0   2   0   0   2   0   2   2   0   0   0   0   2   0   2   2   2   0   2   2   0   2   0   2   2   2   0   0   0   0   2   0   2   2   0   2   2   2   0   0   0   0   0   2   0   0   0   0   2   0   2   2   0   0   2   2   0   2   0   2   2   2   2   2   0   0   2   2   2   2   2   2   2   2   2   2   2   0   2   2   0   0   0   2   2   2   2   2   2   2   2   0   0   0   0   0   0   2   2   0   2   2   0   0   2   2   0   0   0   2   0   0   0   2   0   2   0   2   2   2   0   2   0   0   2   0   0   2   0   2   2   2   2   0   2   0   0   0   2   2   2   2   2   0   0   0   2   2   2   0   0   2   0   2   2   2   2   0   0   2   0   0   2   2   0   0   2   2   0   2   2   0   0   0   2   0   2   2   0
 MK-4-3                 0   2   0   2   2   2   2   2   0   2   2   0   2   0   2   0   2   0   2   0   0   0   2   0   0   2   0   2   2   0   0   0   0   2   0   2   2   0   0   2   2   0   2   0   2   0   2   0   0   0   0   2   2   2   2   0   2   2   2   0   0   0   0   0   2   0   0   0   0   0   0   2   0   0   0   2   2   0   2   2   0   2   2   0   0   0   0   2   2   2   2   2   2   2   2   2   2   2   0   2   2   0   0   0   2   2   2   2   2   2   2   2   2   0   0   0   0   0   2   0   0   2   2   0   0   2   2   2   0   0   2   0   0   0   0   0   2   2   0   2   2   0   2   0   0   2   0   0   2   0   2   2   2   2   0   2   0   0   0   2   0   2   2   2   0   0   0   2   2   2   2   0   2   0   2   2   2   2   0   2   2   2   0   2   2   0   0   2   2   0   2   2   0   0   0   2   0   2   2   0
 MK-4-4                 0   0   0   2   2   2   2   2   0   2   2   0   0   0   2   2   0   0   2   0   2   0   2   0   0   0   2   2   2   0   0   0   0   2   0   2   2   0   0   2   2   2   2   0   2   0   2   2   0   0   0   2   2   2   0   0   2   2   2   0   0   0   0   0   2   0   0   0   0   0   0   2   0   0   2   2   2   0   2   2   0   2   2   0   2   0   0   2   2   2   2   2   2   2   2   2   2   2   0   2   2   0   0   2   2   2   2   2   2   2   0   2   2   0   0   0   0   0   2   0   0   0   2   0   2   2   2   2   0   0   2   0   0   0   0   0   2   2   0   2   2   0   2   0   0   2   0   0   2   0   2   2   2   2   0   2   0   0   0   0   0   2   2   2   0   0   0   2   2   2   2   0   2   2   2   2   2   2   0   2   2   0   0   2   0   0   0   0   2   0   2   2   0   0   0   2   2   2   2   0
 MK-4-5                 2   2   0   2   0   2   2   2   0   2   2   0   0   0   2   2   0   2   2   0   2   0   2   0   0   0   2   2   2   0   2   2   2   2   0   2   2   0   0   2   2   2   2   0   2   0   2   2   0   0   0   2   2   2   0   0   2   2   2   0   2   0   0   2   2   0   0   0   0   0   0   2   0   0   2   2   2   0   2   2   2   2   2   0   2   0   0   2   2   2   2   2   2   2   0   2   2   0   2   2   2   0   0   2   2   2   0   2   2   0   0   2   2   0   0   0   0   0   2   0   0   0   2   0   2   2   2   2   0   2   2   0   0   0   0   0   2   2   0   2   2   0   2   0   2   2   0   0   2   0   2   2   2   0   0   2   0   0   0   0   2   2   2   2   0   0   0   2   2   2   2   0   2   2   2   2   2   2   0   2   2   0   0   2   0   0   0   0   2   0   2   2   0   0   0   2   2   2   2   0
 MK-4-6                 2   2   0   2   0   0   2   2   0   2   2   2   0   0   2   2   0   0   2   0   2   0   2   0   0   0   2   0   0   0   2   2   2   2   0   2   0   2   0   2   2   0   2   0   2   0   2   2   0   0   0   2   2   2   0   0   2   2   2   0   2   0   0   2   2   0   0   0   0   0   0   2   0   2   2   0   2   0   2   2   2   2   2   0   2   0   0   2   2   2   2   2   2   2   0   2   2   0   2   2   2   2   0   2   2   2   0   2   2   0   0   2   2   0   0   0   0   0   2   2   0   0   2   0   2   2   2   2   0   2   2   0   0   0   2   2   2   2   0   2   2   0   2   0   2   2   0   0   0   0   2   2   2   0   0   2   0   0   2   0   2   0   2   2   0   0   0   2   2   2   2   0   2   2   0   2   2   2   0   2   2   0   0   2   0   2   0   0   2   0   2   2   0   0   0   0   2   0   2   0
 MK-4-7                 2   0   2   2   0   0   2   2   0   2   2   0   0   0   2   2   0   0   2   0   2   0   2   0   0   0   2   0   0   0   2   2   2   2   0   2   0   2   2   2   2   0   2   0   0   0   2   2   0   0   0   0   2   2   0   0   2   2   2   0   2   0   0   2   2   0   0   0   0   0   0   2   2   2   2   2   2   0   2   2   2   2   2   0   2   0   0   2   2   2   2   2   2   2   0   2   2   0   2   0   2   2   0   2   0   2   0   2   2   0   0   2   2   0   0   0   0   0   2   2   0   0   2   0   2   0   2   2   0   2   2   0   0   2   2   2   2   0   0   2   2   0   0   0   2   2   0   0   0   0   2   2   2   0   0   2   0   0   2   2   0   0   2   2   0   0   0   0   2   2   2   0   2   2   0   2   2   2   0   2   2   0   2   2   0   2   0   0   2   0   2   2   0   0   0   0   2   0   2   0
 MK-4-8                 2   0   2   2   0   0   2   2   0   2   2   0   0   0   2   2   2   0   2   0   2   0   2   0   0   0   2   0   0   0   2   0   2   2   0   2   0   2   2   2   2   0   2   0   0   0   2   2   0   0   0   0   2   2   0   0   2   2   0   0   2   0   2   2   2   0   0   0   0   0   0   2   2   2   2   2   2   0   2   2   2   2   2   0   2   0   2   2   2   2   2   2   2   2   0   2   2   0   2   0   2   2   0   2   2   2   0   2   2   0   0   2   2   2   0   0   0   0   2   0   0   0   2   0   2   0   2   2   0   2   2   0   0   2   2   2   2   0   0   2   2   0   0   0   0   2   0   0   0   0   2   2   2   0   2   2   0   2   2   2   0   0   2   2   2   0   2   0   2   2   2   0   2   2   0   0   2   2   0   0   2   0   2   2   2   2   0   0   2   0   2   2   0   0   0   0   2   0   2   0
 MK-4-9                 2   0   2   2   2   0   2   2   0   2   2   0   0   0   2   2   2   0   2   0   2   0   0   0   0   0   0   0   0   0   2   0   2   2   0   2   2   2   2   2   2   0   2   0   0   0   2   2   0   2   0   0   2   2   0   0   2   2   0   0   2   0   2   2   2   0   0   0   2   0   0   2   0   2   2   2   2   0   2   2   2   2   2   0   0   0   2   2   2   2   2   2   2   2   0   2   2   0   0   0   0   2   0   2   2   2   0   2   2   0   0   2   2   2   0   0   0   0   2   0   0   0   2   0   2   0   2   2   0   2   2   0   2   2   2   2   2   0   0   2   2   0   0   0   2   2   0   0   0   0   2   2   2   0   2   2   0   2   2   2   0   0   2   2   2   0   2   0   2   2   2   0   2   2   0   0   2   2   0   0   2   0   2   2   0   2   0   0   2   0   2   2   0   0   0   0   2   0   0   0
 MK-4-10                2   0   2   2   2   0   2   2   0   2   2   2   0   0   2   2   2   0   2   2   2   0   0   0   0   0   0   0   2   0   2   0   2   2   0   2   2   2   2   0   2   0   2   0   2   0   2   2   0   2   0   0   2   2   0   0   0   2   0   0   2   0   2   2   2   0   0   0   2   2   0   2   0   2   2   2   2   0   2   2   2   2   2   0   0   2   2   2   2   0   2   2   2   0   2   2   2   0   0   0   0   2   0   2   2   2   0   2   2   0   2   2   0   2   0   0   0   0   0   0   0   0   2   0   2   0   2   2   0   2   2   0   2   2   2   2   2   2   0   2   2   0   0   0   2   2   0   0   0   0   2   2   2   0   2   2   0   0   2   2   0   0   2   2   2   0   2   0   2   2   2   0   2   0   0   0   0   2   0   0   2   0   2   0   0   2   0   0   0   0   2   2   0   0   0   0   0   0   0   0
 MK-4-11                2   0   2   2   0   0   2   2   0   2   2   2   0   0   2   2   2   0   2   2   2   2   0   0   0   0   0   0   2   0   2   0   2   2   0   2   2   2   2   2   2   0   2   0   2   0   2   2   0   2   0   0   2   2   0   0   2   2   0   0   2   0   2   0   2   0   0   0   2   2   0   2   0   0   2   2   2   0   2   2   2   2   2   0   0   2   2   2   2   0   2   2   2   0   2   2   2   0   0   0   0   2   0   2   2   0   0   0   2   0   2   2   0   2   0   0   0   0   2   0   0   0   2   0   2   0   2   2   0   2   2   0   2   0   2   0   2   2   0   2   0   0   0   0   2   0   2   0   0   0   2   2   2   0   2   2   0   0   2   2   2   0   2   2   2   0   0   0   2   2   2   2   0   0   2   0   0   2   0   0   2   0   2   0   2   2   0   0   0   0   2   0   0   0   0   0   0   0   0   0
 MK-4-12                2   0   2   2   0   0   2   2   0   2   2   0   0   0   2   2   2   0   2   0   2   2   0   0   0   0   0   0   2   2   2   0   2   0   0   2   2   2   0   2   2   0   2   0   2   0   2   2   0   2   0   0   2   0   0   0   2   2   0   0   2   0   2   0   2   0   0   0   2   2   0   0   0   2   2   2   2   0   2   0   2   2   0   0   0   2   2   0   2   0   2   2   2   0   2   2   2   2   0   0   0   2   0   2   2   2   0   0   2   0   2   2   0   2   0   0   0   0   2   0   0   2   2   0   2   0   2   2   0   2   2   0   0   2   2   0   2   2   0   0   0   0   0   0   0   0   0   2   0   2   2   2   2   0   0   2   2   0   2   2   2   0   2   2   2   0   0   0   2   2   2   2   0   0   2   0   2   2   0   0   0   0   2   0   2   2   0   0   0   0   2   2   0   0   0   0   0   0   0   0
 MK-4-13                2   0   2   0   0   0   2   2   0   2   2   0   0   0   2   2   2   0   2   2   2   2   0   0   0   0   0   0   2   2   2   0   2   0   0   2   2   2   0   2   2   0   2   0   0   0   2   2   0   2   0   0   2   2   0   0   2   2   0   0   2   0   2   0   2   0   0   0   2   0   0   2   0   0   2   0   2   0   2   0   2   2   0   0   0   2   2   0   2   0   2   2   2   0   2   2   2   2   0   2   0   2   0   0   2   2   0   0   2   0   2   2   0   2   0   0   0   0   2   0   0   2   2   0   2   0   2   0   0   0   2   2   0   2   2   2   2   2   0   0   0   0   0   0   0   0   0   2   0   2   2   2   2   0   0   2   2   0   2   2   2   0   2   0   2   2   0   0   2   2   2   2   0   0   2   0   2   2   0   0   0   0   2   0   2   2   0   0   0   0   0   2   0   0   0   0   0   0   0   0
 MK-4-14                2   2   2   0   0   0   2   2   2   2   2   0   0   0   2   2   2   0   2   2   2   2   0   0   0   0   0   0   2   2   2   2   2   0   0   2   2   0   0   2   2   2   2   0   0   0   0   2   0   2   0   0   2   2   0   0   2   2   0   0   2   0   2   0   2   0   2   2   0   2   0   2   0   0   2   0   2   0   2   0   2   2   0   0   0   2   2   0   2   0   2   2   2   0   2   2   2   0   0   0   0   0   0   0   2   2   0   0   2   0   2   2   0   2   0   0   0   0   2   0   0   2   0   0   0   2   2   2   0   2   2   2   0   2   2   0   2   2   0   0   0   0   0   0   0   0   0   2   0   2   2   2   0   0   2   2   2   0   2   2   2   0   2   0   2   0   0   0   2   0   2   2   0   0   2   0   2   2   0   0   0   0   2   0   2   2   0   0   0   0   0   2   0   0   0   0   0   0   0   0
 MK-4-15                2   2   2   0   0   0   2   2   2   2   2   0   0   0   2   2   2   0   0   2   0   2   0   2   2   2   0   0   2   2   2   2   2   0   0   2   2   0   0   2   2   2   2   0   0   2   0   2   0   0   0   2   2   2   0   0   2   2   0   0   2   0   2   0   2   0   2   2   0   2   0   2   2   0   2   2   2   0   2   0   2   0   0   0   0   0   2   0   2   0   2   2   2   0   2   2   2   0   2   0   0   2   0   0   2   2   0   0   2   0   2   0   0   0   0   0   0   0   0   0   0   2   0   0   0   0   2   2   2   0   2   2   0   2   2   0   2   0   2   0   0   0   0   0   0   0   0   2   0   2   2   2   0   0   2   2   2   0   2   2   2   0   2   0   2   0   0   0   0   0   2   2   0   0   2   0   2   2   0   2   0   0   2   0   2   2   0   0   0   0   0   2   0   0   0   0   0   0   0   0
 MK-4-16                2   2   2   2   0   0   2   2   2   0   2   0   0   0   2   2   2   0   0   2   0   2   0   2   2   2   0   0   2   2   2   2   2   0   0   2   2   0   0   0   2   2   2   0   0   2   0   2   0   2   0   2   2   2   2   0   2   2   0   0   2   0   2   0   2   0   2   2   0   2   0   2   2   0   2   2   0   0   2   0   2   0   0   0   2   0   2   0   2   0   2   2   2   0   2   2   2   0   2   0   0   2   0   0   0   2   0   0   0   0   2   0   0   0   0   0   0   0   0   0   0   2   0   0   0   0   2   2   2   0   0   2   0   2   2   0   2   0   2   0   0   2   0   0   0   0   0   2   0   2   2   2   0   0   2   0   2   0   2   2   2   0   2   0   2   0   0   2   0   0   0   2   0   0   2   0   2   2   0   2   0   2   2   0   2   2   2   0   0   2   0   2   0   0   0   0   0   0   0   0
 MK-5-1                 2   0   0   0   2   0   0   0   2   0   2   2   2   2   0   2   0   0   2   0   0   2   0   2   2   0   2   2   2   2   2   2   2   2   2   0   0   0   2   0   0   0   2   2   2   0   0   2   0   2   2   2   2   2   2   0   0   2   2   2   2   2   0   2   2   2   2   0   2   0   0   0   0   0   0   0   0   2   2   2   2   0   0   2   0   0   0   2   0   0   2   0   2   0   2   0   0   2   2   2   2   0   2   2   2   0   0   2   0   2   0   2   0   0   2   2   0   0   2   2   2   2   0   2   2   0   0   2   0   0   0   0   0   0   2   0   2   0   0   0   2   0   0   2   2   2   2   0   2   2   2   2   0   0   2   0   2   0   0   2   0   2   2   0   0   0   0   0   0   2   2   0   2   0   0   0   2   2   0   0   2   0   2   0   0   2   2   0   0   2   2   0   2   0   0   0   2   2   2   0
 MK-5-2                 2   0   0   2   2   0   0   0   2   0   2   2   2   2   0   2   0   0   2   0   2   2   0   2   2   0   0   2   2   2   2   2   2   2   0   0   0   0   2   0   0   0   2   2   2   0   0   2   0   2   2   2   2   2   2   0   0   2   2   2   2   2   0   2   2   2   2   2   2   0   0   0   2   0   0   0   0   0   2   2   2   0   2   2   0   0   0   2   0   0   2   0   2   0   2   0   0   2   2   2   2   0   2   2   0   0   0   2   0   2   0   2   0   0   2   2   0   0   2   2   2   2   0   2   2   0   0   2   0   0   0   0   0   0   2   0   2   0   0   0   2   0   0   2   0   2   2   0   2   2   2   2   0   2   2   0   0   0   0   2   0   2   2   0   0   0   0   0   0   2   2   0   2   0   0   0   0   2   0   0   2   2   0   0   0   2   2   0   0   2   0   0   2   0   0   0   2   2   0   0
 MK-5-3                 2   2   0   2   2   0   0   0   2   0   2   2   2   2   2   2   0   0   0   0   2   2   0   2   2   2   2   2   2   2   2   0   2   2   0   0   0   0   2   0   0   0   2   0   2   0   0   2   0   2   2   2   2   2   0   0   0   2   2   2   2   2   0   2   2   2   2   2   2   0   2   0   2   0   0   0   0   0   2   2   2   0   2   2   2   0   0   2   0   0   2   2   2   0   2   2   0   2   0   2   2   0   2   2   0   0   0   2   2   2   0   2   0   0   2   2   2   0   0   2   2   2   0   2   2   0   0   2   0   0   0   0   0   0   2   0   0   0   2   0   2   0   0   2   0   0   2   0   2   2   2   2   0   2   2   0   2   0   0   2   0   2   2   0   0   0   0   2   0   2   2   0   2   2   0   0   0   2   0   0   2   2   0   0   0   2   2   0   0   2   0   0   2   0   0   0   2   2   0   0
 MK-5-4                 2   2   2   2   2   0   0   0   2   2   2   2   0   2   0   2   0   0   0   2   2   2   2   0   2   2   2   2   2   2   2   0   2   2   0   0   0   0   0   0   0   0   2   0   2   2   0   2   0   2   2   2   0   0   0   0   0   2   2   2   2   2   0   2   2   2   2   2   2   0   2   0   2   0   0   0   0   0   2   0   2   0   2   2   2   0   0   2   2   0   2   2   2   0   2   2   0   2   0   2   2   0   2   0   0   0   0   0   2   2   0   2   2   0   2   0   2   0   0   2   0   2   0   2   2   0   0   0   0   0   0   0   0   0   2   0   0   0   2   0   2   0   0   2   0   0   2   0   2   2   2   2   0   2   0   0   2   0   0   2   0   2   2   0   0   0   0   2   0   2   2   0   2   2   0   2   0   2   0   0   2   2   0   0   0   2   2   0   0   2   0   0   2   0   0   0   2   2   0   2
 MK-5-5                 2   2   2   2   2   2   0   2   2   2   2   2   0   2   0   2   0   0   0   2   2   2   0   0   2   2   2   2   2   2   2   0   2   2   0   0   0   0   0   0   0   0   2   2   2   2   0   2   0   2   0   2   0   0   0   0   0   2   2   2   2   2   0   2   2   2   2   2   2   0   2   0   2   0   0   0   0   0   0   0   2   0   2   2   2   0   0   2   2   0   2   2   2   2   2   2   0   2   0   2   2   0   2   0   0   0   0   0   2   2   0   2   2   0   2   2   2   0   0   2   0   2   0   2   2   0   0   0   0   0   0   0   0   0   2   0   0   0   2   0   2   0   0   2   0   0   2   0   2   2   2   2   0   2   0   0   2   0   0   2   0   2   2   0   0   2   0   2   0   2   2   2   2   2   0   2   0   2   0   0   2   2   0   0   0   2   2   0   0   2   0   0   2   0   0   0   2   2   0   2
 MK-5-6                 2   2   0   2   2   2   0   2   2   2   2   2   0   0   0   2   0   0   0   2   2   2   0   2   2   2   0   2   2   2   2   2   2   2   2   0   0   0   0   0   0   0   2   2   2   2   0   2   0   2   2   2   0   0   0   0   0   2   2   2   2   2   0   2   2   0   2   2   2   0   2   0   2   0   2   0   0   0   0   0   2   0   2   2   2   0   0   2   0   0   2   2   2   2   2   2   0   2   2   2   0   0   2   0   0   0   0   0   0   2   0   2   2   0   2   2   2   0   0   0   0   0   0   2   2   0   0   0   0   0   0   0   0   0   0   0   0   2   2   0   2   0   0   2   0   0   2   0   2   2   2   2   0   0   0   0   2   0   0   2   0   2   2   0   0   0   0   0   0   2   2   2   2   2   2   2   0   2   0   0   2   2   2   0   0   2   2   0   0   2   0   0   2   0   0   0   2   2   0   2
 MK-5-7                 2   0   0   0   2   2   0   2   2   2   0   2   0   0   0   2   0   0   2   2   2   2   0   0   2   2   0   2   2   2   2   2   2   2   2   0   0   0   0   0   0   0   2   2   2   2   0   2   0   2   0   0   0   2   0   2   0   2   2   2   2   2   0   0   2   0   2   2   0   0   2   0   2   0   2   0   0   0   0   0   2   0   2   2   2   0   2   0   0   0   2   2   0   0   2   2   0   2   0   2   0   0   2   0   0   0   0   0   0   2   0   2   2   0   0   0   2   0   0   0   2   2   0   2   2   0   0   0   0   0   0   0   0   0   2   0   0   2   0   0   2   0   0   2   0   0   2   0   2   2   2   0   0   0   2   0   2   0   0   2   0   2   2   0   0   0   0   2   0   2   2   2   2   2   2   2   0   2   0   0   2   2   0   0   0   2   2   2   0   2   0   0   2   0   0   0   2   2   0   2
 MK-5-8                 2   0   0   0   2   2   0   2   2   2   0   2   0   0   0   2   2   0   2   2   2   2   0   0   2   2   0   2   2   0   2   0   2   2   2   0   0   0   0   0   0   0   0   2   2   2   0   2   0   0   0   0   0   2   0   2   0   2   2   0   2   2   0   0   2   0   2   0   0   0   2   0   2   0   2   0   0   0   2   0   2   0   2   2   2   0   2   0   2   0   2   2   0   0   2   2   0   2   0   0   0   0   0   0   0   0   2   0   0   2   0   0   2   0   0   0   2   0   0   0   2   2   0   2   2   2   0   0   0   0   0   0   0   0   2   0   0   2   0   0   2   0   0   2   0   0   2   0   2   2   2   0   2   0   2   0   2   0   0   2   0   2   2   0   0   2   0   2   0   2   2   2   2   2   0   2   0   2   0   0   2   2   0   0   0   2   2   2   0   2   0   0   2   0   0   0   2   2   0   0
 MK-5-9                 2   0   2   0   2   2   0   2   2   2   0   2   0   0   0   2   2   2   2   2   2   0   0   0   2   2   2   2   2   0   2   0   2   2   0   0   0   0   0   0   0   0   0   2   2   2   0   2   0   0   0   0   0   2   0   2   2   0   2   0   0   2   0   0   2   0   2   0   0   0   2   0   2   2   2   0   0   0   2   0   2   0   0   2   2   0   2   2   2   0   2   0   0   0   2   2   0   2   0   0   0   0   2   0   0   0   2   0   0   2   2   2   2   0   0   0   2   2   0   0   0   2   0   2   2   0   0   0   0   0   0   0   0   0   2   0   0   0   2   0   2   2   0   2   0   0   2   0   2   2   2   0   2   0   2   0   2   0   0   2   0   2   2   0   2   2   0   2   2   2   2   2   2   2   0   2   0   2   0   0   2   2   0   0   0   2   2   2   0   2   0   0   2   0   0   0   2   2   0   0
 MK-5-10                2   0   2   0   2   2   0   2   2   2   0   2   0   0   2   2   2   2   2   0   0   0   0   0   2   2   2   2   2   0   2   0   2   2   0   0   0   0   0   0   0   0   0   2   2   2   0   2   0   0   2   0   0   2   0   2   2   0   2   0   0   2   0   0   2   0   2   0   0   0   0   0   2   2   2   0   0   0   2   0   2   0   0   0   2   0   2   2   2   0   2   0   0   2   2   2   0   2   0   0   0   0   2   2   0   0   2   2   0   2   2   2   2   0   0   0   2   0   0   0   0   2   0   0   2   0   0   0   0   0   2   0   0   0   2   0   0   0   2   0   2   2   0   2   0   0   2   0   2   2   2   0   2   0   2   0   2   0   0   2   2   2   0   0   2   0   0   2   2   2   2   0   2   2   0   2   0   2   0   0   2   2   0   0   2   2   2   2   2   2   2   0   0   0   0   2   2   2   0   0
 MK-5-11                2   0   2   0   2   2   0   2   2   2   0   2   0   0   2   2   2   2   2   0   0   0   0   0   2   2   2   2   2   0   2   0   2   2   0   0   0   0   0   0   0   2   0   2   2   2   0   2   0   0   0   0   0   2   0   2   2   2   2   2   0   2   0   0   2   0   2   0   0   2   0   0   2   2   2   0   0   0   2   0   2   0   0   0   2   0   2   2   2   0   2   0   0   0   2   2   0   0   0   0   0   0   2   2   0   0   2   2   0   2   2   2   2   0   2   0   2   0   0   0   0   2   0   2   2   0   0   0   0   0   0   0   0   0   2   0   0   0   2   0   0   2   0   2   0   0   2   0   2   2   2   0   2   0   2   0   2   0   0   2   2   2   0   0   2   0   0   2   2   2   0   0   2   2   0   2   0   2   0   0   2   2   0   0   2   2   2   2   2   2   0   0   0   0   0   2   2   2   0   0
 MK-5-12                2   0   2   0   2   2   0   2   2   2   0   0   2   0   2   2   2   2   2   0   0   0   0   0   2   2   2   2   2   0   2   2   0   2   2   0   0   0   0   0   0   2   0   2   2   2   0   2   0   0   2   0   0   2   0   2   2   2   0   2   0   2   0   0   0   0   2   0   0   2   0   0   2   0   2   0   0   0   2   0   2   0   0   0   2   0   2   2   2   0   2   0   0   0   2   2   0   0   0   2   2   0   2   2   0   0   2   0   2   2   0   2   2   2   2   0   2   0   0   0   0   2   0   0   2   0   0   0   0   0   0   0   0   0   2   0   0   0   2   0   0   2   0   2   0   0   2   0   2   2   2   0   2   0   2   2   2   2   0   0   2   2   0   0   2   0   0   2   2   2   2   0   2   0   0   2   0   2   0   0   2   2   0   0   2   2   2   0   2   2   0   0   0   0   0   2   2   0   0   0
 MK-5-13                2   0   2   0   2   2   0   2   2   2   0   0   2   0   2   0   2   2   2   0   0   0   0   0   2   2   2   2   2   0   2   2   0   2   2   0   0   0   0   0   0   2   0   2   2   2   0   2   0   0   2   0   0   2   0   2   2   2   0   2   0   2   0   0   0   0   2   2   0   2   0   0   2   0   2   0   0   0   2   2   2   0   0   0   2   0   2   2   2   0   2   0   0   0   2   2   0   0   2   2   2   0   2   0   0   0   2   0   2   2   0   2   2   2   2   0   2   0   0   0   0   2   0   0   0   0   0   0   0   0   0   0   0   0   0   0   2   0   0   0   0   2   0   2   0   0   0   0   2   2   2   0   2   0   0   2   2   2   0   0   2   2   2   2   2   0   0   2   2   2   2   0   2   0   0   2   0   2   0   0   2   0   0   0   2   2   0   0   2   2   0   0   0   0   0   2   2   0   0   0
 MK-5-14                2   0   2   0   2   2   0   2   2   2   0   0   2   0   2   0   2   2   2   0   2   2   0   0   2   2   2   2   2   0   2   2   0   2   2   0   0   0   0   0   0   2   0   2   2   2   0   2   0   0   2   0   2   2   0   2   2   2   0   0   0   0   0   2   0   0   2   2   2   2   0   0   2   0   2   0   2   0   2   2   2   0   0   0   0   0   2   2   2   0   2   2   0   0   2   0   0   0   2   2   2   0   2   0   0   0   0   0   2   2   0   2   2   2   2   0   2   0   2   0   0   2   0   0   0   0   0   0   0   0   0   0   0   0   0   2   2   0   0   0   0   2   2   2   0   0   0   0   2   2   0   0   2   0   0   2   2   2   0   0   2   2   2   2   2   0   0   0   2   2   2   0   0   2   0   2   0   2   0   0   2   0   0   2   2   2   0   0   2   2   0   0   0   2   0   2   2   0   0   0
 MK-5-15                2   0   2   0   2   2   0   2   2   2   0   2   2   0   2   0   2   2   2   2   2   2   0   0   2   2   2   2   2   0   2   0   0   2   2   0   0   2   2   0   2   2   0   2   0   2   0   2   0   0   2   0   2   2   0   2   2   2   0   0   0   0   0   2   0   0   2   2   2   2   0   0   2   0   2   0   2   0   2   2   2   0   2   0   0   0   2   2   2   0   2   2   0   0   2   2   0   0   2   2   0   2   2   0   0   0   0   0   2   0   0   2   2   2   0   0   0   0   2   0   0   2   0   0   2   0   2   0   0   0   0   0   0   0   0   2   2   0   0   0   0   2   2   2   0   0   0   0   2   2   0   0   2   0   0   2   2   2   0   0   2   2   2   2   2   0   0   0   2   0   2   0   0   2   2   2   2   2   0   0   2   0   0   2   2   2   0   0   2   2   0   0   0   2   0   2   2   0   0   0
 MK-5-16                2   0   2   0   2   0   0   2   0   2   2   2   2   0   2   0   2   2   2   2   2   2   0   0   2   2   2   2   2   2   2   0   0   2   2   0   0   2   2   0   2   0   0   2   0   2   0   2   0   0   0   0   0   2   0   2   2   2   0   0   0   2   0   2   0   0   2   2   2   2   0   2   2   0   2   0   2   0   2   2   2   0   2   0   0   0   2   2   2   0   2   2   0   0   2   2   0   0   2   2   0   0   2   0   0   0   0   0   2   0   0   2   0   2   0   0   0   0   2   0   0   2   0   0   2   0   2   0   0   0   0   0   0   0   0   2   2   2   0   0   0   2   2   2   0   0   0   0   2   2   0   0   0   2   0   0   2   2   0   0   2   2   2   2   0   0   2   0   2   0   0   2   0   2   2   2   2   2   0   2   2   0   0   2   2   2   0   0   2   2   0   0   0   2   0   2   2   0   0   0
 MK-6-1                 2   2   0   2   0   0   2   0   2   2   0   0   0   2   0   0   0   0   2   2   0   0   0   0   0   0   2   0   2   2   0   0   2   2   2   2   2   0   2   0   2   0   2   0   0   2   0   0   0   0   2   2   0   2   0   0   2   2   0   2   0   0   2   0   0   0   0   2   2   2   2   0   2   0   2   0   2   2   2   0   0   0   0   2   0   2   0   0   2   2   2   0   0   2   0   2   0   0   0   0   0   0   2   0   0   2   0   2   0   0   2   0   2   0   2   2   0   2   0   0   0   2   0   0   2   0   2   0   2   2   0   0   0   2   2   0   0   2   0   0   2   2   2   2   0   2   2   0   2   0   2   0   2   2   2   0   2   2   2   0   0   0   0   0   0   0   2   2   0   0   2   0   2   0   2   0   0   0   0   0   0   2   2   2   2   0   0   2   0   0   0   2   2   0   2   2   0   0   0   2
 MK-6-2                 2   2   0   2   0   0   2   2   2   2   0   0   0   2   0   0   0   0   2   2   0   0   0   0   0   0   0   0   2   0   2   0   2   2   2   2   2   2   2   0   2   0   2   0   0   2   0   0   2   0   2   2   0   2   0   0   2   2   0   2   0   0   2   2   0   0   0   2   2   2   2   0   2   0   2   0   2   2   2   0   0   0   0   2   0   2   0   0   2   2   2   0   0   2   0   2   0   2   0   0   0   0   2   0   0   2   0   2   0   0   2   0   2   0   2   2   0   2   0   0   0   2   0   0   2   0   2   0   2   2   0   0   0   2   2   0   0   2   2   0   2   2   2   0   0   2   2   0   2   2   2   0   2   2   2   0   2   2   2   0   0   0   2   2   0   0   2   2   0   0   0   0   2   0   2   0   0   2   0   0   0   2   2   2   2   0   0   2   0   0   0   2   2   0   2   2   0   0   2   2
 MK-6-3                 2   2   0   2   0   0   2   2   2   2   2   0   0   2   0   0   0   0   2   2   2   0   0   0   0   0   0   0   2   0   2   0   2   2   2   2   2   2   2   0   0   0   2   0   0   2   0   0   2   0   2   2   0   2   0   0   2   2   0   2   0   2   2   2   0   0   2   2   2   2   2   0   0   0   2   0   2   2   2   0   0   0   0   0   0   2   0   0   2   2   0   0   0   2   0   2   2   2   0   0   0   2   0   0   0   2   0   2   0   0   2   0   2   0   2   2   0   2   0   0   0   2   0   2   2   2   0   0   2   2   0   0   0   2   2   0   0   0   2   0   2   2   2   0   0   2   2   0   2   2   2   0   0   0   2   0   2   2   2   0   0   2   2   2   0   0   2   2   0   0   0   0   2   0   2   0   0   2   2   0   0   2   2   0   2   0   2   2   0   0   0   0   2   0   2   2   0   0   0   0
 MK-6-4                 2   2   0   2   0   0   2   2   2   2   2   0   0   2   0   0   0   0   2   0   2   0   0   0   0   0   0   2   2   0   2   0   2   2   2   2   2   2   2   0   0   0   2   0   0   2   0   0   2   0   2   2   0   2   0   0   2   2   0   2   2   2   2   0   0   0   2   2   0   2   2   0   0   0   2   0   2   2   2   0   0   0   0   0   2   2   0   0   2   2   0   0   0   2   0   2   2   2   0   0   0   2   0   0   0   2   0   2   0   0   2   0   2   0   2   2   0   2   0   0   0   2   0   2   2   2   0   0   0   2   0   2   0   2   2   0   0   0   0   0   2   2   2   0   0   2   2   0   2   2   2   0   0   0   2   0   2   2   2   0   0   2   2   2   0   0   2   0   0   0   0   0   2   0   2   0   0   2   2   0   0   2   2   0   2   0   2   2   0   0   0   0   0   0   2   2   0   0   0   0
 MK-6-5                 2   2   0   2   0   2   2   2   2   2   2   0   0   2   0   0   0   0   2   0   2   0   0   0   0   0   0   2   2   0   2   0   2   2   2   2   2   2   2   0   0   0   2   0   0   2   0   0   2   0   2   2   0   2   0   0   2   2   0   2   0   2   2   0   0   0   2   2   0   2   2   0   0   2   2   0   2   2   2   0   0   0   0   0   0   2   0   0   2   2   0   0   0   2   0   2   2   2   0   0   0   2   0   0   0   2   0   2   0   0   2   0   2   0   2   2   0   2   0   0   0   2   0   2   2   0   0   0   2   2   0   2   0   2   2   0   0   0   0   0   2   2   2   0   0   2   0   0   2   2   0   0   0   0   2   0   2   2   0   0   0   2   2   2   0   0   2   0   2   0   0   0   2   0   2   0   0   2   2   0   0   0   2   2   2   0   2   2   0   0   2   0   0   0   2   0   0   0   0   0
 MK-6-6                 2   2   0   2   0   2   2   2   2   2   2   0   0   2   0   0   0   0   2   0   0   0   0   0   2   0   0   2   2   0   2   0   2   2   2   2   2   2   2   0   0   0   2   0   0   2   0   0   2   0   2   0   0   2   0   0   2   2   0   2   0   2   2   0   0   0   2   2   0   2   2   0   0   2   2   0   2   2   0   0   0   2   0   0   0   2   0   0   0   2   0   0   0   2   0   2   0   2   0   0   0   0   0   0   0   2   0   2   0   0   2   0   2   0   0   2   0   2   2   0   0   2   0   2   2   0   0   0   2   2   0   0   2   2   2   0   0   0   0   0   2   2   2   0   0   2   0   0   2   2   0   2   0   0   2   0   2   2   0   0   0   2   2   2   0   0   2   0   0   0   0   0   2   0   2   0   0   2   2   2   0   2   2   2   2   0   2   2   0   0   2   0   0   0   2   0   0   2   0   0
 MK-6-7                 2   2   0   2   0   2   2   2   0   2   2   0   0   2   0   0   0   0   2   0   0   0   0   0   2   0   0   2   2   0   2   0   2   2   2   2   2   2   2   2   0   0   2   0   0   2   2   0   2   0   2   0   0   2   0   0   2   2   0   2   0   2   2   0   0   0   2   2   0   2   2   0   0   2   2   0   2   2   0   0   2   2   0   0   0   2   0   0   0   0   0   2   0   2   0   2   0   2   0   0   0   2   0   0   0   2   0   2   0   0   2   0   0   0   0   2   2   2   2   0   2   2   0   2   2   0   0   0   2   2   0   0   2   2   2   0   0   0   0   2   2   2   2   0   0   2   0   0   2   2   0   2   0   0   2   0   2   2   0   0   0   2   2   0   0   0   2   0   2   0   0   0   2   0   2   0   2   2   2   2   0   2   2   2   2   0   2   0   0   0   2   0   0   2   2   0   0   2   0   0
 MK-6-8                 2   2   0   2   0   2   2   0   0   2   2   0   0   2   0   0   0   2   2   0   0   0   0   0   2   0   0   2   2   0   2   0   2   2   0   2   2   2   2   2   0   0   2   0   0   2   2   0   2   0   2   0   0   2   0   0   2   2   2   2   0   2   2   0   0   0   2   2   0   2   2   2   0   2   2   0   2   2   0   0   2   2   2   0   0   2   2   2   0   2   0   2   0   2   0   0   0   2   0   0   0   0   0   0   0   2   0   2   0   0   2   0   0   0   0   2   2   2   2   0   2   0   0   2   2   0   0   0   2   2   0   0   0   2   2   2   0   0   0   2   2   2   2   0   0   0   2   0   2   2   0   2   0   0   2   0   2   2   2   0   0   0   2   0   0   0   2   0   2   0   0   0   2   0   2   0   2   2   2   2   0   2   2   2   0   0   2   0   0   0   2   0   0   0   2   2   0   2   0   2
 MK-6-9                 2   0   0   2   2   2   2   0   0   0   2   0   0   2   0   0   2   2   2   0   0   0   0   0   2   0   0   2   2   0   2   0   2   2   0   2   2   2   2   2   0   0   2   0   0   0   2   0   2   0   2   0   0   2   0   0   2   2   2   2   0   2   2   0   0   0   2   0   0   2   2   2   0   2   2   0   2   2   0   0   2   2   2   0   0   2   2   2   0   2   0   2   0   2   0   2   0   2   0   0   0   0   0   0   0   2   0   2   0   0   2   2   0   2   0   2   2   2   2   0   2   0   0   2   2   2   0   0   2   2   0   0   0   2   2   2   0   0   0   2   2   2   2   0   0   0   2   2   2   0   0   2   0   0   2   0   2   2   2   0   0   0   2   0   0   0   2   0   2   0   0   0   2   0   2   0   2   2   2   2   0   2   2   0   0   0   2   0   0   0   2   0   0   0   2   2   0   2   0   0
 MK-6-10                2   0   0   2   2   2   2   0   0   0   2   0   0   2   0   0   2   2   2   0   0   0   0   0   2   0   0   2   2   0   2   0   0   2   2   2   2   2   2   2   0   0   2   0   0   0   2   0   2   0   0   0   0   2   0   0   2   2   2   2   0   2   2   0   0   2   2   0   0   2   2   2   0   2   2   0   2   2   2   0   0   2   2   0   2   2   2   2   0   2   2   2   0   2   0   2   0   2   0   0   0   0   0   0   0   2   0   2   0   0   2   2   0   2   0   2   2   2   2   0   0   0   0   2   2   2   2   0   2   2   0   0   0   2   2   2   0   0   2   2   2   0   2   0   0   0   2   2   2   0   0   2   0   0   2   0   2   2   2   0   0   0   2   0   0   0   2   0   2   0   0   2   2   0   2   0   2   0   2   0   0   2   2   0   0   0   2   0   0   0   2   0   0   0   2   2   0   2   0   0
 MK-6-11                2   0   0   2   2   2   2   0   0   0   0   0   0   2   0   0   2   2   2   0   0   0   0   0   2   0   0   2   2   0   2   2   0   2   2   2   2   2   2   2   0   0   2   0   2   0   2   0   2   0   0   0   0   2   0   0   2   2   2   2   0   2   2   0   0   2   2   0   0   2   2   2   0   2   2   0   2   2   2   0   0   2   2   0   0   2   2   2   0   2   2   2   0   2   0   2   0   2   0   0   0   2   0   0   0   2   0   2   2   0   2   2   0   2   0   2   2   2   2   0   0   0   0   2   2   2   2   2   2   2   0   0   0   2   2   2   0   0   2   2   2   0   2   0   0   0   2   2   2   0   0   2   0   0   2   0   2   2   0   0   0   0   2   0   2   0   2   0   2   0   0   2   2   0   2   2   2   0   2   0   0   0   0   0   0   0   2   0   2   0   2   0   0   0   2   2   0   2   0   0
 MK-6-12                2   0   0   2   2   2   2   2   0   0   0   0   0   2   0   0   2   2   2   0   0   0   0   0   2   0   0   2   2   0   2   2   0   2   2   2   2   2   2   2   0   0   2   0   2   0   2   0   2   0   0   0   0   2   0   0   2   2   2   2   0   2   2   2   0   2   2   0   0   2   2   2   0   2   2   0   2   2   2   0   2   2   2   0   0   2   2   2   0   2   2   2   0   0   0   2   0   2   0   0   0   2   2   2   0   2   2   2   2   0   2   2   0   2   0   2   2   2   2   0   0   0   0   2   2   2   2   2   2   2   0   0   0   2   2   2   0   2   2   0   0   0   2   0   2   0   2   2   0   0   0   2   0   0   2   0   2   2   0   0   0   0   2   0   2   0   2   0   2   0   0   2   2   0   2   2   2   0   2   0   2   0   0   0   0   0   2   0   2   0   2   0   0   0   2   2   0   2   0   2
 MK-6-13                2   0   0   2   2   2   2   2   0   0   2   0   0   2   0   0   2   2   2   0   0   2   0   0   2   0   0   2   2   0   2   2   0   2   2   2   2   2   2   2   0   0   2   0   2   0   2   0   2   0   0   2   0   2   0   0   2   2   2   2   0   2   2   2   2   2   2   0   0   2   2   2   0   2   2   0   2   2   2   0   2   2   2   0   0   2   2   0   0   2   2   2   0   0   0   2   0   2   0   0   0   2   2   2   0   2   2   2   0   0   2   2   0   2   0   2   2   0   2   0   0   0   0   0   2   2   2   2   2   2   0   0   2   2   0   0   0   2   2   2   0   2   2   0   2   0   2   2   0   0   0   2   2   0   2   0   2   2   0   0   0   0   2   0   2   0   2   0   2   0   0   2   0   0   2   2   2   0   2   0   2   2   0   0   2   0   2   0   2   0   2   0   0   0   2   0   0   2   0   2
 MK-6-14                2   0   0   2   2   2   0   2   0   0   2   0   2   2   0   0   2   2   2   0   2   2   0   0   2   0   0   2   2   0   2   2   0   2   0   2   2   0   2   2   0   0   2   0   2   2   2   0   2   2   0   2   0   2   0   0   2   2   2   2   0   2   2   2   2   2   2   0   0   0   2   2   0   2   2   0   2   2   2   0   2   2   2   0   0   2   0   0   2   2   2   2   0   0   0   2   0   2   0   0   2   2   2   2   0   0   2   2   2   0   2   2   0   0   0   2   2   0   2   2   0   0   0   0   2   2   2   2   2   2   0   0   2   2   0   0   0   2   2   2   2   2   2   0   2   0   2   2   0   0   2   2   2   0   0   0   2   2   0   0   2   0   2   0   2   2   2   0   2   0   0   2   0   0   2   2   2   0   2   0   2   2   0   0   2   0   2   0   2   0   2   0   2   2   2   0   0   2   0   2
 MK-6-15                2   0   2   2   2   2   0   0   0   0   2   0   0   2   0   0   2   2   2   0   2   2   0   0   2   0   2   2   2   0   2   2   0   2   0   2   2   0   2   2   0   0   2   0   2   2   2   0   2   2   0   2   0   2   0   0   2   2   2   2   0   2   2   2   2   2   2   0   0   0   2   2   2   2   2   0   2   2   2   0   0   2   2   0   0   2   0   0   2   2   2   2   0   0   0   2   0   2   0   0   2   2   2   2   0   0   2   2   2   0   2   2   2   0   0   2   2   0   2   2   0   0   0   0   2   2   2   2   2   2   0   0   0   2   0   0   0   2   2   2   2   2   2   0   2   0   2   2   2   2   2   2   2   0   0   0   0   2   0   0   2   0   2   0   2   2   2   0   2   0   0   2   0   0   2   2   2   0   2   0   0   2   0   0   2   0   2   0   2   0   2   0   2   2   2   0   0   2   2   2
 MK-6-16                2   2   2   2   2   2   0   0   0   0   2   0   0   2   0   0   2   2   2   0   2   2   0   0   2   0   2   2   2   0   2   0   0   2   0   2   2   0   2   2   0   0   2   0   0   2   2   0   2   2   0   2   0   2   0   0   2   2   2   2   0   2   2   2   2   2   2   2   0   0   2   2   2   2   2   0   2   0   2   0   2   2   0   2   0   2   0   0   2   2   2   2   0   0   2   2   0   2   0   0   2   2   0   2   0   0   2   2   2   0   2   0   2   0   0   2   2   0   2   2   0   0   0   0   2   2   2   2   2   2   0   0   0   2   0   0   0   2   2   2   2   2   2   0   2   0   2   2   2   2   0   2   2   0   0   0   0   2   0   2   2   2   2   0   2   2   2   0   2   0   0   2   0   0   2   2   2   0   2   0   0   2   0   0   2   0   0   0   2   0   2   0   2   2   2   0   0   2   2   2
 
!****************************************** Phenotypic Data **********************************************************
!-100.0 is resevred for missing phenotype
SimulatedTrait1        14.5809   15.9198   16.2879   13.8981   16.1962   13.2811   17.3084   15.3122   15.7456   14.7672   14.1354   15.9893   13.6410   15.7683   14.2746   15.6446   14.4988   13.6327   16.3207   15.5384   13.6530   14.7609   14.1717   13.1658   13.9790   14.4708   14.2047   15.5195   16.1124   13.2994   15.4420   14.2957   13.7699   16.1312   16.1744   14.2769   15.6611   14.5060   16.5996   16.2440   13.2446   13.4971   16.2620   15.6858   13.8972   16.0512   14.3140   15.5997   16.9468   14.3146   13.9110   14.8756   15.6737   14.2203   13.7494   16.7843   15.6200   14.5591   14.5752   13.7488   14.8430   13.9582   13.8340   13.0452   14.2929   14.0396   15.5252   14.7774   14.2649   15.1877   16.3628   16.4305   14.8639   14.3852   14.0042   14.1673   14.0636   16.3342   13.9476   13.7230   16.7458   16.4475   13.0471   14.9110   15.6589   15.3968   13.7293   16.3569   15.7182   15.3426   13.4435   15.3038   14.5562   16.6203   15.9975   15.5954   16.5488   15.4267   15.3804   15.9754   13.2024   14.4257   14.2739   14.3588   15.1084   15.6145   14.0631   13.8846   15.4993   15.9736   16.2348   14.3052   14.2100   14.4006   15.2241   13.8000   13.1425   15.0075   14.1294   14.3328   15.2406   14.5439   16.7918   14.6496   16.1189   14.2003   15.1846   16.5558   15.8136   13.3953   15.9370   15.1589   16.1867   16.9338   15.1918   15.4547   15.3358   15.3578   15.0315   14.7164   13.8267   14.6860   14.5820   14.4601   16.1514   15.7502   13.6834   15.2530   15.1691   14.1816   15.2084   14.5949   15.6161   16.0663   16.1759   13.7003   14.9708   15.6286   16.5247   16.2705   14.6874   14.2739   15.4906   14.1501   16.8116   14.0992   16.0179   14.2284   16.5010   13.1457   16.2402   14.1535   15.0563   15.5537   14.9340   16.6903   16.1853   13.9862   15.9942   17.0279   16.4784   14.9924   15.4834   14.8899   15.2202   15.4302   14.9177   16.3736   13.6285   16.4193   14.8800   14.0269   14.9585   16.3116   14.3669   13.8067   15.7216   14.0875   15.5242   15.6876
SimulatedTrait2        10.3841    9.7822    9.4989   10.5629   10.0474   10.8725    9.7083    9.8405    9.2800   10.1960   10.4760    9.7973   10.0724    9.4421   10.4591    9.3145   10.5443   10.6886    9.3709    9.4651   10.7945   10.6627   10.1306   10.7365   10.0696   10.5576   10.4997    9.1225    9.6471   10.9214   10.1487   10.5829   10.5691    9.2886    8.9452   10.2214    9.0751   10.1458    9.6478    9.1317   10.3042   10.4346    9.3039    9.8573   10.9375    9.5688   10.5940    9.4421    9.8944   10.6860   10.6969   10.2408    9.6329    9.6806   10.8915    9.6579    9.8859   10.4213   10.6292   10.8825   10.5858   10.2904   10.7116   10.8767    9.8214   10.4237    9.4138    9.8861   10.3298    9.4116    9.6217    9.6431   10.5210   10.6953   10.4052   10.4985   10.8054    9.3262   10.3102   10.4867    9.6401    9.1393   10.5657   10.3579    8.9372    9.4144   10.8179    9.2662    9.4075    9.0973   10.6592    9.5167    9.7559    9.3827    9.4358    9.8682    9.6550    9.5829   10.3982    9.6317   10.3990   10.5637   10.7648   10.5481    9.3019   10.1182    9.4267   10.7273    9.6603    9.1390    9.7886   11.0471    9.8166   10.8991   10.1209   10.5741   10.2126    9.7533   10.2392   10.2559    9.1806    9.6862    9.5632   10.4514    9.4139    8.9169   10.6387    9.5961    9.6256   10.3389    9.0769    9.8195    9.4667    9.8098    8.9839    9.5853   10.3520   10.5477    9.1979    9.4610   10.8316   10.5988    9.8245    9.8755    9.7136    9.6079   10.8288    9.5557    9.5249   10.5409   10.3930   10.2152    9.6846   10.1371    9.4560   10.1056    9.7317    9.3616    9.1425    9.1569   10.4252   10.6224    9.3614   10.6685    9.7161   11.0805    9.6271   10.4562   10.1596   10.4167    9.2543   10.3981    9.2692    9.5948    9.4586    9.2859    9.5189   10.6189    9.2882    9.5927    9.5260   10.2414    9.5058   10.3113    9.5200    9.4754    9.4873    9.3141   10.6273    9.6512    9.3281   10.7137   10.4206    9.8254   10.5490   10.6904   10.5978   10.6489    9.7336    9.3072
 
