# Supplementary material for: Inclusive Composite Interval Mapping of QTL by Environment Interactions in Biparental Populations
Source: PLoS One. 2015 Jul 10;10(7):e0132414. doi: 10.1371/journal.pone.0132414 (PMC4498613; doi:10.1371/journal.pone.0132414)
Supplement: S6 File — (ZIP) [file pone.0132414.s006.zip › H=0.8/L1/run_00039.met]

!**********************Note: lines staring with "!" are remarks and will be ignored in the program********************
!*********************************General Information**********************************
!Assuming F1 = P1 x P2, populations available in QTL IciMapping are: 
!  1, P1BC1F1 = P1 x F1, the first backcrossing where P1 is used as the recurrent parent;
!  2, P2BC1F1 = P2 x F1, the first backcrossing where P2 is used as the recurrent parent;
!  3, F1DH, F1-derived doubled haploids; 
!  4, RIL or F1RIL, recombination inbred lines through the repeated selfing of F1;
!  5, P1BC1RIL, recombination inbred lines through the repeated selfing of P1BC1F1;
!  6, P2BC1RIL, recombination inbred lines through the repeated selfing of P2BC1F1;
!  7, F2, the selfing generation of F1;
!  8, F3, the selfing generation of F2;
!  9, P1BC2F1, the second backcrossing where P1 is used as the recurrent parent; 
! 10, P2BC2F1, the second backcrossing where P2 is used as the recurrent parent;
! 11, P1BC2RIL, recombination inred lines through the repeated selfing of P1BC2F1; 
! 12, P2BC2RIL, recombination inred lines through the repeated selfing of P2BC2F1; 
! 13, P1BC1F2, the selfing generation of P1BC1F1; 
! 14, P2BC1F2, the selfing generation of P2BC1F1; 
! 15, P1BC2F2, the selfing generation of P1BC2F1; 
! 16, P2BC2F2, the selfing generation of P2BC2F1; 
! 17, P1BC1DH, P1BC1F1-derived doubled haploids; 
! 18, P2BC1DH, P2BC1F1-derived doubled haploids; 
! 19, P1BC2DH, P1BC2F1-derived doubled haploids; 
! 20, P2BC2DH, P2BC2F1-derived doubled haploids; 
   3      !Mapping Population (see remarks above)
   2      !Mapping Function (1 for Kosambi; 2 for Haldane; 3 for Morgan)
   2      !Marker Space Type (1 for intervals; 2 for positions)
   1      !Marker Space Unit(1 for centiMorgans; 2 for Morgan)
   6      !Number of Chromosomes (or Linkage Groups)
 200      !Size of the mapping population
   2      !Number of environments
 
!***************************************** Chromosomes and Linkage Maps **********************************************
!Chromosome                 NumMarkers
-CH1                        16
-CH2                        16
-CH3                        16
-CH4                        16
-CH5                        16
-CH6                        16
!Linkage map (Marker name followed by position or the interval length)
 MK-1-1                1     0.000
 MK-1-2                1    10.000
 MK-1-3                1    20.000
 MK-1-4                1    30.000
 MK-1-5                1    40.000
 MK-1-6                1    50.000
 MK-1-7                1    60.000
 MK-1-8                1    70.000
 MK-1-9                1    80.000
 MK-1-10               1    90.000
 MK-1-11               1   100.000
 MK-1-12               1   110.000
 MK-1-13               1   120.000
 MK-1-14               1   130.000
 MK-1-15               1   140.000
 MK-1-16               1   150.000
 MK-2-1                2     0.000
 MK-2-2                2    10.000
 MK-2-3                2    20.000
 MK-2-4                2    30.000
 MK-2-5                2    40.000
 MK-2-6                2    50.000
 MK-2-7                2    60.000
 MK-2-8                2    70.000
 MK-2-9                2    80.000
 MK-2-10               2    90.000
 MK-2-11               2   100.000
 MK-2-12               2   110.000
 MK-2-13               2   120.000
 MK-2-14               2   130.000
 MK-2-15               2   140.000
 MK-2-16               2   150.000
 MK-3-1                3     0.000
 MK-3-2                3    10.000
 MK-3-3                3    20.000
 MK-3-4                3    30.000
 MK-3-5                3    40.000
 MK-3-6                3    50.000
 MK-3-7                3    60.000
 MK-3-8                3    70.000
 MK-3-9                3    80.000
 MK-3-10               3    90.000
 MK-3-11               3   100.000
 MK-3-12               3   110.000
 MK-3-13               3   120.000
 MK-3-14               3   130.000
 MK-3-15               3   140.000
 MK-3-16               3   150.000
 MK-4-1                4     0.000
 MK-4-2                4    10.000
 MK-4-3                4    20.000
 MK-4-4                4    30.000
 MK-4-5                4    40.000
 MK-4-6                4    50.000
 MK-4-7                4    60.000
 MK-4-8                4    70.000
 MK-4-9                4    80.000
 MK-4-10               4    90.000
 MK-4-11               4   100.000
 MK-4-12               4   110.000
 MK-4-13               4   120.000
 MK-4-14               4   130.000
 MK-4-15               4   140.000
 MK-4-16               4   150.000
 MK-5-1                5     0.000
 MK-5-2                5    10.000
 MK-5-3                5    20.000
 MK-5-4                5    30.000
 MK-5-5                5    40.000
 MK-5-6                5    50.000
 MK-5-7                5    60.000
 MK-5-8                5    70.000
 MK-5-9                5    80.000
 MK-5-10               5    90.000
 MK-5-11               5   100.000
 MK-5-12               5   110.000
 MK-5-13               5   120.000
 MK-5-14               5   130.000
 MK-5-15               5   140.000
 MK-5-16               5   150.000
 MK-6-1                6     0.000
 MK-6-2                6    10.000
 MK-6-3                6    20.000
 MK-6-4                6    30.000
 MK-6-5                6    40.000
 MK-6-6                6    50.000
 MK-6-7                6    60.000
 MK-6-8                6    70.000
 MK-6-9                6    80.000
 MK-6-10               6    90.000
 MK-6-11               6   100.000
 MK-6-12               6   110.000
 MK-6-13               6   120.000
 MK-6-14               6   130.000
 MK-6-15               6   140.000
 MK-6-16               6   150.000
!*********************************** Marker Types ********************************************************************
!Co-dominant marker: When heterozygote F1 is present, P1 is coded as 2, F1 is coded as 1, and P2 is coded as 0; Otherwise, P1 is coded as 2, and P2 is coded as 0. 
!Dominant marker: When heterozygote F1 is present, P1 and F1 are coded as 12, and P2 is coded as 0; Otherwise, P1 is coded as 2, and P2 is coded as 0.  
!Recessive markers: When heterozygote F1 is present, P1 is coded as 2, and F1 and P2 are coded as 10; Otherwise, P1 is coded as 2, and P2 is coded as 0. 
!Missing marker is coded as -1. 
 MK-1-1                 2   0   0   0   0   2   2   2   0   2   2   0   0   2   0   2   2   2   0   0   0   2   0   0   0   2   0   0   2   0   0   2   2   0   2   0   0   2   0   2   0   2   2   2   0   2   2   2   0   2   2   2   2   0   0   2   2   2   0   2   2   0   0   0   2   0   0   2   2   2   2   0   0   2   0   2   0   0   0   0   0   0   2   2   0   0   0   0   0   0   0   0   2   0   0   2   2   2   0   2   2   2   0   0   0   2   2   2   0   0   0   2   2   0   0   0   0   0   2   2   0   2   2   0   2   2   2   0   0   2   2   2   2   0   2   0   0   0   2   2   0   2   2   2   0   0   0   2   0   2   2   2   0   0   2   0   2   0   0   2   2   2   0   2   2   2   0   2   0   2   0   0   2   2   0   0   0   0   2   2   0   0   2   2   0   2   0   0   0   2   2   0   0   0   0   0   0   0   2   0
 MK-1-2                 2   0   0   2   0   2   2   2   0   2   2   0   0   2   0   2   2   2   0   0   0   2   0   0   0   0   2   0   0   0   0   2   2   0   2   2   0   2   0   2   2   2   2   2   0   2   2   2   0   2   0   2   0   0   2   2   2   2   0   2   2   0   0   0   2   0   2   2   2   2   2   2   0   0   0   2   0   2   0   0   0   0   2   0   0   0   0   0   0   0   0   0   2   0   0   2   2   2   0   2   2   2   0   0   0   2   0   2   0   0   0   2   2   0   2   0   0   0   2   2   0   2   0   2   2   2   2   0   0   2   2   2   2   0   2   0   0   0   2   2   0   2   2   2   0   0   0   0   0   2   0   2   2   0   2   0   2   0   0   2   2   2   0   2   2   0   0   2   0   2   0   0   2   2   0   0   2   0   2   2   2   0   2   2   0   2   0   0   0   0   2   0   0   0   0   0   0   0   2   0
 MK-1-3                 2   0   0   2   2   2   2   2   0   2   2   0   0   2   0   2   0   2   0   0   0   2   0   0   0   0   2   0   0   0   0   2   2   0   2   2   2   2   0   2   2   2   2   2   0   2   2   0   0   2   0   2   0   2   2   2   2   2   0   2   2   0   0   0   2   0   2   2   2   2   0   2   0   2   0   2   0   2   0   0   0   0   2   2   0   0   2   0   0   0   0   0   2   0   0   2   2   0   0   2   2   2   2   2   0   2   0   2   0   0   0   0   2   0   0   2   0   0   2   2   0   2   0   0   2   0   2   0   0   2   2   0   2   0   2   2   0   0   2   2   0   2   0   2   0   0   0   0   0   0   0   2   2   2   2   0   2   0   0   2   2   2   0   2   2   0   0   2   0   2   0   0   2   2   0   0   2   0   2   2   2   0   2   2   0   2   0   0   0   0   2   0   0   0   0   0   2   0   2   0
 MK-1-4                 2   0   0   0   2   2   2   2   0   2   2   0   0   2   0   2   0   2   0   0   0   2   0   0   0   0   2   0   0   0   0   2   2   0   2   2   2   2   0   2   2   2   2   2   0   2   0   0   0   2   0   2   0   2   2   0   2   2   0   2   2   0   0   0   2   0   2   2   2   2   0   2   0   2   0   2   0   2   0   0   0   0   2   0   0   0   2   0   0   0   0   0   0   0   2   0   0   0   0   2   2   2   0   2   0   2   2   2   0   0   0   0   2   0   0   2   0   0   2   2   0   2   0   0   2   0   2   0   0   2   2   0   2   0   2   2   2   0   2   2   0   0   0   2   0   0   0   0   0   0   0   2   2   2   2   0   2   0   2   2   2   2   0   2   2   0   0   2   0   2   0   0   2   2   0   0   2   0   2   2   0   0   2   0   0   2   0   0   0   0   2   0   0   0   0   0   2   0   2   0
 MK-1-5                 0   0   0   0   2   2   2   2   0   2   2   0   0   2   0   2   0   2   0   0   0   2   0   0   0   0   2   0   0   0   0   2   2   2   2   2   2   2   0   2   2   2   2   2   0   2   0   0   0   2   0   2   0   2   2   0   2   2   2   0   2   0   0   0   2   0   2   2   2   2   0   2   0   2   0   2   0   2   0   0   0   0   2   0   0   0   2   0   0   0   2   0   0   0   2   2   0   0   0   2   0   2   0   2   0   2   2   2   0   0   0   0   2   0   0   2   0   2   2   2   0   2   0   0   2   0   2   0   2   2   2   2   2   0   2   2   2   0   2   2   0   2   0   2   0   0   0   2   2   0   0   2   2   2   2   0   0   0   2   2   2   2   0   2   2   0   0   2   0   0   0   0   2   0   0   0   2   0   2   2   0   0   2   0   0   2   0   0   0   0   2   0   0   0   0   0   2   0   2   0
 MK-1-6                 0   0   0   0   2   2   2   2   0   2   2   0   0   2   0   2   0   2   0   0   0   0   0   0   0   0   2   0   0   0   0   2   2   2   2   2   2   2   0   2   2   2   2   2   2   2   0   0   0   2   0   2   0   2   2   0   2   2   2   0   2   0   0   0   2   0   2   2   2   2   0   2   0   2   0   2   0   2   0   0   0   0   2   2   0   0   0   2   0   0   2   0   0   0   2   2   0   0   0   2   0   2   0   2   0   2   2   2   0   0   0   0   0   0   0   2   0   2   2   2   0   2   0   0   2   2   2   0   2   2   2   2   2   0   2   2   2   0   2   2   0   0   0   2   0   0   0   2   2   0   0   2   2   2   2   0   0   0   2   2   2   2   0   2   2   0   0   2   0   0   0   0   2   0   0   0   2   0   0   2   0   0   2   0   0   2   0   0   0   2   2   0   0   0   0   0   2   0   2   0
 MK-1-7                 0   0   0   0   2   2   2   2   0   2   2   0   0   2   2   2   2   2   0   0   0   0   0   0   0   0   2   0   0   0   0   2   2   2   2   0   2   2   0   2   2   2   0   2   2   2   0   0   0   0   0   2   0   2   2   0   2   2   2   2   2   2   0   0   2   0   2   2   2   2   0   2   0   2   0   2   0   2   0   0   0   2   2   2   0   0   2   2   0   0   2   2   0   0   2   2   0   0   0   2   0   2   0   2   0   2   2   2   0   0   0   0   0   0   0   2   2   2   2   2   0   2   0   0   2   2   2   0   2   2   2   2   2   0   2   2   2   0   2   2   2   0   0   2   0   2   0   2   2   0   2   2   2   2   2   0   0   0   2   2   2   2   0   0   2   0   0   2   0   0   0   0   2   0   0   2   2   2   0   2   0   0   2   2   0   2   0   0   0   0   2   0   0   0   0   0   2   0   2   0
 MK-1-8                 0   0   2   0   2   2   2   2   0   2   2   0   0   2   2   0   2   2   0   0   2   0   0   0   0   0   2   0   0   0   0   2   2   2   2   0   2   2   0   2   2   2   0   2   2   0   0   0   0   0   0   2   0   2   2   0   2   2   0   2   2   2   0   0   2   0   2   2   2   2   0   2   0   2   0   2   0   2   0   0   0   2   2   2   0   0   2   2   0   0   2   2   0   0   2   2   0   0   0   2   0   2   0   2   0   0   2   2   0   0   0   0   0   0   0   2   2   0   2   2   0   2   0   0   2   2   0   0   0   2   2   2   2   0   2   0   2   0   2   2   2   0   0   0   2   0   0   2   2   0   2   2   2   2   2   2   0   0   2   2   2   2   0   2   2   0   0   2   0   0   0   0   2   0   0   2   2   2   0   2   0   0   2   2   0   2   0   0   0   2   2   0   0   0   0   0   2   0   2   0
 MK-1-9                 0   0   2   0   2   2   2   2   0   2   2   0   2   0   2   0   2   2   0   0   2   0   0   2   0   0   2   0   0   0   2   2   0   2   2   2   2   2   0   2   2   2   0   2   0   0   0   0   0   0   0   2   0   2   2   2   2   0   0   2   2   2   0   0   2   0   2   2   2   2   0   2   0   2   0   2   0   2   2   2   0   2   2   2   0   0   2   2   0   0   2   2   0   0   2   2   0   0   0   2   0   2   0   2   2   0   2   2   0   0   0   0   0   0   0   2   2   0   2   0   0   2   0   0   2   2   0   0   0   2   2   0   2   0   2   0   2   2   2   2   0   0   0   0   2   0   0   2   2   0   2   0   2   2   2   2   0   0   2   2   2   2   0   2   2   0   0   2   0   0   0   0   2   0   0   2   2   2   0   2   0   0   2   2   0   2   0   0   0   0   2   0   0   0   0   0   0   0   2   0
 MK-1-10                0   0   2   0   2   2   2   2   0   2   2   0   2   2   2   0   2   2   2   0   2   0   2   2   0   2   2   2   0   0   2   2   0   2   2   2   2   2   0   2   2   2   0   2   2   0   0   2   0   2   0   2   0   2   2   2   2   0   0   2   0   2   0   0   2   0   2   2   2   2   0   2   0   2   0   2   0   2   2   2   0   0   2   2   2   0   2   2   0   0   2   2   0   0   2   2   0   0   0   2   0   2   0   2   2   0   2   2   0   0   2   0   0   0   0   0   2   0   2   0   0   2   0   0   0   0   0   0   0   2   0   0   2   0   2   0   2   2   2   0   2   0   0   0   2   0   0   2   2   0   2   0   2   2   2   0   0   0   2   2   2   2   0   2   2   0   0   2   0   0   0   0   2   0   0   2   2   2   0   2   0   0   2   2   0   2   0   0   0   0   2   0   2   0   0   0   0   0   2   2
 MK-1-11                0   0   2   0   2   2   2   2   0   2   0   0   0   2   2   0   2   2   2   0   2   0   2   2   0   2   2   2   0   0   2   2   0   2   2   2   2   2   0   2   2   2   0   2   2   0   0   2   0   2   0   2   0   2   2   2   2   0   0   2   0   2   0   0   2   0   0   2   2   2   0   2   0   2   0   2   0   2   2   2   0   0   0   2   2   0   2   2   0   0   2   2   0   0   0   2   0   0   0   2   0   2   0   0   2   2   2   2   2   0   2   0   0   0   0   0   2   0   2   0   0   2   0   0   0   0   0   0   0   2   2   0   2   0   2   0   2   2   0   0   2   0   0   0   2   0   0   2   0   0   2   0   2   2   2   0   0   0   2   2   2   2   0   2   2   0   0   2   0   0   0   0   2   0   2   2   2   0   2   2   0   0   2   2   0   2   2   0   0   2   2   0   2   0   0   0   0   0   2   2
 MK-1-12                2   2   2   0   2   2   2   2   0   2   0   0   0   2   2   0   2   2   0   0   2   0   2   2   0   2   2   2   0   0   2   2   0   2   2   2   2   2   0   2   2   2   0   2   0   0   0   2   0   0   0   2   0   2   2   2   2   0   0   2   0   2   0   0   0   0   0   0   2   2   2   2   0   2   0   0   0   2   2   2   0   0   0   2   2   0   2   2   0   0   2   2   0   2   0   2   0   0   0   2   0   2   0   0   2   2   0   0   2   0   2   0   0   0   0   0   2   0   2   0   0   2   0   0   0   0   0   0   0   2   2   0   2   2   2   0   2   0   0   0   2   0   0   0   2   0   0   2   2   0   2   0   2   2   0   0   0   0   2   2   2   2   0   0   2   0   0   2   0   0   0   0   2   2   2   2   0   0   2   2   0   0   2   0   0   2   2   0   0   2   2   0   2   0   0   0   0   0   2   2
 MK-1-13                2   2   2   0   2   2   2   2   0   2   0   0   0   2   2   0   2   2   0   0   2   0   0   2   2   0   0   2   0   0   2   2   0   0   0   2   2   2   0   2   2   2   0   2   0   0   0   2   0   0   0   2   0   2   2   2   2   0   2   2   0   2   0   0   0   0   2   0   2   2   2   2   2   2   0   2   0   2   2   2   0   0   0   0   2   2   2   2   0   0   2   2   0   2   0   2   0   0   0   2   0   2   0   0   0   2   0   0   2   0   2   0   0   2   0   2   2   0   2   0   0   2   0   0   0   0   0   0   0   2   2   0   2   2   2   2   2   0   0   0   2   0   0   0   2   0   0   0   2   0   2   0   2   2   0   0   0   0   0   2   2   2   0   0   2   0   2   2   0   0   0   0   2   2   2   2   0   0   2   2   0   0   2   0   0   2   2   0   0   2   2   0   2   0   0   0   2   0   2   2
 MK-1-14                2   2   2   0   2   2   2   2   0   2   0   0   0   2   2   0   2   2   0   0   2   0   0   2   2   0   0   2   0   0   2   2   0   0   0   2   2   2   0   2   2   2   2   2   0   0   0   2   0   0   0   2   0   2   2   2   2   0   2   2   2   0   0   0   0   0   2   0   2   2   2   2   2   2   2   2   0   2   2   2   2   2   0   0   2   2   2   2   0   0   2   0   2   2   0   2   0   0   0   2   0   0   0   0   0   2   0   0   2   0   0   0   2   2   2   2   2   0   2   0   0   2   0   2   0   0   0   0   0   2   2   0   2   2   2   2   2   0   0   0   2   0   2   0   0   0   0   0   2   0   2   0   2   2   0   0   0   2   0   2   2   2   0   0   2   0   2   2   2   0   0   0   2   2   2   2   0   0   2   2   0   0   2   0   0   2   2   0   2   2   2   2   2   0   0   0   2   0   2   2
 MK-1-15                2   2   2   0   2   2   2   2   0   2   0   0   0   0   2   0   2   2   0   0   2   0   0   2   2   0   0   2   0   0   0   2   0   2   0   2   2   2   0   2   2   2   2   2   0   0   0   2   0   0   0   2   2   2   2   2   2   0   0   2   2   0   0   0   0   0   2   0   2   2   2   0   2   2   2   2   0   2   2   0   2   2   0   0   2   2   2   2   0   0   2   0   2   2   0   2   0   0   0   2   0   0   0   0   0   2   0   0   2   2   0   0   2   2   2   2   2   0   2   0   0   2   2   2   0   0   0   2   0   2   2   0   2   2   2   2   2   0   0   0   2   0   2   0   0   0   0   2   2   0   2   0   2   2   0   0   0   2   0   2   2   2   2   2   2   0   2   2   2   2   0   0   2   0   2   2   0   0   2   2   0   0   2   0   0   2   2   0   2   2   2   2   2   0   0   2   0   0   2   2
 MK-1-16                0   2   2   0   2   2   2   2   2   2   0   0   0   0   2   0   2   2   0   0   2   0   0   2   2   0   0   2   0   2   0   2   0   2   0   2   2   2   0   2   2   2   2   2   0   0   0   2   0   0   2   2   2   2   2   2   2   0   0   0   2   0   0   0   0   0   2   0   2   2   0   2   0   2   2   2   0   2   2   0   2   2   0   0   2   2   2   2   0   0   2   0   2   0   0   2   0   0   0   2   0   0   0   0   2   2   0   0   2   2   0   0   2   2   2   2   2   0   0   0   0   2   2   2   0   0   0   2   0   2   2   0   2   2   2   2   2   0   0   0   2   0   2   0   0   0   2   2   2   0   2   0   2   2   0   0   0   2   0   0   2   2   2   0   2   0   2   2   2   2   0   0   2   0   0   2   0   0   2   2   0   0   2   0   0   2   2   0   2   2   2   2   2   0   0   2   0   0   2   2
 MK-2-1                 2   2   0   0   2   0   0   2   2   0   2   2   2   0   2   0   2   0   2   2   0   0   2   2   2   2   0   0   0   2   0   2   0   2   2   0   2   2   0   2   2   2   0   0   2   2   0   0   2   2   2   0   0   0   0   2   2   2   2   0   0   2   0   0   0   2   0   2   2   0   0   0   2   2   0   0   2   2   0   2   0   0   0   0   2   2   2   0   0   2   2   0   2   0   2   0   0   2   2   0   0   0   0   2   0   0   2   2   0   2   0   0   2   0   2   0   0   2   2   0   2   2   2   0   2   2   0   2   0   0   0   2   2   0   2   0   0   0   2   0   2   0   0   0   0   0   2   2   2   0   0   0   2   0   2   0   0   0   0   2   2   2   2   0   0   0   0   0   2   0   2   2   0   0   2   0   0   2   0   2   2   2   0   2   2   2   0   0   2   2   2   0   0   2   2   2   0   0   0   2
 MK-2-2                 2   2   0   0   2   0   0   2   2   0   2   2   2   0   2   0   2   0   2   2   0   0   2   2   0   2   0   0   0   2   0   2   2   2   0   0   2   0   0   2   2   2   0   0   2   2   0   0   0   2   2   0   0   0   0   2   2   2   2   0   0   2   0   0   0   2   0   0   2   0   0   0   0   2   2   0   0   2   0   2   0   0   0   0   2   2   2   0   2   2   2   0   2   0   2   0   0   2   2   0   0   0   0   2   0   0   2   2   0   2   0   0   2   0   2   0   0   2   2   0   2   2   0   0   0   2   2   2   0   0   0   0   0   0   0   0   0   0   2   2   2   2   0   0   0   0   2   2   2   0   0   0   0   0   2   0   0   0   0   2   2   2   2   0   0   0   0   0   2   0   2   2   0   0   2   2   0   2   0   0   0   2   0   2   2   2   0   0   2   2   2   0   2   2   2   2   2   0   0   2
 MK-2-3                 2   2   0   0   2   0   0   2   2   2   2   2   2   0   2   0   0   0   2   2   0   0   2   2   2   2   2   0   0   2   0   0   2   2   0   0   2   0   0   2   2   2   0   0   2   2   0   0   0   2   2   0   0   0   0   2   2   2   2   0   0   2   2   0   0   2   2   0   2   0   0   0   0   2   2   2   0   2   0   0   2   0   0   0   2   2   2   0   2   2   2   0   2   0   2   0   0   2   2   0   2   2   0   2   0   0   2   2   0   2   0   0   2   0   2   2   0   2   2   0   0   2   0   0   0   0   2   2   0   0   2   0   2   0   0   0   0   0   2   2   2   2   0   0   0   0   2   0   2   0   2   2   0   0   2   0   0   0   2   2   2   2   2   2   0   0   0   0   2   0   2   2   0   0   2   2   0   2   0   0   0   2   0   2   2   2   0   0   2   2   2   0   2   2   0   2   2   0   2   2
 MK-2-4                 2   2   0   2   2   0   0   2   2   2   2   2   2   0   2   0   0   0   0   2   2   2   2   0   2   2   2   0   2   2   0   2   2   2   0   0   2   0   0   2   2   2   0   2   2   2   0   2   0   2   2   0   0   0   0   0   2   2   0   0   0   2   2   0   0   2   2   0   2   0   0   0   0   0   2   2   0   2   0   0   2   2   0   0   2   0   2   0   2   0   2   0   0   0   2   0   0   0   2   0   2   2   0   2   0   2   2   2   0   0   0   0   2   0   2   0   0   2   2   0   0   2   0   0   0   0   2   2   0   0   2   0   2   0   0   0   0   0   2   2   2   2   0   0   2   0   2   0   2   0   2   2   0   2   2   0   2   0   2   2   2   2   2   2   0   0   0   0   2   0   2   2   0   0   0   2   0   2   0   2   0   0   0   2   2   0   0   0   2   2   0   0   2   2   0   2   2   0   2   2
 MK-2-5                 2   2   0   2   2   0   0   0   2   2   2   2   2   2   2   0   0   0   0   2   2   2   2   2   2   2   0   0   2   2   2   2   2   2   0   0   2   0   0   2   2   2   0   0   2   2   0   2   0   2   2   0   0   0   0   2   2   0   0   0   0   2   2   0   0   2   2   0   2   0   0   0   0   0   0   2   2   2   0   0   2   2   0   0   2   2   2   0   2   0   0   0   0   0   2   0   0   0   0   0   2   2   0   2   0   2   2   2   0   0   0   0   2   0   2   2   0   2   2   0   0   2   0   0   0   2   2   2   0   0   2   0   2   0   0   0   0   2   2   0   0   2   0   0   2   0   2   0   2   2   2   0   0   0   2   0   2   0   2   2   2   2   2   2   0   0   0   0   2   0   2   2   0   0   0   2   0   2   0   2   0   0   0   0   2   0   0   0   2   2   0   0   2   2   2   2   2   0   2   2
 MK-2-6                 2   2   0   2   2   2   0   0   2   2   2   2   2   0   2   0   0   2   0   0   2   2   2   2   2   2   0   0   2   2   2   2   2   2   0   0   2   0   0   2   2   2   0   0   2   2   0   2   0   2   2   0   0   0   0   0   2   0   0   0   0   2   2   2   0   2   2   0   2   0   0   0   0   0   0   2   2   2   0   0   0   2   0   0   2   0   2   2   2   0   0   0   0   0   2   0   0   0   2   0   2   2   0   2   0   2   0   2   0   0   0   0   2   0   2   2   0   0   2   0   0   2   0   0   0   2   2   2   2   0   0   0   2   0   0   0   0   2   0   0   2   2   0   2   2   0   2   0   2   2   2   0   0   0   2   0   2   0   2   2   2   2   2   2   0   0   0   0   2   0   0   2   0   2   0   0   0   2   0   2   0   0   0   0   2   0   0   0   2   2   0   0   0   2   2   2   2   0   0   0
 MK-2-7                 2   2   0   2   2   0   0   0   2   2   2   2   2   0   0   0   0   2   0   0   2   2   2   2   2   0   0   0   2   2   2   2   2   2   0   0   2   0   0   2   2   2   0   2   0   2   0   2   0   2   2   0   2   0   0   0   2   0   2   2   0   2   2   2   2   2   2   0   2   0   0   0   0   0   0   2   2   2   0   0   0   2   0   0   2   2   2   2   2   0   0   0   0   0   2   0   0   2   2   0   2   2   0   0   2   2   0   2   0   0   0   0   2   2   0   2   0   0   2   0   0   2   2   2   0   2   2   2   2   0   0   0   0   0   0   0   0   2   0   0   2   2   0   2   2   0   2   0   2   2   2   0   0   0   2   0   2   0   0   2   0   2   2   2   0   2   0   0   2   0   0   2   2   2   2   0   0   2   2   2   0   0   0   0   2   0   0   0   2   2   0   2   0   2   2   2   2   0   2   0
 MK-2-8                 0   2   0   2   2   0   0   0   0   2   2   2   2   0   2   0   0   2   0   0   2   2   2   0   2   0   0   2   2   2   2   2   2   2   2   0   2   0   0   2   2   2   0   2   0   2   0   0   0   2   2   0   2   0   0   0   2   0   0   2   0   2   2   2   2   2   2   0   2   0   0   2   0   0   0   2   2   2   0   0   0   2   0   0   2   2   2   2   2   0   0   0   0   0   2   0   0   2   0   0   2   2   2   0   2   2   0   2   0   0   0   0   2   2   0   2   0   0   2   0   0   2   2   2   2   2   2   2   0   0   0   0   0   0   0   0   0   2   0   0   2   2   0   0   2   0   0   0   2   0   2   0   0   0   2   0   2   0   0   2   0   2   2   2   0   0   0   0   2   0   0   2   2   2   2   0   0   2   2   2   0   0   0   0   2   0   0   0   2   2   2   2   0   2   2   2   2   0   2   0
 MK-2-9                 0   2   0   2   2   0   0   0   0   2   2   2   2   0   2   0   0   2   0   2   0   2   2   0   2   0   0   2   2   2   2   2   2   2   2   2   0   0   0   2   2   2   0   2   0   2   0   0   0   2   2   0   0   2   0   0   2   0   0   2   0   2   2   2   2   2   2   0   2   0   0   2   0   0   0   2   0   2   0   0   0   2   0   0   2   2   2   2   2   0   0   0   0   0   2   0   0   2   0   0   2   2   2   0   0   2   0   2   0   0   0   0   0   2   0   2   0   0   2   0   0   2   2   0   2   2   2   2   0   0   0   0   0   0   2   0   0   2   0   0   2   2   0   0   2   0   0   0   2   0   2   0   0   0   2   0   2   0   0   2   0   2   2   2   0   0   0   0   2   0   2   2   2   2   2   0   2   2   2   2   0   2   0   0   2   0   0   0   2   0   2   2   0   2   2   2   2   0   2   0
 MK-2-10                2   2   0   2   2   0   0   2   0   2   2   0   0   0   2   2   0   2   0   2   0   2   2   0   2   0   0   0   2   2   2   2   2   2   2   2   0   0   0   2   2   0   2   2   0   2   0   0   0   2   2   2   0   0   0   0   0   0   0   0   0   2   2   0   2   2   2   0   0   2   0   2   0   0   0   2   0   2   0   0   0   2   0   0   0   2   2   2   2   0   0   0   0   0   2   0   0   2   0   0   2   2   2   0   0   2   0   2   0   0   0   0   0   2   0   2   2   0   2   0   0   2   2   0   2   2   2   2   0   2   0   2   0   0   2   0   0   2   0   0   2   2   2   0   2   0   2   0   2   2   2   0   0   0   2   2   0   2   0   2   0   2   2   2   0   0   2   0   2   0   2   0   2   2   2   0   2   2   2   0   0   2   0   0   2   0   0   0   2   0   2   0   0   2   2   2   2   0   2   0
 MK-2-11                2   2   0   2   2   0   0   2   0   2   2   0   0   0   0   2   0   2   0   2   2   2   2   0   2   0   2   0   2   2   2   2   2   2   2   2   0   0   0   2   2   0   2   2   0   2   0   0   0   2   0   2   0   0   0   0   0   0   0   0   0   0   2   0   2   0   2   0   0   2   0   2   0   0   0   2   0   2   0   0   0   2   0   0   0   2   2   0   2   0   0   2   0   0   2   0   0   2   2   0   0   2   0   0   0   2   0   2   0   0   0   0   0   2   0   2   2   0   2   0   0   2   2   0   2   2   2   2   0   2   0   2   2   0   2   0   0   2   0   0   2   2   2   0   0   0   2   2   2   2   2   0   0   0   2   2   0   2   0   2   0   0   2   2   0   0   2   0   0   0   2   0   2   2   2   0   2   0   2   0   0   2   0   0   2   0   0   0   2   0   2   0   0   2   2   2   2   0   2   0
 MK-2-12                2   2   0   2   2   0   0   2   2   0   2   0   0   0   0   2   0   2   0   2   2   2   2   0   2   2   2   0   2   2   2   2   2   2   2   2   0   2   0   2   2   0   2   2   0   2   0   0   0   2   0   2   2   0   0   0   0   2   0   0   2   0   2   0   2   0   2   0   0   2   0   2   0   0   2   2   0   2   0   0   0   2   2   2   0   0   2   0   2   0   0   2   0   0   2   0   0   2   2   0   0   2   0   0   0   2   0   2   0   0   0   0   0   0   0   2   2   0   2   0   0   2   2   0   2   2   2   2   0   2   0   2   2   0   2   0   0   2   0   0   2   2   2   0   0   0   0   2   2   2   2   0   0   0   2   2   0   2   0   2   0   0   2   2   0   0   2   0   0   0   2   2   2   2   2   0   2   0   0   0   0   2   0   0   2   0   0   0   2   2   2   0   0   2   2   2   2   0   2   0
 MK-2-13                0   2   0   2   2   0   0   2   2   0   2   0   0   0   0   2   0   2   2   2   2   2   2   0   2   2   2   0   2   2   2   2   2   2   2   2   0   2   0   2   2   0   2   0   0   2   0   0   0   2   0   2   2   0   0   0   2   2   0   0   0   0   2   0   0   0   2   0   0   2   0   2   0   0   2   2   2   2   2   0   0   0   2   2   0   0   2   0   2   0   0   2   0   0   2   0   2   2   0   0   0   2   0   0   0   2   0   0   0   0   0   0   0   0   0   2   2   0   2   0   0   2   2   0   2   2   2   2   0   2   2   2   2   0   2   0   2   2   0   0   2   2   2   0   0   0   0   2   2   2   2   0   0   0   2   2   0   0   0   2   0   0   2   2   0   0   2   0   0   0   0   2   2   2   0   0   2   0   0   2   0   2   0   0   2   0   2   0   2   0   2   0   2   2   2   2   2   0   2   0
 MK-2-14                0   2   2   2   2   0   0   0   0   0   2   0   0   0   0   2   0   0   2   2   2   2   2   0   2   2   2   0   2   2   2   2   2   2   2   2   0   2   0   0   2   0   2   0   0   2   0   0   0   2   0   2   2   0   0   2   2   2   0   0   0   0   0   0   0   0   0   0   0   2   0   2   0   0   2   2   2   2   2   0   0   2   2   2   0   0   2   0   2   0   0   2   0   0   2   2   2   2   0   0   0   2   0   2   0   2   0   0   0   0   0   0   0   0   0   2   0   0   0   0   0   2   0   0   2   2   2   2   0   2   0   2   2   0   2   0   2   2   0   0   2   2   2   0   2   0   0   2   2   2   2   0   0   2   2   2   0   0   0   2   0   0   2   2   0   0   2   0   2   0   0   2   2   2   0   0   2   0   0   2   0   2   2   0   2   0   2   0   2   0   2   0   2   2   2   2   2   0   2   0
 MK-2-15                0   2   2   2   2   0   0   0   0   0   2   0   2   0   0   2   0   0   2   2   2   2   2   2   2   2   2   0   2   2   2   2   2   2   2   2   0   2   0   0   2   0   2   0   0   2   0   2   0   2   0   0   2   0   0   2   2   2   0   0   0   0   0   2   0   0   0   0   0   2   0   2   0   0   2   0   2   2   2   0   0   2   2   2   0   0   2   0   2   2   0   2   0   0   2   0   2   2   2   0   0   2   0   2   0   2   0   0   0   0   0   0   0   0   0   2   0   0   2   0   0   2   0   0   2   2   2   2   0   0   0   2   2   0   0   0   0   2   0   0   2   2   2   0   2   0   2   0   2   2   2   2   0   2   2   2   0   0   0   0   0   0   0   2   2   0   2   0   2   0   0   2   0   2   2   0   2   0   2   2   0   2   2   0   2   0   2   0   2   0   2   0   2   2   2   2   2   0   2   0
 MK-2-16                0   2   2   2   0   0   0   0   0   0   2   0   2   0   0   2   0   0   2   2   2   0   2   2   0   2   2   0   2   2   2   2   2   2   0   2   0   2   0   2   2   0   2   0   0   2   2   2   0   2   0   0   2   0   0   2   2   2   0   2   0   0   0   0   0   0   0   0   0   2   0   2   0   0   2   0   2   2   2   0   0   2   2   2   0   0   2   0   2   2   2   2   0   0   2   0   2   2   2   0   0   2   0   2   2   0   0   0   0   0   0   0   0   2   0   2   0   0   2   0   0   2   0   0   2   0   2   0   0   0   0   2   2   0   0   0   0   2   0   0   2   2   2   2   2   0   2   0   2   2   2   2   0   2   2   2   0   0   0   0   0   0   0   2   0   0   2   0   2   0   0   2   0   2   2   0   2   0   2   2   0   2   2   0   2   0   2   0   2   0   2   0   2   2   0   2   2   0   2   0
 MK-3-1                 0   2   0   0   0   2   2   0   2   2   0   2   0   2   2   2   0   0   2   0   2   2   0   0   2   0   2   2   0   0   2   0   0   0   2   0   0   2   0   0   0   2   0   2   0   2   2   2   0   2   0   0   0   0   0   0   2   0   2   2   0   2   0   0   0   2   2   0   2   0   0   0   0   2   2   2   0   2   0   0   0   2   0   0   2   0   2   2   0   0   0   2   2   0   2   2   0   2   2   2   0   2   2   2   0   0   2   2   2   0   2   2   2   0   0   2   0   2   0   0   0   0   0   0   0   2   0   0   2   2   0   2   2   2   2   0   2   0   2   2   2   0   0   2   0   0   0   0   2   2   2   0   2   0   2   2   0   0   2   0   2   0   2   0   2   2   2   2   0   0   2   2   0   0   0   2   0   0   0   2   2   0   0   0   0   2   0   2   0   0   0   0   0   0   2   2   0   2   0   2
 MK-3-2                 0   2   0   0   2   2   2   0   2   2   0   2   0   2   2   2   0   0   2   0   2   2   0   0   2   0   2   2   0   0   2   0   0   0   2   0   2   2   0   0   0   2   0   2   0   2   2   2   0   2   0   0   0   0   0   0   2   0   2   2   0   2   0   0   0   2   2   0   0   0   0   0   0   2   2   2   0   2   0   0   0   2   2   0   2   0   2   0   0   0   2   2   2   0   0   2   0   2   2   2   2   2   2   2   0   0   2   2   2   0   2   2   2   0   2   2   2   0   0   0   0   0   0   2   0   2   0   0   2   2   0   0   2   2   2   0   2   0   2   2   2   0   0   2   0   0   0   2   2   2   0   0   2   0   2   2   0   0   2   0   0   0   2   0   2   2   2   2   2   0   0   2   0   0   0   2   0   0   0   2   2   0   0   0   0   2   0   2   0   0   0   0   0   0   2   2   0   2   0   2
 MK-3-3                 2   2   0   0   2   0   2   0   0   2   0   2   0   2   2   2   2   0   2   0   2   2   0   0   2   0   2   2   0   0   0   0   0   0   0   0   2   2   0   0   0   2   0   2   0   2   0   2   0   2   0   0   0   0   0   0   2   0   2   2   0   2   0   0   0   2   2   0   0   0   2   0   0   2   2   2   0   2   0   0   0   2   2   0   2   0   2   2   0   0   2   2   2   2   2   2   0   2   2   2   2   2   2   2   0   0   2   2   2   0   2   2   2   0   2   2   2   0   0   0   0   0   0   2   0   2   0   2   2   2   0   0   2   2   2   0   0   0   2   2   2   0   2   2   0   0   0   2   2   2   0   0   2   0   2   2   0   0   2   0   0   0   2   0   0   2   2   2   2   0   0   2   0   0   0   2   0   0   2   2   2   0   0   0   0   2   0   2   0   0   2   2   0   0   2   2   0   0   0   2
 MK-3-4                 2   2   0   2   2   2   2   0   0   2   0   0   0   0   2   2   2   0   2   2   2   0   0   0   2   0   2   2   0   0   0   0   0   0   0   0   2   2   0   0   0   2   0   2   0   2   0   2   2   2   0   0   0   0   0   0   2   0   2   2   0   2   0   0   0   2   2   0   0   0   2   0   0   2   2   2   2   2   0   0   0   2   2   0   2   0   2   2   0   2   2   2   2   0   2   2   0   2   2   2   2   2   2   2   0   0   0   2   2   0   2   2   2   0   2   2   2   0   0   0   0   0   0   2   0   2   0   2   2   2   0   0   2   2   0   0   0   0   2   2   2   0   2   2   0   0   0   2   2   2   0   0   2   0   2   2   0   0   2   0   0   2   2   0   0   2   2   2   2   0   0   2   2   0   0   2   0   2   2   2   2   0   0   0   0   2   0   2   0   0   2   2   0   0   2   2   0   0   0   2
 MK-3-5                 2   2   0   2   2   2   2   0   0   2   0   0   0   0   2   2   2   0   2   2   2   0   0   0   2   0   2   2   0   0   0   2   0   0   0   0   2   2   0   0   0   2   0   2   0   2   0   2   2   2   0   0   0   0   0   0   2   0   2   2   0   2   0   0   0   2   2   0   0   0   2   0   0   2   2   2   2   2   0   0   2   2   2   0   2   0   2   2   0   2   2   2   2   0   0   2   0   2   2   2   2   2   2   2   0   0   0   2   0   0   2   2   2   0   2   2   2   0   0   0   0   0   2   2   0   2   0   2   2   2   0   0   2   2   0   0   0   0   2   2   2   0   2   2   0   0   0   2   2   2   0   0   2   0   0   2   0   0   2   0   0   2   2   0   0   2   2   2   2   0   0   2   2   0   0   2   0   0   2   0   2   0   0   0   0   2   0   0   0   0   2   2   0   0   2   2   0   0   0   2
 MK-3-6                 0   2   0   2   2   2   2   0   0   2   0   2   0   2   2   0   2   2   2   2   0   0   0   0   2   0   2   2   0   0   0   2   0   0   0   0   2   2   0   0   0   2   0   2   0   2   0   2   2   2   0   0   0   0   0   0   2   0   2   2   0   2   0   0   0   2   0   0   0   0   2   0   0   2   2   2   0   2   0   0   2   2   2   0   2   2   2   2   2   2   2   2   2   0   0   2   0   2   2   2   2   2   2   2   0   0   0   2   0   0   2   2   2   0   2   2   2   0   0   0   0   0   2   2   0   2   0   2   2   2   0   0   2   2   0   0   0   0   2   2   2   0   2   2   2   0   0   2   2   0   0   0   2   0   0   0   0   0   2   0   0   0   0   0   0   2   2   2   2   0   0   2   2   0   2   2   0   0   2   2   2   0   0   0   2   2   0   0   0   0   2   2   0   0   2   0   0   0   0   2
 MK-3-7                 0   2   0   2   2   2   2   0   0   2   0   2   0   0   2   0   2   0   2   2   0   0   0   2   2   0   2   2   0   0   0   2   0   0   0   0   2   0   0   0   2   2   0   2   0   2   0   2   2   2   0   0   0   0   0   0   2   0   2   2   0   2   2   0   0   2   0   0   0   0   2   0   0   2   2   2   0   2   2   2   2   2   2   0   2   2   0   2   2   2   2   2   2   0   0   2   0   2   2   2   2   2   2   2   0   0   0   2   0   0   2   2   2   0   0   2   2   0   0   0   2   0   2   2   2   2   0   2   0   2   0   0   2   0   0   0   0   0   2   2   2   0   2   2   2   0   0   2   2   0   0   0   2   0   0   0   0   0   2   0   0   0   0   0   0   2   2   2   2   0   0   2   2   2   2   2   0   0   2   2   0   0   0   0   2   2   0   0   0   0   2   2   0   0   2   0   0   0   0   0
 MK-3-8                 0   2   0   2   2   2   2   0   2   2   0   2   0   0   2   0   2   0   2   2   0   0   0   2   2   0   2   2   0   0   0   2   0   0   0   0   2   0   0   0   2   2   0   0   0   2   0   2   0   2   0   2   0   0   0   0   2   0   2   2   0   2   2   0   0   2   0   2   0   0   2   0   0   2   2   2   0   2   2   2   2   2   2   0   2   2   0   2   2   2   2   2   2   0   0   2   0   2   2   2   0   2   2   2   0   0   0   2   2   0   2   2   2   0   0   2   2   0   0   0   2   0   2   2   0   2   2   2   0   2   0   0   0   0   0   0   0   0   2   0   2   0   2   2   2   0   0   2   2   0   0   0   2   0   0   0   0   0   0   0   0   0   0   0   0   2   2   0   0   0   0   0   2   2   2   2   0   0   2   2   0   0   0   0   2   2   0   0   0   0   2   2   0   0   2   0   0   0   0   0
 MK-3-9                 0   2   0   2   2   2   2   0   2   2   0   2   0   0   2   0   0   0   2   2   0   0   0   2   2   0   2   0   0   0   0   2   0   0   0   0   2   0   0   0   2   2   0   0   0   2   0   2   0   2   0   2   2   0   0   0   2   0   2   2   0   2   2   0   0   0   0   2   0   0   2   2   0   2   2   2   0   2   2   2   0   2   2   0   2   2   0   2   2   2   0   2   2   0   0   2   0   2   2   2   0   2   2   2   0   0   0   2   2   0   2   2   2   0   2   2   0   0   0   0   2   0   2   2   0   2   2   2   0   0   0   0   0   0   0   0   0   2   0   0   2   0   2   2   2   0   0   2   0   0   0   0   2   0   0   2   0   2   0   0   0   2   0   0   0   2   2   0   0   0   0   0   2   2   2   2   0   0   2   2   0   0   0   0   2   2   0   0   0   0   2   2   0   2   2   0   0   0   0   0
 MK-3-10                0   2   0   0   2   2   2   0   2   2   2   2   0   0   2   0   0   0   0   2   2   0   0   2   0   0   2   0   0   0   0   2   0   0   0   2   2   0   0   0   2   2   2   2   0   2   0   2   0   2   0   2   2   0   0   0   2   0   2   2   0   0   2   0   0   0   0   2   0   0   2   2   0   2   2   2   0   2   2   2   0   2   2   0   2   2   2   2   2   2   0   2   2   0   0   2   0   2   2   0   2   2   2   2   0   0   0   2   2   0   2   2   2   0   2   2   0   2   0   2   2   0   2   2   0   2   2   2   0   0   0   0   0   0   0   2   0   2   0   0   2   0   2   2   0   2   0   2   0   0   0   0   0   0   0   2   0   2   2   0   0   2   0   0   0   2   2   0   0   0   0   2   2   2   2   2   0   0   2   0   0   2   0   0   2   2   0   0   0   0   2   2   0   2   2   0   0   0   0   0
 MK-3-11                0   2   0   0   2   2   2   0   2   2   2   2   0   0   2   0   0   0   0   2   0   0   0   2   0   0   2   0   0   0   0   2   0   0   2   2   2   0   0   0   2   0   2   2   2   2   0   0   0   2   0   2   2   0   0   0   2   0   2   2   0   0   2   0   0   0   0   2   0   0   2   2   0   0   2   2   0   2   2   2   0   2   2   0   2   2   2   2   2   2   0   2   2   0   0   2   0   2   0   0   2   2   2   2   2   0   0   2   2   0   0   2   2   0   2   2   0   2   0   0   2   0   2   2   0   2   2   2   0   0   0   0   0   0   0   2   0   2   2   0   0   0   0   2   0   2   0   0   0   0   0   0   0   0   0   2   0   2   2   0   2   2   0   0   0   2   2   0   0   0   0   2   2   2   2   0   0   0   2   0   0   2   0   0   2   2   0   0   0   0   2   2   0   2   2   0   2   0   0   0
 MK-3-12                0   2   0   0   2   2   2   0   2   0   2   2   2   0   0   2   0   0   0   2   2   0   0   2   0   0   2   0   0   0   0   2   0   0   2   2   2   0   0   0   2   0   2   0   2   2   2   0   0   2   0   2   2   0   0   0   0   0   2   2   0   0   2   0   0   0   0   2   0   0   2   2   0   0   2   2   2   2   2   2   0   0   2   0   2   2   0   2   2   2   0   2   2   0   0   2   0   2   0   0   2   2   2   0   2   0   0   2   2   0   0   2   2   0   2   2   0   2   0   0   2   0   2   2   0   2   2   2   0   0   0   0   0   0   0   2   0   0   2   0   0   0   0   2   0   0   0   0   0   0   0   0   0   0   0   2   0   2   2   0   2   2   0   0   0   0   2   0   0   0   2   2   2   2   2   0   0   0   2   0   0   2   0   0   0   2   0   0   0   0   2   2   0   2   2   0   2   0   0   0
 MK-3-13                0   2   0   0   2   2   2   0   2   2   2   2   0   0   0   2   2   0   0   2   2   2   0   2   0   2   2   0   2   2   0   2   0   0   2   2   2   2   0   0   2   0   2   0   0   2   2   0   2   2   2   2   2   0   0   0   0   0   2   2   2   0   2   0   0   0   0   2   0   0   2   2   0   0   2   2   2   2   2   2   0   0   2   0   2   2   2   2   2   2   0   0   0   0   0   2   0   2   0   0   2   2   2   0   0   0   0   0   2   0   0   2   2   0   2   2   0   2   0   0   0   2   2   2   0   2   2   2   2   0   0   0   0   0   0   2   0   0   2   0   0   0   0   2   0   0   0   0   0   0   0   0   0   0   0   2   0   2   2   0   2   2   2   0   0   0   2   0   0   0   2   2   2   2   2   0   0   0   2   0   0   2   2   0   0   2   0   0   0   2   2   2   0   0   2   0   2   2   0   0
 MK-3-14                0   2   0   0   2   2   2   0   0   0   0   2   0   0   0   0   2   0   2   0   2   2   0   2   0   2   2   2   2   2   2   0   2   0   2   2   0   2   0   0   2   0   2   2   0   2   2   0   2   0   0   2   2   0   0   0   0   0   2   2   2   0   2   0   0   0   0   0   0   0   2   2   0   0   2   2   2   2   2   2   0   0   0   0   2   2   2   0   2   2   0   0   0   0   0   2   2   2   0   0   2   2   2   0   0   0   0   2   2   0   0   2   2   0   2   2   0   2   0   0   0   2   2   2   0   2   2   2   2   2   2   0   0   0   0   2   2   0   2   0   0   0   0   2   0   0   0   0   0   0   0   0   0   0   0   2   0   2   2   0   2   2   2   0   0   0   2   0   0   0   2   2   2   2   2   0   0   2   2   0   0   2   2   0   0   2   0   0   0   2   2   2   0   0   2   0   2   2   0   0
 MK-3-15                0   2   0   2   2   2   2   0   0   0   0   2   0   0   0   0   2   2   2   0   2   2   2   2   0   2   2   2   2   2   2   0   2   0   2   2   0   2   0   0   2   0   2   2   0   2   2   0   2   0   0   2   2   0   0   0   0   0   2   0   2   0   2   0   0   0   0   0   0   0   2   2   0   0   2   2   2   2   2   2   0   2   0   0   2   2   2   0   0   2   0   0   0   0   2   2   2   2   0   0   2   2   0   0   0   2   0   2   2   0   0   2   0   2   2   2   0   2   0   0   0   2   2   2   0   2   2   2   2   0   2   0   0   0   0   2   2   0   2   0   0   0   2   2   0   0   0   0   0   0   0   0   0   0   0   2   0   2   2   0   2   2   0   0   0   2   0   0   0   0   2   2   2   2   2   0   0   2   2   0   0   2   2   0   0   2   0   0   0   2   2   2   0   0   2   0   2   2   0   0
 MK-3-16                0   2   0   0   2   2   2   0   0   2   0   2   0   0   0   0   2   2   2   0   2   2   0   2   0   2   2   2   2   2   2   0   2   0   0   2   0   2   2   0   2   0   2   2   0   0   2   0   2   0   0   2   2   0   0   0   0   0   0   0   2   0   2   0   0   0   0   0   0   0   2   2   2   0   2   2   2   0   2   2   0   2   0   0   2   0   2   0   0   0   0   2   2   0   0   2   2   2   0   0   2   2   0   2   0   2   0   2   2   0   0   2   0   2   2   0   0   2   0   0   0   2   2   2   2   2   2   2   2   0   0   0   0   0   0   2   2   0   2   0   0   2   2   2   0   0   0   0   0   2   0   0   0   0   0   2   0   2   2   0   2   2   0   0   0   0   0   0   0   0   0   2   2   2   0   0   0   2   2   0   0   2   0   0   0   2   0   0   0   2   2   2   0   2   0   0   2   2   0   0
 MK-4-1                 0   0   0   0   2   2   2   2   2   2   2   0   0   2   0   2   0   2   0   2   0   0   0   0   2   0   2   2   0   0   0   2   2   0   2   2   2   0   2   2   2   0   0   2   0   2   2   2   0   0   0   2   2   0   2   0   2   2   2   0   2   0   2   0   0   0   2   2   2   0   2   2   0   0   2   2   2   2   0   2   2   2   0   2   2   0   0   2   0   0   0   2   2   0   2   2   2   2   2   2   0   2   2   0   2   0   2   2   0   2   2   2   0   2   2   0   2   2   0   0   0   2   0   0   2   2   2   2   0   2   0   2   2   0   0   0   2   2   0   2   2   2   2   2   0   0   0   2   0   2   2   2   2   2   0   0   2   0   2   0   2   0   0   0   0   2   2   2   2   0   0   2   0   2   0   2   0   2   2   0   2   0   0   2   2   2   2   2   2   2   0   2   2   0   0   0   0   2   2   2
 MK-4-2                 0   0   0   0   2   2   2   2   2   2   2   0   0   2   0   2   0   2   0   2   0   0   0   2   2   0   2   2   0   0   0   2   2   0   2   2   2   0   0   0   2   0   0   2   0   2   2   2   2   0   0   2   2   0   2   0   2   2   2   0   2   0   2   2   0   0   2   2   2   0   2   2   0   0   2   2   2   2   0   2   2   2   0   2   0   0   0   2   0   0   0   2   2   0   2   2   2   2   2   0   0   2   2   0   2   0   2   2   0   2   2   2   0   2   2   0   2   2   2   0   0   2   0   0   2   2   0   2   0   2   0   2   2   0   0   0   2   2   0   2   2   2   2   2   0   0   0   2   0   2   2   2   0   2   0   0   2   0   2   0   2   0   0   0   0   2   2   2   2   0   0   2   0   2   0   2   0   2   2   0   2   0   0   2   2   2   2   2   2   2   0   2   2   0   0   0   0   2   2   0
 MK-4-3                 0   0   2   0   2   2   2   2   2   2   2   0   0   2   0   2   0   2   0   0   0   2   0   2   2   0   2   2   2   0   0   0   2   0   2   2   2   0   2   0   2   0   0   0   0   2   2   2   2   0   0   2   2   0   2   0   2   2   2   0   2   0   0   2   0   0   2   2   0   0   2   2   0   0   2   2   2   2   0   2   2   2   0   2   0   0   0   2   0   0   0   2   2   0   0   2   2   0   2   0   0   2   2   0   2   0   2   2   0   2   2   2   0   2   2   0   2   2   2   0   0   2   0   0   2   2   0   2   0   2   0   2   2   2   0   0   0   2   0   2   2   2   2   2   0   0   0   2   0   2   2   2   0   2   0   0   2   0   0   0   2   0   0   0   0   2   2   2   2   0   2   2   0   2   2   2   0   2   2   0   2   0   2   2   0   2   2   2   2   2   0   2   2   0   0   2   0   2   2   0
 MK-4-4                 0   0   0   0   2   2   2   2   2   2   2   0   0   2   0   2   0   2   0   0   0   2   0   2   0   0   2   0   2   0   0   0   2   0   0   2   2   0   2   0   2   0   0   0   2   0   2   2   2   0   0   2   2   0   2   0   2   2   2   0   0   0   0   2   0   0   2   0   2   2   2   2   0   0   2   2   2   2   0   2   2   2   0   2   0   0   0   2   0   0   0   2   2   0   0   2   2   0   2   0   0   0   2   0   2   0   2   0   0   2   0   0   0   2   0   0   2   0   2   0   0   2   0   0   2   2   0   2   0   2   0   2   2   2   0   0   2   2   0   2   2   2   2   2   0   0   0   2   2   2   2   2   0   2   0   0   2   0   0   0   2   0   0   0   0   2   2   0   2   0   2   2   0   2   2   2   0   2   2   0   0   0   2   2   0   2   2   2   2   2   2   2   2   0   0   2   0   2   2   0
 MK-4-5                 0   0   0   0   2   2   2   2   2   2   2   0   0   2   0   2   0   2   0   0   0   2   0   2   0   0   2   2   2   0   0   0   2   0   0   0   2   0   2   0   2   0   0   0   2   0   2   2   0   0   0   2   2   0   2   0   2   2   0   0   0   0   0   2   0   0   2   0   2   2   2   2   0   0   2   2   2   2   0   2   2   0   2   2   0   0   0   2   0   0   0   2   0   0   0   2   2   0   2   0   0   0   2   0   2   0   0   2   0   2   0   0   0   2   0   0   0   0   2   0   0   2   0   2   2   0   0   2   0   2   0   2   2   2   0   0   2   2   0   2   2   2   2   2   0   0   0   2   2   2   0   2   2   2   0   0   2   0   0   0   0   0   0   0   0   2   2   0   2   0   2   2   0   2   2   2   2   2   2   0   0   0   2   2   0   0   2   2   2   2   2   2   2   0   2   2   2   2   2   0
 MK-4-6                 0   0   0   0   2   2   2   2   0   2   2   0   0   2   0   2   0   2   2   0   0   2   0   2   0   0   2   2   2   0   0   0   2   0   0   0   2   0   2   0   2   0   0   0   2   0   2   2   0   0   0   2   0   0   2   2   2   2   2   0   0   0   0   2   0   0   2   0   0   2   2   2   0   0   2   2   0   0   0   2   2   0   2   2   0   0   0   0   0   0   0   2   0   0   0   2   2   0   2   0   2   0   2   0   2   0   0   2   0   2   0   0   0   2   0   0   0   0   2   0   0   2   0   2   2   0   0   2   0   2   0   2   0   2   0   2   2   2   0   2   0   2   2   2   0   2   0   2   2   2   0   2   2   2   0   0   2   0   0   0   0   0   0   0   0   2   2   0   0   0   2   2   0   2   0   2   2   0   2   0   0   0   2   2   0   0   2   2   2   2   2   2   2   0   2   2   2   2   2   0
 MK-4-7                 2   0   0   2   2   2   2   2   0   2   2   2   0   2   0   2   0   2   2   0   0   2   0   2   0   0   2   2   2   0   0   0   2   0   0   0   2   0   2   0   2   0   0   0   2   0   2   2   0   0   0   2   0   0   2   2   2   0   2   0   0   0   0   2   2   0   2   0   0   2   0   2   0   0   2   2   0   0   0   2   2   0   2   2   0   0   0   0   2   0   0   2   0   0   0   2   2   0   2   0   2   0   2   0   2   0   0   2   0   2   0   0   0   2   0   0   0   0   2   2   0   2   0   0   0   0   0   2   0   2   0   2   0   2   0   2   2   2   0   2   0   2   2   2   0   2   0   2   0   2   2   2   2   2   0   0   2   0   0   0   0   0   0   0   2   2   2   0   0   0   2   2   0   2   0   2   2   2   2   0   0   0   2   0   0   0   2   2   2   2   2   0   0   2   2   2   2   2   2   0
 MK-4-8                 2   0   0   2   2   2   2   2   0   2   2   2   2   2   0   2   0   2   2   0   0   2   0   2   0   2   2   2   2   2   0   0   2   2   0   0   2   0   2   0   2   0   0   0   2   0   2   2   0   0   2   2   0   0   2   0   2   0   2   0   0   0   0   2   2   0   2   2   2   2   0   2   0   0   2   2   0   0   0   0   0   0   2   2   0   0   0   0   2   0   0   2   0   0   0   2   2   2   2   0   2   0   2   0   2   0   0   2   0   2   0   0   0   2   2   0   0   0   2   2   0   2   2   0   0   0   0   2   0   2   0   2   0   0   0   2   2   2   0   2   0   2   2   2   0   2   0   2   0   0   2   2   2   2   0   0   2   2   0   2   0   0   0   0   2   2   2   2   0   0   2   2   0   2   0   2   2   2   2   0   0   0   2   0   0   0   0   2   2   2   2   0   0   2   2   2   2   2   2   0
 MK-4-9                 2   0   2   2   2   2   2   2   0   2   2   2   2   2   0   2   2   2   2   0   0   2   0   2   0   2   0   2   2   2   2   0   2   2   0   0   2   0   2   0   2   0   0   0   2   0   2   2   0   0   2   0   0   0   2   0   2   0   2   0   0   0   0   2   2   0   2   2   2   2   0   2   0   0   2   2   0   0   0   0   0   0   0   2   0   0   0   2   2   0   0   2   0   0   0   2   2   0   0   0   2   0   2   0   2   0   0   2   0   2   0   0   0   2   2   2   2   0   2   2   0   2   2   0   0   0   0   0   0   2   0   2   0   0   0   2   2   2   0   2   0   2   2   2   0   2   0   2   0   0   0   2   2   2   0   0   2   2   0   2   0   0   0   0   2   2   2   2   0   0   2   2   0   2   0   2   2   2   2   0   0   2   2   0   0   0   0   2   2   2   2   0   0   2   2   2   2   2   2   0
 MK-4-10                2   0   2   0   2   2   2   0   0   2   2   2   2   2   0   2   2   2   2   0   0   2   0   2   0   0   0   2   2   2   2   0   2   2   0   0   2   2   2   0   2   0   0   0   2   0   2   2   0   0   2   0   2   0   2   0   0   0   2   0   0   0   0   2   2   0   0   2   0   2   0   2   0   2   0   2   0   2   0   2   0   0   0   0   0   0   0   2   2   0   0   2   0   0   0   2   2   0   0   0   2   0   2   0   2   0   0   2   0   2   2   2   0   2   2   2   2   0   2   2   0   2   2   0   0   0   0   2   0   2   0   2   2   0   0   2   2   2   0   2   0   2   2   2   0   2   0   2   0   0   0   2   2   2   0   2   0   2   0   2   0   0   0   0   2   2   2   2   0   0   2   2   0   2   0   0   2   2   0   0   0   2   2   0   0   2   0   2   2   2   2   0   0   2   2   2   2   2   2   0
 MK-4-11                2   0   2   0   2   2   2   0   0   2   2   2   2   2   0   2   2   0   2   0   0   2   0   2   0   0   0   2   2   0   2   0   2   2   0   2   2   2   2   0   2   0   0   0   2   0   2   2   0   0   2   0   2   0   2   2   0   2   2   0   0   0   0   2   2   0   0   2   0   2   0   2   0   2   0   2   0   2   0   0   0   0   0   0   0   0   0   2   2   0   0   2   0   0   2   2   2   0   0   0   2   0   2   0   2   0   0   2   0   2   2   0   0   2   2   2   2   0   2   2   0   0   2   0   0   0   0   2   0   2   0   2   2   0   0   2   2   2   0   2   0   0   2   2   0   2   2   2   0   0   0   2   2   2   0   2   0   2   0   2   0   0   0   0   2   2   2   2   0   0   2   2   0   2   0   0   2   2   0   0   0   2   2   0   0   2   0   2   2   2   2   0   0   2   2   0   2   2   2   0
 MK-4-12                2   0   2   0   0   2   0   0   0   2   2   0   2   0   0   2   2   0   2   0   0   0   0   2   0   0   0   0   2   0   2   2   2   2   0   2   2   2   2   0   2   0   0   0   2   0   0   2   0   0   2   0   2   0   2   2   0   2   2   0   0   0   0   2   0   0   0   2   2   2   2   2   2   2   0   2   0   2   0   0   0   2   0   0   0   2   0   2   2   0   0   2   0   0   0   2   2   2   0   0   2   0   2   2   2   0   0   2   2   2   2   0   0   2   2   2   2   0   2   2   0   2   2   0   0   0   0   2   0   2   0   2   2   0   0   2   2   2   0   2   0   0   2   2   0   2   2   2   0   0   0   2   2   2   0   2   2   2   0   2   0   0   0   0   2   2   2   2   0   2   2   2   0   2   0   0   2   0   0   0   0   2   2   0   0   2   2   2   2   2   2   2   0   2   2   0   2   2   0   0
 MK-4-13                2   0   2   2   0   2   0   0   0   2   2   0   2   0   0   2   2   0   0   2   0   0   2   2   0   0   0   0   2   0   2   2   2   2   2   0   2   2   2   0   2   0   0   0   2   0   0   2   0   0   2   0   2   0   2   2   0   2   2   0   0   0   0   2   0   2   0   2   2   2   0   2   0   2   0   2   0   2   0   0   0   2   0   0   0   0   0   2   2   0   0   2   0   0   0   2   2   2   0   0   2   0   2   2   2   0   0   2   2   2   2   0   0   0   2   0   2   0   0   2   0   2   2   0   0   0   0   2   0   2   0   2   2   0   0   2   2   2   0   2   0   0   2   2   0   2   2   0   0   0   0   2   2   2   0   2   2   2   0   2   0   0   0   0   2   2   2   2   0   2   2   2   2   2   0   2   2   0   0   0   0   2   2   0   0   2   2   2   2   2   2   0   0   2   2   0   2   2   0   2
 MK-4-14                2   0   0   2   0   2   0   2   0   0   2   0   2   0   0   0   2   0   0   2   0   0   2   2   0   0   2   0   2   2   2   2   2   2   2   0   2   2   2   0   2   0   2   0   2   0   2   2   0   0   2   0   0   0   2   2   0   2   2   0   0   0   0   2   0   2   2   2   2   2   0   2   0   0   0   2   0   2   0   0   0   0   0   0   0   2   0   2   2   0   0   2   0   0   0   0   2   2   0   0   2   0   0   2   2   0   0   2   2   2   2   0   0   0   2   0   2   0   0   2   0   2   2   0   0   0   0   2   0   2   0   2   2   0   2   2   0   2   2   2   0   0   2   2   0   2   2   0   0   0   0   2   2   2   0   2   2   2   2   2   0   0   0   0   2   2   0   2   0   2   2   2   2   2   0   2   2   2   0   0   0   2   2   0   0   2   2   2   2   2   2   0   0   2   0   0   2   0   0   2
 MK-4-15                2   0   2   2   0   2   0   2   0   0   2   0   2   0   0   2   2   0   0   2   0   0   2   2   0   0   2   0   2   2   2   2   0   2   2   0   2   2   2   0   0   0   2   0   2   0   0   2   0   0   2   0   0   0   2   2   0   2   2   0   0   2   0   2   0   2   2   2   2   2   0   2   0   0   0   2   0   2   0   0   0   0   0   0   0   2   0   2   2   0   0   2   0   0   0   0   2   2   0   0   2   0   0   2   2   0   0   2   2   2   2   0   0   0   2   0   2   0   0   2   0   2   2   0   0   0   0   2   0   2   2   2   2   0   2   2   0   2   2   2   0   0   2   2   0   2   2   0   0   0   0   2   0   2   0   2   2   2   2   2   2   0   2   0   2   2   0   0   0   2   2   2   2   2   2   2   2   2   0   0   0   2   2   0   2   0   2   2   2   2   0   2   0   2   0   2   2   0   0   2
 MK-4-16                2   0   2   2   0   2   0   2   2   0   2   0   2   0   0   2   2   0   0   2   0   0   2   2   0   0   2   0   0   2   2   2   0   2   2   2   2   2   2   0   0   0   2   2   2   0   0   2   0   0   2   0   0   0   0   2   0   2   2   0   0   2   0   2   2   2   2   2   2   2   0   0   0   0   2   2   0   2   2   0   0   0   0   0   2   2   2   2   2   0   0   2   0   0   0   0   0   2   0   0   2   0   0   2   2   0   0   2   2   0   2   0   0   0   2   0   2   0   0   2   0   2   2   0   0   0   0   2   0   2   2   2   2   0   2   2   0   2   2   2   0   0   2   0   0   2   2   0   0   0   0   2   0   2   0   2   2   2   2   2   2   0   2   0   0   2   0   0   0   2   2   2   2   2   2   2   2   2   0   0   0   2   0   0   2   0   2   2   2   2   0   2   0   2   0   2   2   0   0   2
 MK-5-1                 0   0   0   2   0   2   2   0   0   0   0   2   2   2   0   0   0   2   2   2   0   2   2   0   0   2   0   0   2   2   0   0   2   2   2   0   2   0   0   0   2   2   0   0   2   2   2   0   0   0   2   2   0   0   0   0   0   2   2   2   0   0   2   0   2   2   2   0   0   2   0   0   0   0   0   0   0   2   0   2   0   2   0   0   0   2   2   2   0   0   0   2   2   0   2   0   2   0   2   0   2   2   2   0   2   2   0   0   0   2   2   0   0   0   0   2   0   2   2   2   0   0   2   0   2   2   2   2   0   0   2   0   2   2   2   0   2   2   2   0   0   0   2   0   0   2   0   0   0   2   2   2   0   2   0   2   2   2   2   2   0   0   0   2   2   2   0   0   2   0   0   0   0   2   0   0   2   0   2   0   0   0   2   2   2   2   0   2   2   2   2   2   0   2   2   0   0   2   0   2
 MK-5-2                 0   2   0   2   0   2   2   0   0   0   0   2   2   2   0   0   0   2   2   0   0   2   2   0   0   2   0   0   2   2   0   0   2   2   0   0   2   0   2   0   2   2   0   0   2   2   2   0   0   0   2   2   0   0   0   0   0   2   2   2   0   0   2   0   2   2   2   0   0   2   0   0   0   0   0   0   0   2   0   2   0   2   0   0   0   2   2   2   0   0   0   2   2   0   2   2   2   2   2   0   2   2   2   0   2   2   0   0   0   2   0   0   0   0   0   2   0   2   2   2   0   0   0   0   2   2   2   2   0   0   2   0   2   2   2   0   2   2   2   2   2   0   2   0   0   2   0   0   0   0   2   2   0   2   0   2   2   2   2   2   0   0   0   2   2   2   0   0   2   0   0   0   2   2   0   2   2   0   0   2   0   0   2   2   2   2   0   2   2   2   0   0   0   2   2   0   0   2   0   2
 MK-5-3                 0   2   0   2   0   0   2   0   2   0   0   2   0   0   0   0   0   2   0   0   0   2   2   0   0   2   0   0   2   2   0   0   2   2   0   0   2   0   2   0   2   2   0   0   2   2   2   0   2   0   2   2   0   0   0   0   2   2   2   2   0   0   0   0   2   2   2   0   0   2   0   0   0   0   0   0   0   2   0   2   0   2   0   0   0   2   2   2   0   0   0   2   2   0   0   2   2   0   2   0   2   2   2   2   2   2   0   0   0   2   0   0   0   0   0   2   0   0   2   2   0   2   0   0   2   2   2   2   0   0   2   0   2   2   2   0   2   2   2   2   2   0   2   0   0   2   2   0   0   0   2   2   0   2   0   2   0   2   2   2   0   0   0   2   2   2   0   0   2   0   0   0   2   2   2   2   2   0   0   2   0   0   0   2   2   2   0   2   2   2   0   0   0   2   0   0   0   2   0   2
 MK-5-4                 0   2   0   0   0   0   0   0   2   0   0   2   0   0   0   0   0   2   0   2   0   2   2   0   0   2   0   0   2   2   0   0   0   2   0   0   2   0   2   0   2   2   0   0   2   2   2   0   2   0   2   2   0   2   0   0   2   0   2   2   0   0   0   0   2   2   2   0   2   2   0   0   2   0   0   0   0   2   0   2   0   2   0   0   0   2   0   0   2   0   0   2   2   0   0   0   2   0   2   0   2   2   2   2   2   2   0   0   0   2   0   0   0   0   0   2   0   0   2   2   0   2   0   0   2   2   2   2   0   0   2   0   2   2   2   0   2   2   2   2   2   0   2   0   0   2   2   0   0   0   2   2   2   2   0   2   0   2   2   2   0   0   0   2   2   0   0   0   2   0   0   0   2   2   2   2   2   0   0   0   0   0   2   2   2   2   0   0   2   2   0   0   0   2   0   0   0   2   0   2
 MK-5-5                 2   2   0   0   0   0   0   0   2   0   0   2   0   0   0   2   0   2   0   2   2   0   2   0   0   2   0   0   2   2   0   0   0   2   0   0   2   0   0   0   2   2   0   0   2   2   0   0   0   0   2   2   0   2   0   0   2   0   2   2   0   0   2   0   2   2   2   2   2   2   0   0   2   0   0   0   0   2   0   2   0   2   0   0   2   2   0   0   2   0   0   2   2   0   2   0   2   2   2   2   2   0   0   2   2   2   2   0   0   0   0   2   0   0   0   2   0   0   2   0   2   2   0   0   2   2   2   2   0   0   2   2   2   2   0   0   2   2   2   2   0   0   2   0   0   2   2   2   2   0   2   2   2   2   2   2   0   0   2   2   0   2   0   2   2   0   0   2   0   0   0   0   2   2   2   2   2   0   0   0   2   0   0   2   2   2   0   2   2   2   0   0   0   2   0   0   0   2   0   2
 MK-5-6                 0   2   0   0   0   2   0   0   2   0   0   2   0   0   0   2   0   2   0   2   0   0   2   0   2   2   0   0   0   2   0   0   0   2   0   0   0   0   0   0   2   2   0   0   2   2   0   0   0   0   0   2   0   2   0   0   2   0   2   2   0   0   2   0   2   2   2   2   2   2   0   0   2   0   0   0   0   0   0   2   0   2   0   0   2   2   0   0   2   0   0   2   2   2   2   0   2   2   2   2   2   0   0   2   2   2   2   0   0   0   0   2   0   0   0   2   0   0   0   0   2   2   0   0   2   2   2   0   0   0   2   0   2   2   0   0   2   2   2   2   0   0   2   0   0   2   2   2   2   0   2   2   0   2   2   2   0   0   2   2   0   2   0   2   2   0   2   2   0   0   0   2   2   2   2   2   2   0   0   0   2   0   0   2   2   2   0   2   2   2   2   2   0   2   0   0   0   2   0   2
 MK-5-7                 0   2   0   0   0   2   0   0   2   0   2   2   0   0   0   0   0   0   0   2   0   0   2   2   2   2   0   0   0   2   0   0   0   2   0   0   0   0   0   0   2   2   0   0   2   2   2   0   0   0   0   2   0   2   2   0   2   0   2   2   0   0   2   0   2   2   2   2   2   2   0   2   2   0   0   0   0   0   0   2   0   2   0   0   2   2   2   2   2   0   0   2   2   2   2   0   2   2   2   2   2   0   0   2   2   2   2   0   0   0   0   2   0   0   2   2   0   0   0   0   2   0   0   0   2   2   2   0   0   0   2   0   2   2   0   0   0   2   2   2   0   0   2   0   0   2   2   2   2   0   2   2   0   2   2   2   0   0   2   2   0   0   0   2   2   0   2   2   0   0   0   2   2   2   2   2   2   0   2   0   2   0   0   2   2   2   2   2   2   2   2   2   0   2   0   0   0   0   0   0
 MK-5-8                 0   2   0   0   0   2   0   0   2   0   2   2   0   0   0   0   0   0   0   2   0   0   2   2   2   2   0   0   0   2   0   0   0   0   0   0   0   0   0   0   2   2   0   0   0   2   2   0   0   0   0   2   0   2   2   0   2   2   2   2   0   0   2   0   2   2   2   2   2   2   0   2   2   0   0   0   0   0   0   2   0   0   0   0   2   2   2   2   0   0   0   2   0   2   2   0   2   2   2   2   2   0   0   2   2   0   2   0   0   0   2   2   2   0   0   2   0   0   0   2   0   0   0   0   2   2   2   0   2   0   2   0   2   2   0   2   0   2   2   2   0   0   2   0   0   2   2   2   2   0   2   2   0   2   2   0   0   0   2   2   0   0   0   2   2   0   2   2   0   0   2   2   2   2   2   2   2   0   2   0   2   0   0   2   2   0   2   2   2   2   0   2   0   2   0   0   0   0   2   0
 MK-5-9                 0   2   0   0   0   2   0   0   2   0   2   2   0   0   0   0   0   0   0   2   0   0   2   2   0   2   0   0   0   0   0   0   0   0   0   0   2   0   0   0   2   2   0   0   0   2   2   0   0   0   0   2   0   2   2   0   2   2   0   2   0   0   2   0   2   2   0   2   2   2   2   2   2   0   0   0   0   0   0   2   0   0   0   0   2   2   2   2   0   0   0   2   0   2   2   0   2   2   0   2   2   0   0   2   2   0   0   0   0   0   0   2   0   0   0   2   0   0   0   2   0   0   0   0   2   2   2   0   2   0   2   0   2   2   0   2   0   2   2   2   0   0   0   0   0   2   2   2   2   0   0   2   0   2   2   0   0   0   2   2   0   0   0   2   2   0   2   2   0   0   2   2   2   2   2   2   2   0   2   0   2   0   0   2   2   0   2   2   2   2   0   2   0   0   0   0   0   0   0   0
 MK-5-10                0   2   0   0   0   0   0   0   2   0   2   2   0   0   0   0   0   0   0   0   0   0   2   2   0   2   0   0   0   0   0   0   0   0   2   0   2   0   0   0   2   2   0   0   0   2   2   0   0   0   0   2   0   2   2   0   2   2   0   2   0   0   2   0   2   2   0   2   2   2   2   2   2   0   0   0   0   0   0   2   0   0   0   0   2   0   2   2   0   2   0   2   0   2   2   0   2   2   0   0   2   0   2   2   2   0   0   2   0   0   0   2   0   0   0   2   0   0   0   2   0   2   0   0   2   2   2   2   2   0   2   0   0   2   0   0   0   2   2   2   0   0   0   0   0   2   2   2   2   0   0   2   0   0   2   0   0   0   2   2   0   0   0   2   2   2   2   2   0   0   2   2   2   2   2   2   2   0   2   0   2   0   0   2   2   0   2   2   2   2   0   2   0   0   0   0   0   0   0   0
 MK-5-11                0   2   0   0   0   0   0   0   2   0   2   2   0   0   2   0   0   0   2   0   0   0   2   2   0   0   0   0   0   0   0   0   0   0   2   0   2   0   2   0   2   2   0   0   0   2   0   0   0   0   0   2   0   2   2   0   2   0   0   2   0   0   2   0   2   2   0   2   2   2   2   2   2   0   0   2   0   0   0   2   0   0   0   0   2   0   2   0   0   0   0   2   0   2   2   0   2   2   0   0   2   0   2   2   2   0   0   0   0   0   0   2   0   2   0   2   0   0   0   2   0   2   0   2   2   2   2   2   2   0   2   0   0   2   0   0   0   2   2   2   0   0   0   0   0   2   2   2   2   2   0   2   0   0   2   0   0   0   2   2   0   0   0   2   2   2   2   2   0   0   2   2   2   2   2   2   2   0   2   0   2   0   0   2   2   2   2   2   2   0   0   2   0   0   0   0   0   0   0   0
 MK-5-12                0   2   0   0   0   0   0   0   2   0   2   2   0   2   2   2   0   0   2   2   0   0   2   2   0   0   0   0   0   0   0   0   0   0   2   0   0   0   2   0   2   2   0   0   0   2   0   0   0   0   0   2   2   2   2   0   2   0   0   2   0   0   2   0   2   2   0   2   2   2   2   2   2   0   0   2   0   0   0   2   0   0   0   0   2   0   2   0   0   0   0   2   0   2   2   0   2   2   0   0   2   0   2   2   2   0   0   0   0   0   0   2   2   2   0   2   0   0   0   2   0   0   0   2   2   2   2   2   0   0   2   2   0   2   0   0   0   2   2   2   0   0   0   0   0   2   2   2   2   2   0   2   0   0   2   0   0   0   2   2   0   0   0   2   0   2   2   2   0   0   2   2   2   2   2   2   2   0   2   0   2   0   0   2   2   2   2   2   2   0   0   2   0   0   0   0   0   0   0   0
 MK-5-13                2   2   0   0   0   0   0   0   2   0   0   2   2   2   0   2   0   2   2   2   0   0   2   2   0   0   0   0   2   0   0   2   0   0   2   0   0   0   2   0   2   2   0   0   0   2   0   2   0   0   0   2   2   2   2   0   2   0   0   0   0   0   2   2   2   0   0   2   0   2   2   2   2   0   0   2   0   0   0   2   0   0   2   0   2   2   2   2   0   2   0   2   0   2   2   0   2   2   0   0   2   0   2   2   2   0   0   0   0   0   0   2   2   2   0   2   0   0   2   2   0   0   0   2   2   0   2   2   2   0   2   2   0   2   0   0   0   2   2   2   0   0   0   0   0   2   2   2   2   2   0   2   0   0   2   2   0   0   2   2   0   0   0   2   0   2   2   2   0   0   2   2   2   2   2   2   2   0   2   0   2   0   0   2   2   2   2   2   2   0   0   2   0   0   0   2   0   0   0   0
 MK-5-14                2   2   0   0   0   0   0   0   2   0   0   2   0   2   0   2   0   2   2   2   2   0   2   2   0   0   0   0   2   0   0   2   0   0   2   0   0   0   2   0   2   2   0   0   0   2   0   2   0   0   0   2   2   2   2   0   2   0   0   0   0   0   2   0   2   0   0   2   0   2   0   2   0   0   0   2   0   0   0   2   0   0   2   0   2   2   2   2   0   2   0   2   0   2   2   0   2   2   0   0   2   0   2   2   0   0   2   0   0   0   0   2   2   2   0   0   0   0   2   0   0   0   0   2   2   0   2   2   2   0   2   2   0   2   0   0   0   2   2   2   0   0   0   0   0   2   2   2   2   2   0   2   0   0   2   2   0   0   2   2   0   0   0   2   0   2   2   2   0   0   2   0   2   2   2   2   2   2   2   0   2   0   0   2   2   2   0   2   2   0   0   2   0   0   0   2   0   0   0   0
 MK-5-15                2   2   0   0   0   2   0   0   2   0   0   2   0   2   0   2   2   2   2   2   2   0   2   2   0   0   0   0   2   0   0   2   0   0   2   2   0   0   2   0   2   2   0   0   0   2   0   2   0   2   0   2   2   2   2   0   2   0   0   0   0   0   2   0   2   0   0   2   0   2   0   2   0   0   0   2   0   0   0   0   0   0   2   0   2   2   2   2   2   2   0   2   0   2   2   0   2   2   0   0   2   0   0   2   0   0   2   0   0   0   0   2   0   2   0   0   0   0   2   0   0   0   2   2   2   0   0   2   2   0   2   2   0   2   0   0   0   2   2   2   0   0   0   0   0   2   2   2   2   2   0   2   0   0   2   2   0   0   2   2   0   0   0   2   0   2   0   2   0   2   0   0   2   2   0   2   2   2   2   0   2   0   0   2   2   2   0   2   2   2   0   2   0   0   0   2   2   2   0   0
 MK-5-16                2   2   0   0   0   2   0   0   2   0   0   2   0   2   0   2   2   2   2   2   2   0   0   2   0   0   0   0   2   0   0   2   0   0   2   2   0   0   2   0   2   2   0   0   0   2   0   2   0   2   0   2   2   2   2   0   2   0   0   0   0   0   2   2   2   0   0   2   0   2   0   2   0   0   0   2   0   0   0   0   0   0   2   0   2   2   2   2   2   0   0   2   0   2   2   0   0   2   0   0   2   0   0   2   0   0   2   0   0   0   0   2   0   2   0   0   0   0   2   0   2   0   2   2   2   2   0   2   2   0   2   2   0   2   0   0   0   2   2   2   2   0   0   0   0   2   2   0   2   2   0   2   0   0   2   2   0   0   0   2   0   0   0   2   0   2   0   2   0   2   0   0   2   2   0   2   2   2   2   0   2   0   0   2   0   2   0   2   2   2   0   2   2   0   0   2   2   2   0   0
 MK-6-1                 0   2   2   2   2   2   0   0   2   2   0   0   0   2   2   0   2   0   0   0   0   2   2   2   2   2   2   2   0   0   2   2   2   2   0   2   2   2   2   0   0   2   0   0   0   2   2   2   0   2   0   0   2   0   2   2   2   0   2   2   2   0   2   0   0   2   2   2   2   0   2   0   0   0   2   0   0   2   2   2   0   2   0   2   0   2   2   0   0   0   2   2   2   0   0   0   2   0   2   2   0   2   2   2   0   0   2   2   0   2   2   2   2   0   0   0   2   2   0   0   2   0   2   0   2   2   2   0   0   2   2   0   0   0   2   0   0   0   0   0   2   2   0   0   2   0   2   0   2   0   2   0   0   0   2   0   0   2   2   2   0   0   2   0   2   2   0   2   0   0   2   2   2   0   0   2   2   0   2   0   2   2   2   0   2   0   0   0   0   0   2   0   0   2   0   0   2   0   2   0
 MK-6-2                 0   2   2   2   2   2   0   0   2   2   0   2   0   2   2   0   2   0   0   0   2   2   2   2   2   2   2   2   0   0   2   2   2   2   0   2   2   2   2   0   0   2   0   0   0   2   2   2   0   2   2   0   2   0   2   2   2   0   2   2   2   0   2   0   0   2   0   2   2   0   2   0   0   0   2   0   0   2   2   2   0   2   0   2   0   2   2   0   0   0   0   2   2   0   0   0   2   0   2   2   2   0   2   2   0   0   2   2   0   2   2   2   2   0   0   2   2   0   0   0   2   0   2   0   2   2   2   0   0   2   2   0   0   0   2   0   0   0   0   0   2   0   0   0   2   0   2   0   2   0   2   2   0   0   2   0   0   0   2   2   0   0   2   0   2   2   2   2   0   0   2   2   2   0   0   2   2   0   2   0   2   2   2   0   2   0   0   0   0   0   2   0   0   2   0   0   0   0   2   0
 MK-6-3                 0   2   2   2   2   2   0   0   2   0   0   2   0   2   2   0   2   0   0   0   2   2   2   2   2   2   2   2   0   0   2   2   0   2   0   2   2   2   2   0   0   2   0   0   0   2   2   2   0   2   2   2   2   0   2   2   2   0   2   2   2   0   2   0   0   2   0   2   2   0   2   0   0   0   2   2   0   2   2   2   0   2   0   2   0   2   2   0   0   2   0   2   2   0   0   0   2   0   2   2   2   0   2   2   0   0   2   2   0   2   2   2   2   2   0   2   2   0   2   0   0   2   2   0   2   2   2   0   0   2   2   0   2   2   2   0   0   0   2   0   2   0   0   0   2   0   2   0   2   2   2   2   0   0   2   0   2   0   2   2   2   2   2   0   0   2   2   0   0   0   2   2   2   0   0   2   2   0   2   2   2   2   2   0   2   0   0   2   2   0   2   0   0   2   0   0   0   0   2   0
 MK-6-4                 0   2   2   2   2   2   0   0   2   0   0   2   0   2   2   0   2   0   0   0   0   2   2   2   2   2   2   0   0   2   2   2   2   2   0   2   2   2   2   0   0   2   0   0   0   2   2   2   0   2   2   2   2   0   2   2   2   0   0   2   2   2   2   0   2   2   0   2   2   0   2   2   0   2   2   2   0   2   2   2   0   2   0   0   0   2   2   0   2   2   0   0   2   0   0   0   2   0   2   2   2   0   2   2   2   0   2   2   0   2   2   2   2   2   0   2   2   0   2   0   0   2   2   0   2   0   2   0   0   0   2   0   0   2   2   0   0   0   2   0   2   0   0   0   2   0   2   0   2   2   2   2   0   0   2   2   2   0   2   2   2   2   2   0   0   2   2   0   0   2   2   2   2   2   0   2   0   0   2   2   0   2   2   0   2   0   0   2   2   0   2   0   0   2   0   2   0   0   2   2
 MK-6-5                 2   2   2   2   2   2   0   0   2   0   0   2   0   2   2   0   2   0   0   0   0   0   2   2   2   2   2   0   0   2   2   2   2   2   0   2   2   2   2   0   0   2   0   0   0   2   0   2   0   2   2   2   2   2   0   2   2   0   0   2   0   2   0   0   2   2   0   2   2   0   2   2   0   2   2   2   0   2   0   2   0   2   0   0   0   2   0   0   2   2   0   0   2   0   0   0   2   0   2   2   2   0   2   2   2   0   2   2   0   2   2   2   2   2   0   2   2   0   2   0   0   2   2   0   0   2   2   0   0   0   2   0   0   2   2   0   0   0   2   0   2   0   0   0   0   2   2   0   2   2   2   2   0   0   2   2   2   0   2   2   2   2   2   0   0   2   2   0   0   2   2   2   2   2   0   2   0   2   2   2   2   2   2   0   0   0   0   2   2   0   2   0   0   2   0   2   2   0   2   2
 MK-6-6                 2   2   2   0   2   2   0   0   2   0   0   2   0   2   2   0   2   0   2   0   2   0   2   2   2   2   0   0   0   2   2   0   2   2   0   2   2   2   2   2   0   2   2   0   0   2   2   2   0   2   2   2   2   2   0   2   2   0   0   0   0   2   0   0   2   2   0   2   2   0   2   2   0   2   2   0   0   0   2   2   0   2   0   0   0   2   0   0   2   2   0   0   0   0   0   0   2   2   2   2   2   0   2   2   2   0   2   2   0   2   0   2   2   0   2   2   2   0   2   0   0   0   2   0   0   2   2   0   2   0   2   0   0   2   0   0   0   0   2   0   2   0   0   0   0   2   2   0   0   2   2   2   0   0   2   2   2   0   2   2   2   0   2   0   0   2   2   0   0   2   2   2   0   2   0   2   0   2   2   2   2   2   2   0   0   2   2   0   0   0   2   0   0   2   0   2   2   0   2   2
 MK-6-7                 2   2   2   2   2   0   0   0   2   0   0   2   0   2   2   0   2   0   2   0   2   0   2   2   2   2   0   0   0   2   2   0   2   2   0   2   2   2   2   2   0   2   2   0   0   2   2   2   0   2   0   2   0   2   0   2   2   0   0   0   0   2   2   0   2   2   0   2   2   0   2   2   0   2   2   0   0   0   2   2   2   2   0   0   0   2   0   0   2   2   0   0   0   0   0   0   2   0   2   0   0   0   2   2   2   0   2   2   0   2   0   2   2   0   2   2   2   0   2   0   0   2   2   0   0   0   2   0   2   0   2   0   0   2   0   0   0   0   2   0   2   2   0   0   0   2   2   0   0   2   2   2   0   0   2   2   2   0   0   2   2   0   2   0   0   2   2   0   0   2   2   2   0   0   0   2   0   2   2   2   2   2   2   0   0   2   2   0   0   0   2   0   0   0   0   2   2   0   2   0
 MK-6-8                 2   2   2   2   2   0   0   0   2   0   0   0   0   2   2   0   2   0   2   0   2   0   2   2   2   2   0   0   0   2   2   0   2   2   0   2   2   2   2   2   0   0   2   0   0   2   2   2   0   2   0   2   0   2   0   2   2   2   2   0   0   2   2   2   2   2   0   2   2   0   2   2   2   2   2   0   2   2   2   2   2   2   0   0   2   2   0   0   2   2   0   0   0   0   2   0   2   0   2   0   0   0   2   2   2   0   2   2   0   2   0   2   2   0   2   2   2   0   0   0   0   2   2   0   0   0   2   0   2   0   2   0   0   2   0   2   0   0   2   0   2   2   0   0   0   2   2   0   0   2   2   2   2   0   2   2   2   0   0   2   2   0   2   0   2   2   2   2   2   2   2   2   0   0   0   2   0   2   2   2   2   2   2   0   0   2   2   2   0   0   0   0   0   0   0   2   2   0   2   0
 MK-6-9                 2   2   2   2   2   0   0   0   2   0   0   0   0   2   2   0   2   0   2   0   0   0   2   2   2   2   0   0   0   2   2   2   0   2   0   2   2   2   2   2   0   2   2   0   0   2   2   2   0   2   0   2   0   2   0   2   2   2   2   0   0   2   2   2   2   2   0   0   2   0   0   2   2   2   2   2   2   2   2   2   2   2   0   0   2   2   0   0   2   2   0   0   0   0   2   0   2   0   2   0   0   2   2   2   2   0   2   2   0   2   0   2   2   0   2   2   2   0   0   0   0   0   2   0   0   0   2   0   2   0   0   0   0   2   0   0   0   0   2   0   2   0   0   0   0   2   2   0   0   2   2   2   2   2   2   2   2   0   2   2   2   0   2   0   2   2   2   2   2   2   2   2   0   0   0   2   0   2   2   0   2   2   2   0   0   2   2   2   0   0   0   2   0   0   0   2   2   0   2   0
 MK-6-10                2   2   2   0   2   0   2   0   2   0   0   0   0   2   2   0   2   0   2   0   0   0   2   2   2   2   0   0   0   2   2   2   0   2   0   2   2   2   2   2   2   2   2   0   0   2   2   2   0   2   0   2   0   2   0   0   2   2   2   0   0   2   2   2   2   2   0   2   2   0   0   2   2   2   2   2   2   2   2   2   2   2   0   0   2   2   0   2   2   2   0   0   0   2   2   2   2   2   2   0   0   2   2   2   2   0   2   2   0   2   0   2   2   0   2   2   2   0   0   0   0   0   0   2   0   0   2   0   2   0   0   0   0   2   0   0   0   0   2   0   2   0   2   0   0   2   2   0   0   2   2   2   2   0   2   2   2   0   2   2   2   0   2   0   2   2   2   2   2   2   0   2   2   0   0   2   0   2   2   2   2   2   2   0   0   2   2   2   2   0   0   2   0   0   0   2   2   0   2   0
 MK-6-11                2   2   2   0   2   0   2   0   2   0   2   0   0   2   2   2   2   0   2   0   0   0   2   2   2   2   0   0   0   2   2   2   0   2   0   2   2   2   2   2   2   2   2   0   0   2   2   2   0   2   0   2   0   2   0   0   2   2   2   0   2   2   2   2   2   2   0   0   2   0   0   2   2   2   2   2   2   2   2   2   2   2   0   0   2   2   0   2   2   2   0   0   0   2   2   2   2   2   2   0   0   2   2   2   2   0   2   2   0   2   0   2   0   0   2   2   2   0   2   0   0   0   0   2   0   0   0   0   2   0   0   0   0   2   0   0   0   0   2   2   2   0   2   0   0   2   2   0   0   2   2   2   2   0   2   2   2   0   2   2   2   0   0   0   2   2   2   2   2   2   2   2   2   0   0   2   0   2   0   2   0   2   2   0   0   2   2   2   2   0   0   2   0   0   0   2   2   0   2   0
 MK-6-12                2   2   0   0   2   2   2   0   2   0   2   0   2   2   0   0   2   2   2   0   0   0   2   2   0   2   2   0   0   2   2   2   0   2   2   2   2   2   2   2   2   2   2   0   0   2   2   2   0   2   0   2   0   2   0   0   2   2   2   0   2   2   2   0   2   2   2   0   2   0   0   2   2   2   2   2   2   2   2   2   0   2   0   0   2   2   0   2   2   2   0   0   0   2   2   2   2   2   2   0   0   2   2   2   2   0   2   2   0   0   0   2   0   0   2   2   2   0   2   0   0   0   0   2   0   0   0   0   2   0   0   0   0   0   2   0   0   0   2   2   2   0   2   0   2   2   2   0   0   2   2   2   2   0   2   0   2   0   2   2   2   0   2   0   2   2   2   2   2   2   2   2   2   0   0   2   0   2   0   2   0   2   2   0   0   2   2   2   0   0   2   0   0   2   0   2   2   0   2   0
 MK-6-13                2   2   0   0   2   2   2   0   2   0   2   0   2   2   2   0   0   0   2   0   0   0   2   2   0   2   2   0   0   2   2   2   0   2   2   2   2   2   0   2   2   2   2   0   0   2   0   2   0   2   0   2   2   2   0   0   2   2   2   0   2   2   2   0   2   0   2   0   2   2   0   2   2   2   2   2   0   2   2   2   0   2   0   0   2   2   0   2   2   2   0   0   2   2   2   2   2   2   2   0   2   2   2   0   2   0   2   2   0   2   0   2   0   0   2   2   0   0   2   0   0   0   0   2   0   0   0   0   2   0   0   0   0   0   2   0   0   0   2   2   2   0   2   0   0   2   2   0   0   2   2   2   2   0   2   0   2   0   0   2   2   0   2   0   2   2   2   2   2   2   0   2   2   0   0   2   0   2   0   2   0   2   2   0   0   2   2   2   0   0   2   0   0   2   0   2   2   0   0   0
 MK-6-14                2   2   2   0   2   2   2   0   2   0   2   0   0   2   2   0   0   0   0   0   0   0   2   2   0   2   2   0   0   2   2   0   0   2   2   2   2   2   0   2   2   2   2   0   0   2   0   2   0   2   0   2   2   2   0   0   2   2   2   0   2   2   2   0   2   2   0   0   2   0   0   2   2   2   2   2   0   2   2   2   0   0   0   0   2   2   0   2   2   2   0   0   2   2   2   2   2   2   2   0   2   2   2   2   2   0   0   2   0   2   0   2   0   0   2   2   0   0   2   0   0   0   0   2   0   0   0   0   2   0   0   0   0   2   2   0   0   0   2   2   0   0   2   0   0   2   2   0   0   2   0   2   2   0   2   0   2   0   0   2   2   0   2   0   2   2   2   2   2   2   0   2   2   0   0   2   0   2   0   2   0   2   2   0   0   0   2   2   0   0   2   0   0   2   0   2   2   0   0   0
 MK-6-15                2   2   2   0   2   2   2   0   2   0   0   0   0   2   2   0   0   0   0   0   0   0   2   0   0   2   2   0   0   2   2   0   0   2   2   2   0   2   2   2   0   2   2   0   0   2   0   2   0   2   0   2   0   2   0   0   0   2   2   0   2   2   2   0   2   2   0   0   2   0   0   2   2   2   2   2   0   2   2   2   0   0   0   0   2   2   0   2   2   2   0   0   2   2   2   2   2   2   2   2   2   2   2   2   2   0   0   2   0   2   0   2   0   0   2   2   0   0   2   0   0   2   0   2   0   0   0   0   2   2   2   0   0   2   0   2   0   0   2   2   0   0   2   2   0   2   2   0   0   2   0   2   2   0   2   0   2   0   0   2   2   0   2   0   2   2   2   2   2   2   2   0   2   2   0   2   0   2   0   2   0   2   2   0   0   0   2   2   0   0   2   0   0   2   0   2   2   0   0   0
 MK-6-16                2   2   2   0   2   2   2   0   0   0   0   0   0   2   2   0   0   0   0   0   0   0   0   0   0   2   2   0   0   2   2   0   0   2   2   2   0   2   2   2   0   2   2   0   0   2   0   2   0   2   0   2   0   0   0   0   0   2   0   0   2   2   2   0   2   2   0   0   2   0   0   2   2   0   2   2   0   2   2   2   0   0   0   0   2   2   0   2   2   2   0   0   0   2   2   2   2   2   2   0   2   0   2   2   2   0   0   2   0   2   0   2   0   0   2   2   0   0   2   2   0   2   0   2   0   0   0   0   2   0   2   0   0   2   0   2   0   0   2   2   0   0   2   0   0   2   0   0   2   2   0   2   2   0   2   0   2   0   0   2   0   0   2   0   2   0   2   2   2   2   2   0   2   2   0   2   0   2   0   2   0   2   2   0   0   0   2   2   0   0   2   0   0   2   0   2   2   0   0   0
 
!****************************************** Phenotypic Data **********************************************************
!-100.0 is resevred for missing phenotype
SimulatedTrait1        14.8007   14.5341   13.4191   14.4257   15.6116   16.4116   16.2430   16.2569   13.6321   15.9678   15.5840   14.4817   13.4319   15.9675   14.6997   16.0850   14.2479   16.4794   13.9792   14.1505   14.3551   15.4580   14.2272   13.9480   14.4764   14.3019   15.5132   13.6949   13.4051   14.1085   14.1426   15.9008   15.8676   14.4474   16.4711   16.2302   16.0621   16.5031   13.8373   16.2554   16.0251   15.0378   16.0010   15.5324   15.0396   16.3987   13.5792   14.2295   14.2282   15.1723   14.2480   16.1388   14.7746   16.6457   16.1011   13.8799   15.6697   15.5608   14.3776   15.6366   15.8164   15.1604   13.5710   13.8577   15.6884   13.7322   15.4869   15.9357   15.6091   16.4841   13.6672   16.0739   14.1834   16.6406   14.2765   15.0459   14.2326   15.8354   13.9408   13.6604   14.6483   14.3908   15.3889   14.9175   13.2712   13.9429   15.5385   14.6671   14.7698   13.2716   15.1128   15.1181   15.0589   14.4285   15.6683   14.7337   13.4249   13.7602   13.7397   15.4072   14.5940   16.0160   14.6087   16.1645   13.9551   15.7101   15.3102   15.9313   14.3202   14.7299   14.2233   14.5112   15.4321   13.6488   13.3449   16.1398   14.9001   14.8755   16.3228   15.9586   13.5342   16.0706   14.2879   13.4529   16.2164   15.4309   14.8193   14.6604   14.4741   15.4122   15.5652   14.7468   15.4190   13.2330   15.9293   15.0935   15.6792   14.3864   16.3092   15.3659   15.5019   15.0427   13.6909   15.4099   14.2073   14.2771   13.6619   15.2094   14.8956   13.7240   14.0566   15.7427   16.0318   16.1482   16.2345   14.8599   14.1182   14.1011   16.4996   16.4232   15.6418   15.6174   14.3578   14.6982   16.3084   14.7109   13.7736   16.4810   14.4751   15.5986   14.0346   13.9982   16.1426   14.7455   14.1381   14.7628   15.4305   14.6246   14.2299   15.6932   14.6415   13.9208   15.4470   15.2741   13.8423   15.6293   14.1908   14.0005   14.4922   13.5465   15.7268   14.2789   13.5552   13.9936   13.8545   13.8087   15.9534   13.9042   15.3373   13.7260
SimulatedTrait2         9.6161   10.4243   10.2565   10.4783    9.6024    9.7457    9.5472    9.8826   10.1715    9.4007    9.6729   10.0466   10.8412    9.7001   10.9603    9.6796   10.9341    9.4044   10.1564   10.1349   10.7672    9.4915   10.4101    9.9575   10.7393   10.8660   10.0364   10.4630   10.5082   10.2722   10.0062    9.6400    9.7610   10.3616    9.8207    9.6510    9.8506    9.6798   10.7384    9.9929    9.3826    9.4194    9.8804    9.5256   10.5126    9.5617   10.5232   10.8564   10.0696    9.4568   10.3219    9.3590   10.4526    9.2692    9.4891   10.5906    9.3820    8.9512   10.5185    9.2415    9.4555   10.3170   10.0995   10.4191    9.8690   10.3557    9.7435    9.4828    9.5944    9.5618   10.3723    9.6517   10.5112    9.6277   10.3086    9.3210   10.4858    9.3316   10.2467   10.4476   10.2900   10.5740    9.3928   10.7181   10.1484   10.6657    9.5783   10.7969   10.3525   10.2684   10.7858   10.3307    8.9526   10.7405    9.1117    9.9492   10.6384   10.3499   10.6420    9.4712    9.3652    9.5325    9.4334    9.3145   10.5180    9.8907   10.5947    9.5715   10.3435   10.7809   10.9463   10.1096    9.3364   10.2440   10.3782    9.3485   10.6091   10.4773    9.2048    9.8388    9.8822    9.7592   11.0221   10.5409    9.3945   10.4309    9.3666   10.8818   10.4337    9.6673    9.4434   10.7838    9.6375   10.4972    9.1945   10.0322    9.4576   10.6743    9.4865    9.4781   10.4801    9.1982   10.1803    9.6694   10.9027   10.5327   10.6754   10.5607   10.4303   10.4460   10.6413    9.0077    9.7677    9.5004    9.5809   10.2403    9.5381   10.9382    9.6278    9.4008    9.6012    9.3463   11.1810    9.3094    9.7672   10.3155   10.7274    9.3616   10.4389   10.0464   10.2729   10.7196    9.4936    9.4642   10.6286   10.5351    9.5233   10.4052    9.1441    9.7603   10.6305   10.7570    9.4887   10.7222   10.7946    9.1763   10.9211   10.3414   10.4851   10.5054    9.4652   10.6665   10.0755   10.4168   10.3141   10.8017    9.6650   10.6039    9.6843   10.5150
 
