# Supplementary material for: Inclusive Composite Interval Mapping of QTL by Environment Interactions in Biparental Populations
Source: PLoS One. 2015 Jul 10;10(7):e0132414. doi: 10.1371/journal.pone.0132414 (PMC4498613; doi:10.1371/journal.pone.0132414)
Supplement: S6 File — (ZIP) [file pone.0132414.s006.zip › H=0.8/L1/run_00040.met]

!**********************Note: lines staring with "!" are remarks and will be ignored in the program********************
!*********************************General Information**********************************
!Assuming F1 = P1 x P2, populations available in QTL IciMapping are: 
!  1, P1BC1F1 = P1 x F1, the first backcrossing where P1 is used as the recurrent parent;
!  2, P2BC1F1 = P2 x F1, the first backcrossing where P2 is used as the recurrent parent;
!  3, F1DH, F1-derived doubled haploids; 
!  4, RIL or F1RIL, recombination inbred lines through the repeated selfing of F1;
!  5, P1BC1RIL, recombination inbred lines through the repeated selfing of P1BC1F1;
!  6, P2BC1RIL, recombination inbred lines through the repeated selfing of P2BC1F1;
!  7, F2, the selfing generation of F1;
!  8, F3, the selfing generation of F2;
!  9, P1BC2F1, the second backcrossing where P1 is used as the recurrent parent; 
! 10, P2BC2F1, the second backcrossing where P2 is used as the recurrent parent;
! 11, P1BC2RIL, recombination inred lines through the repeated selfing of P1BC2F1; 
! 12, P2BC2RIL, recombination inred lines through the repeated selfing of P2BC2F1; 
! 13, P1BC1F2, the selfing generation of P1BC1F1; 
! 14, P2BC1F2, the selfing generation of P2BC1F1; 
! 15, P1BC2F2, the selfing generation of P1BC2F1; 
! 16, P2BC2F2, the selfing generation of P2BC2F1; 
! 17, P1BC1DH, P1BC1F1-derived doubled haploids; 
! 18, P2BC1DH, P2BC1F1-derived doubled haploids; 
! 19, P1BC2DH, P1BC2F1-derived doubled haploids; 
! 20, P2BC2DH, P2BC2F1-derived doubled haploids; 
   3      !Mapping Population (see remarks above)
   2      !Mapping Function (1 for Kosambi; 2 for Haldane; 3 for Morgan)
   2      !Marker Space Type (1 for intervals; 2 for positions)
   1      !Marker Space Unit(1 for centiMorgans; 2 for Morgan)
   6      !Number of Chromosomes (or Linkage Groups)
 200      !Size of the mapping population
   2      !Number of environments
 
!***************************************** Chromosomes and Linkage Maps **********************************************
!Chromosome                 NumMarkers
-CH1                        16
-CH2                        16
-CH3                        16
-CH4                        16
-CH5                        16
-CH6                        16
!Linkage map (Marker name followed by position or the interval length)
 MK-1-1                1     0.000
 MK-1-2                1    10.000
 MK-1-3                1    20.000
 MK-1-4                1    30.000
 MK-1-5                1    40.000
 MK-1-6                1    50.000
 MK-1-7                1    60.000
 MK-1-8                1    70.000
 MK-1-9                1    80.000
 MK-1-10               1    90.000
 MK-1-11               1   100.000
 MK-1-12               1   110.000
 MK-1-13               1   120.000
 MK-1-14               1   130.000
 MK-1-15               1   140.000
 MK-1-16               1   150.000
 MK-2-1                2     0.000
 MK-2-2                2    10.000
 MK-2-3                2    20.000
 MK-2-4                2    30.000
 MK-2-5                2    40.000
 MK-2-6                2    50.000
 MK-2-7                2    60.000
 MK-2-8                2    70.000
 MK-2-9                2    80.000
 MK-2-10               2    90.000
 MK-2-11               2   100.000
 MK-2-12               2   110.000
 MK-2-13               2   120.000
 MK-2-14               2   130.000
 MK-2-15               2   140.000
 MK-2-16               2   150.000
 MK-3-1                3     0.000
 MK-3-2                3    10.000
 MK-3-3                3    20.000
 MK-3-4                3    30.000
 MK-3-5                3    40.000
 MK-3-6                3    50.000
 MK-3-7                3    60.000
 MK-3-8                3    70.000
 MK-3-9                3    80.000
 MK-3-10               3    90.000
 MK-3-11               3   100.000
 MK-3-12               3   110.000
 MK-3-13               3   120.000
 MK-3-14               3   130.000
 MK-3-15               3   140.000
 MK-3-16               3   150.000
 MK-4-1                4     0.000
 MK-4-2                4    10.000
 MK-4-3                4    20.000
 MK-4-4                4    30.000
 MK-4-5                4    40.000
 MK-4-6                4    50.000
 MK-4-7                4    60.000
 MK-4-8                4    70.000
 MK-4-9                4    80.000
 MK-4-10               4    90.000
 MK-4-11               4   100.000
 MK-4-12               4   110.000
 MK-4-13               4   120.000
 MK-4-14               4   130.000
 MK-4-15               4   140.000
 MK-4-16               4   150.000
 MK-5-1                5     0.000
 MK-5-2                5    10.000
 MK-5-3                5    20.000
 MK-5-4                5    30.000
 MK-5-5                5    40.000
 MK-5-6                5    50.000
 MK-5-7                5    60.000
 MK-5-8                5    70.000
 MK-5-9                5    80.000
 MK-5-10               5    90.000
 MK-5-11               5   100.000
 MK-5-12               5   110.000
 MK-5-13               5   120.000
 MK-5-14               5   130.000
 MK-5-15               5   140.000
 MK-5-16               5   150.000
 MK-6-1                6     0.000
 MK-6-2                6    10.000
 MK-6-3                6    20.000
 MK-6-4                6    30.000
 MK-6-5                6    40.000
 MK-6-6                6    50.000
 MK-6-7                6    60.000
 MK-6-8                6    70.000
 MK-6-9                6    80.000
 MK-6-10               6    90.000
 MK-6-11               6   100.000
 MK-6-12               6   110.000
 MK-6-13               6   120.000
 MK-6-14               6   130.000
 MK-6-15               6   140.000
 MK-6-16               6   150.000
!*********************************** Marker Types ********************************************************************
!Co-dominant marker: When heterozygote F1 is present, P1 is coded as 2, F1 is coded as 1, and P2 is coded as 0; Otherwise, P1 is coded as 2, and P2 is coded as 0. 
!Dominant marker: When heterozygote F1 is present, P1 and F1 are coded as 12, and P2 is coded as 0; Otherwise, P1 is coded as 2, and P2 is coded as 0.  
!Recessive markers: When heterozygote F1 is present, P1 is coded as 2, and F1 and P2 are coded as 10; Otherwise, P1 is coded as 2, and P2 is coded as 0. 
!Missing marker is coded as -1. 
 MK-1-1                 2   0   2   0   0   0   0   0   2   0   0   0   2   0   2   0   2   2   0   2   2   2   0   2   2   0   2   0   0   0   0   0   0   0   0   0   0   2   2   2   2   0   0   2   2   0   0   2   0   2   2   0   2   2   0   2   0   0   2   0   0   0   2   0   0   2   2   0   0   0   0   2   2   2   0   2   2   0   2   2   2   2   2   0   2   2   0   2   0   0   2   0   2   0   0   2   0   0   2   2   2   2   0   0   2   2   0   0   0   2   2   0   0   2   2   2   0   0   2   0   2   2   2   0   2   2   2   2   2   0   0   0   0   2   2   0   0   0   0   2   2   0   0   2   2   0   0   0   2   2   2   2   0   0   2   2   0   0   0   2   0   0   0   0   0   2   2   0   2   0   2   0   0   0   0   2   0   2   2   0   0   0   2   0   2   2   2   2   0   2   2   0   2   0   0   2   2   2   2   0
 MK-1-2                 2   0   2   0   0   0   0   0   0   0   0   0   2   0   0   0   2   2   0   2   2   2   0   2   2   0   2   0   2   0   0   0   0   0   2   0   0   2   2   2   2   0   0   2   2   0   0   2   0   2   2   0   2   2   2   2   0   0   2   0   0   0   2   0   0   2   2   0   2   0   2   2   2   2   0   2   2   0   2   2   2   2   2   0   2   2   0   2   0   0   0   0   2   2   0   2   0   0   2   2   2   2   0   0   2   2   2   0   2   2   2   0   0   2   2   2   0   0   2   0   2   2   2   2   2   2   2   2   2   0   0   0   0   2   2   0   0   0   0   2   2   0   0   0   0   0   0   0   0   2   2   2   0   0   2   0   0   0   0   2   0   2   0   0   0   2   2   0   2   0   2   0   0   0   0   2   0   2   2   0   0   0   2   0   0   2   2   2   0   2   0   0   2   0   0   2   2   2   2   0
 MK-1-3                 2   0   2   0   0   0   0   0   0   0   0   0   2   0   0   0   2   2   0   2   0   2   0   2   2   2   2   0   0   0   0   0   0   0   2   0   0   2   2   2   2   0   0   0   2   0   0   2   0   2   2   0   2   2   2   2   2   0   0   0   0   0   0   0   0   2   2   0   0   0   2   2   2   2   0   2   2   2   2   2   2   2   2   0   2   2   0   2   2   0   0   0   2   2   2   2   0   0   2   2   2   2   0   0   2   0   2   0   2   0   2   0   2   2   2   2   0   0   2   0   2   2   2   2   2   2   2   2   2   0   0   2   0   0   2   0   0   0   0   2   2   0   2   0   0   0   0   0   0   2   2   2   0   0   2   0   0   0   0   2   0   2   0   0   0   0   2   0   2   0   2   0   0   2   0   2   0   2   0   0   0   2   2   0   0   2   2   2   0   2   0   0   0   0   0   0   2   2   2   0
 MK-1-4                 2   0   2   0   0   0   0   0   0   0   0   0   2   0   0   0   2   2   0   2   0   2   0   2   2   2   2   0   0   2   0   0   0   0   2   0   0   2   2   2   2   0   0   0   2   0   0   2   0   2   2   0   2   2   2   2   2   0   2   2   0   0   0   0   0   2   2   0   0   0   2   2   2   2   0   2   2   2   2   2   2   2   2   0   2   2   0   2   2   0   0   0   2   2   2   2   0   0   2   2   2   2   0   0   2   0   2   0   0   0   2   0   2   0   2   0   0   0   2   0   2   2   0   2   2   0   2   2   2   0   0   2   0   0   2   0   0   0   0   2   2   0   2   0   0   0   0   0   0   2   2   2   0   0   2   0   0   2   2   2   0   2   0   0   0   0   0   0   2   0   0   0   0   2   0   2   0   2   0   0   0   2   2   0   0   2   2   2   0   2   0   0   0   0   2   0   2   0   2   0
 MK-1-5                 2   0   2   0   0   0   0   0   0   0   0   0   2   0   0   0   2   2   0   2   0   2   0   2   2   0   2   0   0   2   0   0   0   0   2   0   0   2   2   0   0   0   2   0   2   0   0   2   0   2   2   0   0   2   2   2   2   0   2   2   0   0   0   0   0   2   2   0   0   0   2   2   2   2   0   2   2   2   0   2   2   2   0   0   2   2   0   2   2   0   0   0   2   2   2   0   2   0   2   2   2   2   0   0   2   0   2   0   0   0   2   0   2   0   2   0   0   0   2   0   2   2   0   2   2   0   2   2   2   0   0   2   0   0   0   0   0   0   0   2   2   0   2   0   0   0   0   0   0   2   2   2   0   0   0   0   0   0   2   2   0   2   0   0   0   2   0   0   2   0   2   0   0   2   0   2   0   2   0   0   0   2   2   0   2   2   2   2   2   2   0   0   0   0   2   2   2   0   2   0
 MK-1-6                 2   0   2   0   2   0   0   0   2   0   2   0   2   0   0   0   2   2   0   2   0   2   0   2   2   0   2   0   0   0   0   0   0   0   2   0   0   2   2   0   0   0   2   0   2   0   2   2   2   2   2   0   0   2   2   2   2   0   2   2   0   0   0   0   0   0   2   0   0   0   2   2   2   2   0   2   2   2   0   0   2   0   0   0   2   2   0   2   2   0   0   0   2   0   2   0   2   0   2   2   2   2   0   0   2   0   2   0   0   0   2   0   2   0   2   0   0   0   2   0   2   2   0   2   2   0   2   2   2   0   0   2   0   0   2   0   0   0   0   2   2   2   2   0   0   0   2   0   0   2   2   2   2   0   0   0   0   2   2   2   0   0   0   0   2   2   0   0   2   0   2   0   0   2   0   2   0   2   0   0   0   2   2   0   2   2   2   2   2   2   0   0   0   0   2   2   2   0   2   0
 MK-1-7                 0   0   2   0   2   0   0   2   2   0   2   0   0   0   0   0   0   2   0   2   0   2   0   2   2   0   2   0   0   0   2   0   2   0   2   0   0   2   2   0   0   0   2   0   2   0   2   2   2   2   2   0   0   2   2   2   2   0   2   2   0   0   2   0   0   0   2   0   0   0   2   2   2   2   0   2   2   2   0   0   0   2   0   0   2   2   0   2   2   0   0   0   2   0   0   0   2   0   2   2   2   0   0   0   2   0   2   0   0   0   2   0   2   0   2   0   2   0   2   0   2   2   0   2   2   0   2   2   0   0   0   2   0   0   2   0   0   0   0   2   2   2   2   0   0   0   0   0   0   2   2   2   2   0   0   0   0   0   2   0   0   0   0   0   2   2   0   0   2   0   2   0   0   2   0   2   0   2   0   0   0   0   2   0   2   2   2   2   2   2   0   0   0   0   0   2   2   0   2   0
 MK-1-8                 0   0   2   0   2   0   0   2   2   0   2   0   0   0   0   0   0   2   0   2   0   2   0   0   2   0   2   0   0   0   2   0   2   0   2   0   0   2   2   0   2   0   2   0   2   2   2   2   0   2   2   0   0   2   2   0   2   0   2   2   0   0   0   0   0   0   2   0   0   0   2   2   0   2   0   2   2   2   2   0   0   2   0   0   2   2   2   2   2   0   2   0   2   0   0   0   2   0   2   2   2   0   0   2   2   0   2   0   2   0   0   0   2   0   2   0   2   0   2   0   2   2   0   2   2   0   2   2   0   0   0   2   0   0   2   0   0   0   0   2   2   2   2   2   2   0   0   0   0   2   2   2   2   0   0   2   0   0   2   0   0   0   0   0   2   2   0   0   2   0   2   0   0   2   0   2   2   2   0   0   0   0   2   0   2   0   2   0   2   2   0   0   0   0   0   2   2   0   2   0
 MK-1-9                 0   0   2   0   2   0   0   2   2   0   2   0   0   0   0   0   0   2   0   2   2   0   0   0   2   2   2   0   0   0   2   0   0   0   2   0   0   2   2   0   2   0   0   0   2   2   2   2   0   2   2   0   0   2   2   0   2   0   2   2   0   0   0   0   0   0   2   0   0   0   2   2   0   2   0   2   2   2   0   0   2   2   0   0   2   2   2   2   2   0   0   0   2   0   0   0   2   0   2   2   2   0   0   2   2   0   2   0   2   2   2   0   2   0   2   0   2   2   2   0   2   2   0   2   2   2   2   2   2   0   0   2   0   0   2   0   0   0   0   2   2   2   2   2   2   0   0   0   0   2   2   2   2   0   0   2   0   0   2   0   0   0   2   0   2   2   0   0   2   0   2   2   0   0   0   2   2   2   0   0   0   0   2   0   2   0   2   0   2   2   2   0   0   0   0   2   2   0   2   0
 MK-1-10                0   0   2   0   2   0   0   2   2   0   2   0   0   0   0   0   0   0   0   2   2   0   2   0   0   2   2   0   0   0   2   0   0   0   2   0   0   2   2   0   2   2   0   0   2   2   2   2   0   2   0   0   2   2   2   0   0   0   2   2   0   0   0   0   0   2   2   0   0   0   2   2   0   2   0   2   2   2   0   0   2   2   0   0   2   0   2   2   2   0   0   0   2   0   0   0   2   0   0   2   2   0   0   2   2   0   2   2   2   2   2   0   0   2   2   0   2   2   2   0   2   2   0   2   2   2   2   2   2   0   0   0   0   0   2   0   0   0   0   2   2   2   2   2   2   0   0   0   0   2   2   2   2   0   0   2   0   0   2   0   0   0   0   0   2   2   0   0   2   0   0   2   2   0   0   2   2   2   0   0   0   0   2   2   0   0   2   0   2   2   2   0   0   0   0   2   2   0   2   0
 MK-1-11                2   0   2   0   2   0   0   2   2   0   2   0   0   2   0   0   0   0   0   2   0   0   2   0   0   2   2   0   0   0   2   0   0   0   0   0   0   2   2   0   2   2   0   0   2   2   2   2   0   2   0   0   2   2   2   0   0   0   2   2   0   0   0   0   0   2   2   0   0   0   2   2   0   2   0   0   0   2   0   0   0   2   0   0   2   0   2   2   2   0   0   0   2   0   2   0   2   0   0   2   2   0   0   2   2   0   2   2   2   0   2   0   0   2   2   0   0   2   2   0   2   2   0   2   2   2   2   0   2   0   0   0   0   0   2   0   0   0   0   2   2   2   2   2   2   0   0   0   0   2   2   2   2   0   0   2   0   0   2   0   0   0   0   2   0   2   2   0   2   0   0   2   2   0   0   2   2   2   0   0   0   0   2   2   0   0   2   0   2   2   2   0   0   0   0   0   2   0   2   0
 MK-1-12                2   0   2   0   2   0   0   2   2   0   2   2   0   2   0   0   0   0   0   2   0   0   2   2   2   2   2   0   0   0   2   0   0   0   2   0   0   2   2   0   2   2   0   0   0   2   2   2   0   2   2   0   2   2   2   0   0   0   2   2   0   0   0   0   2   2   2   0   0   2   2   2   0   2   0   0   0   2   0   0   0   0   0   0   2   0   2   2   2   0   0   0   2   0   2   0   2   0   0   2   0   0   2   2   2   0   2   2   0   0   2   0   0   2   2   0   0   2   2   0   2   2   0   0   2   2   2   0   2   0   0   0   0   0   2   0   0   0   0   2   2   2   2   0   2   0   0   0   0   2   2   2   2   0   0   2   0   0   2   0   0   0   0   0   0   2   2   0   0   0   2   2   2   0   2   2   2   2   0   2   2   0   2   2   0   0   2   2   2   2   2   0   2   0   0   0   2   0   2   0
 MK-1-13                2   0   2   0   0   0   2   2   2   0   2   2   0   2   0   0   0   0   0   2   0   0   2   2   2   2   0   0   0   0   0   0   0   0   2   0   0   2   2   0   2   2   2   0   0   2   2   2   0   2   2   0   2   2   2   0   0   0   2   2   0   0   0   0   2   2   0   0   0   2   2   2   0   2   0   0   0   2   0   0   0   0   0   0   2   0   2   2   2   0   0   0   2   0   2   2   2   0   0   2   0   0   2   2   2   0   0   2   0   0   2   0   0   0   2   0   0   2   2   0   2   2   0   0   2   2   2   2   2   0   0   0   0   2   2   0   0   0   0   2   2   2   2   0   2   0   0   0   0   2   2   2   2   2   0   2   2   0   2   0   0   0   0   0   0   2   2   0   0   0   2   0   2   0   2   2   2   2   0   2   2   0   2   2   2   0   2   0   0   2   2   2   2   0   0   0   2   0   2   0
 MK-1-14                2   0   2   0   0   0   0   2   2   0   0   2   0   2   0   0   0   0   0   2   0   0   2   2   2   2   2   0   0   0   0   0   0   0   2   0   0   2   2   0   2   2   2   0   0   2   2   2   0   2   2   0   2   2   2   0   0   0   0   2   0   0   0   0   2   2   0   0   2   0   2   2   0   2   0   0   0   2   0   0   0   2   0   0   2   0   2   2   2   0   0   0   2   0   0   2   2   0   0   2   0   0   2   2   2   0   0   2   0   0   2   0   2   0   2   0   0   2   0   0   2   2   0   2   2   2   2   2   2   0   0   0   0   0   2   0   0   2   0   0   2   2   2   0   2   0   0   2   0   2   2   2   2   2   0   2   2   0   2   0   0   0   2   0   2   2   0   2   0   0   2   0   2   0   2   2   2   2   0   0   2   0   2   2   0   0   2   0   0   2   2   2   2   0   0   0   2   0   2   0
 MK-1-15                2   0   2   0   0   0   0   2   2   0   0   2   0   2   0   0   0   0   2   2   0   0   2   2   2   2   0   0   0   0   0   0   0   0   2   0   0   2   2   0   2   2   2   0   0   2   2   2   0   0   2   0   2   2   2   0   0   0   2   2   0   0   0   0   2   0   0   0   2   0   2   2   0   2   0   0   0   2   0   0   2   2   0   0   2   0   2   2   2   0   0   0   2   0   0   2   2   0   2   2   0   0   2   2   2   0   0   2   0   0   2   0   2   0   2   0   0   0   0   0   2   2   0   0   2   2   2   2   2   0   0   0   0   0   2   0   0   2   0   0   2   2   2   0   2   0   0   2   0   2   2   2   2   2   0   2   2   0   2   0   0   0   2   0   2   2   0   2   0   0   2   0   2   0   2   2   0   2   0   2   2   0   2   2   0   0   2   0   0   2   2   2   2   0   0   0   2   0   2   0
 MK-1-16                2   0   2   0   0   0   2   0   0   0   0   2   0   2   0   0   0   0   2   2   0   0   2   2   2   2   0   2   0   0   0   0   0   0   2   0   0   0   2   0   0   2   2   0   0   2   2   2   2   0   2   0   2   2   2   2   0   0   2   2   0   0   0   0   2   0   0   2   2   0   2   2   2   2   0   0   0   2   0   0   2   0   0   0   2   0   2   2   0   0   0   0   2   0   0   2   2   0   2   2   0   0   2   0   0   0   0   2   0   0   2   0   2   0   2   0   0   0   2   0   2   2   0   0   2   2   2   2   2   0   0   0   0   0   2   0   0   2   0   0   2   2   2   2   2   0   0   0   2   2   2   2   2   2   0   2   2   0   0   0   0   0   2   0   2   2   0   2   0   2   2   0   2   0   2   2   0   2   0   2   2   0   2   2   0   2   0   2   2   2   2   0   2   0   0   0   0   0   2   0
 MK-2-1                 0   0   0   2   0   0   0   0   0   0   2   0   2   2   2   0   2   2   0   0   0   0   2   0   2   0   2   0   0   0   0   2   2   0   0   2   0   2   2   2   0   2   0   0   2   2   2   0   2   2   0   2   2   2   0   2   0   0   2   0   2   0   2   2   2   2   0   2   2   2   2   0   0   0   2   0   2   2   2   2   0   2   2   0   0   0   0   0   2   2   0   2   0   2   0   2   0   2   2   0   2   0   2   2   2   2   0   2   2   0   0   2   0   0   0   0   2   2   2   0   0   0   0   0   2   0   2   0   0   0   2   0   2   0   2   0   2   2   2   0   0   2   0   2   2   2   2   2   2   0   0   2   2   0   2   2   2   2   0   0   2   0   2   2   2   2   2   0   0   2   0   0   0   2   2   2   2   0   0   0   0   2   2   2   0   0   0   0   2   0   0   2   2   2   0   2   0   0   2   0
 MK-2-2                 0   0   0   2   0   0   0   0   0   0   2   0   2   2   2   0   2   2   2   0   0   0   2   0   2   0   2   0   0   0   0   2   2   0   0   2   0   0   0   2   2   2   0   0   2   2   2   0   2   2   2   2   2   2   0   2   0   0   2   0   2   0   2   2   2   2   0   2   2   2   2   0   2   0   2   0   0   0   2   0   0   2   2   0   0   0   0   0   2   2   0   2   0   2   0   2   0   0   2   0   2   0   2   2   2   2   0   2   2   0   0   2   0   0   0   2   2   0   2   0   0   0   2   0   2   0   2   0   0   0   2   0   2   0   2   0   2   2   2   0   0   0   2   2   2   2   2   2   0   0   0   2   2   0   2   0   2   2   0   0   2   0   2   2   2   2   2   0   0   2   0   0   0   0   2   2   2   0   2   0   0   2   2   2   0   0   0   2   2   0   2   2   2   2   0   2   0   2   0   0
 MK-2-3                 0   0   0   2   0   0   0   0   0   0   2   0   2   2   2   0   2   2   2   0   0   0   2   2   2   0   2   0   0   2   0   2   2   0   0   0   0   0   0   2   2   2   0   0   2   2   2   0   2   2   2   2   2   2   0   2   0   0   2   0   2   0   2   2   2   2   2   2   2   0   2   0   0   0   2   0   0   0   0   0   0   2   2   0   0   0   0   0   2   2   0   2   0   0   0   2   0   0   2   0   0   0   2   2   2   0   0   2   2   2   0   2   0   0   0   2   2   0   2   0   0   0   2   0   2   0   2   0   0   0   2   0   2   0   0   0   2   2   2   0   0   0   2   2   2   2   2   2   0   0   0   2   2   2   2   0   2   2   0   0   2   0   0   2   2   2   2   0   0   2   0   0   0   0   2   2   2   0   2   0   0   2   2   0   2   2   2   2   2   0   2   2   2   2   2   2   0   2   2   0
 MK-2-4                 0   0   0   2   0   0   0   0   0   2   2   0   2   0   2   0   2   2   0   0   0   0   2   2   2   0   2   0   0   2   0   2   2   0   0   0   0   0   0   2   2   2   0   0   2   2   2   0   2   2   2   2   2   2   2   2   2   2   2   0   2   0   2   2   2   2   0   2   2   0   2   0   0   0   2   0   0   0   0   0   0   2   2   0   0   0   0   0   2   2   0   2   0   0   0   2   0   0   2   0   0   0   2   2   2   0   0   2   2   2   0   2   0   0   0   2   2   0   2   0   0   0   2   0   2   0   2   0   0   0   2   0   2   0   0   0   2   2   2   0   0   0   2   2   2   2   2   2   0   2   2   2   2   2   2   0   2   2   0   0   2   0   0   2   2   2   2   0   0   2   0   0   0   0   2   2   2   0   0   0   0   0   2   0   2   2   2   2   2   0   2   2   2   2   2   2   0   2   2   0
 MK-2-5                 0   0   0   2   2   0   0   0   0   2   2   0   2   0   2   0   2   2   0   0   0   0   2   2   2   0   2   0   0   2   0   2   2   2   0   2   0   0   0   2   2   2   0   0   2   2   2   0   2   2   0   2   2   2   2   0   2   2   2   0   2   0   2   2   2   2   0   0   2   0   2   0   0   0   0   0   0   0   0   0   2   2   2   0   0   0   0   0   2   2   0   2   2   0   0   0   0   0   2   2   2   0   2   2   2   0   0   2   2   2   0   2   0   0   0   2   2   0   2   0   0   0   2   0   0   0   2   0   0   0   2   0   2   0   0   0   2   2   0   0   0   0   2   2   2   2   2   2   0   2   2   2   0   2   2   0   2   2   0   0   2   2   0   0   2   0   2   0   0   2   2   0   0   0   2   2   2   0   0   2   0   0   2   0   2   0   2   2   2   0   2   2   2   2   2   2   2   2   2   0
 MK-2-6                 0   0   0   0   2   0   0   0   0   2   2   2   2   0   2   0   2   0   0   0   0   0   2   2   2   0   0   0   0   0   0   2   2   2   0   2   0   0   0   2   2   2   0   0   2   2   2   0   0   2   0   2   2   2   2   0   2   2   2   0   2   0   2   2   2   2   0   0   2   0   2   0   0   0   0   0   0   0   0   0   2   2   2   0   0   0   2   0   2   2   0   2   2   0   2   0   0   0   2   2   2   0   0   2   2   0   0   2   2   2   0   0   0   0   0   2   2   0   2   0   0   0   2   0   0   0   2   0   0   0   2   2   2   0   0   0   2   2   0   0   0   0   2   2   2   2   2   0   0   2   2   2   0   2   2   0   2   2   0   0   2   2   2   0   2   0   2   0   0   2   2   0   0   0   2   2   2   0   0   2   2   2   0   0   2   0   2   2   2   0   2   2   2   2   2   2   2   2   2   0
 MK-2-7                 0   0   0   2   2   2   0   0   0   2   2   0   2   0   2   0   2   0   0   0   2   0   2   2   2   0   0   0   0   0   2   2   2   2   0   2   0   2   0   2   2   2   0   0   2   2   2   0   0   2   2   2   2   2   2   0   2   2   2   0   2   0   2   2   2   2   0   0   2   0   2   0   0   0   2   0   0   0   0   2   2   2   2   0   0   0   2   0   2   2   0   2   2   0   2   0   0   0   2   0   2   0   0   2   2   0   0   2   2   2   0   0   0   0   0   2   2   0   2   0   0   0   2   0   0   0   2   0   0   0   2   2   2   0   0   0   2   2   0   0   0   0   2   2   2   2   2   0   0   2   2   2   0   2   2   0   2   2   0   0   2   2   2   0   2   0   2   0   0   2   2   0   0   0   2   2   0   0   0   2   2   0   0   0   2   0   2   2   2   0   2   2   2   2   2   2   2   2   2   0
 MK-2-8                 0   0   0   2   2   2   0   0   0   0   2   2   2   0   2   0   2   0   0   0   2   0   2   2   2   0   0   0   0   0   2   0   2   0   0   2   2   2   2   2   2   2   0   0   2   2   2   0   0   2   2   2   2   2   2   0   2   2   2   0   2   0   2   2   2   2   0   0   2   0   2   0   0   0   2   0   0   0   0   2   0   2   2   0   0   0   2   0   2   0   2   2   2   0   2   0   0   0   2   0   2   0   0   2   2   0   2   2   2   2   0   2   0   0   0   2   2   0   0   0   0   0   2   0   0   0   2   0   0   0   2   2   2   0   0   0   0   2   2   0   0   0   2   2   2   2   0   0   2   2   2   2   0   2   2   0   2   2   0   0   0   2   2   0   2   0   2   0   0   2   2   0   0   0   2   2   0   2   0   2   2   2   0   0   2   0   2   2   2   0   2   2   2   2   0   0   2   2   2   0
 MK-2-9                 0   0   0   2   2   2   0   0   0   0   2   2   2   0   2   0   2   0   0   0   2   0   2   2   2   0   0   0   0   0   2   0   2   0   0   2   2   2   2   2   2   2   0   0   2   2   2   0   0   2   2   2   2   2   2   0   2   2   2   0   2   0   2   2   0   0   0   0   2   2   2   0   0   0   2   0   0   0   0   2   0   2   2   0   0   0   2   0   2   0   2   2   0   2   2   0   2   0   2   0   2   0   0   2   2   0   2   2   2   0   0   2   0   0   0   2   2   0   2   0   0   2   2   0   0   0   2   2   0   2   2   2   2   0   0   0   0   2   2   0   0   0   2   2   2   0   0   0   2   2   2   2   0   0   2   0   2   2   0   2   0   2   2   0   2   0   2   0   0   2   2   0   0   0   2   2   0   2   0   0   2   2   0   0   0   0   2   2   2   2   2   2   2   2   0   0   2   2   2   0
 MK-2-10                0   0   0   2   2   2   0   0   0   0   2   2   2   2   2   0   2   0   0   0   2   0   2   2   2   0   0   0   0   0   2   0   0   0   0   2   2   2   2   2   2   2   2   0   2   2   2   0   0   2   2   2   0   2   2   0   2   2   0   0   2   0   2   2   0   0   0   0   2   2   2   0   0   0   2   0   0   0   0   2   0   2   2   0   0   0   2   0   2   0   2   2   0   2   0   2   2   0   0   2   2   0   0   2   2   0   2   2   2   0   0   2   0   0   0   2   2   0   2   2   2   0   2   0   0   0   2   2   0   2   2   2   2   0   0   0   0   2   2   0   0   0   2   2   2   0   0   0   2   2   2   0   0   0   2   0   0   2   0   0   0   2   2   0   2   0   2   0   0   2   0   0   0   0   2   2   0   2   0   0   2   2   0   0   0   0   2   2   2   2   2   2   2   2   0   0   2   2   2   0
 MK-2-11                0   0   0   2   2   2   0   0   0   0   2   0   2   2   2   0   2   0   0   0   2   2   0   2   2   0   0   0   0   0   2   0   0   0   0   2   2   2   2   2   2   2   2   0   2   2   2   0   0   2   2   2   2   2   2   0   2   2   0   2   2   0   2   2   0   0   0   2   2   2   0   0   0   0   2   0   0   2   0   0   0   0   2   0   2   0   2   0   2   0   2   2   0   2   0   2   0   0   0   2   2   2   0   2   2   0   2   2   2   0   0   2   0   0   0   2   2   0   2   0   2   0   0   0   0   0   2   2   0   2   2   2   2   0   0   0   0   2   2   0   0   0   2   0   2   0   0   0   2   2   2   0   0   0   2   0   0   2   0   0   0   2   0   0   2   0   0   0   0   2   0   0   0   0   2   2   0   2   0   2   2   0   0   0   0   0   0   2   2   0   2   2   2   2   0   2   2   2   2   0
 MK-2-12                0   0   2   2   0   2   0   0   0   2   2   0   2   0   2   0   2   0   0   0   2   2   0   2   2   0   0   0   2   0   2   0   0   0   0   2   2   2   2   2   0   2   0   0   2   2   0   0   0   2   2   2   0   2   2   0   2   2   0   2   2   0   2   2   0   0   0   2   2   2   0   0   0   0   2   0   0   2   0   0   0   0   2   0   2   0   2   2   2   0   2   2   0   2   0   2   0   0   0   2   2   2   0   2   2   0   2   2   2   2   0   2   0   0   0   2   2   0   2   0   2   0   0   0   0   0   2   2   0   2   2   2   0   0   0   0   0   2   2   0   0   0   2   0   2   0   2   0   2   2   2   0   0   0   2   0   0   2   0   0   0   2   0   0   2   0   0   0   0   2   0   0   0   0   2   2   2   2   0   2   2   0   0   0   0   0   0   2   2   0   2   2   2   2   0   2   2   2   2   0
 MK-2-13                0   2   2   2   0   2   2   0   0   2   2   0   2   0   2   0   2   0   2   0   2   2   0   2   2   0   0   0   2   0   2   0   0   0   0   2   2   2   2   2   0   2   2   0   2   2   0   0   0   2   2   2   0   2   2   0   2   2   0   2   2   0   2   2   0   0   0   2   2   2   2   0   2   0   2   0   0   2   0   0   0   0   2   0   2   2   2   2   2   0   2   2   0   2   0   2   0   0   0   2   2   2   0   2   2   2   2   2   2   2   0   2   0   0   0   2   2   0   2   0   2   0   0   0   0   2   2   2   0   2   0   2   0   0   0   2   0   2   2   0   0   0   2   2   2   0   2   2   2   2   2   0   0   0   2   0   0   2   0   0   0   2   0   2   2   0   0   0   0   2   0   0   0   0   2   0   2   2   0   2   0   0   0   0   0   0   0   2   2   0   2   2   2   2   0   2   2   2   2   0
 MK-2-14                0   2   2   0   0   2   2   0   0   0   2   0   0   0   2   0   2   0   2   0   2   2   0   2   2   0   0   0   2   2   2   0   0   0   0   2   2   2   2   2   0   2   2   0   2   2   2   0   0   2   2   2   0   2   0   0   2   2   0   2   2   0   2   2   0   0   0   2   2   2   2   0   2   0   2   0   0   2   0   2   0   0   2   0   2   2   2   2   2   0   2   2   0   0   0   2   0   0   0   2   2   2   0   2   2   2   0   2   2   2   0   2   0   0   0   2   2   0   2   0   0   0   0   0   0   2   2   2   0   2   0   2   0   0   0   2   0   2   2   0   0   0   0   2   2   0   2   2   2   2   2   0   0   0   2   0   0   2   0   0   0   2   0   2   2   0   0   0   0   2   0   2   0   0   2   0   2   0   0   2   0   0   0   0   0   2   2   2   2   0   2   2   0   2   0   2   2   0   2   0
 MK-2-15                0   2   2   0   0   2   2   0   0   0   2   0   0   0   2   0   2   0   2   0   2   2   0   2   2   2   0   0   2   2   2   0   0   0   0   2   2   2   0   2   0   2   2   0   2   2   2   0   0   2   2   2   0   2   0   0   2   2   0   2   2   0   2   0   0   0   0   2   0   2   2   0   2   2   2   0   0   2   0   2   0   0   2   0   2   2   2   2   2   0   2   2   2   0   0   2   0   0   0   2   2   2   0   2   2   2   0   0   2   0   0   2   0   0   0   2   0   0   2   0   0   0   0   0   0   0   2   2   0   2   0   2   0   0   0   2   0   2   2   0   0   0   0   2   2   0   0   2   2   2   2   0   0   2   2   0   0   2   0   0   0   2   0   2   2   0   0   0   0   2   0   2   2   0   2   0   2   0   0   2   0   0   0   0   0   2   2   2   2   2   0   2   0   2   2   2   0   2   2   0
 MK-2-16                0   2   0   0   0   2   2   0   2   0   2   0   0   0   2   0   2   0   2   0   2   2   0   2   2   2   0   0   2   2   2   0   0   0   0   0   2   2   0   2   0   2   2   0   2   2   2   0   0   2   2   2   2   2   0   0   2   2   0   2   0   0   2   0   0   0   0   0   0   2   2   0   2   2   0   0   0   2   2   0   0   2   2   0   2   2   2   2   0   0   2   2   2   0   0   0   0   2   0   2   2   2   0   2   2   2   2   0   2   0   0   2   0   0   0   2   0   0   0   0   0   2   0   0   0   0   2   2   0   0   0   2   0   0   0   2   0   2   2   0   0   0   0   2   0   0   0   2   2   2   0   0   0   2   2   0   0   2   0   2   0   2   0   2   2   0   0   0   0   2   0   2   2   0   2   0   0   0   0   2   0   0   0   0   0   0   2   0   2   2   0   0   0   2   2   2   0   2   2   0
 MK-3-1                 0   0   0   0   0   0   2   0   2   2   0   2   0   0   2   0   2   2   0   2   2   0   2   0   2   2   0   0   0   2   0   0   0   2   2   0   0   0   0   0   0   0   2   0   0   2   2   2   0   2   2   2   0   2   0   2   0   0   0   2   2   0   2   0   2   2   0   0   0   0   0   0   0   2   2   0   2   0   0   2   2   0   0   0   2   0   0   0   0   0   2   0   0   2   2   2   0   2   0   2   2   0   2   2   0   2   0   2   2   2   2   2   0   2   2   2   2   2   2   2   2   0   2   0   0   2   0   2   0   0   0   2   2   2   0   0   2   2   2   2   2   2   2   2   2   0   0   2   0   2   2   2   0   2   2   0   2   2   0   2   0   0   0   0   0   2   0   2   2   2   2   2   0   2   2   0   0   0   2   2   2   0   0   0   0   0   2   0   0   2   2   2   0   2   2   2   0   2   2   0
 MK-3-2                 0   0   0   0   0   0   0   0   2   2   0   2   0   0   2   0   2   2   0   2   2   0   2   0   2   2   0   0   0   2   0   2   0   2   2   0   0   0   0   2   0   0   2   0   0   2   2   2   0   2   2   2   0   2   0   0   0   0   0   0   2   0   2   0   2   2   0   0   0   0   0   0   0   0   2   2   2   0   0   2   2   0   0   0   2   0   0   0   0   0   2   0   0   2   2   2   0   2   0   0   2   0   0   2   0   2   0   0   0   2   2   2   0   2   2   2   2   2   2   2   2   0   2   0   0   2   0   2   0   0   0   2   2   2   2   0   2   2   2   2   2   2   0   2   2   0   0   2   0   2   2   2   2   2   2   0   2   2   2   2   0   0   0   0   0   2   0   0   2   2   0   2   0   2   0   2   0   0   2   2   2   0   0   0   0   0   2   0   0   2   2   0   0   2   2   2   0   2   2   0
 MK-3-3                 0   0   0   0   0   0   0   0   2   2   0   2   0   0   2   0   2   2   0   2   2   0   2   0   2   2   0   0   0   2   0   2   0   2   2   2   0   0   0   2   0   0   0   2   0   2   2   2   0   2   2   2   0   2   0   0   0   2   0   0   2   0   2   0   2   2   0   0   0   2   0   0   0   0   2   2   2   2   0   2   2   0   2   2   2   2   0   0   0   0   2   0   0   2   2   2   0   0   0   0   2   0   0   2   0   2   0   0   0   2   2   2   0   0   2   0   2   2   2   2   2   0   2   0   0   2   0   2   0   0   0   2   2   2   2   0   2   2   2   2   2   0   0   2   2   0   0   2   0   2   2   2   2   2   2   0   2   2   2   2   0   0   0   0   0   2   0   0   2   2   0   2   0   2   0   2   0   0   2   2   2   0   0   0   0   0   2   0   0   2   2   0   0   2   2   0   0   2   2   0
 MK-3-4                 0   0   0   0   0   0   0   0   2   2   2   2   0   2   2   0   2   2   0   2   2   0   2   0   2   2   0   0   0   2   0   2   0   2   2   2   0   0   0   2   0   0   0   2   0   2   0   2   0   2   2   2   0   2   0   0   0   2   0   0   2   0   2   0   2   2   0   0   0   2   0   2   0   0   2   2   2   2   2   0   2   2   2   2   2   2   0   0   0   0   2   2   0   2   2   2   0   0   0   2   2   0   0   2   0   2   2   0   0   2   2   2   0   0   2   0   2   2   2   2   2   0   2   0   0   2   0   0   0   0   0   0   2   2   2   0   2   2   2   2   2   0   2   2   2   0   0   2   0   2   2   2   2   2   2   0   2   0   2   2   0   2   2   0   0   2   0   0   2   0   0   2   0   0   0   2   0   2   2   2   2   0   0   0   0   0   2   0   0   2   2   0   0   2   0   0   0   2   2   0
 MK-3-5                 0   0   0   0   0   0   0   0   2   2   2   2   0   2   2   0   2   2   0   2   0   0   0   0   2   2   0   0   0   2   0   2   0   2   2   2   0   0   0   0   0   0   0   2   0   2   0   2   0   2   2   2   0   2   2   0   0   2   0   0   2   0   2   0   2   2   2   0   0   2   0   2   2   0   2   2   2   2   2   0   0   2   2   2   2   2   0   2   0   0   2   0   2   0   2   2   0   0   0   2   2   0   0   2   0   2   2   0   0   0   0   2   0   0   2   0   2   2   2   2   2   0   2   0   0   2   0   2   0   0   2   0   2   2   2   0   2   2   2   0   2   0   2   2   2   0   2   2   0   2   2   2   0   2   2   0   2   2   2   2   0   2   2   0   2   2   0   0   2   0   0   2   0   0   0   2   0   2   2   2   2   0   0   0   0   0   2   0   0   2   2   0   0   2   0   0   0   0   2   0
 MK-3-6                 0   0   0   0   0   0   0   0   2   2   2   2   0   2   2   0   0   0   2   2   0   0   0   0   2   0   2   0   0   2   0   2   0   2   2   2   2   0   0   0   0   0   0   2   0   0   0   0   0   2   2   2   0   2   2   0   0   2   0   0   2   0   2   0   2   2   2   0   0   2   0   2   0   0   2   2   2   2   2   0   0   2   2   2   2   2   0   2   0   2   2   2   2   2   2   2   0   0   0   2   2   0   0   2   0   2   2   0   0   0   0   2   0   0   2   0   2   2   2   2   0   0   2   0   2   2   2   2   0   0   2   0   2   2   2   0   0   2   2   0   2   0   2   0   2   0   2   2   0   0   2   2   0   2   2   0   2   0   2   2   0   2   2   0   0   2   0   2   2   0   0   2   0   0   0   2   0   2   0   2   2   0   0   2   0   0   2   0   0   2   2   2   0   2   0   0   0   0   2   0
 MK-3-7                 0   0   0   0   0   0   0   0   2   0   2   2   0   2   2   0   0   0   2   0   0   0   0   0   2   0   2   0   0   2   0   2   0   2   0   2   0   0   0   0   0   0   0   2   0   0   0   0   0   2   2   2   0   2   2   0   0   2   0   0   2   0   0   0   2   0   2   0   0   2   0   2   0   0   2   2   2   2   2   0   0   2   2   0   2   0   0   2   0   2   2   2   2   2   2   2   0   0   0   2   2   0   0   2   0   2   2   0   0   0   0   0   0   0   2   0   2   2   2   2   0   0   2   0   2   2   2   2   0   0   0   0   2   2   2   0   0   2   0   0   2   0   2   0   2   0   2   2   0   0   2   2   0   2   2   0   2   0   2   2   0   2   2   0   0   2   0   0   2   0   0   2   0   0   0   2   0   2   0   0   2   0   0   0   0   0   2   0   0   2   0   2   0   2   0   0   2   0   0   0
 MK-3-8                 0   0   0   2   0   0   0   0   2   0   2   2   0   2   2   0   0   0   2   0   2   0   0   0   2   0   2   0   0   2   0   2   0   0   0   0   0   0   2   0   0   2   0   2   0   0   0   0   2   2   0   2   0   2   2   0   0   0   0   0   2   2   0   0   2   0   2   0   0   2   2   2   0   0   2   0   2   2   2   0   0   2   2   0   2   0   0   2   0   2   2   2   2   0   2   2   0   0   0   2   2   0   0   2   0   2   2   2   0   0   0   0   0   0   2   0   0   2   2   2   2   0   2   0   2   2   2   0   0   0   2   0   2   0   2   0   0   2   0   0   2   0   2   0   2   0   2   0   0   0   2   0   0   2   2   0   2   0   2   2   2   2   2   0   0   2   0   0   2   0   0   2   0   0   0   0   2   2   0   0   2   0   0   0   0   0   2   0   2   2   0   2   0   2   0   0   2   2   0   0
 MK-3-9                 0   2   0   2   0   0   0   0   2   0   2   2   0   2   2   0   0   0   0   0   2   0   0   0   2   2   2   0   2   2   0   2   0   2   0   0   0   0   2   0   0   0   2   2   0   0   0   0   2   2   0   2   0   2   2   0   0   0   0   0   2   2   0   0   2   0   2   0   0   2   2   2   0   0   2   0   2   2   2   0   0   0   2   0   2   0   0   2   0   2   2   2   0   0   2   2   0   0   2   2   2   0   0   2   0   2   2   2   0   0   0   0   0   0   2   0   0   2   2   2   0   0   2   0   2   2   2   0   0   0   2   0   2   0   2   0   0   2   0   2   2   0   2   0   2   0   0   0   0   0   2   0   0   0   2   0   2   0   2   2   2   2   2   0   0   2   0   0   2   0   0   2   0   0   0   0   2   0   0   0   2   0   0   0   0   0   2   0   2   2   0   2   0   2   0   0   0   2   0   0
 MK-3-10                0   2   2   0   0   0   0   0   2   0   2   0   0   2   0   2   2   0   0   0   0   0   0   0   2   2   2   0   2   2   0   2   0   2   0   0   0   0   2   0   2   0   2   2   0   0   0   0   2   2   0   2   2   2   2   0   0   2   0   0   2   2   0   0   2   0   2   0   0   2   2   2   0   0   2   0   2   2   0   0   0   0   2   0   2   0   0   2   0   2   2   0   0   0   2   2   0   0   2   2   2   0   0   2   0   2   0   2   0   0   0   0   0   0   2   0   0   2   2   2   0   0   2   0   2   2   2   0   0   2   2   0   2   0   2   0   0   2   2   2   2   0   2   0   2   0   0   0   0   0   2   0   2   0   2   0   2   0   2   2   2   2   2   0   0   0   2   0   2   0   0   2   0   2   0   0   2   0   0   0   2   0   0   0   0   0   2   0   2   2   0   2   0   2   0   0   0   0   0   0
 MK-3-11                0   2   2   0   0   2   0   0   2   0   2   0   2   2   0   2   2   0   0   2   2   0   0   0   2   2   2   0   2   2   0   2   0   2   0   0   2   0   2   0   2   0   2   0   0   0   0   0   2   2   0   2   2   2   2   2   0   2   0   2   2   2   0   0   2   0   2   2   0   2   2   2   0   0   2   0   2   2   0   0   0   2   2   0   2   0   0   2   0   2   2   0   0   0   0   2   0   0   2   2   2   2   0   2   0   2   0   2   0   0   0   0   0   0   2   0   0   0   2   2   0   0   2   0   2   2   2   0   0   2   2   0   2   0   2   0   0   2   2   2   0   0   2   0   2   0   0   0   0   0   2   0   2   2   2   0   2   0   2   2   0   2   2   0   0   2   2   0   2   0   2   2   0   2   0   0   2   2   0   0   2   0   0   0   0   0   2   0   2   2   0   2   0   2   0   0   0   0   0   0
 MK-3-12                0   2   2   0   0   2   0   0   2   0   2   0   0   2   0   2   2   0   0   2   2   0   0   2   2   2   2   0   2   2   0   2   0   2   0   0   2   2   2   0   2   0   2   2   0   0   0   0   2   2   0   2   2   2   2   2   0   2   0   2   2   2   2   0   2   0   2   2   0   2   2   2   2   0   2   0   0   2   0   0   0   2   2   0   2   0   0   2   0   2   2   0   0   0   0   2   2   0   2   2   2   0   0   2   0   2   0   2   0   0   0   0   0   0   2   2   0   0   2   2   0   0   2   0   2   2   0   0   0   2   2   0   2   0   2   0   0   2   2   2   0   0   2   0   2   0   0   0   0   0   2   2   2   2   0   0   2   0   0   2   0   2   2   0   0   2   2   0   2   0   2   2   0   2   0   0   2   2   0   0   2   0   0   0   0   0   2   0   2   2   2   2   0   2   2   0   0   0   0   0
 MK-3-13                0   2   2   0   0   2   0   0   2   2   2   2   0   2   0   2   0   0   0   2   2   0   0   2   2   2   2   0   2   2   0   0   0   2   0   0   2   2   2   0   2   0   2   0   0   0   2   0   2   2   0   0   0   2   0   0   0   2   0   2   2   2   2   0   2   0   2   2   0   2   2   2   2   0   2   2   0   2   0   2   0   2   2   0   2   0   0   2   0   2   2   0   0   0   2   0   2   0   0   2   2   0   2   2   0   2   0   2   0   0   0   0   0   2   2   2   0   0   0   2   0   0   2   0   2   2   0   2   0   2   2   0   2   0   2   0   0   2   2   2   0   0   0   0   2   0   0   0   0   0   2   2   2   2   0   0   2   0   0   2   0   2   2   2   0   2   2   0   2   0   2   2   0   2   2   0   2   2   0   0   2   0   0   0   0   0   2   0   0   2   2   2   0   2   0   0   0   0   0   0
 MK-3-14                0   2   2   0   0   2   0   0   2   2   2   2   0   2   0   2   0   0   0   2   2   0   0   2   2   2   2   0   2   2   0   0   0   2   0   0   2   2   2   0   2   0   2   0   0   2   2   0   2   2   0   0   0   2   0   0   0   2   0   2   2   2   2   0   2   0   2   2   0   2   2   2   2   0   2   2   0   2   0   2   0   0   2   0   2   0   2   2   0   2   2   0   0   0   2   0   2   0   0   2   2   0   2   2   0   0   0   2   2   0   0   0   0   2   2   2   0   0   0   2   0   0   2   0   2   2   0   0   0   2   2   0   2   0   2   0   0   2   2   2   0   0   0   0   2   0   0   0   0   2   2   2   2   2   0   0   2   0   0   2   0   2   2   2   0   2   2   0   2   2   2   2   0   2   2   0   2   0   0   0   2   2   0   0   0   0   2   0   0   2   2   2   0   2   0   0   0   2   0   0
 MK-3-15                2   2   0   0   0   2   0   0   2   2   2   2   0   2   2   2   0   0   0   2   2   0   0   2   2   0   2   0   2   0   0   0   0   2   0   0   0   0   2   0   2   0   2   0   0   2   0   2   2   2   0   2   0   2   2   0   2   2   0   2   2   2   2   0   2   0   2   2   0   2   2   2   2   0   2   2   0   2   0   2   0   0   2   0   0   0   2   0   0   2   2   0   0   0   0   2   0   2   0   2   2   0   2   2   0   0   0   2   2   0   0   0   0   2   2   2   0   0   0   2   0   2   2   0   2   2   0   0   0   2   2   0   0   0   2   0   0   2   2   2   0   0   0   0   2   0   0   0   0   2   2   2   2   2   0   0   2   0   0   2   0   2   2   2   0   2   2   2   2   2   2   2   0   2   2   0   2   0   0   0   2   2   0   0   0   0   2   0   0   2   2   2   0   2   0   0   0   2   0   0
 MK-3-16                2   2   0   0   0   2   2   0   0   2   2   2   0   2   2   2   0   0   0   2   2   0   0   2   2   0   2   2   2   0   0   0   0   2   2   0   0   0   0   0   0   0   2   0   0   2   0   2   2   2   0   2   0   2   2   0   2   0   0   2   2   2   2   0   2   0   2   0   0   2   2   2   2   0   2   2   0   0   0   2   2   0   2   0   0   0   2   0   0   0   2   2   0   0   0   2   0   2   0   0   2   0   2   2   0   0   0   2   2   0   0   2   0   2   2   2   0   0   2   2   0   2   2   0   2   2   0   0   0   2   2   0   0   0   2   0   0   2   2   2   2   0   0   0   2   2   0   0   0   2   2   2   2   2   0   0   2   2   0   2   0   2   2   2   0   2   2   2   2   0   2   2   0   2   2   0   0   0   0   0   2   2   0   0   0   0   2   0   0   2   2   2   0   2   0   0   0   2   0   0
 MK-4-1                 2   0   0   0   0   0   0   0   0   2   2   0   0   2   0   2   2   2   0   0   2   2   2   2   0   0   0   2   0   0   0   2   0   0   2   2   2   0   2   0   0   0   0   2   0   2   0   2   0   0   2   2   0   0   2   0   0   2   2   0   2   2   2   2   2   2   0   0   0   2   0   2   0   0   2   0   0   2   2   0   0   0   2   0   2   0   2   0   0   2   0   2   0   0   0   0   2   2   2   0   0   0   0   2   2   2   0   0   2   0   2   0   0   0   2   0   0   2   0   2   2   0   2   2   0   2   0   0   2   0   0   0   2   0   0   2   2   2   2   0   0   0   0   2   2   0   2   2   0   0   2   0   0   2   0   0   0   0   2   0   0   0   2   0   2   0   2   0   2   0   2   2   0   0   0   2   0   2   0   2   2   2   2   0   2   2   0   0   0   0   0   0   0   0   2   2   2   2   0   2
 MK-4-2                 2   0   0   0   0   0   0   0   2   2   2   2   0   2   0   2   2   2   0   0   2   2   2   2   0   2   0   2   0   0   0   2   0   0   2   2   0   0   0   0   0   0   0   2   2   2   0   2   0   0   2   2   0   0   2   0   0   2   2   0   2   2   2   2   2   2   0   0   2   0   0   2   0   0   2   0   0   2   2   0   0   0   2   0   0   0   2   0   0   2   2   2   2   0   0   0   2   2   0   0   0   0   0   2   2   2   0   0   2   0   0   2   0   0   2   0   0   2   0   2   2   0   2   2   0   2   0   0   2   0   0   0   2   0   2   2   2   2   2   2   0   0   2   0   2   0   2   2   0   0   2   0   0   0   0   0   0   0   2   0   0   0   2   0   2   0   2   2   2   0   2   2   2   0   0   0   0   2   0   2   2   2   2   2   2   2   0   0   0   0   0   2   0   2   2   2   2   2   0   2
 MK-4-3                 2   0   0   2   2   2   0   0   2   2   2   2   0   2   0   2   2   2   0   0   2   0   2   2   0   2   0   2   0   0   0   2   0   2   2   2   0   0   2   0   0   0   0   2   2   2   0   2   0   0   2   2   0   0   2   0   0   2   2   0   2   2   2   2   2   2   0   0   2   0   0   2   0   0   2   0   0   2   2   0   0   0   2   0   0   0   2   2   0   2   2   2   0   0   0   0   2   2   2   0   0   0   0   2   2   2   0   0   2   0   0   2   0   0   2   0   0   2   0   2   2   0   2   2   0   2   0   0   2   0   0   2   2   0   2   2   2   2   0   2   0   0   2   0   2   0   2   2   0   0   2   0   0   0   2   0   0   0   2   0   0   2   2   0   2   0   0   2   2   2   0   2   2   0   0   0   2   2   0   0   2   2   2   2   2   2   0   2   0   0   0   2   0   2   2   2   2   2   2   2
 MK-4-4                 2   0   0   2   2   2   0   0   2   0   2   2   0   2   2   2   2   2   0   0   2   0   2   2   0   2   0   2   0   0   0   2   0   2   2   2   0   0   0   0   0   0   0   2   2   2   0   0   0   0   2   2   0   0   2   0   0   2   2   0   2   2   2   2   2   2   0   0   2   0   0   2   0   0   2   0   2   2   2   0   0   0   2   0   0   0   2   2   0   2   2   2   0   0   0   0   2   2   2   0   0   0   0   2   2   2   0   0   2   0   0   2   0   0   2   2   0   2   0   2   2   0   2   2   0   2   0   0   2   0   0   2   2   0   2   2   2   0   2   2   0   0   2   0   2   0   2   2   0   2   2   0   0   0   2   0   0   0   2   0   0   2   2   0   0   0   2   2   2   2   0   2   0   0   0   2   2   2   0   0   0   2   2   2   2   2   0   2   2   0   0   2   0   2   2   2   2   2   0   2
 MK-4-5                 2   0   0   2   2   2   2   0   2   0   2   2   0   2   2   2   2   2   0   0   0   0   2   2   0   2   0   2   0   0   0   2   0   2   2   2   0   0   0   0   0   0   0   2   2   2   0   0   0   0   2   2   0   0   2   0   2   2   2   0   2   2   0   2   2   2   0   0   2   0   0   2   2   0   2   0   2   2   2   0   0   0   2   0   0   0   2   2   0   2   2   2   0   0   0   0   2   2   2   0   0   0   0   2   2   2   0   0   2   0   0   2   0   0   2   2   0   2   0   2   2   0   2   2   0   2   0   0   2   0   0   2   2   2   2   2   2   2   2   2   0   0   2   0   2   0   2   2   0   2   2   0   2   0   2   0   0   0   2   0   0   2   2   0   0   0   2   2   2   2   0   2   0   0   0   2   0   0   0   0   0   2   0   2   0   2   0   2   2   0   0   2   0   2   0   2   2   2   2   2
 MK-4-6                 2   0   0   0   2   2   2   0   2   0   2   2   0   2   2   2   2   2   0   0   0   2   0   2   0   2   0   2   2   0   0   2   0   2   2   2   0   0   0   0   2   0   0   2   2   0   0   0   2   0   2   2   0   0   2   0   2   2   2   2   2   2   0   2   2   2   0   0   2   0   0   2   2   0   2   0   0   2   2   0   0   0   2   0   0   0   2   2   0   2   2   2   2   0   0   0   2   2   2   0   0   0   0   2   2   2   0   2   2   0   0   2   0   2   2   2   0   2   0   2   2   0   2   2   0   2   0   2   2   0   0   2   2   2   2   2   2   0   2   2   0   0   2   0   2   0   2   2   0   2   2   0   2   0   0   0   0   2   2   0   0   0   2   0   0   0   2   2   2   2   0   2   0   0   0   2   0   0   0   0   0   0   0   0   2   2   0   2   2   0   0   2   0   2   0   2   2   2   0   0
 MK-4-7                 2   0   2   0   2   2   2   0   2   0   2   2   0   2   2   2   2   2   0   2   0   2   0   2   0   2   0   2   2   0   0   2   0   0   2   2   0   0   0   0   0   0   0   2   2   0   0   0   2   0   2   2   0   0   2   0   2   2   2   2   2   2   0   2   2   2   0   0   2   2   0   2   2   0   2   0   0   2   0   0   0   2   2   2   0   0   2   2   0   2   2   2   2   0   0   0   2   2   2   0   0   0   0   0   2   2   0   2   2   0   2   0   0   2   2   2   0   2   0   2   2   0   2   2   0   2   0   2   2   0   0   2   2   2   2   2   2   0   2   2   0   0   2   0   0   2   2   2   0   2   2   0   0   0   0   0   0   2   2   0   0   2   2   0   0   0   2   2   2   2   0   2   0   0   0   2   0   0   0   0   0   0   2   0   2   2   2   2   2   0   0   2   0   2   0   2   2   2   0   0
 MK-4-8                 2   0   2   0   0   2   2   0   2   0   2   2   2   2   0   2   2   2   0   2   0   2   0   2   0   2   0   2   2   0   0   2   0   0   2   2   0   0   2   0   0   0   0   2   2   0   0   0   2   0   2   2   0   2   2   2   2   2   2   2   2   2   0   2   2   2   0   0   2   2   2   2   2   0   2   0   0   0   0   0   0   2   2   2   0   0   2   2   0   2   2   2   2   0   0   0   2   2   2   0   0   0   0   0   0   2   0   2   0   0   2   0   2   2   2   2   0   2   0   2   2   0   2   2   2   2   0   2   0   0   0   2   2   2   2   2   2   0   2   2   0   0   2   0   0   0   2   2   0   2   2   0   0   0   0   0   0   0   2   0   0   2   2   0   0   0   2   2   2   2   0   2   0   0   2   2   0   0   0   0   0   0   2   0   2   2   0   0   0   0   0   2   0   2   0   2   2   2   0   0
 MK-4-9                 2   2   2   0   0   2   2   0   2   0   2   2   2   2   0   2   2   2   0   2   0   2   0   2   0   2   0   0   2   0   0   2   0   0   2   0   0   0   2   0   0   0   2   2   2   2   0   0   2   0   0   2   0   2   2   2   2   2   2   2   2   2   0   2   2   2   0   0   2   2   2   2   2   0   2   0   0   0   0   0   0   2   2   2   0   0   2   2   0   2   2   2   2   0   0   0   2   2   2   2   0   0   0   0   0   2   0   2   0   0   2   0   2   2   2   2   0   2   0   2   2   0   2   2   2   2   0   2   0   2   0   2   2   2   2   2   2   0   2   2   0   2   2   0   0   0   0   2   0   2   2   0   0   0   0   0   0   0   0   0   0   2   2   0   0   0   2   2   2   2   0   2   0   2   2   2   0   0   0   2   0   0   2   0   2   2   2   0   0   0   0   2   0   0   0   2   2   2   0   0
 MK-4-10                2   2   2   0   0   2   2   0   2   0   2   2   2   2   0   2   2   2   0   2   0   2   0   2   2   2   0   0   2   0   0   2   2   0   2   0   0   0   2   0   0   0   2   2   2   2   0   0   2   0   0   2   0   2   2   2   0   2   2   2   2   0   0   0   2   2   0   0   2   2   2   2   2   0   2   0   0   0   0   0   0   2   2   2   2   0   2   2   0   2   2   2   0   0   0   0   2   2   2   2   0   0   0   0   0   2   0   2   0   0   2   0   2   2   2   2   0   2   0   2   2   0   2   2   2   2   0   2   0   2   0   2   2   2   2   2   2   0   2   2   0   2   2   0   0   0   0   2   0   2   2   0   0   2   0   0   0   0   0   0   0   2   2   0   0   0   2   2   2   2   0   2   0   2   2   2   0   0   0   0   0   0   2   0   2   2   2   0   0   0   0   2   0   0   0   2   2   2   0   0
 MK-4-11                2   2   2   0   0   2   0   0   2   0   0   2   2   2   0   2   2   2   0   2   0   2   0   2   2   2   0   2   2   0   0   2   2   0   2   0   0   0   2   0   0   0   2   2   2   2   0   0   2   0   0   2   0   2   2   0   0   2   2   2   2   0   0   0   2   2   0   0   2   2   2   2   2   0   2   2   0   0   0   2   0   2   2   0   2   0   2   2   0   2   2   0   0   0   0   0   2   2   2   2   0   0   0   2   0   2   0   2   0   0   2   2   2   2   2   2   0   2   2   2   2   0   2   2   2   2   0   2   0   2   0   2   2   2   2   2   2   0   2   2   0   2   2   0   0   0   0   2   0   2   2   0   0   2   0   0   0   0   0   0   0   2   0   0   0   0   2   2   2   2   0   2   0   2   2   2   2   0   0   0   0   2   2   0   2   0   2   0   0   0   0   2   2   0   0   2   0   2   0   0
 MK-4-12                2   2   2   2   0   2   0   0   2   0   0   2   2   2   0   2   2   2   0   2   0   2   0   2   2   2   0   2   2   0   0   2   2   0   2   0   0   0   2   0   0   0   2   2   2   2   0   0   2   0   0   2   0   0   2   0   0   2   2   2   0   0   0   0   2   2   0   0   2   2   2   2   2   0   2   2   0   0   0   2   0   2   2   0   2   0   2   2   0   2   2   0   0   0   2   0   2   2   2   0   0   0   0   2   0   2   2   2   0   0   2   2   2   0   2   2   0   2   2   2   2   0   2   2   2   2   0   2   0   2   0   2   2   2   2   2   2   0   2   2   2   2   2   0   0   0   0   2   0   2   2   0   0   2   0   0   2   0   0   0   0   2   2   0   0   0   2   2   0   0   0   2   0   0   2   2   2   0   0   0   0   2   2   0   2   0   2   0   0   0   0   0   0   0   0   2   0   2   0   0
 MK-4-13                2   2   2   2   0   2   0   0   2   0   0   2   2   2   0   2   2   2   0   2   0   2   0   2   0   2   0   2   2   0   0   2   2   0   2   2   2   0   2   0   0   0   2   2   2   2   0   0   2   0   2   2   0   0   2   0   0   2   2   0   0   2   0   0   2   2   0   0   2   2   2   2   2   0   0   2   0   2   2   2   0   2   2   0   2   0   2   0   0   2   2   0   0   0   2   0   2   2   2   2   2   0   0   2   2   2   2   2   0   2   2   2   2   0   2   0   0   2   2   2   2   0   2   2   2   2   0   2   0   2   0   0   2   2   2   2   2   0   2   2   2   0   2   0   0   0   2   0   0   2   2   0   2   2   2   0   2   0   0   2   0   2   2   0   0   0   2   2   0   0   2   2   0   0   2   2   2   0   0   0   0   2   2   0   2   0   2   0   2   0   0   0   0   0   2   2   0   2   0   0
 MK-4-14                2   2   2   2   0   2   0   0   2   2   0   2   2   2   0   2   2   2   0   2   0   2   0   2   0   2   0   2   2   0   0   2   2   2   2   2   0   0   2   0   0   0   2   2   2   2   2   0   2   0   2   0   0   0   2   0   0   2   2   0   0   2   0   0   2   2   0   0   2   2   2   2   2   0   0   2   0   2   2   2   0   2   2   0   2   0   2   0   0   2   2   0   0   0   2   0   2   2   2   2   2   0   0   2   2   2   2   2   0   2   2   2   2   0   0   0   0   2   2   2   2   0   2   2   2   2   0   2   2   2   0   0   2   2   2   2   2   0   2   2   2   0   2   0   0   0   2   0   2   0   2   0   0   0   2   0   2   0   0   2   0   2   2   0   0   0   2   2   0   0   2   2   0   0   2   2   2   0   0   0   2   2   2   0   2   0   2   0   2   2   0   0   0   0   2   2   0   2   0   0
 MK-4-15                2   2   2   2   0   0   0   0   2   2   0   0   2   2   0   0   2   2   0   2   0   2   0   2   0   2   0   2   2   0   0   2   2   2   2   2   0   0   2   0   0   2   2   2   2   2   2   0   2   0   2   0   0   0   2   0   0   2   0   0   0   2   0   2   2   2   0   0   2   2   2   2   2   0   0   2   0   2   2   2   0   2   2   2   2   0   0   0   0   2   2   0   0   0   2   0   2   2   2   2   2   0   0   2   2   2   2   2   0   2   2   2   2   0   0   0   0   2   2   2   2   0   2   2   0   2   0   2   2   2   2   0   2   2   2   2   2   0   2   2   2   0   2   0   0   0   0   0   2   0   0   0   0   0   2   0   2   0   0   0   0   2   2   0   0   0   2   2   0   0   2   2   0   0   2   2   2   0   2   2   2   2   2   0   2   2   2   0   2   2   0   0   0   0   2   2   0   2   0   0
 MK-4-16                0   2   2   0   0   0   0   0   2   2   0   0   2   0   2   0   2   2   2   2   0   2   0   2   0   2   0   2   2   0   0   2   2   2   2   2   0   0   2   0   0   2   2   2   2   2   2   0   2   2   2   0   0   0   2   0   0   0   0   0   0   2   0   2   2   0   2   0   2   2   2   2   2   0   0   2   0   2   2   2   0   2   2   2   2   0   0   0   0   2   2   0   0   0   2   0   2   2   2   2   2   0   0   2   0   0   2   2   2   2   2   2   0   0   0   0   0   2   0   2   2   0   2   2   0   2   0   2   2   2   2   0   2   2   2   2   2   0   2   2   2   0   2   2   2   0   2   0   2   0   0   0   0   0   2   0   2   0   0   0   0   2   2   0   0   0   0   2   0   0   2   2   0   0   2   2   2   0   2   2   2   0   2   0   2   2   2   0   2   2   0   0   0   0   2   2   0   2   0   0
 MK-5-1                 2   2   0   2   2   2   2   2   0   0   0   0   0   0   2   0   0   2   2   0   2   2   2   2   2   0   0   0   2   2   0   0   2   0   2   2   0   2   0   0   0   0   2   2   0   0   0   0   0   2   2   0   0   0   0   2   0   0   2   0   2   2   2   0   0   2   0   0   2   0   0   2   2   0   2   0   2   0   0   2   2   2   2   2   0   0   2   2   0   2   0   2   0   2   0   2   0   0   0   0   0   2   0   0   0   0   2   2   2   0   0   2   0   0   2   2   2   2   0   0   2   2   0   2   2   2   2   2   0   2   0   0   0   2   0   0   0   2   0   2   2   0   0   0   0   2   0   0   2   2   0   2   0   0   0   0   0   0   0   0   2   0   0   0   0   0   0   2   2   0   2   2   2   2   2   2   0   0   2   0   2   2   0   0   2   2   2   0   0   0   2   0   2   2   2   2   0   0   2   0
 MK-5-2                 2   2   0   2   0   2   2   2   0   0   0   0   0   0   2   0   0   2   2   0   2   0   2   2   2   0   0   0   2   2   0   0   2   0   2   2   0   2   2   0   0   0   2   2   0   0   0   0   0   2   2   0   0   0   0   0   0   0   2   0   2   0   2   0   0   2   0   0   2   0   0   2   2   0   0   0   2   0   0   2   2   2   2   2   2   0   2   2   0   2   0   2   0   2   0   2   0   0   0   0   0   2   0   0   0   0   2   2   2   0   0   2   0   0   2   2   0   2   0   0   2   2   0   2   2   2   2   2   0   2   0   0   0   2   0   0   0   2   0   2   2   0   0   0   0   2   0   0   2   2   0   2   0   0   0   0   0   2   0   0   2   0   0   0   0   2   0   2   2   2   2   2   2   2   2   2   0   0   2   0   2   2   0   0   2   2   2   2   0   0   2   0   2   2   2   2   0   2   2   0
 MK-5-3                 2   2   0   2   0   0   2   2   0   0   0   0   0   0   2   0   0   2   2   0   0   0   2   2   0   0   0   0   2   2   0   0   2   0   0   2   0   2   2   0   0   0   2   0   0   0   0   2   0   2   2   2   2   0   0   0   0   0   0   0   2   0   2   2   2   2   0   0   2   0   0   2   2   0   0   0   2   2   0   2   2   2   2   2   2   0   2   0   0   2   0   2   0   2   0   2   0   0   0   0   2   2   0   0   0   0   2   2   2   0   0   2   2   0   2   0   0   2   0   2   2   2   0   2   2   2   2   2   2   0   0   0   0   2   0   0   0   2   0   2   2   0   0   0   0   2   0   0   2   2   0   2   0   0   0   0   0   0   0   0   0   0   0   0   0   2   0   2   2   2   2   2   2   2   2   2   0   2   2   0   2   2   0   0   2   2   2   2   0   0   2   0   2   2   2   2   0   2   2   0
 MK-5-4                 2   2   0   2   0   0   2   2   0   0   0   0   2   0   2   0   0   2   2   0   0   0   0   2   0   2   0   0   0   0   2   0   2   0   2   2   0   2   2   0   0   2   2   0   0   0   0   0   0   0   2   2   2   0   0   0   0   2   0   0   2   0   2   2   2   2   0   0   2   0   0   2   2   0   0   0   2   2   0   2   2   2   2   2   2   0   2   0   0   2   0   2   0   2   0   2   0   0   0   0   2   2   0   0   0   0   2   0   2   0   0   2   2   0   2   2   0   2   0   0   2   2   0   2   2   2   2   2   2   0   0   0   0   2   0   2   0   2   0   2   2   0   0   0   0   0   0   0   2   0   0   2   0   0   0   0   0   0   0   0   0   0   0   0   0   2   2   2   2   0   2   2   2   2   2   2   0   2   0   0   2   2   0   0   0   2   2   2   0   0   2   0   2   2   2   2   0   2   2   0
 MK-5-5                 0   2   0   2   0   0   2   2   0   2   0   0   2   0   2   0   0   2   2   2   0   0   0   2   0   2   0   0   0   0   2   0   2   0   2   2   0   2   2   0   0   0   0   2   0   0   2   0   0   0   2   0   2   0   0   0   0   2   0   0   2   0   2   2   2   2   0   0   2   0   0   2   2   0   0   0   2   2   0   2   2   2   2   0   2   0   2   0   0   2   0   2   0   2   0   2   0   0   0   0   2   2   2   2   0   0   2   0   2   0   2   2   2   0   2   2   0   2   0   2   2   2   0   2   2   2   2   2   2   0   0   0   0   2   0   2   0   2   0   2   2   0   0   0   0   0   0   0   2   0   0   2   0   0   0   0   0   0   2   0   0   0   0   0   0   0   2   2   2   0   0   2   2   2   2   2   0   2   0   0   2   2   0   0   0   2   2   2   2   0   2   0   2   2   2   0   0   0   2   0
 MK-5-6                 2   2   0   2   0   0   2   2   0   2   2   0   2   2   0   0   0   2   2   2   0   0   0   2   0   0   0   0   0   0   0   0   2   0   0   2   0   0   0   0   0   2   0   2   0   0   2   2   0   2   2   0   2   0   0   0   0   2   0   0   2   2   2   2   2   2   0   2   2   0   0   2   2   0   0   0   2   2   0   2   2   2   2   0   2   0   2   0   0   2   0   2   0   2   0   0   0   0   0   0   0   2   2   0   0   0   0   0   2   0   2   2   0   0   2   2   2   2   0   2   0   2   0   2   0   2   2   2   2   0   2   0   0   2   0   2   0   2   0   2   2   0   0   2   0   0   0   0   2   0   0   2   0   2   0   0   0   0   2   0   0   0   0   0   0   0   2   2   2   0   0   2   2   2   2   2   0   2   0   0   2   2   0   0   0   2   2   0   2   0   2   0   2   2   2   0   0   0   2   0
 MK-5-7                 2   2   0   2   0   0   2   2   0   2   2   0   2   2   0   0   0   2   2   2   0   0   0   2   0   2   2   0   0   0   0   0   2   2   0   2   0   2   0   0   2   2   0   2   2   0   2   2   0   2   2   0   2   0   0   0   0   2   0   0   2   2   2   2   2   2   0   2   2   0   0   2   2   0   0   0   2   2   0   2   2   2   2   0   2   0   2   0   0   2   0   2   0   2   0   0   2   2   0   0   0   2   2   0   0   0   0   0   2   0   2   2   0   0   2   2   2   2   2   2   0   2   0   2   2   2   0   2   2   0   0   0   0   0   0   0   0   2   0   2   2   0   0   2   0   0   0   0   2   0   2   2   0   2   0   0   0   0   2   0   0   0   0   0   0   0   2   2   2   0   0   0   2   2   2   2   0   2   0   0   2   0   0   0   0   2   2   0   2   2   2   0   2   0   2   0   2   0   2   0
 MK-5-8                 2   2   0   2   0   0   2   2   0   2   2   0   2   2   0   0   0   2   2   2   0   0   0   0   0   2   2   0   0   2   0   0   2   2   0   0   0   2   0   0   2   2   0   2   2   0   2   2   0   2   2   0   2   0   0   0   0   2   0   0   0   2   2   2   2   2   0   2   2   0   0   2   2   0   0   0   2   2   2   2   2   2   2   0   2   0   2   0   0   2   0   2   2   2   0   0   2   2   0   0   0   2   2   0   0   0   0   2   2   0   2   2   0   2   2   2   2   2   2   2   0   2   0   2   2   0   0   2   2   0   0   0   0   0   0   2   0   2   0   2   2   0   0   2   0   0   0   0   0   0   0   0   0   2   0   0   0   0   2   0   0   0   0   0   0   0   2   2   2   0   0   0   2   2   2   2   0   2   0   0   2   0   0   0   0   0   2   0   2   0   0   0   2   0   2   0   0   0   2   0
 MK-5-9                 2   2   0   2   0   0   2   2   0   2   2   0   2   2   0   0   0   2   2   2   0   0   2   2   0   2   2   0   0   2   0   0   0   0   0   0   0   2   0   0   2   0   0   2   2   0   2   2   0   0   2   0   2   0   0   0   2   2   0   0   0   2   2   2   2   2   0   2   0   0   0   0   2   0   0   0   2   2   2   2   2   0   2   0   2   0   2   0   0   2   2   2   2   2   0   0   2   2   0   0   0   2   2   0   0   0   0   0   2   0   2   2   0   0   2   2   2   2   2   2   0   2   2   2   2   0   0   2   2   0   0   0   0   0   0   2   0   2   0   2   2   0   0   2   0   0   0   2   0   0   0   0   0   2   0   0   0   0   2   0   0   0   0   2   0   0   2   2   2   0   2   2   2   2   2   2   0   2   0   0   0   0   0   0   0   0   2   0   2   0   0   0   0   0   2   0   0   0   2   2
 MK-5-10                2   2   0   2   0   0   2   2   0   2   0   0   2   2   0   0   0   2   2   2   0   0   2   2   0   2   0   2   2   0   0   0   0   0   2   0   0   2   2   0   2   2   2   2   2   0   2   2   0   0   2   0   2   0   2   0   2   2   0   0   2   2   2   2   2   2   0   2   0   0   0   0   2   0   0   0   2   2   2   2   2   2   0   0   2   0   2   0   0   2   2   2   2   2   0   2   2   2   0   0   0   2   2   0   0   0   0   0   2   0   2   2   0   0   2   2   0   2   2   2   0   2   0   2   2   0   0   0   2   0   0   0   0   0   0   2   0   2   0   2   2   0   0   2   0   2   0   2   0   0   0   0   0   2   0   0   0   0   2   2   0   0   0   2   0   0   0   2   2   2   2   2   2   0   2   2   0   2   0   0   0   0   0   0   2   0   2   0   2   0   0   2   2   0   0   0   0   0   2   0
 MK-5-11                2   0   0   2   0   0   2   2   0   2   0   2   2   2   0   0   2   2   2   2   0   0   2   2   0   2   0   2   2   2   0   0   0   0   2   0   0   2   2   0   2   2   2   2   0   0   2   2   0   0   2   0   2   0   2   2   2   2   0   0   2   2   2   2   2   2   0   2   0   0   0   0   2   0   0   0   2   2   2   2   2   2   0   0   2   2   2   0   0   2   2   0   2   2   0   2   2   2   0   0   0   2   2   0   2   0   2   0   2   2   2   2   0   2   2   2   0   2   2   0   0   2   0   0   2   0   0   0   2   0   0   0   0   0   0   2   0   2   0   2   2   0   0   2   0   0   0   2   2   0   0   0   0   2   0   0   0   2   2   2   0   0   2   2   0   0   0   2   2   2   2   2   2   0   2   2   0   2   0   0   0   0   0   0   2   0   2   0   0   0   0   2   2   0   0   0   0   0   2   0
 MK-5-12                2   0   0   2   0   0   2   2   0   2   0   2   2   2   0   0   2   2   2   2   0   0   2   2   0   2   0   2   2   2   0   0   0   0   2   0   0   2   2   0   2   2   2   2   0   2   2   2   0   0   2   0   2   2   2   2   2   2   0   0   2   2   2   2   2   2   0   2   0   0   0   0   2   0   0   0   2   2   2   2   2   2   0   0   2   2   2   0   0   2   2   0   2   2   0   2   2   2   0   0   0   2   2   2   2   0   2   0   2   2   2   2   0   2   2   2   2   2   2   0   0   0   0   0   2   0   0   0   2   0   0   0   2   0   0   2   0   2   0   2   2   0   0   0   0   2   0   2   0   0   0   0   0   2   0   0   0   2   2   2   0   0   2   2   2   0   0   2   2   2   2   2   0   0   2   2   0   2   0   0   2   0   0   2   2   2   2   2   0   0   0   0   2   0   0   0   0   0   2   0
 MK-5-13                2   0   0   2   0   0   2   2   0   2   0   2   2   2   0   0   2   2   2   2   0   0   2   2   2   2   0   2   2   2   0   0   2   0   2   0   0   2   2   0   2   2   2   2   0   2   2   2   0   0   0   0   2   2   2   2   2   2   0   0   2   2   2   2   2   2   0   2   0   0   0   0   2   0   0   0   2   2   2   2   2   2   2   0   2   2   2   0   0   2   0   0   2   2   0   2   2   2   0   0   0   2   2   2   2   0   2   0   2   2   2   2   0   2   2   0   2   2   2   2   0   0   0   2   2   0   2   0   2   0   0   0   2   0   0   2   0   2   0   2   0   0   0   0   0   2   0   2   0   0   0   0   0   2   0   0   0   2   2   0   0   0   2   2   2   0   0   0   2   2   2   2   0   0   2   2   0   2   0   0   2   2   0   2   2   2   2   2   0   0   0   0   2   0   0   2   0   0   2   0
 MK-5-14                2   0   0   2   0   0   2   2   0   2   0   2   2   2   2   0   2   2   2   2   2   0   2   2   2   2   0   2   2   2   0   0   2   0   2   0   2   2   2   0   2   2   2   2   0   2   2   2   0   2   2   0   2   2   0   2   2   2   0   0   2   2   2   2   2   2   0   2   0   0   0   0   2   0   0   0   2   2   2   2   2   2   2   0   2   2   2   0   0   2   0   0   2   2   0   2   2   2   0   0   0   0   2   2   0   0   2   0   0   2   0   2   0   0   2   0   2   0   2   2   2   0   0   2   2   2   2   0   2   0   0   2   2   0   0   2   2   2   0   2   0   0   0   0   0   2   0   2   2   0   2   0   0   2   0   2   0   0   2   0   0   0   2   2   2   0   0   0   2   2   2   2   0   0   2   2   0   2   0   0   2   2   0   2   2   0   2   2   0   0   0   0   2   0   0   0   0   0   2   0
 MK-5-15                2   0   0   2   0   0   0   2   2   2   2   2   2   2   2   0   2   0   0   2   2   0   2   2   2   2   0   2   2   2   0   0   2   0   2   0   2   2   2   0   2   2   0   2   2   2   2   2   0   2   2   0   2   2   0   2   2   2   0   0   2   2   2   2   2   0   2   0   0   0   0   0   2   0   0   0   2   2   2   2   2   2   2   0   2   2   2   2   0   2   0   0   2   2   0   2   2   2   0   0   0   0   2   2   0   0   2   0   0   2   2   2   0   0   2   0   2   0   2   2   2   0   0   2   2   2   2   0   2   0   0   0   2   0   0   0   2   2   0   2   0   2   0   0   0   2   2   2   2   0   2   0   0   2   0   2   2   0   0   0   0   0   2   2   2   0   0   0   2   2   2   2   0   0   2   2   0   2   2   0   2   2   0   2   2   0   2   2   0   0   0   0   2   0   0   0   0   0   2   0
 MK-5-16                2   0   0   2   0   0   0   2   2   2   2   2   2   2   2   0   2   0   0   0   0   0   2   2   2   2   0   2   2   0   0   0   0   0   2   0   2   2   2   0   2   2   0   2   2   0   2   2   0   2   2   0   2   2   0   2   2   2   0   0   2   2   2   2   0   0   2   0   0   0   0   0   2   0   0   0   2   2   2   2   2   2   2   0   2   0   0   2   0   2   0   2   2   2   0   2   2   0   0   0   0   0   2   2   0   0   2   0   0   2   2   2   0   0   2   0   2   0   2   2   2   2   0   2   2   2   2   0   2   0   0   0   2   0   0   0   2   2   0   2   0   2   0   0   0   2   2   2   2   2   2   0   0   2   0   2   2   0   0   0   0   0   2   2   2   0   2   0   2   2   2   2   0   0   2   2   0   2   2   0   0   2   0   2   2   0   2   2   0   0   0   2   2   0   2   0   0   0   2   0
 MK-6-1                 2   2   2   0   0   2   2   2   2   2   2   2   0   2   0   0   0   2   2   0   2   0   2   0   2   0   2   2   2   2   0   0   0   0   2   2   2   2   0   0   2   2   2   2   2   2   2   0   0   0   2   0   0   0   2   2   2   0   2   2   0   2   2   2   0   2   0   2   0   0   2   0   0   0   2   2   0   0   2   0   0   0   0   0   0   0   2   2   0   2   0   0   0   0   2   0   0   2   2   0   2   0   2   0   0   0   2   2   0   2   0   0   2   2   0   2   2   2   0   0   2   2   2   2   0   2   2   0   0   2   2   0   0   0   0   2   0   2   0   0   2   2   0   0   2   2   2   2   2   2   2   2   2   0   0   2   0   2   2   0   0   2   0   0   2   2   2   2   0   0   0   0   2   2   2   2   2   2   2   2   0   0   0   0   0   0   0   0   0   2   2   2   0   0   2   0   0   2   0   2
 MK-6-2                 2   2   2   0   0   2   2   2   2   2   2   2   0   2   0   0   0   2   2   0   2   0   2   0   2   0   2   2   2   2   0   0   0   0   2   2   2   2   0   0   2   2   2   2   2   2   2   2   0   0   2   0   0   0   2   2   2   2   2   2   0   2   0   2   0   2   0   2   0   0   2   0   0   0   2   2   0   0   0   0   0   0   0   0   0   0   2   2   0   2   0   0   0   0   2   0   0   2   2   2   0   0   2   0   0   0   2   2   0   2   0   0   2   2   0   2   2   2   0   0   2   2   2   2   0   2   2   0   0   2   2   0   0   0   0   2   0   2   0   0   2   2   0   0   2   2   0   2   2   2   2   2   2   0   0   2   0   2   2   0   2   2   0   2   2   2   2   2   0   0   2   0   2   2   2   2   2   2   2   2   0   0   0   0   0   0   0   0   0   2   2   2   0   0   2   0   2   2   0   2
 MK-6-3                 2   2   0   0   0   2   2   2   2   2   2   2   0   0   2   0   0   2   2   0   2   0   2   0   2   0   2   2   2   2   0   0   0   0   2   2   2   2   0   0   2   2   2   2   2   2   2   2   0   0   2   0   0   0   2   2   2   2   2   2   2   2   0   2   0   2   0   2   0   0   2   0   0   0   2   2   0   0   0   2   0   2   0   0   0   0   2   2   0   2   0   0   0   0   2   0   0   2   2   2   0   0   2   2   0   0   2   2   0   2   0   2   2   2   0   2   2   2   0   0   2   2   2   2   0   2   2   0   0   2   2   2   0   0   0   2   0   2   0   0   2   2   0   0   2   2   0   2   2   2   2   2   2   0   0   2   0   0   2   0   2   2   0   2   2   0   2   2   0   0   2   0   2   2   2   2   2   2   2   2   0   0   0   0   0   0   0   0   0   2   2   2   0   0   2   0   2   2   0   2
 MK-6-4                 2   2   0   2   0   2   2   2   2   2   2   2   0   0   2   0   0   0   2   0   2   0   2   0   2   2   2   2   2   2   0   0   0   0   2   2   2   0   0   0   2   0   2   2   2   2   2   2   0   0   2   2   0   0   2   2   2   2   0   2   2   2   2   2   0   2   0   2   0   0   2   0   0   0   0   2   0   0   0   2   0   2   0   0   0   0   2   0   0   2   0   0   0   0   2   0   0   2   2   2   0   2   2   2   0   2   2   2   0   2   0   2   2   2   0   2   2   2   0   0   2   2   2   2   0   2   2   0   0   2   2   2   0   0   0   2   0   2   0   0   0   0   0   0   2   2   0   2   2   2   2   2   2   0   0   2   0   0   2   2   2   0   0   2   2   0   2   2   0   2   2   0   2   2   2   2   2   2   2   2   0   0   2   2   0   0   0   2   0   2   2   0   2   0   2   0   2   2   0   2
 MK-6-5                 2   0   2   2   0   2   2   2   2   2   2   2   2   0   0   0   0   2   0   0   2   0   2   0   2   2   2   2   2   2   0   0   0   0   2   2   2   2   0   2   2   0   2   2   2   2   2   0   0   2   2   2   0   0   2   2   2   2   0   2   2   0   2   2   0   2   0   2   0   0   2   0   0   2   0   2   0   0   0   2   0   2   0   0   0   0   2   0   0   2   0   0   0   0   2   0   0   2   2   2   0   2   2   2   0   2   2   2   0   2   0   2   2   2   0   2   0   2   0   0   2   2   2   2   0   2   2   0   0   2   2   2   0   0   0   2   0   0   0   0   2   0   0   0   2   2   0   0   2   2   2   2   2   0   0   2   0   0   2   2   2   0   0   2   0   0   2   2   0   0   2   0   2   2   2   2   2   2   2   0   0   0   2   2   0   0   0   2   0   2   2   0   2   0   2   0   2   2   0   2
 MK-6-6                 2   0   2   2   0   2   2   0   2   2   2   2   2   0   0   0   0   2   0   0   2   0   2   0   2   2   2   2   2   2   0   0   0   0   2   2   0   2   0   2   2   0   0   0   2   2   2   2   0   0   2   2   0   2   2   2   2   2   0   2   2   0   2   0   0   2   0   2   0   0   2   0   0   2   0   2   0   0   2   2   0   2   0   0   0   0   2   0   0   2   2   0   0   0   2   0   0   2   0   2   0   2   2   2   0   2   2   2   0   2   0   2   2   2   2   2   0   2   0   0   2   2   2   2   0   0   2   0   0   2   2   2   0   0   0   2   0   0   0   0   2   0   0   0   2   2   0   0   2   2   2   2   2   0   0   2   0   0   2   2   0   0   0   2   0   0   2   2   0   0   2   0   2   2   2   2   2   2   2   0   0   0   2   2   0   0   0   2   0   0   0   0   2   0   2   0   2   2   0   0
 MK-6-7                 2   0   0   2   0   2   2   0   2   2   2   2   2   0   2   0   0   2   2   0   2   0   2   0   0   2   2   2   2   2   0   0   0   0   2   2   0   2   0   2   2   0   0   0   2   2   2   2   0   0   2   2   0   2   2   2   2   2   0   2   2   0   2   0   0   2   0   2   0   0   2   0   0   2   0   2   2   0   2   2   0   2   0   0   0   0   2   0   0   2   0   0   0   2   2   0   0   2   0   2   0   2   0   2   0   2   2   2   2   2   0   2   2   2   2   2   2   2   0   0   2   2   2   0   0   0   2   0   0   2   2   2   0   0   0   2   0   2   0   0   2   0   0   0   2   2   0   0   2   2   2   0   2   0   0   2   0   2   2   2   0   0   0   2   0   0   2   2   0   0   2   0   2   2   2   0   2   2   2   0   0   0   2   2   0   0   0   2   0   0   0   2   2   0   0   0   2   2   0   0
 MK-6-8                 2   0   0   2   0   2   2   0   2   2   2   2   2   0   2   0   0   2   2   2   2   0   0   0   0   2   2   2   2   2   2   0   0   0   2   2   0   2   0   2   2   0   0   0   2   2   2   0   0   0   2   2   0   0   2   2   2   2   0   2   2   0   2   0   0   2   2   2   0   2   2   0   0   2   0   2   2   0   2   2   0   2   0   0   0   0   0   0   0   2   0   0   0   2   0   0   2   2   2   0   0   2   0   2   0   2   2   2   2   2   0   2   2   2   2   0   2   2   0   0   2   2   2   0   0   0   2   0   0   2   2   2   0   0   2   2   0   2   0   0   2   0   2   0   2   2   0   0   2   0   2   0   2   0   2   2   0   2   0   2   0   0   0   2   0   0   2   2   0   2   2   0   2   0   2   0   2   2   2   0   0   0   2   2   0   0   0   2   0   0   0   2   2   0   0   0   2   2   0   0
 MK-6-9                 2   0   0   2   0   2   2   0   2   2   2   2   2   0   2   0   0   2   2   0   2   0   0   0   0   2   2   2   2   2   2   0   0   0   0   2   0   2   0   2   0   2   0   0   2   2   2   0   0   0   2   2   0   0   2   2   2   2   0   0   2   0   2   0   2   2   2   2   0   2   2   0   0   2   2   0   2   0   2   0   2   2   0   0   0   0   0   0   0   2   0   0   0   2   0   0   2   2   2   0   0   2   0   2   0   2   2   2   2   0   0   2   2   2   2   0   2   0   0   0   2   2   2   0   0   0   2   0   0   2   2   2   0   0   2   2   2   2   0   0   2   0   2   0   2   2   0   0   2   0   2   0   2   0   2   2   0   2   0   0   2   0   0   2   0   0   2   2   0   2   2   0   2   0   2   0   2   2   2   0   0   0   2   2   0   2   0   0   0   0   0   2   2   0   0   0   2   2   0   0
 MK-6-10                2   2   0   2   0   2   2   0   2   2   0   2   2   0   0   2   0   2   2   0   2   0   0   0   0   2   2   2   2   2   2   0   0   0   0   0   0   2   0   2   0   2   0   0   2   2   0   2   0   0   2   2   0   0   2   2   0   2   0   0   2   0   2   0   2   2   2   2   0   0   2   0   0   2   0   0   2   0   2   0   2   2   0   0   2   0   0   0   0   2   0   0   0   2   0   0   2   2   2   0   0   2   0   2   0   2   2   0   2   0   0   2   2   2   2   0   2   0   0   0   2   2   2   0   0   0   2   0   0   2   2   2   0   0   2   0   2   2   0   0   2   0   2   0   2   2   0   0   2   2   2   0   2   0   2   2   0   2   0   0   2   0   0   2   0   2   2   2   0   2   2   0   2   0   2   0   2   2   0   0   0   0   2   2   0   0   0   0   0   0   0   2   2   0   0   0   2   2   0   0
 MK-6-11                2   2   0   2   2   2   2   0   2   2   2   2   2   0   0   2   0   2   2   0   2   0   0   0   2   2   2   2   2   2   2   0   0   0   0   0   0   2   0   2   0   2   0   0   0   2   0   2   2   0   2   2   0   0   2   2   0   2   0   2   2   0   2   0   0   2   2   0   0   0   2   0   0   2   2   0   2   0   2   0   2   0   0   0   2   0   0   0   0   2   0   0   0   2   0   0   2   2   2   0   0   0   0   2   0   2   2   0   2   0   2   2   2   2   2   0   2   2   0   0   2   0   2   0   0   0   2   0   0   2   2   2   0   0   0   0   2   2   0   0   2   0   2   0   2   2   0   0   2   2   2   0   2   0   2   2   0   2   0   0   2   0   0   2   0   2   0   2   0   2   2   0   2   0   2   0   2   2   0   2   0   0   2   2   2   0   0   0   2   0   0   2   2   0   0   0   2   2   0   0
 MK-6-12                2   2   0   2   2   2   2   2   0   2   2   2   2   0   2   2   0   2   2   0   2   0   0   0   2   2   2   2   2   2   2   0   0   0   0   0   0   2   0   2   2   2   2   0   0   2   0   2   2   0   2   2   0   0   2   0   0   2   0   0   2   0   2   0   0   2   2   0   0   0   0   0   0   2   2   0   2   0   2   0   0   2   0   0   2   0   0   0   0   2   0   0   0   2   0   0   2   2   2   0   0   0   0   2   0   2   2   0   2   0   2   2   2   2   0   0   2   2   0   0   2   0   2   0   2   0   2   0   0   2   2   2   0   0   0   0   2   2   0   0   2   0   2   0   2   2   0   0   2   2   2   2   2   0   2   2   2   2   0   0   2   0   0   2   2   2   0   2   0   2   2   0   0   2   2   0   2   2   0   2   0   0   2   2   2   0   0   0   2   2   0   2   2   0   0   0   2   2   0   0
 MK-6-13                2   2   0   2   2   2   2   2   0   2   2   2   2   2   0   2   0   2   2   0   2   0   0   0   2   2   0   2   2   2   2   0   0   0   0   0   0   2   0   2   2   2   2   0   0   2   0   2   2   2   2   0   2   0   2   0   0   0   2   0   2   0   2   0   0   2   2   0   0   2   0   0   0   2   2   0   2   0   0   0   0   2   0   0   2   0   0   0   0   2   0   0   0   2   0   2   2   2   2   0   0   0   0   2   0   2   2   0   2   0   2   2   2   2   0   0   2   0   0   0   2   0   2   0   2   0   2   0   0   0   2   2   2   0   2   0   2   2   0   0   2   0   2   0   2   2   0   0   2   2   0   2   2   0   2   0   2   2   0   0   2   0   0   2   2   2   0   2   0   2   0   2   0   2   2   0   2   2   0   2   0   0   0   2   2   0   0   0   2   2   0   2   2   0   0   0   2   2   0   2
 MK-6-14                2   2   0   2   2   2   2   2   0   2   2   2   2   2   0   2   0   2   2   0   2   0   0   0   2   2   0   2   2   2   2   2   0   0   0   0   0   2   0   2   2   2   2   0   0   2   0   2   0   0   2   0   2   0   2   0   0   0   2   0   2   0   2   0   0   2   2   0   0   2   0   0   0   2   2   0   2   0   0   0   0   0   0   0   2   0   0   0   0   2   0   0   0   2   0   2   2   0   2   0   0   0   0   2   0   2   2   0   2   0   2   2   2   2   2   0   2   0   0   0   0   0   2   0   2   0   2   2   0   0   2   2   2   0   2   0   2   2   0   0   2   2   2   0   0   2   0   2   2   2   0   2   2   0   2   0   2   2   0   0   0   0   0   2   2   0   0   0   0   0   0   2   0   2   2   0   2   2   0   2   0   0   2   2   2   0   0   0   2   2   2   2   2   0   0   0   2   2   0   2
 MK-6-15                2   2   0   2   2   2   2   2   0   2   2   2   2   2   0   2   0   2   2   0   2   0   0   2   2   0   0   2   2   2   2   2   0   0   2   0   0   2   0   2   2   2   2   0   0   0   0   2   0   0   2   0   2   0   2   0   0   0   2   0   2   0   2   0   0   2   2   0   0   0   0   2   0   2   2   2   2   0   0   0   0   2   0   0   2   0   0   0   0   2   0   2   0   2   2   2   2   0   2   0   0   0   0   2   0   2   2   0   2   2   2   2   2   2   2   0   2   0   2   0   0   0   2   0   2   0   2   2   0   0   2   2   2   2   2   0   2   2   0   0   2   2   2   0   0   0   0   2   2   2   0   0   2   0   2   0   2   2   0   0   0   0   0   2   0   0   0   0   0   0   0   2   0   2   2   0   0   2   0   2   0   0   2   2   2   0   0   0   2   0   0   2   2   0   0   0   2   2   0   2
 MK-6-16                2   2   0   2   2   2   2   0   0   2   2   2   2   2   0   2   0   2   2   0   2   0   0   2   2   2   0   2   2   2   2   0   0   0   2   0   0   2   2   2   2   2   0   0   0   0   0   0   0   0   2   0   2   0   2   0   0   0   2   0   0   2   2   0   0   2   2   0   0   0   0   2   0   2   2   2   2   0   0   0   0   2   0   0   2   2   0   0   2   2   0   2   0   2   2   2   2   0   2   0   0   0   2   2   2   2   2   0   2   2   2   2   2   2   2   0   2   0   2   0   0   0   2   0   2   0   2   2   0   0   2   2   2   2   2   0   2   2   0   0   0   2   2   0   0   0   0   2   2   2   0   0   2   2   2   0   2   2   0   0   0   0   0   2   0   0   0   2   0   0   0   2   0   2   2   0   0   2   0   2   0   0   2   2   2   0   0   0   0   0   0   2   2   0   0   0   2   0   0   2
 
!****************************************** Phenotypic Data **********************************************************
!-100.0 is resevred for missing phenotype
SimulatedTrait1        14.2793   14.0078   15.7596   13.4174   14.8273   14.1536   13.9535   14.9357   15.4784   14.3776   15.2908   13.4251   14.9669   13.5450   14.1744   13.9528   14.4717   15.9993   13.6969   15.7816   14.6071   16.3860   13.7938   15.8383   15.5975   15.7910   16.7128   14.4902   13.7431   15.0413   13.9879   13.9359   14.9796   14.6296   15.7118   13.9774   14.1466   16.2890   15.8620   15.2205   15.4169   14.1063   15.1832   13.6074   16.1791   14.4394   14.9793   15.5463   14.3403   15.5706   15.6135   13.3330   14.5884   16.1267   15.8923   15.1530   15.7066   13.3253   14.7971   15.5984   14.3972   13.8722   14.4637   14.5857   13.7823   14.9299   16.4766   13.2547   14.3564   13.6663   15.6489   15.5532   15.9561   16.6371   14.2603   16.2670   16.7247   16.0149   15.1745   14.6182   16.2327   15.3936   14.4347   13.3559   15.3562   15.8130   13.4598   15.7747   15.8952   14.1505   13.2031   13.8235   16.6036   15.5377   15.0639   15.5200   15.7449   14.2671   16.9632   15.7654   16.0028   15.6309   14.6779   13.5496   16.4704   13.4636   15.4224   14.5426   15.1327   13.9366   16.4764   13.2025   16.1845   14.4284   15.3755   14.8754   14.6216   14.0334   16.0956   14.2240   16.4788   15.8670   13.8438   15.5376   16.5861   14.0843   15.8398   16.6321   15.5801   14.6161   13.5830   16.7161   13.8911   14.1198   16.0311   14.3855   13.7454   13.3979   14.6876   15.9590   16.4183   15.3464   15.6929   15.1151   14.4696   15.2859   14.6477   13.2099   14.5068   15.6457   16.0464   15.5609   15.0331   13.5542   15.2097   14.2918   14.0824   16.2318   16.0280   16.2889   13.9720   15.4462   14.3127   13.5535   14.3699   14.2379   13.4030   14.9101   15.5654   13.4404   15.2434   14.0192   14.1249   16.0492   14.9312   16.0096   14.1870   16.2657   13.8106   13.9440   13.9169   15.5124   15.4383   13.4033   15.3972   15.8842   16.3550   15.8374   15.2947   16.2362   14.0972   14.1756   14.4044   14.1854   14.8049   15.1049   16.7635   14.0048   16.0203   13.5602
SimulatedTrait2         9.6962   10.6541    9.6795   10.1190   10.7851   10.4537   10.2069   10.6456   10.7127   10.5648   10.4192   10.4190    9.7397   10.8446   10.3994   10.5849    9.8052    9.4223   10.5729   10.1947   10.5063    9.4912   10.5182    9.3741    9.6536    9.5353    9.1565   10.4964   10.5203    9.2560   11.0470   10.8870   10.8156   10.4474    9.3909   10.5645   10.2884    9.7359    9.2533    9.6040    9.7843   10.2185   10.6422   10.4536    9.9279   10.5844   10.7863    9.5805   10.3845    9.3214    9.8822   10.4059    9.1315    9.2989    9.6821    8.9630    9.4277   10.4006   10.0668    9.7431   10.5770   10.3559   10.3167   10.3838   10.3807    9.3992    9.3272   10.9591   10.2339   10.3037    9.8421    9.5993    9.4325    9.3967   11.1578    9.2094    9.4258    9.5390    9.6604    9.7584    9.5403    9.6419    9.3613   10.4790    9.5392    9.8263   10.6998    9.4669    9.6542   11.1179   10.5047   10.3463    9.3256    9.2487    9.6205    9.2362   10.2238   10.7437    9.6065    9.3730    9.4783    9.7317   10.5544   10.2223    9.3256   10.3246    9.0978   10.5129    9.8199   10.4424    9.6867   10.4405    9.4657   10.4485    9.5657    9.3192   10.2876   10.2014    9.0874   10.8109    9.3569    9.6265   10.4410    9.4821    9.6276    9.4010    8.9350    9.4101    9.5528   10.5503   10.3165    9.1356   10.5854   10.2731    9.0199    9.9451   10.8014    9.9798   10.2856    9.0596    9.3181   10.2699    9.5327   10.5617   10.6867   10.7443   10.4929   10.5665   10.1950    9.4700    9.1502    9.7851   10.3418   10.8951    9.4373   10.5692   10.5937    9.2301    9.6503    9.3057   10.7556    9.7837   10.9050   10.1361   10.8609   10.3712   10.9853   10.5571    9.6132   10.6526   10.3696   10.7063   10.6309    9.4047   10.3992    9.2923   10.3906    9.8581   10.2923   10.6053   10.4925    9.3743    9.6901   10.7803   10.7205    9.2101    9.8797    9.7295   10.7468    9.6042   10.2768   10.8978   10.3414   10.3821   10.2685   10.2113    9.0911    9.2826    9.4933   10.6752
 
