# Supplementary material for: Inclusive Composite Interval Mapping of QTL by Environment Interactions in Biparental Populations
Source: PLoS One. 2015 Jul 10;10(7):e0132414. doi: 10.1371/journal.pone.0132414 (PMC4498613; doi:10.1371/journal.pone.0132414)
Supplement: S6 File — (ZIP) [file pone.0132414.s006.zip › H=0.8/L1/run_00041.met]

!**********************Note: lines staring with "!" are remarks and will be ignored in the program********************
!*********************************General Information**********************************
!Assuming F1 = P1 x P2, populations available in QTL IciMapping are: 
!  1, P1BC1F1 = P1 x F1, the first backcrossing where P1 is used as the recurrent parent;
!  2, P2BC1F1 = P2 x F1, the first backcrossing where P2 is used as the recurrent parent;
!  3, F1DH, F1-derived doubled haploids; 
!  4, RIL or F1RIL, recombination inbred lines through the repeated selfing of F1;
!  5, P1BC1RIL, recombination inbred lines through the repeated selfing of P1BC1F1;
!  6, P2BC1RIL, recombination inbred lines through the repeated selfing of P2BC1F1;
!  7, F2, the selfing generation of F1;
!  8, F3, the selfing generation of F2;
!  9, P1BC2F1, the second backcrossing where P1 is used as the recurrent parent; 
! 10, P2BC2F1, the second backcrossing where P2 is used as the recurrent parent;
! 11, P1BC2RIL, recombination inred lines through the repeated selfing of P1BC2F1; 
! 12, P2BC2RIL, recombination inred lines through the repeated selfing of P2BC2F1; 
! 13, P1BC1F2, the selfing generation of P1BC1F1; 
! 14, P2BC1F2, the selfing generation of P2BC1F1; 
! 15, P1BC2F2, the selfing generation of P1BC2F1; 
! 16, P2BC2F2, the selfing generation of P2BC2F1; 
! 17, P1BC1DH, P1BC1F1-derived doubled haploids; 
! 18, P2BC1DH, P2BC1F1-derived doubled haploids; 
! 19, P1BC2DH, P1BC2F1-derived doubled haploids; 
! 20, P2BC2DH, P2BC2F1-derived doubled haploids; 
   3      !Mapping Population (see remarks above)
   2      !Mapping Function (1 for Kosambi; 2 for Haldane; 3 for Morgan)
   2      !Marker Space Type (1 for intervals; 2 for positions)
   1      !Marker Space Unit(1 for centiMorgans; 2 for Morgan)
   6      !Number of Chromosomes (or Linkage Groups)
 200      !Size of the mapping population
   2      !Number of environments
 
!***************************************** Chromosomes and Linkage Maps **********************************************
!Chromosome                 NumMarkers
-CH1                        16
-CH2                        16
-CH3                        16
-CH4                        16
-CH5                        16
-CH6                        16
!Linkage map (Marker name followed by position or the interval length)
 MK-1-1                1     0.000
 MK-1-2                1    10.000
 MK-1-3                1    20.000
 MK-1-4                1    30.000
 MK-1-5                1    40.000
 MK-1-6                1    50.000
 MK-1-7                1    60.000
 MK-1-8                1    70.000
 MK-1-9                1    80.000
 MK-1-10               1    90.000
 MK-1-11               1   100.000
 MK-1-12               1   110.000
 MK-1-13               1   120.000
 MK-1-14               1   130.000
 MK-1-15               1   140.000
 MK-1-16               1   150.000
 MK-2-1                2     0.000
 MK-2-2                2    10.000
 MK-2-3                2    20.000
 MK-2-4                2    30.000
 MK-2-5                2    40.000
 MK-2-6                2    50.000
 MK-2-7                2    60.000
 MK-2-8                2    70.000
 MK-2-9                2    80.000
 MK-2-10               2    90.000
 MK-2-11               2   100.000
 MK-2-12               2   110.000
 MK-2-13               2   120.000
 MK-2-14               2   130.000
 MK-2-15               2   140.000
 MK-2-16               2   150.000
 MK-3-1                3     0.000
 MK-3-2                3    10.000
 MK-3-3                3    20.000
 MK-3-4                3    30.000
 MK-3-5                3    40.000
 MK-3-6                3    50.000
 MK-3-7                3    60.000
 MK-3-8                3    70.000
 MK-3-9                3    80.000
 MK-3-10               3    90.000
 MK-3-11               3   100.000
 MK-3-12               3   110.000
 MK-3-13               3   120.000
 MK-3-14               3   130.000
 MK-3-15               3   140.000
 MK-3-16               3   150.000
 MK-4-1                4     0.000
 MK-4-2                4    10.000
 MK-4-3                4    20.000
 MK-4-4                4    30.000
 MK-4-5                4    40.000
 MK-4-6                4    50.000
 MK-4-7                4    60.000
 MK-4-8                4    70.000
 MK-4-9                4    80.000
 MK-4-10               4    90.000
 MK-4-11               4   100.000
 MK-4-12               4   110.000
 MK-4-13               4   120.000
 MK-4-14               4   130.000
 MK-4-15               4   140.000
 MK-4-16               4   150.000
 MK-5-1                5     0.000
 MK-5-2                5    10.000
 MK-5-3                5    20.000
 MK-5-4                5    30.000
 MK-5-5                5    40.000
 MK-5-6                5    50.000
 MK-5-7                5    60.000
 MK-5-8                5    70.000
 MK-5-9                5    80.000
 MK-5-10               5    90.000
 MK-5-11               5   100.000
 MK-5-12               5   110.000
 MK-5-13               5   120.000
 MK-5-14               5   130.000
 MK-5-15               5   140.000
 MK-5-16               5   150.000
 MK-6-1                6     0.000
 MK-6-2                6    10.000
 MK-6-3                6    20.000
 MK-6-4                6    30.000
 MK-6-5                6    40.000
 MK-6-6                6    50.000
 MK-6-7                6    60.000
 MK-6-8                6    70.000
 MK-6-9                6    80.000
 MK-6-10               6    90.000
 MK-6-11               6   100.000
 MK-6-12               6   110.000
 MK-6-13               6   120.000
 MK-6-14               6   130.000
 MK-6-15               6   140.000
 MK-6-16               6   150.000
!*********************************** Marker Types ********************************************************************
!Co-dominant marker: When heterozygote F1 is present, P1 is coded as 2, F1 is coded as 1, and P2 is coded as 0; Otherwise, P1 is coded as 2, and P2 is coded as 0. 
!Dominant marker: When heterozygote F1 is present, P1 and F1 are coded as 12, and P2 is coded as 0; Otherwise, P1 is coded as 2, and P2 is coded as 0.  
!Recessive markers: When heterozygote F1 is present, P1 is coded as 2, and F1 and P2 are coded as 10; Otherwise, P1 is coded as 2, and P2 is coded as 0. 
!Missing marker is coded as -1. 
 MK-1-1                 0   2   0   2   2   0   0   0   0   2   0   0   0   2   0   2   2   0   2   2   2   0   2   2   2   2   0   0   2   0   0   0   2   0   0   0   2   0   0   2   2   0   2   2   0   0   0   2   0   0   2   2   0   0   2   2   2   0   0   0   0   0   0   2   0   0   0   2   2   2   0   0   0   2   2   0   0   0   0   0   2   2   0   0   2   2   2   2   0   2   2   2   2   2   2   2   2   0   2   2   0   2   0   0   0   2   2   0   2   2   2   2   2   2   0   2   0   0   2   2   0   2   0   0   2   2   0   0   2   0   2   2   2   0   2   0   0   0   2   2   0   0   2   0   2   0   2   0   2   2   0   0   2   0   0   2   0   2   0   0   0   0   0   0   2   0   2   0   0   2   0   2   2   2   2   0   0   2   2   2   2   0   2   2   2   2   0   0   0   0   2   0   2   2   0   2   0   0   0   0
 MK-1-2                 0   2   0   2   2   0   0   0   0   2   0   0   0   2   2   2   2   0   2   2   2   0   2   2   2   0   0   0   2   2   0   0   2   0   0   0   2   0   2   2   2   0   2   0   0   2   0   0   0   0   2   2   0   0   0   2   2   0   0   0   0   0   0   2   0   0   0   2   2   2   0   0   0   2   0   0   0   2   0   0   2   0   0   0   2   2   2   2   0   2   2   2   2   2   2   2   2   2   2   2   0   2   0   0   0   2   2   0   2   2   2   2   2   2   0   2   0   0   2   2   0   2   0   0   0   2   2   0   2   0   2   2   2   0   2   0   0   0   2   2   0   0   2   0   2   0   2   0   2   2   0   0   2   0   0   2   0   2   0   0   0   0   0   0   2   2   2   2   0   2   0   2   2   2   2   2   0   2   2   2   2   0   2   2   2   2   0   0   0   0   0   0   2   2   2   2   2   0   0   0
 MK-1-3                 0   2   0   2   2   0   0   0   2   2   0   0   0   2   2   0   2   0   2   2   2   0   2   2   2   0   0   0   2   2   0   0   2   0   0   0   2   0   0   2   0   2   2   0   0   2   0   0   0   0   2   2   0   0   0   2   2   0   0   0   0   0   0   2   0   2   0   2   2   2   0   0   0   2   2   2   0   2   0   0   2   0   0   0   2   2   2   2   0   2   0   2   2   2   2   2   2   2   2   2   0   2   0   0   0   2   2   0   2   2   2   2   2   2   0   2   0   0   2   2   0   2   0   0   0   2   2   0   2   0   2   2   2   0   2   0   0   0   2   2   0   0   2   0   2   0   2   0   2   2   0   0   2   0   0   2   0   2   0   0   0   0   0   0   2   2   2   2   0   2   2   2   2   2   2   2   2   2   2   2   2   0   2   2   0   0   0   0   0   0   0   0   2   2   2   2   2   0   0   0
 MK-1-4                 0   2   0   2   2   0   0   0   2   2   0   0   0   2   2   0   2   0   2   2   2   2   2   2   2   0   2   0   2   2   0   0   2   2   0   0   2   0   0   2   0   2   2   0   0   2   0   0   0   0   2   2   0   0   0   2   2   0   0   0   0   0   0   2   0   2   0   0   2   2   0   0   0   2   2   2   2   0   0   0   2   0   0   0   2   2   2   2   0   2   0   2   2   2   0   2   2   0   2   2   0   2   0   0   2   2   2   0   2   2   2   2   2   2   0   2   0   0   2   2   0   2   2   0   0   2   2   2   2   0   2   2   2   0   2   0   0   0   2   2   2   0   2   0   2   0   2   0   2   2   0   0   2   0   0   2   2   0   0   0   0   0   0   2   2   2   0   2   0   2   2   2   2   2   2   2   2   2   2   2   2   0   0   0   0   0   0   0   0   0   0   0   2   2   2   2   2   0   0   0
 MK-1-5                 0   0   0   2   2   0   0   0   2   2   0   0   0   2   2   0   2   0   2   2   2   2   2   2   2   2   2   0   2   2   0   0   2   2   0   0   2   0   2   2   0   2   2   0   0   2   0   2   0   0   2   2   0   0   0   2   2   0   0   0   0   0   0   2   2   2   0   0   2   2   0   0   0   2   2   2   2   0   0   0   2   0   0   0   2   2   2   2   0   2   0   0   2   0   0   2   2   0   2   2   2   2   0   0   0   2   2   0   2   2   2   0   2   2   0   2   0   0   2   2   0   2   2   2   0   2   2   2   0   0   2   2   2   0   2   0   0   0   2   2   2   0   2   2   2   0   2   0   2   2   0   2   2   0   2   2   2   0   0   2   2   0   0   2   2   2   0   2   0   2   2   0   2   2   2   2   2   2   2   2   2   0   2   0   2   0   0   0   0   0   0   0   2   2   2   2   2   0   0   0
 MK-1-6                 0   0   0   2   2   0   0   0   2   2   0   0   0   2   2   0   2   0   2   2   2   2   2   0   2   2   2   0   2   2   0   0   2   2   0   0   2   0   2   2   0   2   2   0   0   2   0   0   0   0   2   2   0   0   0   2   2   0   2   0   0   0   0   2   0   2   0   0   2   2   0   0   0   2   2   2   2   0   2   0   2   0   0   0   2   2   2   2   0   0   0   2   2   0   0   2   2   0   2   2   2   2   0   0   0   2   2   0   2   2   2   0   2   2   0   2   0   0   2   2   0   2   2   2   0   2   2   2   0   0   2   2   2   0   2   0   0   0   2   2   0   2   2   2   2   0   2   0   2   2   0   2   2   0   2   2   2   0   0   2   2   0   0   0   2   2   0   2   0   2   2   2   2   2   2   2   2   0   0   2   2   0   2   0   2   0   0   0   0   0   0   0   2   2   2   2   2   0   0   0
 MK-1-7                 0   0   0   2   2   0   0   0   2   2   2   2   0   2   2   0   0   2   2   2   2   2   2   0   2   2   2   0   2   2   0   0   2   0   0   0   2   0   2   2   0   2   2   0   0   2   0   0   0   0   2   2   2   0   0   2   2   0   0   0   0   0   0   2   0   2   2   0   2   2   2   0   0   2   2   2   2   0   2   0   2   0   0   0   2   2   2   2   0   0   0   2   2   0   0   2   2   0   2   2   2   2   0   0   0   2   2   0   2   2   2   0   2   0   0   0   0   0   2   2   0   2   2   2   2   2   0   2   0   0   2   0   0   0   2   0   0   0   2   2   0   2   2   2   2   0   2   0   2   2   0   2   2   0   2   2   2   0   2   2   2   0   0   0   2   2   0   2   0   2   2   2   2   2   2   0   0   0   0   2   2   0   2   0   2   0   0   0   0   0   0   2   0   2   2   2   0   0   0   0
 MK-1-8                 0   0   0   2   2   0   0   0   2   2   0   2   0   2   2   0   0   2   2   2   2   2   2   0   2   2   2   0   2   2   0   0   2   0   0   0   2   0   0   2   0   2   2   0   2   2   2   0   0   0   2   2   2   0   0   2   2   0   0   0   0   0   0   2   2   2   0   0   2   2   2   0   0   2   2   2   2   0   2   0   2   2   0   0   2   2   2   2   0   2   2   2   2   0   0   2   2   0   2   2   2   2   2   0   0   2   2   0   2   2   2   0   2   0   0   2   0   2   2   2   0   2   2   2   2   0   0   2   0   0   2   0   0   0   2   0   0   0   2   0   2   2   2   2   2   0   2   0   2   2   0   2   2   0   2   2   2   0   2   2   2   0   0   0   2   2   0   2   0   2   2   2   2   2   2   0   0   0   0   2   2   0   2   0   2   0   0   0   0   0   0   2   0   0   2   2   0   0   0   2
 MK-1-9                 0   0   0   2   2   0   0   0   2   0   0   2   0   2   2   0   0   2   0   2   2   2   0   0   0   2   2   0   2   2   0   0   2   0   0   0   2   0   0   2   0   2   2   0   2   2   2   0   0   2   2   2   2   0   0   2   2   0   0   0   0   0   0   2   2   2   0   0   2   2   2   0   0   2   2   2   2   0   2   0   2   2   0   0   2   2   2   2   0   0   2   2   2   0   0   2   2   0   0   2   2   2   0   0   0   2   2   0   2   2   2   0   2   0   0   2   0   2   2   2   0   2   2   2   2   0   0   2   0   0   2   0   0   0   2   0   0   0   2   0   2   2   2   2   2   2   2   0   0   2   0   2   2   0   2   2   2   2   2   2   2   0   0   0   2   2   0   2   0   2   2   2   2   0   0   2   0   0   0   2   2   0   2   0   2   0   0   0   0   0   2   2   0   0   2   2   0   0   0   0
 MK-1-10                0   0   0   2   2   0   0   0   2   0   0   2   0   2   0   0   0   2   0   2   2   0   0   0   0   2   2   0   0   2   0   0   2   0   0   0   2   0   0   2   0   2   2   0   2   2   2   2   0   2   2   2   2   0   0   2   2   0   0   2   0   0   0   2   2   2   0   0   2   2   2   0   0   2   2   2   2   0   2   0   2   2   0   0   0   2   2   2   0   0   2   2   2   0   0   2   2   0   0   2   0   0   0   2   0   2   2   0   2   2   2   0   2   2   0   2   0   2   0   2   0   2   2   2   2   0   0   2   0   0   2   0   0   0   2   0   0   0   2   0   2   2   2   0   2   2   2   0   0   2   0   0   0   0   2   2   2   2   2   2   2   0   0   0   0   2   0   2   0   2   0   2   2   0   0   2   0   0   0   2   2   0   2   0   2   0   0   0   0   0   2   2   0   0   2   2   2   0   0   0
 MK-1-11                0   0   2   2   2   0   0   0   2   0   0   2   0   2   0   2   0   2   0   2   2   0   0   0   0   2   2   0   0   2   0   0   2   0   0   0   2   0   0   2   0   2   2   0   2   2   2   2   0   2   2   0   2   0   0   2   2   0   0   2   0   0   0   2   2   2   0   0   0   2   0   0   0   2   2   2   2   0   2   0   2   2   2   0   2   0   2   2   0   0   2   2   0   0   0   2   2   2   0   2   0   0   0   2   0   2   2   2   2   2   2   0   0   2   0   2   0   2   0   2   0   2   0   2   2   0   0   2   0   0   2   0   0   0   2   0   0   0   2   0   2   0   2   0   2   2   2   0   0   2   2   0   0   2   2   2   2   2   2   2   2   0   2   0   0   2   2   2   0   0   0   2   2   0   0   2   0   0   0   2   2   2   2   2   2   0   0   2   0   0   2   2   0   0   0   2   2   2   0   0
 MK-1-12                0   0   2   2   2   0   0   0   2   0   0   2   0   2   0   2   0   2   0   2   0   0   0   0   2   2   2   0   0   2   0   0   2   0   0   0   2   0   0   2   0   2   2   0   2   2   2   2   0   2   2   0   2   0   0   2   2   2   0   2   0   0   0   2   2   0   0   0   0   2   0   0   0   2   2   2   2   0   2   0   2   2   2   0   2   2   2   2   2   0   2   2   0   0   0   2   0   2   0   2   0   0   0   2   0   2   2   2   2   0   2   0   0   2   0   2   0   0   0   2   0   2   0   2   2   0   0   0   0   0   2   2   0   0   2   0   0   0   2   0   2   0   2   0   2   2   2   0   0   2   2   0   0   2   2   2   0   2   2   2   2   0   2   0   0   2   2   2   0   0   0   2   2   0   0   2   0   0   0   2   2   0   2   2   2   0   0   2   0   0   2   2   0   2   0   2   2   2   0   0
 MK-1-13                0   0   2   2   2   0   0   2   2   0   0   2   0   2   0   2   0   2   2   2   0   0   0   0   2   2   2   0   0   2   0   2   0   0   0   0   2   0   0   2   0   2   2   0   0   0   2   2   0   2   2   0   2   0   0   2   2   2   0   2   0   0   0   2   2   0   0   0   2   2   0   0   0   2   2   2   2   0   2   0   2   2   2   0   2   2   2   2   2   0   2   2   0   0   0   2   0   2   0   2   0   0   0   2   0   2   2   2   2   0   2   0   0   2   0   0   0   0   0   2   0   2   0   2   2   0   0   0   0   0   2   2   0   0   2   0   0   0   2   2   2   0   2   0   2   2   2   0   0   2   2   0   0   2   2   2   0   2   2   2   2   2   2   0   0   2   2   2   0   2   0   2   2   0   0   2   0   0   0   2   2   0   2   2   2   0   0   2   0   0   2   2   0   2   0   2   2   2   0   0
 MK-1-14                0   0   2   2   2   0   0   2   2   0   0   2   0   2   0   2   0   2   2   0   0   0   0   2   2   2   2   0   0   0   0   2   0   0   2   0   2   2   0   2   0   2   2   2   0   0   2   2   0   2   2   0   2   0   0   2   2   2   0   2   0   0   0   2   2   0   2   0   0   2   0   0   0   2   2   2   2   0   2   0   0   2   2   2   2   2   0   2   0   0   2   2   0   0   0   2   2   2   0   2   0   2   0   2   0   2   2   2   2   0   0   0   0   2   0   0   0   0   0   2   0   2   0   2   2   0   0   0   0   0   2   2   0   0   2   0   0   0   2   0   2   2   2   0   2   2   2   0   0   2   2   0   0   2   2   2   0   2   2   2   2   2   2   0   0   2   2   2   0   2   0   2   2   0   0   2   0   0   0   2   2   0   2   2   2   0   0   2   0   0   2   2   0   2   0   2   2   2   0   0
 MK-1-15                0   0   2   2   2   0   2   2   2   2   0   2   0   2   0   2   0   2   2   0   0   0   0   2   2   2   2   0   0   0   0   0   0   0   2   2   2   2   0   2   0   2   2   2   0   0   2   2   0   2   2   0   2   0   0   2   2   2   0   2   2   0   0   2   2   0   2   2   0   2   0   0   0   2   2   2   2   0   2   0   0   2   2   2   2   2   0   2   2   0   2   2   0   0   2   2   0   2   0   2   0   2   0   2   0   2   2   2   2   0   0   0   0   2   0   0   0   0   2   2   0   2   0   2   2   0   0   0   0   0   2   2   0   0   2   0   0   0   2   0   0   2   2   0   0   2   2   0   0   2   2   0   0   2   2   0   0   2   2   2   2   2   2   0   0   2   2   2   0   2   0   2   2   0   0   2   0   0   0   2   2   0   2   2   2   0   0   2   0   2   2   2   2   2   2   2   2   2   0   0
 MK-1-16                0   0   2   2   2   0   2   2   2   2   2   2   0   2   0   2   0   2   2   0   0   0   0   2   2   2   2   0   0   0   0   0   0   0   0   2   2   2   0   2   0   2   2   2   0   0   2   2   0   2   2   0   2   0   0   2   2   2   0   2   2   0   0   2   2   0   0   2   0   2   0   0   0   2   2   2   2   0   2   0   0   2   2   2   2   2   0   2   2   2   2   2   0   0   2   2   0   2   0   2   0   2   0   2   2   2   2   2   2   0   0   0   0   2   0   0   0   2   2   2   0   2   0   2   2   0   0   0   0   0   2   2   0   0   2   0   0   0   2   2   0   2   2   0   0   2   2   0   0   2   2   0   0   2   2   2   0   2   2   2   2   2   2   0   0   2   2   2   0   2   0   2   2   0   0   2   2   0   0   0   2   0   0   0   2   0   0   2   0   0   2   2   0   2   2   2   2   2   0   0
 MK-2-1                 2   2   0   2   2   2   0   2   2   0   2   0   2   2   2   2   0   2   0   2   0   2   2   2   2   0   2   2   2   0   0   2   0   0   0   0   0   2   0   0   0   0   0   0   0   0   0   2   2   0   0   2   0   2   2   0   0   0   2   0   0   0   2   0   2   2   0   2   2   0   2   0   2   0   0   2   2   0   2   2   2   0   2   2   0   2   2   2   2   0   0   0   2   2   0   0   2   0   2   0   2   0   0   2   0   2   2   0   2   0   0   2   0   2   0   0   0   0   0   0   0   0   2   0   0   2   0   2   2   0   0   2   0   2   2   2   0   0   0   2   0   0   2   2   2   0   2   0   2   0   0   2   0   2   0   2   2   0   2   0   2   2   2   2   0   2   0   2   2   2   2   2   0   0   2   0   0   0   2   2   2   0   2   0   0   0   0   0   2   0   0   0   2   0   0   2   0   0   2   0
 MK-2-2                 2   2   0   2   2   2   0   2   2   0   2   0   2   2   2   2   2   2   0   2   0   2   2   2   2   0   2   2   2   0   0   2   0   0   0   0   0   2   0   0   0   0   0   0   0   0   2   2   2   2   2   2   0   2   2   0   0   2   2   0   0   0   2   0   2   2   0   2   2   0   2   2   2   0   0   2   2   0   2   2   0   0   2   2   0   2   2   2   2   0   0   0   2   2   0   0   2   0   2   0   2   0   0   2   0   2   2   0   2   2   0   2   0   2   2   0   0   0   0   0   2   0   2   0   0   2   0   2   2   0   0   2   0   2   2   2   0   0   0   2   0   0   2   2   2   0   2   0   2   2   0   2   0   2   2   2   2   2   2   0   2   2   2   2   0   2   0   2   2   2   2   2   0   0   2   0   0   0   2   2   0   0   2   0   0   0   0   0   2   0   0   0   2   0   0   2   0   0   2   0
 MK-2-3                 2   2   0   2   2   2   0   2   2   0   0   0   2   2   2   2   2   2   0   2   0   2   2   2   2   0   2   2   2   0   0   2   0   0   0   0   0   2   0   0   2   0   0   0   0   0   2   2   2   2   2   2   0   2   2   0   0   2   2   0   0   0   2   0   2   2   0   2   2   0   0   2   2   0   0   2   2   0   2   2   0   0   2   2   0   2   2   2   2   0   0   0   2   2   0   2   2   0   2   0   0   0   0   2   0   2   2   2   2   2   0   2   0   2   2   0   0   0   0   0   2   2   2   0   0   2   0   2   2   0   0   2   0   2   2   2   0   0   0   2   0   0   0   2   2   0   2   0   2   2   0   2   0   0   2   0   2   2   2   0   2   2   0   2   0   2   0   2   2   0   2   2   0   0   2   0   0   0   2   2   0   0   2   0   0   0   0   0   2   0   0   0   2   0   0   2   2   0   2   2
 MK-2-4                 2   2   0   2   2   2   0   2   2   0   0   0   2   0   0   2   2   2   0   2   0   2   2   2   0   0   2   2   2   0   0   2   0   0   0   0   0   2   0   0   0   0   0   0   0   0   2   2   2   2   2   2   0   2   2   0   0   2   2   0   0   0   2   0   2   2   0   0   2   0   0   0   2   0   0   2   2   0   2   2   0   2   2   2   0   2   2   2   2   0   0   0   2   2   0   2   0   0   2   0   0   0   0   2   2   2   2   2   2   2   0   2   0   0   2   0   0   0   0   0   2   2   2   0   0   2   0   2   2   0   0   2   0   2   2   2   0   0   0   0   0   0   0   2   2   0   2   0   0   2   0   2   0   0   2   0   2   2   2   0   2   2   0   2   2   2   0   2   2   0   2   2   0   0   0   0   2   0   2   2   0   0   2   0   0   0   2   0   2   0   0   0   2   2   0   2   2   0   0   2
 MK-2-5                 2   2   0   2   2   0   0   2   0   0   2   0   2   0   0   2   2   2   0   2   0   2   2   2   0   0   0   2   2   0   0   2   0   0   0   0   0   0   0   0   0   0   2   0   2   2   0   2   2   2   2   2   0   2   2   0   0   2   0   0   0   0   0   0   2   2   0   0   2   0   0   0   2   0   0   2   2   0   2   2   0   2   2   2   0   2   2   2   2   0   0   0   2   2   0   2   0   0   2   0   2   0   0   2   2   2   2   0   2   2   2   2   0   0   2   0   0   0   0   0   2   0   2   0   2   2   0   2   2   0   0   2   0   0   2   2   0   0   0   0   0   0   0   2   2   0   2   0   0   2   0   2   0   2   2   0   2   2   2   0   2   2   0   2   2   2   0   2   2   2   2   2   0   0   0   2   2   0   2   2   0   0   2   0   0   0   2   0   2   0   2   2   2   2   0   2   2   0   0   2
 MK-2-6                 2   2   0   2   2   0   0   0   0   0   2   0   2   0   0   2   2   2   0   2   0   2   0   2   0   2   0   2   2   0   0   2   0   0   0   0   0   0   0   0   0   0   2   0   2   2   0   2   2   2   2   2   0   2   2   0   0   2   0   0   0   0   0   0   2   2   0   0   2   0   0   0   2   0   0   2   2   0   2   2   0   2   2   2   0   2   2   2   2   0   2   0   2   2   0   2   0   0   2   0   2   0   0   2   2   2   2   0   2   2   2   2   0   0   2   0   0   0   0   0   2   0   2   0   2   2   0   2   0   0   0   2   0   0   2   2   0   0   0   0   0   0   2   2   2   0   2   0   0   2   0   2   0   2   2   0   0   2   2   0   2   2   0   2   0   2   0   2   2   2   2   2   0   0   0   2   2   0   2   2   0   2   0   0   0   0   2   0   2   0   2   2   2   2   0   2   2   0   0   2
 MK-2-7                 2   0   0   2   2   0   0   0   0   0   2   0   2   0   0   2   2   2   0   2   0   2   0   2   0   2   0   2   2   0   0   2   0   0   0   0   2   0   0   0   0   0   2   0   2   2   2   2   2   2   2   2   0   2   2   0   0   2   0   0   0   0   0   0   2   2   0   0   2   0   0   0   2   0   0   2   2   0   2   2   0   2   2   2   0   2   2   0   2   0   2   0   2   2   0   0   0   0   2   0   2   0   0   2   2   2   2   0   0   2   2   2   2   2   2   0   0   0   0   0   2   2   2   0   0   0   0   2   0   0   0   2   0   0   2   2   0   0   2   0   0   0   2   0   2   0   2   0   0   2   0   2   0   2   2   0   0   2   2   0   2   2   0   2   0   2   0   2   2   2   2   2   2   0   0   2   2   0   2   2   0   2   0   0   0   0   0   0   2   0   2   2   2   2   0   2   2   0   0   2
 MK-2-8                 2   2   2   2   2   0   0   0   0   0   2   0   2   0   0   2   2   2   0   2   2   2   0   2   0   2   0   2   2   0   0   2   0   0   0   0   2   0   0   0   0   0   2   2   2   2   2   2   2   2   2   2   0   2   2   0   2   2   0   0   0   0   0   0   2   2   0   0   0   0   0   2   2   0   0   2   2   0   2   2   0   2   0   2   0   2   2   0   2   0   2   2   2   2   0   2   0   0   2   0   2   0   0   2   2   2   2   0   0   0   2   2   2   2   2   0   0   0   0   0   2   2   0   0   0   0   0   2   0   0   0   2   0   0   2   2   0   0   2   0   2   0   2   0   2   0   2   0   0   2   0   2   0   2   2   0   0   2   2   0   2   2   0   2   0   2   0   2   2   2   2   2   2   0   0   2   2   2   2   2   0   2   0   0   0   0   0   0   2   0   2   2   2   2   0   2   2   0   0   0
 MK-2-9                 2   2   2   2   2   0   2   0   0   2   2   0   2   0   2   2   2   2   0   2   2   2   0   2   2   2   0   2   2   0   0   2   0   2   0   0   2   0   0   0   0   0   0   2   0   2   2   2   2   2   2   0   0   2   2   0   2   2   0   0   0   0   0   0   2   2   0   0   0   0   0   2   2   0   2   2   2   0   2   2   0   2   0   0   0   0   2   0   2   2   2   2   0   2   0   2   0   0   2   0   0   0   0   2   2   2   2   0   2   0   2   2   2   2   2   0   0   0   0   0   2   2   2   0   0   0   2   2   2   0   0   2   0   0   2   2   0   2   2   2   0   0   2   0   2   0   2   0   0   2   0   2   0   2   2   0   0   2   2   2   2   2   0   2   0   2   0   2   2   2   0   2   2   0   0   2   2   2   2   2   0   2   0   0   0   0   0   0   2   2   2   2   2   2   0   2   2   0   0   0
 MK-2-10                2   2   2   2   0   0   2   2   0   2   2   0   2   0   0   0   2   2   0   2   2   2   0   2   2   2   0   2   2   0   0   2   0   2   0   2   2   0   0   0   0   0   0   2   0   2   2   2   2   2   2   0   2   0   2   0   2   0   0   0   0   0   0   0   2   2   0   2   0   0   0   2   2   0   2   2   2   0   2   2   2   2   0   0   2   0   2   0   0   2   2   2   2   2   0   2   0   0   2   0   0   0   0   2   2   2   2   0   2   0   2   2   2   2   2   2   0   0   0   2   2   2   2   0   0   0   0   2   0   0   0   2   0   2   2   2   0   2   2   2   0   0   2   0   2   0   2   2   2   2   0   2   0   2   2   0   0   2   2   2   2   2   0   2   0   2   0   2   2   0   0   2   2   2   0   2   2   2   2   2   0   2   0   0   0   0   2   2   2   2   2   2   2   2   0   2   2   0   0   2
 MK-2-11                2   0   2   2   0   0   2   2   0   2   0   0   2   0   0   0   2   2   0   2   2   2   0   2   2   2   2   2   2   0   0   2   0   2   0   2   2   0   0   0   0   0   0   2   0   2   2   2   2   2   0   0   2   0   2   0   2   0   0   0   0   0   0   0   2   2   0   0   2   0   0   0   2   0   2   2   2   0   2   2   2   2   0   0   2   0   2   0   0   2   2   2   2   2   2   2   2   2   2   0   0   0   2   2   2   2   2   0   2   0   2   2   2   2   2   2   0   2   0   2   2   2   0   0   2   0   0   2   0   0   0   2   0   2   2   2   0   2   2   2   0   0   2   0   2   0   2   2   2   2   0   0   0   2   2   0   0   2   2   2   2   2   0   2   0   2   2   2   0   0   0   2   2   2   0   2   2   2   2   2   0   2   0   0   0   0   2   2   2   2   2   2   2   2   2   2   2   0   0   2
 MK-2-12                2   0   2   2   0   0   2   2   2   2   0   0   2   0   0   0   0   2   0   0   2   2   0   2   2   0   2   2   2   0   0   2   0   2   0   2   2   0   0   0   0   2   0   0   0   0   2   2   2   2   0   0   2   0   2   0   2   0   0   0   0   0   0   0   2   2   0   0   2   0   0   0   2   0   2   2   2   0   2   2   2   2   0   0   2   0   2   0   0   2   2   2   2   2   2   2   2   2   2   0   0   0   2   0   2   2   2   0   2   0   2   0   2   2   2   2   0   2   0   2   2   2   0   0   2   0   0   2   0   0   0   2   0   0   2   0   0   2   2   0   0   0   2   0   2   0   0   2   2   2   0   2   0   2   2   0   2   2   2   0   2   2   0   2   0   2   2   2   0   0   0   0   2   2   0   2   2   2   2   2   0   2   0   0   0   0   2   2   0   0   2   2   2   0   2   2   2   0   0   2
 MK-2-13                2   0   2   0   0   0   2   2   2   2   0   0   2   2   0   0   0   0   0   0   2   2   0   0   0   2   2   2   2   0   0   2   0   2   0   2   0   0   0   0   0   2   0   0   0   0   2   2   2   2   0   0   2   0   2   0   2   0   0   0   0   0   0   0   2   2   0   0   2   0   0   0   2   0   2   2   2   0   2   2   0   2   0   0   2   0   2   0   0   2   2   2   2   2   2   2   2   2   0   0   0   0   2   0   0   2   2   0   2   0   2   0   2   2   2   2   2   2   0   2   2   2   0   0   2   0   0   2   0   2   2   2   0   0   2   2   0   2   2   0   0   0   2   0   2   0   0   2   2   2   0   0   0   2   2   0   2   2   2   0   2   2   0   2   0   2   2   2   0   0   0   0   2   2   2   2   2   2   2   2   0   0   2   0   0   0   2   2   0   0   2   2   2   0   2   2   2   0   0   2
 MK-2-14                2   0   2   0   0   0   2   2   2   2   0   0   2   2   0   0   0   0   0   0   2   0   2   0   2   2   2   2   2   0   0   2   2   2   0   0   0   0   0   0   0   0   0   0   0   0   2   2   2   2   0   0   2   0   2   0   2   2   0   0   2   0   0   0   2   0   0   0   2   0   0   0   2   0   0   2   2   0   2   2   0   2   0   0   2   0   0   0   0   2   2   2   2   2   2   2   2   2   0   0   0   0   2   0   0   2   2   0   2   0   2   2   2   2   2   2   2   2   0   2   2   2   0   0   0   0   0   2   0   2   2   0   0   0   0   2   0   2   2   0   0   2   2   0   2   0   0   2   2   2   0   0   2   2   2   0   2   0   2   0   2   2   0   2   0   2   2   2   0   0   0   0   2   2   2   2   2   2   2   2   0   0   2   0   0   2   2   2   2   0   2   2   2   0   2   2   2   0   0   0
 MK-2-15                0   0   2   0   0   0   2   2   2   2   0   0   2   2   0   0   0   0   0   0   2   0   2   0   2   2   2   2   2   0   0   2   2   2   0   0   0   0   0   0   2   0   0   0   0   0   2   2   2   2   0   0   2   2   2   0   2   2   0   0   2   0   0   2   2   0   0   0   2   0   0   0   2   0   0   2   2   0   2   2   0   2   0   0   2   0   0   0   0   2   2   2   2   2   2   0   2   2   0   0   2   0   2   0   0   2   2   0   2   0   2   2   2   2   2   2   2   2   0   2   2   2   0   0   0   0   0   2   2   2   0   0   0   0   2   2   0   0   2   0   0   2   2   0   2   0   0   2   2   2   0   0   2   2   2   0   2   0   2   2   2   2   0   2   0   2   2   2   0   0   0   0   2   0   2   2   2   0   2   2   0   0   2   0   0   2   2   2   2   0   2   0   0   0   2   2   2   2   0   0
 MK-2-16                0   0   2   0   0   0   2   2   2   2   0   0   2   2   0   0   0   0   0   0   2   0   2   0   2   2   2   2   2   2   0   2   2   2   0   0   0   0   0   0   0   0   2   0   0   0   0   2   2   2   0   0   2   2   2   2   2   2   0   0   2   0   0   2   2   0   0   0   2   0   0   2   2   0   0   2   2   0   2   2   0   2   0   0   2   2   0   0   0   2   2   2   2   2   2   2   2   2   0   0   2   0   2   0   0   2   2   0   2   0   2   2   2   2   0   2   2   2   0   2   2   0   2   0   0   2   0   2   2   2   0   0   0   0   0   2   0   2   2   0   0   2   2   0   2   0   0   2   2   2   2   0   2   2   2   0   2   0   2   2   0   2   0   2   0   2   2   2   0   2   0   0   2   0   2   2   2   2   0   2   0   0   2   0   0   2   2   2   2   0   2   0   0   0   2   0   2   2   0   0
 MK-3-1                 2   0   2   2   2   2   0   2   2   2   2   0   0   2   0   0   0   0   2   0   2   0   0   2   0   0   0   2   2   0   2   2   0   0   2   0   0   2   0   2   0   2   0   2   2   2   2   0   2   0   0   0   0   0   2   2   2   2   2   0   0   2   2   2   2   2   0   0   2   0   0   2   0   0   2   0   2   2   0   0   0   0   0   0   0   0   0   0   0   2   2   0   2   2   0   0   0   2   2   0   0   0   2   2   2   2   0   2   0   2   2   0   2   2   0   2   0   0   2   2   0   2   0   2   0   2   0   2   2   0   0   2   0   0   2   0   0   2   2   0   2   2   2   0   2   0   2   0   0   2   2   2   2   0   0   2   2   0   0   0   0   2   0   0   0   0   2   0   2   0   0   2   0   2   0   2   0   2   2   2   0   2   0   2   2   0   2   0   2   0   0   0   2   2   0   0   0   2   2   0
 MK-3-2                 2   0   2   2   2   2   0   2   2   0   0   0   0   2   0   0   0   0   2   0   2   0   0   2   0   0   0   2   2   0   2   0   0   0   2   0   0   2   0   2   0   2   0   2   2   2   2   0   2   0   0   0   0   0   2   2   2   2   2   0   2   0   2   2   2   0   2   0   0   2   0   2   0   0   2   0   2   2   0   0   0   0   0   0   0   0   0   0   0   2   2   0   2   2   0   0   0   2   2   0   2   0   2   2   2   2   0   2   0   2   2   0   2   2   2   2   2   0   0   2   0   2   0   2   0   2   0   2   2   0   0   2   0   0   2   0   0   2   2   0   2   0   2   0   2   0   2   0   2   2   2   2   2   0   0   2   2   0   0   0   0   2   0   0   0   2   2   0   2   0   0   2   0   2   0   2   0   2   2   2   0   2   2   2   2   0   2   0   2   0   0   0   2   2   2   0   0   2   2   0
 MK-3-3                 2   0   2   2   2   2   0   2   0   0   2   0   0   2   2   0   0   0   2   0   2   0   0   2   0   0   2   2   0   0   2   0   0   0   2   0   0   2   0   2   0   2   0   2   2   2   2   0   2   0   2   0   0   0   2   2   2   2   2   0   2   0   2   2   2   0   2   0   0   2   0   2   0   0   2   0   2   2   0   0   0   0   0   0   0   0   0   0   0   2   2   0   2   2   0   0   0   0   2   0   2   0   0   2   2   2   0   2   0   2   2   0   2   0   0   2   0   0   0   2   0   2   0   2   0   2   2   2   2   0   2   2   0   0   2   0   0   2   2   0   2   0   2   0   2   0   0   2   2   2   2   2   2   0   0   2   2   0   0   0   0   2   0   0   0   2   2   0   2   0   0   2   0   2   0   2   0   2   2   0   0   2   2   2   2   0   2   0   2   0   0   0   2   2   2   0   0   2   2   0
 MK-3-4                 2   0   2   2   2   2   0   2   0   0   2   0   0   2   2   0   0   0   2   0   2   0   0   2   0   0   2   2   0   0   2   0   0   0   2   0   0   2   0   2   0   0   0   2   2   2   2   0   2   0   2   0   0   0   2   2   2   2   2   0   2   0   2   2   2   0   2   0   0   2   0   2   0   0   2   0   2   2   0   0   0   0   0   0   0   0   0   0   0   2   2   0   2   2   0   0   0   0   2   0   2   0   0   2   2   2   0   2   0   2   2   2   2   0   0   2   0   0   0   0   0   2   0   2   0   2   0   2   2   0   2   2   0   0   2   0   0   2   2   0   2   0   2   0   2   2   0   0   2   2   2   2   2   2   0   2   2   0   0   0   0   2   2   0   0   2   2   0   2   0   2   2   0   2   0   2   0   2   2   0   0   0   2   0   2   0   2   0   2   0   0   0   2   2   2   0   0   2   2   2
 MK-3-5                 2   0   0   2   2   2   0   2   0   0   2   0   0   2   2   0   0   0   2   0   2   0   0   2   0   0   2   2   0   0   0   0   0   0   2   2   0   2   0   0   0   0   0   2   2   2   2   0   2   0   2   0   0   0   0   2   2   2   2   0   2   0   2   2   2   0   2   0   2   0   0   2   0   0   0   0   2   2   2   0   0   0   0   0   0   0   2   0   2   2   0   0   2   2   0   0   0   0   0   0   2   0   0   2   2   2   0   2   0   2   2   2   2   0   2   2   0   0   0   0   0   2   0   2   0   2   0   2   2   0   2   2   0   2   2   0   0   2   2   0   0   0   2   0   2   2   0   0   2   2   2   2   0   2   0   2   2   2   0   0   2   2   2   0   0   2   2   0   2   0   2   2   0   2   0   2   0   2   2   0   0   0   2   0   2   0   2   0   2   0   2   0   2   2   0   0   0   2   2   2
 MK-3-6                 2   0   0   2   0   2   0   2   2   0   2   0   2   0   2   0   0   0   2   0   2   0   0   2   2   2   2   2   0   0   0   0   0   0   2   2   0   2   0   2   0   0   0   2   2   0   2   0   2   0   2   0   0   0   0   2   2   0   2   0   2   0   2   2   2   2   2   0   2   0   0   2   0   0   2   0   2   2   2   0   0   0   0   0   0   0   2   0   2   2   0   0   2   2   0   0   0   2   0   2   2   0   2   2   2   2   0   2   0   2   2   2   2   0   2   0   0   0   2   0   0   2   0   2   0   2   2   2   0   0   2   2   0   2   2   0   0   2   2   0   0   0   2   0   2   2   0   0   2   0   2   2   0   2   0   2   0   2   2   0   0   2   2   0   0   2   2   0   2   0   2   2   2   2   0   2   0   2   2   0   0   0   2   2   2   0   2   0   2   0   2   0   2   2   0   0   0   2   2   2
 MK-3-7                 2   0   0   2   2   2   0   0   2   0   2   0   2   0   2   2   0   2   2   0   2   2   2   0   2   2   2   2   0   0   0   0   0   0   2   0   0   2   0   2   0   0   0   2   2   0   2   2   2   0   0   0   0   0   0   2   2   0   2   0   2   0   2   2   2   2   2   0   2   0   0   0   2   0   0   0   2   2   2   0   0   0   0   0   0   0   0   0   2   2   0   0   2   2   0   0   0   2   0   2   2   0   0   2   2   2   0   2   0   2   2   2   2   0   2   0   0   2   2   0   0   2   0   2   0   2   2   2   0   0   2   2   0   2   2   0   0   2   2   0   0   0   2   0   2   2   0   0   2   0   0   2   0   2   0   2   0   2   2   0   0   2   2   0   0   2   2   0   2   0   2   2   2   2   0   2   0   2   2   0   0   0   2   2   2   0   2   0   2   0   2   0   2   0   0   0   0   2   2   2
 MK-3-8                 2   0   2   2   2   2   0   0   2   0   2   0   2   0   2   0   0   2   2   0   2   2   2   0   2   2   2   2   0   2   0   2   0   0   0   2   0   2   0   2   0   0   0   2   2   0   0   2   2   0   0   0   0   0   0   2   0   0   2   0   2   0   2   2   2   2   2   0   2   0   0   0   0   0   0   0   2   2   2   0   0   0   0   0   0   0   0   0   2   2   0   0   2   2   0   0   0   2   0   2   2   0   0   2   2   2   0   2   0   2   2   2   2   0   2   0   0   2   0   0   0   2   0   0   0   2   2   2   0   0   2   2   0   0   2   0   0   2   2   0   0   0   2   0   2   0   0   0   0   0   0   2   0   2   0   2   0   2   2   0   0   2   0   0   0   2   2   0   2   0   2   2   2   2   0   0   0   2   2   0   0   0   2   2   2   2   2   0   2   0   2   0   2   0   0   0   0   2   2   2
 MK-3-9                 2   0   2   2   2   2   0   0   2   0   0   0   2   0   2   0   0   2   2   2   2   2   0   0   2   2   2   2   0   2   0   2   0   0   0   2   2   2   0   2   0   0   0   2   2   0   0   2   2   0   0   0   0   0   0   2   0   0   2   0   2   0   2   2   2   2   2   0   2   0   0   0   0   0   0   0   0   2   2   0   0   0   2   0   0   0   0   0   2   2   0   0   2   2   0   0   2   2   0   2   2   0   0   2   2   2   0   2   0   0   0   2   2   0   2   0   0   2   0   0   0   2   2   0   0   0   2   0   0   0   2   2   0   0   2   0   0   2   2   0   0   0   2   0   2   2   0   0   0   0   0   2   0   0   0   0   0   2   0   0   0   2   0   0   0   2   2   0   2   0   2   2   0   2   0   0   0   2   2   0   0   0   2   0   2   2   2   0   0   0   2   0   2   0   2   0   0   2   2   2
 MK-3-10                2   0   2   2   2   2   0   0   2   0   0   0   2   0   2   0   0   2   2   2   2   2   0   0   2   2   2   2   0   2   0   0   0   0   0   2   2   2   0   2   0   0   0   2   2   0   0   2   2   0   0   0   0   0   0   2   2   0   2   0   2   0   2   2   2   2   2   0   2   0   0   0   0   0   0   0   0   2   2   0   0   0   2   0   0   0   0   2   2   2   0   0   2   2   0   2   2   2   0   2   2   0   0   2   2   2   0   2   2   2   0   2   2   0   2   0   0   2   0   0   0   2   2   0   0   0   2   0   0   0   2   2   0   0   2   0   0   2   2   0   0   0   2   0   2   2   0   0   0   0   0   2   0   0   0   0   2   2   0   0   0   2   0   0   0   2   2   0   2   0   2   2   0   2   0   0   0   0   2   0   0   0   2   0   2   2   2   2   0   0   2   0   2   0   2   2   0   2   2   0
 MK-3-11                2   0   2   2   2   2   0   2   2   0   0   0   2   0   2   0   0   2   2   2   2   0   0   0   2   2   2   2   0   2   0   0   0   0   0   2   0   2   0   2   0   0   0   2   2   0   2   2   2   0   0   0   2   0   0   2   2   0   2   0   2   0   0   2   2   0   2   0   2   0   0   0   0   0   0   0   0   2   2   0   0   0   2   0   0   0   0   2   2   2   0   0   2   2   0   2   2   2   0   0   2   0   0   0   2   2   0   2   2   2   0   2   2   0   2   0   0   0   0   0   0   2   2   0   0   0   2   0   0   0   2   2   0   0   2   0   0   2   0   2   0   0   2   0   0   2   0   0   0   0   0   2   0   2   2   0   2   2   0   0   0   2   0   0   0   2   2   0   2   0   2   0   0   2   2   0   0   0   2   0   2   0   2   0   2   2   0   2   0   0   2   0   2   2   2   2   0   2   2   0
 MK-3-12                2   0   2   2   2   2   0   2   2   0   0   0   2   0   2   0   0   2   2   2   2   0   0   0   2   2   2   2   0   2   0   0   0   0   0   2   0   2   0   2   0   0   0   2   2   0   2   2   2   0   0   0   2   0   0   2   2   2   2   0   2   0   0   2   2   0   2   0   2   0   0   0   0   0   0   0   0   2   2   0   0   2   2   0   0   0   0   2   2   2   0   0   2   2   0   2   2   2   0   0   2   0   0   0   2   2   0   2   2   2   0   2   2   0   2   0   2   0   0   0   0   0   2   0   2   0   2   0   0   0   2   2   2   0   2   0   0   2   0   2   0   0   2   0   0   2   0   0   0   0   0   2   0   2   2   0   2   2   0   0   0   2   0   0   2   2   2   0   2   0   2   0   0   2   2   0   0   0   2   0   2   0   2   0   2   2   0   2   0   2   2   0   2   2   2   2   0   2   2   0
 MK-3-13                2   0   2   2   2   2   0   2   2   0   0   0   0   0   2   0   0   0   2   2   2   0   2   0   2   2   2   2   2   2   2   0   0   2   0   2   0   2   0   2   0   0   0   2   2   0   2   2   2   0   0   0   2   0   0   2   2   2   2   0   2   0   0   2   2   0   2   0   2   0   0   0   0   0   0   0   0   2   2   0   0   2   2   0   0   0   0   2   2   2   0   0   0   2   0   2   2   2   0   0   2   0   0   2   2   2   0   2   2   2   0   2   2   0   2   0   2   0   0   2   0   0   2   0   2   0   2   0   0   0   0   2   2   0   2   0   0   2   2   2   0   0   2   0   2   2   0   0   0   0   0   2   0   2   2   0   2   2   2   0   0   2   0   0   2   2   2   0   2   0   2   0   0   2   2   0   0   2   2   0   2   0   2   0   2   2   0   2   0   2   2   0   2   2   2   2   0   2   2   0
 MK-3-14                2   0   2   2   2   0   0   2   2   0   0   0   0   0   2   0   0   0   2   2   0   2   2   0   2   0   2   2   2   2   2   0   0   2   0   2   0   0   0   2   0   0   0   2   2   0   2   0   2   0   0   0   2   0   0   0   2   2   2   0   2   0   0   2   2   0   2   0   2   0   0   0   0   2   0   0   0   2   2   0   0   2   2   0   0   0   0   2   2   2   0   0   0   0   0   2   0   2   0   0   2   0   0   2   2   2   0   2   2   2   0   2   2   0   2   0   2   0   2   2   0   2   2   0   2   0   2   0   0   0   0   2   2   2   2   0   0   0   2   2   0   0   2   0   2   2   0   0   0   2   2   2   0   2   2   0   2   2   0   0   2   2   0   0   2   2   2   2   0   0   2   0   0   2   0   0   2   2   2   0   2   0   2   0   2   2   0   2   0   0   2   0   2   2   2   2   0   2   0   0
 MK-3-15                2   0   2   2   2   0   0   2   2   0   0   0   0   0   2   0   0   2   2   2   0   2   2   0   0   0   2   2   2   2   0   2   0   2   0   2   0   0   0   2   0   0   0   2   2   0   2   0   2   0   2   0   2   0   0   0   2   0   2   0   2   0   0   2   2   0   2   0   2   0   0   0   0   2   0   0   0   2   2   0   0   0   2   0   2   0   0   2   2   2   0   0   0   0   0   2   0   2   0   0   2   0   0   2   2   0   0   2   2   0   0   2   2   0   2   0   2   0   2   2   0   2   2   0   2   0   2   0   0   0   0   2   2   2   2   2   0   2   2   0   0   0   2   0   2   2   0   0   0   2   2   2   0   2   0   0   2   2   0   2   2   2   0   0   2   2   2   2   0   0   2   0   0   2   0   2   2   2   2   0   2   0   0   0   2   2   0   2   0   0   0   0   2   2   2   2   0   0   0   0
 MK-3-16                2   0   2   2   0   0   0   2   2   0   0   0   0   0   2   0   0   2   2   0   0   2   2   2   2   0   2   2   2   2   0   2   0   2   0   2   0   0   0   2   0   0   0   2   2   0   2   0   2   0   2   0   2   0   0   0   2   0   2   2   2   0   0   0   2   0   2   0   2   0   2   0   0   2   0   0   0   2   2   2   2   0   2   0   2   0   0   2   2   2   0   0   0   0   0   2   2   2   0   0   2   0   0   2   2   0   0   2   2   0   0   2   2   0   2   0   2   0   2   2   0   2   2   0   2   0   2   0   0   0   0   2   2   2   0   2   0   2   2   0   0   0   0   0   0   2   0   0   0   2   2   2   0   0   2   0   2   2   0   2   2   2   0   0   2   2   2   0   0   0   0   0   0   2   0   2   2   2   2   0   2   0   0   0   2   2   0   2   0   0   0   0   2   0   0   2   0   0   2   0
 MK-4-1                 0   2   0   2   0   2   2   0   0   0   2   0   2   2   0   2   0   2   0   0   2   2   0   0   2   0   2   0   2   2   2   2   0   0   2   0   2   2   0   0   2   2   0   2   2   2   0   0   2   0   0   0   2   2   2   2   0   0   2   0   0   2   0   0   0   2   0   2   2   0   0   0   0   2   0   0   2   0   0   0   0   2   2   2   2   0   2   0   0   2   2   2   0   2   0   0   2   2   0   0   2   2   0   2   2   0   2   0   2   2   0   0   2   2   0   0   0   0   0   0   2   0   0   0   0   0   2   0   0   0   2   0   0   2   2   0   0   2   2   2   0   0   2   2   2   2   2   2   0   0   2   0   2   2   0   0   0   2   0   0   0   0   2   0   0   2   2   0   2   2   0   0   0   0   0   0   0   0   0   2   2   2   0   2   0   2   2   0   0   0   2   2   0   0   2   0   2   2   0   0
 MK-4-2                 0   2   0   2   2   2   0   0   0   0   2   0   2   2   0   2   0   2   0   2   2   2   2   0   2   0   2   0   2   2   2   2   0   0   2   0   2   2   0   0   2   2   0   2   2   2   2   0   2   0   2   0   2   2   2   2   0   0   2   0   0   2   0   0   0   2   0   2   2   0   0   0   0   2   0   0   2   0   0   0   0   2   2   2   2   0   2   0   0   2   2   2   0   2   0   0   2   2   0   0   2   2   0   2   0   0   2   0   2   2   0   0   2   2   0   0   0   0   0   0   2   0   2   0   0   0   2   0   0   0   2   0   0   2   0   0   0   2   2   2   0   2   2   2   2   0   2   2   0   0   2   2   2   2   0   0   0   2   2   0   2   0   2   0   0   0   2   0   2   2   0   0   0   0   0   0   0   0   0   2   2   2   2   2   0   0   2   0   0   0   2   2   0   0   2   0   2   2   0   0
 MK-4-3                 0   2   0   2   2   2   0   0   0   0   2   0   2   2   0   2   0   2   0   2   2   2   2   0   0   0   2   0   2   2   2   2   0   0   2   0   2   2   0   0   2   2   0   2   2   2   2   0   2   0   0   0   2   2   2   2   0   2   2   2   0   2   0   0   0   2   0   2   2   2   0   2   0   2   0   0   2   0   0   0   0   2   2   2   2   0   2   0   0   0   2   2   0   2   0   0   2   0   0   0   2   2   0   2   2   0   2   0   2   2   0   0   2   2   2   0   0   0   0   2   2   0   2   0   0   2   2   0   0   0   0   0   0   2   0   0   0   2   2   2   0   0   2   2   2   0   2   2   0   0   2   2   2   2   2   0   0   2   2   0   2   0   2   0   0   0   2   0   2   2   2   0   0   0   0   0   0   0   0   2   2   2   2   2   0   0   2   0   0   2   2   2   2   0   2   0   2   2   0   0
 MK-4-4                 0   2   2   2   2   2   0   0   0   0   2   0   2   2   0   2   0   2   0   2   2   2   2   0   0   0   2   0   2   2   2   2   0   0   2   0   2   2   2   0   2   2   0   2   2   2   2   0   2   0   0   0   2   2   0   2   0   2   2   2   0   2   0   0   0   2   0   0   2   2   0   2   0   2   0   0   2   0   0   0   0   0   2   0   2   0   2   0   0   0   0   0   2   2   0   0   2   0   0   0   2   2   0   2   2   0   2   0   2   2   0   0   2   2   2   0   0   0   0   2   2   0   2   0   0   2   2   0   2   0   0   0   0   2   2   0   2   2   2   2   0   0   2   2   2   0   2   2   0   0   2   2   2   2   2   0   0   2   2   0   2   0   2   0   0   0   2   0   2   2   0   0   0   0   0   0   0   0   0   2   2   0   2   2   2   0   2   2   0   2   2   2   0   0   2   0   0   2   0   0
 MK-4-5                 0   2   2   2   2   2   2   0   0   0   2   0   2   2   0   2   0   2   0   2   2   2   2   0   0   2   2   2   2   2   2   2   0   0   2   0   2   2   2   0   2   2   0   2   2   2   2   0   2   0   0   0   2   2   0   2   0   0   2   2   0   2   0   0   0   2   0   0   2   2   0   2   0   2   0   0   2   2   0   2   2   0   2   0   2   0   2   0   0   0   0   2   2   2   0   0   2   0   0   0   2   2   2   2   2   0   2   0   0   2   0   0   2   2   0   0   0   0   0   2   2   0   2   0   0   2   2   0   2   0   0   0   0   2   2   0   2   2   2   2   2   0   2   2   2   0   2   2   0   0   0   2   2   0   2   0   0   2   2   0   2   0   2   0   0   0   2   0   2   2   0   0   0   0   0   2   0   0   0   2   2   0   2   2   2   0   2   2   0   2   2   2   0   0   2   0   0   2   0   0
 MK-4-6                 0   2   2   0   2   2   2   0   0   0   0   0   2   2   0   2   0   2   0   0   2   2   2   0   0   2   2   2   2   2   2   2   0   0   2   0   2   2   2   0   2   2   0   2   2   2   2   0   2   0   0   0   2   2   0   2   0   0   0   2   0   2   0   0   0   2   0   0   2   2   2   2   0   2   0   0   2   2   2   0   2   0   2   0   2   2   2   0   2   0   0   2   2   2   0   0   2   0   0   0   2   2   2   2   2   0   2   0   0   2   0   0   2   2   0   0   0   0   0   2   2   0   2   0   0   2   2   0   2   0   0   0   0   2   0   0   2   2   0   2   2   2   2   2   2   0   2   2   0   0   0   2   0   0   2   0   0   2   2   0   2   0   2   0   0   0   2   0   2   2   0   0   2   0   0   0   2   0   0   2   2   0   2   2   2   0   2   2   0   2   2   2   0   0   2   0   0   2   2   0
 MK-4-7                 0   2   0   0   2   2   2   0   0   0   0   0   2   2   0   2   0   2   0   0   2   2   2   0   0   2   2   2   2   2   2   0   0   0   2   0   2   2   2   0   2   2   0   2   2   2   2   0   0   0   0   0   2   2   0   2   0   2   0   2   0   2   0   0   0   2   0   0   2   2   2   2   2   0   2   0   2   2   0   0   2   0   2   0   2   2   2   0   2   0   0   2   2   0   0   0   2   2   0   0   2   2   2   2   2   0   2   0   0   2   0   0   2   2   0   0   0   0   2   2   2   0   2   0   0   2   2   0   2   0   0   0   0   2   0   0   2   2   0   2   2   2   2   2   2   0   2   2   0   0   2   2   0   0   2   0   0   2   2   2   2   2   2   0   0   0   2   0   0   2   0   0   0   0   0   0   2   0   0   2   2   2   2   2   2   0   2   2   0   2   2   2   0   2   2   0   0   2   2   0
 MK-4-8                 2   2   0   0   2   2   2   0   0   0   0   0   2   2   0   2   0   2   0   0   2   2   2   0   0   2   2   2   0   2   2   0   0   0   0   0   2   0   0   0   2   2   0   0   2   2   2   0   0   0   2   2   0   2   0   2   0   2   0   2   0   2   0   0   2   2   0   0   2   2   2   2   0   0   0   0   2   2   0   0   2   0   2   2   2   2   2   0   2   0   0   2   2   0   0   0   2   2   0   0   2   2   2   2   2   0   0   0   0   2   0   0   2   2   0   0   0   0   2   2   2   0   2   0   0   2   2   0   2   0   0   0   0   2   0   0   2   2   0   2   2   2   2   2   2   0   2   2   2   0   2   2   0   0   2   0   0   2   2   2   2   2   2   0   0   0   0   0   0   2   0   2   0   0   0   0   2   0   0   0   2   0   0   2   2   0   2   2   0   2   2   2   0   2   2   0   0   0   2   0
 MK-4-9                 2   2   0   0   2   2   2   0   0   0   0   0   2   2   0   2   0   2   0   0   2   2   2   0   0   2   2   2   0   2   2   0   0   0   0   0   2   0   0   0   2   2   0   0   2   0   2   0   0   0   2   2   0   2   0   2   0   2   0   2   0   2   0   0   2   2   0   2   2   2   0   2   0   2   0   0   2   2   0   0   2   0   2   2   2   2   2   0   2   0   0   2   2   0   0   0   2   2   2   0   0   2   2   2   2   0   0   0   0   0   0   0   2   2   0   0   0   0   2   2   2   0   2   0   0   2   2   0   2   0   2   0   0   2   0   0   2   0   0   2   2   2   2   2   2   0   2   2   2   0   2   0   0   0   2   0   0   0   2   2   2   2   2   0   0   0   0   0   0   2   0   2   0   0   0   0   2   0   0   0   2   0   0   0   2   0   2   2   2   2   2   2   0   0   2   0   0   0   2   0
 MK-4-10                2   2   0   2   0   2   2   2   0   2   0   0   2   2   0   2   0   0   0   0   2   2   2   0   0   2   2   2   0   2   2   0   0   0   0   0   2   0   0   0   2   2   0   0   2   0   2   0   2   0   2   2   0   2   0   2   0   2   0   2   0   2   0   0   2   2   0   2   2   2   0   2   0   2   0   0   2   2   0   0   0   0   2   2   2   0   2   0   2   0   0   2   2   0   0   0   2   2   2   0   0   2   2   2   2   0   0   0   0   0   0   0   2   2   0   0   0   0   0   2   2   0   0   0   0   2   2   0   2   0   2   0   0   0   0   0   2   0   0   2   2   2   2   2   2   0   2   2   2   0   2   0   0   0   2   0   0   0   2   2   2   2   2   0   0   0   0   0   0   2   0   2   0   0   0   0   2   2   0   0   2   0   0   0   2   0   2   0   0   2   2   2   0   0   2   0   0   0   2   0
 MK-4-11                2   2   0   2   0   2   2   0   0   2   0   0   0   2   0   2   0   0   0   0   2   2   2   0   0   2   2   2   2   2   2   0   0   0   0   0   2   0   0   0   2   2   0   0   2   0   2   0   2   0   0   2   0   2   0   2   0   2   0   2   2   2   0   0   2   2   0   2   2   2   0   2   0   2   0   0   2   2   0   2   0   0   2   2   2   0   2   2   2   0   0   2   2   0   0   0   2   2   2   0   2   2   2   2   2   0   0   0   0   0   0   0   0   2   0   0   0   0   0   2   2   0   0   0   2   2   2   0   2   0   2   0   0   0   0   0   2   0   0   2   0   2   0   2   2   0   2   2   2   0   2   0   0   0   0   0   0   0   0   0   2   2   2   0   0   2   0   0   0   2   0   2   0   0   2   0   2   2   0   0   2   0   0   0   2   0   2   0   0   2   2   2   0   0   0   0   0   0   2   0
 MK-4-12                2   0   0   2   0   2   2   0   0   2   0   0   0   2   0   2   0   0   0   0   2   2   2   2   0   2   2   2   2   2   2   0   0   0   2   0   2   0   0   0   2   2   2   0   2   0   2   0   2   0   0   2   0   2   0   2   0   2   2   2   2   0   0   0   2   2   0   2   2   2   0   2   0   2   0   0   0   2   0   0   0   0   2   2   2   0   2   2   2   0   0   2   2   0   0   0   2   2   2   0   2   0   2   2   2   0   0   0   0   2   0   0   0   2   0   0   0   0   0   2   2   0   0   0   2   2   2   0   2   0   0   0   0   0   2   2   2   2   0   2   0   2   0   2   2   0   2   2   2   0   2   0   0   2   0   0   0   0   0   0   0   2   2   0   2   2   0   0   0   2   0   2   0   2   2   0   2   2   0   0   2   0   2   0   2   0   2   0   0   2   2   2   0   0   0   0   0   2   2   0
 MK-4-13                2   0   0   2   0   2   2   0   0   2   0   0   0   2   0   2   0   0   0   0   2   2   0   2   0   2   2   2   0   2   2   0   0   0   2   0   2   2   0   0   2   2   2   0   2   0   2   0   0   0   0   2   0   0   0   2   0   0   2   2   2   0   0   0   2   2   2   2   2   2   0   2   0   2   0   0   0   2   0   0   2   0   2   2   2   0   2   0   0   0   2   2   2   0   2   0   0   2   2   0   2   0   2   2   2   2   0   0   0   2   0   0   0   2   0   0   0   0   0   2   2   0   2   0   2   2   0   0   2   2   0   0   0   2   2   2   2   2   0   2   0   2   0   2   2   0   2   2   2   0   2   2   0   2   0   0   2   0   0   0   2   2   2   0   2   2   0   0   0   2   0   2   0   2   2   0   2   2   0   0   2   0   2   0   2   0   2   0   2   2   2   2   2   0   0   0   0   0   2   0
 MK-4-14                2   0   2   2   0   2   2   0   0   2   0   0   0   2   0   2   0   0   0   0   2   2   0   2   0   2   2   2   0   2   2   0   0   0   2   0   2   2   0   0   2   2   2   2   2   0   2   0   0   0   0   2   0   2   0   2   0   0   2   2   2   0   0   0   2   2   2   2   2   0   0   2   0   2   2   0   0   2   2   0   2   0   2   2   2   0   2   0   0   0   2   2   2   0   2   0   0   2   2   2   2   0   2   2   0   2   0   0   0   2   2   0   0   0   2   0   0   0   0   2   2   2   2   0   2   2   0   0   2   2   0   0   0   2   2   2   2   2   0   0   0   2   0   2   2   0   2   2   2   0   2   2   0   2   0   0   2   0   0   0   2   2   2   0   2   0   0   0   0   2   0   2   0   2   2   0   2   2   0   0   2   0   2   0   2   0   2   0   2   2   0   2   0   0   0   0   0   0   2   0
 MK-4-15                2   0   2   2   0   2   2   0   0   2   0   0   0   2   0   2   0   0   0   0   2   2   0   2   0   2   2   2   0   2   2   0   0   0   2   0   2   2   0   0   2   2   2   2   2   0   2   0   0   0   0   0   0   2   0   2   0   0   0   2   2   0   0   0   2   2   2   2   2   0   2   2   0   2   2   0   0   2   2   0   2   0   2   2   0   0   2   0   0   0   2   2   2   0   2   0   0   2   2   2   2   0   2   2   0   2   0   0   0   2   2   0   0   0   2   0   0   0   2   2   2   2   2   0   2   2   0   0   2   2   0   0   0   2   2   0   2   2   0   0   0   2   0   0   2   0   2   2   2   0   2   2   0   2   2   0   2   0   0   0   2   2   2   0   2   0   0   0   0   2   0   2   0   2   2   0   2   2   0   2   2   0   2   0   2   2   2   0   2   2   0   2   0   0   0   0   0   0   2   0
 MK-4-16                2   2   2   2   0   2   2   0   0   2   2   0   0   2   0   0   0   0   0   2   2   2   0   2   2   2   2   2   0   2   2   0   0   0   2   0   2   2   0   0   0   2   2   2   2   0   2   0   0   0   0   0   0   2   0   2   0   0   0   2   0   0   0   0   2   2   2   2   2   0   2   2   0   2   2   0   0   2   2   0   2   0   2   2   0   0   2   0   0   0   2   2   2   0   2   0   0   2   2   2   2   0   2   2   0   2   0   0   0   0   2   0   0   0   2   0   0   0   2   2   2   2   2   0   2   0   0   0   2   2   0   0   0   2   2   0   2   2   0   0   0   2   0   0   2   0   2   2   2   0   2   2   0   2   0   0   2   0   0   0   0   2   2   0   2   0   0   0   2   0   0   0   0   2   2   0   2   2   0   2   2   0   2   0   2   2   2   0   2   2   0   2   0   2   0   0   0   0   2   0
 MK-5-1                 2   0   0   0   0   0   0   2   2   0   2   0   2   2   0   0   2   0   0   0   0   0   0   2   0   2   2   0   0   2   2   0   2   0   0   2   2   0   2   2   0   0   0   0   0   0   0   2   0   2   2   2   0   0   0   0   0   0   2   2   2   0   0   2   0   0   2   0   0   2   0   2   2   2   2   2   2   2   0   0   0   0   2   0   0   0   0   2   0   0   0   2   0   2   0   0   2   0   0   2   0   0   0   2   2   0   2   2   0   0   2   0   2   2   0   2   0   2   0   2   0   0   0   0   0   2   2   0   2   2   0   0   2   0   2   0   2   0   0   0   0   0   2   2   0   0   2   2   0   2   0   0   2   0   0   0   2   0   2   2   2   2   0   2   0   0   0   2   2   0   2   2   0   0   2   2   0   0   2   2   0   0   0   0   0   0   0   2   0   2   0   2   0   2   2   0   2   0   0   0
 MK-5-2                 2   0   2   0   0   0   0   2   2   0   2   0   2   2   0   0   0   0   0   0   0   0   0   2   0   2   2   0   0   2   2   0   2   0   0   2   2   0   0   2   0   0   2   0   2   0   0   2   0   2   2   0   0   0   0   0   0   0   2   2   2   0   0   0   0   0   2   0   0   2   0   2   2   0   2   2   2   2   0   0   0   0   2   0   0   0   0   2   0   0   0   2   0   2   0   0   2   0   0   2   0   0   0   2   0   0   2   2   0   2   2   0   2   2   0   2   0   2   0   2   0   0   0   0   0   2   2   0   0   2   0   2   2   0   2   0   2   0   0   2   0   0   2   0   0   0   2   2   0   2   0   0   2   0   0   2   2   0   2   2   2   2   0   2   0   0   0   2   2   0   2   2   0   0   2   2   0   0   2   2   2   0   0   0   0   0   0   2   0   2   0   2   0   2   2   0   2   0   0   0
 MK-5-3                 2   0   2   2   2   0   0   2   2   0   2   0   2   2   2   0   0   0   0   0   0   0   0   2   0   2   2   0   0   2   2   0   2   0   0   2   2   0   0   2   0   2   2   2   2   0   0   2   0   2   0   0   0   0   0   0   0   0   2   2   2   0   0   0   0   0   2   0   2   2   0   2   2   0   2   2   2   2   0   0   2   0   2   0   0   0   0   2   0   0   0   2   0   2   0   0   2   0   0   2   0   2   0   2   2   0   0   2   0   2   2   2   2   2   0   2   0   2   0   2   0   0   0   0   0   2   2   0   0   2   0   2   0   0   2   0   2   0   0   2   0   0   2   0   2   0   2   2   0   2   0   0   0   0   0   2   2   0   2   2   2   2   2   2   0   0   0   2   2   0   2   2   0   2   2   0   0   0   0   2   2   0   0   0   0   0   0   2   0   2   0   0   0   2   2   0   2   0   0   0
 MK-5-4                 2   0   2   2   2   0   0   2   2   2   2   0   2   2   2   0   2   0   2   0   0   0   0   2   0   2   2   0   0   2   2   0   2   0   2   2   2   2   0   2   0   0   2   2   2   0   2   2   0   2   0   0   0   0   0   0   0   0   2   2   2   0   0   0   0   0   2   0   0   2   2   2   2   0   2   2   2   0   2   2   0   0   2   0   0   0   0   2   0   0   0   2   0   2   0   0   2   0   0   2   0   2   0   2   2   0   0   0   0   2   2   2   2   2   0   2   0   2   2   2   2   0   0   0   0   2   2   0   0   2   0   2   0   0   2   0   2   0   0   2   0   0   2   0   2   0   2   2   0   2   0   0   0   0   0   2   2   2   0   2   2   2   2   0   0   0   0   0   2   0   2   2   0   2   2   0   0   0   0   2   2   0   0   0   2   0   0   2   0   2   0   0   0   2   2   0   2   0   0   0
 MK-5-5                 2   0   2   2   2   0   0   0   2   2   2   0   2   2   2   0   2   0   2   0   0   0   0   2   0   2   2   0   0   2   2   0   2   0   2   2   2   2   0   2   0   0   2   0   0   0   2   2   2   2   0   0   0   0   0   0   0   0   2   2   2   0   0   0   0   0   2   0   0   2   2   2   2   0   2   2   2   0   2   2   0   0   2   0   0   0   0   2   0   0   2   2   0   2   2   0   2   0   0   2   0   2   0   2   2   0   0   0   0   2   0   2   2   2   0   2   0   2   2   2   2   0   0   0   0   0   2   0   0   2   2   2   0   0   2   0   2   0   0   2   0   0   2   0   2   0   0   2   0   2   2   0   2   0   0   2   2   0   0   2   2   2   2   0   2   0   0   0   2   0   2   2   0   2   2   2   0   2   0   2   2   0   0   2   2   0   0   2   0   2   0   0   0   2   0   0   2   0   0   0
 MK-5-6                 2   0   2   2   2   0   0   0   2   2   2   0   2   2   2   2   2   0   2   2   0   0   0   0   0   2   2   0   0   2   2   0   2   0   2   2   0   2   0   2   0   0   2   0   0   0   2   2   2   2   0   0   0   0   0   2   0   0   2   2   2   0   0   0   0   2   2   0   0   0   2   2   2   0   2   2   2   0   2   2   0   0   2   0   0   0   0   2   0   0   2   2   0   2   2   0   2   0   0   2   0   0   0   2   2   0   0   0   0   2   0   2   2   2   0   0   2   2   2   2   2   0   0   0   0   0   2   0   0   2   2   2   0   0   2   0   2   0   0   2   0   0   0   0   2   0   0   0   0   2   2   0   2   0   0   2   2   0   0   2   2   2   2   0   2   0   0   0   2   0   2   2   0   2   0   2   0   2   0   2   2   0   0   2   2   0   0   2   0   0   0   0   0   2   0   0   0   0   2   0
 MK-5-7                 2   0   2   2   2   0   0   0   2   2   2   0   2   2   2   2   2   0   2   2   2   0   0   0   0   2   2   0   0   2   2   2   2   0   2   2   0   2   0   2   0   0   2   0   0   0   2   2   2   2   2   0   0   0   0   2   0   0   2   2   2   0   0   0   2   0   2   0   0   0   2   2   2   0   2   0   2   0   2   2   0   2   2   0   0   0   0   2   0   0   2   2   0   2   2   0   2   0   0   2   0   0   0   2   2   0   0   0   0   2   2   2   2   2   2   0   2   2   2   2   2   0   0   0   0   0   2   0   0   2   0   2   0   0   2   0   2   0   0   2   0   2   0   0   2   0   0   0   0   2   2   0   2   0   0   2   2   0   0   2   2   2   2   0   2   0   0   2   2   0   2   2   0   2   0   2   0   2   0   2   2   0   0   0   2   0   0   2   0   0   0   0   0   2   0   0   0   0   0   0
 MK-5-8                 2   2   2   2   2   0   0   0   2   2   2   0   2   2   2   2   2   0   2   2   2   0   0   0   0   2   2   2   0   2   0   2   0   2   2   2   0   2   0   2   0   0   2   0   0   0   2   2   2   2   0   0   0   0   0   2   0   0   2   2   2   0   0   0   2   0   0   0   0   0   2   0   2   0   2   0   2   0   2   2   0   2   0   0   0   0   0   2   2   0   2   2   0   2   2   0   2   2   0   2   0   2   0   2   0   2   0   0   0   2   2   2   2   0   2   0   2   2   2   2   2   0   0   2   0   0   2   0   0   2   0   2   0   0   2   2   2   0   2   2   0   2   0   0   2   0   0   0   0   2   2   0   2   0   0   2   2   0   0   2   2   2   2   0   2   0   0   2   2   0   2   2   0   2   0   2   0   2   0   2   2   0   0   0   2   0   0   2   0   0   0   0   0   0   0   2   0   0   0   0
 MK-5-9                 2   2   2   2   2   0   0   0   2   2   2   0   0   2   2   2   2   0   2   2   2   0   0   0   0   2   2   2   2   2   0   2   0   2   2   2   0   2   0   0   0   0   0   0   0   0   2   2   2   2   0   0   2   0   2   2   0   0   2   2   0   0   0   0   2   0   0   0   0   0   2   0   2   0   2   0   2   0   2   0   0   2   0   0   2   0   0   2   2   0   2   2   0   2   2   0   2   0   0   2   0   2   0   2   0   2   0   0   2   2   2   2   2   0   2   0   0   2   2   2   2   0   0   0   0   0   2   0   0   2   0   2   0   0   2   2   2   0   2   2   0   0   2   2   2   0   0   0   0   2   2   0   2   0   0   2   2   0   0   2   2   2   2   0   2   0   0   0   2   0   2   2   0   2   0   2   0   2   0   2   2   0   0   0   0   0   2   2   2   0   0   0   0   0   2   2   0   0   0   0
 MK-5-10                0   2   2   2   2   0   0   0   2   2   2   0   0   2   2   2   2   0   2   2   2   2   0   0   2   2   2   2   2   2   0   2   0   2   2   2   0   2   0   2   0   0   2   0   0   0   0   2   2   2   0   0   2   0   2   2   0   0   0   2   0   0   0   0   2   2   0   0   0   0   2   0   2   0   2   0   2   0   2   0   0   2   0   0   2   2   0   2   2   0   2   2   0   2   2   0   2   0   2   2   0   2   0   2   0   2   2   0   2   2   2   2   2   0   2   0   2   2   2   2   2   0   0   0   0   0   2   0   0   2   0   2   0   0   2   2   2   0   2   2   0   0   2   2   2   0   0   0   2   2   2   0   2   0   0   2   2   0   0   0   2   2   2   0   2   0   2   0   2   0   2   2   0   2   0   2   2   2   0   2   2   0   0   0   0   0   2   2   2   0   0   0   0   2   2   2   0   2   0   0
 MK-5-11                0   2   2   2   2   0   0   0   2   2   0   0   0   2   2   2   2   0   2   2   2   2   0   0   2   2   2   2   2   2   0   2   0   2   2   2   0   0   0   2   0   0   2   0   0   0   0   2   2   2   2   0   2   0   2   2   2   0   2   2   0   0   0   0   2   2   0   0   0   2   2   0   2   0   2   0   0   0   2   0   0   0   0   0   2   2   0   2   2   2   2   2   0   2   2   0   2   0   2   0   0   2   0   0   0   2   2   0   0   0   2   2   2   0   0   0   2   2   2   2   2   0   0   0   0   0   0   0   0   2   2   2   0   0   2   2   2   0   2   0   0   0   0   2   2   0   0   0   2   2   2   2   2   2   0   2   2   0   0   0   2   2   2   0   0   0   2   0   2   0   2   2   0   2   2   2   2   2   0   0   2   0   0   0   0   0   0   2   2   0   0   0   0   2   2   2   0   0   0   0
 MK-5-12                0   2   2   2   2   0   0   0   2   2   0   0   0   2   2   2   2   0   2   2   0   2   0   0   2   0   2   2   2   2   0   2   0   2   2   2   0   0   2   2   0   0   2   0   0   0   0   0   2   2   2   0   2   2   2   2   2   2   2   2   0   0   0   0   2   2   0   0   0   2   2   0   2   0   2   0   0   0   2   0   0   0   0   0   2   2   0   2   0   2   2   2   0   0   2   0   2   0   2   0   0   2   0   0   2   2   2   0   0   0   2   0   2   0   0   0   2   2   2   2   2   0   0   0   0   0   0   0   0   2   2   2   0   0   2   2   2   0   2   2   0   0   2   2   2   2   0   0   2   2   2   2   0   2   0   2   2   0   0   0   2   2   2   0   0   0   2   0   2   0   2   0   0   2   2   2   2   0   0   0   2   0   0   0   0   0   0   2   2   0   0   2   0   2   2   2   0   0   0   0
 MK-5-13                0   2   2   2   0   0   0   0   2   2   0   0   0   2   2   2   2   0   2   2   0   2   0   0   2   0   2   2   2   2   0   2   0   2   2   2   0   0   2   2   0   0   2   2   0   0   2   0   2   0   2   0   2   2   2   2   2   2   2   2   0   0   0   0   2   2   0   0   0   2   2   0   2   0   2   0   0   0   2   0   0   0   0   0   0   2   0   2   2   0   2   2   0   0   2   0   2   0   2   0   0   2   0   0   2   2   2   0   0   0   2   0   2   0   0   2   2   2   2   2   2   0   0   2   0   0   0   0   0   2   2   0   0   0   0   2   2   0   2   2   0   0   2   0   2   0   2   2   2   2   0   2   0   2   2   2   2   2   0   0   2   2   2   0   0   0   2   0   2   0   2   0   0   0   2   0   0   0   0   0   2   0   0   0   0   2   0   2   2   2   0   0   2   2   2   2   0   2   0   0
 MK-5-14                0   2   2   2   0   0   0   0   2   2   0   0   0   2   2   0   0   0   0   2   0   2   0   0   2   0   2   2   2   0   0   2   0   2   2   2   0   2   2   2   0   0   2   2   0   0   2   0   2   0   2   0   2   2   2   2   2   2   2   2   0   0   0   0   2   2   0   0   0   2   2   0   2   0   0   0   0   0   2   0   2   0   0   0   0   2   0   2   2   0   2   0   0   0   2   0   2   0   0   0   0   2   2   0   2   2   2   0   2   0   2   0   2   2   0   2   2   2   2   2   2   2   0   2   0   2   0   0   0   2   2   0   2   0   0   2   2   0   2   2   0   2   2   0   2   0   2   2   0   2   0   2   0   2   0   2   2   2   0   0   2   2   0   2   2   2   2   0   0   0   2   0   0   0   2   0   0   0   0   0   2   0   2   0   0   2   0   0   2   2   0   0   0   0   2   2   0   2   0   0
 MK-5-15                0   0   2   2   0   0   0   0   2   2   0   0   0   2   2   0   0   0   0   2   0   2   0   0   2   0   2   2   2   0   0   2   0   2   2   2   0   2   2   2   0   0   2   2   0   0   2   0   2   0   2   0   2   2   0   2   0   2   2   2   0   0   2   0   2   2   0   0   0   2   2   0   2   0   0   0   0   0   2   0   0   0   0   0   0   2   2   2   2   0   2   0   0   0   2   0   0   0   0   0   0   0   2   0   2   2   2   0   2   2   2   2   2   2   0   2   2   2   2   2   2   2   0   2   0   2   0   0   2   2   2   0   2   0   0   2   0   0   2   2   0   2   2   0   0   0   2   2   0   2   0   2   0   2   2   0   2   2   0   2   2   2   0   2   2   2   2   0   0   0   2   2   0   0   2   0   2   0   0   0   2   0   2   0   0   2   0   0   2   2   0   0   0   0   2   2   0   2   0   0
 MK-5-16                0   0   2   2   0   0   2   0   2   0   0   0   2   2   2   0   0   0   0   2   2   0   0   0   2   0   2   2   2   2   0   2   0   2   2   0   0   2   0   2   0   0   2   2   2   0   0   0   2   0   2   0   2   2   0   2   0   2   2   2   0   0   2   0   2   2   2   0   0   2   2   0   2   0   2   0   0   0   2   0   0   0   0   0   0   2   2   2   2   0   2   0   0   2   2   0   0   0   2   0   0   0   2   0   2   2   2   0   2   2   2   0   0   2   0   2   2   2   2   2   2   2   2   0   0   0   0   0   2   2   2   0   0   2   0   2   0   0   2   2   0   2   2   0   0   2   2   2   0   2   0   2   0   0   2   0   2   2   0   2   2   2   0   2   2   2   2   0   0   0   2   2   0   0   2   0   2   0   0   0   2   0   2   0   0   2   0   0   0   0   0   0   0   0   2   2   0   2   0   0
 MK-6-1                 0   0   0   0   0   2   0   2   0   2   0   2   0   2   2   2   0   0   0   0   0   0   2   0   2   0   0   2   0   2   2   2   0   2   2   2   2   0   2   2   0   2   0   2   2   2   0   0   0   2   0   2   2   0   0   0   0   0   2   2   2   2   2   2   0   2   0   0   0   0   0   0   0   2   2   2   2   2   0   2   0   0   2   2   2   2   0   0   0   2   0   2   2   0   2   2   0   2   0   0   2   2   0   0   0   0   0   0   2   0   0   2   2   0   0   0   2   0   2   0   2   2   0   0   0   2   0   0   2   2   0   2   2   2   0   2   0   2   2   2   2   2   2   2   0   0   2   0   0   0   0   0   2   0   0   0   2   0   0   0   0   0   2   2   2   0   2   0   0   2   0   2   0   0   0   0   0   0   2   2   2   2   2   0   0   2   2   2   2   0   0   0   0   0   0   2   2   2   0   2
 MK-6-2                 0   0   0   0   0   2   2   2   0   2   0   2   0   2   2   2   0   0   0   0   2   0   2   0   2   0   0   2   0   2   2   2   0   2   2   2   2   0   2   2   0   2   0   2   2   2   0   0   0   2   0   2   2   0   0   0   0   2   2   2   2   2   2   2   2   2   0   0   0   0   0   0   0   2   2   2   2   2   0   2   0   0   2   2   2   2   0   0   0   2   0   2   2   2   2   2   0   2   2   0   2   2   0   0   0   0   0   0   2   2   0   2   2   0   0   0   2   0   2   0   2   2   0   0   0   2   0   0   2   2   2   2   2   2   0   2   0   2   2   2   2   2   0   2   0   0   2   0   0   0   0   0   2   2   0   0   2   0   0   0   0   0   2   2   2   0   0   0   0   2   2   2   0   0   2   0   0   0   0   2   2   2   2   0   0   2   2   2   2   0   0   0   0   0   0   2   2   2   0   2
 MK-6-3                 0   0   0   0   0   2   2   2   0   0   0   2   0   2   2   2   0   0   2   0   2   2   2   0   2   0   0   2   2   2   2   2   0   2   2   2   2   0   2   2   2   2   0   2   2   2   0   2   0   2   0   2   2   0   0   0   0   2   2   0   0   2   2   2   2   2   0   0   0   0   0   2   0   2   2   2   2   2   0   0   0   0   2   2   2   2   0   0   0   2   0   2   2   2   2   2   0   2   2   0   2   2   0   0   0   0   0   0   2   2   0   2   2   0   0   2   2   0   2   0   2   2   0   0   0   2   0   0   2   2   2   2   2   2   0   2   0   2   2   2   2   2   0   2   0   2   2   0   0   0   0   0   2   2   0   0   2   0   0   0   0   0   2   2   2   0   0   0   0   2   2   2   0   0   2   0   0   0   2   2   2   2   2   2   0   0   2   2   2   0   0   0   0   0   0   2   2   2   0   2
 MK-6-4                 0   0   0   0   0   2   2   2   0   0   0   2   0   2   0   2   0   0   2   0   2   2   2   0   2   2   0   2   2   2   2   2   2   2   2   2   2   0   2   2   2   2   0   2   2   0   0   2   0   2   0   2   2   0   0   0   0   2   2   0   0   2   2   2   2   0   0   0   0   0   2   2   0   2   2   2   2   2   0   0   0   0   2   2   0   2   0   0   0   2   0   2   2   2   2   2   0   2   2   0   2   2   2   0   0   0   2   2   2   2   0   2   2   0   0   0   2   0   2   0   2   2   0   0   0   2   0   0   2   2   2   2   2   2   0   2   0   2   2   2   2   2   0   0   0   2   2   0   0   0   0   0   2   2   0   0   2   0   0   2   0   0   2   2   0   0   2   0   0   2   0   2   0   0   2   0   0   0   2   0   2   2   2   2   2   0   2   2   2   0   0   2   2   0   0   2   2   2   0   2
 MK-6-5                 2   0   0   0   0   2   2   2   0   2   0   2   0   2   0   2   0   0   2   0   2   2   2   0   2   2   0   2   2   2   2   0   2   2   2   2   2   0   2   2   2   2   0   2   2   2   0   2   0   2   0   2   2   0   0   0   0   2   2   0   0   2   2   2   2   0   2   0   0   0   2   2   0   2   2   2   2   2   0   0   0   2   2   2   0   2   0   0   2   0   0   0   2   2   2   2   0   2   2   2   2   2   2   0   0   0   2   2   2   2   0   0   2   2   0   0   0   0   2   0   2   0   0   0   0   2   0   0   2   0   2   2   2   2   0   2   0   2   2   2   2   2   0   0   0   2   2   0   0   0   0   0   2   2   0   0   2   0   0   2   0   0   2   0   0   0   0   0   0   2   0   2   0   0   2   0   2   0   2   2   2   2   2   2   2   2   2   2   2   0   0   2   2   0   0   2   2   2   0   2
 MK-6-6                 2   0   0   0   0   2   2   0   0   2   0   2   0   2   0   2   0   0   2   0   2   2   2   0   2   2   0   2   2   2   2   0   2   2   2   2   2   0   2   2   0   2   2   2   2   2   0   0   0   2   0   2   2   0   2   0   0   2   2   2   0   2   2   2   2   0   2   0   0   0   2   2   0   2   2   2   2   2   0   0   0   2   2   2   0   2   0   0   2   0   0   0   2   2   2   2   0   0   2   2   2   2   2   0   0   0   2   2   0   2   0   0   2   2   0   0   0   0   2   0   0   0   0   0   0   2   0   0   0   0   2   2   2   2   0   0   0   2   2   2   2   2   0   0   0   2   2   0   0   0   0   0   2   2   0   0   2   0   0   2   0   2   2   0   0   0   2   0   0   2   0   2   0   0   2   0   2   0   2   2   2   2   2   2   2   2   2   2   2   0   0   2   2   0   0   2   2   2   0   2
 MK-6-7                 0   0   0   0   0   2   0   0   2   2   0   2   0   2   0   2   0   0   2   0   2   2   0   0   2   2   0   2   2   2   2   0   2   2   2   2   2   0   2   2   0   2   2   2   2   2   2   0   0   2   0   0   2   0   2   0   0   2   0   0   0   2   2   2   2   0   2   0   0   0   2   2   0   2   2   2   2   2   0   0   0   2   2   2   0   2   0   0   2   0   0   0   2   2   0   2   0   0   2   2   2   2   2   0   2   0   2   2   0   2   0   0   2   2   0   0   0   0   2   0   0   0   0   0   0   0   2   2   0   0   2   2   2   2   0   0   0   2   2   2   2   2   0   0   0   2   2   0   0   0   0   0   2   2   0   0   2   0   0   2   0   2   2   0   0   0   2   0   2   2   0   2   0   0   2   0   2   0   2   2   2   0   2   2   0   2   2   2   2   0   0   2   2   0   0   2   2   2   0   2
 MK-6-8                 0   0   0   0   2   2   0   2   2   2   0   2   0   2   0   2   0   0   2   0   2   2   0   0   2   2   0   2   2   2   2   0   2   2   2   2   2   0   2   2   0   0   2   0   2   2   0   0   2   2   0   0   2   0   2   0   0   2   0   0   0   2   2   2   2   0   2   0   2   0   2   2   0   2   2   2   2   0   0   0   0   2   2   2   0   2   0   0   2   0   0   0   2   2   0   0   0   0   2   2   2   2   2   0   2   0   0   2   0   2   0   0   2   2   2   0   0   0   2   0   0   0   0   0   0   0   2   2   0   0   2   2   2   2   0   0   0   0   2   0   2   2   0   0   2   2   2   0   0   0   0   0   2   2   0   0   2   2   0   2   0   2   0   0   0   0   0   0   2   2   0   2   0   2   2   0   2   0   2   2   2   2   2   2   0   2   2   0   2   0   0   2   2   0   0   2   2   2   0   2
 MK-6-9                 0   0   0   0   2   2   2   2   2   2   0   2   0   2   0   2   0   0   2   0   2   2   0   0   2   2   0   2   2   2   2   0   2   2   2   2   2   0   2   2   0   0   2   2   2   2   0   0   2   2   0   0   2   0   2   0   2   2   0   0   0   2   2   2   2   0   2   0   2   0   0   0   0   2   2   2   2   0   0   0   0   2   2   2   0   2   0   0   2   0   0   2   2   2   0   0   0   0   2   2   2   2   2   0   2   0   2   2   0   2   0   0   2   2   2   0   0   0   2   0   0   0   0   0   0   0   2   2   0   0   2   2   2   2   0   0   0   0   2   0   2   2   0   0   2   2   2   0   0   0   0   0   2   2   0   0   2   2   0   2   0   2   0   0   0   0   0   2   2   2   0   2   0   2   2   0   2   0   2   2   2   2   2   2   0   2   2   0   2   0   0   2   2   0   0   2   2   2   0   2
 MK-6-10                2   0   0   0   2   2   2   2   2   2   0   2   0   2   0   2   0   2   0   0   2   2   2   0   2   2   0   0   2   2   2   0   2   2   2   0   2   0   2   2   0   0   2   2   2   2   2   0   2   2   0   0   2   0   2   2   2   2   0   0   2   2   2   2   2   0   2   0   0   2   0   2   0   2   2   2   2   0   0   0   0   2   2   2   0   2   0   0   2   0   0   2   2   2   2   0   0   0   2   2   2   2   2   0   2   0   2   2   0   2   0   0   2   2   2   0   0   0   2   0   0   0   0   2   0   0   2   2   0   0   2   2   2   2   0   0   0   0   2   2   2   2   0   0   2   2   2   0   2   0   0   0   2   2   0   0   2   2   0   2   0   2   0   0   0   0   0   2   2   2   0   2   0   2   2   0   2   0   2   2   2   2   2   2   0   2   2   0   2   0   0   2   2   0   0   2   2   2   0   2
 MK-6-11                2   0   0   0   2   2   2   2   2   2   2   2   2   2   2   2   0   2   0   0   2   2   0   0   2   2   0   0   2   0   2   2   2   2   2   0   2   0   2   2   0   0   0   2   2   2   2   0   2   2   0   0   2   0   2   2   2   2   0   0   2   2   2   2   2   0   2   0   0   2   2   2   0   2   2   2   2   0   0   2   0   2   2   2   0   2   2   0   2   0   0   2   2   0   2   0   0   0   0   2   2   2   2   0   2   2   2   2   0   2   0   0   0   2   2   0   0   0   2   0   0   0   0   2   0   0   2   2   0   0   2   2   2   2   0   0   0   0   2   2   2   2   0   0   2   2   2   0   0   0   0   0   2   2   0   0   2   2   0   2   0   2   0   0   0   0   0   2   2   2   0   2   0   2   0   0   2   0   2   2   2   2   2   2   0   2   2   0   2   2   0   2   2   0   0   2   2   0   0   2
 MK-6-12                2   0   0   2   2   2   2   2   2   2   2   2   2   2   2   2   0   2   0   0   2   2   0   0   2   2   0   0   2   0   2   2   2   2   2   0   0   0   2   2   0   0   0   2   2   2   2   0   2   2   0   0   2   0   2   2   2   2   0   2   2   0   2   2   2   0   2   0   2   2   2   2   0   2   2   0   2   0   0   2   0   2   2   2   0   2   2   0   2   0   0   2   2   0   2   2   0   0   2   2   2   2   2   0   0   2   2   2   0   0   0   2   0   2   2   0   0   0   2   0   0   0   0   2   0   0   2   0   0   0   2   2   0   0   0   0   0   0   2   2   2   2   0   0   2   2   2   0   0   0   2   0   2   2   0   0   2   2   0   2   0   2   0   0   0   0   0   2   2   2   0   0   0   2   0   0   2   2   2   2   2   2   2   2   0   2   2   0   2   2   2   2   2   0   0   0   2   0   0   2
 MK-6-13                0   0   0   2   2   2   2   0   2   2   2   2   0   2   2   2   0   2   0   0   2   2   0   2   2   0   0   0   2   0   2   2   2   2   0   0   0   0   2   2   0   0   0   2   2   2   2   0   2   2   0   0   2   0   2   2   0   2   0   0   2   0   2   2   2   0   2   0   2   2   2   2   0   2   2   0   2   0   0   2   0   2   2   2   0   0   2   2   2   0   0   2   2   0   2   2   0   0   2   2   2   2   2   0   0   2   2   2   0   0   0   0   0   2   2   0   0   0   2   0   0   0   0   2   0   0   2   0   0   0   2   2   0   0   0   0   0   0   2   2   2   2   0   0   0   0   2   2   2   0   2   0   2   2   0   0   2   2   0   2   0   2   0   0   0   0   0   2   2   2   0   2   0   2   0   0   2   2   2   2   2   2   0   0   0   2   2   0   2   2   2   2   2   0   0   0   2   0   0   2
 MK-6-14                0   2   0   2   2   2   0   0   2   2   2   2   0   2   2   2   0   2   0   0   2   2   0   2   2   0   0   0   2   0   2   2   2   2   0   0   0   0   2   2   0   0   0   2   2   2   2   0   2   2   0   0   2   0   2   2   0   2   0   0   2   0   2   2   0   0   2   0   2   2   2   2   0   2   2   0   2   0   2   2   0   0   2   2   0   2   2   2   0   0   0   0   2   0   2   2   0   0   2   2   2   2   2   0   2   2   2   2   0   0   0   0   0   2   2   0   0   0   2   0   0   0   0   2   0   0   2   0   0   0   2   2   0   0   0   0   0   0   2   2   2   0   0   0   0   0   2   2   2   0   2   0   2   2   0   0   2   2   0   2   0   2   0   0   0   0   0   2   2   2   0   2   0   2   0   0   2   2   2   2   2   2   0   0   2   2   2   0   2   2   2   2   2   0   0   0   2   0   0   2
 MK-6-15                0   2   0   2   2   2   0   2   2   0   2   2   0   2   0   2   0   2   0   0   2   2   0   2   2   0   0   0   0   0   2   2   2   2   0   0   0   0   2   2   0   0   0   2   2   2   2   0   2   2   0   0   2   0   2   2   0   2   0   0   2   0   2   2   0   0   2   2   2   2   2   2   0   0   2   0   2   0   2   2   0   2   2   2   0   2   2   2   0   0   0   0   2   0   2   2   0   0   2   2   2   2   2   0   2   2   2   2   0   0   0   0   0   0   2   0   0   0   2   0   0   0   0   2   0   0   2   0   0   0   2   2   0   0   0   0   0   0   2   2   2   0   0   0   0   0   2   2   2   0   2   0   0   2   0   0   2   2   0   0   0   2   0   0   0   0   0   2   2   2   0   2   2   2   0   2   2   2   2   2   0   2   0   0   2   2   2   0   2   2   2   2   2   0   0   0   2   0   0   2
 MK-6-16                0   2   0   0   2   2   0   2   2   0   2   2   0   2   0   2   0   2   0   0   2   2   2   2   2   0   0   2   0   0   2   2   2   2   0   0   0   0   2   2   2   0   0   2   2   2   2   0   2   2   0   0   2   0   2   2   0   2   0   0   2   0   2   2   0   0   2   2   2   2   2   2   0   2   2   0   2   0   2   2   0   2   2   2   0   2   2   2   0   0   0   0   2   2   2   2   0   0   0   0   2   2   2   0   2   2   2   2   0   0   0   2   0   0   2   0   0   0   2   0   0   0   0   2   0   0   2   0   0   0   2   2   0   0   0   0   0   0   2   2   0   0   0   2   0   0   0   2   2   0   2   0   0   2   0   0   2   2   0   0   0   2   0   0   0   0   0   2   2   2   0   2   2   2   0   2   2   2   2   2   0   2   0   0   2   2   2   0   2   2   2   2   2   0   0   0   2   0   0   2
 
!****************************************** Phenotypic Data **********************************************************
!-100.0 is resevred for missing phenotype
SimulatedTrait1        13.8109   14.4397   13.9046   15.7743   15.8670   13.9060   14.0522   14.6168   15.8969   15.3505   14.1019   13.8472   13.9881   15.8626   15.8033   14.5542   15.0080   14.5730   15.9852   16.6594   16.0929   16.0616   15.7134   14.6794   16.6437   14.8039   16.6415   14.2663   15.7365   16.2215   14.2308   13.2845   16.5906   15.2791   14.1439   13.7885   16.8042   13.6619   15.0830   16.4452   13.9581   16.5460   16.3703   13.1750   14.6549   15.4360   13.1564   13.9375   14.0829   14.0622   15.1777   14.7108   14.0753   13.5821   13.7100   15.8777   16.6086   14.1246   14.2201   12.9129   13.7160   14.3228   13.1258   17.0087   13.0274   16.2591   13.8815   15.0106   16.0069   15.6113   14.0810   14.4879   14.3804   16.4712   15.2070   16.3136   14.8958   15.0238   14.7877   15.1611   15.6483   13.9743   14.2058   13.1596   15.7680   16.1423   15.8586   15.8541   14.0804   14.7298   14.2714   16.2337   15.9804   14.7092   15.1478   16.3247   16.2838   14.1100   16.1665   16.3761   15.9769   16.0091   13.6300   12.7337   14.6967   16.1274   16.4529   13.9034   16.6341   16.0312   16.1362   14.8679   15.9326   15.5137   14.1878   15.0699   13.7556   14.2220   15.1408   15.8596   13.4211   15.7300   15.1764   15.0531   13.4795   15.7305   14.9024   16.3645   15.1499   14.1001   16.4666   15.7266   14.5889   14.4625   15.9783   14.1339   14.1231   13.9446   17.1428   16.0256   15.2208   15.2277   15.9131   14.2282   16.5622   14.2595   15.8718   13.7927   16.0753   15.8840   14.0117   15.2113   15.4238   13.4421   15.1834   16.0389   16.3668   14.2959   13.9139   14.7227   14.8738   13.7048   14.3566   14.1808   15.8513   16.4234   13.9976   16.4773   13.9418   15.6704   15.3130   15.7760   16.4397   16.1658   15.4134   15.5921   16.3312   14.6482   15.1396   16.2306   15.8667   14.4212   14.6029   13.9472   15.3066   13.8393   14.1488   14.9703   14.0704   13.9685   13.8526   13.9449   15.4720   16.5227   16.4751   16.1202   15.0644   13.7490   13.4286   14.7338
SimulatedTrait2        10.0608    9.2968   10.4319    9.3229   10.2521   10.3066   10.5645   10.1862    9.4809    9.2782   10.3728   10.5837   10.8151    9.8392    9.5217   10.2760    9.6453   10.6264    9.3239    9.4017    9.5472    9.6969    9.4692    9.5870    9.2179   10.3639    9.2458   10.6430    9.0799    9.4554   10.6967   10.1410    9.5418   10.4182   10.5692   10.6054    9.2377   10.4288   10.5129    9.6070   10.2566    9.8233    9.7705   10.4482   10.5874    9.3653   10.2548   10.3418   10.5398   10.5118    9.6851    9.5270   10.5268   10.4602   10.2331    9.3081    9.0181   10.6393   10.2163   10.7165   10.3183   10.7977   10.7305    9.6783   10.2288    9.2757   10.1834    9.6914    9.8601    9.4633   10.5770   10.4974   10.3660    9.3482    9.7650    9.6769   10.3598    9.5661   10.1556    9.2084    9.5378   10.8407   10.5362   10.5087    9.6035    9.0727    9.3194    9.1598   10.4896    9.4980   10.2689    9.5044    9.4709    9.2661    9.5759    9.5570    9.9170   10.8335    9.6868    9.3586   10.4994    9.4515   10.5518   10.6107   10.6050    9.3186    9.4559   10.4835    9.6834    9.3190    9.4947    9.3122    9.7110    9.2397   10.6017    9.6652   10.8708   10.5277    9.4522    9.8656   10.4581    8.9753    9.6842   10.3714   10.1642    9.2342    9.1905    9.2453    9.4743   10.1543    9.6187    9.8496    9.3357   10.2072    9.2753   10.9265   10.2679   10.7255    9.5874    9.2727    9.8437   10.3714    9.5599   10.8580   10.0568   10.1093    8.8213   10.4484    9.4218    9.0134   10.6125   10.4771    9.6554   10.0690   10.5192    9.2621    9.3437    9.7378   10.7100   10.3363   10.6031   10.5159   10.5969   10.5928    9.2924    9.3644   10.1347    9.3171   10.3275    9.1281    9.0740    9.4065    9.3247    9.3952    9.6614    9.4240   10.1428    9.3460    9.2890    9.4096    9.4453   10.3601   10.6012   10.6795   10.1167   10.3801   10.1361   10.8864   10.5695   10.2137   10.3595   10.8862    9.6697    9.4376    9.2148    9.3120    9.5085   10.7491   10.5839   10.7484
 
