# Supplementary material for: Inclusive Composite Interval Mapping of QTL by Environment Interactions in Biparental Populations
Source: PLoS One. 2015 Jul 10;10(7):e0132414. doi: 10.1371/journal.pone.0132414 (PMC4498613; doi:10.1371/journal.pone.0132414)
Supplement: S6 File — (ZIP) [file pone.0132414.s006.zip › H=0.8/L1/run_00042.met]

!**********************Note: lines staring with "!" are remarks and will be ignored in the program********************
!*********************************General Information**********************************
!Assuming F1 = P1 x P2, populations available in QTL IciMapping are: 
!  1, P1BC1F1 = P1 x F1, the first backcrossing where P1 is used as the recurrent parent;
!  2, P2BC1F1 = P2 x F1, the first backcrossing where P2 is used as the recurrent parent;
!  3, F1DH, F1-derived doubled haploids; 
!  4, RIL or F1RIL, recombination inbred lines through the repeated selfing of F1;
!  5, P1BC1RIL, recombination inbred lines through the repeated selfing of P1BC1F1;
!  6, P2BC1RIL, recombination inbred lines through the repeated selfing of P2BC1F1;
!  7, F2, the selfing generation of F1;
!  8, F3, the selfing generation of F2;
!  9, P1BC2F1, the second backcrossing where P1 is used as the recurrent parent; 
! 10, P2BC2F1, the second backcrossing where P2 is used as the recurrent parent;
! 11, P1BC2RIL, recombination inred lines through the repeated selfing of P1BC2F1; 
! 12, P2BC2RIL, recombination inred lines through the repeated selfing of P2BC2F1; 
! 13, P1BC1F2, the selfing generation of P1BC1F1; 
! 14, P2BC1F2, the selfing generation of P2BC1F1; 
! 15, P1BC2F2, the selfing generation of P1BC2F1; 
! 16, P2BC2F2, the selfing generation of P2BC2F1; 
! 17, P1BC1DH, P1BC1F1-derived doubled haploids; 
! 18, P2BC1DH, P2BC1F1-derived doubled haploids; 
! 19, P1BC2DH, P1BC2F1-derived doubled haploids; 
! 20, P2BC2DH, P2BC2F1-derived doubled haploids; 
   3      !Mapping Population (see remarks above)
   2      !Mapping Function (1 for Kosambi; 2 for Haldane; 3 for Morgan)
   2      !Marker Space Type (1 for intervals; 2 for positions)
   1      !Marker Space Unit(1 for centiMorgans; 2 for Morgan)
   6      !Number of Chromosomes (or Linkage Groups)
 200      !Size of the mapping population
   2      !Number of environments
 
!***************************************** Chromosomes and Linkage Maps **********************************************
!Chromosome                 NumMarkers
-CH1                        16
-CH2                        16
-CH3                        16
-CH4                        16
-CH5                        16
-CH6                        16
!Linkage map (Marker name followed by position or the interval length)
 MK-1-1                1     0.000
 MK-1-2                1    10.000
 MK-1-3                1    20.000
 MK-1-4                1    30.000
 MK-1-5                1    40.000
 MK-1-6                1    50.000
 MK-1-7                1    60.000
 MK-1-8                1    70.000
 MK-1-9                1    80.000
 MK-1-10               1    90.000
 MK-1-11               1   100.000
 MK-1-12               1   110.000
 MK-1-13               1   120.000
 MK-1-14               1   130.000
 MK-1-15               1   140.000
 MK-1-16               1   150.000
 MK-2-1                2     0.000
 MK-2-2                2    10.000
 MK-2-3                2    20.000
 MK-2-4                2    30.000
 MK-2-5                2    40.000
 MK-2-6                2    50.000
 MK-2-7                2    60.000
 MK-2-8                2    70.000
 MK-2-9                2    80.000
 MK-2-10               2    90.000
 MK-2-11               2   100.000
 MK-2-12               2   110.000
 MK-2-13               2   120.000
 MK-2-14               2   130.000
 MK-2-15               2   140.000
 MK-2-16               2   150.000
 MK-3-1                3     0.000
 MK-3-2                3    10.000
 MK-3-3                3    20.000
 MK-3-4                3    30.000
 MK-3-5                3    40.000
 MK-3-6                3    50.000
 MK-3-7                3    60.000
 MK-3-8                3    70.000
 MK-3-9                3    80.000
 MK-3-10               3    90.000
 MK-3-11               3   100.000
 MK-3-12               3   110.000
 MK-3-13               3   120.000
 MK-3-14               3   130.000
 MK-3-15               3   140.000
 MK-3-16               3   150.000
 MK-4-1                4     0.000
 MK-4-2                4    10.000
 MK-4-3                4    20.000
 MK-4-4                4    30.000
 MK-4-5                4    40.000
 MK-4-6                4    50.000
 MK-4-7                4    60.000
 MK-4-8                4    70.000
 MK-4-9                4    80.000
 MK-4-10               4    90.000
 MK-4-11               4   100.000
 MK-4-12               4   110.000
 MK-4-13               4   120.000
 MK-4-14               4   130.000
 MK-4-15               4   140.000
 MK-4-16               4   150.000
 MK-5-1                5     0.000
 MK-5-2                5    10.000
 MK-5-3                5    20.000
 MK-5-4                5    30.000
 MK-5-5                5    40.000
 MK-5-6                5    50.000
 MK-5-7                5    60.000
 MK-5-8                5    70.000
 MK-5-9                5    80.000
 MK-5-10               5    90.000
 MK-5-11               5   100.000
 MK-5-12               5   110.000
 MK-5-13               5   120.000
 MK-5-14               5   130.000
 MK-5-15               5   140.000
 MK-5-16               5   150.000
 MK-6-1                6     0.000
 MK-6-2                6    10.000
 MK-6-3                6    20.000
 MK-6-4                6    30.000
 MK-6-5                6    40.000
 MK-6-6                6    50.000
 MK-6-7                6    60.000
 MK-6-8                6    70.000
 MK-6-9                6    80.000
 MK-6-10               6    90.000
 MK-6-11               6   100.000
 MK-6-12               6   110.000
 MK-6-13               6   120.000
 MK-6-14               6   130.000
 MK-6-15               6   140.000
 MK-6-16               6   150.000
!*********************************** Marker Types ********************************************************************
!Co-dominant marker: When heterozygote F1 is present, P1 is coded as 2, F1 is coded as 1, and P2 is coded as 0; Otherwise, P1 is coded as 2, and P2 is coded as 0. 
!Dominant marker: When heterozygote F1 is present, P1 and F1 are coded as 12, and P2 is coded as 0; Otherwise, P1 is coded as 2, and P2 is coded as 0.  
!Recessive markers: When heterozygote F1 is present, P1 is coded as 2, and F1 and P2 are coded as 10; Otherwise, P1 is coded as 2, and P2 is coded as 0. 
!Missing marker is coded as -1. 
 MK-1-1                 2   2   0   0   0   0   0   0   0   2   0   0   0   2   0   0   0   0   2   2   2   0   0   0   0   2   2   0   0   2   0   0   0   2   2   2   0   2   0   0   0   2   0   0   2   0   0   0   2   0   2   2   0   2   2   0   2   0   0   0   0   0   0   2   2   0   2   0   0   0   2   2   0   2   2   2   2   2   0   2   2   0   0   2   2   0   2   2   2   2   0   2   0   0   2   2   2   2   2   2   2   2   2   2   2   2   0   0   2   2   2   0   0   2   2   2   2   0   2   2   2   0   0   0   0   0   2   0   2   0   2   2   0   2   0   0   2   2   0   0   2   2   0   2   2   0   0   0   0   2   0   2   0   0   0   2   2   2   2   2   0   2   0   0   0   0   2   2   0   0   2   0   2   0   2   2   2   0   0   2   0   2   2   2   0   2   0   0   2   2   0   2   2   2   0   2   2   0   2   0
 MK-1-2                 2   2   0   0   0   0   0   2   0   2   0   0   0   2   0   0   0   0   2   0   2   0   0   0   0   2   2   0   0   2   2   0   0   0   2   2   0   0   0   0   0   2   0   0   2   0   2   0   0   0   0   2   0   0   2   0   2   2   0   2   0   0   0   2   2   2   2   0   0   0   2   2   2   2   2   2   2   2   0   2   2   0   2   2   2   2   0   2   2   2   0   0   0   0   2   2   2   2   2   0   2   2   2   2   2   2   0   0   2   2   2   2   0   0   2   2   2   0   2   2   2   0   2   0   0   0   2   0   0   0   2   2   0   2   0   0   2   2   0   0   2   2   0   2   2   0   0   0   0   2   2   2   0   0   0   2   2   2   2   0   0   2   0   0   0   0   2   2   0   0   2   0   0   0   2   2   2   0   0   2   2   2   2   2   0   2   0   0   2   2   0   2   2   2   0   2   2   0   2   0
 MK-1-3                 2   2   2   0   0   0   0   2   0   2   0   0   0   2   0   0   0   0   2   0   2   0   0   0   0   2   2   0   0   2   2   0   0   0   2   2   0   0   0   0   0   2   0   0   2   2   2   0   2   2   0   2   0   0   2   0   2   2   0   2   0   0   0   2   0   2   2   0   0   0   2   2   2   2   2   2   2   2   0   2   0   0   2   2   2   0   0   0   2   2   0   0   2   2   2   2   2   2   2   0   2   2   2   2   2   2   0   0   0   2   2   2   0   0   2   2   2   0   2   2   2   0   2   0   0   0   0   0   0   0   2   2   0   2   0   0   0   2   0   0   2   0   0   2   2   0   0   0   0   2   2   2   0   0   2   2   2   2   0   0   0   2   0   0   0   0   2   2   2   0   2   0   0   0   2   2   2   0   0   0   2   2   2   2   0   2   0   0   2   2   0   2   2   2   0   0   2   0   2   0
 MK-1-4                 2   2   2   0   0   0   0   2   0   2   0   0   0   0   0   2   0   0   2   0   2   0   0   0   2   0   2   0   0   2   2   2   2   0   2   2   0   0   0   0   0   2   0   0   2   2   2   0   2   2   0   2   0   0   2   0   2   2   0   2   0   0   0   2   0   2   2   0   0   0   2   0   2   2   2   2   2   2   0   2   0   0   2   0   2   0   0   0   2   2   0   0   2   2   2   2   2   2   2   2   2   2   2   2   0   2   0   0   0   2   0   0   0   0   2   2   2   0   2   0   2   0   2   0   0   0   0   0   0   0   2   2   0   2   0   2   0   2   0   0   2   0   0   2   2   0   0   2   0   2   2   2   0   0   2   2   2   2   0   0   0   2   0   0   0   0   2   2   2   0   2   0   0   0   0   2   2   0   0   0   2   2   2   2   0   2   0   0   2   0   0   2   2   2   0   0   2   0   0   2
 MK-1-5                 2   2   0   0   0   0   0   0   0   2   2   0   0   0   0   2   0   0   2   0   2   0   0   0   2   0   2   0   0   2   2   2   2   0   2   2   0   0   0   0   0   2   0   0   2   2   2   0   2   2   0   2   0   0   2   0   0   2   0   2   2   2   0   2   0   2   2   2   0   0   2   0   2   2   0   2   2   2   0   2   0   0   2   0   2   0   0   0   0   2   0   0   2   2   2   2   2   2   0   0   2   2   2   2   2   2   0   0   0   2   0   0   0   0   2   2   2   0   2   0   2   0   0   0   0   0   0   0   0   0   2   2   0   2   0   2   0   2   2   0   2   0   2   2   2   0   0   2   0   2   2   2   0   0   2   2   2   2   0   0   0   2   0   0   0   0   2   0   2   0   2   2   2   0   0   2   2   0   0   0   2   2   2   0   2   2   0   0   2   2   0   2   2   2   0   0   2   0   0   2
 MK-1-6                 2   2   0   0   0   0   0   0   0   2   2   0   0   0   0   2   0   0   0   0   0   0   0   0   2   0   2   0   0   2   2   2   2   0   2   2   0   0   0   0   0   2   0   0   2   2   2   0   2   2   0   2   0   0   2   0   0   2   0   2   2   2   0   2   0   2   2   2   0   0   2   0   2   2   0   2   2   2   0   0   0   0   2   0   2   0   2   0   0   2   0   0   2   2   2   2   0   2   0   0   2   2   2   2   2   2   0   0   2   2   0   0   0   0   2   2   2   0   2   2   2   2   0   0   0   0   0   0   0   0   2   2   0   2   0   2   0   2   2   0   2   0   2   2   2   0   0   2   0   2   2   2   0   2   2   2   2   2   0   0   0   2   0   0   0   0   2   0   2   0   2   2   2   0   0   2   2   0   2   0   2   2   2   0   2   2   2   0   2   2   0   2   2   2   0   0   2   2   0   2
 MK-1-7                 2   2   0   0   0   0   2   0   0   2   2   0   0   0   0   2   0   0   0   0   0   0   0   0   2   0   2   0   0   2   2   2   2   0   2   2   0   0   0   0   0   2   0   0   2   2   2   2   2   2   0   2   0   0   2   0   0   2   0   2   2   2   0   2   0   2   2   2   0   0   0   0   2   2   0   2   0   2   0   0   0   0   2   0   2   0   2   0   0   2   0   0   2   2   2   2   0   2   0   0   2   2   2   2   2   2   0   0   2   2   0   0   0   0   2   2   2   0   2   2   2   2   0   0   0   0   0   0   0   0   2   2   0   2   0   2   0   2   0   0   2   0   2   2   2   0   0   2   0   2   2   2   0   2   2   2   2   2   0   0   0   2   0   0   0   0   2   0   2   0   0   2   2   0   0   2   2   0   2   0   2   2   2   0   2   2   2   0   2   2   0   2   2   0   0   0   2   2   0   2
 MK-1-8                 2   2   0   0   0   0   2   0   0   0   2   0   0   0   0   2   0   0   0   0   0   0   0   0   2   0   2   0   0   2   2   2   0   0   2   2   0   2   0   0   2   2   0   0   2   2   2   2   2   2   0   2   0   0   2   2   2   0   0   2   2   2   0   2   0   2   2   2   0   0   0   0   0   2   0   2   0   2   0   0   2   0   2   0   2   0   2   0   0   2   0   0   2   2   2   2   0   2   0   0   2   2   2   2   2   2   0   0   0   2   2   0   0   0   2   2   0   0   2   2   2   2   2   0   0   0   0   0   0   0   2   2   0   2   0   2   0   2   0   0   2   0   2   0   2   0   0   2   0   2   2   2   0   2   2   2   2   0   0   0   2   2   0   0   0   0   2   0   2   0   0   2   2   0   0   2   2   0   2   0   2   2   2   0   0   2   2   0   2   2   0   2   2   0   0   0   2   2   0   2
 MK-1-9                 2   2   0   0   0   0   2   0   0   0   2   0   0   0   0   2   0   0   0   0   0   0   0   0   2   0   2   0   0   2   2   2   0   0   2   2   0   2   0   0   2   2   0   0   2   2   0   0   2   2   0   2   0   0   2   2   2   0   0   2   2   2   0   2   0   2   2   2   0   0   0   0   0   2   0   2   0   2   0   0   2   0   0   0   2   2   2   0   0   2   0   0   2   2   2   2   0   2   0   0   2   2   2   2   2   2   0   0   0   2   2   0   2   0   2   2   0   2   2   2   2   2   2   0   0   0   0   0   2   2   2   2   0   2   0   2   0   2   0   0   0   0   0   0   2   0   0   2   0   2   2   2   0   2   2   2   2   0   0   2   2   2   0   0   0   0   2   0   2   0   0   2   2   0   2   2   2   0   2   0   2   2   2   0   0   2   2   0   2   2   2   2   2   0   0   0   2   0   0   2
 MK-1-10                2   2   0   0   2   0   2   0   0   0   2   0   0   0   0   2   0   0   0   0   2   0   0   0   2   0   2   0   0   2   2   2   0   2   2   0   2   2   0   0   2   2   0   0   2   2   0   0   2   2   0   2   0   0   0   2   2   2   2   2   0   2   0   2   0   2   0   2   0   0   0   0   0   2   0   2   0   2   0   2   2   0   0   0   2   2   2   2   0   2   2   0   2   2   2   2   0   2   0   0   2   2   2   2   2   2   0   0   0   0   2   0   2   0   2   2   0   0   2   2   2   2   2   0   0   0   0   0   0   2   0   2   0   2   0   0   0   2   0   0   0   0   0   0   2   0   0   0   0   2   2   0   0   0   2   2   0   0   0   2   2   2   0   0   0   0   2   0   2   0   0   2   2   0   2   0   2   0   2   0   2   2   2   2   0   2   2   0   2   2   2   2   2   0   0   0   0   0   0   2
 MK-1-11                2   2   0   0   2   0   2   0   0   0   2   0   0   0   2   2   2   0   0   0   2   0   0   0   2   2   0   0   0   2   2   2   2   2   2   0   2   2   0   0   2   2   0   0   2   2   0   0   2   0   2   0   0   0   0   2   2   2   2   2   0   2   0   2   0   2   0   2   2   0   0   0   0   2   0   2   0   2   2   2   2   0   0   0   2   2   2   2   0   2   2   2   2   2   2   2   0   2   0   0   2   2   2   2   0   2   0   0   0   0   2   0   0   0   2   2   2   0   2   2   2   2   2   0   0   0   2   0   0   2   0   2   0   2   0   0   0   2   0   0   0   0   0   0   2   0   0   0   0   0   2   0   0   0   2   2   0   0   0   2   2   2   0   0   0   0   2   0   2   0   0   2   2   2   2   2   2   0   2   0   2   2   2   2   0   2   2   0   0   2   0   2   0   0   0   0   0   0   0   2
 MK-1-12                2   2   2   0   2   0   2   0   0   0   0   0   0   0   2   2   2   0   0   0   2   0   0   0   2   2   0   0   0   2   2   2   2   2   2   0   2   2   0   0   2   2   2   0   0   2   0   2   2   0   2   0   0   0   0   2   2   2   2   2   0   2   0   2   0   2   0   2   2   0   0   0   0   2   0   2   0   2   2   2   2   0   0   0   2   2   2   2   0   2   2   2   2   2   2   2   0   2   0   0   2   2   2   0   2   2   0   0   0   0   2   0   0   0   2   2   2   0   2   2   0   2   2   0   0   2   2   0   0   2   0   0   0   2   0   0   0   2   0   0   2   0   0   0   2   0   0   0   0   0   2   0   0   0   2   2   0   0   2   2   2   2   0   0   0   0   2   0   2   0   2   2   2   2   2   2   2   0   2   0   2   2   2   2   0   2   2   0   0   2   0   2   0   2   0   0   2   0   0   2
 MK-1-13                2   2   2   0   2   0   0   2   0   0   0   0   0   0   2   2   2   0   0   0   2   0   0   0   2   2   0   2   0   2   2   2   2   2   2   0   2   0   0   0   2   2   2   0   0   2   2   2   0   0   2   0   0   0   0   2   2   2   0   2   0   2   0   0   0   2   0   2   0   0   0   0   0   2   2   2   0   2   2   2   2   0   0   0   2   2   2   0   0   2   2   2   2   2   2   2   0   2   0   0   2   0   2   0   2   2   2   0   0   0   0   0   0   0   2   0   2   0   0   2   0   2   0   0   0   2   2   0   0   0   2   0   0   2   2   2   0   2   0   0   2   0   0   0   2   0   0   0   0   0   2   0   0   0   2   2   0   0   2   2   2   2   0   0   0   0   2   0   2   0   2   2   2   2   2   2   0   0   2   0   2   2   2   2   0   0   2   2   0   2   0   2   0   2   0   0   2   0   0   2
 MK-1-14                2   2   2   0   2   0   0   0   0   0   0   0   0   0   2   2   2   0   0   0   2   0   0   0   2   2   0   2   0   2   2   2   2   2   2   0   2   0   0   0   2   2   2   0   0   2   2   2   0   0   2   0   0   0   2   2   2   2   0   2   0   2   0   2   0   2   2   2   0   0   0   0   0   2   2   2   0   2   2   2   2   0   0   0   2   2   2   0   0   2   2   2   2   2   2   2   0   2   0   0   2   0   2   0   2   2   2   0   0   0   0   0   0   0   2   0   2   0   0   2   0   2   0   0   0   2   2   0   0   0   0   0   0   2   2   2   2   2   0   0   2   0   0   0   2   0   0   0   0   0   2   0   0   0   2   2   0   0   2   2   2   2   0   0   0   0   0   0   2   0   2   2   0   2   0   2   0   2   2   0   2   2   2   2   2   0   2   2   0   2   0   2   0   2   0   0   2   0   0   2
 MK-1-15                2   2   2   0   2   0   0   0   0   0   0   0   0   0   2   2   2   0   0   0   2   0   2   0   2   2   0   2   0   2   2   2   2   2   0   0   2   2   0   2   2   2   2   0   0   2   0   2   0   0   2   2   0   0   2   2   2   2   0   2   0   2   0   2   2   2   2   2   0   0   0   0   0   2   2   2   0   2   2   0   2   0   2   0   2   2   2   0   0   2   2   2   2   2   2   2   0   2   0   0   2   2   2   0   2   2   2   0   0   0   0   0   0   0   2   0   2   0   0   2   0   2   0   0   0   2   2   0   0   0   0   0   2   2   2   2   2   2   0   0   0   0   0   0   2   0   0   0   0   0   2   0   2   0   2   2   0   0   2   2   2   2   0   0   0   0   0   0   2   0   2   2   0   2   0   2   0   2   0   0   2   0   2   2   2   0   2   2   0   2   0   2   0   2   0   0   2   0   0   2
 MK-1-16                2   2   2   0   2   0   0   0   0   0   2   0   0   0   0   2   2   0   0   0   2   0   2   0   2   2   0   2   0   2   2   2   2   2   0   0   2   2   0   2   0   2   2   0   2   2   0   2   0   0   2   2   0   2   2   2   2   2   0   2   0   2   0   2   2   2   2   2   0   0   0   0   0   2   2   2   2   2   2   2   2   0   2   0   2   2   2   2   0   2   2   2   2   2   2   2   0   2   0   0   2   0   0   0   2   2   2   0   2   0   0   0   0   0   2   0   2   0   0   2   0   2   0   0   0   2   2   0   0   0   0   2   2   2   2   0   2   0   0   0   0   0   0   0   2   0   0   2   0   0   2   0   2   0   2   2   0   0   2   2   2   2   2   0   2   0   0   0   2   0   2   2   0   2   0   2   0   2   0   0   2   0   2   0   2   0   2   2   0   2   0   2   0   2   0   0   2   0   0   2
 MK-2-1                 2   2   2   2   2   0   0   2   2   2   0   0   2   0   0   2   2   0   2   2   0   2   0   2   2   2   0   2   2   0   2   0   0   2   0   0   2   2   0   2   2   2   2   0   2   0   0   2   2   2   2   2   0   2   2   0   2   0   2   2   2   2   2   0   2   2   2   2   0   0   2   2   0   0   2   2   0   2   2   2   2   2   0   0   0   2   0   2   0   2   2   2   2   0   2   0   0   2   2   0   2   2   2   2   0   2   0   2   2   2   0   0   0   0   2   0   0   0   2   2   2   0   0   0   2   2   2   0   2   2   2   2   2   0   0   0   0   0   2   0   0   0   0   2   0   0   2   2   2   2   2   2   0   2   0   2   2   0   2   2   0   2   2   0   2   0   2   0   0   2   2   0   0   2   2   0   2   0   0   0   0   2   2   2   0   0   2   0   2   0   0   2   2   0   0   0   2   0   0   0
 MK-2-2                 2   2   2   2   2   0   0   2   2   2   0   0   2   0   0   2   2   0   2   2   2   0   0   2   2   2   0   2   2   0   2   0   2   2   2   0   2   2   0   2   2   2   2   0   2   0   0   2   2   2   2   2   0   2   2   0   2   0   2   2   2   2   2   0   2   0   2   2   0   0   2   0   2   0   2   2   0   2   2   0   2   2   0   0   0   2   0   2   0   2   2   2   2   0   2   0   0   2   2   0   2   2   0   2   0   2   0   2   2   2   0   0   0   0   2   0   2   0   2   2   2   0   0   2   2   2   2   2   0   2   2   2   2   0   0   0   0   0   2   0   0   0   2   2   0   0   2   2   0   2   2   2   0   2   2   2   2   0   2   0   0   0   2   0   2   0   2   0   0   2   2   0   0   2   2   0   2   0   0   2   0   2   2   2   0   0   0   0   2   0   2   2   0   0   0   0   2   2   0   0
 MK-2-3                 2   2   0   2   2   0   0   2   2   2   0   0   2   0   0   2   2   0   2   2   2   2   0   2   2   2   0   2   0   0   2   2   2   2   2   0   0   2   0   2   0   2   2   0   2   0   0   2   0   2   2   2   0   2   2   0   2   0   2   2   2   2   2   0   2   0   2   2   0   2   2   0   2   2   2   0   0   2   2   0   2   0   0   0   0   2   0   2   0   2   2   2   0   0   2   0   0   0   2   0   2   2   0   2   0   2   0   2   2   2   0   0   0   0   2   0   2   0   0   2   2   0   0   2   2   2   2   2   0   2   2   2   2   0   0   0   0   0   2   0   0   0   2   2   0   0   2   2   0   2   2   2   0   0   2   2   0   0   2   0   2   0   2   0   2   0   2   2   0   2   2   0   0   2   2   0   2   0   0   2   0   2   2   0   0   0   0   0   2   2   2   2   0   0   2   0   2   2   0   0
 MK-2-4                 2   2   2   2   0   0   0   2   2   2   0   0   2   2   0   2   2   0   0   2   2   2   0   2   2   2   0   2   0   0   2   2   2   2   2   0   0   2   0   2   0   2   2   0   2   0   0   0   0   2   2   0   2   2   0   0   2   0   2   0   2   2   2   0   2   0   2   2   0   2   2   0   0   0   2   0   0   2   2   0   2   0   2   0   0   2   0   0   0   2   2   2   0   0   2   0   0   0   2   0   2   2   0   2   0   0   0   2   2   0   2   0   0   0   2   0   2   0   0   2   2   0   0   2   2   2   2   2   0   2   2   2   2   0   0   0   0   0   2   0   0   0   2   2   0   0   2   2   0   2   2   2   0   0   2   0   0   0   2   0   2   0   0   0   2   2   2   2   0   2   2   0   0   2   2   0   0   0   0   2   0   2   2   0   0   2   0   2   2   2   2   2   0   0   2   2   2   2   0   0
 MK-2-5                 2   2   2   2   0   0   0   2   2   2   0   0   2   2   0   2   2   2   0   2   2   2   0   2   2   2   0   2   0   2   2   2   2   2   2   0   2   0   0   2   0   2   2   2   2   2   0   0   0   2   2   0   2   2   0   0   2   0   2   0   2   2   2   0   2   0   2   2   2   2   2   0   2   2   2   2   0   2   2   0   2   0   2   0   0   2   0   0   0   2   2   2   0   2   0   0   0   0   2   0   2   2   0   2   0   2   0   2   2   0   2   2   2   0   2   0   0   0   0   0   2   0   0   2   2   2   2   2   0   2   0   2   2   0   0   0   0   0   2   0   2   0   2   2   0   0   2   2   0   2   2   2   0   0   2   0   0   0   2   0   2   0   0   0   0   2   2   2   0   2   2   0   0   0   2   0   0   0   2   2   2   2   2   0   0   2   2   2   2   2   2   2   0   2   2   2   2   2   0   0
 MK-2-6                 2   2   2   2   0   0   0   2   2   2   0   0   2   2   0   2   2   2   0   0   2   2   2   2   2   2   0   2   2   2   2   2   2   2   2   0   2   0   0   2   2   2   2   2   2   2   2   2   0   2   2   0   2   2   0   0   2   2   2   0   2   2   2   0   2   0   2   2   2   2   2   0   2   0   2   2   0   2   2   0   2   0   0   0   0   2   0   2   0   2   0   2   0   2   0   0   0   0   2   0   2   2   0   0   0   2   0   0   2   0   2   2   2   0   2   0   0   0   0   0   2   0   0   2   2   2   2   2   0   2   0   2   2   0   0   0   0   0   2   0   2   0   2   0   0   0   2   2   0   2   2   2   0   0   0   0   0   0   2   0   2   2   0   0   0   2   2   2   2   2   2   0   2   0   2   0   0   0   2   2   2   2   2   0   0   2   2   2   0   2   2   2   2   2   2   2   0   2   0   0
 MK-2-7                 2   2   2   2   0   0   0   2   2   2   0   2   2   2   0   2   2   2   0   0   2   2   2   2   0   2   0   2   2   2   2   2   2   2   2   0   2   0   0   2   2   2   2   0   2   2   2   2   0   2   0   0   0   2   0   0   2   2   2   0   2   2   2   0   2   0   2   2   2   2   2   0   2   0   0   2   0   0   2   0   2   0   0   0   0   2   0   2   0   2   0   2   0   2   0   0   0   0   2   0   2   0   0   0   0   2   0   0   2   0   2   2   2   0   2   0   0   0   0   0   2   0   0   0   2   2   2   2   2   2   0   2   2   0   0   0   0   0   2   2   2   0   2   0   0   0   2   2   0   2   2   2   0   0   0   0   0   0   2   0   2   2   0   0   0   2   2   2   2   2   2   0   2   0   2   0   0   0   0   2   2   2   2   0   0   2   2   2   0   2   2   2   0   2   2   2   0   2   0   0
 MK-2-8                 0   2   2   2   2   2   0   2   2   2   2   2   2   0   0   2   2   2   0   0   2   2   0   2   0   2   0   2   2   2   2   2   2   2   2   2   2   0   0   2   2   2   2   0   2   0   0   2   0   2   0   0   0   2   0   0   2   2   2   2   2   2   2   0   2   0   2   2   0   2   0   0   2   0   0   2   0   0   2   0   2   0   0   0   0   2   0   2   0   2   0   2   0   2   0   0   0   0   2   2   2   0   0   0   0   2   0   0   2   0   0   2   2   0   2   0   0   0   0   0   2   0   0   2   2   2   2   2   2   0   0   2   2   2   0   0   0   0   2   2   2   0   2   0   0   2   2   2   0   2   2   2   0   0   0   0   0   0   2   0   2   2   0   2   0   2   2   2   2   2   2   0   2   0   2   0   0   0   0   2   2   2   2   0   0   2   2   2   0   2   2   2   0   2   2   2   0   0   0   2
 MK-2-9                 0   2   2   2   2   2   0   2   2   2   0   2   2   0   0   2   2   2   0   0   2   2   0   0   0   2   2   0   2   2   2   2   2   2   2   2   0   0   0   2   2   2   2   0   2   0   0   2   0   2   0   0   0   2   0   0   2   2   0   2   2   2   2   0   2   0   2   2   0   2   0   0   2   0   0   2   0   0   2   0   2   0   0   0   0   0   0   2   0   2   0   2   0   2   0   0   0   0   2   2   2   0   0   0   0   2   0   0   2   2   0   2   2   0   2   0   0   0   0   0   2   0   0   2   2   2   0   2   2   0   0   2   2   2   0   0   2   0   2   2   2   0   2   0   0   2   2   2   0   2   2   2   0   0   0   0   2   0   2   0   2   2   0   2   0   2   2   2   2   2   2   2   2   0   2   0   0   0   0   2   2   0   2   0   2   2   2   2   0   2   2   2   0   2   2   2   0   0   0   2
 MK-2-10                0   2   2   2   2   0   0   2   2   2   0   2   2   0   0   2   2   2   0   0   2   2   0   0   0   2   2   0   2   2   2   2   0   2   2   2   0   0   0   2   0   2   2   0   2   0   0   2   0   2   0   0   0   0   2   0   2   2   2   2   2   2   2   0   2   0   2   2   0   2   0   0   2   0   2   2   0   0   2   0   2   0   0   0   0   0   0   2   0   2   0   2   0   2   0   0   0   0   2   2   2   0   0   0   0   2   0   0   2   2   0   2   2   0   2   0   0   2   2   0   2   0   0   2   2   2   2   2   2   0   0   2   2   2   0   0   2   0   2   2   2   0   2   0   0   2   2   2   2   2   2   2   0   0   0   0   2   0   2   0   2   2   0   2   0   2   2   2   2   2   2   2   2   0   2   0   0   0   0   0   0   0   2   0   2   2   2   2   0   2   2   2   0   0   2   0   2   0   0   2
 MK-2-11                0   2   2   2   2   0   0   2   2   2   0   2   2   0   0   2   2   2   0   0   2   2   0   0   0   2   2   2   2   2   2   2   2   2   2   2   0   0   0   2   0   2   2   0   2   0   0   2   0   0   0   0   0   0   2   0   2   2   2   2   2   2   2   0   2   0   2   2   0   2   0   0   2   0   2   2   0   0   2   0   2   2   0   0   0   0   0   2   0   2   0   2   0   2   0   0   0   0   2   2   2   0   0   0   0   2   0   0   2   2   0   2   2   0   2   0   0   2   2   0   2   0   0   2   2   2   2   2   2   0   2   2   2   2   2   0   2   0   2   2   2   0   2   0   0   2   2   2   2   2   2   2   0   2   0   0   2   2   2   0   2   2   0   2   0   2   2   2   2   2   2   2   2   0   2   0   0   0   0   0   0   0   2   2   2   2   2   2   0   2   2   2   0   0   2   2   2   0   0   2
 MK-2-12                0   2   2   0   2   0   0   2   2   2   0   2   2   0   0   2   2   2   0   0   2   2   0   2   0   2   2   2   0   2   2   2   2   2   2   2   0   0   0   2   0   2   2   2   2   0   0   2   0   0   0   0   0   0   2   0   2   2   2   2   2   2   2   0   0   0   2   2   0   2   0   0   2   0   2   2   0   0   2   0   2   2   0   0   0   2   0   2   0   2   0   2   2   2   0   0   0   0   2   2   0   2   0   0   0   2   0   0   2   2   0   2   2   2   2   0   0   2   0   0   2   0   2   2   2   2   2   2   2   0   2   0   2   2   2   0   2   0   2   2   2   0   2   0   0   2   2   0   2   2   2   2   0   2   0   0   2   2   2   0   2   2   0   2   0   2   2   2   2   2   2   2   2   0   0   0   2   0   0   0   0   0   2   2   2   2   2   2   0   2   2   2   0   0   2   2   2   0   0   2
 MK-2-13                0   2   2   0   2   2   0   2   2   2   0   2   2   0   0   2   2   2   0   0   2   0   0   2   0   2   2   2   0   2   2   2   2   0   2   2   2   0   0   0   0   2   2   0   2   0   0   2   0   0   0   2   2   0   2   0   2   2   2   2   2   2   2   0   0   0   0   2   0   2   0   0   2   2   2   2   0   0   2   0   2   2   0   0   0   2   2   2   0   2   0   2   2   2   0   0   2   0   2   2   0   2   0   0   0   2   0   0   0   2   0   2   2   2   2   0   0   2   2   0   2   0   2   2   0   2   2   0   0   0   2   0   2   2   0   0   2   0   2   2   2   0   2   0   2   2   2   0   0   2   2   0   0   2   0   0   2   2   2   2   2   2   0   2   0   2   2   0   2   2   0   2   2   0   0   0   2   0   2   0   0   0   2   0   2   2   2   2   2   2   2   2   0   0   2   2   2   0   0   2
 MK-2-14                0   2   0   2   2   2   2   2   2   2   0   2   2   0   0   2   2   2   0   0   2   0   0   2   0   2   2   0   0   2   2   2   2   0   2   2   2   0   0   0   0   2   2   0   2   0   0   2   0   0   0   2   2   0   0   0   2   0   0   2   2   2   2   0   0   0   0   2   0   2   0   0   2   2   2   2   0   0   2   0   2   2   0   0   0   2   2   2   0   2   0   2   0   2   0   0   2   0   0   2   0   2   0   0   0   2   0   0   0   2   2   2   2   2   2   0   0   2   2   0   2   2   2   2   0   2   2   0   0   0   2   0   2   2   0   0   2   0   2   2   2   0   2   0   2   2   2   0   0   2   2   0   0   2   0   0   2   2   2   2   2   2   0   0   0   2   2   0   2   2   0   2   2   0   0   0   2   0   2   0   0   0   2   0   2   2   0   2   2   2   2   2   2   0   2   2   0   0   0   2
 MK-2-15                0   2   0   2   2   2   2   0   2   2   0   2   2   0   0   2   2   2   0   0   2   0   0   2   0   0   0   0   0   2   2   2   2   0   2   2   2   0   0   2   0   2   2   0   2   2   0   2   0   0   0   0   2   0   0   0   2   0   0   2   2   0   2   0   0   0   2   2   0   2   0   0   2   2   2   2   0   0   2   0   2   2   2   0   0   2   2   2   0   0   2   0   0   2   0   0   2   0   2   2   0   2   0   0   0   2   0   0   0   2   2   2   0   2   2   0   0   0   2   0   2   2   2   2   0   0   2   0   0   0   2   0   2   0   0   0   0   0   2   0   2   0   2   0   2   2   2   2   0   2   2   0   0   2   0   0   2   2   2   2   2   2   0   0   0   2   2   2   2   2   0   2   2   0   0   0   2   0   2   0   0   0   2   0   2   2   2   2   2   2   2   2   2   0   2   2   0   0   0   2
 MK-2-16                0   2   2   0   2   2   2   0   2   2   0   2   2   0   0   2   2   0   2   0   0   0   0   2   0   0   0   0   0   2   2   0   2   0   2   2   2   0   0   2   0   2   2   0   2   2   0   2   0   2   0   0   2   2   0   0   2   0   0   2   2   0   2   0   0   0   2   2   0   2   0   0   2   2   2   2   0   0   2   0   2   2   2   0   0   2   2   2   0   0   2   0   0   2   0   0   0   0   2   0   0   2   0   0   0   2   0   0   0   2   2   2   0   2   2   0   0   0   2   0   0   2   2   2   0   0   2   0   0   0   2   0   2   0   0   0   0   0   0   0   2   0   2   0   2   2   2   2   0   2   2   2   0   2   0   0   2   2   2   2   2   2   2   0   0   2   2   2   0   2   0   2   2   0   0   0   2   0   2   2   0   0   2   0   2   2   2   0   2   2   2   2   2   0   2   2   0   0   0   2
 MK-3-1                 2   2   2   0   0   2   0   0   2   0   0   2   0   2   2   2   0   0   0   0   2   0   0   0   2   2   0   2   2   0   0   2   0   0   0   0   0   2   2   2   0   2   2   0   2   2   0   0   2   2   2   2   0   2   2   2   2   0   0   2   0   2   2   2   0   2   0   0   2   0   2   0   2   2   2   0   0   0   2   2   0   2   0   0   2   2   2   2   0   0   2   2   0   2   0   2   0   0   2   2   0   2   0   2   2   0   0   0   0   0   0   2   2   2   2   2   2   0   0   2   0   0   2   0   2   0   0   2   2   0   2   0   2   0   2   0   2   0   0   2   0   2   0   0   0   2   0   2   0   0   0   0   0   0   0   2   2   0   0   2   2   2   2   2   0   2   2   2   2   2   2   2   0   0   2   0   0   0   2   2   0   2   0   2   0   0   0   2   0   2   2   2   0   0   0   2   2   0   0   2
 MK-3-2                 2   2   0   0   0   2   0   0   2   0   0   2   0   2   2   2   0   0   0   0   2   0   0   0   2   2   0   2   2   0   0   2   0   2   0   2   0   2   2   0   0   2   2   0   0   2   0   0   2   2   2   2   0   2   2   2   2   0   0   2   0   2   2   0   0   2   0   0   2   2   2   0   2   2   2   0   0   0   2   2   0   2   2   0   2   2   2   0   0   0   2   2   0   2   0   2   2   0   2   0   0   2   0   2   2   0   0   0   2   2   0   2   2   2   2   2   2   0   2   2   0   0   2   0   2   0   0   2   2   0   0   0   2   0   2   0   2   0   0   2   0   0   0   2   0   2   0   2   0   0   0   0   0   0   0   2   2   0   0   2   2   2   2   2   0   2   2   2   2   2   2   2   0   0   2   0   0   0   2   2   0   2   0   2   2   0   0   2   0   0   2   2   0   0   0   2   2   0   2   2
 MK-3-3                 2   2   0   0   0   2   0   0   2   0   0   2   0   2   2   2   0   0   0   0   2   0   0   0   2   2   0   2   2   0   0   2   0   2   2   2   0   2   2   0   0   2   2   0   0   2   0   0   2   2   2   2   0   2   2   2   0   0   2   0   0   2   2   0   0   2   0   0   2   2   2   0   2   2   0   0   0   0   2   2   0   2   2   0   2   2   2   0   0   0   2   0   2   2   0   2   2   0   2   0   0   2   0   2   2   0   0   0   2   2   0   2   2   2   2   2   2   2   2   2   0   0   0   0   2   0   0   2   2   2   0   0   0   0   2   0   2   0   0   2   2   2   0   2   0   2   0   2   0   0   0   0   0   0   0   2   2   0   0   2   2   2   2   2   0   2   2   2   2   2   2   2   2   0   2   0   0   0   2   2   0   2   0   2   0   0   0   2   0   0   2   2   0   0   0   2   2   0   2   2
 MK-3-4                 0   2   0   0   0   2   0   0   2   0   0   2   0   2   2   2   0   0   0   0   2   0   0   0   2   0   0   0   2   0   0   2   0   2   2   2   0   2   0   0   0   0   2   0   0   2   0   0   2   0   2   2   0   2   2   2   0   0   2   2   0   2   2   0   0   2   0   0   2   2   2   0   2   2   0   0   0   0   2   2   0   0   2   0   2   2   0   0   0   0   2   0   2   2   0   2   2   0   2   0   0   2   0   2   2   0   0   0   2   2   0   2   2   2   2   2   2   2   2   0   0   0   0   0   2   0   0   2   2   2   0   0   0   0   0   0   0   0   0   2   2   2   0   2   2   2   2   2   2   2   0   0   2   0   0   2   2   0   0   0   2   2   0   2   0   2   2   2   2   2   2   2   2   0   0   0   0   0   2   2   0   2   0   0   0   2   0   2   0   0   2   2   0   0   0   2   2   2   2   2
 MK-3-5                 0   2   0   0   0   2   0   0   2   0   0   2   2   2   2   2   0   0   0   0   0   0   0   0   0   0   0   0   2   0   0   2   0   0   2   2   0   0   2   2   0   0   2   0   0   2   0   0   2   2   2   2   0   2   2   2   0   0   2   2   2   2   2   0   0   2   0   0   2   2   2   0   2   2   0   0   2   0   2   2   0   0   0   0   2   2   0   2   0   0   2   0   2   2   0   2   2   0   2   0   0   2   0   2   2   0   0   0   2   2   0   2   2   2   0   2   2   2   2   0   0   0   0   0   2   0   0   2   2   2   0   0   0   0   0   0   0   0   0   0   2   2   0   2   2   2   2   2   2   0   0   2   2   0   0   2   2   0   2   0   2   2   0   2   0   2   2   2   0   2   2   2   2   2   0   0   0   0   2   2   0   2   0   0   0   2   0   2   0   0   2   2   0   0   0   0   2   2   2   2
 MK-3-6                 0   0   0   0   0   2   0   0   2   0   0   2   2   2   0   2   0   0   0   0   0   0   0   0   0   0   0   2   2   0   2   2   0   0   2   2   0   0   2   2   0   0   2   0   0   0   2   0   2   2   2   2   0   2   2   2   2   0   0   2   2   2   2   0   0   0   0   0   2   2   2   0   0   0   0   2   2   0   2   2   0   0   0   0   2   2   0   2   0   0   2   0   2   2   0   2   2   0   0   0   0   2   0   2   2   0   0   0   2   2   0   2   0   0   0   2   2   2   2   0   0   0   0   0   2   0   0   2   2   2   0   0   0   0   0   0   0   0   0   0   2   2   0   2   2   2   2   2   2   0   0   2   2   0   0   2   2   0   2   0   2   2   0   0   0   2   2   2   0   2   2   2   2   2   0   0   0   0   2   2   0   2   2   0   0   2   0   2   2   0   2   2   0   0   0   0   2   2   2   2
 MK-3-7                 0   0   0   0   0   2   2   0   0   0   0   0   2   2   0   2   0   0   0   0   0   0   0   0   2   0   0   2   2   0   2   2   0   0   0   2   0   0   2   2   0   0   2   0   0   0   2   0   2   2   2   2   0   2   2   2   2   0   2   0   2   2   2   0   0   0   0   0   2   2   2   0   0   0   0   2   2   0   2   2   2   0   0   0   2   2   0   2   0   0   2   0   2   2   0   2   2   0   2   0   0   2   0   2   0   0   2   0   2   2   0   2   0   0   0   2   2   2   2   0   0   0   0   0   2   0   0   2   2   2   0   0   0   0   0   0   2   0   0   0   0   2   0   2   2   2   2   2   2   2   0   2   2   0   0   2   2   0   2   0   2   0   0   0   2   2   2   2   2   2   2   2   2   0   0   0   2   0   2   0   0   2   2   0   0   2   0   2   2   0   2   2   0   0   0   0   2   2   2   2
 MK-3-8                 0   0   0   0   0   2   2   2   0   0   0   0   2   2   2   2   0   0   0   0   2   0   0   0   0   2   0   2   2   2   2   2   0   0   0   2   0   0   2   2   0   0   2   0   0   0   2   0   2   0   2   2   0   0   0   2   2   0   2   0   2   2   2   0   0   0   0   2   2   2   2   0   0   0   0   2   2   0   2   2   2   0   0   2   2   2   0   2   0   0   2   0   2   0   0   2   2   0   2   0   0   2   0   2   0   0   2   0   2   2   0   0   0   2   0   2   2   2   2   0   0   0   0   0   2   0   0   2   2   2   0   0   0   0   0   0   2   0   0   0   0   2   0   2   2   2   2   2   2   2   0   2   2   0   0   2   0   0   0   0   2   0   0   0   2   2   0   0   2   2   0   2   2   0   0   0   2   0   2   0   2   2   2   2   0   2   0   2   2   0   0   2   0   0   0   0   2   2   2   2
 MK-3-9                 0   0   0   0   0   2   2   2   0   0   0   0   2   2   2   2   0   0   0   0   2   0   0   0   0   2   0   2   2   2   2   2   2   0   0   2   0   2   2   2   0   0   2   0   0   0   2   0   2   0   2   2   2   0   0   2   2   0   2   0   0   2   2   0   0   0   0   2   2   2   2   0   0   0   0   2   2   2   2   2   2   0   0   2   2   2   0   2   0   0   2   0   2   0   0   2   2   0   2   0   0   2   0   2   0   0   0   0   2   2   0   0   2   2   0   2   0   2   0   0   0   0   0   0   2   0   0   2   2   0   0   0   0   0   0   0   2   0   0   2   0   2   0   2   2   2   2   2   0   2   0   2   2   0   0   2   0   0   0   0   2   0   0   0   2   2   0   0   2   2   0   2   0   0   0   0   2   0   2   0   2   2   2   2   0   2   0   2   2   0   0   2   0   0   0   0   2   2   2   2
 MK-3-10                0   0   0   0   0   2   2   2   0   0   0   0   2   2   2   2   2   0   0   0   2   0   0   0   0   2   2   2   2   2   0   2   0   2   0   2   0   2   2   2   0   2   2   0   0   0   2   0   0   0   2   2   2   0   2   2   2   0   2   0   0   2   2   0   0   0   0   2   2   2   2   0   0   0   0   2   2   0   2   2   2   0   0   0   2   2   0   2   0   0   2   0   2   0   0   2   0   0   2   2   0   2   0   2   0   0   0   0   2   2   0   0   2   2   0   2   0   2   0   0   0   0   0   0   2   0   0   2   2   0   0   0   0   0   0   0   2   0   0   2   0   2   0   2   0   2   2   2   0   2   0   2   2   0   0   2   0   2   0   0   2   0   0   0   2   2   0   2   2   2   0   2   0   2   0   0   2   0   2   0   2   2   2   2   0   0   0   2   2   0   0   2   0   0   0   0   0   2   2   2
 MK-3-11                0   0   0   0   2   2   2   2   0   2   0   0   2   2   2   2   2   2   0   0   0   0   0   0   2   2   2   2   2   2   0   2   0   2   0   2   2   2   2   2   0   2   2   0   0   0   2   0   0   0   2   0   2   0   2   2   2   0   2   0   0   2   2   0   0   0   0   2   2   2   2   0   2   0   0   2   2   0   2   2   2   0   0   0   2   2   0   2   2   0   0   0   2   0   0   2   0   0   2   2   0   2   0   2   0   0   0   0   2   2   0   0   2   2   0   2   2   2   0   0   0   0   0   0   2   0   0   2   2   0   0   0   0   0   2   0   2   0   0   2   2   2   0   2   0   2   2   2   0   2   0   2   0   0   0   0   0   2   0   0   2   0   2   0   2   2   0   2   0   0   0   0   0   2   0   0   2   0   2   0   2   2   2   2   0   0   0   2   2   0   0   2   0   0   0   0   0   2   0   2
 MK-3-12                0   0   0   0   2   2   2   2   0   2   2   0   2   0   2   2   2   2   0   0   0   0   0   0   2   2   2   2   2   2   0   2   0   2   0   2   2   2   2   2   0   2   2   0   0   0   2   0   0   0   2   0   2   0   0   0   0   0   2   0   2   2   2   0   2   0   0   2   2   2   2   0   2   0   0   2   2   0   2   2   2   2   0   2   2   2   0   2   2   0   0   0   2   0   0   2   0   0   2   2   0   2   0   2   0   0   0   0   2   2   0   0   2   2   0   2   2   2   0   0   0   0   0   0   2   0   2   0   2   0   0   0   0   0   2   0   2   0   0   0   2   0   0   2   0   2   2   2   0   2   0   2   0   0   0   0   0   2   0   0   2   0   2   0   2   2   0   2   0   0   0   0   0   0   0   0   2   0   2   0   2   0   2   2   0   0   0   2   2   2   0   2   0   0   0   0   0   2   0   2
 MK-3-13                0   0   0   0   2   2   2   2   0   2   2   0   2   0   2   2   2   2   0   0   2   2   0   0   2   2   2   2   2   0   0   2   0   2   0   2   2   2   2   2   0   2   2   0   0   0   2   0   0   0   2   0   0   0   0   0   0   0   2   0   2   2   2   0   2   0   0   2   2   2   0   0   2   0   0   2   0   0   0   2   2   0   0   2   2   0   2   2   2   0   0   0   2   0   0   2   0   0   2   2   0   2   0   2   0   0   0   0   2   2   0   0   2   2   0   2   2   2   0   0   2   0   0   0   2   0   2   0   2   0   0   0   0   0   2   0   0   0   0   0   2   0   0   2   0   2   2   2   0   2   0   2   0   0   0   0   0   2   0   0   2   0   2   2   0   2   0   2   0   0   0   2   0   0   0   0   2   0   2   0   0   0   2   2   0   0   0   2   2   2   0   2   0   0   0   0   0   2   0   2
 MK-3-14                0   0   0   0   0   2   2   2   0   2   2   0   2   0   2   2   0   2   0   0   2   0   0   0   2   2   2   0   2   0   0   2   2   2   0   2   2   2   2   2   2   2   2   0   0   0   2   0   0   0   2   0   0   0   2   0   0   0   2   0   2   2   2   0   2   0   0   2   2   2   0   0   2   0   0   2   0   0   0   2   0   0   2   2   2   0   2   2   2   0   0   0   0   0   0   2   0   0   2   2   0   2   0   2   0   0   0   0   2   0   2   0   2   2   2   2   2   2   0   0   2   0   0   0   2   0   2   0   2   0   0   0   0   0   2   0   0   0   0   0   2   0   0   2   0   2   2   2   0   2   0   2   0   0   0   0   0   2   2   0   2   2   2   2   0   2   0   2   0   0   0   2   0   0   0   0   2   0   2   0   0   0   2   2   0   0   0   2   2   0   0   2   0   0   2   0   0   2   0   2
 MK-3-15                0   0   0   0   0   2   2   2   0   2   2   0   2   2   2   2   0   2   0   0   2   2   0   0   2   2   2   0   2   0   0   2   2   2   0   2   2   2   2   2   2   2   2   0   0   0   2   0   0   0   2   0   0   0   2   0   0   0   2   0   2   2   2   0   2   0   0   2   2   2   0   0   2   0   0   2   0   0   0   2   0   0   2   2   2   0   2   2   2   0   0   0   0   0   0   2   0   0   2   2   0   2   0   2   0   0   0   0   0   2   2   0   0   2   2   2   0   2   0   0   2   0   0   0   2   0   2   0   2   0   0   0   0   0   2   0   0   0   0   0   2   0   0   2   2   2   2   0   0   2   0   2   0   0   0   0   0   2   0   0   2   2   2   2   0   2   0   2   0   0   0   2   0   0   2   0   2   0   2   0   0   0   2   2   0   0   0   2   2   0   0   2   0   0   2   0   0   2   0   2
 MK-3-16                0   0   0   0   2   2   2   2   0   2   2   0   0   2   2   2   0   2   0   0   2   2   0   2   2   2   2   0   2   0   2   2   0   2   0   2   2   2   2   2   2   2   2   0   0   2   2   0   0   2   2   2   0   0   2   0   2   0   2   0   2   2   2   0   2   0   0   2   2   2   0   0   2   0   0   2   0   0   0   2   0   0   2   2   2   2   2   2   2   0   0   0   0   0   0   2   0   0   2   2   2   2   0   2   0   0   0   0   0   0   0   0   0   2   2   2   0   2   0   0   2   0   0   0   2   0   2   0   2   0   0   2   0   0   2   0   0   0   0   0   0   0   0   2   2   0   0   0   0   2   0   2   0   0   0   0   0   2   0   0   2   2   2   2   0   2   2   2   0   0   2   2   0   0   2   0   2   0   2   0   0   2   2   2   0   0   2   2   0   0   0   2   2   0   2   0   0   2   0   2
 MK-4-1                 2   0   0   2   0   0   2   2   0   2   2   0   2   2   2   0   0   0   0   2   0   0   0   0   2   0   2   0   2   2   2   0   2   2   0   0   2   2   2   2   2   2   2   0   2   2   0   0   2   0   0   0   0   0   0   0   0   0   0   0   2   0   2   2   0   2   2   0   0   0   0   0   2   0   2   0   2   2   0   0   2   0   0   2   0   2   0   0   2   0   0   2   0   0   0   2   2   2   0   0   2   0   2   2   2   2   2   0   0   0   0   0   2   0   2   0   0   0   2   2   0   0   0   0   2   2   2   2   0   2   0   0   0   2   2   0   0   0   2   0   2   2   2   2   0   0   0   0   2   2   2   2   0   2   2   2   0   2   0   0   0   0   0   0   2   0   2   0   2   2   0   0   0   2   2   2   0   0   2   0   0   0   2   2   2   0   2   0   0   0   2   0   0   2   2   0   2   0   2   0
 MK-4-2                 2   0   0   2   0   0   2   2   0   2   2   0   2   2   2   0   0   0   0   2   0   0   0   0   2   0   2   0   2   2   2   0   2   2   0   0   2   2   2   0   2   0   2   0   2   2   0   0   2   0   0   0   0   0   0   0   0   2   0   0   2   0   2   2   0   0   2   0   0   0   0   0   2   0   2   0   2   2   0   0   2   2   0   2   0   2   2   0   2   0   0   2   0   0   0   2   2   0   0   0   2   0   2   2   2   2   0   0   2   2   0   0   2   0   2   0   0   0   2   2   0   0   0   0   2   2   2   0   0   2   0   0   0   0   2   0   0   0   2   0   2   2   2   2   0   0   0   0   2   2   2   2   0   2   0   2   0   0   0   0   0   0   0   0   2   2   0   0   2   2   0   0   0   0   2   2   0   0   2   0   0   0   2   0   2   0   2   0   0   0   2   0   0   2   2   0   2   0   2   0
 MK-4-3                 2   0   0   0   0   0   0   2   0   0   2   0   2   2   2   0   0   2   0   2   2   0   0   0   2   0   2   0   2   2   2   0   2   2   0   0   2   2   2   0   2   0   2   2   2   2   0   0   2   0   2   2   0   0   0   0   0   2   0   0   2   0   2   2   0   0   2   0   0   2   0   0   2   0   2   0   2   2   0   0   2   2   0   2   0   0   2   2   2   0   0   2   0   0   0   0   2   0   0   0   2   2   2   2   2   2   0   0   2   2   0   0   2   0   2   0   0   0   2   2   0   0   0   0   2   2   2   2   0   2   2   0   0   0   2   0   0   0   2   0   2   2   2   2   0   2   0   0   2   2   2   2   0   2   0   2   0   2   0   0   0   0   0   0   2   2   0   0   2   2   0   0   0   2   2   2   0   0   2   0   2   0   2   0   2   2   2   0   0   0   2   0   0   2   2   2   2   0   2   0
 MK-4-4                 2   0   0   0   0   0   0   2   0   2   2   0   2   2   2   2   0   2   0   2   2   2   0   2   2   0   2   0   2   2   2   0   0   2   0   0   2   2   2   0   2   0   2   2   2   2   0   0   2   0   2   2   0   0   2   0   0   2   0   0   2   0   2   0   0   0   2   0   0   2   0   0   2   2   2   0   0   2   0   0   2   2   0   2   0   2   2   2   2   0   0   2   0   0   0   0   2   0   0   0   2   2   0   2   2   2   0   0   2   2   0   0   2   0   2   0   0   0   2   2   0   0   0   0   2   2   2   2   0   2   2   0   0   0   2   0   0   0   2   0   2   2   2   2   0   2   0   0   2   2   2   2   2   2   2   2   0   2   0   0   0   0   0   0   2   2   0   0   2   2   0   0   0   2   2   0   0   0   2   0   2   0   2   0   0   2   2   0   0   0   2   0   0   2   2   2   2   0   2   0
 MK-4-5                 2   0   0   0   2   0   0   2   0   0   2   0   2   2   2   2   0   2   0   2   2   2   0   2   2   0   2   0   2   2   2   0   0   0   0   0   2   2   2   0   2   0   2   2   2   2   0   0   2   0   2   2   0   0   2   0   0   0   0   0   2   0   2   0   0   0   2   0   0   2   0   0   2   2   2   0   0   2   0   2   2   0   0   2   0   2   2   2   2   0   0   2   0   0   0   0   2   2   0   0   2   2   0   2   2   0   0   2   2   2   0   0   2   0   2   0   0   0   2   2   0   0   0   0   2   2   2   2   0   2   0   0   0   0   2   0   0   0   2   0   2   2   0   2   0   2   0   0   2   2   2   2   2   2   2   2   0   2   0   0   0   0   2   0   2   2   0   0   0   2   0   0   2   2   0   0   0   0   2   0   2   0   2   0   0   2   0   0   0   0   2   0   2   2   2   2   2   0   2   0
 MK-4-6                 2   0   0   0   2   0   0   2   0   2   2   0   2   2   2   2   0   2   0   2   2   2   0   2   2   0   2   0   2   2   2   0   0   0   0   0   2   2   2   0   2   0   2   2   2   2   0   0   0   0   2   2   0   0   2   0   0   0   2   0   2   0   2   0   0   0   2   0   0   0   0   2   2   2   2   0   0   2   0   2   2   0   2   2   0   2   2   2   2   0   0   2   0   0   0   0   2   2   0   0   2   2   0   2   2   0   0   2   2   2   0   0   2   0   2   0   2   0   2   2   0   0   0   0   2   2   2   2   2   2   0   2   0   0   2   0   2   0   2   0   2   2   0   2   0   2   0   0   0   2   0   2   2   2   0   2   0   2   0   0   0   0   2   0   2   2   0   0   0   0   0   0   2   2   0   0   0   2   2   0   2   0   2   0   0   2   0   0   0   0   2   0   2   2   2   0   2   0   0   2
 MK-4-7                 2   0   0   0   2   2   0   2   2   2   2   0   2   2   2   2   0   2   2   2   2   2   0   2   2   0   2   0   2   2   2   2   0   0   2   0   2   2   2   0   2   2   2   2   2   2   2   0   0   2   2   2   0   0   2   0   0   2   2   0   2   0   2   0   0   0   2   0   0   0   0   2   2   2   2   0   0   2   0   2   2   0   2   2   0   0   2   2   2   0   2   2   0   0   0   0   2   2   0   0   2   2   0   2   2   0   0   2   2   2   0   0   0   0   2   2   2   0   2   2   0   0   0   0   2   2   2   2   2   2   0   2   0   0   2   0   2   0   2   0   2   2   0   2   0   2   0   2   0   2   0   2   0   0   2   2   0   2   2   2   0   0   2   0   2   2   0   0   0   0   0   0   2   2   0   0   0   0   2   0   2   0   2   2   0   2   0   0   0   0   2   0   0   0   2   0   2   0   0   2
 MK-4-8                 2   0   0   0   2   2   0   2   2   2   2   0   0   2   2   2   0   2   0   2   2   2   0   2   2   0   2   0   2   2   2   2   0   2   2   0   2   2   2   0   2   2   2   2   2   2   2   2   0   2   2   2   0   0   2   2   0   2   2   0   2   0   2   0   2   0   2   0   0   0   2   2   2   2   0   0   0   0   0   2   2   0   2   2   2   0   2   2   2   0   2   2   0   0   2   0   0   2   0   2   2   2   0   2   0   0   0   2   2   2   0   0   2   0   2   2   2   0   2   2   0   0   0   0   2   2   2   2   2   2   0   2   0   0   0   0   2   0   2   0   2   2   0   2   0   2   0   2   0   0   0   2   0   0   2   2   0   2   2   2   0   0   2   0   0   0   0   0   0   0   0   0   2   2   0   0   0   0   2   0   2   0   2   2   0   2   0   0   0   0   2   0   0   0   2   0   2   0   0   2
 MK-4-9                 2   0   0   0   2   2   0   2   2   0   2   0   0   2   2   2   0   2   0   2   2   2   0   2   2   0   2   0   2   0   2   2   0   2   2   0   2   2   2   0   2   2   2   2   2   2   2   2   2   2   2   2   0   0   2   2   0   2   2   0   2   0   2   0   2   0   2   0   0   0   2   2   2   2   0   0   0   0   0   2   2   0   2   2   2   2   2   2   2   0   0   2   2   0   2   0   0   2   0   2   2   2   2   2   0   0   0   2   2   0   0   0   2   0   2   2   2   0   2   2   0   0   0   0   2   2   0   2   0   2   0   2   0   2   0   0   2   0   2   0   2   2   0   2   0   2   0   2   0   2   0   2   0   0   2   2   0   2   2   2   0   0   2   0   0   2   0   0   0   0   0   0   2   2   0   0   0   0   2   0   2   0   2   2   0   2   0   0   0   0   2   0   0   0   2   0   2   0   2   0
 MK-4-10                2   0   0   0   2   0   0   2   2   0   2   0   0   2   2   2   0   2   0   2   2   2   0   2   2   0   0   0   2   0   2   2   0   2   2   0   2   2   2   2   2   2   2   0   2   2   2   2   2   2   2   2   0   0   2   2   0   2   2   2   2   0   2   0   2   0   0   0   0   0   2   2   2   2   0   0   0   0   2   0   2   0   2   2   2   2   2   0   2   0   0   0   2   0   0   2   0   2   0   2   2   2   2   2   0   0   0   2   2   0   0   0   2   0   2   2   2   0   2   2   0   0   0   0   2   2   0   2   0   2   0   2   0   0   0   0   2   0   2   0   2   2   0   2   0   2   0   2   0   2   0   2   0   0   2   2   0   2   2   2   0   0   0   0   2   2   0   0   0   0   2   0   2   2   0   0   0   0   2   0   2   0   2   2   0   2   0   0   0   0   2   0   0   0   2   0   2   0   2   0
 MK-4-11                2   0   0   0   2   0   0   2   2   0   2   0   0   2   2   2   0   2   2   2   2   0   0   0   2   0   0   0   2   0   2   0   0   2   0   0   0   2   2   2   2   0   2   0   2   2   2   2   2   2   2   2   0   0   2   2   0   2   0   2   2   0   2   0   2   0   0   0   0   0   2   2   2   2   0   0   0   0   2   0   2   0   0   2   2   2   2   0   2   0   0   0   2   0   0   2   0   2   0   2   2   0   2   2   0   0   0   2   2   0   0   0   2   0   0   2   2   0   2   0   0   0   0   0   2   2   0   2   0   2   0   2   0   0   0   0   2   0   2   0   0   2   0   2   0   2   0   2   0   2   0   2   0   0   2   0   0   2   2   2   0   0   0   0   2   2   0   0   0   0   2   0   2   2   0   0   0   2   2   0   2   0   2   2   0   2   0   0   0   0   2   0   0   0   2   0   2   0   2   0
 MK-4-12                2   0   0   0   2   2   0   2   2   0   2   0   0   2   2   2   0   2   0   2   2   0   0   0   2   0   0   0   2   0   2   0   2   2   0   0   0   2   0   2   2   0   2   0   2   2   2   0   0   2   0   2   0   0   2   2   2   2   0   2   2   0   2   0   2   0   0   2   0   0   0   2   2   2   0   0   0   0   2   0   2   0   0   2   2   0   2   0   2   0   0   0   2   0   0   0   0   2   0   2   2   0   2   2   0   0   0   2   2   0   0   0   2   0   0   2   2   0   2   0   2   2   0   0   2   2   0   2   0   2   0   2   0   0   0   0   2   0   2   2   0   0   0   2   0   2   0   2   0   2   0   2   2   0   2   0   0   2   2   0   0   0   0   0   2   2   0   0   0   0   2   0   2   2   0   0   0   2   2   0   2   0   2   2   0   2   0   0   0   0   2   2   0   0   0   0   2   0   2   2
 MK-4-13                0   0   0   0   2   2   0   2   2   0   2   0   0   2   2   2   0   2   0   2   2   0   2   0   2   0   0   0   2   0   2   0   2   2   0   2   0   2   0   2   0   0   2   0   2   2   2   0   0   2   0   2   0   0   2   2   0   0   0   2   2   0   2   0   2   0   0   2   0   0   0   2   2   2   0   2   0   0   2   0   2   0   0   0   2   0   0   0   2   0   0   0   2   0   0   0   0   0   0   0   2   0   2   2   0   0   0   2   2   0   2   0   0   0   0   2   2   2   2   0   2   2   0   0   2   2   0   0   0   2   0   2   0   2   0   0   2   0   2   2   2   0   0   2   0   2   0   2   0   2   0   2   2   0   2   0   0   2   2   0   0   0   0   0   2   2   0   0   0   0   2   0   2   0   0   0   0   2   2   0   2   0   2   2   2   2   2   0   2   0   2   2   0   0   0   0   2   0   2   2
 MK-4-14                0   0   0   2   2   0   0   2   2   0   2   0   0   0   2   0   0   2   0   0   2   0   2   0   2   0   0   0   2   0   2   0   2   2   0   2   0   2   0   2   0   2   2   0   2   2   2   0   0   2   0   2   2   0   2   2   0   0   0   0   2   0   0   0   2   0   0   2   0   0   0   2   2   2   2   2   0   0   2   0   2   0   0   0   0   0   0   0   2   0   2   0   2   0   0   0   2   0   0   0   2   0   2   2   0   0   0   2   2   0   2   2   0   2   0   2   2   2   2   0   2   2   0   0   2   2   0   0   0   2   0   2   0   2   0   0   2   0   2   0   2   0   2   2   0   2   0   2   0   0   0   2   2   0   2   0   0   2   2   0   0   0   0   0   0   2   0   0   0   0   2   0   2   0   0   0   0   2   2   0   2   0   2   2   2   2   2   0   2   0   2   2   0   0   0   0   0   0   2   2
 MK-4-15                0   0   2   2   2   0   0   2   2   0   2   0   0   0   2   0   0   2   0   0   2   0   2   0   2   0   0   2   2   0   2   0   2   2   0   2   0   2   0   2   0   2   2   0   2   2   0   0   0   2   0   2   2   0   2   2   0   0   0   0   2   0   0   2   2   0   2   2   0   0   0   2   2   2   2   2   0   0   0   0   2   0   0   0   0   0   0   0   2   0   2   2   2   0   0   2   2   0   0   0   2   0   2   2   0   0   0   2   2   0   2   2   0   0   0   2   2   2   2   0   2   2   2   0   2   2   0   0   0   2   2   2   0   2   0   0   2   0   2   0   2   0   0   2   0   2   0   2   0   0   0   2   2   0   2   0   2   2   2   0   0   0   0   0   0   2   0   2   0   0   2   0   2   0   0   2   0   2   2   0   0   0   2   2   0   2   0   0   2   0   2   2   0   0   0   0   0   0   2   2
 MK-4-16                0   2   2   2   2   0   0   2   2   0   0   0   0   0   2   0   0   2   0   0   2   0   2   0   2   0   0   2   0   0   2   0   2   2   0   2   0   0   0   2   2   2   2   0   2   2   0   0   0   2   0   2   2   0   2   2   0   0   0   0   2   0   0   0   2   0   2   2   0   2   2   2   2   2   2   0   0   0   0   0   2   0   0   0   2   0   2   0   2   0   2   2   2   0   0   2   2   0   0   0   2   0   2   2   0   0   0   2   2   0   0   2   0   0   2   2   2   2   2   0   0   2   2   0   2   2   0   2   0   2   2   0   0   2   0   0   2   0   2   0   2   0   0   2   0   2   0   2   0   0   2   2   2   0   2   2   2   2   2   0   0   0   2   0   0   2   0   0   0   0   2   0   2   0   0   2   0   2   2   0   0   0   2   2   0   2   0   0   2   0   2   2   0   0   0   0   0   2   2   2
 MK-5-1                 2   0   2   2   0   2   2   2   2   0   0   2   0   2   0   0   2   2   0   2   0   2   0   2   2   2   0   0   2   2   0   0   2   2   0   0   0   0   2   2   2   0   2   2   2   2   2   0   2   2   0   0   2   2   0   2   0   0   2   0   0   2   2   2   2   2   2   0   0   2   0   0   0   0   0   2   2   2   2   0   0   2   0   2   0   2   0   2   2   0   2   0   0   2   2   0   2   0   2   2   2   0   2   0   0   0   2   2   0   0   2   0   0   0   0   2   2   2   2   2   2   0   0   0   2   0   0   2   0   0   0   0   2   0   2   0   0   2   2   0   0   2   0   0   0   0   2   2   2   0   0   0   0   2   2   2   2   2   0   0   0   2   0   2   2   0   0   2   0   0   0   0   2   0   0   0   0   0   2   0   2   2   2   2   2   0   0   0   0   0   0   0   0   0   2   0   0   2   2   0
 MK-5-2                 2   0   0   2   0   2   0   2   2   0   0   2   0   2   0   0   2   2   0   2   0   2   0   2   2   2   0   0   0   2   0   0   2   2   0   0   0   2   2   2   2   0   2   2   2   2   2   0   2   2   2   0   2   2   0   2   0   2   2   0   2   2   2   2   2   2   2   0   0   2   0   0   0   0   0   2   2   2   2   0   0   2   0   2   0   2   0   2   2   0   2   2   0   2   2   0   2   0   2   2   2   0   2   0   0   0   2   0   0   0   2   0   0   0   0   2   2   2   2   0   2   0   0   0   2   0   0   2   0   0   0   0   2   0   2   0   0   2   0   0   0   2   0   0   0   0   2   0   0   0   0   0   0   0   0   2   2   2   0   2   0   2   2   2   0   0   0   2   0   0   0   0   2   0   0   0   0   0   2   0   2   2   2   2   2   0   0   2   0   0   0   0   2   0   0   0   0   2   2   0
 MK-5-3                 2   0   0   2   0   2   2   2   2   0   0   2   0   2   0   0   2   2   0   2   0   2   2   2   2   2   0   0   0   2   0   0   0   2   0   0   0   2   2   2   2   0   2   2   2   2   2   0   2   0   2   0   2   2   0   2   0   2   2   0   2   2   2   2   0   2   2   0   0   2   0   0   0   0   0   2   2   2   2   0   0   2   0   2   0   2   0   2   2   0   2   2   0   2   2   0   2   0   2   2   0   0   0   0   0   0   2   0   0   0   2   0   0   0   0   0   2   2   2   0   2   0   0   0   2   0   0   2   0   0   0   2   2   0   2   0   0   2   0   0   0   2   2   0   0   0   2   0   2   0   0   2   0   0   0   2   2   2   0   2   2   2   2   2   2   0   0   2   0   0   0   0   2   0   0   0   0   0   2   0   2   0   2   2   2   0   0   2   0   0   0   0   2   0   0   0   0   2   2   0
 MK-5-4                 2   0   0   2   0   2   2   2   2   0   0   2   0   2   2   0   2   2   0   2   0   2   2   2   2   2   2   0   2   2   0   0   0   2   0   0   0   2   2   2   0   0   2   2   2   2   2   0   2   0   2   0   2   2   0   2   0   2   2   0   2   2   2   2   0   2   2   0   0   2   0   0   0   0   0   2   2   2   2   0   0   2   0   0   0   2   0   2   2   0   2   2   0   0   2   0   2   0   0   0   0   0   0   0   0   0   2   0   0   0   2   0   0   0   0   0   2   2   2   0   2   0   0   0   2   0   0   2   0   2   0   2   2   0   2   0   0   0   0   0   2   2   2   0   0   0   2   0   2   0   0   2   2   0   2   2   2   2   0   2   2   2   2   2   0   0   0   2   0   0   0   0   2   2   0   0   2   2   2   0   2   0   2   2   2   0   0   2   0   0   0   2   2   0   0   0   0   2   2   0
 MK-5-5                 2   0   0   2   0   2   2   2   2   0   0   2   0   2   2   0   2   0   0   2   0   2   2   2   0   0   2   0   2   2   2   0   0   2   0   0   0   2   2   2   0   0   2   2   2   2   2   2   2   0   2   0   2   2   0   2   0   2   2   0   2   2   2   2   0   2   0   0   0   2   2   0   0   0   0   2   2   2   2   0   0   2   0   0   2   2   0   2   2   0   2   0   0   0   0   0   2   0   0   0   0   0   0   0   0   0   2   0   2   0   2   0   0   0   0   0   2   0   0   2   2   0   0   0   2   0   0   2   0   0   0   2   2   0   2   0   0   0   0   0   2   2   2   0   0   0   2   2   2   2   2   2   2   0   0   2   2   2   0   2   2   2   2   2   0   0   0   0   0   0   0   0   2   0   0   0   2   2   0   0   2   0   2   2   2   0   0   2   0   0   0   2   2   2   0   0   0   0   2   0
 MK-5-6                 2   2   0   2   0   2   2   2   2   0   0   2   0   2   2   0   2   0   0   2   0   2   2   2   0   0   2   0   2   2   2   0   0   2   0   0   0   2   2   2   0   0   2   2   2   2   2   2   2   0   2   0   2   0   0   2   2   2   2   2   2   2   2   2   0   0   0   0   0   2   2   0   0   0   2   2   2   2   2   0   0   2   0   0   2   2   0   2   2   0   2   0   0   0   0   0   2   0   2   0   0   0   0   0   0   0   2   0   2   0   2   0   0   2   0   0   2   0   0   2   2   0   0   0   2   0   0   2   0   0   0   2   2   0   0   0   0   0   0   0   2   2   2   0   2   0   2   2   0   2   2   2   2   0   0   2   2   0   0   2   2   2   2   2   0   0   0   0   0   0   0   0   2   0   0   0   2   2   0   0   2   0   2   2   2   0   0   2   2   0   0   0   2   2   2   0   0   2   2   0
 MK-5-7                 2   2   0   0   0   2   2   2   0   0   2   2   0   2   2   0   2   0   0   2   2   2   2   2   0   0   2   2   0   2   2   0   0   2   2   0   0   2   0   2   0   0   2   0   2   2   2   2   0   0   2   0   2   0   0   0   2   2   2   2   2   2   0   2   2   0   0   0   0   2   2   2   0   0   2   2   2   2   2   0   0   2   0   2   2   2   0   2   2   0   0   0   0   0   0   0   0   0   2   0   0   0   0   0   0   2   2   0   2   0   2   0   2   2   0   0   0   2   0   2   2   0   0   0   2   0   0   2   0   0   0   2   2   0   0   0   0   0   0   0   2   2   2   0   2   0   2   2   0   2   2   2   2   0   0   2   2   0   0   2   2   2   2   2   0   0   0   0   0   2   0   0   2   0   0   0   2   2   2   0   2   0   0   2   2   0   0   2   2   0   0   0   2   2   2   0   0   2   2   0
 MK-5-8                 2   2   0   0   0   2   0   2   0   0   2   2   0   2   2   0   2   2   2   2   2   2   2   0   0   0   2   2   0   2   0   0   2   2   2   0   0   0   0   0   0   2   2   0   2   2   2   2   0   0   2   0   2   0   0   0   2   2   2   2   2   2   0   2   2   0   0   0   0   0   2   0   0   0   2   2   2   2   2   0   0   2   0   2   2   2   0   2   2   0   0   0   0   2   0   0   0   0   2   2   0   0   0   0   0   2   2   0   2   0   0   0   0   2   0   2   0   2   0   2   2   0   0   0   2   0   0   2   0   0   0   2   2   2   0   0   0   2   0   0   2   2   0   0   2   0   2   2   0   2   2   2   2   0   0   2   2   0   2   2   2   2   0   2   2   0   0   0   0   0   0   0   2   0   0   2   2   2   2   0   2   0   2   2   2   0   0   2   0   2   0   0   2   2   2   0   0   2   2   0
 MK-5-9                 2   2   0   0   0   2   0   2   0   0   2   2   0   2   2   0   2   2   2   2   2   2   0   0   0   0   2   0   0   2   0   0   2   2   2   0   0   0   0   0   0   2   2   0   2   2   2   2   0   0   0   0   2   0   0   0   2   2   2   2   2   2   0   2   2   0   0   0   0   0   2   0   0   0   2   2   2   2   2   0   0   2   0   2   2   2   0   2   2   0   0   0   0   2   0   0   0   0   2   2   0   0   0   2   0   2   2   0   2   0   0   0   0   2   0   2   2   0   0   2   2   0   0   0   2   0   0   2   0   0   0   2   2   2   0   0   0   2   0   0   2   2   0   0   2   0   2   2   0   2   2   2   2   2   0   2   2   0   2   0   2   2   0   2   0   0   0   0   0   0   0   0   2   0   0   2   2   2   0   0   2   0   2   2   2   0   0   2   2   2   0   0   2   2   2   0   0   2   0   0
 MK-5-10                0   2   0   0   0   2   0   2   0   0   2   2   0   2   2   0   2   2   0   2   2   0   0   0   0   0   0   0   0   2   0   0   2   2   2   0   0   0   0   0   0   2   2   0   2   2   2   2   0   0   0   0   2   0   0   0   2   2   2   2   2   2   0   2   2   0   0   0   0   0   0   0   0   0   2   2   2   0   2   0   0   2   0   2   2   0   2   0   2   0   0   0   0   2   0   0   0   0   2   2   0   0   0   2   0   2   2   0   2   0   0   0   0   2   2   2   2   0   2   2   2   0   0   0   2   0   0   2   0   0   0   2   2   2   0   0   0   2   0   0   2   2   0   0   2   0   2   2   0   2   2   2   2   2   2   2   2   0   2   0   2   2   0   2   0   0   0   0   0   0   2   0   2   0   2   2   2   2   0   0   2   0   2   2   0   2   0   2   2   2   0   0   2   2   2   0   0   2   0   0
 MK-5-11                2   2   0   0   0   2   0   2   0   0   2   2   0   2   2   0   2   2   0   2   2   0   0   0   0   0   0   0   0   2   0   0   2   2   2   0   0   0   0   0   0   2   2   0   2   2   2   2   0   2   0   0   2   0   0   0   0   2   2   2   2   2   0   2   2   0   2   0   0   2   0   2   0   0   2   2   2   0   2   0   0   2   0   0   2   0   2   0   2   0   0   0   0   2   0   0   0   0   2   2   0   0   0   2   0   2   2   0   2   0   0   0   0   2   2   2   2   0   2   2   2   0   0   0   2   0   0   0   0   0   0   2   2   2   0   0   0   2   0   0   2   2   0   0   2   0   2   2   0   2   2   2   2   2   2   2   2   0   2   0   2   2   2   2   0   0   0   0   2   2   2   0   2   0   2   0   2   2   0   0   2   0   2   2   0   2   0   2   2   2   0   2   2   2   2   0   2   2   0   2
 MK-5-12                2   0   0   0   0   2   0   2   0   0   2   2   0   2   2   0   2   2   0   2   2   0   2   0   0   0   0   0   0   2   0   2   2   2   2   0   0   0   0   0   0   2   2   0   2   2   2   2   0   2   0   0   2   0   0   0   0   0   0   2   2   2   2   2   2   0   2   0   0   2   0   2   0   0   2   2   2   0   2   0   0   2   0   2   2   0   2   0   2   0   0   2   0   2   0   0   0   0   2   2   0   0   2   0   0   2   2   0   2   0   0   0   0   0   2   2   2   0   2   2   2   0   0   0   2   0   0   0   0   0   0   2   2   2   2   2   0   2   0   0   2   2   0   0   2   0   2   2   0   2   2   2   2   2   2   2   2   0   2   0   2   2   2   2   0   0   0   2   2   0   2   0   2   0   2   0   0   2   0   0   2   0   2   2   0   2   0   2   2   2   2   2   0   2   2   0   2   2   0   2
 MK-5-13                2   0   0   0   0   2   0   2   2   0   2   2   0   2   2   0   2   2   0   2   2   2   0   0   0   0   0   0   0   2   0   2   2   2   2   0   0   0   2   2   2   2   2   0   2   2   2   2   0   0   0   0   2   0   0   0   0   0   0   2   2   2   2   2   2   0   2   2   0   2   2   2   0   2   2   2   2   0   2   0   0   2   0   2   2   0   2   0   2   0   0   2   0   0   2   0   2   2   2   2   0   2   0   0   0   2   2   0   2   0   0   0   0   0   2   0   2   0   2   2   2   0   0   0   2   0   0   0   0   0   0   2   2   2   2   2   0   2   0   2   2   2   2   0   2   0   0   2   0   2   2   2   2   2   2   2   2   0   2   0   2   2   2   2   0   0   0   2   2   0   0   0   2   0   2   0   0   2   0   0   2   0   2   2   0   2   0   2   2   2   2   2   2   2   2   0   0   2   0   2
 MK-5-14                2   0   0   0   0   0   0   2   2   0   2   0   0   2   2   0   2   2   2   2   2   2   2   0   0   0   0   0   0   2   0   2   0   2   0   0   0   0   2   2   2   2   2   0   2   2   2   2   0   0   0   0   2   0   0   2   0   0   0   0   2   2   2   2   2   0   2   2   0   2   2   2   2   2   2   2   2   0   2   0   0   2   0   2   2   0   2   0   2   2   0   2   0   2   2   0   2   0   2   2   0   2   0   0   0   2   2   0   2   0   0   0   0   0   2   0   2   0   2   2   0   0   0   0   2   0   0   2   2   0   0   2   2   2   0   2   0   0   0   2   2   2   0   0   2   0   0   2   0   2   2   2   2   2   2   2   2   0   2   0   2   2   2   2   0   0   2   0   2   0   0   0   2   0   2   0   0   2   0   0   2   2   2   2   0   2   0   2   2   2   2   2   2   2   2   0   0   2   0   2
 MK-5-15                2   0   0   0   0   0   0   2   2   0   2   2   0   2   2   0   2   2   2   2   2   2   2   0   0   0   0   0   0   2   0   2   0   2   0   0   0   0   2   2   2   0   2   0   2   2   2   2   0   0   0   2   2   0   0   2   0   0   0   2   2   2   2   2   2   0   2   2   0   2   2   2   2   2   2   2   2   0   2   0   0   2   2   2   2   0   2   0   0   2   0   2   0   2   2   0   2   0   2   2   0   2   0   0   0   2   2   2   0   0   0   0   0   0   2   0   2   0   2   2   0   0   0   0   2   0   2   2   0   0   2   2   0   2   2   2   0   0   2   2   2   2   0   0   0   0   0   2   2   2   0   2   2   2   2   2   2   0   2   0   0   2   2   2   0   0   2   0   2   0   0   0   0   0   2   0   0   2   0   2   2   2   2   2   0   2   0   2   2   2   2   2   2   2   2   0   0   0   0   2
 MK-5-16                0   0   0   0   0   0   0   2   2   0   2   2   0   0   2   0   2   2   2   2   2   2   2   0   0   0   0   0   0   2   0   2   0   2   0   0   0   0   0   0   2   2   2   0   2   2   2   2   0   0   0   2   2   0   0   2   0   0   0   2   0   0   2   2   2   0   2   2   0   2   2   2   2   2   2   2   2   0   2   0   2   0   2   0   2   0   2   0   2   2   0   2   0   2   2   0   2   0   2   2   0   0   0   0   0   2   2   2   0   2   0   0   0   0   0   0   2   0   2   2   0   0   0   0   2   0   2   2   0   2   2   2   0   2   2   2   0   0   2   2   2   0   0   0   0   0   0   2   2   2   0   2   2   0   2   2   2   2   2   2   0   2   2   2   0   0   2   0   2   0   0   0   0   0   2   0   0   2   0   2   0   2   0   2   0   2   0   2   2   2   2   2   2   2   2   0   0   0   0   2
 MK-6-1                 0   0   0   2   2   2   0   2   0   0   0   0   2   2   2   0   0   0   0   0   0   2   0   0   0   2   0   0   0   0   0   0   2   2   2   2   2   0   0   0   2   0   0   2   2   2   0   2   2   2   2   0   2   2   2   2   0   0   0   0   0   2   0   0   0   0   2   0   2   0   2   2   0   0   2   0   0   0   2   2   2   2   0   0   2   0   2   0   0   0   0   2   0   0   2   2   0   2   0   0   0   0   2   2   0   2   0   2   2   0   0   0   2   0   0   2   0   0   2   2   0   2   2   2   0   0   0   0   2   0   2   0   0   2   0   0   0   2   0   2   0   0   2   0   0   0   2   0   0   0   2   0   0   0   0   0   2   2   2   2   2   0   0   0   0   0   2   0   0   0   2   0   0   0   2   0   0   2   0   2   0   0   2   0   2   2   2   0   2   2   2   0   0   0   2   2   2   2   2   0
 MK-6-2                 2   0   0   2   2   0   0   2   0   0   0   0   2   2   2   2   0   0   0   0   0   2   0   0   0   2   0   0   0   0   0   0   2   2   2   2   2   0   0   0   2   0   0   0   2   0   0   2   2   2   2   0   2   2   2   2   0   0   0   0   0   2   0   2   0   0   2   0   2   2   2   2   0   0   2   0   0   0   2   0   2   2   0   0   2   0   2   0   0   0   0   2   0   2   2   2   0   2   0   0   0   0   2   2   0   2   0   0   2   0   0   0   2   0   0   2   2   2   2   2   0   0   2   2   2   0   0   0   2   2   2   0   0   2   0   0   0   2   0   2   0   0   2   0   0   0   2   0   2   0   2   0   0   0   0   2   2   2   2   2   2   0   0   0   2   0   2   0   0   0   2   0   0   2   2   0   0   2   0   2   0   0   2   0   2   2   2   0   2   2   2   0   2   2   2   2   0   2   2   0
 MK-6-3                 2   0   0   2   2   0   0   2   0   0   0   0   2   0   2   0   0   0   0   0   2   2   0   0   0   2   0   0   0   0   0   0   2   2   2   2   2   0   0   0   2   0   0   0   2   0   0   2   2   2   2   0   2   2   2   2   0   0   2   0   0   2   0   2   0   0   2   0   2   2   2   2   0   0   2   0   0   0   2   0   2   2   0   0   0   0   2   0   0   0   0   2   0   2   2   2   0   2   0   0   0   0   2   2   0   2   0   0   2   0   0   2   2   0   0   2   2   2   2   2   0   0   2   0   2   0   0   0   2   2   2   2   2   2   0   0   0   2   0   0   0   0   2   0   0   0   0   0   2   0   2   0   0   0   0   0   2   2   2   2   2   0   0   0   2   0   2   0   0   0   0   0   0   2   0   0   0   2   0   2   0   0   2   0   2   2   2   0   2   2   2   0   2   2   2   2   0   2   2   0
 MK-6-4                 2   0   0   2   2   2   0   2   0   2   0   0   2   0   2   0   0   0   0   0   2   2   0   0   0   2   2   0   0   0   0   2   2   2   0   2   2   0   0   0   2   0   0   0   2   0   0   2   2   2   2   0   2   2   2   2   0   0   2   0   0   2   0   2   0   0   2   0   2   2   2   2   0   2   2   0   0   0   2   0   2   2   0   0   2   0   2   0   0   0   0   2   0   2   2   2   0   2   0   2   0   0   2   2   0   2   0   0   2   0   0   2   2   0   0   2   2   2   0   0   2   0   2   0   2   0   0   2   2   0   2   2   2   2   0   0   0   2   0   0   0   0   2   2   0   0   0   0   2   0   2   0   0   0   0   0   2   2   2   0   2   0   0   0   2   0   2   0   2   0   0   0   2   2   0   0   0   2   0   2   0   0   2   0   2   2   2   0   2   2   2   0   2   2   2   2   0   0   0   0
 MK-6-5                 2   0   0   2   2   2   0   2   0   2   0   0   2   0   2   0   0   2   0   2   2   2   0   0   0   2   2   0   0   0   0   2   2   2   0   2   2   0   0   0   2   0   0   0   2   0   0   2   2   2   2   0   2   2   2   2   0   2   2   0   0   2   0   2   2   0   2   0   0   0   2   0   0   2   2   0   0   0   2   0   2   2   0   0   2   0   2   0   0   0   0   2   0   2   2   2   2   2   0   2   0   0   2   2   0   2   0   0   2   0   0   2   2   0   0   2   2   0   0   0   2   0   2   0   2   0   0   2   2   0   2   2   2   2   0   2   2   2   0   0   0   0   0   2   0   0   0   0   2   0   2   0   0   0   0   0   2   2   2   0   2   0   2   2   2   0   2   0   2   0   0   0   2   2   0   0   0   0   0   0   0   0   2   0   2   2   2   2   2   2   2   0   2   2   2   0   0   0   0   0
 MK-6-6                 2   0   2   2   2   2   0   2   0   2   0   0   2   0   2   0   0   2   0   2   0   2   0   0   0   2   2   0   0   0   0   2   2   2   0   2   2   2   0   0   0   2   0   0   2   0   0   2   2   2   2   0   2   2   2   2   0   2   2   0   0   2   0   2   2   0   2   0   0   0   2   0   0   2   2   0   2   0   2   0   2   2   0   0   2   0   2   0   0   0   0   2   0   2   2   2   2   2   0   2   0   0   2   2   2   2   2   0   2   0   0   2   2   0   0   2   2   0   2   0   2   0   2   0   2   0   0   2   2   0   2   2   2   2   0   2   2   2   0   0   0   0   0   2   0   0   0   0   2   0   0   0   0   0   0   0   2   0   2   0   2   0   2   2   2   0   2   0   2   0   0   2   2   2   0   0   0   0   0   0   0   0   2   0   2   2   2   2   2   2   2   0   2   2   2   0   0   0   0   0
 MK-6-7                 2   2   2   2   2   2   0   2   0   2   0   0   0   0   2   0   0   2   0   2   0   2   2   0   0   2   2   0   2   0   0   2   2   2   0   2   2   2   0   0   0   2   0   0   2   0   2   0   2   2   2   0   2   2   2   2   0   2   2   0   0   2   0   2   2   0   2   2   0   0   2   0   0   2   2   2   2   0   2   0   2   2   0   0   2   2   2   0   0   0   0   2   0   2   2   2   2   2   0   2   0   0   0   2   2   2   2   0   2   0   0   2   2   0   0   2   2   2   2   0   2   0   2   0   2   0   0   2   2   0   2   2   2   2   0   0   0   2   0   2   0   0   0   2   0   0   0   0   0   0   0   0   0   2   0   0   2   2   2   0   2   0   2   0   2   0   2   0   2   0   0   0   2   2   0   0   0   0   0   0   0   0   2   0   2   0   2   2   2   2   2   0   2   2   2   0   0   0   0   2
 MK-6-8                 2   2   2   2   2   2   0   2   2   2   0   0   0   0   2   0   0   2   0   2   0   2   2   0   0   2   2   0   2   0   0   2   2   2   0   2   2   2   0   0   0   2   0   0   2   0   2   0   2   2   2   0   2   2   2   2   2   2   2   0   0   2   0   2   2   0   2   0   0   0   0   0   2   2   2   0   0   2   2   0   2   2   0   0   2   2   2   0   2   0   2   2   0   2   2   2   2   0   0   2   0   0   0   2   2   2   2   0   2   0   0   2   2   0   0   2   2   0   2   0   2   0   0   0   2   0   0   2   2   0   2   2   2   2   0   0   0   2   0   2   0   0   0   2   0   0   0   0   0   0   2   0   0   2   0   0   2   2   2   0   2   0   0   0   2   0   2   0   2   0   0   0   2   2   0   0   0   0   0   0   2   2   2   0   2   0   2   2   2   2   2   0   2   2   2   0   0   0   0   2
 MK-6-9                 2   2   2   2   2   2   0   2   2   2   0   0   0   0   2   0   0   2   2   2   0   2   2   0   0   2   2   0   2   0   0   2   2   2   0   2   2   2   0   0   0   2   0   0   2   0   2   2   2   2   2   0   0   2   2   2   2   2   2   0   0   2   2   2   2   0   2   0   0   0   0   0   2   2   2   0   0   2   2   0   2   2   0   0   0   2   2   0   2   0   2   2   0   2   2   2   2   0   0   2   0   0   0   2   2   2   2   0   2   0   0   2   2   0   0   2   2   0   2   0   2   0   0   0   2   2   0   2   2   0   2   2   2   2   0   0   0   2   0   2   0   0   2   2   0   0   0   0   2   2   2   0   0   2   0   0   2   2   0   0   2   0   0   0   2   0   2   0   2   0   0   0   2   2   0   0   0   0   2   0   2   0   2   0   0   0   2   2   2   2   2   0   2   2   2   0   0   0   0   2
 MK-6-10                2   2   2   2   2   2   0   0   2   2   0   0   0   2   2   0   2   2   2   0   0   2   2   0   0   2   2   0   2   0   0   2   2   2   0   2   2   2   0   0   0   2   0   0   2   0   2   2   2   2   0   0   0   2   2   2   2   2   2   2   2   2   2   2   2   0   2   0   0   0   0   0   2   2   2   0   2   2   2   0   2   2   0   0   0   2   2   0   2   0   2   2   0   2   2   2   0   0   0   2   0   0   2   2   2   2   2   0   2   0   0   2   2   0   2   2   2   2   2   0   2   0   0   0   2   2   0   2   2   0   2   2   2   2   0   0   0   2   0   2   0   0   2   2   0   0   0   0   2   2   2   0   0   2   0   0   2   2   2   0   2   0   0   0   0   0   0   0   2   0   0   0   2   2   0   0   0   0   0   0   2   0   2   0   0   0   2   2   2   2   2   0   2   0   2   0   0   0   0   2
 MK-6-11                2   2   2   2   2   2   2   0   2   2   0   0   0   2   0   0   2   2   0   0   0   2   2   0   0   2   2   0   2   0   0   2   0   2   0   2   2   2   0   0   0   2   0   0   2   0   0   0   2   2   0   0   0   2   2   2   2   2   2   2   2   2   2   2   0   0   2   0   0   2   0   0   2   2   2   0   2   2   2   0   2   2   0   0   0   2   2   0   2   0   2   2   2   2   2   0   0   0   0   2   0   0   2   2   2   2   2   0   2   0   0   0   2   0   2   2   2   2   2   0   2   0   0   0   0   2   0   2   2   0   2   2   2   2   0   0   0   2   0   2   0   0   2   2   2   0   0   0   2   2   2   2   0   2   0   0   2   2   2   0   2   0   0   0   0   0   0   0   2   0   2   0   2   2   0   0   0   0   0   0   2   0   2   0   0   0   2   2   2   2   2   0   2   2   2   0   2   0   0   2
 MK-6-12                2   2   2   2   2   2   2   0   2   2   0   0   0   2   2   0   2   2   0   0   0   2   2   0   0   2   2   0   0   0   0   2   2   0   0   2   2   0   0   0   0   2   0   0   2   0   0   2   2   2   0   0   0   2   2   2   2   2   2   2   2   2   2   2   0   2   2   0   0   2   0   0   0   2   2   0   2   2   2   0   2   2   0   0   0   2   2   0   2   0   0   2   2   2   2   2   0   0   2   2   2   0   2   2   2   2   0   0   2   0   0   0   2   0   2   2   2   2   2   0   2   0   0   0   0   2   0   2   2   0   2   2   2   2   0   0   0   2   0   2   0   0   2   2   2   2   0   0   2   2   2   2   0   2   0   0   2   2   2   0   2   0   0   0   0   0   0   2   2   0   0   0   2   2   0   0   0   0   2   0   2   0   2   0   0   0   2   2   2   2   2   0   2   2   2   0   2   0   2   0
 MK-6-13                2   2   2   2   2   2   2   0   2   2   0   2   0   2   2   0   2   2   0   0   0   2   2   0   0   2   2   0   2   0   2   2   2   0   0   2   2   0   0   0   0   2   0   0   2   0   0   2   2   2   0   0   0   2   2   2   2   2   2   2   2   2   2   2   0   2   2   0   0   0   0   0   2   2   2   0   2   0   2   0   2   2   0   0   0   2   2   0   2   0   0   2   0   2   2   2   0   0   2   2   2   0   2   2   2   2   0   0   2   0   2   0   0   0   2   2   2   2   2   0   2   0   0   0   0   2   0   2   2   0   2   2   0   2   0   0   0   2   0   2   0   0   2   2   2   2   0   2   2   0   2   2   0   2   2   2   2   2   2   0   2   0   0   0   0   0   0   2   2   0   0   0   2   2   0   0   0   0   2   2   2   0   2   0   0   0   2   2   2   2   2   0   2   2   2   0   2   0   2   0
 MK-6-14                2   2   2   2   2   2   2   0   2   2   2   2   0   2   2   0   2   2   2   0   0   2   2   2   0   2   2   0   0   0   2   2   2   0   0   2   2   0   0   0   0   2   0   0   2   0   0   2   2   2   0   0   0   2   2   2   2   2   2   2   2   2   2   2   0   2   2   0   2   0   0   0   2   2   2   0   0   0   2   0   2   2   0   0   0   2   2   0   2   0   0   2   0   2   2   2   2   0   2   2   0   0   2   2   0   2   0   0   0   0   2   0   0   0   2   2   2   2   2   0   2   0   0   0   2   2   2   2   2   0   2   2   0   2   0   0   0   2   0   2   0   0   2   2   2   2   0   2   2   0   2   2   2   2   2   2   2   2   2   2   2   0   0   0   0   0   0   2   2   0   0   0   2   2   0   0   0   0   2   2   2   0   2   0   0   0   2   2   2   2   2   0   2   0   2   2   2   0   2   0
 MK-6-15                2   2   2   2   2   2   2   0   2   2   2   0   0   0   2   0   2   2   2   0   0   0   0   2   0   2   2   0   0   0   2   2   2   0   0   2   2   0   0   0   0   2   2   0   2   0   2   2   2   0   0   0   0   2   0   2   2   2   2   2   2   2   2   2   0   2   2   2   2   0   0   0   2   2   2   0   0   0   2   0   2   2   0   0   0   2   2   0   2   0   0   2   0   0   0   2   2   0   2   2   0   0   2   2   0   2   0   0   0   0   2   2   0   0   2   2   0   2   2   2   2   0   0   2   2   2   2   2   2   0   0   2   0   0   0   0   0   2   0   2   0   0   2   2   2   2   0   2   2   2   2   2   2   2   2   2   0   2   2   2   2   0   0   0   0   0   0   2   2   0   0   0   2   2   0   0   2   0   2   2   2   0   2   2   0   0   2   2   2   2   2   0   2   2   2   2   2   0   2   0
 MK-6-16                2   2   2   2   2   2   2   2   2   2   2   2   0   0   2   2   2   2   2   0   0   0   0   2   0   2   0   0   0   0   2   2   2   0   0   2   2   0   0   0   0   2   2   2   2   0   2   2   2   0   0   0   0   2   0   2   2   2   2   2   2   2   2   2   0   2   2   2   2   0   0   0   2   2   2   0   0   2   2   0   2   2   0   0   0   2   2   0   2   0   0   2   0   0   0   2   2   2   2   2   0   0   2   2   0   2   2   0   0   0   2   2   0   0   0   2   0   2   2   2   2   0   0   2   2   2   2   2   2   0   0   2   0   2   0   0   0   2   0   2   0   0   2   2   2   2   0   2   2   2   2   0   2   2   0   2   0   2   0   2   2   0   0   0   0   0   0   2   2   2   0   0   2   2   0   0   2   0   2   2   2   0   2   2   0   0   0   2   2   2   2   0   2   2   2   2   0   0   2   0
 
!****************************************** Phenotypic Data **********************************************************
!-100.0 is resevred for missing phenotype
SimulatedTrait1        15.9143   16.3063   14.9044   14.1400   13.5887   13.7541   14.7375   14.8143   13.6704   15.2919   14.2373   14.4143   13.5981   14.4346   14.0512   15.6807   13.8884   14.0856   14.6736   14.4089   15.6165   13.8553   14.4130   13.6482   15.4423   13.7317   15.6999   13.7404   14.4586   16.4976   16.6129   14.8909   15.5728   13.7529   15.6670   16.4928   14.3594   14.3945   14.4173   13.6174   13.6121   16.3123   13.4614   13.8075   15.9472   16.1781   15.4118   15.9438   15.8498   16.3904   13.4998   16.1803   13.6440   14.2315   15.8155   13.8054   14.7285   15.7956   13.9132   16.7941   15.1837   14.7546   14.3968   16.4066   13.7377   15.6281   15.8552   14.6802   12.9647   13.4557   14.5778   15.7399   15.6590   16.1921   14.7514   15.6855   15.4069   16.2374   13.8935   14.5528   13.9289   14.4976   15.7054   15.4273   16.0606   13.9039   14.7428   13.8829   15.4870   15.4275   13.9468   13.3506   16.2386   16.3407   15.6370   15.6351   14.5267   16.5012   15.8648   13.3721   15.1771   15.7990   16.4870   16.6075   15.3501   15.6903   13.1134   13.6750   15.4218   15.8742   15.1974   14.0497   14.9796   14.3951   16.4577   15.7752   16.0429   14.2023   16.7290   16.0542   15.8638   14.4522   14.7357   13.6702   14.5364   13.9679   14.4059   13.4900   13.3352   13.6584   16.1953   16.4723   13.8373   16.3296   13.6340   15.1383   13.5225   16.1498   15.2279   13.5103   15.6653   13.5856   15.1608   16.3980   16.1096   14.1402   14.4150   16.6034   14.0105   15.3411   15.4655   16.1686   13.7286   14.1718   16.1109   16.0113   15.4426   16.7392   14.4177   13.7780   14.2798   16.0407   14.0140   14.5445   13.5161   14.7436   16.1191   14.5421   16.6177   13.4001   16.1558   14.7823   15.3768   14.2285   14.6576   16.1348   15.7978   13.2539   14.8441   13.7613   16.0901   16.2176   15.3850   15.6699   14.8589   16.0845   14.9759   14.5441   15.9282   15.7156   14.2899   15.7790   15.9630   15.6967   13.8537   13.1079   15.4074   14.7744   13.7197   15.9378
SimulatedTrait2         9.7751    9.0295    9.5547   10.3848   10.3388   10.1710   10.7888    9.5469   10.5451    9.6171   10.4025   10.5244   10.4202   10.2465   10.1427    9.6653   10.5128   10.1942    9.6628   10.3904    9.4567   10.3918   10.1277   10.8111    9.7263   10.7033    9.2906   10.3612   10.4626    9.3959    9.8620   10.2975   10.1211   10.5900    9.4614    9.7097   10.6684   10.6356   10.5905   10.5159   10.7125    9.2481   10.3692   10.7841    9.6371    9.3893    9.2560   10.6387    9.2452    9.7179   10.7618    9.7624   10.3330   10.3163    9.1946   11.0256    9.2953    9.6633   10.1168    9.5292   10.2922   10.8930   10.8022    9.8354   10.4440    9.7907    9.4063   10.8941   10.6801   10.4716    9.7286    9.7136    9.3801    9.3666    9.1668    9.5356    9.6857    9.8713   10.3431   10.0793   10.6090   10.8335    9.0451    9.5783    9.8767   10.5668   10.6071   10.9950    9.5306    9.8147   10.4704   10.4443    9.2420    9.0347    9.5757    9.8218    9.5369   10.0827    9.6785   10.8556    9.4927    9.6793    8.9310    8.8323   10.0308    9.3016   10.7511   10.3221   10.0196    9.4115    9.4502   10.1282   10.6383   10.9814    9.9033    9.3225    9.5905   10.3698    9.8832    9.1274    9.6847   10.8242    9.2742   10.2389   10.2625   10.2814   10.3343   10.6097   10.4336   10.5058    9.2052    9.7896   10.7479    9.8109   10.4183   10.7664   10.1651    9.2319   10.1248   10.4867    9.4256   10.6505   10.3634    9.3991    9.7424   10.6220   10.6372    9.6061   10.1779    9.4375    9.4580    9.5806   10.5104   10.5019    9.5720    9.6382    9.8729    9.2940   10.9148   10.3008   10.4386    9.6421   10.8247    9.9436   10.7317   10.1333    9.6932    9.7529    9.6378   11.0271    9.8640   10.0118   10.2228   10.6656    9.7155    9.9341    9.6228   10.2836   10.1863   10.8581    9.7547    9.7004    9.6677    9.6477   10.3731    9.1077   10.1398   10.9830    9.8888    9.6252   10.4878    9.1499    9.8165    9.3287   10.9201   10.6792    9.5420   10.6918   10.5561   10.2735
 
