# Supplementary material for: Inclusive Composite Interval Mapping of QTL by Environment Interactions in Biparental Populations
Source: PLoS One. 2015 Jul 10;10(7):e0132414. doi: 10.1371/journal.pone.0132414 (PMC4498613; doi:10.1371/journal.pone.0132414)
Supplement: S6 File — (ZIP) [file pone.0132414.s006.zip › H=0.8/L1/run_00043.met]

!**********************Note: lines staring with "!" are remarks and will be ignored in the program********************
!*********************************General Information**********************************
!Assuming F1 = P1 x P2, populations available in QTL IciMapping are: 
!  1, P1BC1F1 = P1 x F1, the first backcrossing where P1 is used as the recurrent parent;
!  2, P2BC1F1 = P2 x F1, the first backcrossing where P2 is used as the recurrent parent;
!  3, F1DH, F1-derived doubled haploids; 
!  4, RIL or F1RIL, recombination inbred lines through the repeated selfing of F1;
!  5, P1BC1RIL, recombination inbred lines through the repeated selfing of P1BC1F1;
!  6, P2BC1RIL, recombination inbred lines through the repeated selfing of P2BC1F1;
!  7, F2, the selfing generation of F1;
!  8, F3, the selfing generation of F2;
!  9, P1BC2F1, the second backcrossing where P1 is used as the recurrent parent; 
! 10, P2BC2F1, the second backcrossing where P2 is used as the recurrent parent;
! 11, P1BC2RIL, recombination inred lines through the repeated selfing of P1BC2F1; 
! 12, P2BC2RIL, recombination inred lines through the repeated selfing of P2BC2F1; 
! 13, P1BC1F2, the selfing generation of P1BC1F1; 
! 14, P2BC1F2, the selfing generation of P2BC1F1; 
! 15, P1BC2F2, the selfing generation of P1BC2F1; 
! 16, P2BC2F2, the selfing generation of P2BC2F1; 
! 17, P1BC1DH, P1BC1F1-derived doubled haploids; 
! 18, P2BC1DH, P2BC1F1-derived doubled haploids; 
! 19, P1BC2DH, P1BC2F1-derived doubled haploids; 
! 20, P2BC2DH, P2BC2F1-derived doubled haploids; 
   3      !Mapping Population (see remarks above)
   2      !Mapping Function (1 for Kosambi; 2 for Haldane; 3 for Morgan)
   2      !Marker Space Type (1 for intervals; 2 for positions)
   1      !Marker Space Unit(1 for centiMorgans; 2 for Morgan)
   6      !Number of Chromosomes (or Linkage Groups)
 200      !Size of the mapping population
   2      !Number of environments
 
!***************************************** Chromosomes and Linkage Maps **********************************************
!Chromosome                 NumMarkers
-CH1                        16
-CH2                        16
-CH3                        16
-CH4                        16
-CH5                        16
-CH6                        16
!Linkage map (Marker name followed by position or the interval length)
 MK-1-1                1     0.000
 MK-1-2                1    10.000
 MK-1-3                1    20.000
 MK-1-4                1    30.000
 MK-1-5                1    40.000
 MK-1-6                1    50.000
 MK-1-7                1    60.000
 MK-1-8                1    70.000
 MK-1-9                1    80.000
 MK-1-10               1    90.000
 MK-1-11               1   100.000
 MK-1-12               1   110.000
 MK-1-13               1   120.000
 MK-1-14               1   130.000
 MK-1-15               1   140.000
 MK-1-16               1   150.000
 MK-2-1                2     0.000
 MK-2-2                2    10.000
 MK-2-3                2    20.000
 MK-2-4                2    30.000
 MK-2-5                2    40.000
 MK-2-6                2    50.000
 MK-2-7                2    60.000
 MK-2-8                2    70.000
 MK-2-9                2    80.000
 MK-2-10               2    90.000
 MK-2-11               2   100.000
 MK-2-12               2   110.000
 MK-2-13               2   120.000
 MK-2-14               2   130.000
 MK-2-15               2   140.000
 MK-2-16               2   150.000
 MK-3-1                3     0.000
 MK-3-2                3    10.000
 MK-3-3                3    20.000
 MK-3-4                3    30.000
 MK-3-5                3    40.000
 MK-3-6                3    50.000
 MK-3-7                3    60.000
 MK-3-8                3    70.000
 MK-3-9                3    80.000
 MK-3-10               3    90.000
 MK-3-11               3   100.000
 MK-3-12               3   110.000
 MK-3-13               3   120.000
 MK-3-14               3   130.000
 MK-3-15               3   140.000
 MK-3-16               3   150.000
 MK-4-1                4     0.000
 MK-4-2                4    10.000
 MK-4-3                4    20.000
 MK-4-4                4    30.000
 MK-4-5                4    40.000
 MK-4-6                4    50.000
 MK-4-7                4    60.000
 MK-4-8                4    70.000
 MK-4-9                4    80.000
 MK-4-10               4    90.000
 MK-4-11               4   100.000
 MK-4-12               4   110.000
 MK-4-13               4   120.000
 MK-4-14               4   130.000
 MK-4-15               4   140.000
 MK-4-16               4   150.000
 MK-5-1                5     0.000
 MK-5-2                5    10.000
 MK-5-3                5    20.000
 MK-5-4                5    30.000
 MK-5-5                5    40.000
 MK-5-6                5    50.000
 MK-5-7                5    60.000
 MK-5-8                5    70.000
 MK-5-9                5    80.000
 MK-5-10               5    90.000
 MK-5-11               5   100.000
 MK-5-12               5   110.000
 MK-5-13               5   120.000
 MK-5-14               5   130.000
 MK-5-15               5   140.000
 MK-5-16               5   150.000
 MK-6-1                6     0.000
 MK-6-2                6    10.000
 MK-6-3                6    20.000
 MK-6-4                6    30.000
 MK-6-5                6    40.000
 MK-6-6                6    50.000
 MK-6-7                6    60.000
 MK-6-8                6    70.000
 MK-6-9                6    80.000
 MK-6-10               6    90.000
 MK-6-11               6   100.000
 MK-6-12               6   110.000
 MK-6-13               6   120.000
 MK-6-14               6   130.000
 MK-6-15               6   140.000
 MK-6-16               6   150.000
!*********************************** Marker Types ********************************************************************
!Co-dominant marker: When heterozygote F1 is present, P1 is coded as 2, F1 is coded as 1, and P2 is coded as 0; Otherwise, P1 is coded as 2, and P2 is coded as 0. 
!Dominant marker: When heterozygote F1 is present, P1 and F1 are coded as 12, and P2 is coded as 0; Otherwise, P1 is coded as 2, and P2 is coded as 0.  
!Recessive markers: When heterozygote F1 is present, P1 is coded as 2, and F1 and P2 are coded as 10; Otherwise, P1 is coded as 2, and P2 is coded as 0. 
!Missing marker is coded as -1. 
 MK-1-1                 0   0   0   2   0   0   2   0   0   2   2   2   0   0   2   2   0   2   2   2   2   2   0   2   0   2   2   2   2   2   2   0   0   0   0   0   2   2   2   0   0   2   2   0   0   2   0   2   2   2   0   2   2   0   2   2   0   2   2   2   0   2   2   2   0   0   2   2   2   0   0   2   2   0   2   0   0   0   0   0   2   0   2   0   2   2   0   0   2   2   2   0   2   0   0   0   0   0   0   2   2   0   0   0   0   2   0   2   2   0   0   0   0   0   0   0   2   2   2   0   0   0   2   2   0   2   2   0   0   0   0   0   2   0   0   0   0   2   2   2   2   0   2   0   2   0   0   0   0   2   2   0   0   2   2   2   0   2   0   2   0   0   2   0   2   2   2   2   0   0   0   0   2   0   0   2   0   0   0   0   2   2   2   2   0   2   0   2   2   2   0   0   2   2   0   0   2   0   2   0
 MK-1-2                 0   2   0   2   0   0   2   0   0   2   2   2   0   0   2   2   0   2   2   2   2   2   0   2   0   2   2   2   2   2   2   0   0   2   0   0   2   2   2   0   0   2   0   0   0   2   0   2   0   0   0   2   2   0   2   2   0   0   0   2   0   2   2   2   0   0   2   2   2   0   0   2   2   0   2   0   0   0   0   0   2   0   2   0   0   2   0   2   2   2   2   0   2   0   0   0   0   0   0   2   2   0   0   0   0   2   0   2   2   0   2   0   0   0   0   0   2   2   2   0   0   0   2   2   0   2   2   0   0   0   0   0   2   0   0   0   0   2   2   2   2   0   2   0   2   0   0   0   2   2   2   0   2   2   2   2   0   2   0   2   0   0   2   2   2   2   2   2   0   2   0   0   2   0   0   2   0   0   0   2   2   2   2   2   0   2   0   2   0   2   0   0   2   2   0   0   2   0   2   0
 MK-1-3                 0   2   0   2   0   2   0   0   0   2   2   2   0   0   2   2   0   2   2   2   2   2   0   2   0   0   2   2   2   2   2   0   0   2   0   0   2   2   2   0   0   2   0   0   0   2   0   2   0   0   0   2   2   0   2   2   0   0   0   2   0   2   2   2   0   2   2   2   2   0   0   2   0   0   2   0   0   0   0   0   2   0   2   0   0   2   0   2   2   2   2   0   2   0   0   2   0   0   0   2   2   2   0   0   0   2   0   2   2   0   2   0   0   0   2   2   2   2   2   2   0   0   2   2   0   2   2   0   0   0   0   2   2   0   2   0   0   2   2   2   2   2   2   0   2   2   0   0   2   2   2   0   2   2   2   2   2   2   0   2   0   0   2   2   2   2   2   2   0   2   0   0   2   0   0   2   0   0   0   2   2   2   2   2   0   2   0   2   0   0   0   0   2   2   0   0   2   0   2   0
 MK-1-4                 0   2   0   2   0   2   0   0   0   0   2   2   0   0   2   2   2   2   2   0   2   2   2   2   0   0   2   0   2   2   2   0   0   2   2   0   2   2   2   0   0   2   0   0   0   2   0   2   2   0   0   2   0   0   2   2   0   0   0   2   0   2   2   2   0   2   2   2   2   2   0   2   0   0   2   0   0   0   0   0   2   0   2   2   0   2   0   2   2   2   2   2   2   0   0   2   0   0   0   2   0   2   0   0   0   2   0   2   2   0   2   0   0   0   2   2   2   2   2   2   0   0   2   2   0   2   2   0   0   0   0   2   2   0   2   0   0   2   2   2   2   2   2   0   2   2   0   0   2   2   2   0   2   2   2   2   2   2   0   2   0   0   2   2   2   2   2   2   0   2   0   0   2   0   0   2   0   2   0   2   2   2   0   2   0   2   0   2   0   0   0   0   2   2   0   0   2   0   2   0
 MK-1-5                 0   2   0   0   2   2   0   0   0   2   2   2   0   0   2   2   2   2   2   0   2   2   2   0   0   0   2   0   2   2   0   0   0   2   2   0   2   2   2   0   0   2   0   0   0   2   0   2   2   0   0   0   0   0   0   2   0   2   0   2   2   2   2   2   2   2   2   2   2   2   0   2   2   0   2   0   0   0   0   2   2   0   2   2   0   0   0   2   2   2   2   0   2   0   2   2   0   0   0   2   0   2   0   0   0   2   0   0   2   0   2   0   0   0   2   2   2   2   2   2   0   0   2   2   0   2   0   0   0   0   0   0   2   0   2   0   0   2   2   2   2   2   2   0   2   0   0   0   0   2   2   0   2   2   2   2   2   2   0   0   0   0   2   2   2   2   2   2   0   2   0   0   2   0   0   2   0   2   2   2   2   2   0   2   0   2   2   0   0   0   0   2   2   2   0   0   2   0   2   0
 MK-1-6                 0   2   0   0   2   2   0   0   2   2   2   2   0   0   0   2   2   2   2   0   2   2   2   0   0   0   2   0   2   2   0   2   0   2   2   0   2   2   2   0   0   2   0   0   0   2   0   2   2   2   0   2   0   0   0   2   0   2   0   2   0   2   2   2   2   2   2   2   2   2   2   2   2   0   2   0   0   0   0   2   2   0   2   2   0   0   0   2   0   2   2   0   2   0   2   2   2   0   0   2   0   2   0   0   0   2   0   0   2   0   2   0   0   0   0   2   2   2   2   2   0   0   2   2   0   2   0   0   0   0   0   0   2   0   2   0   0   2   2   2   2   2   2   0   2   0   0   0   0   2   2   0   2   2   2   2   2   2   2   0   0   0   2   2   2   2   2   2   0   2   0   0   2   0   2   2   2   2   2   2   2   2   0   2   0   2   2   0   2   2   0   2   2   2   2   0   2   0   2   0
 MK-1-7                 0   2   0   0   2   2   0   0   2   2   2   2   2   0   0   2   2   2   2   0   2   2   2   0   0   0   2   0   2   2   0   2   0   2   2   0   2   2   2   0   0   2   2   0   0   2   0   2   2   2   2   2   0   0   0   2   0   2   0   2   0   0   2   2   2   2   0   2   2   2   2   2   0   0   2   0   2   0   0   0   2   2   2   2   2   2   0   2   0   2   2   0   2   0   2   2   2   0   0   2   0   2   0   2   0   2   0   0   2   0   2   0   0   0   0   2   2   2   0   2   0   0   2   2   0   2   0   0   0   0   0   2   2   0   2   0   0   2   2   2   2   2   0   0   2   0   0   0   0   2   2   0   0   2   2   2   0   2   2   0   0   0   2   2   2   2   2   2   0   2   0   0   0   2   2   2   2   2   2   0   2   2   0   0   0   0   0   0   2   2   0   2   2   2   2   0   2   0   2   0
 MK-1-8                 0   2   0   0   2   2   0   0   2   2   2   2   2   2   0   2   2   0   2   2   2   2   2   0   0   2   0   0   2   2   0   2   0   2   2   0   2   2   2   0   0   2   0   2   0   2   0   2   2   2   2   2   0   0   0   2   0   2   0   2   0   0   2   2   2   2   2   2   2   2   2   2   2   2   2   0   2   0   2   0   2   2   2   2   2   0   0   2   0   2   2   0   2   0   0   2   2   0   0   2   0   0   0   2   0   2   0   2   2   0   2   0   0   0   0   2   2   2   0   2   0   0   2   2   0   2   0   0   0   0   0   2   2   0   2   0   0   2   2   2   2   2   0   0   2   0   0   0   0   2   2   0   2   2   2   2   0   2   2   0   0   0   2   2   2   2   2   0   0   2   0   0   0   2   2   2   2   2   0   0   2   2   2   0   0   0   2   0   2   2   0   2   2   2   2   2   2   0   2   0
 MK-1-9                 0   2   0   2   2   0   0   0   2   2   2   2   2   2   0   2   2   0   2   2   2   2   2   0   0   2   0   0   2   2   0   2   0   2   2   0   2   2   2   0   0   2   2   2   0   2   0   2   2   2   2   2   0   2   0   2   0   2   0   2   0   0   0   0   2   2   2   2   2   2   2   2   2   2   2   0   2   2   2   0   2   2   2   2   2   0   0   2   2   0   2   0   2   0   2   2   2   0   0   2   0   0   0   2   0   2   0   2   2   0   2   0   0   0   0   2   2   2   0   2   0   0   2   2   0   2   0   0   0   0   2   2   2   0   2   2   0   2   2   2   2   2   0   0   2   0   0   2   0   2   2   0   2   0   2   2   0   2   0   0   0   0   2   2   2   0   2   0   0   2   0   0   2   0   2   2   2   2   0   0   2   2   2   0   0   0   2   0   2   2   0   2   2   2   2   2   2   0   2   0
 MK-1-10                0   2   0   0   2   0   0   0   2   2   2   2   2   0   0   2   2   0   2   2   2   2   2   0   0   2   0   0   2   2   0   2   0   2   2   0   2   2   2   0   2   2   2   2   0   2   0   2   2   2   2   2   0   2   0   2   0   2   0   2   0   2   0   0   0   2   2   2   2   2   2   2   2   2   2   0   2   2   0   0   2   2   2   2   2   2   0   2   2   0   2   0   2   0   0   2   2   0   0   2   0   0   0   2   0   2   0   2   2   0   2   0   0   2   0   2   2   2   0   2   0   0   2   2   0   2   0   0   0   0   2   2   2   0   2   2   0   2   2   2   2   0   0   0   2   0   0   2   0   2   2   0   2   0   0   2   0   2   2   0   0   0   2   2   0   0   2   0   0   2   0   0   2   0   0   2   2   2   0   0   2   2   2   0   0   0   2   0   2   0   2   2   2   2   2   2   2   0   2   0
 MK-1-11                0   2   0   0   2   0   0   0   2   2   2   2   2   0   0   2   2   0   2   2   2   2   2   0   0   2   0   0   2   0   0   2   0   2   2   2   2   2   2   0   2   2   2   2   0   0   2   2   2   2   2   2   0   2   0   2   0   2   0   2   0   2   0   0   0   2   2   0   2   2   2   2   2   2   2   0   2   2   0   0   0   2   2   2   2   2   0   2   0   2   2   0   2   0   0   2   2   0   0   2   0   0   0   2   0   2   0   2   2   0   2   0   0   2   0   2   2   2   0   2   2   0   2   2   0   0   0   0   0   0   2   2   2   0   2   2   0   2   2   2   2   0   2   0   2   2   0   2   0   2   2   0   2   0   2   2   0   2   2   0   0   0   0   2   0   0   2   0   0   0   0   0   2   0   0   2   2   2   0   0   2   2   2   0   0   0   2   0   2   0   2   2   2   2   2   2   0   0   2   0
 MK-1-12                0   2   0   0   2   0   0   0   2   2   2   0   2   0   0   2   2   0   2   2   2   2   2   2   2   2   0   0   2   2   0   2   0   2   2   2   2   2   2   2   2   2   2   2   0   0   2   2   2   2   0   2   0   2   0   2   0   0   0   2   2   2   0   0   0   2   2   0   2   2   2   2   2   2   0   0   2   0   0   0   0   2   2   2   2   2   0   2   0   2   0   0   2   0   0   2   2   0   0   2   0   0   0   2   0   0   0   0   2   0   2   0   0   2   0   2   2   2   0   2   2   0   2   2   0   0   0   0   0   0   2   2   2   0   2   0   0   2   2   2   2   0   2   0   2   2   0   0   0   2   2   0   2   0   2   2   0   2   2   0   0   0   0   0   0   0   2   0   0   0   0   0   0   0   0   2   2   2   0   0   2   2   0   0   2   0   2   0   2   2   2   2   2   2   2   2   0   0   2   0
 MK-1-13                0   2   0   0   2   0   0   0   2   2   2   0   2   0   0   2   2   0   2   2   2   2   2   2   2   2   2   0   0   2   0   2   0   2   2   2   2   2   2   2   2   2   2   2   0   0   2   2   2   2   0   2   0   2   2   2   0   0   0   2   2   2   0   0   0   2   2   0   2   2   2   2   2   2   2   0   2   0   0   2   0   2   2   2   2   2   0   0   0   2   0   0   2   0   0   2   2   0   0   2   0   2   2   2   0   0   0   0   2   0   2   0   0   0   0   2   2   2   0   2   2   0   2   2   0   0   0   0   0   0   2   2   2   0   2   0   0   2   2   2   2   0   2   0   0   2   0   0   0   2   2   0   2   0   2   2   2   2   2   0   0   0   2   0   0   0   2   0   0   0   0   2   0   0   0   2   2   2   0   0   2   2   0   0   2   0   2   0   2   2   2   2   0   2   2   2   0   0   2   0
 MK-1-14                0   2   0   0   2   0   0   0   2   2   2   0   2   0   0   2   2   2   2   2   2   2   2   2   2   2   2   2   0   2   0   2   0   2   2   2   2   0   2   2   2   2   2   2   0   0   2   2   2   2   0   2   0   2   2   2   2   0   0   2   2   2   0   0   0   2   2   0   2   2   2   2   2   2   2   0   2   2   0   2   0   2   2   2   2   2   0   0   0   2   0   0   2   0   0   2   2   0   0   2   0   2   2   2   0   0   0   0   2   0   2   0   0   0   0   2   2   2   0   2   2   0   2   2   0   0   0   0   0   0   2   2   0   0   2   0   0   2   2   2   2   0   2   0   0   2   0   0   0   2   2   0   2   0   2   2   2   2   2   0   0   0   2   0   0   0   2   0   0   0   2   2   0   0   0   2   2   2   0   0   2   2   0   0   2   0   2   0   2   2   0   2   0   2   2   2   2   0   2   0
 MK-1-15                0   2   0   0   2   0   0   0   2   0   2   0   0   0   2   2   2   0   2   2   2   2   2   2   2   2   2   2   2   2   2   2   0   0   2   2   2   2   2   2   2   2   2   2   0   0   2   2   2   2   0   0   0   2   2   2   0   0   0   2   2   2   0   2   0   2   2   0   2   2   2   2   2   2   2   0   2   2   0   2   0   2   2   2   2   2   0   0   0   2   0   2   2   0   0   2   0   2   0   2   0   2   2   2   0   0   0   2   2   0   2   0   0   0   0   2   2   2   0   2   2   0   2   2   0   0   0   0   0   2   2   2   0   0   2   0   0   2   2   2   2   0   2   0   0   2   0   0   0   0   2   0   2   0   2   2   2   2   2   0   0   0   2   0   0   2   2   0   0   0   0   2   0   0   0   2   2   2   0   2   2   2   0   0   2   0   0   0   2   2   0   2   0   2   2   2   2   0   2   2
 MK-1-16                0   2   0   0   2   0   0   0   2   0   2   0   0   0   2   2   2   0   0   2   2   2   2   2   2   2   2   2   2   2   2   2   0   2   2   0   2   2   0   2   0   2   2   2   0   0   2   2   0   2   0   0   0   2   2   2   0   0   0   2   2   2   0   2   0   2   2   0   0   0   2   2   2   2   2   0   2   2   0   0   0   2   2   2   2   2   0   0   0   0   0   2   2   0   0   2   0   2   0   2   0   2   2   2   0   0   0   2   2   0   0   0   0   0   0   2   2   2   0   2   2   0   2   2   0   0   0   2   2   2   2   2   2   0   2   0   0   2   2   2   2   0   2   0   0   2   0   0   0   0   2   0   2   0   2   2   2   2   2   0   0   0   2   0   0   2   2   0   0   0   0   2   0   0   0   2   2   2   0   2   2   2   0   0   0   0   2   0   2   2   0   0   0   2   0   2   2   0   0   2
 MK-2-1                 2   2   2   0   2   2   0   0   2   0   2   0   0   2   0   2   0   0   0   2   0   0   2   0   0   2   0   2   0   0   2   0   2   0   2   2   2   2   0   0   0   2   0   2   2   2   0   2   2   2   2   2   0   2   2   0   2   0   0   0   2   2   0   0   2   0   2   0   0   0   0   2   2   2   2   2   0   2   2   0   2   0   2   2   0   0   2   2   2   2   0   0   0   0   0   0   0   2   2   2   2   0   2   0   2   2   2   2   2   0   0   0   0   0   0   2   0   2   0   0   0   0   0   2   0   0   2   2   2   0   2   2   0   2   0   2   0   0   0   0   0   2   0   2   0   0   0   0   0   2   2   0   0   0   0   2   0   0   2   2   0   2   2   0   2   2   0   2   0   0   0   2   0   2   0   0   2   2   2   0   2   2   0   0   0   0   0   2   2   0   0   0   2   2   2   2   2   2   2   2
 MK-2-2                 2   0   2   0   2   2   0   0   2   0   2   2   0   2   0   2   0   0   0   2   2   0   2   0   0   2   0   2   0   0   2   0   2   2   2   2   2   2   0   0   0   0   0   2   2   2   0   2   2   2   2   2   0   2   2   0   2   0   2   0   2   0   0   2   2   0   2   0   0   0   0   2   2   2   2   2   0   2   0   0   2   2   2   2   0   0   2   2   2   2   0   2   0   0   0   0   0   2   2   2   2   0   2   0   2   2   2   0   2   0   0   0   0   0   0   2   0   2   0   0   0   0   0   2   0   0   2   2   2   0   2   2   0   2   0   2   0   0   0   0   0   2   0   2   0   0   0   0   0   2   2   0   2   0   0   2   2   0   2   2   0   2   2   0   2   2   2   2   0   0   0   2   0   0   0   0   2   2   0   0   2   0   0   2   0   0   0   2   0   0   0   0   2   2   2   2   2   2   2   2
 MK-2-3                 0   0   2   0   2   2   2   0   2   0   2   2   2   2   0   2   0   0   2   2   0   0   0   0   0   0   0   2   0   0   2   0   0   0   2   2   0   2   0   0   0   0   0   2   2   2   0   2   2   2   2   2   2   2   2   0   2   0   2   0   2   2   2   2   2   0   2   0   0   0   0   2   2   0   2   2   0   2   0   0   2   2   2   2   2   0   2   2   2   2   0   2   2   0   0   2   0   2   2   2   2   0   2   0   2   2   2   0   2   2   0   0   0   2   0   2   0   2   0   0   0   0   0   2   0   0   2   2   2   0   2   2   0   2   2   2   0   2   0   0   0   2   0   2   0   0   0   0   0   2   2   0   2   0   0   2   0   0   2   2   0   2   2   0   2   2   0   2   0   0   0   2   0   0   0   0   2   2   0   0   2   2   0   2   0   0   0   2   0   0   0   0   2   2   2   2   2   2   2   2
 MK-2-4                 0   0   2   0   2   2   0   0   2   0   2   2   2   2   0   2   0   0   2   2   0   0   0   0   0   0   2   2   0   0   2   0   0   0   0   2   0   2   0   0   0   0   0   2   2   2   0   2   2   2   2   2   2   2   2   0   2   0   2   0   2   2   2   2   2   0   2   0   0   2   0   2   2   0   2   2   2   2   0   0   2   2   2   2   0   0   2   2   2   2   2   2   2   0   0   0   0   2   2   2   2   0   2   0   2   2   2   0   2   2   0   0   0   2   0   2   0   2   0   0   0   0   0   2   0   0   2   2   2   2   2   2   0   2   2   2   0   0   0   0   0   2   0   2   0   0   2   0   0   2   0   0   2   0   0   2   0   0   2   2   0   2   2   0   2   0   0   2   0   0   0   2   0   0   0   0   2   2   0   0   2   2   0   2   0   0   0   2   0   0   0   0   2   2   2   2   0   2   2   2
 MK-2-5                 0   0   2   0   2   2   0   0   2   0   2   2   2   2   0   2   0   0   0   2   0   0   0   0   0   0   0   2   0   0   2   0   0   0   0   2   0   2   0   2   0   0   0   2   2   2   0   2   2   2   2   2   2   2   2   0   2   0   2   0   2   2   2   2   2   0   2   0   2   2   0   2   2   0   2   0   2   2   0   0   2   2   2   2   0   0   2   2   2   2   2   2   2   2   0   0   0   2   2   2   2   0   2   0   2   2   2   0   2   2   0   0   0   2   0   2   0   0   2   0   0   0   0   2   0   0   2   0   2   2   2   2   0   2   2   2   0   0   0   0   0   2   0   2   2   0   2   0   0   2   0   0   2   0   0   2   0   0   2   2   2   2   0   0   2   2   0   2   0   0   0   2   0   0   0   0   2   0   2   0   2   2   0   2   2   0   0   2   0   0   0   0   2   2   2   2   0   2   2   2
 MK-2-6                 0   0   2   0   0   2   0   0   2   0   0   2   0   2   0   2   0   0   0   0   0   0   0   0   0   0   0   0   0   0   2   0   0   0   0   0   0   2   0   2   0   0   0   2   2   2   0   2   2   2   2   2   2   2   2   0   2   0   2   0   2   2   2   0   2   0   2   0   2   2   0   2   2   0   2   0   0   2   0   0   2   2   2   2   0   0   0   2   2   2   2   2   2   2   2   0   0   2   2   2   2   0   2   0   2   2   2   0   2   2   0   0   0   2   0   2   0   0   2   0   0   0   0   2   2   0   2   0   2   0   2   2   0   2   2   0   0   2   0   0   0   2   2   2   2   0   2   0   0   2   0   0   2   0   0   2   0   0   0   2   2   0   0   2   2   2   0   2   0   0   0   2   0   0   0   0   2   0   2   0   2   2   0   2   2   0   0   0   0   0   0   0   2   2   2   2   0   2   2   0
 MK-2-7                 0   0   2   0   0   0   0   0   2   0   0   2   0   2   0   2   0   0   0   0   0   0   0   0   2   0   0   0   0   0   2   0   0   0   0   0   0   2   0   2   0   0   0   2   2   2   0   2   2   2   2   2   2   2   2   0   2   0   2   0   0   2   2   2   2   0   2   0   2   2   0   2   2   0   2   0   0   2   2   2   2   2   2   2   0   0   0   2   2   2   2   0   2   2   2   0   0   2   2   2   2   0   2   0   2   2   2   0   2   2   0   0   0   2   0   2   0   0   2   0   0   0   0   2   2   0   2   0   2   0   2   2   0   2   2   0   0   2   0   0   0   0   2   2   2   2   2   0   0   2   0   0   2   0   0   2   0   0   0   2   2   0   2   2   2   2   0   2   2   0   0   2   0   0   0   0   2   2   2   0   2   2   0   2   0   0   0   0   0   0   0   0   2   2   2   2   0   2   2   2
 MK-2-8                 0   2   2   0   0   2   0   0   2   0   0   2   0   2   0   2   0   0   0   0   0   0   0   0   2   0   0   0   0   0   2   0   0   0   0   0   0   2   0   2   0   0   0   2   2   2   0   2   0   2   2   2   2   2   2   0   2   0   2   0   0   2   0   2   2   0   2   0   2   2   0   2   2   0   2   0   0   2   2   2   2   2   2   2   0   0   0   0   2   0   2   0   2   2   2   0   0   0   2   2   2   0   2   0   2   2   2   0   2   2   0   0   0   2   0   2   0   0   2   0   0   0   0   2   2   0   2   0   2   0   2   2   2   2   2   0   0   2   0   0   0   2   2   2   2   2   2   0   2   2   0   0   2   0   0   2   0   0   0   2   2   0   2   2   2   2   0   2   2   0   0   2   0   0   0   0   0   2   2   0   2   2   0   2   0   0   0   0   0   0   0   0   2   2   2   2   2   2   2   2
 MK-2-9                 0   2   2   0   0   0   0   0   2   0   0   2   0   2   0   2   0   0   0   0   0   0   0   0   2   2   0   2   0   0   2   0   0   0   0   2   0   2   0   2   0   0   0   2   2   2   2   2   2   0   2   2   2   2   2   0   2   0   2   0   0   2   0   2   2   0   0   0   2   2   0   2   2   0   2   0   0   2   2   2   0   0   2   2   0   0   0   0   2   2   2   0   2   2   2   0   0   0   2   2   2   0   2   0   2   2   2   0   2   2   0   0   2   2   0   2   0   0   2   0   0   0   0   2   2   0   2   0   2   0   2   2   2   2   2   2   2   2   0   0   0   2   2   2   2   2   2   0   2   2   0   0   2   0   0   2   0   0   0   2   2   0   2   2   2   2   0   2   2   2   0   2   0   0   0   0   0   2   2   0   2   2   0   2   2   2   0   0   0   0   0   0   0   0   2   2   2   2   2   2
 MK-2-10                0   0   2   0   0   0   2   2   2   2   0   2   0   2   0   2   0   0   0   0   0   0   0   0   2   2   0   2   0   0   2   0   0   0   0   2   0   2   0   2   0   0   0   2   2   2   2   0   2   0   2   2   2   2   2   0   2   0   2   0   0   2   0   2   2   0   0   0   0   2   0   2   2   0   2   0   0   2   0   2   0   0   2   2   0   2   0   2   2   2   2   2   2   2   0   0   2   0   2   2   0   0   2   0   2   2   2   0   2   2   0   0   0   2   0   2   0   0   2   2   0   0   0   2   2   0   2   0   2   0   2   2   2   0   2   2   2   2   0   0   0   2   2   2   0   2   2   0   2   2   0   2   2   0   0   2   0   0   0   2   2   0   2   2   2   2   0   2   2   2   0   2   0   0   0   0   0   2   2   0   2   2   0   2   2   2   2   2   0   0   0   0   0   0   2   2   2   2   2   2
 MK-2-11                2   0   2   0   0   0   2   2   2   2   2   2   0   2   0   2   0   0   2   2   2   0   0   2   2   2   0   2   0   0   2   0   0   0   0   2   0   2   0   2   0   0   0   2   0   2   2   0   2   0   2   2   2   2   2   0   2   0   2   2   0   2   0   2   2   0   0   0   0   2   2   0   0   0   2   2   0   0   0   2   0   0   2   2   0   2   0   0   2   0   2   2   2   2   0   0   2   0   2   0   0   0   2   0   2   2   2   0   2   2   0   0   0   2   0   0   0   0   2   2   2   0   0   2   2   0   2   0   0   0   2   2   0   0   2   2   2   2   0   0   0   2   0   2   0   2   2   0   2   2   0   2   2   0   0   2   0   2   0   2   2   0   2   2   2   2   0   2   2   2   0   2   0   0   0   0   0   2   2   0   2   2   0   2   2   2   2   2   0   0   0   0   0   0   2   2   2   2   0   2
 MK-2-12                2   0   0   0   0   0   2   2   0   2   2   2   0   2   0   2   0   0   2   0   2   0   0   2   2   2   0   2   0   0   2   0   0   0   0   2   2   2   2   2   0   0   0   2   0   2   2   0   2   0   2   2   2   2   2   0   2   0   2   2   0   0   0   2   2   0   0   0   0   2   0   0   0   0   2   2   0   0   0   0   0   0   2   2   0   2   0   0   2   0   2   2   2   2   0   0   2   0   2   0   0   0   2   0   2   2   2   0   2   2   0   0   0   2   0   0   0   0   2   2   2   0   0   2   2   0   2   0   0   0   0   2   0   0   2   2   2   2   0   0   0   0   0   2   0   0   2   0   2   2   0   2   2   0   0   2   0   2   0   2   2   0   2   2   2   0   2   2   2   2   0   2   0   0   0   0   0   2   2   0   2   2   0   2   2   2   2   0   0   0   0   0   0   0   0   2   2   2   0   2
 MK-2-13                2   0   0   0   0   0   2   2   0   2   2   2   0   0   0   2   0   0   2   2   2   0   0   2   0   2   0   2   2   0   2   0   0   0   0   2   2   2   2   2   0   2   0   2   0   2   2   0   0   0   2   2   2   2   2   0   2   0   2   2   0   0   0   2   2   0   0   0   0   2   0   0   0   0   2   0   0   0   0   0   2   0   2   2   0   2   0   0   2   0   2   2   2   2   2   0   2   0   2   0   0   0   2   0   2   0   2   2   2   0   0   0   0   2   0   0   0   0   2   2   2   0   0   2   2   0   2   0   0   0   0   2   0   0   2   2   2   2   0   0   0   0   0   2   0   0   2   0   2   2   0   2   2   0   0   0   2   2   0   2   2   0   2   2   2   0   2   2   2   2   0   2   2   0   0   0   0   2   2   0   2   2   0   2   2   2   2   0   0   0   0   0   0   0   0   2   0   2   0   2
 MK-2-14                2   0   0   0   0   0   2   2   0   0   2   2   0   0   0   2   0   0   2   2   2   0   0   2   0   0   0   0   2   0   2   0   0   0   0   2   2   2   2   2   0   2   0   2   0   2   2   2   0   0   2   2   2   2   2   2   2   0   2   2   0   0   2   2   2   0   0   0   0   0   0   0   0   0   2   0   0   0   0   0   2   0   2   2   0   2   0   0   2   0   2   2   2   2   2   0   2   0   2   0   0   0   2   0   2   0   2   0   2   0   0   0   0   0   2   0   0   0   2   2   2   0   0   2   2   0   2   0   2   0   2   2   0   0   2   2   2   2   0   2   0   0   0   2   0   0   2   0   2   2   0   2   2   2   2   0   2   2   0   2   0   0   2   2   2   2   2   2   0   2   0   2   2   0   0   0   0   2   2   2   2   2   0   2   2   2   2   0   2   0   0   0   0   0   2   2   0   2   0   2
 MK-2-15                2   0   2   0   0   0   2   2   0   0   2   2   0   0   2   2   0   0   2   2   2   0   0   0   0   0   0   2   2   0   2   0   0   0   2   2   2   2   2   2   0   2   0   2   0   2   2   2   0   0   2   2   2   2   2   2   0   0   2   2   0   0   2   2   2   0   0   0   0   0   0   0   0   0   2   0   0   0   0   0   2   2   2   2   0   2   0   0   2   0   2   2   2   2   2   0   2   0   2   0   0   0   2   0   2   0   2   0   2   0   0   0   0   0   2   0   0   0   2   2   2   0   0   2   2   0   2   0   2   0   0   2   0   0   0   2   2   2   0   0   2   0   0   2   0   0   2   0   2   2   0   2   2   2   2   2   2   2   0   2   0   0   2   0   2   2   2   2   0   2   0   2   2   0   0   0   0   2   2   2   2   2   0   2   2   2   2   0   2   0   0   0   0   0   2   2   0   2   0   2
 MK-2-16                2   0   2   0   0   0   2   2   0   0   2   2   0   0   2   2   0   0   2   2   2   0   0   0   0   2   0   0   2   0   0   2   0   0   0   0   2   0   2   0   0   2   0   2   0   2   2   2   0   0   2   2   0   2   2   2   0   0   2   2   0   0   2   2   2   0   0   0   0   0   0   0   0   2   2   0   2   0   0   0   2   2   2   2   0   2   0   0   2   0   2   2   2   2   2   0   2   2   2   0   0   0   2   0   2   0   2   0   2   0   0   0   0   0   2   0   0   0   2   0   2   2   0   2   2   0   2   0   2   0   0   2   0   0   0   2   2   2   0   0   2   0   0   2   0   0   2   0   2   2   0   2   2   2   2   2   0   0   0   2   0   0   0   0   2   2   2   2   0   2   0   2   2   2   0   0   0   2   2   0   2   2   0   2   2   2   2   0   2   0   0   0   0   0   2   2   2   2   0   2
 MK-3-1                 2   2   0   0   2   0   0   2   2   0   0   2   2   2   0   0   2   2   0   0   2   2   2   2   2   0   0   0   0   2   0   0   2   2   2   2   0   2   2   0   0   0   2   2   0   2   0   2   0   0   0   2   2   0   2   2   0   0   0   0   0   0   2   0   2   0   0   2   2   2   2   0   0   0   2   0   0   2   0   0   0   2   0   2   0   0   0   2   2   0   2   2   2   0   2   2   0   0   2   2   2   0   2   2   2   0   0   0   2   0   0   2   0   0   2   2   2   2   2   0   2   0   0   2   0   2   0   0   2   2   0   2   0   0   2   0   0   2   2   2   0   0   0   2   0   0   2   2   2   0   0   0   0   2   2   2   2   2   0   2   0   2   2   2   2   0   2   2   2   2   0   2   2   0   2   2   0   2   0   2   0   0   2   2   0   2   2   0   2   0   2   0   2   0   2   2   0   0   0   0
 MK-3-2                 2   2   0   0   2   0   0   2   2   0   0   0   2   2   2   0   2   2   0   0   0   2   2   2   2   0   0   0   0   2   2   0   2   2   2   2   0   2   2   0   0   0   2   2   0   2   2   2   0   0   0   2   2   0   2   2   2   0   0   0   2   2   2   0   2   0   0   2   2   2   2   0   0   0   2   2   0   2   0   0   0   2   0   2   0   0   0   2   2   0   2   2   2   0   2   0   0   0   2   0   2   0   2   2   2   2   0   0   2   0   0   2   0   0   2   2   0   2   2   0   0   0   0   2   0   2   0   0   2   2   0   2   0   0   0   0   0   2   2   2   0   0   0   2   0   0   2   2   2   0   0   0   0   2   2   2   0   2   0   2   0   2   2   2   2   0   0   2   2   2   0   2   2   2   0   2   0   2   0   2   0   0   2   2   0   2   2   0   2   2   2   0   2   0   2   2   0   0   2   0
 MK-3-3                 2   2   0   0   2   0   0   2   0   0   0   0   2   2   0   0   2   2   0   0   2   2   2   2   2   0   0   0   0   2   2   0   0   2   2   2   0   2   2   0   0   0   2   2   0   2   2   2   0   0   0   2   2   0   2   2   2   0   0   0   0   2   2   0   2   0   2   2   2   2   2   0   0   0   2   0   2   2   2   0   0   2   0   2   0   0   0   0   2   0   2   2   2   0   2   0   0   0   2   0   2   0   2   2   2   2   0   0   2   0   0   0   0   2   2   2   0   2   0   0   0   0   0   2   0   2   0   0   2   2   0   2   0   0   0   2   0   2   2   2   0   0   0   0   0   2   2   2   2   0   0   0   0   2   2   0   0   2   0   2   0   0   2   2   2   0   0   0   2   2   0   2   2   2   0   2   0   2   0   2   0   0   2   2   0   2   2   0   2   2   0   0   2   0   0   2   2   0   2   0
 MK-3-4                 2   2   0   0   2   0   0   0   0   0   0   0   2   2   0   2   2   2   0   0   0   2   2   0   2   0   2   0   0   2   2   0   0   0   2   2   0   2   2   0   0   0   2   0   0   2   2   2   0   0   0   2   2   0   2   2   2   0   0   0   0   2   2   0   2   0   2   2   2   2   2   0   0   0   2   0   2   2   2   0   2   2   0   2   0   2   0   0   2   0   2   2   2   0   2   0   0   0   2   0   2   2   2   2   2   0   2   0   2   0   0   0   0   2   2   2   0   0   0   0   0   0   0   2   2   0   0   0   2   2   0   2   0   0   0   2   0   2   2   2   0   0   0   0   0   2   2   2   2   0   0   0   0   2   2   0   0   2   0   2   0   0   2   2   2   0   0   0   2   2   0   2   0   2   0   2   0   2   2   2   0   0   2   2   0   2   2   0   2   2   0   0   2   0   0   2   2   0   2   0
 MK-3-5                 2   2   0   0   0   0   0   0   0   0   0   0   2   2   0   2   2   2   0   0   0   2   0   2   2   0   0   0   0   2   0   0   0   0   2   2   0   2   2   2   0   0   2   0   0   2   2   2   0   0   0   2   2   0   2   2   2   0   0   0   0   2   2   0   2   2   2   0   2   2   2   0   0   0   2   0   2   2   0   0   2   2   0   0   0   2   0   0   2   0   0   2   2   0   2   2   0   0   2   0   2   2   2   2   2   0   2   0   2   0   0   0   0   2   2   0   0   0   0   0   2   2   0   2   2   0   0   0   2   2   0   2   0   0   0   2   0   2   2   2   0   0   0   0   0   2   2   2   2   0   0   0   0   2   2   0   2   2   0   2   0   2   0   2   2   0   0   0   2   2   0   0   0   0   0   2   0   2   2   2   0   0   2   2   0   2   2   0   2   2   0   0   2   0   0   2   2   0   2   0
 MK-3-6                 2   2   2   0   0   0   0   0   0   0   0   0   2   2   0   2   2   2   0   0   0   0   0   2   2   0   0   0   0   2   0   0   0   0   2   2   0   2   2   0   0   0   2   0   0   2   2   0   2   0   0   2   0   0   2   2   2   0   0   0   0   2   2   0   2   2   2   0   2   0   2   0   0   0   2   2   2   2   0   0   2   2   0   0   0   2   0   0   2   0   0   2   2   0   2   0   2   0   2   0   2   2   2   2   2   2   2   0   2   0   0   0   0   2   2   0   0   0   0   0   2   2   0   2   2   0   0   0   2   2   2   2   0   0   0   2   0   0   2   2   2   0   2   0   0   2   2   2   2   0   0   0   0   2   2   0   2   2   0   2   0   2   0   0   2   0   0   0   2   2   0   0   0   0   0   2   0   2   2   2   2   0   2   2   0   2   2   2   2   2   0   0   2   0   0   0   2   0   2   0
 MK-3-7                 2   2   2   0   0   0   0   0   0   0   0   0   2   2   0   0   2   2   0   0   0   0   0   2   2   2   0   0   0   2   2   0   0   0   2   2   0   2   2   0   0   0   2   0   0   2   2   0   2   0   0   2   2   2   2   2   2   0   0   0   0   2   2   0   2   2   2   0   2   0   2   0   0   0   0   2   0   2   0   0   2   2   0   0   0   2   0   0   2   0   2   2   2   0   2   0   2   0   2   0   2   2   2   2   2   2   2   0   2   0   0   0   0   0   2   0   0   0   2   0   2   2   0   2   2   0   0   0   2   2   2   2   0   0   0   2   0   2   2   2   2   0   2   2   0   2   2   2   2   2   2   0   0   2   2   0   2   2   0   2   2   2   0   0   2   0   2   0   2   2   0   0   0   0   0   2   0   2   2   2   2   0   2   2   2   2   2   2   2   2   0   2   2   0   0   2   2   0   2   0
 MK-3-8                 2   2   0   2   0   0   0   0   0   0   0   0   2   2   0   2   2   2   2   0   0   0   0   2   2   0   0   0   0   0   2   0   0   0   2   0   0   2   2   0   0   0   2   0   0   2   2   0   0   0   0   2   2   2   2   2   2   0   0   0   0   2   2   0   2   2   2   2   0   0   2   0   0   0   0   2   0   2   0   0   2   2   0   0   0   2   0   0   2   0   2   2   2   0   2   0   2   0   2   0   2   2   2   2   2   2   2   2   2   0   0   0   0   0   2   0   0   0   2   0   2   2   0   2   2   0   0   0   2   2   2   2   0   0   0   2   0   2   2   2   2   0   2   2   0   2   2   2   2   2   2   0   0   0   2   0   2   2   0   2   2   2   0   0   2   0   2   0   2   0   0   0   0   0   0   2   0   2   2   2   2   2   2   2   0   2   2   2   2   2   2   2   2   0   0   2   2   0   2   0
 MK-3-9                 2   2   0   2   0   0   0   0   0   2   0   0   2   2   0   2   2   0   2   0   0   0   0   2   2   0   0   0   0   0   2   2   0   0   2   0   0   0   2   0   0   0   2   0   0   2   2   0   0   0   0   2   2   2   2   0   2   0   0   0   0   2   2   0   2   2   2   2   0   0   2   0   0   0   0   2   0   2   0   0   2   2   0   0   0   2   0   0   2   0   2   2   2   2   2   0   2   0   2   0   2   2   2   2   2   2   2   0   2   0   0   2   2   0   2   0   0   0   2   0   2   2   0   2   2   0   0   0   2   2   2   2   0   0   0   2   0   2   0   2   2   2   0   2   0   2   2   0   2   2   2   0   0   0   2   0   2   2   0   0   2   2   0   0   2   0   2   0   2   0   0   0   0   0   0   2   0   0   2   2   2   2   2   2   0   2   2   2   2   2   2   0   2   0   0   2   2   0   2   0
 MK-3-10                2   2   0   2   0   0   0   0   0   2   0   0   2   2   0   2   2   2   2   0   0   0   0   2   2   0   0   0   2   0   2   2   0   0   2   0   0   0   2   0   0   0   2   0   2   2   2   0   0   0   0   0   2   2   2   0   2   0   0   0   0   2   2   0   2   2   0   2   0   0   0   0   0   0   0   2   0   2   0   0   2   2   0   0   0   2   0   0   2   0   2   2   2   2   2   0   2   0   2   0   2   2   2   0   2   2   2   2   2   0   0   2   2   0   2   0   0   0   2   0   0   2   0   2   2   0   0   0   2   2   2   2   0   0   0   2   0   2   2   2   2   2   0   2   0   2   2   0   2   2   2   0   0   0   2   0   2   2   0   0   2   2   0   0   2   0   2   0   2   2   0   2   2   0   0   2   0   0   2   2   2   0   2   2   0   2   2   2   2   2   2   0   2   2   0   2   2   0   2   0
 MK-3-11                2   2   0   2   0   0   0   0   0   2   0   0   2   2   0   2   2   0   2   0   0   0   0   2   2   0   0   0   2   0   2   2   0   0   2   0   0   0   2   0   0   0   2   2   2   2   2   0   0   0   0   0   2   2   2   0   2   0   0   0   0   2   0   0   2   2   0   2   0   0   0   2   0   0   0   2   0   2   0   0   2   2   0   0   0   2   0   0   2   0   2   2   2   0   2   0   2   0   2   0   2   2   2   0   0   2   2   2   2   0   0   2   2   0   2   0   0   0   2   0   0   2   0   2   2   0   0   0   0   2   2   2   0   0   0   2   0   2   2   2   2   2   2   2   0   0   2   0   2   2   2   0   0   0   2   0   0   2   0   0   2   2   0   0   2   0   2   0   2   2   0   2   2   0   0   2   0   0   2   0   2   0   2   2   0   2   2   2   2   2   2   0   2   2   0   2   2   0   0   0
 MK-3-12                2   2   2   2   0   0   0   0   0   2   0   0   2   2   0   0   0   0   2   0   0   2   0   2   2   0   0   0   2   0   0   2   0   0   2   0   0   0   0   0   0   0   2   2   2   2   2   2   0   0   0   2   2   2   0   0   2   0   0   0   2   2   0   0   0   2   0   2   0   0   0   2   0   0   0   2   0   2   0   0   2   2   0   0   0   2   0   0   2   0   2   0   2   2   2   0   2   0   2   0   2   0   2   0   0   2   2   2   2   0   0   2   2   0   0   0   0   0   2   0   0   0   0   0   0   0   0   0   0   2   2   2   0   0   0   2   0   2   2   2   2   2   2   2   0   0   2   0   2   2   2   0   0   0   2   0   0   0   2   0   2   2   0   0   2   0   2   0   2   2   0   2   2   0   0   2   0   0   2   0   2   0   2   2   0   0   2   2   2   2   2   0   2   2   0   2   2   0   0   0
 MK-3-13                2   0   2   2   0   0   2   0   0   2   0   0   0   2   0   0   0   0   2   0   0   2   0   2   2   0   0   0   2   0   0   2   0   0   2   0   0   0   0   0   0   0   2   2   2   2   2   2   0   0   0   2   2   0   0   0   2   0   2   0   2   2   0   0   0   2   0   2   0   0   0   2   0   0   0   0   0   2   0   0   2   2   0   0   0   2   0   0   2   0   2   0   2   0   2   2   2   0   2   0   2   0   2   0   0   2   2   2   2   0   0   2   2   0   0   0   0   0   2   0   2   0   2   0   0   2   0   0   0   2   2   2   0   0   0   2   0   2   2   2   2   2   2   2   0   0   0   0   2   2   2   0   0   0   0   0   0   0   2   0   2   2   0   0   2   2   2   0   2   2   0   2   2   0   0   2   2   0   2   0   2   0   2   0   0   0   2   2   2   2   2   2   2   2   2   2   2   0   0   0
 MK-3-14                2   0   2   2   0   0   2   0   2   2   0   0   0   2   0   0   0   0   2   0   0   2   0   2   2   0   0   0   2   0   0   2   0   0   0   0   0   0   0   0   0   0   2   2   2   2   2   2   0   2   0   2   2   0   0   0   2   0   2   0   2   2   0   0   0   2   0   0   0   0   0   2   0   0   0   0   0   2   0   0   2   2   0   2   0   2   0   0   2   0   2   0   2   0   2   2   0   0   2   0   2   0   2   0   0   2   2   2   2   0   0   2   0   0   0   0   0   0   2   0   2   0   2   0   0   2   0   0   0   2   2   2   0   0   0   2   0   2   2   2   2   2   2   2   0   0   0   0   0   2   2   0   0   0   0   0   0   0   2   0   0   2   0   0   2   2   2   0   2   2   0   2   2   0   0   2   2   0   2   0   2   0   2   0   0   0   2   2   2   2   2   2   0   2   0   2   2   0   0   0
 MK-3-15                2   0   2   2   0   0   2   0   2   2   2   2   0   2   0   0   0   0   2   0   0   2   0   0   2   0   0   0   2   0   0   2   0   0   0   0   0   0   0   0   0   0   2   2   2   2   2   2   0   2   0   2   2   0   0   0   2   0   2   0   2   2   0   0   0   2   0   0   0   0   2   2   0   0   0   0   0   2   0   0   2   2   0   2   0   2   0   0   2   2   2   0   0   0   2   2   0   0   2   2   0   2   2   0   0   2   2   0   2   2   0   0   0   0   2   0   0   0   2   0   2   2   2   0   0   0   2   0   0   0   2   2   0   0   2   2   0   2   2   2   0   2   2   2   0   0   0   0   0   2   2   0   0   0   0   0   2   0   2   0   0   2   0   2   2   2   2   0   0   2   0   2   2   0   0   2   2   0   2   0   2   2   2   0   0   0   2   2   2   2   2   2   0   2   0   2   2   0   0   2
 MK-3-16                2   0   2   2   0   0   2   0   2   2   2   2   2   2   0   0   0   0   2   0   0   2   0   2   2   0   0   0   2   0   0   2   0   0   0   2   2   0   0   0   0   0   2   2   2   2   2   2   0   2   0   2   2   0   0   0   2   0   2   0   2   2   0   0   0   2   0   0   0   2   2   2   0   0   2   0   0   0   0   0   2   0   0   2   0   2   0   0   2   2   2   2   0   0   2   2   0   0   2   2   0   2   2   0   2   0   2   2   2   2   0   0   0   0   2   0   0   0   2   0   2   2   2   0   0   0   2   0   0   0   2   2   0   0   2   2   0   2   2   2   0   2   2   2   0   0   0   0   0   2   2   0   0   0   2   0   2   0   0   0   2   2   0   2   2   2   2   0   0   0   0   2   2   0   0   0   2   2   2   0   2   2   2   0   0   0   2   2   2   2   2   2   0   2   0   2   2   0   0   2
 MK-4-1                 2   0   2   2   0   2   2   0   2   2   0   0   2   0   0   2   2   2   2   2   0   2   2   2   0   0   2   2   2   2   0   0   0   0   0   2   0   0   2   0   2   0   0   2   2   0   2   2   0   2   0   2   0   0   0   0   2   0   0   2   0   0   2   2   2   0   2   2   2   2   2   0   2   2   0   0   0   2   0   0   2   2   0   2   0   0   2   2   0   2   0   0   0   0   0   0   0   0   0   2   2   0   2   2   0   2   0   2   0   2   2   0   0   2   0   2   0   0   0   2   2   2   2   0   2   0   2   0   2   2   0   0   2   2   0   2   0   0   2   2   0   0   2   0   0   0   2   0   0   2   0   2   0   0   2   2   0   2   2   2   2   0   2   0   0   0   2   0   0   2   0   0   2   0   2   2   0   0   2   2   0   2   0   2   0   0   0   2   0   0   2   2   0   0   2   0   2   0   0   2
 MK-4-2                 2   0   2   2   0   2   2   0   2   2   0   0   2   0   0   2   2   2   0   2   0   2   0   2   0   0   2   2   0   2   0   0   0   0   0   2   0   0   2   0   2   0   0   2   2   0   2   2   0   2   2   2   0   0   0   0   0   0   0   2   0   0   2   2   2   0   2   2   2   2   2   0   2   2   0   0   0   2   0   0   2   2   0   2   0   0   2   2   0   2   0   0   0   0   2   0   0   0   0   2   2   0   2   2   0   2   2   2   2   2   0   0   0   2   0   2   0   0   2   2   2   2   2   2   2   0   2   0   2   2   0   0   2   2   0   2   0   0   2   2   0   0   2   0   0   0   2   2   0   2   0   2   2   0   2   2   2   2   2   2   2   0   2   0   0   0   0   2   0   2   0   0   2   0   2   2   0   0   2   2   0   2   0   2   0   2   2   2   0   2   2   2   0   2   2   2   2   0   0   2
 MK-4-3                 2   0   2   2   0   2   2   0   2   0   0   0   2   0   0   2   0   2   0   2   0   2   0   2   2   0   2   2   0   2   0   0   0   0   0   2   2   0   0   0   2   2   0   2   0   0   0   2   0   0   2   2   0   0   0   0   0   0   0   2   0   0   2   2   2   0   2   2   2   2   0   0   2   2   2   2   0   2   0   0   2   2   0   2   0   0   2   2   2   2   0   0   0   0   2   0   2   0   0   2   2   2   2   2   0   2   2   2   2   0   2   0   0   2   0   2   0   0   2   2   2   2   2   2   2   0   2   2   0   2   0   0   2   2   0   2   0   0   2   2   0   0   2   2   0   0   2   0   0   2   0   2   2   0   2   0   2   2   2   0   2   0   2   0   0   0   0   2   2   2   0   0   2   0   2   2   0   0   2   2   0   2   0   2   0   2   2   2   0   2   2   2   0   2   2   2   0   0   0   2
 MK-4-4                 2   2   0   2   0   2   0   0   2   0   0   0   2   0   0   2   0   2   0   2   0   2   0   2   2   0   0   2   0   2   0   0   0   0   0   2   2   0   2   0   2   0   0   2   0   0   0   2   0   0   2   2   0   2   0   0   0   0   0   0   0   0   2   2   2   2   2   2   2   2   0   0   2   0   2   0   0   2   2   0   2   2   0   2   2   0   2   2   2   2   0   0   0   0   2   0   2   2   0   2   2   2   2   2   0   0   2   2   2   0   0   0   0   2   0   2   0   0   2   2   2   2   0   2   2   2   2   2   0   2   0   0   2   2   0   2   0   0   2   0   0   0   2   2   0   2   2   2   0   2   0   0   2   0   2   0   2   2   2   0   2   0   2   0   0   2   0   2   2   2   0   0   2   0   2   0   0   0   2   2   0   2   0   2   0   2   2   2   0   2   2   2   0   2   2   2   0   0   0   2
 MK-4-5                 2   2   0   2   0   2   0   0   2   0   0   2   0   2   0   2   0   2   2   2   0   2   0   2   2   0   0   2   0   2   0   0   0   0   0   2   2   0   2   0   2   0   0   2   0   0   0   2   0   0   2   2   0   2   0   0   0   0   0   0   0   0   2   0   2   2   2   2   0   2   0   0   2   0   0   0   0   2   2   0   2   2   0   2   2   0   2   2   2   2   0   0   0   0   2   0   2   2   0   2   2   2   2   2   0   0   2   2   2   0   2   0   0   2   0   2   0   2   2   2   0   2   0   2   2   0   0   2   0   2   0   0   2   2   0   2   0   0   2   0   0   0   2   0   0   2   2   0   0   2   0   0   2   0   2   0   0   2   2   0   2   2   2   0   0   2   0   2   2   2   0   0   2   0   2   0   0   0   2   2   0   2   0   2   0   2   2   2   2   2   2   2   0   2   2   2   0   0   0   2
 MK-4-6                 2   2   0   2   0   2   0   0   2   0   0   2   0   2   2   2   0   2   2   0   0   2   0   2   2   0   0   0   0   2   0   0   0   0   0   2   2   0   2   0   2   0   0   2   0   0   0   2   0   2   2   2   2   2   0   0   0   0   0   0   0   0   2   2   2   2   0   2   2   0   0   0   2   0   0   0   2   2   2   0   2   2   0   2   2   0   2   2   2   2   0   0   0   0   2   0   2   2   2   2   2   2   2   2   0   0   2   2   0   0   0   0   0   2   0   2   0   2   2   0   0   2   0   2   2   2   0   2   0   0   0   0   2   2   0   2   0   0   2   0   0   0   2   2   0   0   2   0   0   2   0   0   2   0   2   0   0   2   2   0   2   2   2   0   0   2   0   2   2   2   0   0   2   0   0   0   2   0   2   2   0   2   0   2   0   2   2   0   2   2   2   2   0   2   2   2   0   0   0   2
 MK-4-7                 2   2   0   0   0   2   0   0   2   0   0   0   0   2   0   2   0   2   2   0   0   2   0   2   2   0   0   2   0   2   0   0   0   0   0   2   2   0   2   0   2   0   0   2   0   0   0   2   0   2   2   2   0   2   0   0   0   0   0   0   0   2   0   2   0   2   0   0   2   0   0   0   2   0   0   2   2   2   2   0   0   2   0   2   2   0   0   2   2   2   2   0   0   0   2   0   2   2   2   2   2   2   2   2   0   0   2   2   0   0   0   0   0   2   2   2   0   2   0   0   0   2   0   2   2   2   0   2   0   0   0   0   2   2   0   2   0   0   2   0   0   0   2   2   0   0   2   2   0   2   0   2   2   0   2   2   0   2   2   2   2   2   0   0   0   2   0   2   2   2   0   0   2   0   2   0   2   0   0   2   2   2   0   2   0   2   2   0   2   2   2   2   0   2   2   2   0   0   0   2
 MK-4-8                 2   2   0   0   0   2   0   0   2   0   0   0   0   2   0   2   0   2   2   0   0   2   0   2   2   0   0   2   0   2   0   0   0   0   0   2   2   0   2   0   2   0   0   2   0   0   0   0   0   2   2   2   0   2   0   2   0   0   0   0   2   0   0   2   0   2   0   0   2   0   0   0   2   2   0   0   2   2   2   0   2   0   0   2   2   0   0   2   2   2   2   0   2   2   0   0   2   2   2   2   2   2   2   2   0   0   2   2   0   0   0   0   0   2   2   2   0   2   2   0   0   2   0   2   2   2   0   2   0   2   0   0   2   2   0   2   0   2   2   0   0   0   2   2   0   0   2   2   2   0   0   2   2   0   2   2   0   2   2   2   2   2   0   0   2   2   0   2   2   2   0   0   2   0   2   0   2   0   0   2   2   0   0   2   0   0   2   0   2   2   2   2   0   2   2   2   0   0   0   2
 MK-4-9                 2   0   0   0   2   2   0   0   2   0   2   0   0   2   0   0   0   2   2   0   2   2   0   2   2   0   0   2   0   2   0   0   0   0   0   2   2   0   2   0   2   2   0   0   0   0   0   0   0   2   2   2   0   2   0   2   0   0   0   0   0   0   0   2   0   2   0   0   2   0   2   0   0   2   0   0   2   2   2   0   2   0   0   0   2   2   0   2   2   2   2   0   2   2   0   0   2   2   2   2   2   2   2   2   0   0   2   2   0   0   0   0   2   2   2   2   0   2   2   2   0   2   0   0   2   2   0   2   0   2   0   0   2   2   0   0   0   2   2   0   0   0   2   2   0   0   2   2   2   0   0   2   2   0   2   2   0   2   2   2   0   2   0   0   2   0   0   2   2   2   0   2   2   0   2   0   2   0   0   2   2   0   0   2   0   0   2   0   2   2   2   2   2   2   2   0   0   0   0   2
 MK-4-10                2   0   0   0   2   2   0   0   2   0   2   0   0   0   0   0   0   2   2   0   2   2   0   0   2   0   0   2   0   2   0   0   2   0   0   2   2   0   2   2   2   2   0   0   0   0   0   0   0   2   2   2   0   2   0   2   0   0   0   0   0   0   0   2   0   2   0   0   2   0   2   0   0   2   0   0   2   2   0   0   2   0   0   0   2   2   0   2   2   2   2   0   2   2   2   0   2   2   2   2   2   2   2   2   0   0   2   2   0   0   0   0   2   2   2   2   0   2   2   2   0   2   0   0   2   2   0   2   0   2   0   0   2   0   0   0   0   2   2   0   0   0   2   2   0   0   0   2   2   0   0   2   2   0   2   2   0   2   2   2   0   2   0   0   2   2   0   2   0   2   0   2   2   0   2   0   2   0   0   2   2   0   0   2   0   0   2   0   2   2   2   2   2   2   0   0   0   0   0   2
 MK-4-11                2   2   0   0   2   2   0   2   2   2   2   0   0   0   0   0   2   2   2   0   2   2   0   2   2   2   0   2   2   2   2   0   2   2   0   2   2   0   2   2   0   2   0   0   2   0   0   0   0   2   2   2   0   2   0   2   0   0   0   0   0   2   0   2   0   2   0   0   2   0   2   0   0   2   0   0   2   2   0   0   2   0   0   0   0   2   0   2   2   2   2   0   2   0   2   0   2   2   0   2   2   2   2   2   0   2   2   2   0   0   0   0   2   2   0   0   0   2   2   2   2   2   0   0   2   2   0   2   0   2   0   0   2   2   0   0   2   2   2   0   0   2   2   2   0   0   0   0   2   0   2   2   2   2   2   2   0   2   2   2   0   2   2   0   2   2   0   2   0   2   0   2   2   0   2   0   2   0   0   0   2   2   0   2   0   0   2   0   2   2   2   2   2   2   0   2   0   0   0   2
 MK-4-12                2   2   2   0   2   2   0   2   2   2   2   0   0   0   0   0   2   0   2   0   2   2   2   2   2   2   0   2   2   2   0   0   0   2   0   0   2   2   2   2   0   2   0   0   2   0   0   0   0   2   2   2   0   2   2   2   0   0   0   0   0   2   2   2   0   2   0   0   2   2   2   0   0   2   0   2   2   2   0   0   2   0   0   0   0   0   0   2   2   2   2   0   2   0   2   0   2   2   2   2   2   2   2   0   0   2   2   0   0   0   0   0   2   2   0   0   0   0   2   2   2   0   0   0   2   2   0   2   0   2   0   2   2   2   0   0   2   2   2   0   0   0   2   0   0   0   0   0   2   0   2   2   2   2   2   2   0   2   2   2   0   2   2   0   2   2   0   2   0   2   0   2   2   0   2   0   2   0   0   0   2   2   0   2   2   0   2   0   0   2   2   2   2   2   0   2   0   0   0   2
 MK-4-13                2   2   2   2   2   2   0   2   2   2   2   0   0   0   0   0   2   0   2   0   2   2   0   2   2   2   0   2   2   2   0   0   0   2   0   0   2   2   2   2   0   2   0   0   2   0   0   0   0   2   0   2   0   2   2   2   0   0   0   0   0   2   2   2   0   2   2   0   2   2   2   2   0   2   2   2   2   2   0   0   2   0   0   0   0   0   0   2   2   2   2   0   2   0   2   0   0   2   2   2   2   2   2   0   0   2   2   0   0   0   0   0   2   2   0   2   0   0   2   2   2   0   0   0   0   2   0   2   0   2   2   2   2   2   0   2   2   2   2   0   0   0   2   0   0   0   0   0   2   0   0   2   2   2   2   2   0   2   2   2   0   2   2   0   2   2   0   2   0   2   0   2   2   0   2   0   2   0   2   0   2   2   0   2   0   0   2   2   0   0   2   2   2   2   0   2   0   0   0   2
 MK-4-14                2   2   2   2   2   2   2   2   2   2   2   0   2   0   0   0   2   0   2   0   2   2   2   2   0   2   0   2   2   2   0   0   0   2   0   2   2   2   2   2   0   2   0   0   2   0   0   0   0   2   0   2   0   2   2   2   2   0   0   0   0   2   2   2   0   2   2   0   2   2   2   2   0   2   2   2   0   2   0   0   2   0   0   0   0   2   0   2   0   0   2   0   2   0   2   0   0   2   2   2   2   2   2   0   0   2   2   0   0   0   0   0   2   2   0   2   0   0   2   2   2   0   0   0   0   2   0   2   0   2   2   2   2   2   0   0   2   2   2   2   0   0   2   0   0   2   0   0   2   0   0   0   2   2   2   2   0   0   2   2   0   0   2   2   2   2   0   2   0   2   0   2   2   0   2   0   2   0   2   0   2   2   0   2   0   0   2   2   0   0   2   2   2   2   0   2   0   0   0   2
 MK-4-15                2   2   0   2   2   2   2   2   2   2   2   0   2   0   0   0   2   0   2   0   2   2   2   2   0   2   0   2   2   2   0   0   0   2   0   2   2   2   2   2   0   2   0   0   2   0   2   0   0   2   2   2   0   0   2   0   2   0   2   0   0   2   2   2   0   0   2   0   2   2   2   2   0   2   2   2   0   2   0   0   2   0   0   0   0   2   2   2   0   0   2   0   0   0   2   0   0   2   2   2   2   2   2   0   0   2   2   0   0   0   0   0   2   2   0   2   0   0   2   2   2   0   0   0   0   2   0   0   0   2   2   2   2   2   0   0   2   2   2   2   0   0   2   0   2   2   0   0   2   0   0   0   2   2   2   2   0   0   0   2   0   0   2   2   2   2   0   0   0   2   0   2   2   0   2   0   2   0   2   0   2   2   0   0   0   0   2   2   2   0   2   2   2   2   0   2   2   0   0   0
 MK-4-16                2   2   0   2   2   2   2   2   2   2   2   0   2   0   0   0   0   0   2   0   2   2   2   2   0   2   0   2   2   2   0   0   0   2   0   2   2   0   2   2   0   2   0   0   2   0   2   0   0   2   0   2   0   2   2   0   2   2   2   0   2   2   2   2   0   0   2   0   2   2   2   2   0   2   2   2   0   2   0   0   2   0   0   0   0   2   0   2   0   0   2   0   0   0   2   2   0   0   2   2   2   2   2   0   0   2   0   0   2   2   0   0   2   2   0   2   0   0   0   2   0   0   0   0   2   2   0   0   0   2   2   2   2   2   0   0   0   2   2   2   0   0   2   0   2   2   0   0   2   0   0   0   2   0   2   2   0   0   0   2   0   0   2   2   2   2   0   0   0   2   0   2   2   2   2   2   2   0   2   0   2   2   0   0   0   0   2   2   2   0   2   2   0   0   0   2   0   0   0   2
 MK-5-1                 0   0   2   2   2   0   0   2   0   2   2   2   0   0   0   0   2   0   0   0   0   0   0   2   0   2   2   2   2   0   0   0   0   2   0   2   2   0   2   2   2   0   0   2   0   2   0   0   0   2   0   2   2   2   0   2   2   2   2   2   2   2   2   2   0   0   0   2   0   2   0   0   2   0   2   2   2   0   0   0   0   0   2   2   0   2   0   2   0   2   2   0   0   0   2   0   0   0   0   0   2   2   2   2   2   2   2   2   0   0   0   2   2   0   2   0   0   0   0   2   0   2   2   0   2   2   2   2   0   0   0   0   2   2   0   0   0   0   2   0   2   0   0   2   2   2   2   2   2   2   0   0   2   2   2   2   0   0   2   0   2   2   0   2   2   0   0   2   0   2   0   0   0   0   0   2   2   0   2   2   0   2   2   0   0   2   0   2   0   0   2   2   2   0   2   0   0   2   0   2
 MK-5-2                 0   0   2   2   2   0   0   2   0   2   2   2   0   0   0   0   2   0   0   0   0   0   0   2   2   2   2   2   2   0   2   0   2   2   2   0   2   0   2   2   2   0   0   2   0   2   0   0   2   2   0   2   2   2   0   2   2   2   2   2   2   2   2   2   0   0   0   2   0   2   0   0   2   0   2   2   2   0   0   0   0   0   2   2   0   2   0   2   0   2   2   0   0   0   2   0   0   0   0   0   2   2   2   2   2   2   2   2   0   0   0   2   2   0   2   0   0   0   0   2   0   2   2   0   2   2   0   2   0   0   0   0   0   2   0   0   0   0   2   0   2   0   0   2   2   2   0   2   2   0   0   2   2   2   2   2   0   0   2   0   2   2   0   2   2   0   0   2   2   2   0   0   0   0   0   2   2   0   2   2   0   2   2   0   0   2   0   2   0   0   2   0   2   0   2   0   0   2   0   2
 MK-5-3                 0   0   0   2   0   0   0   2   0   2   2   2   0   0   0   0   2   0   0   0   0   0   2   2   2   2   2   0   2   0   0   0   2   0   2   0   2   0   2   2   2   0   0   2   0   2   0   0   2   2   0   2   2   2   2   2   2   2   2   2   2   2   2   2   0   0   0   2   0   2   0   0   2   0   2   2   2   0   0   0   0   0   2   2   0   0   0   2   0   2   2   0   0   0   2   0   0   0   0   0   2   2   2   2   2   0   2   2   0   0   0   2   0   0   2   0   2   0   0   2   2   2   0   0   0   2   0   2   0   0   0   2   0   2   0   0   2   0   2   0   2   0   0   2   2   2   2   2   2   2   2   2   2   2   2   2   0   0   2   0   2   2   0   2   2   0   0   2   2   2   0   0   0   0   0   2   2   0   0   2   0   2   2   0   2   2   0   0   0   2   2   0   2   0   2   0   0   2   0   2
 MK-5-4                 0   0   0   2   0   0   0   2   0   2   2   2   0   0   0   0   2   0   0   0   0   0   2   0   2   2   2   0   2   0   0   0   2   0   0   0   2   0   2   2   2   0   0   2   0   2   0   0   2   2   0   2   2   2   2   2   2   0   2   2   2   0   2   2   2   0   0   2   0   0   0   2   2   0   2   2   2   0   0   0   0   0   2   2   0   2   0   2   0   0   2   2   0   0   0   0   0   0   0   0   2   2   0   2   2   0   2   2   0   0   0   2   0   2   2   0   0   2   0   2   2   2   0   0   0   2   0   2   0   0   0   0   0   2   0   0   2   0   2   0   2   0   0   2   2   2   2   0   2   2   2   2   2   2   2   2   0   0   2   0   2   2   0   2   2   0   0   2   2   2   0   0   0   0   2   2   2   0   0   2   0   2   2   2   2   2   0   2   0   2   2   0   2   0   2   2   0   2   0   2
 MK-5-5                 0   0   0   2   0   0   0   2   0   0   2   2   0   0   0   0   2   0   0   0   0   0   2   0   2   2   2   0   2   0   0   0   2   0   0   0   2   0   2   2   2   0   2   2   0   2   0   0   2   2   0   2   2   2   2   2   2   0   2   2   2   0   2   2   2   2   0   2   0   0   0   2   0   0   2   2   2   0   0   0   0   0   2   2   0   2   0   2   2   0   2   2   0   0   0   2   0   0   0   0   2   2   0   2   2   0   2   2   0   0   0   0   0   2   2   0   2   2   0   2   2   0   0   0   0   2   0   2   0   0   0   0   0   2   0   0   2   0   2   2   2   0   0   2   2   2   2   0   2   2   2   2   2   2   2   2   0   0   2   0   2   2   0   2   2   0   2   2   2   2   0   0   0   0   0   2   2   0   0   2   0   0   2   2   2   2   0   2   0   0   2   0   2   0   2   2   0   2   0   0
 MK-5-6                 0   0   0   2   0   0   0   2   0   2   2   2   0   0   0   2   2   0   2   0   0   0   2   0   2   2   0   2   2   0   0   0   2   0   0   0   2   0   2   2   2   0   2   2   0   2   0   0   2   0   0   2   2   2   2   2   2   0   2   2   2   0   2   2   2   2   0   2   0   0   0   2   0   0   2   2   2   0   0   0   0   0   2   2   2   2   0   2   2   0   2   2   0   0   2   2   0   0   0   0   2   2   0   2   2   0   2   2   0   0   0   0   0   2   2   0   2   2   0   2   2   0   0   0   0   2   0   0   0   0   0   0   2   2   0   0   2   0   2   0   2   0   2   2   2   0   2   0   2   2   2   2   2   2   2   2   0   0   0   0   2   2   0   2   2   0   0   2   2   2   0   0   0   0   0   2   2   0   0   2   2   0   2   2   0   2   0   2   0   0   2   0   2   0   2   2   0   2   0   0
 MK-5-7                 0   0   0   2   0   0   0   2   0   2   2   2   0   0   0   2   2   0   2   0   0   0   2   0   2   2   0   2   0   0   0   0   2   0   0   0   2   2   2   2   2   0   2   2   0   2   0   2   2   0   2   2   2   2   2   2   2   0   0   2   2   0   2   2   2   2   0   2   0   0   0   2   0   0   2   2   2   0   0   0   0   0   2   2   2   2   0   2   0   0   2   2   0   0   2   2   0   0   0   0   2   2   0   2   2   0   2   2   0   0   0   0   0   2   0   0   0   2   0   2   2   0   2   0   0   2   0   2   0   0   0   0   2   0   0   0   2   0   2   2   2   0   2   2   2   0   2   0   2   2   2   2   2   0   2   2   0   0   0   0   2   2   2   2   2   0   0   2   0   2   0   0   0   0   0   2   2   0   0   2   2   0   2   2   0   2   0   0   0   0   2   0   2   0   2   2   0   2   0   0
 MK-5-8                 0   0   0   2   2   0   0   2   0   2   2   2   0   0   0   2   2   0   2   0   0   0   0   0   0   0   2   2   0   0   0   2   0   0   0   0   2   2   2   2   2   2   0   2   0   2   0   2   2   0   2   2   2   2   2   2   2   0   0   2   2   0   2   2   2   2   0   2   0   0   0   2   0   0   2   2   2   0   0   0   0   0   2   2   2   2   0   2   0   0   2   0   0   0   2   2   0   0   0   0   2   2   0   0   0   2   2   2   0   0   0   0   0   2   2   0   0   2   0   2   2   0   2   0   0   2   0   2   0   0   0   0   2   0   0   0   2   0   2   2   2   2   2   2   2   0   2   0   2   2   2   2   2   0   2   2   2   0   0   0   2   2   2   2   2   0   0   0   0   2   0   0   0   0   0   2   2   2   0   2   2   0   2   2   0   2   0   0   0   0   2   0   2   0   2   2   0   2   0   0
 MK-5-9                 0   0   0   2   2   0   0   2   0   2   2   2   0   0   0   2   0   2   2   0   0   0   0   2   0   0   2   2   0   0   0   2   0   2   2   0   2   2   2   0   2   2   0   2   0   2   0   2   2   0   2   2   2   2   2   2   2   0   2   2   2   0   2   2   2   2   0   2   0   0   0   2   0   0   2   2   2   0   0   0   0   0   2   0   2   2   0   2   0   0   0   0   0   0   2   2   0   0   0   0   2   2   0   0   0   2   2   2   0   0   0   0   0   2   2   0   0   2   2   2   2   0   2   0   0   2   0   2   0   0   0   0   2   0   0   2   2   0   2   2   2   2   0   2   2   0   0   0   2   2   2   2   2   0   2   2   2   0   2   0   2   2   2   2   2   0   0   0   0   2   0   0   0   0   0   0   2   2   0   2   2   0   2   2   0   2   0   2   0   0   2   0   2   0   2   2   0   2   0   0
 MK-5-10                0   0   0   2   2   0   0   2   0   2   2   2   0   0   0   2   0   2   2   0   0   2   0   2   0   0   2   2   0   0   0   2   2   2   2   2   2   2   2   0   2   2   2   2   0   2   0   2   2   0   2   2   2   0   2   2   2   0   2   2   2   0   2   2   2   2   0   2   0   0   0   2   0   0   2   2   2   2   0   0   0   0   2   0   2   2   0   0   0   0   0   0   0   0   2   0   0   2   0   2   0   2   0   0   0   2   2   2   0   0   0   0   0   0   2   0   0   2   2   2   2   0   2   0   2   2   0   2   0   0   2   2   2   0   0   2   2   0   2   2   2   2   0   2   2   0   0   0   2   2   0   2   0   0   2   2   2   0   0   0   0   2   2   2   2   0   2   0   0   2   0   0   0   0   0   0   2   2   0   0   2   0   2   2   0   2   0   2   0   0   2   0   2   0   2   2   2   0   0   0
 MK-5-11                0   0   2   2   2   0   0   2   0   2   2   2   0   0   0   2   0   2   2   0   0   2   2   2   0   0   2   2   0   0   0   2   2   2   2   0   2   2   2   0   2   2   2   0   0   2   2   2   0   0   2   2   2   0   2   2   2   0   2   2   2   2   2   2   2   2   0   2   0   2   2   2   0   0   0   2   2   2   0   0   2   0   2   0   2   0   2   0   0   0   0   2   0   0   0   0   0   2   0   0   0   2   0   0   0   2   2   2   0   0   2   0   0   0   2   0   0   2   2   2   2   0   0   0   2   0   2   2   0   0   2   2   2   0   0   2   2   0   2   0   2   2   0   2   2   0   0   2   2   2   0   2   0   0   2   2   2   0   0   2   0   2   0   2   2   0   2   0   0   2   0   0   0   0   0   0   2   2   0   0   2   0   2   2   0   2   0   2   0   0   2   0   2   0   2   2   2   0   0   0
 MK-5-12                2   0   2   2   0   0   0   2   0   2   2   0   0   0   0   2   0   2   2   0   0   2   2   2   0   0   2   2   0   0   2   2   2   2   2   0   2   2   2   0   2   2   2   0   0   2   2   2   0   0   2   2   2   0   2   2   2   0   2   2   2   0   2   2   2   2   0   2   0   2   2   2   2   0   0   2   0   0   0   0   2   0   0   0   0   2   2   0   0   0   0   2   0   0   0   0   0   2   0   0   2   2   0   0   0   2   2   2   0   0   2   0   0   0   2   0   0   2   0   2   0   0   0   0   2   0   2   2   0   0   0   2   2   0   2   2   2   0   2   2   2   2   0   2   0   0   0   0   2   2   0   2   0   0   2   2   2   0   0   2   0   2   0   2   0   0   2   0   0   0   0   2   0   0   0   0   2   2   0   0   2   0   2   2   2   2   0   0   0   0   2   0   2   0   2   2   2   0   0   0
 MK-5-13                2   0   2   2   0   0   0   2   0   2   2   0   0   0   0   2   0   2   0   2   0   0   2   2   2   0   2   2   0   0   2   2   2   2   2   0   2   2   0   0   2   2   2   0   0   2   2   2   0   0   2   2   0   0   2   2   2   0   2   2   2   0   2   0   2   2   2   2   0   2   2   2   2   2   0   2   0   0   2   0   2   0   0   0   0   2   2   0   0   0   0   2   0   0   0   0   0   2   0   0   2   2   0   0   0   2   2   2   0   0   2   0   2   0   0   0   0   2   0   2   0   0   0   0   2   0   2   2   2   0   0   2   2   0   2   2   2   0   2   2   2   2   0   2   0   0   0   0   2   2   0   2   0   0   2   2   0   0   0   2   0   2   0   2   0   0   2   0   0   0   0   2   0   0   0   0   2   2   0   2   2   0   2   2   2   2   0   0   0   0   2   0   2   0   2   2   2   0   0   0
 MK-5-14                2   0   2   2   0   0   0   2   0   2   2   0   0   0   0   0   0   2   0   2   0   0   2   2   2   0   2   2   0   0   2   2   2   2   2   0   2   2   0   0   2   2   2   0   2   2   2   2   0   0   2   2   0   0   2   2   2   0   2   2   2   0   2   0   2   2   2   2   0   2   2   2   2   2   0   2   0   0   2   0   0   0   0   0   0   2   2   0   0   0   0   2   0   0   0   2   0   2   0   2   2   2   0   0   0   2   2   2   0   0   2   0   2   0   0   0   0   0   0   2   0   0   0   0   2   0   0   2   2   0   0   2   2   0   2   2   2   0   0   2   2   2   0   2   0   0   0   0   2   2   0   2   0   0   2   2   0   0   0   2   0   2   0   0   2   0   2   0   0   0   0   2   0   0   0   0   2   2   0   2   2   0   2   2   2   2   0   0   0   0   2   0   2   0   2   2   2   0   0   0
 MK-5-15                2   0   2   2   0   2   2   2   0   2   2   0   0   0   0   0   2   2   0   2   0   0   2   2   2   0   2   2   0   0   2   0   2   2   2   0   2   2   0   0   2   2   0   0   2   2   2   2   2   0   2   2   0   0   2   2   2   0   2   2   2   0   0   0   0   2   2   0   0   2   0   2   2   2   0   2   0   0   2   0   0   0   0   0   0   2   2   0   0   0   0   2   0   0   2   2   0   2   0   2   2   0   0   2   0   2   2   2   0   0   2   0   2   0   0   0   0   0   0   2   0   0   0   0   2   0   0   2   2   0   0   2   2   0   2   2   2   0   0   2   2   0   0   2   0   0   0   0   2   0   0   2   0   0   2   2   0   0   0   2   0   0   0   2   2   0   2   0   2   0   2   2   0   0   0   0   0   2   0   2   2   2   2   0   2   2   0   0   0   0   2   0   2   0   2   2   2   0   0   0
 MK-5-16                2   0   2   2   0   2   2   2   0   2   2   0   0   0   0   0   2   2   0   2   0   0   2   2   2   0   2   2   0   0   0   0   2   2   2   2   2   2   0   0   0   2   0   0   2   2   2   2   2   0   2   2   0   0   2   2   2   0   2   2   0   2   0   0   0   2   0   0   0   2   0   2   2   2   0   2   0   0   2   0   0   0   2   0   0   2   0   0   0   0   0   2   0   0   2   2   0   2   2   2   2   0   0   2   0   2   2   2   0   0   2   0   2   0   0   0   0   0   0   2   0   0   0   0   2   0   0   2   2   0   0   2   0   0   2   2   2   0   0   2   2   0   2   2   0   0   0   0   2   0   0   2   0   0   2   2   0   0   0   2   0   0   0   2   0   0   2   0   0   0   2   2   2   0   0   0   0   0   0   2   2   2   2   2   2   2   0   0   0   0   2   0   2   0   2   2   2   0   0   0
 MK-6-1                 2   0   0   2   2   0   2   2   2   0   0   2   2   0   0   2   2   2   2   0   2   0   0   0   2   2   0   0   0   0   2   2   2   0   2   0   0   2   0   0   2   0   2   2   0   2   2   2   2   2   0   0   0   0   2   0   2   2   0   2   0   2   2   2   2   2   2   0   0   2   0   0   2   0   0   2   0   2   0   2   2   0   0   2   0   2   0   0   0   0   0   0   0   2   0   0   0   2   2   0   0   0   0   0   2   0   0   0   0   0   0   2   2   2   2   2   0   0   2   2   0   2   2   2   0   2   0   2   2   0   2   0   2   0   2   2   0   2   2   0   0   2   0   2   0   0   0   2   2   0   0   2   0   0   2   0   0   2   2   2   0   0   2   2   2   2   2   2   2   2   2   0   0   2   0   2   2   0   0   2   0   0   2   0   2   2   0   2   2   0   0   2   2   2   0   0   0   2   2   2
 MK-6-2                 2   0   0   2   2   0   2   2   2   0   0   2   2   0   0   0   2   2   2   2   0   0   0   0   0   2   0   0   0   0   2   2   2   0   2   0   0   2   0   0   2   0   2   2   0   2   2   2   2   2   0   0   2   2   2   0   2   2   0   0   0   2   2   2   2   2   2   2   0   2   0   0   2   0   0   2   0   2   0   2   2   0   0   0   0   2   0   0   0   0   0   0   2   2   0   0   0   0   2   0   0   0   0   0   2   0   0   0   0   0   0   2   2   2   2   2   2   0   2   2   0   2   2   2   0   2   0   2   2   0   2   2   2   0   2   2   0   2   2   0   0   2   0   2   0   0   2   0   2   0   0   2   0   0   2   0   0   2   2   2   0   0   2   2   2   2   2   2   2   2   2   0   0   2   0   2   0   0   0   2   0   0   2   0   2   2   0   2   2   0   0   2   2   2   0   0   0   2   2   2
 MK-6-3                 2   2   0   2   0   0   2   2   2   0   0   2   2   0   0   0   0   2   2   0   0   0   0   0   0   2   0   0   0   0   2   2   2   0   2   0   0   2   0   0   2   0   2   2   2   2   2   2   2   2   0   0   2   2   2   0   2   2   0   0   0   2   2   2   2   0   2   2   0   2   0   0   2   0   0   2   2   2   0   2   2   0   0   0   0   2   2   0   0   0   0   2   2   2   0   0   0   0   2   0   0   0   0   0   2   0   0   0   0   0   2   2   2   2   2   2   0   0   2   2   2   0   2   2   0   2   0   2   0   0   2   2   2   0   2   2   0   2   2   0   0   2   0   2   0   0   2   2   0   0   0   2   2   2   2   0   0   2   2   2   0   0   2   2   2   2   2   2   2   2   2   0   2   2   0   2   0   0   0   2   0   0   2   0   2   2   0   2   2   0   0   2   2   2   0   0   0   2   2   2
 MK-6-4                 2   2   0   2   0   0   2   0   2   0   0   2   2   0   0   2   0   2   2   0   0   0   0   0   0   2   0   0   0   0   2   2   2   2   2   0   0   2   0   0   2   0   2   2   2   2   2   2   2   2   0   0   2   2   2   0   2   2   0   0   0   2   2   2   2   0   2   2   0   0   0   0   2   2   0   2   2   2   0   2   2   2   0   0   0   2   2   0   0   0   0   2   2   2   0   0   0   0   2   0   0   0   0   2   2   0   0   0   0   0   2   0   0   2   2   2   0   0   2   2   2   0   2   2   0   2   0   2   0   0   2   2   2   0   2   2   0   2   2   0   2   2   0   2   0   0   0   2   0   0   0   2   2   2   2   0   0   0   2   2   0   2   0   2   0   2   2   2   2   2   2   0   2   2   0   2   0   0   0   2   0   0   2   0   2   2   0   2   0   0   0   2   2   2   0   0   0   2   2   2
 MK-6-5                 0   2   0   2   0   0   2   0   2   0   0   2   2   0   0   2   0   2   2   0   0   2   0   0   0   2   0   0   0   0   2   2   2   2   2   0   0   2   0   0   2   0   2   2   2   2   2   2   2   2   0   0   2   2   2   0   2   2   0   0   0   2   2   0   2   0   2   2   0   0   0   0   2   0   0   2   0   2   0   2   0   2   0   0   0   2   2   0   0   0   2   2   0   2   0   2   0   0   2   0   0   0   0   2   2   2   0   0   0   0   2   0   0   2   2   2   0   0   2   2   2   0   2   2   0   2   0   2   0   0   2   2   2   0   2   2   0   2   2   0   2   2   0   2   0   0   0   0   0   0   0   2   2   2   2   0   0   0   2   2   2   0   0   0   0   2   2   0   2   2   2   0   2   2   0   2   0   0   0   2   0   2   2   2   2   2   0   2   0   0   0   2   2   0   0   0   0   2   2   2
 MK-6-6                 0   2   0   2   0   0   2   0   0   2   2   2   0   0   0   2   0   2   2   0   0   2   0   2   0   2   0   0   0   0   2   2   2   2   2   0   0   2   0   0   2   0   2   2   2   2   2   0   2   2   0   0   2   2   2   0   2   2   0   0   0   2   2   0   2   0   2   2   0   0   0   0   2   0   0   2   0   2   0   2   0   2   0   0   0   0   2   0   0   2   2   2   0   2   0   2   0   0   2   2   2   0   0   2   2   2   0   0   0   0   2   0   0   2   2   2   0   0   2   2   2   0   0   2   0   2   0   0   0   0   2   2   0   2   2   2   0   2   2   0   0   2   2   2   0   0   2   0   0   0   0   2   2   2   2   0   0   0   2   2   2   0   0   0   0   2   2   0   2   2   2   0   2   2   0   2   0   0   0   2   0   2   2   2   2   2   0   0   0   0   0   2   0   0   0   0   0   2   2   2
 MK-6-7                 0   2   0   2   0   0   2   0   0   2   2   2   0   0   0   2   0   2   2   0   0   2   0   2   0   0   0   0   0   0   0   2   2   2   2   0   0   2   0   0   2   0   2   2   2   2   2   0   2   2   2   0   2   2   2   2   2   2   0   0   0   2   2   0   2   0   2   2   0   0   0   0   2   0   0   2   2   0   0   2   2   2   0   0   0   0   2   0   0   2   2   2   0   2   0   2   0   0   2   2   2   0   0   2   0   2   0   0   0   0   2   0   0   2   2   2   0   2   2   2   2   0   0   2   0   2   0   0   0   0   2   2   0   2   2   2   0   0   2   0   0   2   2   2   2   0   2   0   0   0   0   2   2   2   2   0   0   0   2   2   2   0   0   2   0   0   2   0   2   2   2   0   2   2   0   2   0   2   0   2   0   2   2   2   2   2   0   0   0   0   0   2   0   0   0   2   0   2   2   2
 MK-6-8                 0   2   0   2   0   0   2   0   0   2   2   0   0   0   0   2   0   2   2   0   0   2   0   2   0   0   0   0   0   0   0   0   2   2   2   0   0   2   0   0   2   0   2   2   2   2   2   0   2   2   2   0   2   2   2   2   2   2   0   0   0   2   2   0   2   0   2   2   0   0   0   0   2   0   0   0   2   0   0   2   0   2   0   0   0   0   2   0   0   2   0   2   0   2   0   2   0   0   2   2   2   0   0   0   0   2   0   0   0   0   2   0   0   2   2   2   0   2   2   2   2   2   0   2   0   2   0   0   0   0   2   0   0   2   2   2   0   0   2   0   0   2   2   0   2   0   2   0   0   0   0   2   2   2   2   2   0   0   2   0   2   0   0   2   0   0   2   0   2   2   0   0   2   2   0   2   0   2   0   2   0   0   2   2   2   2   0   0   0   0   0   2   0   0   0   2   0   2   2   2
 MK-6-9                 0   2   0   0   0   0   2   0   0   2   2   0   0   0   0   2   0   2   2   0   0   2   0   2   0   0   0   0   0   0   0   0   2   2   2   0   2   2   0   0   2   0   2   2   2   2   2   0   2   2   2   0   2   2   2   2   2   2   0   0   0   2   2   0   2   0   2   2   0   0   0   0   2   0   0   0   2   0   0   2   0   2   0   0   0   0   2   0   0   0   0   2   0   2   0   2   0   0   2   2   2   0   0   0   0   2   0   2   0   0   2   0   0   2   2   2   0   2   0   2   2   2   0   2   0   2   0   0   0   0   2   0   0   0   2   2   0   0   2   0   0   2   2   0   2   0   2   0   0   0   0   2   2   2   2   2   0   0   2   0   2   0   0   2   2   0   2   0   2   2   2   0   2   2   2   2   0   2   0   2   0   0   2   2   2   2   0   0   0   0   0   2   0   0   0   2   0   2   2   2
 MK-6-10                0   2   0   0   0   0   2   0   0   2   2   0   0   0   0   2   0   2   2   0   0   2   0   2   0   0   0   0   0   0   0   0   0   2   2   0   2   2   0   0   2   0   2   2   2   2   2   0   2   2   2   0   2   2   2   2   2   2   0   0   0   2   0   0   2   0   2   2   0   2   0   2   2   0   0   0   2   2   0   2   2   2   0   0   0   0   2   0   0   0   0   2   0   2   0   2   0   0   2   2   2   0   0   0   0   2   0   2   0   0   2   0   0   0   0   2   0   2   0   2   2   2   0   2   0   2   0   0   0   0   2   0   0   0   2   0   2   0   2   0   2   2   2   0   2   0   0   0   0   2   0   2   2   2   2   2   0   0   2   0   2   0   0   2   2   2   0   0   2   2   0   0   2   2   2   2   0   2   0   2   0   0   2   2   2   0   0   0   2   0   0   2   0   0   2   2   0   2   2   2
 MK-6-11                0   2   0   0   0   0   2   0   0   2   2   2   0   0   0   2   0   2   2   0   0   0   0   2   0   0   0   0   0   0   0   0   0   2   2   0   2   2   0   0   2   0   2   2   2   2   2   0   0   2   2   0   2   2   2   2   2   2   2   0   0   2   0   0   2   0   2   2   0   2   0   2   2   0   0   0   0   2   0   2   2   2   0   0   0   0   2   0   0   0   0   2   0   2   0   0   0   0   2   2   2   0   0   0   2   2   0   2   0   0   2   0   0   0   0   2   0   2   0   2   0   0   0   2   0   2   0   0   0   0   2   0   0   0   2   0   2   0   2   0   0   2   2   0   0   0   2   0   0   2   0   2   2   2   2   2   0   0   2   0   2   0   0   2   2   2   0   0   2   2   0   0   2   2   2   0   0   2   0   2   0   0   2   2   2   0   0   0   2   0   0   2   0   0   2   0   0   2   2   2
 MK-6-12                0   2   0   2   0   0   2   0   0   0   2   2   0   2   0   2   0   2   2   2   0   0   0   2   0   0   2   0   0   0   0   0   0   2   2   0   2   0   0   0   2   0   2   2   2   0   2   0   0   2   2   0   2   2   2   2   2   0   2   0   0   2   0   0   2   0   2   2   0   2   0   2   2   0   0   0   2   2   0   2   2   2   0   0   0   0   2   0   0   0   0   2   0   2   0   0   0   0   2   2   2   0   0   0   2   2   0   2   0   0   2   0   0   0   0   2   0   2   2   0   0   0   0   0   0   2   0   0   0   0   2   0   0   0   2   0   2   0   2   0   0   2   2   0   0   0   2   0   0   0   0   2   2   2   2   2   2   0   2   2   2   0   0   2   2   0   0   0   2   2   0   0   2   0   2   0   0   2   0   0   0   0   2   2   2   0   2   0   2   0   0   2   0   0   2   0   2   0   2   2
 MK-6-13                0   0   0   2   2   0   2   0   0   0   2   2   0   2   0   2   2   2   2   2   0   0   0   0   0   0   2   0   0   0   0   0   0   2   2   0   2   0   2   0   2   0   2   2   2   2   2   0   0   2   0   2   2   2   2   2   2   2   2   0   2   2   0   0   2   0   2   2   2   2   0   2   2   0   0   0   2   2   0   0   2   2   0   0   0   0   2   0   0   0   0   2   0   2   2   0   0   0   0   0   2   0   0   0   2   2   0   2   0   0   2   0   0   0   0   2   0   2   2   0   0   0   0   0   0   2   0   0   0   0   0   0   0   0   2   0   2   0   2   0   2   2   2   0   0   0   2   0   0   0   2   2   2   2   2   0   2   0   2   2   2   0   0   2   2   0   0   0   2   2   0   0   2   0   2   0   0   2   0   0   0   0   2   0   2   0   2   0   0   0   0   2   0   0   2   0   2   0   0   2
 MK-6-14                0   0   0   2   0   0   2   0   0   0   2   2   0   2   0   2   2   2   2   2   0   0   0   2   0   0   0   0   0   2   0   0   0   2   2   0   0   0   2   0   2   0   0   2   2   2   2   0   0   2   0   2   2   2   0   2   0   2   2   0   2   2   0   2   2   0   2   2   2   2   2   2   2   0   0   0   2   2   2   0   2   2   0   0   0   0   2   2   2   0   0   2   0   2   2   0   0   0   0   0   2   0   0   0   0   2   0   2   0   0   2   0   0   0   0   2   0   2   2   0   0   0   0   2   0   2   0   2   0   0   2   0   2   0   2   0   2   0   2   0   2   2   2   2   0   2   2   0   2   0   2   2   2   2   2   0   2   0   2   2   2   0   0   2   2   0   0   0   2   2   0   0   2   0   2   0   0   2   0   0   0   0   2   0   2   0   2   0   0   0   0   2   0   0   2   0   2   0   0   2
 MK-6-15                0   0   0   2   0   0   2   0   0   0   2   2   0   2   0   2   0   2   2   2   2   0   0   2   0   0   0   0   0   2   0   0   2   2   2   0   0   0   2   0   2   0   0   2   2   2   2   0   0   0   0   2   2   2   0   2   0   2   2   0   0   2   0   2   2   2   2   2   2   2   2   2   2   0   0   0   0   2   2   0   2   2   0   0   0   0   2   2   2   0   0   2   0   2   2   0   0   0   0   0   2   0   0   0   0   0   0   2   0   0   2   0   0   0   2   2   0   2   2   0   0   0   0   0   0   2   0   2   0   0   2   0   2   0   2   0   2   0   2   0   2   2   2   2   0   2   2   0   0   0   2   2   2   2   2   0   2   0   2   2   0   0   0   2   2   0   0   0   2   2   0   0   2   0   2   0   0   2   0   0   0   0   2   0   2   0   2   2   0   0   0   2   0   2   2   0   2   0   0   2
 MK-6-16                2   0   0   2   0   0   2   0   0   0   2   0   0   2   0   2   0   2   2   0   2   0   0   2   0   0   2   0   0   2   0   0   2   2   2   0   0   0   2   0   0   0   0   0   2   2   2   0   0   0   0   0   2   2   0   2   0   2   0   0   0   2   0   2   2   2   2   2   2   2   2   0   2   0   0   0   0   2   0   0   2   2   0   0   0   0   2   2   2   0   0   2   0   2   2   0   0   0   0   0   2   0   0   0   0   0   0   2   0   0   0   0   0   0   2   2   2   2   2   0   0   0   0   0   0   2   2   2   0   0   0   0   2   0   2   2   2   0   2   0   2   2   2   2   0   2   2   0   0   0   2   2   2   2   2   0   2   0   2   2   2   0   0   2   2   0   0   0   2   2   0   0   2   0   2   0   2   2   0   0   0   0   2   0   2   0   2   2   0   0   0   2   0   2   2   0   2   0   2   2
 
!****************************************** Phenotypic Data **********************************************************
!-100.0 is resevred for missing phenotype
SimulatedTrait1        14.3706   15.8399   13.6496   15.6301   15.2080   15.3599   14.3122   14.0658   14.8180   15.2464   15.8587   16.0636   15.1386   13.9666   15.1000   15.9856   16.7172   17.0823   16.5148   14.1046   16.0208   16.1806   15.9361   14.2450   14.4912   14.7550   15.8187   14.7074   16.1455   15.9266   14.8144   15.1445   14.3265   15.7984   15.5170   13.1659   15.8991   15.5060   16.2135   14.0055   13.5997   15.9707   13.7090   13.0663   12.4396   16.4233   14.1738   16.0317   14.8275   14.8774   14.8500   16.1912   15.2542   14.1269   15.5662   15.4111   14.4423   15.9188   14.1789   16.7138   15.1531   15.6290   15.6131   15.9041   15.0926   16.0594   16.6522   15.5028   16.2272   16.3838   14.3715   15.9292   13.4065   13.4781   16.0869   14.6012   14.1474   14.8398   13.8252   14.4581   16.8350   14.3394   15.7680   14.3947   15.4089   15.5276   13.4634   15.9284   15.5176   15.0434   16.0257   14.3866   15.0370   13.5968   15.3047   16.4139   15.0764   13.9821   14.3568   16.8177   15.3427   15.4816   13.5122   15.1189   14.2497   16.0556   14.1346   15.0814   16.3227   13.7645   16.0770   13.1814   14.0233   13.7482   15.2394   15.5710   16.1126   15.8099   15.7298   16.2507   14.4183   13.5009   15.6416   15.8002   13.6981   15.8364   14.9909   14.2576   13.8222   14.1882   13.2103   14.9645   16.0650   14.1577   15.7701   13.8437   13.8025   16.0439   15.8624   15.8980   16.0632   15.7999   15.8005   14.1656   16.2130   14.7015   13.9950   13.9726   15.3327   15.4362   15.6610   14.6108   15.2004   15.8129   15.3167   16.0512   15.0096   16.1703   14.5786   14.9568   13.7825   14.3375   15.8846   15.8286   15.8709   16.0329   16.5299   16.2635   13.8255   15.2265   14.1056   14.1176   16.3708   15.5576   14.9265   16.1198   15.7145   15.8542   15.0808   16.4004   15.7994   15.9130   15.0883   15.3819   14.2166   15.4120   13.8056   14.5451   15.3919   14.1718   14.8185   14.4013   16.4066   16.0984   14.7143   13.3492   15.1061   14.0922   15.8632   13.6719
SimulatedTrait2        10.5232    9.8003   10.7443    9.3746   10.6770    9.6466   10.6553   10.8361   10.4698   10.6422    9.7151    9.3745   10.4915   10.3185    9.1522    9.2417    9.5299    9.6691    8.9548   10.3825    9.0270    9.2609    9.4254    9.3222   10.0349    9.5687    9.4824    9.8938    9.3979    9.3581    9.3347    9.9096   10.7002    9.3757   10.5157   10.9610    9.6241    8.9524    9.7112   10.6560    9.9694    9.4655    9.9414   10.7334   10.3158    9.0637   10.2170    9.7855   10.2345   10.4391   10.9214    9.4044    9.7140   10.5015   10.1089    9.5001   10.6044   10.1364   10.4146    9.3162   10.3418    9.6466    9.5097    9.7309   10.5623    9.6641    9.2298    9.7040    9.3866    9.4433   10.2184    9.9470   10.8682   10.6968    9.4875   10.6716   10.7181    9.9198   10.4546   10.7633    9.4985   10.1965    9.4072   10.2575   10.5017    9.2756   10.0439    9.5060    9.0542    9.2578    9.3480    9.9894    9.7754   10.4589   10.3172    9.3810   10.9798   10.1544   10.5816    9.5035    9.7824    9.0894    9.9113   10.3473   10.4397    9.7564   10.2365   10.0675    9.4403   11.1054    9.4806   10.5110   10.5744   10.4021    9.4013    9.4897    9.4230    9.4235    9.6633    9.8509   10.8363   10.3674    9.7178    9.3195   10.5689    9.5085    9.7625   10.1946   10.5474   10.3994   10.2010    9.5582    9.6288   10.3421    9.3280   11.0459   10.8111    9.5597    9.5718    9.7563    9.5843    9.1957    9.2081   10.2769    9.7807    8.9069   10.7162   10.1725    9.4285    9.3881    9.7161   10.0105    9.5218    9.3136    9.4336    9.7180    9.8006    9.3621   10.2686    9.3252   10.2455   10.4414    9.2930    8.7848    9.1819    9.2090    9.5900    9.2799   10.4564    9.2602   10.3465   10.3487    9.1017   10.5479   10.6873    9.8624   10.2973    9.8243   10.3647   10.0625    9.9639    9.3266    9.5539    9.8548   10.1575    9.7439   10.3187    9.4658   10.2624   10.3765   10.9154   10.4245    9.5199    9.6105   10.6034   10.8355    9.5694   10.4052    8.9248   10.4751
 
