# Supplementary material for: Inclusive Composite Interval Mapping of QTL by Environment Interactions in Biparental Populations
Source: PLoS One. 2015 Jul 10;10(7):e0132414. doi: 10.1371/journal.pone.0132414 (PMC4498613; doi:10.1371/journal.pone.0132414)
Supplement: S6 File — (ZIP) [file pone.0132414.s006.zip › H=0.8/L1/run_00044.met]

!**********************Note: lines staring with "!" are remarks and will be ignored in the program********************
!*********************************General Information**********************************
!Assuming F1 = P1 x P2, populations available in QTL IciMapping are: 
!  1, P1BC1F1 = P1 x F1, the first backcrossing where P1 is used as the recurrent parent;
!  2, P2BC1F1 = P2 x F1, the first backcrossing where P2 is used as the recurrent parent;
!  3, F1DH, F1-derived doubled haploids; 
!  4, RIL or F1RIL, recombination inbred lines through the repeated selfing of F1;
!  5, P1BC1RIL, recombination inbred lines through the repeated selfing of P1BC1F1;
!  6, P2BC1RIL, recombination inbred lines through the repeated selfing of P2BC1F1;
!  7, F2, the selfing generation of F1;
!  8, F3, the selfing generation of F2;
!  9, P1BC2F1, the second backcrossing where P1 is used as the recurrent parent; 
! 10, P2BC2F1, the second backcrossing where P2 is used as the recurrent parent;
! 11, P1BC2RIL, recombination inred lines through the repeated selfing of P1BC2F1; 
! 12, P2BC2RIL, recombination inred lines through the repeated selfing of P2BC2F1; 
! 13, P1BC1F2, the selfing generation of P1BC1F1; 
! 14, P2BC1F2, the selfing generation of P2BC1F1; 
! 15, P1BC2F2, the selfing generation of P1BC2F1; 
! 16, P2BC2F2, the selfing generation of P2BC2F1; 
! 17, P1BC1DH, P1BC1F1-derived doubled haploids; 
! 18, P2BC1DH, P2BC1F1-derived doubled haploids; 
! 19, P1BC2DH, P1BC2F1-derived doubled haploids; 
! 20, P2BC2DH, P2BC2F1-derived doubled haploids; 
   3      !Mapping Population (see remarks above)
   2      !Mapping Function (1 for Kosambi; 2 for Haldane; 3 for Morgan)
   2      !Marker Space Type (1 for intervals; 2 for positions)
   1      !Marker Space Unit(1 for centiMorgans; 2 for Morgan)
   6      !Number of Chromosomes (or Linkage Groups)
 200      !Size of the mapping population
   2      !Number of environments
 
!***************************************** Chromosomes and Linkage Maps **********************************************
!Chromosome                 NumMarkers
-CH1                        16
-CH2                        16
-CH3                        16
-CH4                        16
-CH5                        16
-CH6                        16
!Linkage map (Marker name followed by position or the interval length)
 MK-1-1                1     0.000
 MK-1-2                1    10.000
 MK-1-3                1    20.000
 MK-1-4                1    30.000
 MK-1-5                1    40.000
 MK-1-6                1    50.000
 MK-1-7                1    60.000
 MK-1-8                1    70.000
 MK-1-9                1    80.000
 MK-1-10               1    90.000
 MK-1-11               1   100.000
 MK-1-12               1   110.000
 MK-1-13               1   120.000
 MK-1-14               1   130.000
 MK-1-15               1   140.000
 MK-1-16               1   150.000
 MK-2-1                2     0.000
 MK-2-2                2    10.000
 MK-2-3                2    20.000
 MK-2-4                2    30.000
 MK-2-5                2    40.000
 MK-2-6                2    50.000
 MK-2-7                2    60.000
 MK-2-8                2    70.000
 MK-2-9                2    80.000
 MK-2-10               2    90.000
 MK-2-11               2   100.000
 MK-2-12               2   110.000
 MK-2-13               2   120.000
 MK-2-14               2   130.000
 MK-2-15               2   140.000
 MK-2-16               2   150.000
 MK-3-1                3     0.000
 MK-3-2                3    10.000
 MK-3-3                3    20.000
 MK-3-4                3    30.000
 MK-3-5                3    40.000
 MK-3-6                3    50.000
 MK-3-7                3    60.000
 MK-3-8                3    70.000
 MK-3-9                3    80.000
 MK-3-10               3    90.000
 MK-3-11               3   100.000
 MK-3-12               3   110.000
 MK-3-13               3   120.000
 MK-3-14               3   130.000
 MK-3-15               3   140.000
 MK-3-16               3   150.000
 MK-4-1                4     0.000
 MK-4-2                4    10.000
 MK-4-3                4    20.000
 MK-4-4                4    30.000
 MK-4-5                4    40.000
 MK-4-6                4    50.000
 MK-4-7                4    60.000
 MK-4-8                4    70.000
 MK-4-9                4    80.000
 MK-4-10               4    90.000
 MK-4-11               4   100.000
 MK-4-12               4   110.000
 MK-4-13               4   120.000
 MK-4-14               4   130.000
 MK-4-15               4   140.000
 MK-4-16               4   150.000
 MK-5-1                5     0.000
 MK-5-2                5    10.000
 MK-5-3                5    20.000
 MK-5-4                5    30.000
 MK-5-5                5    40.000
 MK-5-6                5    50.000
 MK-5-7                5    60.000
 MK-5-8                5    70.000
 MK-5-9                5    80.000
 MK-5-10               5    90.000
 MK-5-11               5   100.000
 MK-5-12               5   110.000
 MK-5-13               5   120.000
 MK-5-14               5   130.000
 MK-5-15               5   140.000
 MK-5-16               5   150.000
 MK-6-1                6     0.000
 MK-6-2                6    10.000
 MK-6-3                6    20.000
 MK-6-4                6    30.000
 MK-6-5                6    40.000
 MK-6-6                6    50.000
 MK-6-7                6    60.000
 MK-6-8                6    70.000
 MK-6-9                6    80.000
 MK-6-10               6    90.000
 MK-6-11               6   100.000
 MK-6-12               6   110.000
 MK-6-13               6   120.000
 MK-6-14               6   130.000
 MK-6-15               6   140.000
 MK-6-16               6   150.000
!*********************************** Marker Types ********************************************************************
!Co-dominant marker: When heterozygote F1 is present, P1 is coded as 2, F1 is coded as 1, and P2 is coded as 0; Otherwise, P1 is coded as 2, and P2 is coded as 0. 
!Dominant marker: When heterozygote F1 is present, P1 and F1 are coded as 12, and P2 is coded as 0; Otherwise, P1 is coded as 2, and P2 is coded as 0.  
!Recessive markers: When heterozygote F1 is present, P1 is coded as 2, and F1 and P2 are coded as 10; Otherwise, P1 is coded as 2, and P2 is coded as 0. 
!Missing marker is coded as -1. 
 MK-1-1                 2   0   0   2   2   2   0   0   0   2   2   2   0   2   0   2   2   2   2   2   2   0   2   2   2   2   0   2   0   2   2   0   0   0   0   2   2   0   0   0   2   2   2   0   0   0   2   0   0   2   2   0   0   0   0   2   2   2   0   2   2   0   0   0   2   0   0   2   0   2   0   2   0   0   0   0   0   0   2   2   2   0   2   0   0   0   0   0   0   2   0   0   2   2   2   2   0   0   0   2   0   0   2   0   2   2   2   0   0   2   0   2   2   0   0   0   0   0   2   0   0   2   0   0   2   0   2   0   0   0   2   0   2   2   0   2   2   2   2   2   2   0   2   0   0   2   0   0   2   0   2   2   2   2   2   0   0   0   2   2   0   2   0   2   0   0   2   0   2   0   2   2   0   2   2   0   2   0   2   0   2   0   2   0   2   0   2   2   2   0   2   0   2   0   2   0   2   0   2   2
 MK-1-2                 2   0   0   2   2   2   0   0   0   2   2   2   0   2   0   2   2   2   2   2   2   0   2   2   2   2   0   2   0   2   2   0   0   0   0   2   2   0   0   0   2   2   2   0   0   0   0   0   0   0   2   0   0   0   0   2   2   2   0   2   2   0   0   0   2   0   0   2   0   2   2   2   0   0   2   0   0   0   2   2   2   0   2   0   0   0   0   2   0   2   0   0   2   2   2   2   0   0   0   2   0   0   2   0   2   2   2   0   0   2   0   2   2   0   0   0   0   0   2   0   0   2   0   0   2   0   0   2   0   0   2   0   2   2   0   2   2   2   2   2   2   0   2   0   0   2   0   0   2   0   2   2   2   2   2   0   0   0   2   2   0   2   0   0   0   0   2   0   2   0   2   2   0   2   2   0   2   0   2   0   2   0   2   0   2   0   2   2   2   2   2   0   2   0   2   2   2   2   2   2
 MK-1-3                 2   0   0   2   2   2   2   0   0   2   2   2   0   2   0   2   2   2   2   2   2   0   2   2   2   2   0   2   0   2   2   2   0   0   0   2   0   0   0   0   2   2   2   0   0   0   0   0   2   0   2   0   0   0   0   2   2   2   2   2   2   0   0   2   2   0   0   2   0   2   2   0   0   0   2   0   0   0   2   2   2   0   2   0   0   2   0   2   0   2   0   0   2   2   2   2   0   0   0   2   0   0   2   0   2   2   2   0   0   2   0   2   2   0   2   0   0   0   2   0   0   2   0   0   2   0   0   2   0   0   2   0   2   2   0   2   2   2   0   2   2   0   2   0   0   2   2   0   2   0   0   2   2   2   2   0   0   0   2   2   2   2   0   2   0   0   2   0   2   0   2   2   0   0   2   0   2   0   2   0   2   0   2   0   2   0   2   2   2   2   2   0   2   0   2   0   2   0   2   2
 MK-1-4                 2   0   0   2   2   2   2   2   0   2   2   2   0   2   0   2   2   2   2   2   2   0   0   0   2   0   0   2   0   2   2   0   0   0   0   2   0   0   0   0   2   2   0   0   0   0   0   0   2   0   2   0   0   0   0   2   2   2   2   2   2   0   0   0   2   0   0   2   2   0   2   0   0   0   2   0   0   0   0   2   2   0   2   0   0   2   0   0   0   2   0   0   2   2   2   2   0   0   0   2   0   0   2   0   2   2   2   0   0   2   0   2   2   0   2   0   0   0   2   0   0   2   0   0   2   0   0   2   0   0   2   0   2   2   2   2   2   2   0   2   2   0   2   0   0   2   2   0   2   0   0   2   2   2   2   0   0   0   2   2   2   2   0   2   0   0   2   0   2   0   2   2   0   0   2   0   2   0   2   0   2   2   2   0   2   0   2   2   2   2   2   0   2   0   2   0   2   0   2   2
 MK-1-5                 2   0   0   2   2   2   2   2   0   2   2   2   0   2   0   2   2   2   0   2   2   0   0   0   2   0   0   2   0   2   2   0   0   0   0   2   0   0   2   0   2   2   0   0   0   0   0   0   2   0   2   0   0   0   0   2   0   2   2   2   2   0   0   0   2   0   0   2   2   0   2   0   0   0   2   0   0   0   0   2   2   0   2   0   0   2   0   2   0   2   2   0   2   2   2   0   0   0   0   2   0   0   2   0   2   2   2   0   0   2   0   2   2   0   2   0   0   0   2   0   0   2   0   0   2   0   0   2   0   0   2   0   2   2   2   0   2   0   0   2   2   0   2   0   2   2   2   0   2   0   0   2   2   2   2   2   0   0   2   2   2   2   0   2   0   0   2   0   2   0   2   0   2   0   2   2   0   0   0   0   2   2   2   0   2   2   2   2   2   2   2   0   0   0   2   0   2   0   2   2
 MK-1-6                 2   0   0   2   2   2   2   2   0   2   2   2   0   2   0   2   2   2   0   2   2   0   0   0   2   0   0   0   0   0   2   0   0   2   0   2   0   0   2   0   2   2   0   0   0   0   0   0   2   0   0   0   0   0   0   2   0   2   2   0   2   2   0   0   2   0   0   2   0   0   2   0   0   0   2   0   0   0   0   2   2   0   2   0   0   2   0   2   0   0   2   0   2   2   2   0   0   0   0   2   0   0   0   0   2   2   2   0   0   2   0   2   2   0   2   0   0   0   2   0   0   2   0   0   2   0   0   2   0   0   2   0   2   2   2   0   2   0   0   2   2   0   2   0   2   2   2   0   2   0   0   2   2   2   2   2   0   0   2   0   2   2   0   2   0   0   2   0   2   0   2   0   2   0   2   2   0   2   0   0   2   2   2   0   2   2   2   2   2   2   2   0   0   0   2   2   2   0   2   2
 MK-1-7                 2   0   0   0   2   2   2   2   0   2   0   0   0   2   0   2   2   2   0   0   2   0   0   2   2   0   0   0   2   0   2   0   0   2   0   2   2   2   2   0   2   2   0   0   0   0   0   0   2   0   0   0   2   0   0   2   0   2   2   0   2   2   0   0   2   2   0   0   2   0   2   0   0   0   2   0   0   0   0   2   2   0   2   0   2   2   0   2   0   0   2   0   2   2   2   0   0   0   0   2   0   0   0   0   0   2   2   0   0   2   0   2   0   0   2   0   0   0   2   0   0   2   0   0   2   0   0   2   0   2   2   0   2   2   2   0   2   0   0   2   2   0   2   0   2   2   2   2   2   0   0   0   2   2   2   2   0   0   2   0   2   2   0   2   0   0   2   0   2   0   2   2   2   0   2   2   0   2   2   0   2   2   0   0   2   0   2   2   2   2   2   0   0   0   2   2   2   0   2   2
 MK-1-8                 2   0   2   0   2   2   2   2   0   2   0   0   0   2   0   0   2   2   0   0   2   0   0   2   2   0   0   2   2   0   2   0   0   2   0   2   2   2   2   0   2   2   0   0   0   0   0   0   2   2   0   0   2   0   0   2   0   2   2   0   2   2   0   0   2   2   0   0   2   0   2   0   0   2   2   2   0   0   0   2   2   0   2   0   2   2   0   2   2   0   2   0   2   2   2   0   0   0   0   2   0   0   0   0   0   2   2   0   0   2   0   0   0   0   2   0   0   0   2   0   0   2   0   0   2   0   0   2   0   2   2   0   2   2   2   0   2   0   0   2   2   0   2   0   0   2   2   2   2   0   0   0   2   2   0   2   0   2   0   0   2   2   0   0   0   0   2   0   2   2   2   2   0   0   2   2   2   2   2   0   2   2   0   0   2   0   2   2   2   2   2   0   0   0   2   2   2   0   0   2
 MK-1-9                 2   0   2   0   2   2   2   2   0   2   0   0   0   2   0   0   2   2   0   0   2   0   0   2   2   0   0   2   2   0   2   0   0   2   0   2   2   2   2   0   2   2   0   0   0   0   0   0   2   2   0   0   2   0   0   2   0   2   2   0   2   2   0   0   2   2   0   0   2   0   2   0   2   2   2   2   0   0   0   2   2   0   2   0   0   2   0   0   2   0   2   0   2   2   2   0   0   0   2   2   0   0   2   0   0   0   2   0   2   2   0   0   0   0   2   0   0   2   2   0   0   2   2   0   2   0   0   2   0   2   2   0   2   0   2   0   2   0   2   2   2   0   2   0   0   2   2   2   2   0   0   0   2   2   2   2   0   2   0   0   2   2   0   0   0   0   2   2   2   2   2   2   0   0   2   2   2   2   2   0   2   2   0   0   0   0   2   2   2   2   2   0   0   0   2   0   2   0   0   2
 MK-1-10                2   0   0   0   2   2   2   2   0   2   0   0   0   2   0   0   2   2   0   2   2   0   0   2   2   0   0   0   2   0   2   0   0   2   2   2   2   2   2   0   0   2   0   2   0   0   0   0   2   2   2   0   2   0   0   2   2   2   2   0   2   2   0   2   2   2   0   0   2   0   2   0   2   2   2   2   2   0   0   2   2   2   2   0   0   2   0   0   2   0   2   0   2   2   2   0   0   0   2   2   0   0   0   0   0   0   2   2   2   2   0   0   0   0   0   0   0   0   2   0   0   2   2   0   2   0   2   2   0   2   2   0   2   0   2   0   2   0   2   2   0   0   2   0   0   2   0   2   0   0   2   0   2   2   2   2   0   2   0   0   2   2   0   0   0   0   2   2   0   2   0   2   0   0   2   2   2   2   2   0   2   2   0   0   0   0   2   0   2   2   2   0   0   0   2   0   2   0   0   2
 MK-1-11                2   0   0   0   2   0   2   2   0   0   0   0   0   2   0   0   2   0   0   2   0   0   0   2   2   0   0   0   2   0   2   0   0   0   2   2   2   0   2   0   0   2   2   2   0   0   0   0   2   2   0   0   2   0   0   2   2   2   2   0   2   2   0   2   2   0   0   0   2   0   2   0   2   0   2   2   2   0   0   2   2   2   2   0   0   2   0   0   2   0   2   0   2   2   2   0   0   0   2   2   0   0   0   0   0   0   2   2   0   2   0   0   0   0   0   2   0   0   2   0   0   2   2   0   2   0   2   2   0   2   2   0   2   0   0   0   2   0   2   2   0   0   2   0   0   2   0   2   2   0   2   0   2   2   2   2   0   2   0   0   2   2   0   0   0   0   2   2   0   2   0   2   0   0   2   2   2   0   2   0   2   2   0   0   0   0   2   0   2   2   2   0   0   0   2   0   2   0   0   2
 MK-1-12                2   0   0   0   2   0   2   2   0   0   0   2   0   2   0   0   2   0   0   2   0   0   0   2   2   0   2   0   2   0   2   0   0   0   2   2   2   0   2   0   0   2   2   2   0   0   0   0   2   2   0   0   2   0   0   2   2   2   0   0   2   0   0   2   2   0   0   0   2   0   2   0   2   0   2   2   0   0   0   2   2   2   2   0   0   2   0   0   2   0   0   0   2   2   2   0   0   0   2   2   0   0   0   2   0   0   2   2   0   2   0   0   2   2   0   2   0   0   2   0   2   2   2   0   2   0   2   2   0   2   2   0   0   0   0   0   2   0   2   2   0   0   2   0   0   2   0   2   2   0   2   0   2   2   2   0   0   2   0   0   2   2   0   0   0   2   2   2   0   0   0   2   0   0   2   2   2   0   2   0   0   2   0   0   2   0   2   0   2   0   2   0   2   0   2   0   2   0   2   2
 MK-1-13                2   0   0   2   2   0   2   2   0   0   0   2   0   2   0   0   2   0   0   2   0   0   0   2   2   0   2   0   2   0   0   0   0   0   2   2   2   0   2   0   0   2   2   2   0   0   0   0   2   2   2   0   2   0   0   2   2   2   0   0   2   0   2   0   2   0   0   0   2   0   2   0   2   0   2   2   0   0   0   0   2   0   2   0   0   2   0   0   2   2   0   0   2   2   2   0   0   0   2   2   0   0   0   2   0   0   0   2   2   2   0   0   2   2   0   2   0   0   2   0   2   2   2   0   2   0   2   0   0   2   2   0   0   0   0   0   2   0   2   2   0   0   2   0   0   2   0   2   2   0   2   0   2   2   2   0   0   2   0   0   2   2   0   2   0   2   2   2   0   0   0   2   0   0   2   2   2   2   2   0   0   2   0   0   2   2   2   2   2   0   2   0   2   2   2   0   2   0   2   2
 MK-1-14                2   0   0   2   2   0   2   2   0   0   0   2   0   2   0   0   2   2   2   2   0   0   0   2   2   0   2   0   2   0   0   0   0   0   2   2   2   0   2   0   0   2   2   2   0   0   0   0   2   2   2   0   2   0   0   2   2   2   0   0   2   0   2   0   2   0   0   0   2   0   2   2   2   0   2   2   0   0   0   0   2   0   2   0   0   2   0   0   2   2   0   0   2   2   2   0   0   0   2   0   0   0   0   2   0   2   0   2   2   2   0   0   2   2   0   2   0   0   2   0   2   2   2   0   2   2   0   0   0   2   2   2   0   0   0   0   2   0   2   2   0   0   2   0   0   2   0   2   2   0   2   0   2   2   2   0   0   2   0   2   2   2   0   2   0   2   2   2   0   0   0   2   0   0   2   2   2   2   2   0   0   2   0   0   2   2   2   2   0   0   2   0   2   2   2   0   2   0   2   2
 MK-1-15                2   2   0   2   2   0   2   2   0   0   0   0   0   2   0   0   2   2   2   2   0   0   0   2   2   0   2   0   2   0   0   0   0   0   2   2   2   0   2   0   0   2   2   2   0   0   0   2   2   2   2   0   0   0   0   2   2   2   0   2   2   0   2   0   2   0   0   0   2   0   2   2   0   0   2   2   0   0   0   0   2   0   2   2   0   2   0   0   2   2   0   0   2   2   2   0   0   2   2   0   0   0   0   2   0   0   0   2   2   0   0   0   2   2   0   2   0   0   2   0   0   2   2   0   2   0   0   0   0   2   2   2   0   0   0   0   2   0   2   2   0   0   2   0   0   2   0   2   2   0   2   0   2   2   2   0   0   2   0   2   2   2   2   2   0   2   2   2   0   0   0   2   0   0   2   2   2   2   2   0   0   2   0   0   2   2   2   2   0   0   2   0   2   2   2   0   0   0   2   2
 MK-1-16                2   2   2   2   2   0   0   2   0   0   0   0   2   2   0   2   2   2   2   2   0   0   0   2   2   0   2   0   2   0   0   0   2   0   2   2   2   0   2   0   0   0   2   2   0   0   0   0   2   2   2   0   0   0   0   2   2   0   0   0   2   0   2   0   2   0   0   0   2   0   2   2   2   0   2   0   0   2   0   0   2   0   2   2   0   0   0   0   0   2   0   0   2   2   2   0   0   2   2   0   0   0   0   2   0   2   2   2   2   0   0   0   2   2   0   2   0   0   2   2   0   2   0   0   2   0   0   0   2   0   2   2   0   0   0   0   2   0   2   2   0   0   2   0   0   0   0   2   2   2   0   0   2   2   2   0   0   2   0   2   2   0   2   2   0   2   2   2   2   0   0   2   0   0   2   2   2   2   2   0   0   2   0   0   2   2   2   2   0   0   2   0   2   2   2   0   0   0   2   2
 MK-2-1                 2   0   2   0   2   2   2   2   0   0   0   0   2   0   2   0   2   0   2   0   0   2   2   0   2   2   2   2   2   2   2   0   0   2   2   2   2   2   2   0   2   0   2   2   0   0   2   0   0   0   2   0   2   2   0   2   2   0   2   2   0   2   2   2   2   2   2   2   2   2   2   2   2   0   2   0   0   2   2   0   2   2   2   0   2   2   0   2   0   2   0   0   2   2   0   2   0   2   0   0   2   2   2   0   2   0   0   2   2   0   2   0   2   2   2   0   0   0   0   2   2   0   0   0   2   2   2   2   2   0   0   0   2   2   2   2   2   0   2   2   2   0   2   0   0   0   2   0   2   0   2   2   0   2   2   0   0   2   0   0   2   0   0   2   2   2   2   2   0   2   2   0   2   2   0   0   0   2   0   0   0   2   2   2   0   2   2   2   0   0   2   2   2   0   0   2   0   2   2   0
 MK-2-2                 2   0   0   2   2   2   2   2   0   0   0   0   2   0   2   0   2   0   2   2   0   2   0   0   2   2   2   2   2   2   2   2   0   2   0   0   2   2   2   0   2   0   2   2   0   0   2   0   0   0   2   0   2   2   0   2   2   0   2   2   2   2   2   2   2   2   2   2   2   2   2   2   2   0   2   0   0   2   2   0   2   2   2   0   2   2   0   2   0   2   2   2   2   2   0   2   0   0   0   0   2   2   2   0   2   0   0   2   2   0   2   0   2   2   2   0   0   2   0   2   2   0   0   0   2   2   2   2   2   0   0   2   2   2   2   2   2   0   2   2   0   0   2   0   0   0   2   0   2   0   2   2   0   2   2   0   0   2   0   0   2   2   0   2   2   2   2   2   0   2   2   0   0   2   0   0   0   2   0   0   0   2   2   2   0   2   2   2   0   2   2   0   2   0   0   2   0   2   2   0
 MK-2-3                 2   0   0   2   2   2   2   2   0   0   0   0   2   0   2   0   0   0   2   2   2   2   0   0   2   2   2   2   2   0   2   2   0   2   0   0   2   2   2   0   0   0   2   2   0   0   2   0   0   0   2   0   0   2   0   2   2   0   2   2   2   2   0   0   2   2   2   2   2   2   2   0   2   0   0   0   0   2   2   0   2   2   2   0   2   2   0   2   0   2   2   2   2   2   0   0   0   0   0   0   2   2   2   0   2   0   0   2   2   0   2   0   2   2   2   0   0   2   0   2   2   2   2   0   2   0   2   2   2   0   0   2   2   2   2   2   0   0   2   2   2   0   2   2   0   0   2   0   0   0   2   2   0   2   0   0   0   2   0   0   0   2   0   2   2   2   2   2   0   2   2   0   0   2   0   0   0   2   0   0   0   2   2   2   0   2   2   2   2   2   2   0   2   0   0   2   0   2   2   0
 MK-2-4                 2   0   0   2   0   2   2   2   0   0   0   0   2   0   2   0   0   0   2   0   2   2   0   0   2   2   2   2   2   0   2   2   2   2   0   0   2   2   2   0   0   0   2   2   0   0   2   2   0   2   2   0   0   2   0   2   2   0   2   2   0   2   0   0   0   2   2   0   2   2   2   0   2   0   0   0   0   2   2   0   2   2   2   2   2   0   0   2   0   2   2   2   2   2   0   0   0   0   0   0   2   2   2   0   0   0   0   2   2   0   2   0   2   2   2   0   0   2   0   0   2   2   2   0   2   0   2   0   0   2   0   2   0   2   2   2   0   0   2   2   2   0   2   2   0   0   2   0   2   0   2   2   0   2   0   0   0   2   0   0   0   2   0   2   2   2   2   2   0   2   2   2   2   2   0   0   0   2   0   0   2   0   2   0   0   2   2   2   2   2   2   0   2   0   0   2   0   2   2   0
 MK-2-5                 2   0   0   2   0   2   2   2   0   0   0   0   2   0   2   0   0   0   0   0   2   2   0   0   2   2   2   2   2   0   2   2   2   2   0   0   2   2   2   0   0   0   2   2   2   0   2   2   0   2   2   0   0   2   0   2   2   0   2   2   0   2   0   0   0   2   2   0   2   2   2   0   2   0   0   0   0   2   2   0   2   2   2   2   2   0   0   2   0   2   2   2   2   2   0   0   0   0   2   0   2   2   2   0   0   0   2   2   2   0   2   0   2   2   2   0   0   2   0   0   2   2   2   0   2   0   2   0   0   2   2   0   0   2   0   2   0   0   2   0   2   0   2   2   0   0   2   0   2   0   2   2   0   2   0   0   0   2   0   0   2   2   0   2   2   2   2   2   0   2   2   2   2   2   0   0   0   2   0   0   2   0   2   0   0   2   2   2   2   2   2   0   0   0   0   2   0   2   2   0
 MK-2-6                 2   0   0   2   0   0   2   2   0   0   0   0   2   0   2   0   0   2   0   0   2   2   0   0   0   2   2   2   2   2   2   2   2   2   0   0   2   2   2   2   0   0   2   2   2   0   2   2   0   2   2   0   0   2   0   2   2   0   2   2   0   2   0   0   2   2   2   0   2   2   0   0   2   0   0   0   0   2   2   0   2   2   2   2   2   0   0   2   2   2   2   2   2   2   0   0   0   0   2   0   2   2   2   0   0   0   2   2   2   0   2   0   2   2   2   2   2   2   0   0   2   0   2   0   2   0   2   0   0   2   2   0   0   2   0   2   0   0   2   0   2   0   2   2   0   2   2   0   2   0   2   2   0   2   0   0   0   2   0   0   2   2   0   2   2   2   0   2   0   2   0   2   2   0   0   0   0   2   0   0   0   0   0   0   0   2   2   2   2   2   2   0   0   0   0   2   0   2   2   0
 MK-2-7                 2   0   0   2   0   2   2   2   0   0   0   0   2   0   2   0   0   2   0   2   2   0   0   0   0   2   2   2   2   2   0   2   2   2   0   0   2   2   2   2   0   0   2   2   2   0   2   2   0   2   2   0   0   0   2   2   2   2   2   2   0   2   0   0   2   2   2   0   2   2   0   0   2   2   0   0   0   0   2   0   2   2   2   2   2   0   0   2   2   2   2   2   2   2   0   2   0   0   2   0   2   2   2   0   0   0   2   2   2   0   2   0   2   2   0   2   2   0   0   0   2   0   2   0   0   0   2   0   0   2   2   0   0   0   0   2   0   0   2   0   2   0   2   2   0   2   2   0   2   2   2   2   0   2   0   0   0   2   0   0   2   2   2   2   2   2   0   2   0   2   0   2   2   0   0   0   0   2   0   0   2   2   0   0   0   2   2   2   2   2   2   0   0   0   2   2   0   2   2   0
 MK-2-8                 2   0   0   2   0   2   2   2   0   2   0   0   0   2   2   0   0   2   0   2   2   0   0   0   0   2   2   2   2   2   0   0   2   2   0   0   2   2   2   2   0   0   2   2   0   0   2   2   0   2   2   2   0   2   2   2   2   2   2   2   0   2   0   0   2   2   2   0   2   2   2   0   2   2   0   0   0   0   2   0   2   2   2   2   2   0   0   2   2   2   2   2   2   0   0   2   0   2   2   0   2   2   2   0   0   0   2   2   2   0   2   0   2   2   0   2   2   2   0   0   2   0   2   0   0   0   2   0   0   2   2   0   0   0   0   0   0   0   2   2   2   0   2   2   0   2   2   0   2   2   2   2   0   0   0   0   0   2   0   0   2   2   2   2   2   2   0   2   0   2   0   2   2   0   0   0   0   2   0   0   0   2   0   0   2   2   2   2   2   2   2   0   0   0   2   2   0   2   2   0
 MK-2-9                 2   0   0   2   0   2   2   2   0   2   0   0   2   2   2   0   0   2   0   2   2   0   0   0   0   2   2   2   2   2   2   0   2   2   2   0   2   2   2   2   0   0   2   2   0   0   2   2   0   2   2   2   0   2   2   2   2   2   2   2   0   2   0   0   2   0   2   0   2   2   2   0   2   2   0   0   0   0   2   0   2   0   2   2   2   0   0   2   2   2   2   2   2   0   0   2   0   2   2   0   2   2   2   0   0   0   0   2   2   2   0   0   2   2   0   2   2   2   0   2   2   0   2   0   0   0   2   0   0   2   2   0   0   0   0   0   0   0   2   2   2   2   2   2   0   2   2   0   2   2   2   2   0   0   0   0   2   2   0   0   2   2   2   2   2   2   2   2   0   0   0   2   2   0   0   0   0   2   0   0   0   2   0   0   2   2   2   2   2   2   2   0   0   0   2   2   0   2   2   0
 MK-2-10                2   2   0   2   0   2   2   2   0   0   0   0   2   2   2   0   0   2   0   2   2   0   0   0   0   2   2   2   2   2   2   0   2   2   2   0   2   2   2   2   0   0   2   2   0   2   2   2   0   2   2   2   0   2   2   2   2   2   2   2   2   2   0   0   2   2   2   0   0   2   2   0   2   0   0   0   0   0   0   0   2   0   2   2   2   0   0   2   2   2   2   2   2   0   0   2   0   0   2   0   2   2   2   0   0   0   0   2   2   0   2   0   2   2   0   2   2   2   0   2   2   2   2   0   0   0   2   0   0   2   2   0   0   0   0   0   0   2   2   2   2   2   2   2   0   2   2   0   2   2   2   2   2   0   0   0   2   2   0   0   2   2   2   2   2   2   2   2   0   0   2   2   2   0   0   0   0   2   0   0   0   2   0   0   0   2   2   2   2   2   2   2   0   0   2   2   0   2   2   0
 MK-2-11                2   2   0   2   0   2   2   2   2   0   0   0   2   2   2   0   0   2   0   2   2   0   0   0   0   2   2   2   2   2   2   2   2   2   2   0   2   2   2   2   0   0   2   2   0   2   2   2   0   2   2   2   0   2   2   2   2   2   2   2   2   2   0   0   2   2   2   0   0   2   2   2   2   0   0   0   0   0   0   0   2   0   2   0   2   0   2   2   2   2   2   2   2   0   0   2   0   0   2   0   2   2   2   0   0   0   0   2   2   0   2   2   2   2   0   2   2   2   0   0   2   0   2   0   0   0   2   0   0   2   2   0   0   0   0   0   0   2   2   2   2   2   0   2   2   2   2   0   2   2   2   2   2   0   0   0   2   2   0   0   2   2   2   0   2   2   2   2   0   0   2   2   2   0   0   0   2   2   0   0   0   2   2   0   0   2   2   2   2   2   2   0   0   0   2   2   0   2   2   0
 MK-2-12                2   2   0   2   0   2   2   2   2   0   0   0   2   2   2   2   0   0   2   2   2   0   0   0   0   2   2   2   2   2   2   2   2   2   2   0   2   2   2   2   0   0   2   2   0   2   2   2   2   2   2   2   0   2   2   2   2   2   2   2   2   2   0   0   2   2   2   0   0   2   2   2   2   2   2   0   2   0   0   0   0   0   2   0   2   0   2   2   2   2   2   2   2   0   0   2   0   0   2   0   2   2   2   0   0   0   0   2   0   2   2   2   2   2   0   2   2   2   0   0   0   0   0   0   0   0   2   0   0   2   2   0   0   0   0   0   0   2   2   2   2   2   0   2   2   2   2   0   2   2   2   2   2   0   0   0   2   2   0   0   2   2   2   0   0   2   2   2   0   0   2   2   2   0   0   0   2   2   2   0   0   2   2   0   0   2   2   2   2   2   2   0   0   0   2   2   0   2   2   2
 MK-2-13                2   2   0   2   0   2   2   2   2   0   0   0   0   2   2   2   2   0   2   2   2   0   0   0   0   2   2   0   2   2   2   2   2   2   2   0   2   0   2   2   0   2   0   2   2   2   0   2   2   0   2   2   0   2   2   2   0   0   2   2   2   2   0   0   2   2   2   0   0   2   2   2   2   2   2   0   2   0   0   0   0   0   2   0   2   2   2   0   2   2   2   2   2   0   0   2   0   0   2   0   2   0   2   0   0   0   0   2   0   2   2   2   2   0   0   2   2   2   0   0   0   0   0   0   0   0   2   0   0   2   2   0   2   0   0   0   0   2   2   2   2   2   0   2   2   2   2   0   2   2   2   2   2   0   0   0   2   2   2   0   2   0   2   0   0   2   2   2   0   0   2   2   2   2   0   0   0   2   2   0   0   0   0   2   0   2   2   2   2   2   0   0   0   0   2   2   0   2   2   2
 MK-2-14                2   2   0   2   0   2   2   2   2   0   0   0   2   2   2   2   2   0   2   2   2   0   0   0   2   2   2   0   2   2   2   2   2   0   0   0   0   0   0   2   0   2   0   2   2   2   0   2   2   0   2   2   0   2   2   2   2   0   2   2   2   2   0   0   2   2   2   0   0   2   2   2   2   2   2   0   2   0   0   0   0   0   0   0   2   2   2   0   2   2   2   2   2   0   0   2   0   0   2   0   2   0   2   0   0   0   0   2   0   2   2   2   2   0   0   2   2   0   0   0   0   0   0   0   0   0   2   0   0   2   2   0   2   0   0   0   0   2   2   2   2   2   0   2   2   0   2   0   2   2   2   0   2   0   0   0   2   2   2   0   2   0   2   0   0   2   2   2   0   0   2   2   2   2   2   0   0   0   2   0   0   0   0   0   2   2   2   2   2   2   0   0   0   0   2   2   0   2   2   2
 MK-2-15                2   2   0   2   2   2   2   2   2   0   0   0   2   2   2   2   2   2   2   2   2   0   0   0   2   2   0   0   2   0   2   2   2   0   0   0   0   0   0   2   0   2   2   2   2   2   0   2   2   0   2   2   0   2   2   2   2   0   2   2   2   2   0   0   2   2   2   0   0   2   0   2   2   2   2   0   2   0   0   0   0   0   0   0   2   2   2   0   2   2   2   2   2   0   2   2   0   0   2   0   2   0   2   0   0   0   0   2   0   2   2   2   2   0   0   2   2   0   0   0   0   2   0   0   0   0   2   0   0   0   2   0   2   0   2   0   0   2   2   2   2   2   0   2   2   0   0   0   2   0   2   0   2   0   0   0   2   2   2   0   2   0   2   0   0   2   0   2   0   0   2   2   0   2   2   0   0   0   2   0   0   0   0   0   0   2   2   2   2   2   0   0   2   0   2   2   0   2   2   0
 MK-2-16                0   2   0   2   2   2   2   0   2   0   0   0   2   0   2   2   2   2   2   2   2   0   0   0   2   2   0   0   2   0   2   2   2   0   2   0   0   0   2   2   0   2   2   2   0   2   0   0   2   0   2   2   0   0   2   0   2   2   2   2   2   2   0   0   2   2   2   0   0   0   0   2   2   2   0   0   2   0   0   0   2   0   0   0   2   2   2   0   2   2   2   2   2   0   2   2   0   0   2   2   2   0   2   2   0   2   0   2   0   2   2   0   2   2   0   2   2   0   0   0   0   2   0   0   0   0   2   2   0   0   2   0   2   0   2   0   0   2   0   2   2   2   0   2   2   0   0   0   2   0   2   0   2   0   0   0   2   2   2   0   2   0   0   0   0   2   0   2   0   0   2   2   0   2   2   0   0   0   2   0   0   0   0   0   0   0   2   2   2   2   0   2   0   0   2   2   0   2   2   0
 MK-3-1                 2   0   2   0   0   2   0   2   0   0   0   0   2   2   0   2   0   0   2   0   0   2   0   2   0   0   2   2   2   2   0   2   2   2   2   0   2   0   2   2   2   0   0   0   0   0   0   0   0   2   2   2   0   2   0   2   0   2   0   2   0   2   2   0   2   2   0   0   0   2   2   2   0   0   2   0   0   2   2   0   2   2   0   2   0   2   2   2   0   0   0   2   0   0   0   0   2   0   2   2   2   2   0   2   0   2   0   2   2   0   0   2   0   2   0   2   2   2   0   2   0   2   0   2   2   0   2   2   0   0   2   0   0   2   0   2   2   0   2   2   2   0   2   2   0   0   0   0   2   0   0   2   0   0   0   2   0   2   0   0   0   0   0   2   2   0   0   0   0   2   2   2   0   2   0   0   2   2   0   2   0   0   2   2   2   2   2   2   0   0   2   2   2   2   2   2   0   0   0   2
 MK-3-2                 2   0   2   2   0   0   0   2   0   0   0   0   2   2   0   2   0   0   2   0   0   2   0   2   0   0   2   2   2   2   0   2   0   2   2   0   2   0   2   2   2   2   0   0   0   0   0   0   0   0   2   2   0   2   0   2   0   2   0   2   0   2   2   0   2   2   0   0   0   2   2   2   0   0   0   0   0   2   2   0   2   2   0   2   0   2   0   2   2   0   0   0   0   0   0   0   2   0   2   2   2   2   0   0   0   2   0   2   2   0   0   2   0   2   0   2   2   2   0   2   0   2   2   2   2   0   2   2   2   0   2   0   0   2   0   0   2   0   2   2   2   0   2   2   0   0   0   2   2   0   0   2   0   0   0   2   0   2   0   0   2   0   0   2   2   0   0   2   0   2   2   2   0   0   0   0   2   2   0   2   0   0   2   2   2   2   2   2   2   0   2   0   2   0   2   2   0   0   0   2
 MK-3-3                 2   0   2   2   0   0   0   2   0   0   0   0   2   0   0   2   0   0   2   0   0   2   0   2   0   0   2   2   2   2   2   2   0   2   2   0   2   0   2   2   2   2   0   0   0   0   0   0   2   0   2   2   0   2   0   2   0   2   0   2   0   2   0   0   2   2   0   0   0   2   2   2   0   0   0   0   0   2   0   0   0   2   0   2   0   2   0   2   2   0   0   0   0   0   0   0   2   0   0   0   2   2   0   0   0   2   0   0   2   0   0   2   0   2   0   0   2   2   0   2   0   2   2   2   2   0   2   2   2   0   2   0   2   0   0   0   2   0   2   2   2   0   2   2   0   0   2   2   2   0   0   2   0   0   0   2   0   2   0   0   2   0   0   2   2   0   0   2   0   2   2   2   0   0   2   0   2   2   2   2   0   2   2   2   0   2   2   2   2   0   2   0   2   0   2   2   0   0   0   2
 MK-3-4                 0   0   2   2   0   0   2   2   0   0   0   0   2   0   0   2   0   0   2   2   0   2   0   2   0   0   2   2   0   2   2   2   0   2   0   0   2   0   2   2   2   2   0   0   0   0   0   0   2   0   2   2   0   2   0   2   0   2   0   2   0   2   0   0   2   2   0   0   0   2   2   2   0   0   0   0   0   2   0   0   2   2   0   2   0   0   0   2   2   0   0   0   0   0   0   0   2   0   0   0   2   2   0   0   0   2   0   2   2   0   0   0   0   2   0   0   2   2   2   2   0   2   2   2   2   0   2   2   2   0   2   0   2   0   0   0   2   0   2   2   2   0   0   2   2   0   2   2   2   2   0   2   0   0   0   2   0   2   0   0   2   0   0   2   2   0   0   2   2   2   2   2   0   2   2   0   2   2   2   2   0   2   2   2   0   2   0   2   2   0   2   0   0   0   2   2   0   2   0   2
 MK-3-5                 0   0   2   2   0   0   2   2   0   0   0   0   2   0   0   2   0   0   0   2   0   2   0   2   0   0   0   2   0   0   2   2   0   2   0   0   2   0   2   2   2   2   0   0   0   0   0   0   2   0   2   2   0   0   0   2   0   2   0   2   0   2   0   0   2   2   0   0   0   2   2   2   2   0   0   0   0   2   0   0   2   2   0   2   0   0   0   2   2   0   0   0   0   0   2   0   2   0   0   2   2   2   0   0   0   2   0   2   2   0   0   0   0   2   0   0   2   0   2   0   0   2   2   2   2   0   2   2   2   0   2   0   2   0   0   0   2   0   2   0   2   0   0   2   2   0   2   0   2   2   0   2   0   0   0   2   0   2   0   0   2   0   2   2   2   0   0   2   2   2   2   2   0   2   2   0   2   2   2   2   0   2   2   2   0   2   0   2   0   0   2   0   0   0   2   2   0   2   0   2
 MK-3-6                 0   0   2   2   0   0   2   2   0   0   0   0   2   0   0   2   0   0   0   2   0   2   0   2   0   0   0   2   0   0   0   2   0   2   0   0   2   0   2   2   2   2   2   0   0   0   0   0   2   0   2   2   0   0   0   2   0   2   0   2   0   0   0   0   2   2   0   0   0   2   2   2   2   0   0   0   2   2   0   0   0   2   0   2   2   0   0   2   2   2   0   0   0   0   2   0   2   0   0   2   2   2   0   2   0   2   0   2   2   0   0   2   0   2   0   0   2   0   2   0   0   2   2   2   0   0   2   2   2   0   0   0   2   0   0   0   2   0   2   0   2   0   0   2   2   0   2   0   2   0   2   2   0   0   0   2   0   2   0   0   2   0   2   0   2   0   0   2   2   2   2   2   0   0   2   2   2   2   0   2   2   2   2   0   2   2   0   2   0   0   2   0   0   0   2   2   0   2   0   2
 MK-3-7                 0   0   2   2   0   0   2   2   0   0   0   0   2   0   2   2   0   0   0   2   0   2   0   2   0   0   0   2   0   0   0   2   0   2   0   0   2   0   2   2   2   2   2   0   0   0   0   0   2   0   2   2   0   2   0   2   0   2   0   2   0   2   0   0   2   2   0   0   2   2   2   2   2   0   2   0   2   2   2   0   0   0   0   2   2   0   0   2   2   2   0   0   0   2   2   0   2   0   2   2   2   2   0   0   2   2   0   2   2   0   0   2   0   2   2   2   2   2   2   0   0   2   2   2   2   0   2   2   2   0   0   0   2   0   0   0   2   2   2   0   2   0   0   2   2   0   0   0   2   0   2   2   0   0   0   2   0   2   0   0   2   0   2   0   2   0   0   2   2   2   2   2   2   0   2   2   2   2   0   2   2   2   2   0   2   2   0   2   0   0   2   0   2   2   2   2   0   2   0   2
 MK-3-8                 0   0   2   2   0   0   2   2   0   0   0   0   2   0   2   2   0   0   0   2   0   2   0   2   0   0   0   2   0   0   0   2   0   2   0   0   2   0   2   2   2   2   2   2   0   0   0   0   2   2   2   2   0   0   0   0   2   2   0   2   0   2   0   0   2   2   0   0   2   2   2   2   2   0   2   0   2   2   2   0   0   2   0   2   2   0   2   2   2   2   0   0   0   0   2   0   2   0   2   2   2   2   0   0   2   2   0   2   2   0   0   2   0   2   2   2   2   2   2   0   0   2   2   2   2   0   2   2   2   0   0   0   2   0   0   0   2   2   2   0   2   0   0   2   2   0   0   2   2   0   2   2   0   0   0   2   0   2   0   0   2   0   2   2   2   0   0   2   2   2   2   2   2   0   2   0   2   2   0   2   2   2   2   0   2   2   0   0   0   0   2   0   2   2   2   2   0   2   0   2
 MK-3-9                 0   0   2   2   0   0   2   2   0   0   0   0   2   0   2   2   0   0   0   2   0   2   0   2   0   0   0   2   0   2   0   2   0   2   2   0   0   0   0   2   2   2   2   2   2   0   0   0   2   2   0   2   0   0   0   0   2   0   0   2   0   2   0   0   2   2   0   0   2   2   2   2   2   0   2   0   2   2   2   0   0   2   0   2   2   0   2   2   2   2   0   0   0   0   2   0   2   0   2   2   2   2   0   0   2   2   0   2   0   0   0   2   0   2   2   2   0   2   2   0   0   2   0   2   0   0   2   2   2   0   2   0   2   0   0   0   2   2   2   0   2   0   0   2   0   2   0   0   2   2   2   2   0   0   0   2   0   2   0   0   2   0   2   2   2   0   0   0   0   2   2   2   2   0   2   0   2   2   0   2   2   2   2   0   2   2   0   0   0   0   2   0   2   2   2   0   0   2   0   0
 MK-3-10                0   0   2   2   0   0   2   2   0   0   0   0   2   0   2   2   0   0   0   2   0   2   0   2   0   0   0   2   0   2   0   2   0   2   2   0   0   0   0   2   2   2   2   2   2   0   0   0   2   2   0   2   0   0   2   0   2   0   0   2   0   2   0   0   2   0   2   0   2   2   2   2   2   2   2   0   2   2   2   0   2   2   0   2   2   0   2   2   2   2   0   0   2   0   2   0   2   0   2   2   2   2   0   0   2   2   2   2   0   0   0   2   0   2   2   2   0   2   2   0   0   2   0   2   0   0   2   2   2   0   2   0   2   0   0   2   0   0   2   0   2   0   0   2   0   2   0   0   2   2   2   2   0   0   0   2   0   2   0   0   2   0   2   2   2   0   0   2   0   2   2   2   2   0   2   0   2   2   0   2   2   2   2   0   2   2   0   0   0   0   2   0   2   2   2   0   0   2   0   0
 MK-3-11                0   0   2   2   0   0   2   2   0   0   2   0   2   0   2   2   0   0   0   0   0   2   0   2   0   0   0   2   0   2   0   2   0   2   2   0   0   0   0   2   2   2   2   2   2   0   0   0   2   2   0   0   0   0   2   0   2   0   0   2   0   2   0   2   0   0   2   0   2   2   2   2   2   2   0   0   2   2   2   2   2   2   0   2   2   0   2   2   2   2   0   0   2   0   2   0   2   0   2   2   2   2   0   0   2   2   2   2   0   0   0   0   0   2   2   2   0   2   2   0   0   2   0   2   0   0   2   2   2   0   2   0   2   0   0   2   0   0   2   0   2   0   0   2   0   2   0   0   2   2   2   2   0   0   0   2   0   2   0   0   2   0   2   2   2   2   0   2   0   2   2   2   2   0   2   2   2   2   0   2   2   2   0   0   2   2   2   0   0   0   2   0   2   0   2   0   0   2   0   0
 MK-3-12                0   0   2   0   0   2   2   2   0   0   2   0   2   0   2   2   0   0   0   0   0   2   0   2   0   0   0   2   0   2   0   0   0   2   2   2   0   0   0   2   2   2   2   0   2   0   0   0   2   2   0   2   0   0   2   0   0   0   0   2   0   2   2   2   0   0   2   0   2   0   2   2   2   2   0   0   2   2   2   0   2   2   0   2   2   0   2   2   2   2   0   0   2   0   2   0   2   0   2   2   2   2   0   0   2   2   2   2   0   0   0   0   2   2   2   2   0   2   2   0   0   2   0   2   0   2   2   2   2   0   2   0   2   0   0   2   0   2   0   0   0   0   0   2   0   2   0   0   2   2   2   2   0   0   0   2   0   2   0   0   2   0   2   2   2   2   0   2   0   2   2   0   2   0   2   2   2   2   0   0   2   2   0   2   2   2   0   0   0   0   2   0   2   2   2   0   0   2   2   0
 MK-3-13                0   0   2   0   0   2   2   2   0   0   2   0   0   0   2   2   0   0   0   0   0   0   0   2   0   0   0   2   0   2   0   0   2   2   2   2   0   0   0   2   2   2   2   0   2   0   0   0   2   2   0   2   0   0   2   0   0   0   0   2   0   2   2   2   0   0   2   0   2   0   2   2   2   2   0   0   2   2   2   0   2   2   0   2   2   2   2   0   0   2   0   0   2   0   2   0   2   0   2   2   2   2   0   0   2   2   2   2   2   0   0   0   2   2   2   0   0   2   2   0   0   2   2   2   0   2   2   2   2   0   2   0   2   0   0   2   0   2   0   0   0   0   0   2   0   2   0   0   2   2   2   2   0   0   0   2   0   2   0   2   2   2   2   2   2   2   0   2   0   2   2   0   2   0   2   2   2   2   0   0   2   2   0   2   2   2   0   2   0   0   2   0   2   2   2   0   0   2   2   0
 MK-3-14                0   0   2   0   0   0   2   2   0   0   2   0   0   0   2   2   0   0   0   0   2   0   0   2   0   0   0   2   0   2   0   0   2   2   2   2   0   0   0   2   2   2   2   0   2   0   0   0   2   2   0   2   0   0   2   0   0   0   0   2   0   2   0   2   2   0   2   0   0   0   2   2   2   2   0   0   2   2   2   2   2   2   0   0   2   2   2   2   0   2   0   0   2   0   2   0   2   0   0   2   2   2   0   0   2   2   2   2   2   0   0   0   2   0   2   0   0   2   2   0   0   2   2   2   0   2   2   2   2   0   0   0   2   0   0   2   0   2   2   2   0   0   2   2   0   2   0   0   2   2   2   2   0   0   0   2   0   2   0   2   2   2   2   2   2   2   0   2   0   2   0   0   2   0   2   2   2   2   2   0   2   2   0   2   2   2   0   2   0   0   2   0   2   2   2   0   0   2   2   0
 MK-3-15                0   0   2   0   0   0   2   2   0   0   2   0   0   0   2   0   0   0   0   0   2   0   0   2   0   0   0   2   0   2   0   0   2   2   2   2   0   0   2   2   2   2   2   0   2   0   0   0   2   0   0   2   0   0   2   0   0   0   0   2   2   2   0   0   2   0   2   0   0   0   2   2   2   0   0   0   2   2   2   2   2   2   0   2   2   2   2   2   0   2   0   0   2   0   2   0   2   0   0   2   2   2   0   0   2   2   2   2   2   0   0   0   2   0   2   0   0   0   2   0   0   2   2   2   0   2   2   2   2   0   0   0   2   0   0   0   0   2   2   2   0   0   2   2   0   2   0   0   2   2   2   2   0   0   0   2   0   2   0   2   2   2   2   0   0   2   0   2   0   2   0   0   2   0   2   2   2   2   2   0   0   2   0   2   2   2   0   2   0   0   2   0   2   2   2   0   0   2   2   0
 MK-3-16                0   0   2   0   0   2   2   2   0   0   2   0   0   0   2   0   0   0   2   0   2   0   0   2   0   0   0   2   0   2   0   0   2   2   2   2   0   0   2   2   0   2   2   0   0   0   0   0   2   0   0   2   0   0   2   0   0   0   0   0   2   2   0   0   2   0   2   0   0   0   2   2   2   0   0   0   2   2   2   2   2   2   0   2   2   0   2   2   0   2   0   0   2   0   0   0   2   0   0   0   2   0   0   0   2   2   2   2   2   0   0   0   2   0   2   0   0   0   2   0   0   2   0   2   0   2   2   2   2   0   0   0   2   0   0   0   0   2   2   2   0   2   2   2   2   2   0   0   2   2   2   2   0   0   0   2   2   2   0   2   2   2   2   0   0   2   0   2   0   2   2   0   2   0   2   2   2   0   0   0   2   2   0   2   2   2   0   0   0   0   2   0   2   2   2   0   0   0   0   0
 MK-4-1                 0   2   2   0   0   0   0   0   2   0   0   0   0   2   2   2   2   0   0   0   0   2   2   0   0   0   0   2   2   2   0   2   0   2   0   2   0   0   0   2   2   2   2   2   0   0   0   2   2   2   0   0   2   2   2   2   2   0   2   0   0   2   0   0   0   2   2   2   0   2   2   0   0   0   2   2   2   2   0   0   2   0   0   0   2   0   2   2   2   0   0   0   0   0   2   2   2   2   2   0   0   0   2   2   2   2   0   0   2   0   2   2   0   0   0   2   0   2   0   2   2   0   0   0   2   2   0   2   0   2   0   2   0   0   2   0   2   0   0   0   0   0   2   2   2   2   0   2   0   0   2   0   2   0   0   2   0   2   0   0   2   2   2   2   2   2   0   0   2   2   2   2   0   2   2   0   0   2   2   0   2   2   0   2   0   0   0   0   2   0   0   2   0   0   2   0   0   2   2   2
 MK-4-2                 0   2   2   0   0   0   0   0   2   0   0   0   0   2   2   2   2   0   0   0   0   2   2   0   0   0   0   0   2   2   0   2   0   2   0   2   0   0   0   2   0   2   2   2   2   0   0   2   2   0   0   0   2   2   0   2   2   0   2   0   0   2   0   0   0   2   0   2   0   2   2   0   0   0   2   2   2   2   0   0   2   0   0   0   2   0   2   2   2   2   2   0   0   0   2   2   2   2   2   2   0   0   2   2   2   2   0   0   2   0   2   0   0   0   0   0   2   2   0   2   2   0   0   0   0   2   0   2   0   2   0   2   0   0   2   0   2   0   0   0   0   2   2   2   2   2   0   2   0   0   2   0   2   0   0   2   0   2   0   0   2   2   2   0   0   2   0   0   2   2   2   2   0   2   2   0   0   2   2   0   2   2   2   2   0   0   0   0   2   0   0   2   0   0   2   0   0   2   2   2
 MK-4-3                 0   2   2   0   0   0   0   0   2   0   0   0   0   2   2   2   2   0   2   0   0   2   2   0   0   0   0   0   2   2   0   2   0   2   0   2   0   0   2   2   0   2   0   2   0   0   0   2   2   0   0   0   2   2   0   2   0   0   2   2   2   0   0   0   0   2   0   0   0   2   2   0   0   0   2   2   2   2   0   0   2   0   0   0   2   0   2   2   2   2   2   0   0   0   2   2   2   2   2   2   0   0   2   0   2   2   0   0   2   0   2   0   2   0   0   0   0   2   0   2   0   0   0   0   0   2   0   0   0   2   0   2   0   0   2   0   2   2   0   0   0   2   2   2   2   2   0   2   0   2   2   0   2   0   0   2   0   2   2   0   2   2   2   0   0   2   0   0   0   2   2   2   2   2   2   0   0   2   2   0   2   2   2   2   0   0   0   0   2   0   0   0   0   0   2   0   2   2   2   2
 MK-4-4                 0   2   2   0   0   0   0   0   2   0   0   0   0   2   2   2   2   0   2   0   0   0   2   0   0   0   0   0   2   2   0   2   2   2   0   2   0   0   2   2   0   2   0   2   0   0   0   2   2   0   0   0   2   2   0   2   0   0   2   2   2   0   0   0   0   2   2   0   0   2   2   2   0   2   0   2   2   0   0   0   0   0   0   0   2   0   2   2   2   0   2   0   0   0   2   0   2   2   2   2   0   0   2   0   2   2   0   0   2   0   2   0   2   0   0   0   0   2   0   2   0   0   0   0   0   2   2   0   2   2   0   0   0   0   0   0   2   2   0   0   0   2   2   2   2   2   0   2   0   0   2   0   2   0   2   2   0   2   2   0   0   2   2   2   0   2   0   0   0   2   0   2   2   2   2   0   0   2   2   0   2   2   2   2   2   0   0   0   2   0   0   0   0   2   0   0   2   2   2   2
 MK-4-5                 0   2   2   0   0   0   0   0   2   0   0   0   0   2   2   2   2   0   2   0   0   0   2   0   0   0   0   0   2   2   0   2   2   2   2   2   0   0   0   2   0   2   0   2   0   2   2   2   2   0   2   0   2   2   0   0   0   0   2   2   2   0   0   0   0   2   2   0   0   2   2   2   0   2   0   2   2   0   0   0   0   0   0   0   2   0   2   2   2   0   2   0   0   0   2   0   2   2   2   2   0   0   2   0   2   2   0   0   2   0   2   0   2   0   0   0   0   2   0   2   0   0   0   2   2   2   2   0   2   0   0   0   0   0   0   0   0   2   0   0   0   0   2   2   2   2   0   2   0   0   0   2   2   0   2   2   0   2   2   0   0   2   2   2   0   2   0   0   0   2   0   2   2   2   0   0   0   2   2   0   2   2   2   2   2   0   0   2   0   0   0   0   0   2   0   0   2   2   2   2
 MK-4-6                 0   2   2   0   0   0   0   0   2   2   0   0   0   2   2   2   2   0   2   0   0   0   0   0   0   0   0   0   2   2   0   0   2   0   2   0   0   0   0   2   0   2   0   0   0   2   2   2   2   0   2   0   2   2   0   0   0   0   0   2   2   0   0   0   0   2   2   0   0   2   2   2   0   2   0   2   2   0   0   0   0   0   0   0   2   0   2   2   0   0   2   0   0   0   2   0   2   2   0   2   2   0   0   0   2   2   0   0   0   0   0   2   2   0   0   0   0   2   0   0   2   2   0   2   2   2   2   0   2   0   0   0   0   0   0   0   0   2   0   0   0   0   2   2   2   2   2   2   0   0   0   2   2   0   2   2   0   2   2   0   0   2   2   0   0   2   0   2   0   2   0   2   2   2   0   0   0   2   2   0   2   2   2   2   0   0   0   2   0   0   0   0   0   2   0   0   2   2   2   2
 MK-4-7                 0   2   2   0   0   0   0   0   2   2   0   0   0   2   2   2   2   0   2   2   0   0   0   0   0   0   0   0   2   2   0   0   2   0   2   0   2   0   0   2   0   2   0   0   0   2   2   2   2   0   2   0   0   2   0   0   0   0   0   2   2   0   0   0   2   2   2   0   0   2   2   2   0   0   0   2   2   0   0   0   0   0   0   0   2   0   2   2   0   0   0   0   0   0   0   0   2   2   0   2   2   0   0   0   0   2   0   0   0   0   0   2   2   0   0   2   0   2   0   2   2   2   0   2   2   2   2   0   2   0   0   0   0   0   0   0   0   2   0   0   0   0   2   2   2   2   0   2   2   2   0   0   0   0   0   2   0   2   0   0   0   2   2   0   0   2   0   2   0   0   0   2   2   2   0   0   0   2   2   0   2   2   2   2   0   0   0   0   0   0   0   0   0   0   0   0   2   2   2   2
 MK-4-8                 0   2   2   0   0   0   0   0   2   2   0   0   2   2   2   2   0   0   2   2   0   0   0   0   2   2   0   0   2   2   0   0   2   0   2   0   0   0   0   2   2   2   0   0   0   2   2   2   2   0   0   0   0   2   0   0   0   2   2   2   2   0   0   0   2   2   2   0   0   2   2   2   0   0   0   2   2   0   0   0   0   0   0   0   2   0   0   2   0   0   0   0   0   0   2   0   2   2   0   2   2   0   0   0   0   2   0   0   0   0   0   2   2   2   0   2   0   2   0   2   2   2   2   2   2   0   2   0   0   2   0   0   0   0   0   2   0   0   0   0   2   2   2   2   2   2   0   2   2   2   2   0   0   0   0   2   0   0   0   0   0   2   2   0   0   2   2   2   0   0   0   2   2   2   2   0   0   2   2   0   0   2   2   2   0   0   2   0   0   0   0   0   2   0   0   0   2   2   2   2
 MK-4-9                 0   2   2   0   0   0   0   0   2   2   0   2   2   2   2   2   0   2   2   2   0   0   0   0   2   2   2   0   2   0   0   0   2   0   2   0   0   0   0   2   2   2   0   0   0   2   2   2   2   0   0   0   0   2   2   0   0   2   2   2   2   0   0   0   2   2   2   0   0   2   2   2   0   0   0   2   2   2   0   2   0   0   0   0   0   2   0   2   0   0   0   0   0   0   2   0   2   2   0   2   0   0   2   0   0   2   0   0   0   0   0   0   2   2   0   2   0   2   2   2   2   2   2   2   2   0   0   2   0   2   0   0   0   0   0   2   0   0   0   0   2   0   2   2   2   2   0   2   2   2   2   0   0   0   0   0   0   2   0   0   0   2   2   2   0   2   2   2   0   0   0   2   2   2   2   0   0   2   2   0   0   2   2   2   2   0   2   0   0   0   0   0   2   0   0   0   2   0   2   2
 MK-4-10                0   2   0   0   0   0   0   2   2   2   0   2   2   2   2   2   0   2   2   2   0   2   2   0   2   2   2   0   2   0   0   0   2   0   2   0   0   0   0   2   2   2   0   2   0   2   2   2   2   0   0   0   0   2   2   0   2   2   0   2   2   0   0   0   2   0   2   2   0   2   2   2   0   0   0   2   2   2   2   2   2   0   0   0   0   2   0   2   0   0   0   0   0   0   2   0   2   2   0   2   0   0   2   0   0   2   0   0   0   0   2   0   2   2   2   2   0   0   2   2   2   2   2   2   2   0   0   2   0   0   0   0   0   0   0   2   0   2   0   0   2   0   2   2   2   2   2   0   2   2   2   2   0   0   2   0   2   2   0   0   0   2   2   2   0   2   2   2   0   0   0   0   2   0   0   0   0   2   2   0   0   2   2   2   2   0   2   0   0   0   0   0   0   0   0   0   2   0   2   0
 MK-4-11                0   0   2   0   0   0   0   2   2   2   0   2   2   2   2   2   0   2   2   0   0   2   2   0   2   0   2   0   2   0   0   0   2   0   2   0   0   0   0   2   2   2   0   2   0   2   2   2   2   0   0   0   0   2   2   0   2   2   0   2   2   0   0   0   2   0   2   2   0   2   2   2   0   0   2   2   2   2   2   2   2   0   0   0   0   2   0   2   0   0   2   0   0   0   0   0   2   2   0   2   0   0   2   0   0   2   2   0   0   2   2   2   2   2   0   0   0   0   2   2   0   2   2   2   2   0   0   2   0   0   0   0   0   0   0   2   0   2   0   0   2   0   2   2   2   2   2   0   2   2   2   2   0   0   2   0   2   2   0   2   0   2   2   2   0   2   2   2   0   0   0   0   2   0   0   0   0   2   2   0   0   2   2   2   2   0   2   2   0   0   2   0   0   0   0   2   2   2   0   0
 MK-4-12                0   0   0   0   0   0   0   2   2   2   0   2   2   2   0   2   0   2   2   0   2   0   2   0   2   0   2   0   2   2   0   0   2   0   2   0   0   2   2   2   2   2   0   2   0   2   0   2   2   0   0   0   0   2   2   2   2   2   2   2   2   2   0   0   0   0   2   2   0   0   2   2   0   0   2   0   2   2   2   2   2   0   0   0   0   2   0   2   0   0   0   0   0   0   0   0   2   2   0   2   0   0   2   0   0   0   2   2   0   2   2   2   2   2   0   2   0   0   2   0   0   2   0   2   2   0   0   2   0   0   0   0   0   0   0   0   0   0   0   0   2   0   2   2   2   0   2   0   2   2   0   2   0   0   2   0   2   2   0   2   0   2   2   2   0   2   2   2   0   0   0   2   0   0   0   0   0   2   2   0   0   2   2   2   2   2   0   0   0   0   2   0   0   0   0   2   2   2   0   0
 MK-4-13                0   2   2   0   0   0   0   2   2   2   0   2   2   2   0   2   0   2   2   0   2   2   2   0   2   0   2   0   2   2   0   0   2   2   2   0   0   2   0   2   2   2   0   2   0   0   0   2   2   0   0   0   0   2   2   2   2   2   2   2   2   2   0   0   0   0   2   2   2   0   2   2   0   0   2   0   2   2   2   2   0   0   0   0   0   2   0   2   0   0   0   0   0   0   0   2   2   2   0   2   0   0   2   0   0   2   2   2   0   2   2   2   2   2   0   2   0   0   2   0   0   2   0   0   2   0   0   2   0   0   0   2   0   2   0   0   0   0   0   0   2   2   2   2   2   0   2   0   0   2   0   2   0   0   0   0   2   2   0   2   0   2   2   2   0   2   0   2   0   0   0   2   0   0   0   2   0   2   2   0   2   0   2   2   2   2   0   0   0   0   2   0   2   0   0   0   2   2   0   0
 MK-4-14                0   2   0   0   0   0   0   2   2   0   0   0   2   2   0   2   0   2   2   0   2   2   2   0   2   0   2   0   0   2   0   0   2   2   0   0   0   2   2   2   2   2   0   2   2   2   0   2   2   0   0   0   0   2   2   0   2   0   2   2   2   2   0   0   0   0   2   2   2   0   2   2   0   0   2   0   2   2   0   2   2   0   0   2   0   2   0   2   0   0   0   0   0   0   0   2   2   2   2   2   0   2   2   0   0   2   2   2   0   2   0   2   2   2   0   2   0   0   2   0   0   2   0   0   2   0   0   2   0   0   0   0   0   2   0   2   0   0   0   0   2   2   2   2   2   0   2   0   0   2   0   2   0   0   0   0   0   2   0   2   0   2   2   0   0   2   0   2   0   0   0   2   0   2   0   2   0   0   2   0   2   0   2   2   2   2   0   2   0   0   2   2   2   0   0   0   2   2   0   0
 MK-4-15                0   2   2   0   0   0   0   2   2   0   0   0   2   2   0   2   0   2   2   0   0   2   2   0   2   0   2   0   0   2   0   0   2   0   0   0   0   2   2   2   2   2   2   2   2   2   2   2   2   0   0   0   0   2   2   0   2   0   2   2   2   2   0   0   0   0   2   2   2   0   2   2   0   2   2   0   0   2   2   2   0   0   0   2   0   2   0   2   0   0   0   0   0   0   0   2   2   2   2   2   0   0   0   0   0   2   2   2   0   2   0   2   2   2   0   2   0   0   2   0   0   2   0   0   2   0   0   2   2   0   0   0   0   2   0   2   0   0   0   0   2   2   2   2   2   0   2   0   0   2   0   2   0   0   0   2   0   2   0   2   0   2   2   0   0   0   0   2   0   0   0   2   0   0   0   2   0   0   2   0   2   2   2   2   2   2   0   2   0   0   2   2   2   0   0   0   0   2   0   0
 MK-4-16                0   2   0   0   0   0   0   2   2   0   0   0   2   2   0   2   0   2   2   0   0   2   2   0   2   0   2   0   0   2   2   0   2   0   0   0   0   2   2   2   2   2   2   2   2   2   0   0   2   0   0   0   0   2   2   0   2   0   2   2   2   2   0   0   0   0   2   2   2   0   2   2   0   2   2   0   0   2   2   2   0   0   2   2   0   2   0   2   0   2   0   0   0   0   0   0   2   2   2   2   0   0   2   0   0   2   2   2   0   2   0   2   2   0   0   2   0   0   2   0   0   0   0   0   2   0   0   2   2   0   0   0   0   2   0   2   0   0   0   0   2   0   2   0   2   0   0   0   0   2   0   2   0   0   0   2   0   2   0   2   0   0   2   0   0   0   0   2   0   2   2   2   0   0   0   2   0   0   2   0   2   2   2   2   2   2   0   2   0   0   2   2   2   0   0   0   0   2   2   0
 MK-5-1                 0   0   0   2   0   0   0   0   2   0   2   0   0   0   0   2   0   2   2   2   0   0   2   2   2   0   0   0   2   0   0   0   2   2   0   0   2   2   0   2   2   0   2   2   2   0   0   0   0   2   2   0   0   2   2   0   2   0   2   0   0   2   2   0   2   2   0   0   0   0   0   0   2   2   2   0   2   2   2   2   0   0   0   0   2   2   0   0   0   0   2   0   2   0   2   0   0   0   0   0   0   2   2   0   0   2   0   0   0   2   0   0   2   2   0   0   2   0   2   2   0   0   2   2   2   0   0   2   2   0   0   2   0   2   2   2   2   0   2   0   2   2   0   2   0   2   0   2   2   0   2   2   2   2   2   2   2   0   2   0   0   0   2   0   0   2   2   0   0   2   0   0   2   2   2   0   0   2   0   2   2   0   0   2   2   2   0   2   2   2   0   2   0   2   2   2   2   2   2   0
 MK-5-2                 0   0   2   2   0   2   0   0   2   0   2   0   0   0   0   2   0   2   0   2   2   0   2   2   2   0   2   0   2   0   2   0   2   2   0   0   2   2   0   2   2   0   2   2   2   0   0   0   0   2   2   0   0   0   2   0   2   0   2   0   2   2   2   0   2   2   0   0   0   0   0   2   2   2   2   0   2   2   2   2   0   0   0   0   0   2   0   0   0   0   0   0   2   0   2   0   0   0   0   0   0   2   0   0   0   2   0   0   0   2   0   2   2   2   0   0   2   0   2   2   0   0   2   2   2   0   0   2   2   0   0   2   0   2   2   2   2   0   2   0   2   2   0   2   0   2   0   2   2   0   2   0   2   2   2   2   2   2   2   0   0   2   0   0   0   2   2   0   0   2   0   0   2   2   2   0   2   2   2   2   2   0   0   0   2   0   0   2   2   2   0   2   0   2   2   0   2   2   2   0
 MK-5-3                 0   0   2   2   0   2   0   0   2   0   2   0   0   0   0   2   0   2   0   2   2   0   2   2   0   0   2   0   2   0   2   0   0   2   0   0   2   2   0   2   2   0   2   2   2   0   2   0   0   2   2   0   0   0   2   0   2   0   2   0   2   2   2   0   2   2   0   0   2   2   0   2   2   2   2   0   2   2   2   2   0   0   0   0   0   2   0   0   0   2   2   0   2   0   2   0   0   0   0   0   2   2   0   0   2   2   0   0   0   0   0   2   2   2   0   2   2   2   0   2   0   0   2   0   2   0   2   2   2   0   0   2   0   2   2   0   2   0   2   0   2   2   0   2   0   2   0   2   2   0   2   0   2   2   2   2   2   2   2   0   0   2   0   0   0   2   2   0   2   2   0   0   2   2   2   2   2   2   2   2   2   0   0   0   2   0   0   2   2   2   0   2   0   0   2   0   2   2   2   0
 MK-5-4                 0   0   2   2   0   2   0   2   0   0   2   0   2   0   0   0   0   2   0   2   2   0   2   2   0   2   2   0   2   0   2   0   0   2   0   2   2   2   0   2   2   0   2   2   2   2   2   0   0   2   2   0   0   0   2   0   2   0   2   2   2   2   0   0   0   2   0   0   0   2   0   2   2   2   2   0   2   2   2   2   0   0   0   0   0   2   0   0   0   2   2   0   0   0   2   0   0   0   0   0   2   2   0   0   2   2   0   0   0   0   0   2   2   2   0   2   2   2   0   2   0   2   2   2   2   0   2   2   2   0   0   2   0   2   2   0   2   0   2   0   2   2   0   2   0   2   0   2   2   0   2   0   2   2   2   0   2   2   2   0   0   2   0   0   2   2   2   0   2   2   0   0   2   2   2   2   2   2   2   2   2   0   0   0   2   0   0   2   2   2   0   2   0   0   2   0   0   2   2   0
 MK-5-5                 0   0   2   2   0   2   2   2   0   0   2   0   2   0   0   0   0   2   0   2   2   0   2   2   0   2   2   0   2   0   0   0   0   0   0   2   2   2   0   2   2   0   0   2   2   2   2   0   0   2   2   0   0   0   2   0   2   0   2   2   2   2   0   0   0   2   0   2   2   0   0   2   2   2   2   0   2   2   2   2   0   0   0   0   0   2   0   0   0   2   2   0   0   0   0   2   0   0   0   0   0   2   0   0   2   2   0   0   0   0   0   2   2   2   0   2   2   2   0   0   0   0   2   2   2   0   2   2   2   0   0   2   0   2   2   0   2   0   2   0   2   2   0   2   0   2   0   2   2   0   2   0   0   2   2   0   0   2   2   0   0   2   0   2   2   2   2   2   2   2   0   0   2   2   2   2   2   0   2   2   2   0   0   0   2   0   0   2   2   2   0   0   0   0   2   0   0   2   2   0
 MK-5-6                 0   0   2   2   0   2   2   2   0   0   2   0   2   0   0   0   0   2   0   2   2   0   2   2   0   2   2   0   2   0   0   0   0   0   0   2   2   0   0   2   2   0   0   2   2   2   2   0   0   2   2   0   0   0   2   0   2   0   2   2   2   2   2   0   0   2   0   2   2   0   0   2   2   2   2   0   2   2   0   2   0   0   0   0   0   2   0   0   2   2   2   0   0   0   0   2   0   0   0   0   0   2   0   0   2   2   0   0   0   0   2   2   2   2   0   2   2   2   0   0   0   0   2   2   2   0   2   2   2   0   0   2   0   2   2   0   2   0   2   0   2   0   0   0   0   2   0   2   2   0   2   2   0   2   2   0   0   2   2   0   0   0   0   2   2   2   2   2   2   2   0   0   2   2   2   2   2   0   2   2   0   0   0   0   2   0   2   2   2   2   0   0   0   0   2   0   0   2   2   0
 MK-5-7                 0   0   2   2   0   2   2   0   2   0   2   0   2   0   0   0   2   2   0   2   2   0   2   2   0   2   2   0   2   0   0   0   0   0   0   2   2   0   0   2   2   0   0   2   2   2   2   0   0   2   2   2   2   0   2   2   2   0   0   2   2   2   2   0   0   2   0   2   0   0   0   0   2   2   2   0   2   2   0   2   0   2   0   2   0   2   0   0   2   2   0   0   0   0   0   2   2   0   0   0   0   2   0   0   2   2   0   0   0   2   2   2   2   2   0   2   2   2   0   0   0   0   2   2   2   0   2   0   0   2   0   2   0   2   0   0   2   0   2   0   0   0   0   2   0   2   0   2   2   0   2   2   0   2   0   0   0   2   2   0   0   0   0   2   2   2   0   2   2   2   0   0   2   0   2   2   2   0   2   2   0   0   0   0   2   0   2   2   2   2   2   2   0   0   2   0   0   2   2   0
 MK-5-8                 0   0   2   0   0   2   2   0   2   0   2   0   2   2   2   0   2   2   0   2   2   0   2   2   0   2   2   0   2   0   0   0   0   0   0   0   2   0   0   2   2   0   0   0   2   2   2   0   0   2   2   2   2   0   2   2   2   0   0   2   2   2   2   0   0   2   0   0   2   0   0   0   2   2   2   0   2   2   0   2   0   2   0   2   0   2   0   0   2   2   0   0   0   0   0   2   2   0   0   0   0   2   0   0   2   2   2   0   0   2   2   2   2   2   0   2   2   0   0   0   0   0   2   2   2   0   2   0   0   2   0   2   0   2   0   0   2   0   2   0   0   0   0   2   0   2   0   2   2   0   2   2   0   2   0   0   0   2   2   0   0   0   0   2   2   2   0   2   2   0   2   0   2   0   2   2   2   0   2   2   0   0   0   0   2   0   0   2   2   2   2   2   2   0   2   0   0   0   2   0
 MK-5-9                 0   0   2   0   0   0   2   0   2   0   2   0   2   2   2   0   2   2   2   2   2   0   2   2   0   2   2   0   2   0   0   0   0   0   0   0   2   2   0   0   2   0   0   0   2   2   2   0   0   2   2   2   2   0   2   2   2   0   0   2   2   2   2   0   0   2   0   0   2   0   0   0   2   2   2   0   2   2   0   2   0   2   0   2   2   0   0   0   2   2   0   0   2   0   0   2   0   0   0   2   0   2   0   0   2   2   2   2   0   2   2   2   2   2   0   2   2   2   0   0   0   0   2   0   2   0   2   0   0   2   0   0   0   2   0   0   2   0   0   0   0   0   0   2   0   2   2   2   2   0   2   2   2   2   0   0   0   2   0   0   0   0   0   2   2   2   0   2   2   0   2   0   2   0   2   2   2   2   2   0   0   0   0   0   2   0   2   2   0   2   2   2   2   0   2   0   0   0   2   0
 MK-5-10                0   0   2   0   0   0   2   0   2   0   2   0   2   2   2   0   2   2   2   0   2   0   2   2   0   2   2   0   2   0   0   0   2   0   0   2   0   2   0   0   2   0   0   2   2   2   0   0   0   2   2   2   2   0   2   2   2   0   0   2   2   2   2   0   0   2   0   0   2   0   0   0   2   2   2   0   2   0   0   2   0   2   2   2   2   2   0   0   2   2   0   0   2   0   0   2   0   2   0   2   2   2   0   0   2   2   2   2   0   2   2   2   2   2   0   2   2   2   0   0   0   0   2   0   2   0   2   2   0   2   0   0   0   2   0   0   2   0   0   0   0   0   0   2   0   0   0   0   2   0   2   2   0   2   0   0   0   2   0   0   0   0   0   2   0   0   0   2   2   0   2   0   2   0   2   2   0   2   2   0   0   0   0   0   0   0   2   2   0   2   2   2   2   0   2   0   0   0   2   0
 MK-5-11                0   2   2   0   0   0   2   0   2   0   0   2   0   2   2   0   2   2   2   0   2   0   2   0   2   2   2   0   2   0   0   0   2   0   0   2   0   0   0   0   2   0   0   2   2   2   0   0   2   2   2   2   2   0   0   2   2   0   0   0   2   2   2   0   2   0   0   0   2   0   0   0   2   2   2   0   2   0   0   2   0   2   2   2   2   2   0   0   2   2   0   0   2   0   0   2   2   2   0   2   2   2   0   0   2   2   2   2   2   2   2   2   2   2   0   2   2   2   0   0   0   0   2   0   2   0   2   2   0   0   0   0   0   2   0   0   2   2   0   0   0   0   2   2   0   0   0   0   2   0   2   2   0   2   0   0   0   2   0   2   2   0   0   2   0   0   0   2   2   0   2   0   2   0   2   2   0   2   2   0   2   0   2   0   0   2   2   2   0   2   2   2   2   2   2   0   0   0   2   0
 MK-5-12                2   2   2   0   0   2   2   0   2   0   0   2   0   2   2   0   2   2   2   0   2   0   2   0   2   2   2   0   2   0   2   0   2   2   0   2   0   0   0   0   2   2   0   2   2   2   0   0   2   2   2   2   0   0   0   2   2   0   0   0   2   2   2   0   2   0   2   0   2   0   0   0   2   2   2   0   2   0   0   2   0   2   2   2   2   2   0   0   0   0   0   0   2   2   0   2   0   2   0   2   2   2   0   2   0   2   2   2   2   2   0   2   2   0   0   2   2   2   0   0   0   0   2   2   2   0   2   2   0   0   0   0   0   2   0   0   2   2   0   0   0   0   2   2   0   0   0   0   2   0   2   2   2   2   0   0   0   2   0   2   2   0   0   2   0   0   0   2   2   2   2   0   2   0   2   2   0   2   2   0   2   2   2   0   0   2   2   2   0   2   2   0   2   2   2   0   0   0   2   0
 MK-5-13                2   2   2   2   0   2   0   0   2   0   0   2   0   2   2   0   2   2   2   0   2   0   2   0   2   0   2   0   2   0   2   0   2   2   0   0   0   0   2   0   0   2   0   2   2   2   2   0   2   2   2   2   0   0   0   2   2   0   0   0   2   2   2   0   2   0   2   2   2   0   0   0   2   2   2   0   2   0   0   2   0   2   2   2   2   2   0   0   0   2   0   0   2   2   0   2   0   2   0   2   2   2   0   0   0   2   2   2   2   2   0   2   2   0   0   2   2   2   0   0   0   0   2   2   2   0   2   2   0   0   0   2   2   2   0   0   2   0   0   0   0   0   2   2   0   0   0   0   2   0   2   2   2   2   0   0   0   2   0   0   2   0   2   0   0   0   0   2   2   0   2   0   0   0   2   2   0   2   2   0   2   2   2   0   0   0   2   0   0   2   2   0   2   2   0   0   0   0   2   0
 MK-5-14                2   2   2   2   0   2   0   0   2   0   0   2   0   2   2   0   2   2   2   0   2   0   2   0   2   2   2   2   2   2   2   0   2   2   0   0   0   0   0   0   0   2   0   2   2   2   2   0   2   2   2   2   0   2   0   2   2   0   0   0   2   2   2   0   2   0   2   2   2   0   0   0   2   2   2   0   2   0   0   0   0   2   2   2   2   2   0   0   0   2   0   0   2   0   0   2   0   2   0   2   2   2   0   0   2   2   2   2   2   2   0   2   2   0   0   0   0   2   0   0   0   0   0   2   2   0   2   2   0   0   0   2   2   2   0   0   2   0   0   0   0   0   2   2   0   0   0   0   2   0   2   2   0   2   2   0   0   2   0   0   0   0   2   0   0   0   0   2   2   0   2   0   2   0   2   2   0   2   0   0   2   2   2   0   0   0   2   0   0   2   2   0   2   2   0   0   0   0   2   0
 MK-5-15                2   2   2   2   0   2   0   0   2   0   0   2   0   2   0   0   2   2   2   2   2   0   2   0   0   2   2   0   2   2   2   0   2   2   0   0   0   0   0   0   0   2   0   2   2   2   2   0   2   2   2   2   0   2   0   0   2   0   0   0   2   2   2   0   2   0   2   2   2   0   0   0   2   2   0   0   2   0   0   0   0   2   2   2   2   2   0   0   0   2   0   0   2   2   0   2   0   2   0   2   2   2   0   0   2   2   2   2   2   0   0   2   2   0   0   0   0   2   0   0   0   0   0   0   2   0   2   2   0   0   0   2   2   2   0   0   2   0   0   0   0   0   2   0   0   0   0   0   2   0   0   2   0   2   2   0   0   2   0   0   0   0   2   0   0   0   0   2   2   2   2   0   2   0   2   2   0   2   0   0   2   2   2   0   0   0   2   0   0   2   2   0   2   2   0   0   0   0   2   0
 MK-5-16                2   2   2   2   2   2   0   0   2   0   0   2   0   2   0   0   2   2   0   2   2   0   2   0   0   2   2   0   2   2   2   2   2   0   2   2   0   2   0   0   0   0   0   2   2   2   2   0   2   2   2   2   0   2   0   0   2   0   0   0   2   2   2   0   2   0   2   2   2   0   2   0   2   2   0   2   2   0   0   0   0   2   0   2   2   2   2   0   0   2   0   0   2   2   0   2   0   2   2   2   2   2   0   0   2   2   2   2   0   0   0   2   0   0   0   0   0   2   0   0   0   2   0   0   2   0   2   2   0   0   0   2   2   2   0   2   2   0   0   0   2   2   2   0   0   0   2   0   2   0   0   2   0   2   2   0   2   2   2   2   0   0   2   0   0   0   2   2   2   2   0   0   2   0   2   2   0   2   0   0   2   2   2   0   0   0   2   0   0   2   0   0   2   0   2   0   0   0   2   2
 MK-6-1                 0   2   0   0   2   0   2   0   0   0   0   2   2   2   0   0   2   0   0   0   0   2   0   0   0   2   0   2   0   2   0   2   2   2   0   0   0   0   2   0   0   2   2   2   0   0   2   2   2   0   0   2   0   2   2   2   2   0   0   2   2   2   0   2   2   0   2   2   2   0   2   0   2   2   0   0   2   0   2   0   2   0   0   2   0   0   2   2   2   2   0   2   2   0   0   2   2   2   0   2   2   0   2   2   0   0   0   0   0   0   0   2   0   0   2   2   0   0   0   0   0   0   2   2   2   0   2   2   0   2   2   0   2   0   0   2   0   2   2   2   2   0   0   2   0   0   2   2   0   2   2   2   2   0   0   2   0   2   0   2   0   2   2   2   2   0   0   2   0   2   2   0   0   0   2   0   0   0   0   0   0   2   0   0   0   2   2   0   0   2   2   0   0   2   0   0   0   2   0   2
 MK-6-2                 0   2   0   0   2   0   2   0   0   0   0   2   2   0   0   0   2   0   0   2   2   2   0   0   2   2   0   2   0   2   0   2   2   2   0   0   0   0   2   0   0   2   2   2   2   0   2   2   2   0   0   2   0   2   2   2   2   0   0   2   2   2   2   2   2   0   2   2   2   2   2   0   2   2   0   0   2   2   2   0   2   0   0   2   0   0   2   2   2   2   2   0   0   0   0   2   2   2   0   2   2   0   0   2   0   0   0   0   0   0   0   2   0   0   2   2   2   0   0   0   0   0   2   2   2   0   2   2   0   2   2   0   2   2   0   2   0   2   0   2   2   0   0   2   0   0   2   0   0   2   2   2   2   0   2   2   0   2   0   2   0   0   2   2   0   0   0   2   0   2   2   0   2   0   2   0   0   0   0   0   0   2   0   0   0   2   2   0   0   2   2   0   0   2   0   0   0   2   0   2
 MK-6-3                 0   0   2   0   2   0   2   0   0   0   0   2   2   0   0   2   2   2   0   2   0   2   0   0   2   2   0   2   0   2   0   2   2   2   0   0   0   0   2   0   0   2   2   2   2   0   2   2   2   0   0   2   0   2   2   2   2   0   0   2   2   2   0   2   2   0   2   0   2   2   2   0   2   2   0   2   2   2   2   0   2   0   0   2   0   0   2   2   2   2   2   0   0   0   0   2   2   2   0   2   2   0   0   2   0   0   0   0   0   0   0   2   0   0   2   2   2   0   0   0   0   0   2   2   2   0   2   0   0   2   2   0   2   0   0   2   0   0   2   2   2   0   2   2   0   0   2   0   0   2   2   2   2   0   2   2   0   2   0   2   0   2   2   2   0   0   0   2   0   2   2   2   2   0   2   0   0   0   0   0   0   2   0   2   0   2   2   0   0   2   2   0   0   2   2   0   0   2   0   0
 MK-6-4                 0   2   2   0   2   0   2   0   0   0   0   2   2   0   0   2   2   0   0   2   0   2   0   0   0   2   0   2   0   2   0   2   2   2   0   0   0   0   2   0   0   2   2   2   2   0   2   2   2   0   0   2   0   2   2   2   2   2   0   2   0   2   0   2   2   0   2   0   2   2   2   0   2   2   0   2   2   2   2   0   0   0   0   2   0   0   2   2   2   2   0   0   0   0   0   2   2   2   0   0   2   2   0   2   0   0   0   0   0   0   2   0   0   0   2   2   2   2   0   0   0   0   2   2   2   0   2   0   0   0   2   0   2   0   0   2   0   0   2   2   0   0   2   2   0   2   2   2   0   2   2   2   2   2   2   2   0   0   0   0   0   2   2   2   0   0   0   0   0   2   2   2   2   0   2   0   0   0   0   2   0   2   0   2   0   2   0   0   0   2   2   0   0   2   2   0   0   2   0   0
 MK-6-5                 0   2   2   0   2   0   2   0   2   0   0   2   2   0   0   0   2   0   0   2   0   2   0   0   0   2   0   2   0   2   0   2   2   2   0   0   0   0   2   0   0   2   2   2   2   0   2   2   2   0   0   2   0   0   2   0   2   2   0   2   0   2   0   2   0   0   2   0   2   2   2   0   2   2   0   2   2   2   2   0   0   0   0   2   0   0   2   2   2   2   0   0   0   0   0   2   2   2   0   0   2   2   2   2   2   0   0   0   0   0   2   0   2   0   2   2   2   2   0   0   0   0   2   2   2   0   2   0   0   0   0   0   2   0   0   2   0   0   2   2   0   0   2   2   0   2   2   2   0   2   2   2   2   2   2   2   0   0   0   0   0   2   2   2   2   0   0   0   2   2   2   2   2   0   2   0   0   0   0   2   0   0   0   2   0   2   0   0   0   2   2   0   0   2   2   0   0   2   0   0
 MK-6-6                 0   2   2   0   0   0   2   0   2   0   0   0   2   0   2   0   0   0   0   2   0   2   0   0   0   2   0   2   0   2   0   2   2   2   2   2   0   0   2   0   2   2   2   2   2   0   2   2   2   0   0   2   0   0   2   0   2   2   0   2   0   2   0   0   0   0   2   0   2   2   2   0   2   0   0   2   2   2   2   0   0   0   0   2   0   0   2   2   2   2   0   0   0   0   0   2   2   2   0   0   2   2   2   2   2   0   0   0   0   0   2   0   2   0   2   2   2   2   0   0   0   0   2   2   2   0   2   0   2   0   0   0   0   0   0   2   0   0   2   2   0   0   2   2   0   2   2   2   0   2   2   2   0   2   2   2   0   0   0   0   0   2   2   2   2   0   0   0   2   2   2   2   2   0   2   0   0   0   0   2   0   0   0   2   0   2   0   0   0   2   2   2   0   2   2   0   0   2   0   0
 MK-6-7                 0   2   2   0   0   0   2   0   2   0   0   0   2   2   2   0   0   0   0   2   0   2   0   0   2   2   0   2   0   0   2   0   2   2   2   0   0   0   2   0   0   2   2   2   2   0   2   2   0   0   0   2   0   0   2   0   2   2   0   0   0   2   0   0   0   0   2   0   2   2   2   0   2   2   0   0   2   2   2   0   2   0   0   2   0   0   2   2   2   0   2   0   0   0   0   0   2   2   0   0   2   2   2   2   2   0   0   0   0   0   2   2   2   0   2   0   2   2   0   0   0   0   2   2   2   0   2   0   2   0   0   0   0   0   0   2   0   0   2   2   0   0   2   2   0   2   0   2   0   2   2   2   0   2   2   2   0   2   0   0   0   2   2   2   0   0   0   0   2   2   2   2   2   0   2   2   2   0   0   2   0   0   0   2   0   2   0   2   0   2   2   2   0   0   2   0   0   2   0   0
 MK-6-8                 0   2   2   0   0   0   2   0   2   2   0   2   2   2   0   0   0   0   0   2   0   2   0   0   2   2   0   2   0   0   2   2   2   2   2   0   0   0   2   0   0   2   2   2   2   0   2   2   0   0   0   2   2   0   2   0   0   0   0   0   0   2   0   0   0   0   2   0   2   2   2   0   2   2   2   0   2   0   2   0   2   0   0   2   0   2   2   2   2   0   2   0   2   0   0   0   0   2   0   0   2   2   2   2   2   0   0   0   0   0   2   2   2   0   0   0   2   2   0   0   0   0   2   2   2   0   2   0   2   0   0   0   0   0   2   2   0   0   2   2   0   0   2   2   0   2   0   2   2   2   2   2   0   0   2   2   0   0   0   0   0   2   2   2   0   0   0   0   0   2   2   2   2   0   2   2   2   0   0   2   0   0   0   2   0   2   0   0   0   2   2   2   0   0   2   0   0   2   0   0
 MK-6-9                 0   2   2   0   0   0   2   2   2   2   0   2   2   2   0   0   0   0   0   2   2   2   0   0   2   2   0   2   0   0   2   2   2   2   2   0   0   0   2   0   0   2   2   0   2   0   2   2   0   0   0   0   2   0   2   0   0   0   0   0   0   2   0   0   0   0   2   0   2   2   2   0   2   2   2   0   2   0   0   0   0   0   0   2   0   0   2   0   2   2   2   0   2   2   0   0   0   2   0   0   2   2   2   2   2   0   0   0   0   0   2   2   2   2   0   0   2   2   0   0   0   2   2   2   2   0   2   0   2   0   2   0   0   0   2   2   0   0   2   2   0   0   2   2   2   0   0   2   2   2   2   2   0   2   2   2   0   0   0   0   0   2   2   2   0   0   0   0   0   2   2   2   2   0   2   2   2   0   0   2   0   0   0   2   0   2   0   0   0   2   2   2   0   0   2   0   2   2   0   0
 MK-6-10                0   2   2   0   0   2   2   2   2   2   0   2   0   2   0   0   0   2   2   0   2   2   0   0   2   2   0   2   2   2   2   2   2   2   2   0   0   0   2   0   0   0   2   2   2   2   2   2   0   0   0   0   2   0   2   0   0   0   0   0   2   2   0   0   0   0   2   0   2   2   2   0   2   2   2   2   2   0   0   0   0   0   0   2   0   0   2   0   0   2   2   0   2   2   0   0   0   2   0   0   2   2   2   2   2   0   2   0   0   0   2   2   2   2   0   0   2   2   0   0   0   2   2   2   2   0   2   0   2   0   2   0   0   0   2   2   0   0   2   2   0   0   2   2   2   0   0   2   2   2   2   2   0   2   2   2   0   0   0   0   0   0   2   2   0   0   0   0   0   2   2   2   0   0   2   2   2   0   0   2   2   0   0   2   0   2   2   0   0   2   2   2   0   2   2   0   2   2   0   0
 MK-6-11                0   2   2   0   0   2   2   2   2   2   0   2   0   2   0   0   0   2   0   0   2   2   0   0   2   2   0   2   2   2   2   2   2   2   2   0   2   0   2   0   0   2   2   2   2   2   2   2   0   0   0   0   2   0   2   0   0   0   0   0   0   2   0   0   0   0   2   0   2   2   2   0   2   2   2   2   2   0   0   0   0   2   0   2   0   0   2   0   0   2   2   0   2   2   0   0   2   2   0   0   2   2   2   2   2   2   2   0   0   0   2   2   2   2   0   0   2   0   0   0   0   2   2   2   2   0   2   0   0   0   0   0   0   0   2   2   0   2   2   2   2   0   2   2   2   0   0   2   2   2   2   2   0   2   2   2   0   0   0   0   0   0   2   0   0   0   0   0   0   2   2   2   0   0   2   2   2   0   0   2   0   0   0   2   0   2   2   0   0   2   2   2   0   2   2   0   2   2   0   0
 MK-6-12                0   2   2   0   0   2   2   2   2   2   2   2   0   2   0   0   0   2   0   0   2   2   0   0   2   2   0   2   2   2   2   2   2   0   2   0   2   0   2   0   0   2   2   2   2   2   0   2   0   0   0   0   2   0   2   0   2   0   0   0   0   2   2   0   0   2   2   0   2   2   2   0   2   2   2   2   2   0   0   0   0   2   0   2   0   0   2   0   0   2   2   0   2   2   0   0   0   0   0   0   2   0   2   2   0   2   2   0   0   2   2   2   2   2   0   0   2   0   0   0   0   2   2   2   2   0   2   0   0   0   0   2   2   0   2   2   2   2   2   2   2   0   2   2   2   0   0   2   2   2   2   2   0   2   2   2   0   0   0   0   0   0   2   0   0   0   0   0   0   0   2   2   0   0   0   2   2   0   0   2   0   0   0   2   0   2   2   0   0   0   2   2   0   2   2   0   2   2   0   0
 MK-6-13                0   2   2   0   0   2   2   2   2   0   2   2   0   2   0   0   0   2   0   0   2   2   0   0   2   2   0   2   2   2   2   2   0   0   2   0   2   0   2   0   0   2   2   0   2   2   2   2   0   0   0   2   0   0   0   0   2   0   0   0   0   0   2   0   0   2   2   0   2   2   2   0   2   2   2   2   2   0   0   0   0   2   0   0   0   0   2   2   0   2   2   0   2   0   2   2   0   0   0   2   2   0   2   2   0   2   0   0   0   2   2   0   0   2   0   0   0   0   0   0   0   2   2   2   2   2   2   0   0   0   2   2   2   0   2   0   2   2   2   2   2   0   2   2   2   0   0   2   2   2   2   0   0   2   2   2   0   0   0   0   0   0   2   0   0   0   0   0   0   0   2   2   0   0   0   2   0   0   0   2   0   0   0   2   0   2   2   0   0   0   2   2   0   2   0   0   2   2   2   0
 MK-6-14                0   2   2   0   2   2   2   2   2   0   0   2   0   2   0   0   0   2   0   0   2   2   0   0   2   2   0   2   2   0   2   2   0   0   0   0   0   0   2   0   2   2   2   0   2   2   0   2   2   0   0   2   0   0   0   2   2   0   0   0   0   0   2   0   0   2   2   0   2   2   2   0   2   2   0   2   2   0   0   0   0   2   0   2   0   0   2   2   2   2   2   0   2   0   2   2   0   0   0   2   2   0   2   2   2   2   0   0   0   0   2   0   0   2   0   0   0   2   0   0   0   0   2   2   2   2   2   0   0   0   2   2   2   0   2   0   2   2   2   2   0   0   2   2   2   0   0   2   2   2   2   2   0   2   2   2   2   0   0   0   0   0   2   0   0   0   0   0   0   0   0   2   0   0   0   2   0   0   0   2   0   0   0   2   0   2   0   0   0   0   2   0   0   2   0   0   2   2   2   0
 MK-6-15                0   2   2   0   2   2   2   2   2   0   0   2   2   2   0   0   0   2   0   0   2   2   0   0   2   2   0   0   2   0   2   2   0   0   0   0   0   0   2   0   2   2   0   0   2   2   0   2   2   0   0   2   0   0   0   2   2   0   2   0   0   0   2   2   0   2   2   0   2   0   2   2   2   2   0   2   2   0   0   0   0   2   0   2   0   2   2   2   2   2   2   0   2   2   2   2   0   0   0   2   2   2   2   2   2   2   0   0   0   0   2   0   0   2   0   2   0   2   0   0   0   0   2   2   2   2   2   0   0   0   2   2   2   0   2   0   2   2   2   2   0   0   2   2   2   0   0   2   2   0   2   2   0   2   2   2   2   0   0   0   0   0   2   0   0   2   0   0   0   0   0   0   0   0   0   2   0   0   0   2   0   0   0   2   0   2   0   0   0   0   2   0   0   2   0   0   2   2   2   0
 MK-6-16                0   2   0   0   2   2   2   2   2   0   0   2   2   0   0   0   0   2   0   2   2   2   0   0   2   2   0   2   2   0   0   2   0   0   0   2   0   0   0   0   2   2   2   0   2   2   0   2   2   0   0   2   0   0   0   2   2   2   2   0   0   0   2   2   0   2   0   0   2   0   2   2   2   2   0   2   2   0   0   0   2   2   0   0   0   2   0   2   2   2   2   0   2   2   2   2   0   0   0   2   2   2   0   2   2   2   0   0   0   0   2   0   0   2   0   2   0   0   0   0   0   0   2   2   2   2   2   0   0   0   2   2   2   0   0   0   2   2   0   2   0   0   0   2   2   0   0   2   2   0   2   0   0   2   2   2   2   0   0   2   0   0   2   0   0   2   0   0   2   0   0   0   0   0   0   0   0   0   0   2   0   2   2   2   0   0   0   0   0   0   2   0   0   2   0   0   0   2   2   0
 
!****************************************** Phenotypic Data **********************************************************
!-100.0 is resevred for missing phenotype
SimulatedTrait1        15.3666   14.1335   14.0428   14.6853   15.4945   16.4206   16.0979   14.1311   14.2494   15.2799   14.8512   16.0119   14.1609   15.8433   14.3335   16.2057   15.4372   15.6602   14.5635   14.4767   15.9430   14.2373   14.3787   14.2467   16.0025   14.2103   14.2546   15.6341   13.8169   15.2048   15.4043   13.9521   14.0114   15.3095   14.4785   16.7282   14.2885   15.9334   15.2434   14.4742   16.9035   15.5387   15.0866   13.9242   14.1078   14.2188   13.8772   13.8665   15.5313   12.8876   14.6406   13.6058   15.1616   14.2284   14.2437   15.7021   14.7747   15.5702   15.5317   14.9443   15.5566   15.2945   13.3157   14.4673   16.4016   14.9547   13.9284   16.3628   15.1737   14.8546   16.3230   13.7601   13.8978   14.2322   15.9365   14.0274   14.6102   13.8330   14.9285   15.6197   15.4925   14.2324   16.3472   13.1287   14.5974   15.0298   14.3768   15.4457   13.5869   14.6511   14.9137   13.7271   15.6749   15.9341   15.1096   15.5534   13.7382   13.8744   13.9929   16.3638   13.5757   14.0807   14.8040   13.8480   14.4992   15.6383   16.7782   14.4862   13.8992   15.9824   14.2535   15.7907   14.4310   13.4984   15.6023   13.6941   14.5209   14.5126   15.6913   14.2568   14.0071   16.1162   14.0864   13.6649   15.1535   13.4701   14.3637   16.8973   14.0512   13.4764   15.7473   13.9013   15.9726   15.8150   16.4145   15.4913   15.7937   15.6199   14.2852   15.6073   15.6331   13.9710   15.2828   14.2457   15.8811   15.5598   16.3511   13.6277   16.2905   13.2902   13.6266   15.6335   15.5494   16.2085   15.7121   15.1303   14.9131   13.9545   16.4471   15.5353   14.7557   16.5348   14.5682   15.2782   12.7066   13.2586   16.2619   13.5826   15.3698   13.6076   15.5432   16.4948   15.1908   15.1077   16.2899   14.9169   15.1138   15.5597   16.2864   13.6331   16.6836   14.6649   14.6309   14.2129   15.9166   15.3738   15.6586   16.1556   16.2806   15.6788   15.9418   15.0207   15.2957   13.5697   16.2475   15.4541   16.8278   13.7379   16.2444   15.1943
SimulatedTrait2         9.3236   10.6347   10.5935    9.3877    9.4128    9.4829    9.4461   10.1993   10.8169    9.2756    9.2011    9.5679   10.6037    9.9781   10.4884   10.0508    9.5061    9.6731    9.8068    9.8657    9.3614   10.5451    9.2225   10.2665    9.1278   10.3513   10.4567    9.3648   10.4795    9.1051    9.4720   10.5671   10.8571   10.2927   10.5710    9.2430   10.4886   10.9622   10.2811   10.1820    9.5855    9.8292    9.8054   10.4376   10.2078   10.3869   10.8789   10.2799    9.6470   10.3497    9.4057   10.3077   10.4729   10.0792   10.4092    9.7320    9.1788    9.3998    9.7336    9.4921    9.6264   10.5047   10.8670   10.5276    9.7397   10.4075   10.9293    9.6704    8.9276    9.6260    9.7952   10.1381   10.3287   10.5029    9.4464   10.1891   10.4582   10.5757    9.6415    9.3885    8.9399   10.5964    9.2632   10.5935   10.5470    9.1926   10.8867   10.7869   10.1831    9.8183   10.4448   10.3548    9.2931    9.2040    9.6067    9.7275   10.4172   10.7630   10.7794    9.5357   10.5539   10.3864    9.9780   10.6993    9.4483    9.8277    9.0248   10.9526   10.6000    9.3569   10.6776    9.7595    9.4100   10.0724    9.6840   10.4827   10.4055   10.7963    9.2077   10.5485   10.4344    9.4476   10.6288   10.8846    9.0978   10.4041   10.6042    9.9615   10.6024   10.2915    9.7343   10.4693    9.5016    9.5555    9.6859    9.4276    9.5038    9.8266   10.4446    9.6751    9.8625   10.4185    9.4832   10.5333   10.7552    9.3014    9.8178   10.4584    9.1105   10.4621   10.5246    9.8802    9.5780    9.2247    9.6204   10.1339   10.5308   10.5616    9.7371    9.5421    9.4124    9.5387   10.2008    9.7637   11.0335   10.3803    9.9183   10.5670    8.8842   10.6937    9.7437    9.4544   10.8778   10.2982    9.1290   10.6338    9.4028   10.3250    9.8550   10.7223    9.4850   10.5293    9.7167   10.1660    9.1020   10.6770    9.2257    9.5749    9.4076    9.4815    9.8746   10.4344    9.0856   10.3978    9.1803   10.6182    9.5644   10.7389    9.8202    9.2600
 
