# Supplementary material for: Inclusive Composite Interval Mapping of QTL by Environment Interactions in Biparental Populations
Source: PLoS One. 2015 Jul 10;10(7):e0132414. doi: 10.1371/journal.pone.0132414 (PMC4498613; doi:10.1371/journal.pone.0132414)
Supplement: S6 File — (ZIP) [file pone.0132414.s006.zip › H=0.8/L1/run_00045.met]

!**********************Note: lines staring with "!" are remarks and will be ignored in the program********************
!*********************************General Information**********************************
!Assuming F1 = P1 x P2, populations available in QTL IciMapping are: 
!  1, P1BC1F1 = P1 x F1, the first backcrossing where P1 is used as the recurrent parent;
!  2, P2BC1F1 = P2 x F1, the first backcrossing where P2 is used as the recurrent parent;
!  3, F1DH, F1-derived doubled haploids; 
!  4, RIL or F1RIL, recombination inbred lines through the repeated selfing of F1;
!  5, P1BC1RIL, recombination inbred lines through the repeated selfing of P1BC1F1;
!  6, P2BC1RIL, recombination inbred lines through the repeated selfing of P2BC1F1;
!  7, F2, the selfing generation of F1;
!  8, F3, the selfing generation of F2;
!  9, P1BC2F1, the second backcrossing where P1 is used as the recurrent parent; 
! 10, P2BC2F1, the second backcrossing where P2 is used as the recurrent parent;
! 11, P1BC2RIL, recombination inred lines through the repeated selfing of P1BC2F1; 
! 12, P2BC2RIL, recombination inred lines through the repeated selfing of P2BC2F1; 
! 13, P1BC1F2, the selfing generation of P1BC1F1; 
! 14, P2BC1F2, the selfing generation of P2BC1F1; 
! 15, P1BC2F2, the selfing generation of P1BC2F1; 
! 16, P2BC2F2, the selfing generation of P2BC2F1; 
! 17, P1BC1DH, P1BC1F1-derived doubled haploids; 
! 18, P2BC1DH, P2BC1F1-derived doubled haploids; 
! 19, P1BC2DH, P1BC2F1-derived doubled haploids; 
! 20, P2BC2DH, P2BC2F1-derived doubled haploids; 
   3      !Mapping Population (see remarks above)
   2      !Mapping Function (1 for Kosambi; 2 for Haldane; 3 for Morgan)
   2      !Marker Space Type (1 for intervals; 2 for positions)
   1      !Marker Space Unit(1 for centiMorgans; 2 for Morgan)
   6      !Number of Chromosomes (or Linkage Groups)
 200      !Size of the mapping population
   2      !Number of environments
 
!***************************************** Chromosomes and Linkage Maps **********************************************
!Chromosome                 NumMarkers
-CH1                        16
-CH2                        16
-CH3                        16
-CH4                        16
-CH5                        16
-CH6                        16
!Linkage map (Marker name followed by position or the interval length)
 MK-1-1                1     0.000
 MK-1-2                1    10.000
 MK-1-3                1    20.000
 MK-1-4                1    30.000
 MK-1-5                1    40.000
 MK-1-6                1    50.000
 MK-1-7                1    60.000
 MK-1-8                1    70.000
 MK-1-9                1    80.000
 MK-1-10               1    90.000
 MK-1-11               1   100.000
 MK-1-12               1   110.000
 MK-1-13               1   120.000
 MK-1-14               1   130.000
 MK-1-15               1   140.000
 MK-1-16               1   150.000
 MK-2-1                2     0.000
 MK-2-2                2    10.000
 MK-2-3                2    20.000
 MK-2-4                2    30.000
 MK-2-5                2    40.000
 MK-2-6                2    50.000
 MK-2-7                2    60.000
 MK-2-8                2    70.000
 MK-2-9                2    80.000
 MK-2-10               2    90.000
 MK-2-11               2   100.000
 MK-2-12               2   110.000
 MK-2-13               2   120.000
 MK-2-14               2   130.000
 MK-2-15               2   140.000
 MK-2-16               2   150.000
 MK-3-1                3     0.000
 MK-3-2                3    10.000
 MK-3-3                3    20.000
 MK-3-4                3    30.000
 MK-3-5                3    40.000
 MK-3-6                3    50.000
 MK-3-7                3    60.000
 MK-3-8                3    70.000
 MK-3-9                3    80.000
 MK-3-10               3    90.000
 MK-3-11               3   100.000
 MK-3-12               3   110.000
 MK-3-13               3   120.000
 MK-3-14               3   130.000
 MK-3-15               3   140.000
 MK-3-16               3   150.000
 MK-4-1                4     0.000
 MK-4-2                4    10.000
 MK-4-3                4    20.000
 MK-4-4                4    30.000
 MK-4-5                4    40.000
 MK-4-6                4    50.000
 MK-4-7                4    60.000
 MK-4-8                4    70.000
 MK-4-9                4    80.000
 MK-4-10               4    90.000
 MK-4-11               4   100.000
 MK-4-12               4   110.000
 MK-4-13               4   120.000
 MK-4-14               4   130.000
 MK-4-15               4   140.000
 MK-4-16               4   150.000
 MK-5-1                5     0.000
 MK-5-2                5    10.000
 MK-5-3                5    20.000
 MK-5-4                5    30.000
 MK-5-5                5    40.000
 MK-5-6                5    50.000
 MK-5-7                5    60.000
 MK-5-8                5    70.000
 MK-5-9                5    80.000
 MK-5-10               5    90.000
 MK-5-11               5   100.000
 MK-5-12               5   110.000
 MK-5-13               5   120.000
 MK-5-14               5   130.000
 MK-5-15               5   140.000
 MK-5-16               5   150.000
 MK-6-1                6     0.000
 MK-6-2                6    10.000
 MK-6-3                6    20.000
 MK-6-4                6    30.000
 MK-6-5                6    40.000
 MK-6-6                6    50.000
 MK-6-7                6    60.000
 MK-6-8                6    70.000
 MK-6-9                6    80.000
 MK-6-10               6    90.000
 MK-6-11               6   100.000
 MK-6-12               6   110.000
 MK-6-13               6   120.000
 MK-6-14               6   130.000
 MK-6-15               6   140.000
 MK-6-16               6   150.000
!*********************************** Marker Types ********************************************************************
!Co-dominant marker: When heterozygote F1 is present, P1 is coded as 2, F1 is coded as 1, and P2 is coded as 0; Otherwise, P1 is coded as 2, and P2 is coded as 0. 
!Dominant marker: When heterozygote F1 is present, P1 and F1 are coded as 12, and P2 is coded as 0; Otherwise, P1 is coded as 2, and P2 is coded as 0.  
!Recessive markers: When heterozygote F1 is present, P1 is coded as 2, and F1 and P2 are coded as 10; Otherwise, P1 is coded as 2, and P2 is coded as 0. 
!Missing marker is coded as -1. 
 MK-1-1                 0   2   0   2   2   2   0   2   2   2   2   0   0   0   0   0   2   2   0   0   2   2   0   2   2   0   0   2   0   0   2   2   2   0   2   0   2   0   2   2   2   2   2   0   2   2   2   2   2   2   0   0   0   2   0   2   0   0   0   0   2   2   2   0   0   2   2   2   2   0   0   2   0   0   0   0   2   0   0   0   0   0   0   0   2   2   0   2   0   0   0   0   2   2   0   0   0   0   0   2   2   0   0   2   2   0   0   0   2   2   2   2   2   2   0   2   2   2   2   2   0   2   0   0   0   2   2   0   2   2   2   0   0   0   0   0   0   0   0   2   2   0   2   0   2   0   0   0   0   2   0   0   0   0   2   2   0   2   2   0   2   2   0   2   2   0   0   0   2   0   2   0   0   0   2   0   0   2   0   2   2   0   2   2   2   0   0   2   0   0   2   0   2   2   0   0   2   2   2   0
 MK-1-2                 0   2   0   2   2   2   2   2   2   2   2   0   0   0   0   0   2   2   0   0   2   2   0   0   2   0   0   2   0   2   2   2   2   0   2   0   2   0   2   0   0   2   2   0   2   2   0   2   2   2   0   0   0   2   0   2   0   0   0   0   2   2   2   0   0   2   0   2   0   0   2   0   0   0   2   0   2   0   0   0   0   0   0   0   2   2   0   2   0   0   0   0   2   2   0   2   0   0   0   2   2   0   0   2   2   0   0   2   0   2   2   2   2   0   0   2   2   2   2   2   0   2   0   0   0   2   2   0   2   2   2   0   0   0   0   0   0   0   0   2   2   0   2   2   0   0   0   0   2   2   2   0   0   0   2   2   0   2   2   0   2   2   2   2   2   0   0   0   2   2   2   0   0   0   2   0   2   2   0   2   2   0   2   2   2   0   0   2   0   0   2   0   2   2   2   0   2   2   2   0
 MK-1-3                 0   2   0   2   2   2   2   2   0   2   2   0   0   0   0   0   2   2   0   0   2   2   2   0   2   2   0   2   0   2   0   2   0   0   2   2   2   0   2   0   0   2   2   0   2   2   0   2   2   2   0   0   0   2   0   2   0   0   0   0   2   2   2   2   2   2   0   2   0   0   2   0   0   0   2   0   0   2   2   0   0   0   0   2   2   2   0   2   0   0   0   0   2   2   2   2   0   0   0   2   2   0   0   2   2   0   0   0   0   0   2   2   2   2   0   2   2   2   2   2   0   2   0   0   0   2   0   0   2   2   2   2   0   0   0   0   0   0   0   2   0   0   2   0   0   0   0   0   2   2   2   0   0   0   2   2   0   2   0   0   2   2   2   2   2   0   0   0   2   2   2   0   0   0   0   0   2   2   0   2   2   0   2   2   2   0   0   2   0   0   2   0   2   2   2   2   2   2   2   0
 MK-1-4                 0   2   0   0   2   2   2   0   0   2   2   0   0   0   0   0   2   2   0   0   2   0   2   0   2   2   0   2   0   2   0   2   0   0   2   2   2   0   2   0   0   2   2   0   0   2   2   2   2   2   0   0   0   0   0   2   0   0   0   0   2   2   2   2   2   2   0   0   0   0   0   0   2   0   0   0   0   2   2   0   2   0   0   2   2   2   2   2   0   0   0   0   0   2   2   2   0   0   0   2   2   2   0   0   2   0   0   0   0   0   2   2   2   2   0   0   2   2   2   2   0   2   2   0   0   2   0   0   2   2   2   2   0   0   0   0   0   0   0   2   0   2   2   0   0   0   0   0   2   2   2   0   0   0   2   2   0   2   0   2   2   2   2   2   2   0   0   0   2   0   0   0   0   0   0   0   2   2   0   2   0   0   2   0   2   0   0   2   0   0   0   0   2   2   2   2   0   2   2   0
 MK-1-5                 0   2   0   0   2   2   2   0   0   0   2   0   0   0   0   0   2   2   0   0   2   0   2   0   2   2   0   2   0   2   0   2   0   0   2   2   2   0   2   0   0   2   2   0   2   2   2   0   2   2   2   0   0   0   0   2   2   0   0   0   2   2   2   2   2   2   2   0   0   0   0   0   2   0   0   0   0   2   2   0   2   0   0   2   2   2   2   2   0   0   0   0   0   0   2   2   0   0   0   2   2   2   2   0   2   0   0   0   0   0   2   2   0   2   0   0   2   2   2   2   0   2   2   0   0   2   0   0   2   2   2   2   2   0   0   0   0   0   0   2   0   2   0   0   0   0   2   0   2   2   2   0   0   0   2   2   0   2   2   0   2   2   2   2   2   0   0   0   2   0   0   0   0   0   0   0   2   2   0   2   0   2   2   0   2   0   0   2   0   0   0   0   2   2   2   2   0   2   2   0
 MK-1-6                 0   2   0   0   2   2   2   0   0   2   2   0   2   0   0   2   2   2   2   0   2   0   2   0   2   2   0   2   0   2   0   2   0   0   2   2   2   0   2   0   0   2   2   0   0   2   2   0   2   2   0   0   0   0   2   2   2   0   0   0   2   2   0   2   2   2   2   0   0   0   0   0   2   0   0   0   0   2   2   0   2   0   0   2   2   2   2   2   0   0   0   0   0   0   2   2   0   0   0   2   2   2   2   0   2   0   0   0   2   0   2   2   0   2   0   0   2   2   2   2   0   2   2   0   0   2   0   0   2   2   2   2   2   0   0   0   2   0   0   2   0   2   0   0   0   0   2   0   2   2   2   0   0   0   2   0   0   2   2   0   2   2   2   2   0   0   0   0   2   0   0   0   2   0   0   0   2   2   0   2   2   2   2   0   2   0   0   2   0   0   0   0   0   2   0   2   0   2   2   0
 MK-1-7                 0   2   2   0   2   0   0   0   0   0   2   0   2   0   0   2   2   2   2   0   2   0   2   0   2   0   0   0   0   2   0   2   0   0   2   2   2   0   2   2   0   2   2   0   0   0   2   0   2   2   0   0   0   0   2   2   2   0   2   0   2   2   0   2   2   2   2   0   0   0   0   0   2   0   0   0   0   2   2   0   2   0   2   2   2   2   2   2   0   0   0   2   0   0   2   2   2   0   0   2   2   2   2   0   2   0   0   0   2   0   0   2   0   2   0   0   0   2   2   2   0   2   2   0   2   2   0   0   2   2   2   2   2   0   0   0   2   0   0   2   0   2   0   0   0   0   0   0   2   2   2   0   0   0   2   0   0   2   2   0   2   2   2   2   0   0   0   0   2   2   2   0   2   0   0   0   2   2   0   2   2   2   2   0   2   0   0   2   0   0   2   0   0   2   0   2   0   2   2   0
 MK-1-8                 0   0   0   2   2   0   0   0   0   2   2   0   2   0   0   2   2   2   0   0   2   0   2   0   2   0   0   2   0   2   0   2   0   0   0   2   2   0   2   0   0   2   2   0   0   0   0   0   2   2   0   0   0   0   2   2   2   0   2   0   0   0   0   2   2   2   2   0   0   0   0   0   2   0   0   0   0   2   2   0   2   0   2   2   2   2   2   2   0   0   2   2   0   0   2   2   2   0   0   2   2   2   2   0   2   0   0   0   2   0   0   2   0   2   0   0   0   2   2   2   0   0   2   0   2   2   0   0   2   2   2   2   0   0   0   0   2   0   0   2   0   2   0   0   0   0   0   0   2   2   2   0   0   0   2   0   0   2   0   0   2   2   2   2   0   0   0   0   2   2   2   0   0   0   0   0   2   2   0   2   2   2   2   0   2   0   0   2   2   0   2   0   0   2   2   2   0   2   2   2
 MK-1-9                 0   0   0   2   2   0   0   0   0   2   2   0   2   0   0   2   2   2   0   0   2   0   2   2   2   0   0   2   0   2   0   2   2   0   0   2   2   0   2   0   0   2   2   2   0   0   0   2   2   2   0   0   0   0   2   2   2   0   2   0   0   0   0   2   2   2   2   0   0   0   0   2   2   0   0   0   0   2   2   0   2   0   2   2   2   2   2   2   0   0   2   2   0   0   2   2   2   2   0   2   2   2   2   0   2   0   2   0   2   0   0   2   0   2   0   2   0   2   2   2   0   0   2   0   2   2   0   0   2   2   2   2   0   0   0   0   2   0   0   2   0   2   0   0   2   0   0   0   2   2   2   0   0   0   2   2   0   2   0   0   2   2   2   2   0   0   0   0   2   2   2   0   0   0   0   0   2   2   0   2   2   2   2   0   2   0   0   2   2   0   2   0   0   2   2   2   0   2   2   0
 MK-1-10                0   0   0   2   0   0   0   0   0   2   0   0   0   0   0   2   2   2   0   0   2   0   2   2   2   0   0   2   0   2   0   2   2   0   0   2   2   0   2   0   0   2   0   2   0   0   0   2   2   2   2   0   0   0   2   2   2   0   2   0   0   0   0   2   2   2   2   0   0   0   0   2   2   0   0   0   0   2   2   0   0   0   2   2   2   2   2   2   0   0   2   0   0   0   2   2   2   2   0   2   2   2   2   0   2   0   2   0   0   0   2   2   0   2   0   2   0   2   2   2   0   0   2   0   2   0   2   2   2   2   2   2   0   0   0   0   2   2   0   2   0   2   0   0   2   0   0   0   2   2   0   0   0   0   2   2   0   0   0   0   2   2   2   2   0   0   0   0   0   2   2   0   0   2   0   2   0   2   0   2   2   2   2   2   2   2   0   2   2   0   2   0   0   2   2   2   0   2   0   0
 MK-1-11                0   0   0   0   0   0   0   0   0   2   0   0   0   0   0   2   2   0   0   0   2   0   2   2   2   0   0   2   0   2   0   2   0   0   0   2   2   0   2   0   0   2   0   2   0   0   0   2   2   2   2   0   0   0   2   2   2   0   2   0   0   0   0   2   2   2   2   0   0   0   0   2   2   2   0   0   0   2   2   0   0   2   2   2   2   2   0   2   0   0   2   0   0   0   2   0   2   2   0   2   2   2   0   0   0   0   2   0   0   0   2   2   0   0   0   2   0   2   2   2   0   0   2   0   2   0   2   2   2   2   2   2   0   0   0   0   2   2   0   2   0   2   0   0   2   2   0   0   2   2   0   0   2   0   2   2   2   0   0   2   2   2   2   2   2   0   0   0   0   2   2   0   0   0   0   2   0   2   0   2   2   2   2   2   2   2   0   2   2   0   2   0   0   2   2   2   0   2   2   0
 MK-1-12                0   0   0   2   0   0   0   0   0   2   0   0   0   0   0   2   2   0   0   2   2   0   2   2   0   0   0   2   0   2   0   0   0   0   0   2   2   0   2   0   0   2   0   0   0   0   0   2   0   0   2   0   0   0   2   2   2   0   2   0   0   0   0   0   2   2   0   0   0   0   2   2   0   2   0   2   0   2   2   0   0   2   2   2   2   2   0   2   0   0   0   0   2   0   2   0   2   0   0   2   0   2   0   0   0   0   2   0   0   0   2   2   0   0   0   2   0   0   2   2   0   0   2   0   2   0   2   0   0   2   2   2   0   0   0   0   2   2   0   2   0   2   0   2   2   2   0   0   2   2   0   0   2   0   2   2   2   2   0   2   2   2   2   2   2   0   0   0   0   2   2   0   0   0   0   2   0   2   0   2   2   2   2   2   2   2   0   2   2   0   2   0   0   2   2   2   0   2   2   0
 MK-1-13                2   2   0   2   0   0   0   0   0   2   0   0   0   0   0   0   2   0   0   2   2   0   2   2   0   0   0   2   0   0   0   0   0   0   0   2   2   0   2   0   0   2   2   0   0   0   0   2   0   0   2   0   0   0   2   2   2   0   2   0   0   2   0   0   2   2   0   0   0   0   2   2   0   2   0   2   0   0   2   0   0   2   2   2   2   2   0   2   0   0   0   0   2   0   2   0   2   0   0   2   0   2   0   0   0   0   2   0   0   0   2   2   0   0   0   2   0   0   2   2   0   0   2   0   2   0   2   0   0   0   2   2   0   0   0   0   2   2   0   2   0   2   0   2   2   2   0   0   2   0   0   0   2   0   2   2   2   2   0   2   2   2   0   2   2   0   0   0   0   2   2   0   2   0   0   2   0   2   0   2   2   0   2   2   2   2   2   2   2   0   2   0   0   2   2   2   2   2   2   0
 MK-1-14                2   2   0   2   0   0   0   0   0   2   0   0   0   0   0   0   2   0   0   2   2   0   2   2   0   0   0   2   0   0   0   0   0   0   0   2   2   2   2   2   0   2   0   0   0   0   0   2   0   0   2   0   0   0   2   2   2   0   2   0   0   2   0   0   2   2   0   0   0   0   2   2   0   2   0   2   0   0   2   0   2   2   2   2   2   2   0   2   2   0   0   0   2   0   2   2   2   0   0   2   0   2   0   0   0   0   2   0   0   0   2   2   0   0   2   2   0   0   2   2   0   0   0   0   2   0   2   0   0   2   2   2   0   0   0   0   2   2   0   2   0   2   0   2   2   2   0   0   2   0   2   0   2   0   2   2   2   2   0   2   2   2   0   2   2   0   0   0   0   2   2   0   2   0   0   2   0   2   0   2   2   0   2   0   2   2   2   2   2   0   0   0   0   2   2   0   2   2   2   0
 MK-1-15                2   2   0   2   0   2   0   2   0   2   0   0   0   2   0   0   2   0   0   2   2   0   2   2   0   0   0   2   0   0   0   0   0   0   0   2   2   2   2   2   0   2   2   0   0   0   0   2   0   0   2   0   2   0   2   2   0   0   2   0   0   2   0   0   2   2   0   0   0   0   2   2   0   2   0   2   0   0   2   0   2   0   2   2   2   2   0   2   2   0   0   0   2   0   2   2   2   0   0   2   0   2   0   0   0   0   2   2   0   2   2   2   0   0   2   2   0   0   2   2   0   0   0   0   2   0   2   0   0   2   2   2   0   0   0   0   2   2   0   2   0   2   2   2   2   2   0   0   2   0   2   0   2   0   2   2   2   2   0   2   2   2   0   2   0   0   0   0   0   2   2   0   0   0   0   2   2   2   0   2   2   0   2   0   2   2   2   2   2   0   0   0   0   2   2   0   2   2   2   2
 MK-1-16                0   2   0   2   0   2   0   2   0   2   0   0   0   2   0   0   2   0   0   2   2   0   2   2   0   0   0   2   0   0   0   0   0   0   0   2   2   2   0   2   0   2   2   0   0   0   0   0   0   0   0   0   2   0   0   2   0   0   2   0   0   0   0   2   2   2   0   0   0   2   2   2   0   2   0   2   0   0   0   0   2   0   2   0   2   2   0   2   2   0   0   0   2   0   2   2   2   0   0   2   0   2   0   0   0   0   2   2   0   2   0   2   0   0   0   2   0   0   2   2   0   0   0   0   0   0   2   0   0   2   2   2   0   0   0   0   0   2   0   0   0   2   2   2   2   2   0   0   2   0   2   2   2   0   2   2   2   2   0   2   2   2   0   2   0   0   0   0   0   2   2   0   0   0   2   2   2   2   0   2   2   0   2   0   2   2   2   2   2   0   0   0   0   2   2   0   2   2   2   2
 MK-2-1                 0   0   0   0   2   0   2   2   0   2   2   0   2   2   0   0   0   2   0   0   0   0   0   2   0   0   2   0   0   0   0   2   0   0   0   2   2   0   2   0   0   0   0   2   0   0   0   2   2   2   2   0   0   2   2   2   0   2   0   2   0   0   0   0   2   2   2   2   2   0   0   2   2   0   2   0   2   0   2   2   2   0   2   0   0   2   0   2   2   2   2   0   2   0   2   0   2   0   2   0   2   2   2   0   0   0   0   2   2   2   0   2   0   2   0   0   0   2   2   0   0   2   2   0   2   0   0   0   2   0   0   2   0   0   0   0   2   0   0   2   2   0   0   2   0   0   2   0   2   2   0   2   2   0   0   0   0   0   2   0   2   2   0   0   2   0   0   0   2   0   2   2   0   2   2   2   0   0   0   0   0   0   2   2   2   0   0   0   0   2   2   2   0   2   0   0   2   2   0   0
 MK-2-2                 0   2   0   0   2   0   2   2   0   2   2   0   2   2   0   0   0   0   0   0   0   0   0   2   0   0   2   0   0   0   0   0   2   0   2   2   2   0   2   0   0   0   0   2   0   0   0   2   2   0   2   0   0   0   2   2   0   2   0   2   0   0   2   0   2   2   0   2   0   0   0   2   2   0   2   0   2   0   0   2   0   0   2   2   0   2   0   2   2   2   2   0   2   0   2   0   2   0   0   0   2   2   2   0   0   0   0   2   2   2   0   0   0   2   0   0   2   2   2   0   0   2   2   0   2   0   0   2   2   2   0   2   0   0   0   0   2   0   0   2   0   0   0   2   0   0   2   0   0   2   0   2   2   0   0   0   0   0   2   0   2   2   0   0   0   2   2   0   2   0   2   2   0   2   2   2   0   0   0   0   0   0   2   2   2   0   0   0   0   2   2   2   0   0   0   0   2   2   0   0
 MK-2-3                 0   2   0   0   0   0   0   2   0   2   2   2   2   2   0   0   0   0   0   0   0   2   0   2   0   0   2   0   0   0   0   2   0   0   2   2   2   0   2   0   0   0   2   0   2   0   0   2   2   0   2   0   0   2   2   2   0   2   0   2   0   2   2   0   2   2   2   2   0   0   0   2   2   0   2   2   2   0   0   2   0   0   2   2   0   2   0   2   2   0   0   0   2   0   2   0   2   0   0   2   0   2   2   0   0   0   0   2   2   2   0   0   0   2   0   0   2   0   2   0   2   2   0   0   2   0   2   2   2   2   0   2   2   0   0   0   0   0   0   0   0   2   0   2   0   0   0   0   0   2   2   2   2   0   0   0   0   0   2   0   2   2   0   0   2   2   2   0   2   0   2   2   0   2   2   2   0   0   0   0   0   0   2   2   2   0   0   0   0   0   2   2   0   0   0   0   2   2   0   0
 MK-2-4                 2   2   0   0   0   0   2   2   0   2   2   0   2   2   0   0   0   0   0   2   0   2   0   2   0   0   2   0   0   0   2   2   0   0   2   2   2   2   2   0   0   0   0   0   2   0   0   2   2   0   2   0   0   2   2   2   0   2   0   2   0   2   2   0   0   2   2   0   0   0   0   0   2   2   2   2   2   0   0   2   0   0   2   2   0   2   0   2   2   0   0   0   2   0   2   0   2   0   0   2   0   2   0   0   2   0   0   2   2   0   0   0   0   2   0   0   2   0   2   0   2   2   0   0   2   0   2   2   2   2   0   2   0   0   0   2   0   0   0   0   0   2   0   2   0   0   2   0   0   2   2   2   2   0   2   0   0   0   2   0   2   2   0   2   2   2   2   0   2   0   2   2   0   2   2   2   0   0   0   2   0   2   2   2   2   0   0   0   2   0   2   2   0   0   0   0   2   2   2   0
 MK-2-5                 2   2   0   0   0   0   0   2   0   2   2   0   2   2   0   0   0   0   0   2   0   2   0   2   0   0   2   0   0   0   2   2   0   0   2   2   2   2   2   0   0   0   0   2   2   0   0   2   2   0   0   0   0   2   2   2   0   0   0   2   0   2   2   0   0   2   2   0   0   0   0   0   2   2   2   2   2   2   2   2   0   2   2   2   0   2   0   2   2   0   2   0   2   0   2   0   2   0   0   0   0   2   0   0   2   0   0   2   2   0   0   0   0   2   0   0   2   0   2   0   2   2   0   0   0   0   2   2   2   2   0   2   0   0   2   2   0   0   0   0   0   2   0   2   2   0   2   0   0   2   2   2   2   0   2   0   0   0   2   0   2   2   0   2   2   2   2   0   2   2   2   2   2   2   2   2   0   0   0   2   0   2   2   2   2   0   0   0   2   0   2   2   0   0   0   0   2   2   2   2
 MK-2-6                 2   2   0   0   2   0   0   2   0   2   2   0   0   2   0   0   0   0   0   2   0   0   0   2   0   0   2   0   0   0   2   2   0   0   2   2   2   2   2   0   0   0   0   2   2   0   0   2   2   0   0   2   0   2   2   2   0   0   0   0   2   2   0   0   0   2   2   0   0   0   2   0   2   2   2   2   2   2   2   2   2   2   2   2   0   2   0   2   2   2   2   0   2   0   2   0   2   0   0   0   0   0   0   0   2   0   0   2   2   0   0   0   0   2   2   0   2   0   2   0   0   2   0   0   0   0   2   2   2   2   0   0   0   0   2   2   0   0   0   0   0   2   0   2   2   0   2   0   0   2   2   2   2   0   2   0   2   0   2   0   2   2   0   2   2   2   2   0   2   2   2   2   2   2   2   2   2   0   0   2   0   2   2   2   2   0   2   0   2   0   2   2   0   0   0   0   2   2   2   2
 MK-2-7                 2   2   0   0   2   0   0   2   0   2   2   0   0   2   0   0   0   0   0   2   0   0   0   0   0   0   2   0   0   0   2   2   0   0   2   2   2   0   2   0   0   0   2   2   2   0   0   2   2   0   0   2   0   0   2   2   0   0   0   0   2   2   0   0   0   2   2   2   0   0   2   0   0   2   2   2   2   2   2   2   2   2   2   2   0   2   0   2   2   2   2   0   2   0   0   0   2   0   0   0   0   0   0   0   2   0   0   2   2   0   0   0   0   2   2   0   2   0   2   0   0   2   0   0   0   0   2   2   2   2   0   0   0   0   0   2   0   0   0   0   0   2   0   0   2   0   0   0   0   2   2   2   2   0   2   0   2   0   2   0   2   2   0   2   2   2   2   0   2   2   2   2   2   2   2   2   2   0   0   2   0   2   2   2   2   0   2   0   2   0   2   2   0   0   0   0   2   2   2   2
 MK-2-8                 2   2   0   0   2   2   0   2   0   2   2   0   0   0   0   0   0   0   0   2   2   0   0   0   0   0   2   0   2   0   2   2   0   0   2   2   2   0   2   0   2   2   2   2   2   0   0   2   2   2   0   2   2   0   2   2   0   0   0   0   2   2   0   0   0   2   0   2   0   0   2   0   0   0   2   2   2   2   2   2   2   0   2   2   0   0   0   2   2   2   2   2   2   0   0   0   2   0   0   0   0   0   0   0   2   0   0   2   2   0   0   0   0   2   2   0   2   0   2   0   0   2   0   0   0   2   2   2   2   2   0   0   0   0   0   2   0   0   0   0   0   2   0   0   2   0   0   0   0   2   2   2   2   0   0   0   2   0   2   0   2   2   0   2   2   2   2   2   2   2   2   2   2   0   2   2   2   0   0   2   0   2   2   2   2   0   2   0   2   0   2   2   0   0   0   0   2   2   2   2
 MK-2-9                 0   2   0   0   2   2   0   2   0   2   2   0   0   0   0   0   0   0   0   2   2   0   0   0   0   0   2   0   2   2   2   2   2   2   2   2   2   0   2   0   2   2   2   2   2   0   0   2   2   0   0   2   0   0   2   2   0   2   0   2   2   2   0   0   0   2   0   2   0   0   2   2   0   0   2   2   2   2   2   2   2   0   2   0   0   2   0   2   2   2   2   0   2   2   0   0   2   0   0   0   2   0   0   0   2   0   0   0   2   0   0   0   0   2   0   0   2   0   2   0   0   2   0   0   0   2   2   2   2   2   0   0   0   0   0   2   0   0   0   0   0   2   0   0   2   0   0   0   0   2   2   2   2   0   0   0   2   0   2   2   2   0   0   2   2   2   2   2   2   2   2   2   2   0   2   2   2   0   0   0   0   2   2   2   2   0   2   0   2   0   2   2   0   0   0   0   2   2   2   2
 MK-2-10                0   2   2   0   2   2   0   2   0   2   2   0   0   0   0   0   0   0   0   0   2   0   0   0   0   0   2   0   2   0   2   2   2   2   0   2   2   0   2   0   2   2   2   2   2   0   0   2   2   0   0   2   0   0   2   2   2   2   0   2   2   2   0   0   0   2   0   0   0   0   2   2   0   0   2   2   2   2   2   2   2   0   2   0   0   2   0   2   2   2   2   2   2   2   0   0   2   0   0   0   2   0   0   0   2   0   0   0   2   0   0   2   0   2   0   0   0   0   2   0   0   2   0   2   0   2   2   2   2   2   0   0   0   0   0   2   0   0   0   0   0   2   0   0   2   0   0   0   0   2   2   2   2   0   0   0   2   0   2   2   2   0   2   0   2   0   2   2   2   2   0   2   2   2   2   2   0   0   0   0   0   2   2   0   2   0   2   0   2   0   2   2   0   0   0   0   2   2   2   2
 MK-2-11                0   2   2   0   2   0   2   2   0   2   2   0   0   0   0   0   0   0   0   0   2   0   0   0   0   2   2   0   2   0   2   2   2   2   0   2   0   0   0   0   2   2   2   2   2   0   0   2   2   0   0   2   0   0   2   2   2   2   0   0   2   2   0   0   0   2   0   0   0   0   2   2   0   0   2   2   2   2   2   2   2   0   2   2   0   2   0   0   2   2   2   2   2   2   0   0   2   0   0   0   2   0   2   0   2   0   0   0   2   0   0   2   0   2   0   0   0   0   2   0   0   2   0   0   0   2   2   2   2   2   0   0   0   0   2   2   0   0   0   0   0   2   0   0   2   0   0   0   0   2   2   2   2   0   0   0   2   0   2   2   2   0   2   2   2   0   2   0   2   2   0   0   2   2   2   2   0   0   0   2   0   2   2   0   2   0   2   0   2   0   0   2   0   0   0   0   2   0   2   2
 MK-2-12                0   2   2   0   2   0   2   2   0   2   2   0   0   0   0   0   0   0   0   0   2   0   0   0   2   2   2   0   2   0   2   2   2   2   0   2   0   2   0   0   2   2   2   2   2   0   0   0   2   2   0   2   0   0   2   2   2   2   0   2   2   2   0   0   2   2   0   0   0   0   2   2   0   0   0   2   2   2   2   2   2   0   2   2   0   2   2   0   2   2   2   2   2   2   0   0   2   0   0   0   2   0   2   0   0   0   0   0   2   0   0   2   0   2   0   0   0   0   2   0   0   2   0   0   0   2   2   2   2   2   0   0   0   0   2   2   2   0   0   0   0   2   0   0   2   0   0   0   0   2   2   2   2   2   0   2   2   0   2   2   2   2   0   2   2   0   2   0   2   2   0   0   2   2   2   2   2   0   0   2   0   2   2   0   2   0   2   0   2   0   0   2   0   0   0   0   2   0   2   2
 MK-2-13                2   0   2   0   2   0   0   2   2   2   2   0   0   0   0   0   0   0   0   0   2   0   0   0   2   2   2   0   2   0   2   2   2   2   0   2   0   2   0   0   2   2   2   0   2   0   0   0   0   2   0   2   0   2   2   2   2   2   0   2   2   2   0   0   2   2   0   0   0   0   2   2   0   0   0   2   0   2   2   2   2   0   2   2   0   2   0   0   2   2   2   2   2   2   2   0   2   0   0   0   2   0   2   0   0   0   0   0   2   0   0   2   0   2   0   0   0   0   2   0   0   2   0   0   0   2   2   2   2   2   0   0   0   2   2   2   2   0   0   0   0   2   0   0   2   0   0   0   0   2   2   2   2   2   0   2   0   0   2   2   2   2   0   2   2   2   2   0   2   2   0   0   2   2   0   2   2   0   0   2   0   2   2   0   2   2   2   0   2   0   0   2   0   0   0   0   2   0   0   2
 MK-2-14                2   0   2   0   2   0   0   2   2   0   2   0   0   0   0   0   0   0   0   0   2   0   0   2   2   2   2   0   2   0   2   2   0   0   0   0   0   0   2   0   2   2   2   0   2   0   0   0   0   2   0   2   0   2   2   2   2   2   0   2   2   2   0   0   2   2   0   0   0   0   2   2   0   2   0   2   0   2   2   2   2   0   2   2   0   2   0   0   2   2   2   2   0   2   2   0   2   2   0   0   2   0   2   0   2   0   0   0   2   0   0   2   0   2   0   0   0   0   2   0   0   2   2   0   0   2   2   2   2   0   0   0   0   2   2   2   0   2   0   0   0   2   0   0   2   0   0   0   0   2   2   2   2   0   2   2   0   0   2   2   2   2   0   2   2   2   2   0   2   2   0   0   2   0   0   0   2   0   0   2   2   2   2   2   2   2   2   2   2   0   0   2   0   0   0   0   0   0   0   2
 MK-2-15                2   0   2   0   2   0   0   2   2   0   0   0   0   0   0   0   0   0   0   0   2   0   0   2   2   2   2   2   2   0   2   2   0   0   0   0   0   0   2   0   2   2   2   0   2   0   2   0   0   2   0   2   0   2   2   2   2   2   0   0   2   2   0   0   2   2   0   0   0   0   2   2   0   2   0   2   2   2   2   2   2   0   2   2   2   2   0   0   2   2   2   2   0   2   2   0   0   2   0   0   2   0   2   0   2   0   0   0   2   0   0   2   0   2   0   0   0   2   2   0   0   2   2   0   0   2   2   2   2   0   0   0   0   2   2   2   0   2   2   0   0   2   0   0   2   0   0   0   0   2   2   2   2   0   2   2   0   0   2   2   2   2   0   2   2   2   2   0   2   2   0   0   2   0   2   0   2   0   0   2   2   2   2   2   2   2   2   2   2   0   0   2   0   0   2   0   0   0   0   2
 MK-2-16                2   0   2   0   2   0   0   0   2   0   0   0   0   0   0   0   0   0   0   0   2   0   0   2   2   2   2   2   2   0   2   2   0   0   0   0   0   0   2   2   2   2   2   0   2   0   2   0   0   2   0   2   0   2   2   2   2   0   0   0   2   2   0   0   2   2   0   0   0   0   2   2   0   2   0   2   2   0   0   2   2   0   2   2   0   2   0   2   2   2   2   2   0   2   2   0   0   2   0   0   0   0   2   0   2   0   0   0   2   0   0   2   0   2   0   0   0   2   2   0   0   2   2   0   0   2   2   2   2   0   0   0   0   2   0   2   0   2   0   0   0   0   0   0   2   0   0   0   2   2   2   2   2   0   2   2   0   0   2   2   2   2   0   2   2   2   2   2   2   2   0   0   2   0   2   0   2   0   0   2   2   0   2   2   2   2   2   2   2   0   0   2   0   0   2   0   0   0   0   2
 MK-3-1                 2   2   0   2   0   2   2   0   2   0   0   2   2   0   2   0   2   0   2   0   2   0   0   0   0   0   0   2   2   0   0   0   0   2   0   2   2   2   0   2   0   0   2   2   0   2   2   0   2   2   2   0   2   2   0   2   2   2   2   2   2   2   2   0   2   2   0   2   2   0   2   2   2   2   0   2   2   2   0   2   0   0   2   2   2   0   2   2   2   0   0   2   2   0   0   2   2   0   0   0   2   2   2   2   2   2   2   2   2   2   2   2   0   0   0   0   2   0   2   2   0   0   2   0   2   0   0   0   2   0   0   2   0   2   0   2   0   0   0   0   2   0   2   2   2   2   2   2   2   0   2   0   0   2   0   0   2   0   0   2   0   0   2   2   2   2   2   2   2   2   0   2   2   0   0   0   0   2   0   2   0   0   2   0   2   2   0   2   0   0   2   2   0   2   2   2   0   0   0   2
 MK-3-2                 0   2   0   2   0   2   2   0   2   0   0   2   2   0   2   0   2   0   2   0   0   0   0   0   0   0   0   0   2   0   0   0   0   0   0   2   2   2   2   2   0   0   2   2   0   2   2   0   2   2   2   0   0   2   0   2   2   2   2   2   2   2   2   0   2   2   2   2   2   0   2   2   2   2   0   2   2   2   2   2   0   0   2   2   2   0   2   2   0   0   0   2   2   2   0   2   2   0   2   0   2   2   2   2   2   2   2   2   2   2   2   0   0   0   0   0   2   0   2   2   2   0   2   0   2   0   0   0   2   0   0   2   0   2   0   2   0   0   0   0   2   0   0   2   2   2   2   2   2   2   2   0   0   2   0   0   0   0   0   2   0   0   2   2   0   2   2   2   2   0   0   2   2   0   0   0   0   2   0   2   0   0   2   0   2   2   0   2   0   0   2   0   0   2   0   2   0   0   0   2
 MK-3-3                 0   2   0   2   0   2   2   2   2   0   0   2   0   0   2   0   2   0   2   0   0   0   0   0   0   0   0   0   2   0   0   0   2   0   0   2   2   2   2   2   2   0   2   2   0   2   2   0   2   2   2   0   0   2   0   2   0   2   2   2   2   2   2   0   0   2   2   2   2   0   2   2   2   2   0   0   2   2   2   2   2   0   2   0   2   0   0   2   0   0   0   2   2   2   2   2   2   2   2   0   2   2   2   2   2   2   2   2   2   2   2   0   0   0   0   2   2   0   2   0   0   0   2   2   0   0   0   0   2   0   0   2   2   2   0   2   0   0   0   0   2   0   0   2   2   2   2   2   2   2   2   0   0   2   0   0   0   0   0   2   0   0   2   2   0   2   2   2   2   0   0   2   2   2   0   0   0   2   0   2   0   0   2   0   2   2   0   2   0   0   2   0   2   0   2   2   0   0   0   2
 MK-3-4                 2   2   0   2   0   2   2   2   2   0   0   2   0   2   2   0   0   0   2   2   0   2   0   0   0   0   0   0   2   0   2   2   2   0   0   2   2   2   2   0   2   0   2   2   2   2   2   0   2   2   2   0   0   2   0   2   0   2   2   2   2   2   2   0   0   0   2   2   0   0   2   2   2   2   0   0   2   2   2   2   2   0   2   0   2   0   0   2   0   0   0   2   2   2   2   2   2   0   2   0   2   2   2   0   2   2   2   2   2   2   2   0   0   0   2   2   2   0   0   0   0   2   2   2   0   0   0   0   2   0   2   2   0   0   0   2   0   0   0   0   2   0   0   2   2   2   2   2   2   2   2   0   0   2   0   0   0   0   0   0   0   0   2   2   2   2   0   2   2   0   0   2   2   2   0   0   0   2   2   2   0   0   2   0   2   0   2   2   0   0   2   0   2   0   2   2   2   2   0   2
 MK-3-5                 2   2   0   2   0   2   2   2   2   0   0   2   0   2   2   0   0   2   2   2   0   2   2   2   0   0   2   0   2   0   2   0   0   0   0   2   2   2   2   2   2   0   2   2   2   2   2   0   2   2   2   0   0   2   0   2   0   2   0   2   2   2   2   0   0   0   0   2   0   0   2   2   2   2   0   0   2   0   2   0   2   0   2   0   0   0   0   2   0   0   0   2   2   2   2   2   0   0   2   0   2   2   2   0   2   2   2   2   0   2   0   0   0   2   2   2   2   0   2   0   0   2   2   2   0   0   0   0   2   0   2   2   0   0   0   2   0   0   0   0   2   0   0   2   2   2   2   2   2   2   2   0   2   2   2   0   0   0   0   0   0   0   2   2   2   2   0   2   2   0   0   2   2   2   0   0   0   2   2   2   0   0   2   0   2   0   2   2   0   0   2   2   0   0   2   2   2   2   0   2
 MK-3-6                 2   2   0   2   0   2   2   2   2   0   0   2   0   2   2   0   0   2   0   2   0   2   2   2   0   0   2   0   2   2   2   0   2   0   0   2   2   2   2   2   2   0   2   2   2   2   2   2   2   0   2   0   0   2   0   2   0   2   0   2   2   2   2   0   0   0   0   2   2   0   0   2   2   2   0   0   2   0   2   0   2   0   2   0   0   0   0   2   0   0   0   2   2   2   2   2   0   0   2   0   0   2   2   2   2   2   2   2   0   2   0   0   0   2   2   2   2   0   2   0   0   2   2   2   0   0   0   0   0   0   2   2   0   0   0   2   0   0   0   0   2   0   0   2   0   0   2   2   2   2   2   0   2   2   0   0   0   0   0   0   0   0   2   0   2   2   0   0   2   0   2   2   2   2   0   0   2   2   2   2   0   0   2   0   2   2   2   2   0   0   2   2   0   0   2   2   2   2   0   0
 MK-3-7                 2   2   0   2   0   2   0   2   0   0   0   0   0   2   2   2   0   2   0   2   0   2   2   2   0   0   2   0   2   2   2   0   2   0   0   2   2   2   2   2   2   0   2   0   2   2   2   2   2   0   2   0   0   2   2   2   0   2   0   2   2   0   2   0   2   0   0   2   2   0   0   2   2   2   0   2   2   0   2   0   0   0   2   0   0   0   0   2   0   0   0   2   2   2   2   2   0   2   2   0   2   2   2   2   2   0   2   2   0   2   0   2   0   2   2   2   2   0   2   2   0   0   2   2   0   0   2   0   0   0   2   2   0   0   0   2   0   0   0   2   2   0   0   2   0   0   2   2   2   2   0   0   2   2   0   0   0   0   0   0   0   0   2   0   2   2   0   0   2   0   2   2   2   0   0   0   2   2   2   2   0   0   2   0   2   2   2   2   0   0   2   2   0   0   2   2   2   2   0   0
 MK-3-8                 2   2   0   2   0   2   0   2   0   0   0   2   0   2   2   2   0   2   0   2   0   2   2   2   0   2   2   0   2   2   2   0   2   0   0   2   0   2   2   2   2   2   2   0   2   2   2   0   2   0   2   0   0   2   2   2   0   2   0   2   2   0   2   0   2   0   0   2   2   0   0   2   2   2   0   2   2   0   2   0   0   0   0   0   0   0   0   2   0   0   0   2   2   2   2   2   0   2   2   0   2   2   2   2   2   0   2   2   0   2   0   2   0   2   2   2   2   0   0   2   0   0   2   2   0   0   2   0   0   0   2   2   0   0   0   2   2   0   0   2   2   0   0   2   0   0   2   2   0   2   0   0   2   2   0   0   2   0   0   0   0   0   0   0   2   2   0   0   2   0   2   2   0   0   0   0   2   2   2   2   2   2   2   0   2   2   0   2   0   0   2   2   0   0   2   2   2   2   0   0
 MK-3-9                 2   2   0   2   2   2   0   2   0   0   0   0   0   2   2   0   0   2   0   2   0   2   2   2   0   2   2   0   2   2   2   0   2   0   0   2   0   2   2   2   2   2   2   0   2   2   2   0   2   0   2   0   0   2   2   0   0   2   0   2   2   2   2   0   2   0   0   2   2   0   0   2   2   2   0   2   2   2   2   0   0   0   0   0   0   0   0   2   0   0   0   2   0   2   2   0   0   2   0   0   2   2   2   2   2   0   2   2   0   2   0   2   0   2   2   2   2   0   0   2   0   0   2   2   2   0   2   0   2   0   2   2   0   0   0   2   2   0   0   2   2   0   2   2   0   0   0   2   0   2   0   0   2   2   0   0   2   0   0   0   0   0   0   0   2   2   0   0   2   0   2   2   0   0   0   0   2   0   0   2   2   2   2   0   2   2   0   0   0   0   2   2   2   0   2   2   2   2   0   2
 MK-3-10                2   2   0   2   2   2   0   2   0   0   0   0   0   2   2   0   0   2   0   2   0   2   2   2   0   0   2   0   2   2   2   0   2   0   0   2   2   2   2   2   2   2   2   0   2   2   2   0   2   0   2   0   0   2   2   0   0   2   0   2   2   0   2   2   2   0   0   2   2   2   0   2   2   2   0   2   2   2   2   0   0   0   2   0   0   0   2   0   0   0   0   2   0   2   2   0   0   2   0   0   2   2   0   2   2   0   2   2   0   2   0   2   0   2   2   2   2   0   0   2   0   0   2   2   2   0   2   0   2   0   2   0   0   0   0   0   2   0   0   2   2   2   2   2   0   0   0   2   0   2   0   0   2   2   0   0   2   0   0   0   0   0   0   0   2   2   0   0   2   0   2   2   0   0   0   0   2   0   0   2   2   2   2   0   2   2   0   0   0   2   2   2   2   0   0   0   2   2   0   2
 MK-3-11                2   2   0   2   0   2   0   2   0   0   0   0   0   2   2   0   0   2   2   2   0   2   2   2   0   0   2   0   2   2   2   0   2   0   0   2   2   2   2   2   2   2   2   0   2   2   2   0   2   0   2   0   0   0   2   0   0   2   0   2   2   0   2   2   2   0   0   2   0   2   0   2   2   2   0   2   2   2   2   0   0   0   2   0   0   2   2   0   0   0   0   2   0   2   0   0   2   2   0   0   2   2   0   2   2   0   2   2   0   2   0   2   0   2   2   2   2   0   0   0   0   0   2   2   2   0   2   0   2   2   2   0   0   0   0   0   0   0   0   2   2   2   2   2   0   2   0   2   0   2   0   0   2   2   0   0   2   0   0   0   0   0   0   0   2   2   0   0   0   0   2   2   0   0   0   0   2   0   0   2   2   2   2   0   2   2   0   0   0   0   2   2   0   0   0   0   2   2   2   2
 MK-3-12                0   2   0   2   0   2   0   2   0   2   0   0   0   2   2   0   0   0   2   2   0   2   2   2   2   0   2   2   2   2   2   0   0   0   0   2   2   2   2   2   2   2   2   0   2   0   2   0   2   0   2   0   0   0   2   0   0   2   0   2   2   2   0   2   2   2   0   2   2   0   0   2   2   2   0   0   2   2   2   0   0   0   2   2   0   2   2   0   0   0   2   2   0   2   2   0   2   2   0   2   2   2   0   2   2   0   0   2   0   2   0   2   0   2   0   2   2   0   0   0   0   0   2   2   0   2   2   0   2   2   2   0   0   2   2   2   0   2   2   0   2   2   2   2   0   2   0   2   2   2   0   0   2   2   0   0   2   0   0   0   0   0   0   0   2   2   0   0   2   0   2   0   0   0   0   0   2   0   0   2   2   2   2   0   2   2   2   0   0   0   2   2   0   0   0   0   2   2   2   2
 MK-3-13                0   2   0   2   0   2   0   2   0   2   0   0   0   2   2   0   0   0   2   2   0   2   2   2   2   0   0   2   2   2   2   0   2   0   2   2   2   2   2   2   0   2   2   0   2   0   2   0   2   0   2   0   0   0   2   0   0   2   0   0   2   2   2   2   2   2   0   2   2   0   0   0   2   2   0   0   2   2   2   0   0   2   2   2   2   2   2   0   0   0   2   2   0   2   2   0   2   2   0   2   2   2   0   2   2   0   0   2   0   2   0   2   0   2   2   2   2   0   0   0   0   0   2   2   0   2   2   0   2   2   2   0   0   0   2   2   0   2   0   0   2   2   2   2   0   2   2   2   2   2   0   0   2   2   0   2   2   0   0   0   0   0   0   0   2   2   0   0   2   0   2   0   0   0   0   0   2   0   0   2   2   2   2   0   2   2   2   0   0   0   2   0   0   0   0   2   2   2   2   2
 MK-3-14                0   0   0   0   0   2   0   2   0   2   0   0   0   2   2   0   0   0   2   0   0   2   2   2   2   0   0   2   2   2   2   0   2   0   0   2   2   2   2   0   0   2   2   2   2   0   2   0   2   0   2   0   0   0   2   0   0   2   0   0   2   2   2   0   2   2   2   0   2   0   2   0   2   0   0   0   2   2   2   2   0   2   2   2   2   2   0   2   0   0   0   2   0   2   2   0   2   2   0   0   2   2   0   2   2   0   0   2   0   2   0   2   0   2   2   2   2   2   0   0   0   2   2   2   0   2   2   0   2   2   2   0   0   0   2   2   0   2   0   0   2   2   2   2   0   2   2   2   2   2   0   0   2   0   0   0   0   0   0   0   0   0   0   0   2   2   0   0   2   0   2   0   0   0   0   0   2   0   0   2   2   2   2   0   2   2   2   0   0   0   2   0   0   0   0   2   2   2   2   2
 MK-3-15                0   0   0   0   0   2   0   2   0   2   0   0   0   2   2   0   0   0   2   0   2   2   0   2   2   0   0   2   2   2   2   0   2   0   0   2   0   2   2   0   0   2   2   0   2   0   2   0   2   0   2   0   0   2   2   0   0   2   0   0   2   0   2   0   2   2   2   0   2   0   2   0   2   2   0   0   2   0   2   2   0   2   2   2   2   0   0   2   0   0   0   2   2   0   2   2   2   2   0   0   2   0   0   2   2   0   0   2   0   2   0   2   0   2   2   2   0   2   0   0   0   2   2   2   0   2   2   0   2   2   2   0   0   0   2   2   0   2   0   0   2   2   2   2   0   2   2   2   2   0   0   0   2   0   0   0   0   0   0   0   0   0   0   0   2   0   0   0   2   0   2   0   0   0   0   0   2   0   0   2   2   2   2   0   2   2   2   2   2   0   2   0   0   0   0   2   2   0   2   2
 MK-3-16                0   0   0   0   0   2   0   2   0   2   0   0   0   2   2   2   0   0   2   0   2   2   0   2   2   0   0   2   2   2   2   0   0   0   0   2   0   2   2   0   0   2   2   0   2   0   2   0   2   0   0   0   0   0   2   0   0   2   0   0   2   0   2   0   2   2   2   0   2   0   2   0   2   2   0   0   0   0   2   2   0   2   2   0   2   0   0   2   0   2   0   2   2   0   2   2   2   0   0   0   2   0   0   2   2   0   0   0   0   2   0   2   0   2   2   2   0   2   0   0   0   2   2   0   0   2   2   0   2   2   2   0   0   0   2   2   0   2   2   0   2   2   2   0   0   2   2   2   2   0   0   0   2   0   0   0   2   0   0   0   0   0   0   0   2   0   0   0   2   0   2   0   0   0   0   0   2   0   0   2   2   2   2   0   0   0   2   2   2   0   2   0   0   0   0   2   2   0   0   2
 MK-4-1                 0   2   2   2   0   0   2   0   0   0   0   2   0   0   0   2   0   0   0   0   2   0   0   0   2   2   0   0   2   2   2   2   2   0   2   2   0   2   0   2   2   0   0   0   0   0   0   0   0   0   2   0   2   0   2   2   2   0   0   0   0   2   0   0   0   2   0   0   0   0   0   2   2   0   0   2   0   0   2   2   2   0   0   0   0   2   2   0   2   0   2   0   2   2   2   2   2   0   0   0   0   2   2   0   0   2   2   2   2   0   0   2   2   0   0   2   0   2   2   2   0   2   2   0   0   0   2   2   2   2   0   0   2   0   2   0   0   2   2   0   0   0   0   2   2   2   0   2   0   2   0   0   0   2   0   2   2   2   0   2   2   2   2   2   0   0   2   2   0   0   2   0   2   2   0   2   0   2   0   0   0   0   0   0   0   2   0   2   0   0   2   0   0   2   2   2   2   2   2   2
 MK-4-2                 0   2   2   2   2   0   2   0   0   2   0   2   0   0   0   2   0   0   0   0   2   0   0   0   2   2   0   0   2   2   2   2   2   0   2   2   0   2   0   2   2   0   0   0   0   0   0   0   0   0   2   0   2   0   2   2   2   0   0   0   0   2   0   0   0   2   0   0   0   0   0   2   2   0   0   2   0   0   2   2   2   2   0   0   0   2   2   0   2   0   2   0   2   2   2   2   2   0   0   0   0   2   2   0   0   2   0   2   2   0   0   2   2   0   0   2   0   2   2   2   0   2   2   0   0   0   2   2   2   2   0   0   2   0   2   0   0   2   2   2   0   0   0   2   0   2   0   2   0   2   0   0   0   2   0   2   0   2   0   2   2   2   2   2   0   0   2   0   0   0   2   0   2   2   0   2   0   2   0   0   0   2   0   0   0   2   2   2   0   2   2   0   0   2   2   2   0   2   2   2
 MK-4-3                 0   2   2   2   2   0   2   0   0   2   0   2   0   2   0   2   0   0   0   2   2   0   0   2   2   2   2   0   2   2   0   2   2   2   2   0   0   2   0   0   2   0   0   0   0   0   2   0   0   0   2   0   2   0   2   2   2   0   0   2   0   2   0   0   2   2   0   0   0   0   0   0   2   0   0   2   0   0   2   0   2   2   0   0   2   2   2   0   2   0   0   0   2   2   2   2   0   0   0   0   0   0   2   0   0   2   0   2   2   0   0   0   2   0   0   2   0   0   2   2   0   2   2   0   0   0   2   2   2   2   0   0   2   2   2   0   0   2   2   2   0   0   0   2   0   2   0   2   0   2   0   0   0   2   0   2   0   2   0   2   2   2   2   2   0   0   2   0   0   2   2   0   0   2   2   2   0   2   0   0   0   2   0   0   0   2   2   2   0   2   2   0   0   2   2   2   0   2   2   2
 MK-4-4                 0   2   2   2   2   0   2   0   2   0   0   2   0   2   2   2   0   0   0   2   2   0   0   2   2   2   2   0   2   2   0   2   2   2   2   0   0   2   0   0   2   0   0   0   0   0   2   0   0   0   2   0   2   2   2   2   2   0   0   2   0   2   0   0   2   2   0   0   0   0   0   0   2   0   0   2   0   0   2   0   2   0   0   0   2   2   2   0   2   0   0   0   2   2   2   0   0   0   0   0   0   0   2   0   0   2   0   2   2   0   0   0   2   0   0   2   0   0   0   2   0   2   2   0   0   0   2   2   2   2   0   0   2   2   2   0   0   2   0   2   0   0   0   2   2   2   0   2   0   2   0   0   0   2   0   2   0   2   0   2   2   2   2   0   0   0   2   0   0   2   2   0   0   2   2   2   0   2   0   0   0   2   0   0   0   2   2   2   0   2   2   0   0   2   2   2   0   2   2   2
 MK-4-5                 0   2   0   2   2   0   2   0   2   2   0   2   0   2   2   2   0   0   0   2   2   0   0   2   2   2   2   0   2   2   0   2   2   2   2   0   0   2   0   0   2   0   0   2   0   0   2   0   0   0   2   0   2   2   0   2   2   0   2   2   0   2   2   0   2   0   0   0   0   0   0   2   2   0   0   2   0   0   2   0   2   0   0   0   2   2   2   0   2   0   0   0   2   2   0   0   0   0   0   0   0   0   2   0   0   2   0   2   2   0   0   0   2   0   0   2   2   0   0   2   0   2   2   0   0   0   2   2   2   2   2   0   2   2   2   0   0   2   0   2   0   0   0   2   2   0   0   2   0   2   0   0   0   2   0   2   0   2   0   2   2   2   2   0   0   0   0   0   0   2   2   0   2   2   2   2   0   2   0   0   0   2   0   2   0   2   2   2   0   2   2   0   0   2   2   2   0   2   2   2
 MK-4-6                 0   0   0   2   0   2   2   0   2   2   0   2   0   0   2   2   0   0   0   2   2   0   0   2   2   0   2   0   2   2   0   0   2   2   2   0   0   2   0   0   2   0   2   2   0   0   2   0   0   0   0   0   2   2   2   2   2   0   0   2   0   2   0   2   2   0   0   0   0   0   0   2   2   0   0   2   0   0   2   0   2   0   0   0   2   0   2   0   2   0   0   0   2   2   0   0   0   0   0   0   0   0   2   0   0   2   0   2   2   0   0   0   0   0   2   2   2   0   0   2   2   0   2   0   0   0   2   2   2   2   2   0   2   2   2   0   0   2   0   2   0   0   0   2   2   0   0   2   0   2   0   0   0   2   0   2   0   2   0   2   2   2   2   0   0   0   0   0   0   2   2   0   2   2   2   2   2   2   0   0   0   2   0   2   0   2   2   2   0   0   2   0   0   2   2   2   0   2   2   2
 MK-4-7                 0   2   0   2   2   0   2   0   2   2   0   2   0   0   2   0   0   0   0   2   2   0   0   2   2   0   0   0   2   0   2   0   2   2   2   0   0   2   0   2   2   0   2   2   0   0   2   0   0   0   0   0   2   2   2   2   2   0   0   2   0   2   2   0   2   0   0   0   0   0   0   2   2   0   0   2   0   0   2   2   2   0   0   2   2   0   2   0   0   0   0   2   2   2   0   2   0   0   0   0   0   0   2   0   0   2   0   2   2   0   0   0   0   0   2   2   2   0   0   2   2   0   2   0   0   0   2   2   2   2   2   0   2   2   2   0   0   2   0   2   0   0   0   2   2   0   0   2   0   2   0   0   0   2   0   2   0   0   0   0   2   2   2   0   2   0   0   0   0   2   2   0   2   2   2   0   2   2   0   0   0   2   0   2   0   2   2   2   0   0   2   0   0   2   2   2   2   2   2   2
 MK-4-8                 2   2   0   2   2   0   2   0   0   0   0   2   0   0   2   0   0   0   0   2   2   0   0   2   2   0   0   2   0   2   2   0   2   2   0   0   0   2   0   2   0   0   2   2   0   0   2   0   0   0   0   0   2   2   0   2   2   0   0   2   0   2   2   0   2   0   0   0   2   0   0   2   2   0   0   2   0   0   2   2   2   2   0   2   2   2   2   0   0   0   0   0   2   2   2   2   0   0   0   0   0   0   2   0   0   0   0   2   2   0   0   0   0   0   2   2   2   0   0   2   2   0   2   2   2   0   2   2   2   0   2   2   2   2   2   0   0   2   0   2   0   0   0   2   2   0   0   2   0   2   2   0   0   2   0   2   0   0   0   0   0   2   2   2   2   0   0   0   0   2   2   0   2   2   2   0   2   2   0   0   0   2   0   0   0   2   2   2   2   0   2   0   0   2   2   2   2   2   2   2
 MK-4-9                 2   2   0   2   2   0   2   0   0   0   0   2   0   0   2   0   0   0   0   2   2   0   0   2   2   0   0   2   2   2   2   0   2   2   0   0   0   2   0   2   0   0   2   2   0   0   2   0   0   0   0   0   2   2   0   2   2   0   0   2   0   2   2   0   2   2   2   2   0   0   0   2   0   0   0   2   0   0   2   2   2   0   0   2   2   2   2   0   0   0   0   0   2   2   2   2   0   0   0   0   2   0   2   0   2   0   2   2   2   2   0   0   0   2   2   2   2   0   0   2   2   0   2   2   2   0   2   0   0   0   2   2   2   2   2   0   0   0   0   2   0   0   0   0   2   0   0   2   0   2   2   0   0   2   0   2   0   0   0   0   0   2   2   2   2   0   2   0   2   2   2   0   0   2   2   0   2   2   0   0   0   2   0   0   0   0   2   2   2   0   2   0   0   2   2   2   2   2   2   2
 MK-4-10                2   2   0   2   2   0   2   0   0   0   0   2   0   0   2   0   0   0   2   2   2   0   0   0   2   0   0   2   2   2   2   0   2   2   0   0   0   2   0   0   0   0   2   2   0   0   2   0   0   0   0   0   2   2   0   2   2   0   0   2   0   2   2   2   2   2   2   0   0   2   0   2   0   0   0   2   0   0   0   2   2   0   0   2   2   2   2   2   0   0   0   0   2   0   2   2   0   2   0   0   2   0   2   2   2   0   2   2   2   2   0   0   0   2   2   2   2   0   0   2   0   0   2   2   2   0   2   0   0   0   2   2   2   2   2   0   0   2   0   2   0   0   0   0   2   0   0   2   0   2   2   0   0   2   0   2   0   0   0   0   0   2   2   2   0   0   0   0   2   2   2   0   0   2   2   0   2   2   0   0   0   2   0   0   0   0   2   2   2   0   2   0   0   2   2   2   2   2   2   2
 MK-4-11                2   2   0   2   0   0   2   2   2   0   0   2   0   0   2   2   0   0   2   2   2   0   0   0   2   0   2   2   2   0   2   0   2   2   0   0   0   2   0   0   2   0   2   2   0   0   0   0   0   0   0   0   2   2   0   2   0   0   0   0   0   2   0   0   2   2   2   0   0   2   0   2   0   0   0   2   0   0   0   2   2   0   0   2   2   0   2   2   0   0   0   0   0   0   2   2   0   2   0   0   2   2   2   2   2   0   2   2   2   0   0   0   0   2   2   2   2   0   0   2   0   0   0   2   0   0   2   0   0   0   2   2   2   2   2   0   0   2   2   2   0   0   0   2   2   0   0   0   0   2   2   0   2   0   0   2   0   0   0   0   0   2   2   2   0   0   0   0   2   2   2   0   0   2   2   0   2   2   0   0   0   2   0   0   2   2   2   2   2   0   2   0   0   2   2   2   2   2   2   2
 MK-4-12                2   2   0   2   0   0   2   2   2   0   0   2   0   0   2   2   0   0   2   2   2   0   0   0   2   0   2   2   2   0   0   0   2   2   2   0   0   2   0   0   0   0   2   2   0   0   0   0   0   0   0   0   2   2   0   2   0   0   0   0   0   2   0   0   0   2   2   0   0   2   0   2   2   0   0   2   0   0   0   2   2   0   2   2   2   0   2   2   0   0   0   0   2   0   0   2   0   2   0   2   2   2   2   2   2   0   2   2   2   0   0   0   0   2   2   2   2   0   0   2   2   0   2   0   0   0   2   0   0   2   0   2   2   2   2   0   0   0   2   2   0   0   0   2   2   0   0   2   0   0   2   0   2   0   0   2   0   0   0   0   0   2   2   2   0   0   0   0   2   2   2   0   0   2   2   0   2   2   2   0   0   2   0   0   2   2   2   2   2   2   2   0   2   2   2   2   2   2   2   2
 MK-4-13                2   2   0   0   0   0   2   2   2   0   0   2   2   0   2   2   0   0   2   2   2   0   0   0   2   0   2   2   2   0   2   0   2   2   2   0   0   2   0   0   0   0   2   2   0   0   0   0   0   0   0   0   2   2   0   2   0   0   0   0   2   2   0   0   0   2   0   0   0   2   0   2   2   0   0   2   2   0   0   2   0   0   2   2   2   0   2   2   0   0   0   0   2   0   0   2   0   2   0   2   2   2   2   0   2   0   2   2   2   0   0   0   0   2   2   2   2   0   0   2   2   0   2   0   0   0   2   0   0   2   0   2   2   2   2   0   0   2   2   2   0   0   0   2   2   0   0   2   0   0   2   0   2   0   0   2   0   0   0   0   0   2   2   2   0   0   0   0   2   2   2   2   0   2   2   0   2   2   2   0   2   2   0   0   2   2   2   2   2   2   2   0   2   2   2   2   2   2   2   2
 MK-4-14                2   2   0   0   0   0   2   2   2   0   0   2   2   0   2   2   0   0   2   0   2   0   0   2   2   0   2   2   2   2   2   0   2   2   2   0   0   2   0   2   0   0   2   2   0   0   0   0   0   0   0   0   2   2   0   2   0   0   0   0   2   2   0   0   0   2   0   0   0   2   0   2   2   0   0   2   2   0   0   2   0   0   2   2   2   0   2   2   0   0   0   0   2   0   0   2   0   2   2   2   2   2   2   0   0   2   0   0   2   2   0   2   0   2   2   2   2   0   0   2   2   0   2   0   0   0   2   2   0   2   0   2   2   2   2   2   0   2   2   2   0   0   0   2   2   0   0   0   0   0   2   0   2   0   2   2   0   0   0   0   2   2   2   2   0   0   0   0   2   0   2   2   0   2   2   0   2   2   2   0   2   2   0   0   2   2   2   2   2   2   2   0   2   2   2   2   0   2   2   0
 MK-4-15                2   2   0   0   0   0   2   2   2   0   2   2   0   0   2   0   2   0   2   0   2   0   0   2   0   0   2   2   2   2   2   0   2   2   2   0   0   2   0   2   0   0   2   2   0   0   0   0   0   0   0   0   2   2   0   2   2   0   0   0   2   2   0   0   0   2   0   2   0   2   0   2   2   0   0   2   2   0   0   2   0   0   2   2   2   0   2   2   0   0   0   0   2   0   0   2   0   2   2   2   2   2   2   0   0   2   0   0   2   2   2   2   0   2   2   0   2   0   0   0   2   0   2   0   0   0   2   2   0   2   0   0   2   2   2   2   0   2   2   2   0   0   0   2   2   0   0   0   0   2   0   0   2   0   2   2   0   0   0   0   2   2   2   2   0   0   0   0   2   0   2   2   0   2   0   0   2   2   2   2   2   2   0   0   2   2   2   2   0   2   2   0   2   2   2   2   0   2   2   0
 MK-4-16                2   2   0   0   0   0   2   2   2   0   2   2   0   0   2   0   2   0   2   0   2   0   0   2   0   2   2   2   2   2   2   0   2   2   2   0   0   2   0   2   0   0   2   0   0   0   0   0   0   0   0   0   2   2   0   2   2   0   0   0   2   2   0   0   0   2   0   2   0   2   0   0   2   0   0   2   2   0   0   2   0   2   2   2   0   0   0   2   0   0   2   0   2   0   0   2   0   2   2   2   0   2   2   0   0   2   0   0   0   2   2   0   0   2   2   0   2   0   0   0   2   0   2   0   0   0   2   2   0   2   0   0   2   2   2   2   0   2   2   2   0   0   0   2   2   0   0   0   0   2   0   0   2   0   2   2   0   2   0   0   2   2   2   0   0   0   0   0   2   0   2   2   2   0   0   0   2   2   2   2   2   2   0   0   2   2   2   2   0   2   2   0   2   2   2   2   0   2   2   0
 MK-5-1                 2   0   2   2   2   2   0   2   0   2   2   2   0   0   0   0   2   2   2   2   0   0   2   0   0   0   0   0   0   2   0   0   2   2   0   0   2   2   2   0   2   0   0   0   2   2   2   0   0   2   2   2   2   0   2   0   2   2   0   0   2   2   2   0   2   2   0   0   0   2   0   2   0   2   0   0   2   2   0   2   0   0   2   2   2   2   0   2   2   0   2   0   2   0   0   0   0   2   2   0   2   0   0   2   0   2   2   2   2   2   0   0   2   2   2   2   2   2   2   2   2   0   0   0   2   2   0   2   2   0   0   0   2   2   2   0   2   2   2   2   2   2   0   0   0   0   2   0   0   2   0   0   0   2   0   0   0   0   0   0   0   0   2   2   0   2   0   2   0   2   2   0   0   2   0   2   0   0   2   2   2   2   0   0   0   2   0   0   0   2   0   2   0   0   0   0   0   2   0   2
 MK-5-2                 2   2   2   2   0   2   0   2   0   2   2   2   0   0   0   0   2   2   2   2   0   0   2   0   0   2   0   0   2   2   0   0   2   2   0   0   2   2   2   0   2   0   0   0   2   2   2   0   0   2   2   2   2   0   0   0   2   2   0   0   2   2   2   0   2   2   0   0   0   2   0   2   0   2   0   0   2   2   0   2   0   2   2   2   2   2   0   2   2   0   2   0   2   0   0   2   0   2   2   0   2   0   0   2   0   2   2   2   2   0   0   0   2   2   2   2   2   2   2   2   2   0   0   2   2   2   0   2   0   0   0   0   2   2   2   0   2   2   2   2   2   2   0   0   0   2   2   0   2   2   0   2   0   2   0   0   0   0   0   0   0   0   2   2   0   2   0   2   0   2   2   0   0   2   0   2   0   0   2   2   2   2   0   0   0   2   0   0   0   2   0   2   0   0   0   2   0   2   2   2
 MK-5-3                 2   2   2   2   0   2   0   2   0   2   2   2   0   0   0   0   2   2   2   0   0   0   2   0   2   2   0   0   2   2   0   0   0   0   0   0   2   2   2   0   2   0   0   0   2   2   2   0   0   2   2   2   2   0   0   2   2   2   0   0   0   2   2   0   2   2   0   0   2   2   0   2   0   2   0   0   2   2   0   2   0   2   2   2   2   0   0   2   2   2   2   2   2   0   0   2   0   2   2   0   2   0   0   2   0   2   2   2   2   0   0   0   2   2   2   2   2   2   0   2   2   0   0   2   2   2   0   0   0   0   0   0   2   2   2   0   2   2   2   2   2   2   0   0   0   2   2   0   2   2   0   0   0   2   0   0   0   0   0   2   0   0   2   2   0   2   0   2   0   2   2   0   0   2   0   2   0   0   2   2   2   2   0   2   0   2   2   0   0   0   0   2   0   0   0   0   0   2   2   2
 MK-5-4                 2   2   2   2   0   2   0   0   0   0   2   2   0   0   0   0   2   2   2   0   0   0   2   0   2   2   0   0   2   0   0   0   0   0   0   0   2   2   2   0   2   0   0   0   2   2   2   0   2   2   2   2   2   0   0   2   2   2   0   0   0   2   2   0   2   2   0   0   2   2   0   2   0   2   2   0   2   2   0   2   0   2   2   2   2   2   0   2   2   2   2   2   2   0   0   0   0   2   2   0   0   0   0   2   2   2   2   2   2   2   0   0   2   0   2   2   2   2   0   2   2   0   0   2   2   0   0   0   2   0   0   0   2   2   2   2   2   0   2   2   2   2   0   0   0   2   2   0   2   2   0   0   0   2   0   0   0   0   0   2   0   0   2   0   0   2   0   2   0   2   2   0   0   2   0   2   0   2   2   2   2   2   0   2   0   2   2   0   0   0   0   2   0   0   0   0   0   2   2   2
 MK-5-5                 2   2   2   2   0   2   2   0   0   0   2   2   0   2   0   0   0   2   2   0   0   0   2   0   2   2   0   2   2   0   0   0   0   0   0   0   2   2   2   0   2   0   0   2   2   2   2   0   2   2   2   2   2   0   0   2   2   2   0   0   0   2   0   0   2   2   0   0   0   0   0   2   0   2   2   0   0   2   0   2   0   2   0   2   2   2   2   2   2   2   2   2   2   0   2   0   0   2   2   0   0   2   0   0   2   2   2   2   2   2   0   0   2   0   2   2   2   0   0   2   2   0   0   2   2   0   2   0   2   2   0   0   2   2   2   2   2   0   2   0   2   2   0   0   0   2   2   0   2   2   0   0   0   2   0   0   0   2   0   2   0   0   0   0   0   2   0   2   0   2   2   0   0   2   0   2   0   2   2   2   2   2   0   2   0   2   2   0   0   0   0   2   0   0   0   0   0   2   2   2
 MK-5-6                 2   2   2   2   0   2   2   0   0   0   2   2   2   0   0   0   0   2   2   0   0   0   2   0   2   2   0   2   2   0   0   0   0   0   0   0   2   2   2   0   2   0   0   2   2   2   2   0   2   2   2   2   2   0   0   2   2   2   0   0   0   2   0   0   2   2   0   0   0   0   0   2   0   2   2   0   0   2   0   2   0   2   2   2   2   2   2   2   0   2   2   2   2   0   2   0   0   2   2   2   0   2   2   0   2   2   0   2   0   0   0   0   2   0   2   2   2   0   0   2   2   2   0   2   2   0   2   0   2   2   0   0   2   0   2   2   2   0   2   0   2   2   0   0   0   2   2   0   2   2   0   0   0   2   2   0   0   2   0   0   0   0   0   2   0   2   0   2   0   0   2   0   2   2   0   2   0   2   2   2   2   2   2   2   2   2   2   0   0   0   0   2   0   0   0   2   0   2   2   2
 MK-5-7                 2   0   0   2   0   0   2   0   0   0   2   2   2   2   0   0   0   2   2   0   0   0   2   0   2   0   2   2   2   0   0   0   0   0   0   0   2   2   2   0   2   0   0   2   2   2   2   0   2   2   2   2   2   0   0   0   2   2   2   0   0   2   0   0   2   2   0   0   0   0   0   2   0   2   0   0   0   2   0   2   0   2   2   2   0   2   2   2   0   2   2   2   2   0   2   0   0   2   2   2   0   2   2   0   2   2   2   2   0   0   0   0   2   0   2   2   2   0   0   2   2   2   0   2   2   0   2   0   2   2   0   0   0   0   2   2   2   0   2   0   2   2   0   0   0   2   2   0   2   2   0   2   0   2   2   0   0   2   0   0   0   0   0   2   0   2   0   2   2   0   2   0   2   2   0   2   0   2   2   2   2   2   2   2   2   2   2   0   0   0   0   2   0   0   0   2   2   2   2   2
 MK-5-8                 2   0   2   2   0   0   2   0   0   0   2   2   0   2   0   0   2   2   2   0   0   0   2   0   2   0   2   2   2   0   0   0   0   0   0   0   2   2   2   0   2   0   0   2   0   2   2   0   2   2   2   2   2   2   0   0   2   2   2   0   0   2   0   0   2   2   0   0   2   0   0   2   0   2   0   0   0   0   2   2   0   2   2   2   0   2   2   2   0   2   0   2   2   0   0   0   0   2   2   2   0   2   2   0   2   2   2   2   0   0   0   0   2   2   2   2   2   0   0   2   2   2   2   2   2   0   2   0   2   2   0   0   0   0   2   2   2   0   0   0   2   0   2   0   0   2   2   2   2   2   0   2   0   2   2   2   2   0   0   0   0   0   0   2   0   2   0   2   2   0   2   0   2   2   0   2   0   2   2   2   2   2   2   2   2   2   2   0   0   0   0   2   0   0   0   2   2   2   2   2
 MK-5-9                 2   0   0   2   0   0   2   2   0   0   2   2   0   2   0   0   2   2   2   0   0   0   2   0   2   0   2   2   2   0   0   0   0   0   0   0   2   0   2   0   2   0   0   2   0   2   0   0   2   2   2   2   2   2   0   0   2   2   2   0   0   0   0   0   2   2   0   0   2   0   0   2   2   2   0   0   0   0   2   2   0   2   2   2   0   0   2   2   2   2   0   2   2   0   0   0   0   2   2   2   2   2   2   0   2   2   2   2   0   0   0   0   2   2   2   2   0   0   0   2   2   2   2   2   2   0   2   0   2   2   2   0   0   0   2   2   2   0   0   0   2   0   2   0   0   2   2   2   2   2   0   2   2   2   2   2   2   0   0   0   0   0   0   0   0   2   0   2   2   0   2   0   0   0   0   2   0   2   2   2   2   2   2   2   2   2   2   0   0   0   0   2   0   0   0   2   2   2   2   2
 MK-5-10                2   0   0   2   0   2   2   2   0   2   2   2   0   2   0   2   2   2   2   0   0   0   2   0   2   0   2   2   2   0   0   0   0   0   0   0   2   0   2   0   0   0   0   2   0   2   0   2   2   0   2   2   2   2   0   0   2   2   2   2   0   0   2   0   2   2   0   2   2   0   0   2   2   2   0   2   0   0   2   2   0   2   2   2   0   0   2   2   2   2   0   2   2   0   0   0   0   2   2   2   0   2   2   0   0   2   2   2   0   0   0   0   2   2   2   2   0   2   0   2   2   2   2   0   2   0   0   0   2   2   2   0   0   0   2   0   2   0   0   0   2   0   2   0   0   2   0   0   2   0   2   2   0   0   2   2   2   0   0   0   0   0   0   0   0   2   0   2   2   0   2   0   0   0   0   2   0   2   2   2   2   2   2   2   2   2   2   0   0   0   2   2   0   0   0   2   2   2   2   2
 MK-5-11                2   0   0   2   0   2   2   2   0   2   2   2   0   2   0   2   2   2   0   0   0   0   2   0   2   0   2   2   2   0   0   0   0   0   0   0   2   0   2   0   0   0   0   2   0   2   2   2   2   0   0   2   0   2   0   0   2   2   2   2   0   0   2   2   0   2   0   2   2   0   0   2   2   2   0   2   0   0   2   2   0   2   2   2   0   0   2   2   2   2   0   2   2   0   0   2   0   2   2   2   0   2   2   0   0   2   2   2   0   2   2   0   2   2   0   2   0   2   0   0   2   2   2   0   2   0   0   0   2   0   2   0   0   0   2   0   2   0   0   0   0   0   0   0   0   0   0   0   2   2   2   2   0   0   2   0   2   0   2   0   0   0   0   0   0   2   0   2   2   0   2   0   0   0   0   2   0   2   2   2   2   2   2   0   0   2   2   0   0   0   2   0   0   0   2   2   2   2   0   2
 MK-5-12                2   0   0   2   0   2   2   2   0   0   2   0   0   2   0   2   2   2   0   0   0   0   2   0   2   0   2   2   2   0   0   2   0   0   0   0   2   2   2   0   0   0   0   2   0   2   2   2   0   0   0   2   0   2   0   0   2   2   2   2   0   0   2   2   0   2   0   2   2   2   0   2   2   2   0   2   0   2   2   2   0   2   2   2   0   0   2   2   2   2   0   2   2   0   0   2   0   2   2   2   2   2   2   0   2   2   2   2   0   2   2   0   2   0   0   0   0   2   0   0   2   2   2   0   2   0   0   0   2   2   2   0   0   0   2   0   2   0   0   0   0   0   0   0   0   2   0   0   2   2   2   2   0   0   2   0   2   0   0   0   0   0   0   0   0   2   0   2   2   2   2   0   0   0   0   2   0   0   2   0   2   2   2   0   0   2   2   0   0   2   2   0   0   0   2   2   2   0   0   2
 MK-5-13                2   0   0   2   2   2   2   2   0   0   2   0   0   2   0   2   2   0   0   0   0   0   2   0   2   2   2   2   2   0   0   0   0   0   0   0   2   2   2   0   0   0   0   2   0   2   2   2   0   0   0   2   0   2   0   0   2   0   2   2   2   0   2   2   0   2   0   2   0   2   0   2   2   2   0   2   0   2   2   2   0   2   2   0   0   0   2   2   2   2   0   2   2   0   0   2   2   2   2   2   2   0   2   0   2   2   2   2   0   2   2   0   2   0   0   0   0   2   0   2   2   2   2   0   2   0   0   0   2   2   2   0   0   0   2   0   2   0   2   0   0   0   0   0   0   2   0   0   2   2   2   2   0   0   2   0   2   0   2   0   0   0   0   2   0   2   0   2   2   2   0   2   0   0   0   2   0   0   2   0   2   0   2   0   2   2   2   0   0   2   0   0   0   2   2   2   2   0   0   2
 MK-5-14                2   0   0   2   2   2   2   2   0   0   2   0   0   2   0   2   2   0   0   0   0   0   2   0   2   2   2   2   2   0   0   0   0   2   0   0   2   2   2   0   0   0   0   2   0   2   2   2   0   0   0   2   0   2   0   0   2   0   2   2   2   0   2   2   0   2   0   0   0   2   0   2   2   2   0   2   0   0   2   2   0   2   2   0   0   0   2   2   2   2   0   2   2   0   0   2   2   2   2   2   2   0   2   0   2   2   2   2   0   2   2   0   2   2   0   0   0   2   0   2   2   2   2   0   2   0   0   0   2   2   2   0   0   0   2   0   2   0   2   0   0   0   0   0   2   0   0   0   2   2   2   2   0   0   2   0   2   0   2   0   0   0   0   2   0   2   2   2   2   2   0   2   0   0   0   2   0   0   2   0   0   0   2   0   2   2   2   2   0   2   0   2   0   2   2   2   2   0   0   2
 MK-5-15                2   0   2   2   2   2   2   2   0   0   2   0   0   2   0   2   2   0   2   0   0   0   2   0   2   2   0   2   2   0   0   0   0   2   0   0   0   2   2   0   0   0   0   0   0   2   2   2   0   0   0   2   0   0   0   0   2   0   2   2   2   0   2   2   0   2   0   0   0   2   0   2   2   2   0   2   0   0   2   2   0   2   2   0   0   0   2   2   2   2   2   2   0   2   0   2   2   2   2   2   2   2   2   0   0   2   2   2   0   2   0   0   2   2   0   0   0   2   0   0   2   2   2   0   2   0   0   2   2   2   2   0   0   0   2   0   0   0   2   0   0   0   2   0   2   0   0   2   2   2   2   2   2   0   2   0   2   0   2   0   0   2   2   2   0   2   2   2   2   2   0   2   0   0   0   2   0   0   0   0   0   0   2   0   2   2   0   2   0   2   0   2   0   2   2   2   2   0   0   2
 MK-5-16                2   0   2   2   2   2   2   2   0   2   2   2   0   2   2   2   2   0   2   0   0   0   2   0   2   2   0   2   2   2   0   0   0   2   2   0   0   2   0   0   0   0   0   0   0   0   0   2   0   0   2   0   0   0   0   0   2   0   0   2   0   2   2   2   0   2   0   0   0   2   2   2   0   2   0   2   0   0   2   2   0   2   2   0   0   2   2   2   2   2   2   2   0   2   0   2   2   2   2   2   2   2   2   0   2   2   0   2   0   2   0   0   2   2   0   0   0   2   0   0   2   2   2   0   2   0   0   2   2   2   2   0   0   0   2   0   0   0   2   2   0   0   2   0   0   2   0   0   2   2   2   2   2   0   2   0   2   0   2   0   0   2   2   2   0   2   2   2   2   2   0   2   0   2   0   2   0   0   0   2   0   0   2   0   2   2   0   2   0   2   0   2   0   2   2   2   2   0   0   2
 MK-6-1                 2   2   0   0   2   2   2   2   2   2   2   2   2   0   2   2   0   2   0   0   2   0   2   2   2   0   2   0   0   2   0   0   0   2   0   2   2   2   0   0   2   0   0   2   0   0   2   2   0   0   0   2   0   0   0   0   2   0   0   2   2   2   2   0   0   0   2   2   2   0   0   0   2   0   2   0   2   2   2   2   0   0   0   0   2   2   2   2   2   2   0   0   0   0   0   0   0   0   2   2   2   2   0   2   2   0   2   2   2   0   0   0   2   0   2   0   0   2   2   2   0   0   2   0   0   2   2   2   0   2   2   0   0   0   0   2   2   2   0   2   0   2   0   0   0   2   0   0   2   2   0   0   0   0   2   0   2   2   0   0   0   0   0   2   2   2   2   2   0   2   2   0   0   2   2   0   0   2   0   0   0   2   2   2   0   2   2   0   0   2   0   2   0   0   2   2   2   2   2   2
 MK-6-2                 2   2   0   0   2   2   0   2   2   2   2   2   2   0   0   2   0   2   2   0   2   0   0   2   2   2   2   0   0   2   0   0   0   2   0   2   2   2   0   0   2   2   0   2   0   0   2   2   0   2   0   2   0   0   0   0   2   2   0   2   2   2   2   0   0   0   2   2   2   0   0   0   2   0   2   0   2   2   2   2   0   0   0   0   2   2   2   2   2   2   0   0   0   2   0   0   0   0   2   2   2   2   0   2   2   0   2   2   2   0   0   0   2   0   2   2   0   2   0   2   0   0   2   0   0   2   2   2   2   2   2   0   0   0   0   2   2   2   0   2   0   2   0   0   0   2   0   0   0   2   0   0   0   0   2   0   2   2   0   0   0   0   2   2   2   2   0   2   0   2   2   0   2   2   2   0   0   2   0   0   0   2   2   2   0   2   2   0   0   2   0   2   0   0   2   0   2   2   2   2
 MK-6-3                 2   2   0   0   2   2   0   2   2   2   2   2   2   0   2   2   0   2   2   0   2   0   0   2   2   2   2   0   0   2   0   0   0   2   0   2   2   2   0   0   2   2   0   2   0   0   2   0   0   2   0   0   0   0   0   0   2   2   0   2   2   2   2   0   0   0   2   2   2   0   0   2   0   0   2   0   2   2   2   2   0   0   0   2   2   2   2   2   2   2   0   0   0   2   0   0   0   0   0   2   2   2   0   2   2   0   0   0   2   0   0   0   2   0   2   2   0   2   2   2   0   0   2   0   0   2   2   2   2   2   2   0   0   0   0   2   2   2   0   0   0   2   0   0   2   2   0   0   0   2   0   0   0   0   0   0   2   0   0   0   0   0   2   2   2   2   2   2   0   2   2   0   2   2   2   0   0   2   0   0   0   2   2   2   0   2   2   0   0   2   2   2   0   0   2   0   2   2   2   2
 MK-6-4                 2   2   0   0   2   2   0   2   2   2   2   2   2   0   2   2   0   2   2   0   2   0   0   2   2   2   2   0   0   2   0   0   0   2   0   2   2   2   0   0   2   0   0   2   0   0   2   0   0   2   0   0   0   0   0   0   2   2   0   2   2   2   2   0   0   0   2   2   2   0   0   2   0   0   2   0   2   2   2   2   0   0   0   2   2   2   2   2   2   2   0   0   0   2   0   0   0   0   0   2   2   2   0   2   2   0   0   0   2   0   0   2   2   0   0   0   0   2   2   2   0   0   2   0   0   2   2   2   2   2   2   0   2   0   0   2   2   0   0   0   0   2   0   0   2   2   2   0   0   2   0   0   0   0   0   0   2   0   0   0   0   0   2   2   0   2   2   2   0   2   0   0   2   2   2   0   0   2   0   0   0   2   0   2   0   2   2   0   0   0   2   2   0   0   2   0   2   2   2   2
 MK-6-5                 2   2   0   0   2   2   0   2   2   2   2   2   2   0   2   2   0   0   2   0   0   0   0   2   2   2   2   0   0   2   0   0   0   2   0   2   2   2   0   0   2   0   0   0   2   2   2   0   0   2   0   0   0   0   0   0   2   2   0   2   2   2   2   0   0   0   2   2   2   0   0   2   0   0   2   0   2   2   2   2   0   0   0   2   2   2   2   2   2   0   0   0   0   2   0   0   0   0   0   0   2   2   2   2   0   0   0   0   2   0   0   2   2   0   0   0   0   0   2   2   2   0   2   2   0   0   2   2   2   2   0   0   2   0   0   2   2   2   0   0   0   2   0   0   2   0   2   0   0   0   0   0   0   0   0   0   2   0   2   0   0   0   2   2   0   2   2   2   0   2   0   0   2   2   2   0   0   2   0   0   0   2   0   0   0   2   2   0   0   2   0   2   0   0   2   2   2   2   2   2
 MK-6-6                 2   2   0   0   2   0   2   2   0   2   2   2   2   0   2   2   0   0   2   0   0   0   0   2   2   2   2   0   2   2   0   0   0   2   0   2   2   2   2   0   2   0   2   0   0   2   2   0   0   0   0   0   0   0   0   0   2   2   0   2   2   2   2   0   2   2   0   2   2   0   0   2   0   0   2   2   0   2   2   2   0   0   0   2   2   2   0   2   2   2   0   0   2   2   0   0   0   0   2   0   2   0   0   2   0   0   0   0   2   0   0   2   2   0   0   0   0   0   2   0   0   0   2   2   0   0   2   2   2   2   2   0   2   0   0   2   2   0   0   0   0   2   0   0   0   0   2   0   0   0   0   0   2   0   0   0   2   0   0   0   0   0   2   2   0   2   2   2   0   2   0   0   2   2   2   0   0   2   0   0   0   2   0   0   0   2   2   0   0   2   0   2   0   0   2   2   0   2   2   2
 MK-6-7                 2   2   0   0   2   0   2   2   2   2   2   0   2   0   2   0   0   0   2   0   0   0   0   2   2   2   2   0   2   2   2   0   0   2   0   2   2   2   2   0   2   0   2   0   0   2   2   0   0   2   2   0   0   0   0   0   2   2   0   2   2   2   2   0   2   0   0   2   2   0   0   2   0   0   2   2   0   0   2   2   0   0   0   2   2   2   0   2   2   2   2   0   2   2   0   0   0   0   2   0   2   0   0   2   0   2   0   0   2   0   0   0   2   2   0   0   0   0   2   0   0   0   2   2   0   0   2   2   2   0   2   0   0   0   0   2   2   0   0   0   0   2   0   0   0   0   2   0   0   0   0   0   2   0   0   0   2   0   0   0   0   0   2   0   0   2   2   2   0   2   2   0   2   2   2   0   0   2   0   0   0   0   0   0   0   2   2   0   0   2   0   0   0   2   2   2   0   2   2   2
 MK-6-8                 2   2   0   0   2   0   2   2   2   2   0   2   2   0   2   0   0   0   2   0   0   0   0   2   0   0   2   0   2   2   2   0   0   2   0   2   2   2   0   0   2   0   2   0   0   2   2   0   0   2   2   0   0   0   0   0   0   2   0   2   2   2   2   0   2   0   0   2   2   0   0   2   2   0   2   2   2   0   2   2   2   0   0   2   2   2   0   2   0   2   2   0   0   2   0   0   0   0   2   0   2   0   0   2   0   2   2   0   2   0   0   0   2   2   0   0   0   0   2   0   2   0   2   2   0   0   2   2   2   0   2   0   0   0   0   2   0   0   0   0   0   2   0   0   0   2   0   0   0   0   0   0   2   0   0   0   2   0   0   0   0   0   2   0   0   2   0   2   0   2   2   0   2   2   2   0   0   2   0   0   0   2   0   0   0   2   2   0   0   2   0   0   0   2   2   2   0   2   2   2
 MK-6-9                 2   2   2   0   2   0   0   2   2   2   0   2   2   0   2   0   0   0   2   0   0   0   0   2   0   2   2   0   2   2   2   0   0   2   0   2   2   2   0   0   2   0   2   0   2   2   2   0   0   2   2   0   0   0   0   0   0   2   2   2   2   2   2   0   2   0   0   2   2   0   0   0   2   0   0   2   2   0   2   2   2   0   0   2   2   2   0   2   0   0   2   0   0   2   0   0   0   0   2   0   2   2   2   2   0   2   2   0   0   0   0   0   2   2   0   0   0   0   2   0   2   0   2   2   0   0   2   2   2   0   2   0   0   0   0   2   0   0   0   0   2   2   0   0   0   2   0   0   0   0   0   0   2   0   2   0   2   2   0   0   0   0   2   0   0   2   0   2   0   2   2   0   2   2   2   0   0   2   2   0   0   2   0   0   0   2   2   0   0   2   0   0   2   2   2   2   0   2   0   2
 MK-6-10                2   0   2   0   2   0   0   2   2   2   0   2   2   0   2   0   0   0   2   0   0   0   0   2   0   2   2   0   2   2   2   0   0   2   0   2   0   2   0   0   2   2   2   0   2   2   2   0   0   0   2   0   0   0   2   0   2   2   2   2   2   2   2   0   2   0   0   2   0   0   0   0   2   0   0   2   2   0   2   2   2   0   0   2   2   2   0   2   0   0   2   2   0   2   0   0   0   0   0   2   2   2   2   2   0   2   2   0   0   0   0   2   2   2   0   0   0   0   2   2   2   2   2   2   0   2   0   0   2   0   2   2   0   0   2   2   0   0   0   0   2   2   0   0   0   2   0   0   0   0   0   0   2   2   2   0   2   2   0   0   2   0   2   2   0   2   2   2   0   2   0   2   0   2   2   0   0   2   2   0   0   2   0   0   0   2   2   0   0   2   0   0   2   2   2   2   0   2   0   2
 MK-6-11                2   0   2   0   2   2   0   2   2   2   0   0   2   0   2   0   0   0   2   0   2   0   2   2   0   2   2   0   2   2   2   0   0   2   0   2   0   2   0   0   2   2   0   0   0   2   2   0   0   0   2   0   0   0   2   0   2   2   2   2   2   2   2   0   2   0   0   2   0   0   2   0   2   0   0   0   2   0   2   2   0   0   0   2   2   2   0   2   0   0   2   2   0   2   2   0   0   0   0   2   2   2   2   2   2   2   2   0   0   0   0   2   2   2   0   0   2   2   2   0   2   2   2   2   0   2   2   0   2   0   0   2   0   0   2   2   0   0   0   2   2   2   0   0   0   2   0   0   0   0   0   0   0   2   2   2   2   0   0   0   0   0   2   2   0   2   2   2   0   2   0   2   0   2   2   2   0   0   0   0   0   2   2   2   0   2   2   0   0   2   0   0   2   2   2   2   0   2   0   2
 MK-6-12                2   0   2   0   2   2   2   2   2   2   0   2   0   0   2   0   0   0   2   0   2   0   2   2   0   0   2   0   2   0   2   0   0   2   0   2   0   2   0   0   2   2   0   0   0   2   2   0   0   0   2   0   0   2   2   0   2   2   2   2   2   2   2   0   2   0   0   2   0   0   2   0   2   0   0   0   2   0   2   2   0   0   0   2   0   2   0   2   0   0   0   2   0   2   2   0   0   0   0   2   2   0   2   2   2   2   2   0   2   0   0   2   2   2   0   0   2   2   2   0   2   2   2   2   0   2   2   0   2   0   0   2   0   0   2   2   2   0   0   2   2   2   0   0   0   2   0   0   2   0   0   0   0   2   2   2   2   0   0   0   0   0   2   0   0   2   2   0   0   2   0   0   0   2   2   2   0   0   0   0   0   2   2   2   0   2   0   0   0   2   0   0   2   0   2   2   2   2   0   2
 MK-6-13                2   0   2   0   2   2   2   2   2   2   0   2   0   0   2   0   0   0   2   0   2   0   2   2   0   0   2   0   2   0   2   0   0   2   0   2   2   2   0   0   2   2   0   0   0   2   2   0   0   2   2   0   2   2   2   0   2   2   2   2   2   2   2   2   2   0   0   0   0   0   2   0   2   0   0   0   2   0   2   2   0   0   0   2   0   2   0   0   0   0   0   2   0   2   2   0   0   0   0   2   2   0   0   2   2   2   0   0   2   0   0   2   2   2   0   0   2   2   2   0   2   2   2   2   0   2   0   0   2   0   0   2   0   0   2   2   2   0   0   0   2   2   0   2   2   2   0   0   2   0   0   0   0   2   2   2   2   0   0   2   0   0   2   0   2   2   2   0   0   2   0   0   0   2   2   2   0   0   0   0   0   0   2   2   0   2   0   0   0   0   0   0   2   0   2   2   2   2   0   0
 MK-6-14                2   0   2   0   2   2   2   0   2   2   0   2   0   0   2   0   0   0   2   0   2   0   2   2   0   0   2   0   2   0   2   0   0   2   2   2   2   2   0   0   2   2   0   0   0   2   2   0   2   0   2   0   2   2   2   0   0   2   2   2   0   2   2   2   2   0   0   0   0   0   2   0   2   0   0   0   2   0   2   2   0   0   0   2   0   0   0   0   0   0   0   2   0   2   2   0   0   0   0   2   2   0   0   2   2   2   0   0   2   0   0   2   2   2   0   0   2   2   2   0   2   2   2   2   0   2   0   0   2   2   0   2   0   0   2   2   2   0   0   0   2   2   2   2   2   2   0   0   2   0   0   0   0   2   2   2   2   0   0   2   0   0   0   0   2   2   2   0   0   2   0   0   2   2   2   2   0   0   0   0   2   0   2   2   0   2   0   0   0   0   0   0   2   0   2   2   2   2   0   0
 MK-6-15                2   0   2   0   2   0   2   0   2   2   0   2   0   0   2   0   0   2   2   0   2   0   2   2   0   0   2   0   2   0   2   0   0   0   2   2   2   2   0   0   2   2   0   0   0   2   2   0   2   0   2   0   2   2   2   0   0   2   2   2   2   2   2   2   2   0   0   0   0   0   0   0   2   0   0   0   2   0   0   2   0   0   0   2   0   0   0   0   0   0   0   2   0   0   2   0   0   0   0   2   2   0   0   2   2   2   2   0   2   0   2   2   2   2   0   0   2   2   0   2   0   2   2   2   0   0   0   0   0   2   0   2   0   2   2   2   2   0   0   2   2   2   0   2   2   2   0   0   2   0   0   2   0   0   2   2   2   0   0   2   0   0   0   0   2   2   2   0   2   2   0   0   0   2   2   2   0   0   0   0   2   0   2   2   0   2   2   0   0   0   0   0   2   0   0   2   0   2   0   2
 MK-6-16                2   0   2   0   2   0   2   0   2   2   0   2   0   0   2   0   0   2   2   0   2   0   2   2   0   0   2   0   2   0   2   0   0   0   2   2   2   2   2   0   2   2   0   0   0   2   2   0   2   2   0   0   2   0   0   0   0   2   2   2   2   2   2   2   2   0   0   0   0   0   0   0   2   0   0   0   2   2   2   2   0   0   0   2   0   0   0   0   0   0   0   2   0   0   2   0   0   0   0   2   2   0   0   2   2   2   2   0   2   0   2   2   2   2   0   0   2   2   0   2   0   2   2   0   0   0   2   0   0   0   0   2   0   2   2   2   2   0   0   2   2   2   0   2   2   0   0   0   2   0   0   2   0   0   0   0   2   0   0   2   0   0   0   0   2   2   2   0   2   2   0   0   0   2   2   2   0   0   0   2   2   0   2   2   2   2   2   0   0   0   0   2   2   0   0   2   0   2   0   2
 
!****************************************** Phenotypic Data **********************************************************
!-100.0 is resevred for missing phenotype
SimulatedTrait1        14.3621   16.2227   14.6947   14.4749   15.9661   15.1668   14.8500   13.7877   14.5506   16.2640   16.6148   13.8733   15.1224   13.8517   13.6594   15.4477   15.6124   14.6685   14.6440   13.4421   16.2473   13.7390   16.6574   14.7683   16.0797   15.1918   14.2953   14.8973   14.0100   15.8928   14.3202   16.3648   14.0896   14.0774   15.9926   15.9792   15.5772   14.3148   16.1205   14.3278   14.5071   15.9864   16.3056   14.0147   15.2281   15.5992   14.9522   14.7792   15.8981   16.4833   13.8610   14.0252   14.6005   13.7804   14.9279   15.4254   15.0310   14.8448   14.4040   14.0920   15.6881   15.4500   15.1009   16.1079   16.5679   16.1340   14.1508   14.6275   14.1269   14.3700   15.4237   14.1395   15.2491   13.4475   15.0080   13.3537   14.6481   16.5161   16.1695   13.8458   15.6502   13.8529   14.1402   15.9536   15.2167   15.3035   15.1716   15.9570   13.7304   13.8547   13.1093   14.5744   15.2640   16.3856   16.0189   14.7659   14.8975   14.9603   13.6330   16.0403   16.1573   15.4490   15.1072   14.2968   15.5676   13.3631   13.8296   14.0125   14.6202   13.9909   15.6100   15.9852   14.7844   16.5963   13.8460   14.8556   15.8505   16.3763   16.5989   16.1742   13.7632   15.3033   14.5962   13.7826   14.6120   15.8072   14.8524   13.4624   15.5926   15.4225   15.6639   15.2376   14.9525   14.0544   13.5077   14.4209   15.0206   14.0036   13.9940   15.9790   14.1410   15.7261   14.9357   13.5332   14.6542   14.3174   14.0909   13.5663   16.6805   16.0690   16.6346   13.7059   12.9390   14.1690   16.2703   15.9563   13.5930   15.5043   14.9638   13.7853   16.2194   15.8198   15.4188   15.4195   15.3440   14.9842   14.6414   14.6316   15.7984   16.4178   14.9775   14.1061   15.0560   14.9565   13.8618   13.9905   16.1987   16.2612   14.8420   16.9897   14.9168   15.0648   15.3456   15.2115   15.9603   13.7279   14.4905   15.8278   13.9089   13.8333   13.7465   13.9980   14.3299   16.2106   15.6560   15.7505   15.3162   16.1008   15.1691   13.5517
SimulatedTrait2        10.3390    9.3510   10.3865   10.2747    9.8630    9.6182    9.1207   10.3422   10.7584    9.5086    9.3429   10.8858   10.4479   10.5116   10.5779   10.6418    9.5102    8.9201   10.1744   10.3697    9.1488   10.5274    9.2945   10.5128    9.5483    9.6920   10.2029    9.1007   10.8261   10.1685   10.4647    9.4435   10.2489   10.5956    9.4379    9.5364    9.6368   10.3440    9.3838   10.2354   10.5743    9.2261    9.6155   10.7958    9.7901    9.1490    9.9016    9.7284    9.6919    9.6811   10.4866   10.2484   10.6153   10.3691   10.6726    9.1073   10.5652   10.3616   10.2535   10.6384    9.6765    9.6685    8.9642    9.5924    9.2856    9.2567   10.5993    9.7759   10.3876   10.8382    9.2538   10.3687   10.7262   10.0206    9.2681   10.2149   10.5347    9.2094    9.5553   10.8672   10.6383   10.2446   10.0974    9.5330    9.5815    9.0669   10.0448    9.5501   10.3708   10.4448   10.5256   10.1161    9.2733   10.0887    9.3892    9.7196   10.2102   10.7457   10.3290    9.3321    9.4211   10.8471   10.3213   10.8358    9.6349   10.1168   10.6772   10.9462   10.0744   10.3890    9.6989    9.7013    9.7459    9.6360   10.4921    9.3828    9.4803    9.6564    9.4109    9.1039   10.6807    9.3155   10.1568   10.7879   10.3344    9.4155   10.7552   10.8493    9.8342    9.4880    9.8275    9.3267   10.8344   10.8150   10.6670   10.2348   10.4915   10.7640   10.2200    9.7740   10.5462   10.5680    9.6325   10.6579   10.6702   10.3659   10.7359   10.8605    9.4106    9.2785    9.4559   10.2845   10.9296   10.6428   10.0560    9.5918   10.3251    9.4108   10.3216   10.2950    9.2795    9.5944    9.5067    9.4952    9.3938   10.2316   10.3637   10.3733    9.5932   10.0261    9.2132   10.6615   10.3560   10.6896   10.8172   10.7825    9.5368    9.4988   10.3243    9.5504   10.9667   10.5954    9.5663    9.6654    9.7254   10.7711   10.5443    9.3185   10.2088   11.2669   10.9010   10.5449    9.7816    9.6399    9.9831    9.5713    9.6782    9.7958    9.3711   10.0381
 
