# Supplementary material for: Inclusive Composite Interval Mapping of QTL by Environment Interactions in Biparental Populations
Source: PLoS One. 2015 Jul 10;10(7):e0132414. doi: 10.1371/journal.pone.0132414 (PMC4498613; doi:10.1371/journal.pone.0132414)
Supplement: S6 File — (ZIP) [file pone.0132414.s006.zip › H=0.8/L1/run_00046.met]

!**********************Note: lines staring with "!" are remarks and will be ignored in the program********************
!*********************************General Information**********************************
!Assuming F1 = P1 x P2, populations available in QTL IciMapping are: 
!  1, P1BC1F1 = P1 x F1, the first backcrossing where P1 is used as the recurrent parent;
!  2, P2BC1F1 = P2 x F1, the first backcrossing where P2 is used as the recurrent parent;
!  3, F1DH, F1-derived doubled haploids; 
!  4, RIL or F1RIL, recombination inbred lines through the repeated selfing of F1;
!  5, P1BC1RIL, recombination inbred lines through the repeated selfing of P1BC1F1;
!  6, P2BC1RIL, recombination inbred lines through the repeated selfing of P2BC1F1;
!  7, F2, the selfing generation of F1;
!  8, F3, the selfing generation of F2;
!  9, P1BC2F1, the second backcrossing where P1 is used as the recurrent parent; 
! 10, P2BC2F1, the second backcrossing where P2 is used as the recurrent parent;
! 11, P1BC2RIL, recombination inred lines through the repeated selfing of P1BC2F1; 
! 12, P2BC2RIL, recombination inred lines through the repeated selfing of P2BC2F1; 
! 13, P1BC1F2, the selfing generation of P1BC1F1; 
! 14, P2BC1F2, the selfing generation of P2BC1F1; 
! 15, P1BC2F2, the selfing generation of P1BC2F1; 
! 16, P2BC2F2, the selfing generation of P2BC2F1; 
! 17, P1BC1DH, P1BC1F1-derived doubled haploids; 
! 18, P2BC1DH, P2BC1F1-derived doubled haploids; 
! 19, P1BC2DH, P1BC2F1-derived doubled haploids; 
! 20, P2BC2DH, P2BC2F1-derived doubled haploids; 
   3      !Mapping Population (see remarks above)
   2      !Mapping Function (1 for Kosambi; 2 for Haldane; 3 for Morgan)
   2      !Marker Space Type (1 for intervals; 2 for positions)
   1      !Marker Space Unit(1 for centiMorgans; 2 for Morgan)
   6      !Number of Chromosomes (or Linkage Groups)
 200      !Size of the mapping population
   2      !Number of environments
 
!***************************************** Chromosomes and Linkage Maps **********************************************
!Chromosome                 NumMarkers
-CH1                        16
-CH2                        16
-CH3                        16
-CH4                        16
-CH5                        16
-CH6                        16
!Linkage map (Marker name followed by position or the interval length)
 MK-1-1                1     0.000
 MK-1-2                1    10.000
 MK-1-3                1    20.000
 MK-1-4                1    30.000
 MK-1-5                1    40.000
 MK-1-6                1    50.000
 MK-1-7                1    60.000
 MK-1-8                1    70.000
 MK-1-9                1    80.000
 MK-1-10               1    90.000
 MK-1-11               1   100.000
 MK-1-12               1   110.000
 MK-1-13               1   120.000
 MK-1-14               1   130.000
 MK-1-15               1   140.000
 MK-1-16               1   150.000
 MK-2-1                2     0.000
 MK-2-2                2    10.000
 MK-2-3                2    20.000
 MK-2-4                2    30.000
 MK-2-5                2    40.000
 MK-2-6                2    50.000
 MK-2-7                2    60.000
 MK-2-8                2    70.000
 MK-2-9                2    80.000
 MK-2-10               2    90.000
 MK-2-11               2   100.000
 MK-2-12               2   110.000
 MK-2-13               2   120.000
 MK-2-14               2   130.000
 MK-2-15               2   140.000
 MK-2-16               2   150.000
 MK-3-1                3     0.000
 MK-3-2                3    10.000
 MK-3-3                3    20.000
 MK-3-4                3    30.000
 MK-3-5                3    40.000
 MK-3-6                3    50.000
 MK-3-7                3    60.000
 MK-3-8                3    70.000
 MK-3-9                3    80.000
 MK-3-10               3    90.000
 MK-3-11               3   100.000
 MK-3-12               3   110.000
 MK-3-13               3   120.000
 MK-3-14               3   130.000
 MK-3-15               3   140.000
 MK-3-16               3   150.000
 MK-4-1                4     0.000
 MK-4-2                4    10.000
 MK-4-3                4    20.000
 MK-4-4                4    30.000
 MK-4-5                4    40.000
 MK-4-6                4    50.000
 MK-4-7                4    60.000
 MK-4-8                4    70.000
 MK-4-9                4    80.000
 MK-4-10               4    90.000
 MK-4-11               4   100.000
 MK-4-12               4   110.000
 MK-4-13               4   120.000
 MK-4-14               4   130.000
 MK-4-15               4   140.000
 MK-4-16               4   150.000
 MK-5-1                5     0.000
 MK-5-2                5    10.000
 MK-5-3                5    20.000
 MK-5-4                5    30.000
 MK-5-5                5    40.000
 MK-5-6                5    50.000
 MK-5-7                5    60.000
 MK-5-8                5    70.000
 MK-5-9                5    80.000
 MK-5-10               5    90.000
 MK-5-11               5   100.000
 MK-5-12               5   110.000
 MK-5-13               5   120.000
 MK-5-14               5   130.000
 MK-5-15               5   140.000
 MK-5-16               5   150.000
 MK-6-1                6     0.000
 MK-6-2                6    10.000
 MK-6-3                6    20.000
 MK-6-4                6    30.000
 MK-6-5                6    40.000
 MK-6-6                6    50.000
 MK-6-7                6    60.000
 MK-6-8                6    70.000
 MK-6-9                6    80.000
 MK-6-10               6    90.000
 MK-6-11               6   100.000
 MK-6-12               6   110.000
 MK-6-13               6   120.000
 MK-6-14               6   130.000
 MK-6-15               6   140.000
 MK-6-16               6   150.000
!*********************************** Marker Types ********************************************************************
!Co-dominant marker: When heterozygote F1 is present, P1 is coded as 2, F1 is coded as 1, and P2 is coded as 0; Otherwise, P1 is coded as 2, and P2 is coded as 0. 
!Dominant marker: When heterozygote F1 is present, P1 and F1 are coded as 12, and P2 is coded as 0; Otherwise, P1 is coded as 2, and P2 is coded as 0.  
!Recessive markers: When heterozygote F1 is present, P1 is coded as 2, and F1 and P2 are coded as 10; Otherwise, P1 is coded as 2, and P2 is coded as 0. 
!Missing marker is coded as -1. 
 MK-1-1                 0   2   0   2   0   0   2   0   0   2   0   2   0   0   2   2   0   0   2   0   0   2   0   2   2   2   0   0   2   0   0   0   0   2   2   0   2   0   0   2   2   2   0   2   2   0   0   0   0   2   0   2   0   2   2   2   2   0   0   2   0   2   2   2   0   2   0   2   2   0   2   0   2   2   0   0   2   0   0   0   2   0   0   2   0   0   0   2   0   2   2   2   2   0   2   0   2   0   2   2   2   0   2   0   2   2   2   0   2   0   2   0   2   2   2   2   2   0   2   2   2   2   2   2   0   0   2   0   2   2   2   0   0   0   0   2   2   0   2   0   2   2   2   2   0   2   2   2   0   0   2   0   2   0   2   2   0   0   0   2   0   0   2   2   0   2   0   2   2   2   0   2   2   0   2   2   2   0   2   0   0   0   2   0   0   2   0   0   2   2   2   2   2   0   2   2   0   2   0   0
 MK-1-2                 0   2   0   0   2   0   2   0   0   2   0   2   0   0   2   2   0   0   2   0   0   2   0   0   2   2   0   2   2   0   0   0   0   0   2   0   2   0   0   2   2   2   0   2   2   2   0   0   0   2   2   2   0   2   2   2   2   0   0   2   2   2   2   2   0   2   0   2   2   0   2   0   2   2   0   0   2   0   0   2   2   0   0   2   0   0   0   2   0   2   2   2   2   0   2   0   2   0   0   2   2   2   2   0   2   2   2   0   2   0   2   0   0   2   2   2   2   0   2   2   2   2   2   2   0   0   2   0   2   2   2   0   0   0   0   2   2   0   2   0   2   2   2   2   0   2   2   2   0   0   2   0   2   0   2   2   0   0   0   2   2   2   2   2   0   2   0   2   2   2   0   2   2   0   2   2   2   0   2   0   0   0   0   0   0   2   0   0   2   2   2   2   2   0   2   2   2   2   0   0
 MK-1-3                 0   2   0   0   2   2   2   0   0   2   0   2   0   0   2   2   0   0   2   0   0   2   0   0   2   2   0   2   2   0   2   0   0   0   2   0   2   0   0   2   2   2   0   0   2   2   0   0   0   2   2   2   0   2   2   2   2   0   0   2   2   2   2   2   0   2   0   2   0   0   2   0   2   2   0   0   2   0   0   2   2   0   0   2   2   0   0   2   2   2   2   0   2   0   2   0   2   0   0   2   2   2   2   0   0   2   2   0   2   0   2   0   0   2   2   2   2   0   2   2   2   2   2   2   0   0   2   0   2   2   2   0   0   0   0   2   2   0   2   2   2   2   2   2   0   2   2   2   0   0   2   0   2   0   2   2   0   0   0   2   2   2   2   2   0   2   0   2   2   2   0   2   2   0   2   2   2   0   2   0   0   0   0   0   0   2   0   0   2   2   2   2   2   0   2   2   2   2   0   0
 MK-1-4                 0   2   2   0   0   2   2   0   0   2   0   2   0   0   2   2   0   0   2   0   0   2   0   0   2   2   0   2   2   0   2   0   0   0   2   0   2   0   0   2   2   2   0   0   2   2   0   2   0   2   2   0   0   2   2   2   2   0   0   2   2   2   2   2   2   2   0   2   0   0   2   0   2   2   0   0   2   0   0   2   2   0   0   2   2   0   2   2   2   2   2   0   2   0   2   0   2   0   0   2   2   2   2   0   0   2   2   0   2   0   2   0   0   2   2   2   2   0   2   2   2   2   0   2   0   0   2   0   2   2   2   0   2   0   0   0   2   2   2   2   2   2   2   2   0   2   2   2   0   0   2   0   2   0   2   2   0   0   0   2   2   2   2   2   0   2   0   2   2   2   0   2   2   0   2   2   2   0   2   2   0   0   0   0   0   2   0   0   2   2   0   2   2   0   2   0   2   0   0   0
 MK-1-5                 0   2   2   0   0   2   2   0   0   2   0   2   0   0   2   2   0   0   2   0   2   2   0   0   2   2   2   2   2   0   2   0   2   0   2   0   2   0   0   2   2   2   2   0   2   2   0   2   0   2   2   0   2   2   2   2   2   0   0   2   2   2   2   2   2   2   0   2   0   0   2   0   2   2   0   0   0   2   2   2   2   0   0   0   2   0   2   2   2   2   2   0   2   0   2   0   2   2   0   0   2   0   2   0   0   2   2   2   2   0   2   0   0   2   2   2   2   0   0   2   2   2   2   2   0   0   2   0   2   2   2   0   2   0   0   0   0   2   2   2   0   2   2   2   0   2   2   2   0   0   2   0   2   0   2   2   0   0   0   0   2   2   2   2   0   2   0   0   2   2   0   2   0   0   0   2   2   0   2   2   0   2   0   0   0   2   0   0   2   2   0   2   2   0   2   2   2   0   2   0
 MK-1-6                 0   2   2   0   0   2   2   0   0   2   0   2   2   0   2   2   0   0   2   2   2   0   0   0   2   2   2   2   2   2   2   0   0   0   2   0   2   0   0   2   0   2   0   2   0   2   0   2   0   2   2   0   2   2   2   2   2   0   0   2   2   2   2   2   0   0   0   0   0   0   2   0   2   2   0   2   0   2   2   2   2   0   0   0   2   0   2   2   2   2   2   0   2   0   2   0   2   2   0   0   2   0   2   0   2   2   0   2   0   0   2   0   0   2   2   2   2   0   0   2   2   2   0   2   0   0   2   0   2   2   2   0   2   0   0   0   2   2   2   2   0   2   2   2   2   2   2   2   0   0   2   0   2   0   2   2   0   0   0   0   2   2   2   2   0   2   0   0   2   2   0   2   0   0   0   2   2   0   2   2   0   2   0   0   2   0   0   0   2   2   0   2   2   0   0   2   2   0   2   0
 MK-1-7                 0   2   2   0   0   0   0   0   0   2   0   2   2   0   2   2   0   2   2   2   2   0   0   0   2   2   2   2   2   2   2   0   0   0   2   2   2   0   0   2   0   2   0   2   0   2   0   0   0   2   2   0   2   2   2   2   0   0   0   2   2   0   2   2   0   0   0   0   0   0   2   0   2   2   0   2   0   2   2   2   2   0   0   2   2   0   2   2   2   2   0   0   2   2   2   0   2   2   2   0   2   0   2   0   2   2   0   2   0   0   2   0   0   2   2   2   2   0   0   2   2   2   0   2   0   0   2   0   0   2   2   0   2   0   2   0   2   2   2   2   0   2   2   2   2   0   2   2   0   0   2   0   2   0   2   2   0   2   0   0   2   2   2   2   2   2   0   0   0   2   0   2   0   0   0   2   2   0   0   2   0   0   0   0   2   0   0   0   2   2   0   2   2   0   0   2   0   0   2   0
 MK-1-8                 0   2   2   0   0   0   0   0   0   2   0   2   2   0   2   2   0   2   2   2   2   0   0   0   2   2   2   2   2   2   2   0   0   0   2   2   2   0   0   2   0   2   0   2   2   0   0   0   0   2   2   0   2   2   2   2   0   2   2   2   2   0   2   2   0   0   0   0   0   0   2   0   2   2   0   2   2   2   2   2   2   0   0   2   2   0   2   2   2   2   0   0   2   2   2   0   2   0   0   0   2   0   2   0   2   0   0   0   0   0   2   0   0   2   0   2   2   0   0   0   2   2   0   2   0   0   2   0   0   2   2   0   2   0   2   0   0   2   2   2   0   2   2   2   2   0   2   2   0   0   2   2   2   0   2   2   0   2   0   0   2   0   2   2   2   2   2   0   0   2   0   2   0   0   0   2   2   0   0   2   0   0   0   0   0   2   0   0   2   2   0   0   2   0   2   2   0   2   2   2
 MK-1-9                 0   2   2   2   0   0   0   0   0   2   0   2   2   0   0   2   0   0   0   2   2   0   0   0   2   2   2   2   2   2   2   0   0   2   2   2   2   0   0   2   0   2   0   2   2   0   0   0   0   2   2   2   2   2   2   2   0   0   2   2   2   0   2   2   0   0   0   0   0   0   2   0   2   2   0   2   2   2   2   2   2   0   0   2   2   2   2   2   2   2   0   0   2   2   2   2   2   0   0   0   2   0   2   0   0   0   0   0   0   0   2   0   0   2   0   2   2   2   0   0   2   2   0   2   0   0   2   0   0   2   2   0   2   0   0   0   0   2   2   2   0   2   2   2   2   0   2   2   0   0   2   2   2   0   2   2   0   2   0   0   2   0   2   2   2   2   2   0   0   2   0   2   0   0   0   2   2   2   0   0   0   0   0   2   0   2   0   0   2   2   0   2   2   0   2   2   0   0   2   2
 MK-1-10                0   2   2   2   0   0   0   0   0   2   0   2   2   0   0   2   0   0   0   2   2   0   0   0   0   2   2   0   2   0   2   0   0   2   2   2   2   0   0   2   0   2   0   0   2   0   0   0   0   2   2   2   2   0   2   2   2   0   2   2   2   0   2   2   0   2   0   0   0   0   2   2   2   2   0   2   0   2   2   2   2   0   0   2   2   2   2   2   2   2   0   2   0   2   0   0   2   0   0   2   2   0   2   0   0   0   0   0   0   0   0   0   0   2   0   2   2   2   0   0   2   0   0   2   0   0   2   0   0   2   2   2   0   0   0   0   0   0   2   2   0   2   2   2   2   2   0   0   0   0   0   2   2   0   2   2   0   2   0   0   2   2   2   2   2   2   2   0   0   2   0   2   0   0   0   2   2   2   0   0   0   0   0   2   0   2   0   0   2   2   0   2   0   0   2   2   0   0   2   2
 MK-1-11                0   2   2   2   0   0   0   0   0   2   0   2   2   0   0   2   0   0   0   2   2   0   0   2   0   0   2   0   2   0   0   0   0   2   2   2   2   0   2   2   0   2   0   0   2   0   0   2   0   2   2   2   2   0   2   2   2   0   2   0   2   0   2   2   0   2   0   0   0   0   2   2   2   2   0   2   2   2   2   2   2   2   0   2   2   2   2   2   0   2   2   2   0   2   0   0   0   2   0   2   2   0   0   0   0   0   0   0   0   0   0   2   2   2   0   2   2   2   0   0   2   0   0   2   0   0   2   0   2   2   2   2   0   0   0   0   0   0   2   2   0   2   2   2   2   2   0   0   0   0   0   0   2   0   2   2   0   2   0   0   0   2   2   2   2   2   0   0   0   2   0   2   2   2   0   2   2   2   0   0   0   0   0   2   0   2   0   0   2   2   2   2   0   0   2   2   0   0   2   2
 MK-1-12                0   2   2   2   0   0   0   0   2   2   0   2   0   0   0   0   0   0   0   2   2   0   0   2   0   0   2   0   2   0   0   0   0   2   2   2   2   0   0   2   0   0   0   0   2   0   2   2   0   2   2   2   2   0   2   2   2   0   2   0   2   0   2   2   0   2   0   0   0   0   2   2   2   2   0   2   2   2   2   2   2   2   0   2   2   2   2   2   0   0   2   2   0   2   0   0   2   0   0   2   2   0   0   0   0   0   2   0   0   0   0   2   2   2   0   2   2   2   0   0   2   0   0   2   0   0   2   0   2   2   2   0   0   0   0   0   0   0   2   2   0   2   2   2   2   2   0   0   0   0   0   0   2   0   2   2   0   0   0   0   0   2   2   2   2   2   0   0   0   2   0   0   2   2   0   0   2   2   0   0   2   0   0   2   2   0   0   0   2   2   2   2   0   0   2   0   0   0   2   2
 MK-1-13                0   2   0   2   0   0   0   0   2   0   0   2   0   0   0   0   0   0   0   2   2   0   0   2   0   0   2   0   2   0   0   0   0   2   2   0   2   0   0   2   0   2   0   0   2   0   2   2   0   2   2   2   2   0   2   2   2   0   2   0   2   0   2   2   0   2   0   0   0   0   2   2   2   2   0   2   2   2   2   2   2   2   0   2   2   2   0   2   2   0   2   2   0   2   0   0   2   0   0   2   2   0   0   0   2   0   2   0   0   0   0   0   2   2   2   2   2   2   0   0   2   0   0   2   0   0   2   0   0   2   2   0   0   0   0   0   0   0   2   2   0   2   2   2   2   2   0   0   0   0   0   0   2   0   2   2   2   0   0   0   0   2   0   2   2   2   0   0   0   2   0   0   2   2   0   0   2   2   0   2   2   0   0   2   2   0   0   0   2   2   2   2   0   0   2   0   0   0   2   2
 MK-1-14                0   2   0   2   0   2   0   0   2   0   2   2   0   0   0   0   0   0   0   2   2   0   0   2   0   0   2   0   0   0   0   0   0   2   2   2   0   0   0   2   2   2   0   0   2   0   2   2   0   2   2   2   2   2   2   2   2   0   2   0   2   0   2   2   0   2   0   0   0   0   2   2   2   2   0   2   2   2   2   2   2   2   0   2   2   2   0   2   0   0   2   2   0   2   0   0   2   0   0   2   2   0   0   0   0   0   2   0   0   0   2   0   2   2   2   2   2   2   0   0   2   0   0   2   0   0   2   2   0   2   2   0   0   0   0   0   0   0   2   2   2   2   2   2   2   2   0   0   0   0   0   0   2   0   0   2   2   0   0   0   0   2   0   2   0   2   0   0   2   2   0   0   0   0   0   0   2   2   0   2   2   0   0   2   0   0   0   0   2   2   2   2   0   0   2   0   0   0   2   2
 MK-1-15                0   2   0   2   0   2   0   0   2   0   2   2   0   0   0   0   2   2   0   2   2   0   0   2   0   0   2   0   0   0   0   0   0   2   0   2   0   0   0   2   2   2   0   0   2   0   0   2   0   2   2   2   2   2   2   2   0   0   0   0   2   2   2   2   0   0   0   0   0   0   2   2   2   2   0   2   2   2   2   2   2   2   0   2   2   2   0   2   0   0   0   2   0   2   0   0   2   0   0   2   2   0   0   2   0   0   2   0   0   0   2   0   2   2   2   2   2   2   0   0   2   0   0   2   0   0   2   2   2   2   2   0   0   2   0   0   0   0   2   2   2   2   2   0   2   2   0   0   0   0   0   0   2   0   0   2   2   0   0   0   0   2   0   2   0   2   2   0   2   2   0   0   0   0   0   0   2   2   0   2   2   0   0   2   0   0   0   0   2   2   2   2   0   0   2   0   0   0   2   2
 MK-1-16                0   2   0   2   2   2   0   0   2   0   2   2   0   0   0   0   2   2   0   2   2   0   0   2   0   0   2   0   0   0   0   0   0   2   0   2   0   2   0   2   2   2   0   0   2   0   0   2   0   0   2   2   2   2   2   2   0   0   0   0   0   2   2   2   2   0   0   2   0   0   2   2   2   2   0   0   2   2   2   2   0   2   0   2   2   2   0   2   0   0   0   2   0   2   0   0   0   0   0   0   2   0   0   2   2   0   2   0   0   0   2   0   2   2   2   2   0   2   0   0   2   0   0   2   0   0   2   2   2   2   2   0   0   2   0   0   0   0   2   2   2   2   2   0   2   2   0   0   0   0   0   0   2   2   0   2   2   0   0   0   0   2   0   2   0   2   2   0   2   2   0   0   0   0   0   0   2   2   0   0   2   0   0   2   0   0   0   0   2   2   2   2   0   0   2   0   0   0   2   2
 MK-2-1                 0   0   0   0   0   0   2   2   2   2   2   0   0   2   0   2   2   2   0   0   0   0   0   2   0   2   0   0   2   0   0   2   2   2   0   2   2   0   0   0   0   0   2   2   0   0   2   0   2   2   0   2   2   0   0   2   0   2   0   2   0   2   0   2   2   0   2   2   2   0   2   2   0   2   2   2   0   0   0   0   0   0   2   2   0   2   2   0   0   0   2   2   2   2   0   0   2   0   2   0   0   2   0   0   2   2   2   2   2   2   0   2   0   0   0   2   0   0   2   0   2   2   0   2   0   0   2   0   0   0   2   2   2   0   0   0   0   0   2   2   0   2   0   2   2   2   2   2   2   0   2   2   0   0   0   0   2   2   0   0   2   2   0   2   0   0   0   0   2   0   2   2   0   2   2   0   2   2   2   2   0   0   2   0   2   0   0   2   0   2   2   2   0   2   0   0   2   2   2   2
 MK-2-2                 0   0   0   0   0   2   2   2   2   2   2   0   0   2   0   2   2   2   2   0   0   0   0   2   0   2   0   0   2   0   0   2   2   0   0   2   2   0   0   0   0   0   2   2   0   0   2   0   2   2   0   2   2   0   0   0   0   2   0   2   0   2   0   2   2   0   2   2   2   0   2   2   0   2   0   2   0   0   0   0   0   0   2   2   2   0   2   0   0   0   2   2   2   2   0   0   2   0   2   0   0   2   0   0   2   0   0   2   2   2   0   2   0   0   0   0   0   0   2   0   2   2   0   2   0   0   0   0   0   2   2   2   2   0   0   2   0   0   2   0   0   2   0   2   2   0   2   2   2   0   2   2   0   0   0   0   2   2   0   2   2   2   0   2   0   0   0   0   2   0   2   2   2   0   2   2   2   2   2   2   0   0   2   0   2   2   0   2   0   2   2   2   0   2   0   0   2   2   2   2
 MK-2-3                 0   0   0   0   0   2   2   2   2   2   2   0   0   0   0   2   2   2   2   0   0   2   0   2   2   0   0   0   2   0   2   2   2   0   0   2   2   0   0   0   0   0   2   2   0   0   2   0   2   2   0   2   2   0   0   0   0   2   0   2   0   2   0   2   2   0   2   2   2   0   2   2   0   2   0   2   0   0   0   0   0   0   0   2   2   0   2   0   0   0   2   2   0   2   0   0   2   0   0   0   0   0   0   0   2   0   0   2   2   2   0   2   0   0   0   0   0   0   2   0   2   2   0   2   0   0   0   0   2   2   0   2   2   0   0   2   0   0   0   0   2   2   0   2   2   0   2   2   0   0   2   2   0   0   0   0   2   2   0   2   2   2   0   2   0   0   0   0   2   0   2   2   2   0   2   2   2   2   2   2   0   0   2   0   2   2   2   2   0   2   2   2   2   2   0   2   2   2   2   2
 MK-2-4                 0   0   2   0   0   0   2   2   2   2   2   0   2   0   0   2   2   2   2   2   0   2   0   2   2   0   0   0   2   0   2   2   2   0   0   2   2   0   0   0   0   2   2   2   0   0   2   0   2   2   2   2   2   0   0   0   0   2   0   2   0   2   0   2   2   0   2   0   2   0   2   2   0   2   2   2   0   2   0   0   2   0   0   2   2   0   2   0   2   0   2   2   0   0   0   0   2   0   0   0   0   0   0   0   2   2   0   2   2   2   0   2   0   0   2   0   0   0   2   0   0   2   0   2   0   0   0   0   2   2   0   2   2   0   0   2   0   0   0   0   2   2   0   0   2   0   2   2   2   0   0   2   0   0   0   0   2   2   0   2   2   2   0   0   2   0   0   0   2   0   2   2   2   2   2   2   2   2   2   0   0   0   2   0   2   2   2   2   0   2   0   2   2   2   0   2   2   2   0   2
 MK-2-5                 2   0   2   0   0   0   2   2   2   0   2   0   2   0   0   2   2   2   2   2   0   2   0   2   2   0   2   0   2   0   2   2   2   0   0   2   2   0   0   0   0   2   2   2   0   0   2   0   2   2   2   2   2   2   0   0   0   2   0   2   0   2   2   2   2   0   2   0   2   0   2   2   0   2   0   2   0   2   0   0   2   0   0   2   2   2   2   0   2   0   2   2   0   0   0   2   2   0   0   0   0   0   0   0   2   2   0   2   0   2   0   2   0   0   2   0   0   0   2   2   2   2   0   2   0   0   0   2   2   2   0   2   2   0   0   2   0   0   0   0   2   0   0   0   2   0   2   2   2   0   0   2   0   0   0   2   2   2   0   2   2   2   0   0   2   0   0   0   2   0   0   2   2   2   2   2   2   2   2   0   0   0   2   0   2   2   2   2   0   2   0   2   2   2   0   2   0   2   0   0
 MK-2-6                 2   0   2   0   0   0   2   2   2   0   2   0   2   0   0   2   2   2   2   2   0   2   2   2   2   2   2   0   2   0   2   2   2   0   0   0   2   0   0   2   0   2   2   2   0   0   2   0   2   2   2   2   2   2   0   0   0   2   0   2   0   2   2   0   2   0   2   0   2   0   2   2   0   2   0   2   0   2   0   0   2   0   0   2   2   2   2   0   2   0   2   0   0   0   2   2   2   0   0   2   0   0   0   0   2   2   0   2   0   2   0   2   0   0   2   0   0   0   2   0   2   2   0   2   0   0   0   0   2   2   0   2   2   0   0   2   0   0   2   0   2   0   2   0   2   0   2   2   2   0   0   2   2   0   2   2   2   2   0   0   2   2   0   0   2   0   0   2   2   0   0   0   2   2   2   2   2   2   2   0   0   0   2   0   2   2   2   2   0   2   0   2   2   2   0   2   0   2   0   0
 MK-2-7                 2   0   2   0   0   0   2   2   2   0   0   0   2   0   0   2   2   2   2   2   0   2   2   2   2   0   2   0   2   0   2   2   2   0   0   0   2   0   2   0   0   2   2   2   0   0   2   0   2   2   2   2   2   2   0   0   2   2   0   2   0   2   2   0   2   0   0   0   2   0   2   2   0   2   2   2   0   2   0   2   2   0   0   2   2   0   2   0   2   0   2   0   2   0   2   2   2   0   0   2   0   2   0   0   2   2   0   2   0   2   0   2   0   0   2   0   0   0   2   0   2   2   0   2   0   0   0   2   2   2   0   2   2   0   0   2   0   0   2   0   2   0   0   0   2   0   2   2   2   0   0   2   2   0   2   0   2   2   0   0   2   2   0   0   2   0   0   2   2   0   0   0   2   2   2   2   2   0   2   0   0   0   2   0   2   2   0   2   2   2   0   2   2   2   0   2   0   2   0   0
 MK-2-8                 2   0   2   0   0   0   2   2   2   0   0   0   2   0   0   2   2   2   2   2   0   0   2   2   2   0   2   0   0   0   2   2   2   0   0   0   2   0   2   0   0   2   2   2   0   2   2   0   2   2   2   2   2   0   0   0   2   0   0   2   0   2   2   0   0   0   0   0   0   0   2   2   0   2   2   2   0   2   2   2   2   0   0   2   0   0   2   0   2   0   2   0   2   0   0   2   2   0   0   2   0   2   0   0   2   2   0   2   0   2   0   2   0   0   2   0   0   0   2   0   2   2   0   2   0   0   0   2   2   2   0   2   2   0   0   2   0   0   2   0   2   2   0   0   2   0   0   2   2   0   0   2   2   0   2   0   2   0   0   0   2   2   0   2   2   0   0   2   2   0   0   0   2   2   2   2   2   0   2   0   0   0   2   0   2   2   0   2   2   2   0   2   2   2   0   2   0   2   0   2
 MK-2-9                 2   0   2   0   0   0   2   2   2   0   0   0   2   0   2   2   2   2   2   2   0   0   2   2   2   0   2   0   0   0   2   2   2   0   0   2   2   0   2   0   0   2   2   2   0   2   2   0   2   2   2   2   2   0   0   0   2   0   2   2   0   2   2   0   0   0   0   0   0   0   2   2   0   2   2   2   0   2   2   2   2   0   2   2   0   0   2   0   2   0   2   0   2   0   0   2   2   0   2   2   0   2   0   0   2   2   2   2   0   0   0   2   0   0   0   0   0   0   2   0   2   2   0   2   2   0   0   2   2   0   2   2   0   0   0   2   0   0   2   0   2   2   0   0   2   0   0   0   2   0   0   2   2   0   2   0   2   0   0   0   2   2   0   2   2   0   0   2   2   0   0   0   2   2   2   2   2   0   2   2   0   0   2   0   2   2   0   2   2   2   0   2   2   2   0   2   0   2   0   2
 MK-2-10                2   0   2   0   0   0   2   2   2   0   0   2   2   0   2   2   2   2   2   2   0   0   2   2   2   0   2   0   0   0   2   2   2   0   0   2   2   0   2   0   0   0   2   2   0   2   0   0   2   2   2   2   2   0   0   0   2   0   2   2   0   2   2   0   0   2   0   0   0   0   2   2   0   2   2   2   2   2   2   2   2   0   2   2   0   0   0   0   2   0   2   0   2   0   0   2   2   0   2   2   0   2   2   0   2   2   2   2   0   2   0   2   0   0   0   0   0   0   0   0   2   2   0   2   2   0   0   2   2   0   2   2   0   0   0   2   0   0   2   2   2   2   0   0   2   0   0   2   2   0   2   2   2   0   2   0   2   0   0   0   2   2   0   2   2   0   0   2   2   0   0   0   2   0   2   2   2   0   2   0   0   0   2   2   2   2   0   2   2   2   0   2   2   2   0   2   0   2   0   2
 MK-2-11                2   0   2   0   0   0   2   2   2   0   0   2   2   0   2   2   2   2   2   2   0   0   0   2   0   0   0   0   0   2   2   2   2   0   0   0   2   2   2   0   0   2   2   2   0   2   0   0   2   2   0   2   2   0   0   0   2   0   0   0   0   2   0   0   0   2   0   0   0   0   2   2   0   2   2   2   2   2   2   2   2   0   2   2   0   0   0   0   2   0   2   0   2   0   0   2   2   0   2   2   0   2   2   0   2   2   2   2   0   2   0   2   0   0   0   0   0   0   0   0   2   2   0   2   2   0   0   2   2   0   2   2   0   0   0   2   0   2   2   2   2   0   0   0   2   0   0   2   2   0   2   2   2   0   2   0   2   0   0   0   0   2   0   2   2   0   0   2   0   0   0   0   2   0   2   0   2   0   2   0   0   0   2   2   2   2   0   2   2   0   0   2   2   2   0   2   0   2   0   2
 MK-2-12                2   0   2   2   0   0   2   2   2   0   0   2   2   0   2   2   2   0   2   0   2   0   0   2   0   0   0   0   0   2   2   2   2   0   0   0   2   2   2   2   0   2   2   2   0   2   0   0   2   2   0   2   2   0   0   0   2   0   0   0   0   2   2   0   0   2   0   2   0   0   2   2   0   0   2   2   2   2   2   0   2   0   2   2   0   0   0   0   2   0   2   0   2   0   0   2   2   0   0   0   0   0   2   0   2   2   2   2   0   2   0   2   0   2   0   0   0   0   0   0   2   0   0   2   2   0   0   2   2   0   2   2   0   0   0   2   0   2   2   0   2   0   0   0   2   2   2   2   2   0   2   0   0   0   2   0   2   0   0   0   0   2   0   2   2   0   0   2   2   0   0   2   2   0   2   0   2   2   2   0   0   0   2   2   2   0   0   2   2   0   0   2   0   2   0   2   0   2   0   2
 MK-2-13                2   0   2   2   0   0   2   0   0   0   0   2   2   0   2   2   2   0   2   0   2   0   0   2   0   0   0   0   0   0   2   2   2   0   0   0   2   2   2   2   0   2   2   2   0   2   0   0   2   2   0   2   2   2   0   2   0   0   2   0   0   2   2   0   2   2   0   2   0   0   2   0   0   0   2   2   2   0   2   0   2   0   2   2   0   0   0   0   2   2   2   0   2   0   0   2   2   0   0   0   2   0   2   0   2   2   2   2   0   2   0   2   0   2   0   0   0   0   0   2   2   0   0   0   2   0   0   2   2   0   2   2   2   0   0   2   0   0   0   0   2   0   0   0   2   2   2   2   2   0   2   2   0   0   2   0   2   0   0   0   2   2   0   2   2   0   0   2   2   0   0   2   2   0   2   0   2   2   2   0   0   0   0   2   2   0   0   2   2   0   0   2   0   2   0   2   0   2   0   2
 MK-2-14                2   0   0   2   2   0   2   0   0   0   0   2   2   0   2   2   2   0   0   0   2   0   2   2   2   0   0   0   0   0   2   2   2   2   0   0   2   2   0   2   0   2   2   2   0   2   0   0   2   2   0   2   2   2   0   2   0   0   0   0   0   2   2   0   2   0   2   2   0   0   2   0   0   0   2   2   2   0   2   2   2   0   0   2   0   2   0   0   2   2   2   0   2   0   0   2   0   0   0   0   2   0   2   0   2   2   2   2   0   2   0   2   0   2   0   0   0   0   0   2   2   0   0   0   2   0   0   2   2   0   2   2   2   0   0   2   0   0   0   0   2   0   0   0   2   0   2   2   2   0   2   2   2   0   2   0   2   0   0   0   2   2   0   2   2   0   0   2   2   0   0   2   2   0   2   0   2   2   2   0   0   0   0   2   2   0   0   2   2   0   0   2   0   2   0   2   0   2   0   2
 MK-2-15                2   0   2   2   2   0   2   0   2   0   0   0   2   0   2   2   2   0   0   0   2   0   2   2   2   0   0   0   0   0   2   0   2   2   2   0   2   2   0   2   0   2   2   2   0   2   0   0   2   2   0   2   2   2   0   2   0   0   0   0   0   2   2   2   2   0   2   2   0   0   2   0   0   0   2   0   2   0   2   2   2   0   0   2   0   2   0   0   2   2   2   0   2   0   0   0   0   0   0   0   0   0   2   0   2   2   2   0   0   2   0   2   0   2   0   0   0   0   2   2   2   0   0   0   2   0   0   0   2   0   2   2   2   0   2   2   0   0   2   0   2   0   0   0   2   0   2   2   2   0   2   2   2   0   2   0   2   0   0   0   2   2   0   2   2   2   0   2   2   0   0   2   2   0   2   0   2   2   2   0   0   0   0   0   2   2   2   2   2   0   0   2   0   2   0   0   0   2   0   2
 MK-2-16                2   0   2   2   2   0   2   0   2   0   0   0   2   0   2   2   2   0   0   0   2   2   2   2   2   0   0   0   0   0   2   0   2   2   2   0   2   2   0   2   0   2   2   2   0   2   0   0   2   2   2   2   2   2   0   2   0   0   0   0   0   2   2   0   2   0   2   2   0   0   0   0   0   0   2   0   2   0   2   2   2   0   0   2   0   2   0   0   2   2   2   0   2   0   2   2   0   0   0   0   0   0   2   0   2   2   2   0   0   0   0   2   0   2   0   0   0   0   2   2   2   0   0   0   2   0   0   0   2   0   2   2   2   0   2   2   0   2   2   0   2   0   0   0   2   0   2   0   2   0   2   2   2   0   2   0   2   0   0   0   2   2   0   2   2   2   0   2   2   0   0   2   2   0   2   2   2   2   0   0   0   0   0   2   2   2   2   2   2   0   0   2   0   2   0   0   0   0   2   2
 MK-3-1                 2   2   0   0   2   2   2   2   2   0   2   2   0   0   0   2   2   2   0   2   0   0   0   0   2   2   0   0   0   0   0   0   0   0   0   0   2   0   2   0   0   2   2   0   0   0   2   2   0   2   0   0   2   0   2   0   2   2   0   2   2   0   2   2   0   0   0   2   0   0   2   0   2   0   0   2   2   0   2   2   0   0   0   0   2   0   0   2   2   0   2   0   0   0   2   2   0   0   0   2   2   2   2   2   2   0   0   2   2   0   2   2   2   2   0   2   0   2   0   2   0   2   2   2   0   2   0   0   2   2   0   2   0   0   2   2   0   2   2   2   0   2   2   2   0   2   2   2   0   0   0   2   0   2   0   2   0   2   2   0   0   2   2   0   0   2   0   0   0   2   0   2   2   0   0   0   0   0   0   0   2   2   2   2   0   2   0   0   0   0   2   2   2   0   2   2   2   2   0   2
 MK-3-2                 2   2   0   0   2   2   2   2   2   0   2   2   0   0   2   2   2   2   0   2   0   0   0   0   2   2   2   0   0   0   0   0   0   0   0   0   2   0   2   0   0   2   2   0   0   0   2   2   0   2   0   0   2   0   2   0   2   2   0   2   2   0   2   2   0   0   0   2   0   2   2   2   2   0   0   0   2   0   2   2   0   0   0   0   2   0   0   2   2   0   2   2   0   0   2   2   0   0   0   2   2   2   2   2   2   0   0   2   2   0   2   2   2   0   0   2   0   2   2   2   0   2   2   2   0   0   0   0   2   2   2   2   0   0   2   2   0   2   2   2   0   2   2   2   0   2   2   0   0   0   0   2   0   2   0   2   0   2   0   2   0   2   0   0   0   2   0   0   0   2   0   2   2   0   0   0   0   0   0   2   2   2   2   2   0   2   0   0   0   0   0   2   2   0   2   2   0   2   2   2
 MK-3-3                 2   2   0   0   0   2   2   2   2   0   2   2   0   0   2   0   2   2   0   2   0   0   0   2   2   2   2   0   0   0   2   0   0   0   0   0   2   2   2   0   0   2   2   0   0   0   2   2   0   2   0   0   2   0   2   0   2   2   0   2   2   2   2   2   0   0   0   2   0   2   2   2   2   0   0   0   2   0   2   2   0   0   0   0   2   2   0   2   2   0   2   2   0   0   2   2   0   0   0   2   2   2   2   2   2   0   0   2   2   0   2   2   0   0   0   2   0   2   2   0   0   2   2   0   2   0   0   0   2   2   2   0   0   0   2   2   2   2   2   2   2   2   2   2   0   2   2   0   0   0   0   2   0   2   0   0   0   2   0   2   0   2   0   0   0   2   0   0   0   2   0   0   2   0   0   0   0   0   0   2   2   2   2   2   0   2   0   0   0   0   0   2   2   0   2   2   0   2   2   2
 MK-3-4                 2   2   0   0   0   2   2   2   2   0   2   2   0   0   2   0   2   0   0   2   0   0   0   2   2   2   2   2   0   0   2   0   0   0   0   0   2   2   2   0   0   2   2   0   0   0   2   2   0   2   0   0   2   0   2   0   2   2   0   2   2   2   2   2   0   0   2   2   0   2   2   2   2   0   0   2   2   0   2   0   0   0   0   0   2   2   0   2   0   0   2   2   0   0   2   2   0   0   0   2   2   2   2   2   2   0   0   2   2   2   2   2   0   0   0   2   0   2   2   0   0   2   2   0   2   0   0   0   2   2   2   0   2   0   0   0   2   2   2   2   2   2   2   0   0   2   2   0   2   0   0   2   0   2   0   0   0   2   0   2   0   2   0   0   0   2   0   0   0   2   0   0   2   2   0   0   0   0   0   2   2   2   2   0   2   2   0   0   0   0   0   2   2   0   2   2   0   2   2   2
 MK-3-5                 2   2   0   0   2   2   2   2   2   0   2   2   0   0   2   0   0   0   0   2   2   0   0   2   2   2   2   2   0   0   0   0   0   0   0   0   2   2   2   0   0   2   2   0   2   0   2   2   0   2   0   0   2   0   2   0   2   2   2   0   2   2   2   2   0   0   2   2   2   2   2   0   2   0   0   2   2   0   2   2   0   0   0   0   2   2   0   2   2   0   2   2   0   0   2   2   0   0   2   2   2   2   0   0   2   0   2   2   0   2   2   0   0   0   0   2   2   2   2   0   0   2   2   0   2   0   0   0   0   0   2   0   0   0   2   0   2   0   2   2   2   2   2   2   0   2   2   2   2   0   0   2   0   2   0   0   0   2   0   2   2   0   2   2   0   2   0   0   0   2   0   0   2   0   0   0   2   0   0   2   2   2   2   0   2   2   2   0   0   0   0   2   2   0   0   2   0   2   2   2
 MK-3-6                 2   2   0   0   2   2   2   2   0   0   2   2   0   0   2   0   0   0   0   2   2   0   0   2   2   2   2   2   0   0   0   0   0   0   0   0   2   2   2   0   0   2   2   0   0   0   2   2   2   2   0   0   2   0   2   0   2   2   0   0   2   2   2   2   0   0   0   2   2   2   2   0   2   0   0   2   2   0   2   2   0   0   0   0   2   0   0   2   2   2   2   2   0   2   2   2   0   0   2   2   2   2   0   0   2   0   2   2   0   2   0   0   0   0   0   2   2   0   2   0   0   2   2   0   2   0   0   0   0   0   2   0   2   0   0   0   0   0   2   2   2   2   0   2   0   2   2   2   2   0   0   2   0   2   0   0   0   2   0   2   2   2   2   2   0   2   0   0   0   0   0   0   0   0   0   0   2   0   0   2   2   2   2   0   2   2   2   2   0   0   0   2   2   0   0   2   0   2   0   2
 MK-3-7                 0   2   0   0   2   2   2   2   0   0   2   2   0   0   2   2   2   0   0   2   2   0   0   2   2   2   2   2   0   0   2   0   2   0   0   2   2   2   2   0   0   2   0   0   2   0   0   2   2   2   0   0   2   0   2   0   2   2   0   0   0   2   2   2   0   0   0   2   2   2   2   0   2   0   0   2   2   2   2   2   0   0   0   0   2   0   0   0   2   2   2   2   0   2   0   2   0   0   2   2   2   2   0   0   2   0   2   2   0   2   0   0   0   0   0   2   0   0   2   0   0   0   2   0   0   0   0   0   0   0   2   2   2   0   0   0   2   0   2   2   2   2   0   2   2   0   2   2   2   0   0   2   0   2   0   0   0   2   0   2   2   2   2   2   0   2   0   0   0   0   0   2   0   0   0   0   2   0   0   2   2   2   2   0   2   2   2   2   0   0   0   0   2   0   0   0   0   2   0   2
 MK-3-8                 0   2   0   2   2   2   2   0   0   0   2   2   0   0   2   2   0   0   0   2   2   0   0   2   2   2   2   2   0   0   2   0   2   0   0   2   2   2   2   2   0   2   0   0   2   0   0   2   2   2   0   0   2   0   2   0   2   2   0   2   0   2   2   2   0   2   0   2   2   2   2   0   2   0   0   2   2   2   2   2   0   0   0   0   2   0   0   0   2   2   2   2   0   2   2   2   0   0   2   2   2   2   0   2   2   0   2   2   0   2   2   0   0   0   0   2   0   0   0   0   0   0   2   0   0   0   0   0   0   0   2   0   2   0   0   0   2   2   2   2   2   2   0   2   2   0   2   2   2   2   0   2   0   2   0   0   0   2   0   2   2   2   2   2   0   2   0   0   0   0   0   2   0   0   0   0   2   0   0   2   2   2   2   0   2   2   2   2   0   2   0   0   2   0   0   0   0   2   0   2
 MK-3-9                 0   2   0   2   2   2   2   0   0   0   2   2   0   0   2   0   0   0   0   2   2   0   0   2   2   2   2   2   0   0   2   2   2   0   0   2   2   2   2   2   0   2   0   0   0   0   0   2   2   2   2   0   0   0   2   0   2   2   0   0   0   2   2   2   0   2   0   2   2   2   2   0   2   0   0   2   2   2   2   2   2   0   0   0   2   0   0   0   2   2   2   2   0   0   2   2   0   2   2   2   2   0   0   2   2   0   2   2   0   2   2   0   0   0   2   2   0   0   0   0   0   0   2   0   0   0   0   0   0   0   2   0   2   0   0   0   2   2   2   2   2   2   0   2   2   0   2   2   2   2   2   2   0   2   0   0   0   2   0   0   2   2   2   2   2   2   0   0   0   0   0   2   0   0   0   0   2   0   2   2   2   2   2   0   0   2   2   2   2   2   0   0   2   0   2   0   0   2   0   2
 MK-3-10                0   2   0   2   2   2   2   0   0   0   2   2   0   0   2   0   0   0   0   0   2   0   0   2   2   2   2   2   0   0   0   2   2   0   0   2   0   2   2   2   2   2   0   0   0   0   0   2   2   2   2   2   0   0   2   2   2   2   0   0   0   0   2   2   0   2   0   2   2   2   2   2   2   0   0   2   2   2   2   0   2   2   0   0   2   0   2   0   2   2   2   0   0   0   2   2   0   2   2   2   2   0   0   2   2   0   2   2   0   2   2   0   0   0   2   2   0   0   2   0   0   2   2   0   0   0   0   0   0   0   2   0   2   0   0   2   2   2   2   2   2   2   2   2   2   2   2   2   2   2   2   2   0   2   0   0   0   2   0   0   2   2   2   2   2   2   0   0   0   0   0   2   2   0   0   2   2   0   2   2   2   2   2   0   0   2   2   2   2   2   0   0   2   0   2   0   0   2   0   2
 MK-3-11                0   2   0   2   2   2   2   0   0   0   2   2   0   0   2   0   0   0   0   0   0   0   0   2   2   2   2   2   0   0   0   2   2   0   0   2   0   2   2   2   2   2   0   0   0   0   0   2   2   2   2   2   0   2   0   2   2   2   0   2   2   0   0   2   0   2   2   2   2   2   2   2   2   0   0   2   2   2   2   2   2   2   0   0   2   0   2   0   2   2   2   0   0   2   2   2   0   2   2   2   2   0   0   0   2   2   2   2   0   2   2   0   0   0   2   2   2   0   0   0   0   2   2   0   0   0   0   0   0   0   2   0   2   0   0   2   2   2   2   2   2   2   2   2   2   2   2   2   2   2   2   2   0   2   0   0   2   2   2   0   2   2   2   2   2   2   0   0   0   0   0   2   2   0   2   2   2   2   0   2   2   2   2   0   0   2   2   2   2   2   0   0   2   0   2   0   0   0   0   2
 MK-3-12                0   2   0   2   2   2   2   0   0   0   2   2   0   0   2   0   0   0   0   0   0   0   0   2   0   2   2   2   0   0   2   2   0   0   0   2   0   2   2   2   2   2   0   0   0   0   0   2   2   2   2   2   2   2   0   2   0   2   0   2   2   0   0   2   0   2   2   2   2   2   2   2   2   2   0   0   2   2   2   2   2   2   0   0   2   0   2   0   2   2   0   0   0   2   2   2   0   2   2   2   2   0   0   0   2   2   2   2   0   2   2   2   0   0   2   2   2   0   0   0   0   2   2   0   0   0   0   0   0   0   2   0   0   0   0   2   2   2   2   2   2   2   2   2   2   0   2   2   2   2   2   2   0   2   0   0   0   2   2   0   2   2   2   2   2   2   0   0   0   2   0   2   2   0   2   2   2   2   0   2   2   2   2   0   0   0   2   2   2   2   0   0   2   0   2   0   0   0   0   2
 MK-3-13                0   2   0   2   2   2   2   0   0   0   2   2   0   0   2   0   0   2   0   0   0   0   0   2   0   2   2   2   0   0   2   2   2   2   0   2   0   2   2   2   2   2   0   0   0   0   0   2   2   0   2   2   2   2   0   2   0   2   0   2   2   0   0   2   2   2   2   2   2   2   2   2   2   2   0   0   2   2   2   0   2   2   0   0   2   0   2   0   2   2   0   2   2   2   2   2   0   2   0   2   2   0   0   0   2   2   2   2   0   2   2   2   0   0   2   2   2   0   0   0   0   0   2   0   0   0   0   0   0   0   2   0   0   0   0   2   2   2   2   0   0   2   2   2   2   0   2   2   2   0   2   2   2   2   0   0   0   2   2   0   2   2   2   2   2   2   2   0   0   2   0   2   2   0   0   0   2   2   0   0   2   2   2   0   0   2   2   2   0   2   0   0   2   0   2   0   0   0   0   2
 MK-3-14                0   2   0   0   2   2   0   2   2   0   2   2   0   0   2   0   0   2   0   0   0   0   0   2   0   2   2   2   0   0   2   2   2   2   0   2   0   2   2   2   2   2   0   0   0   0   0   2   2   0   2   2   2   2   0   2   0   2   0   2   2   0   2   2   0   2   2   2   2   2   2   2   2   2   0   0   2   0   2   0   2   2   0   2   2   0   2   0   2   2   0   2   2   0   2   2   0   2   0   2   2   2   0   0   2   2   2   2   2   2   2   2   0   0   2   2   2   0   0   0   0   0   2   0   0   0   0   0   0   0   2   2   0   0   0   0   2   2   0   0   0   2   2   2   2   0   2   2   2   2   2   2   2   2   0   0   0   2   2   0   2   2   2   2   2   2   0   0   0   2   0   2   2   0   0   0   2   2   0   0   2   0   2   0   2   2   2   2   0   2   0   0   2   0   2   0   0   0   0   2
 MK-3-15                0   2   0   0   2   2   0   2   2   0   2   2   0   0   2   0   0   2   0   0   0   0   0   2   0   0   2   2   0   0   2   0   2   2   0   2   0   2   2   2   2   2   2   0   0   2   0   2   2   0   2   2   2   2   0   2   0   2   0   2   0   0   2   2   0   2   2   2   2   2   2   2   2   2   0   0   0   0   2   0   2   2   0   2   2   2   2   0   2   2   0   2   2   0   2   2   0   2   0   2   2   2   0   0   2   2   2   2   2   2   2   2   0   0   2   2   2   0   0   0   0   2   2   0   0   0   0   0   0   0   2   0   0   0   0   0   2   2   0   0   0   2   2   2   0   2   2   2   2   2   2   2   2   2   0   0   2   2   2   0   2   2   2   0   2   2   0   0   2   2   0   2   2   0   0   0   2   2   0   2   2   0   2   0   2   2   2   2   2   0   0   0   2   0   2   0   0   0   2   2
 MK-3-16                0   0   0   0   2   2   0   2   2   0   2   2   0   2   2   0   2   2   0   0   0   0   0   2   0   0   2   2   0   0   0   0   2   2   0   2   0   2   2   2   2   2   2   0   0   2   0   2   2   0   2   2   2   2   0   2   0   2   0   2   0   2   2   2   0   2   2   2   2   2   2   2   2   2   2   2   0   0   2   2   2   2   0   2   2   2   2   0   2   2   0   2   2   0   2   2   0   2   0   2   2   2   0   0   2   2   2   2   0   2   2   2   0   0   2   2   2   0   0   0   0   2   2   0   0   0   0   0   0   0   2   0   2   0   0   2   2   2   0   0   0   2   2   2   0   0   2   0   2   2   2   0   2   2   0   0   0   2   2   0   2   2   2   0   2   2   0   0   2   0   0   2   2   0   0   0   2   2   0   2   2   0   2   0   2   2   2   2   2   0   0   0   2   0   2   0   0   0   2   2
 MK-4-1                 2   0   0   2   0   2   0   2   2   2   0   0   0   2   0   2   0   0   2   2   2   0   2   0   0   0   0   0   0   0   0   2   0   0   0   2   0   0   0   0   0   0   0   0   0   2   2   2   2   0   2   0   0   2   2   2   2   2   0   0   2   0   0   2   0   0   0   2   2   0   2   2   0   2   0   2   2   0   2   2   0   0   2   2   0   2   2   0   2   2   0   0   0   0   0   2   2   0   2   2   0   0   0   2   2   0   2   2   0   2   2   0   2   0   0   0   2   0   2   0   2   0   2   2   2   2   2   2   0   2   0   0   0   2   2   2   2   0   2   2   0   0   0   2   0   0   2   2   0   0   0   0   0   0   2   2   0   2   2   2   0   2   2   2   0   0   2   2   2   2   0   0   2   2   0   2   0   0   0   0   2   2   2   2   2   0   2   0   2   0   0   0   2   2   0   2   0   0   2   0
 MK-4-2                 2   0   0   2   0   2   0   2   2   2   0   0   0   2   0   2   0   0   2   2   2   0   2   0   0   0   0   0   0   0   0   2   0   0   0   2   0   0   0   0   0   0   0   0   0   2   2   2   0   0   2   0   0   2   2   0   2   2   0   2   2   0   0   2   0   0   0   0   2   0   0   2   0   2   0   0   2   2   2   2   0   0   2   2   0   0   2   0   2   2   0   0   0   0   0   2   2   0   2   2   0   0   0   2   2   0   2   2   0   2   2   0   2   0   0   0   2   0   2   0   2   0   2   2   2   2   2   2   2   2   2   0   2   2   2   2   2   0   2   2   0   0   0   2   0   0   2   2   0   0   0   0   0   0   2   2   0   2   2   2   0   2   2   2   0   0   2   2   2   2   0   0   2   2   0   2   0   0   0   0   2   2   2   0   0   0   2   0   2   2   0   0   0   2   0   2   0   0   2   2
 MK-4-3                 2   0   0   2   0   2   0   2   2   2   0   0   0   2   0   2   0   0   2   2   2   0   2   0   0   0   2   0   0   0   2   2   2   0   0   2   0   0   0   0   0   0   0   0   0   2   2   2   0   0   2   0   0   2   0   0   2   2   2   2   0   0   0   2   0   0   0   0   0   0   0   2   0   2   0   0   2   2   2   2   0   0   2   2   0   0   2   0   2   2   0   0   0   2   0   2   2   2   2   2   0   0   0   2   0   0   2   2   0   2   2   0   2   0   0   0   2   0   2   0   2   0   2   2   2   2   2   2   2   2   0   0   2   2   2   0   2   0   2   0   0   2   0   2   0   2   2   2   0   0   0   0   0   2   2   2   0   2   2   2   0   2   2   2   0   0   2   2   2   2   0   0   2   2   0   2   0   0   0   2   2   2   2   0   0   0   2   0   2   2   0   0   0   2   0   2   0   0   2   0
 MK-4-4                 2   0   0   2   0   2   0   2   2   2   0   2   0   2   2   2   0   0   2   2   2   0   2   0   0   2   2   0   0   2   2   2   2   0   0   2   0   2   0   0   0   0   0   2   0   2   2   2   0   0   0   0   0   2   0   0   2   2   0   2   0   0   0   2   0   0   0   0   0   0   0   2   0   2   0   0   2   2   2   2   0   2   2   2   0   0   2   0   2   2   0   0   0   2   0   2   2   2   2   2   0   0   0   2   0   0   2   2   0   2   2   0   2   0   0   0   2   0   0   0   2   0   2   2   2   2   2   2   2   2   0   0   2   2   2   0   2   0   2   0   0   2   0   2   0   2   2   2   2   2   2   0   0   2   2   2   0   2   2   2   0   2   2   2   0   0   2   2   0   2   2   0   2   2   0   2   0   0   0   2   2   2   0   0   0   2   2   0   2   2   0   0   0   2   0   0   0   0   2   0
 MK-4-5                 2   2   0   0   0   2   0   2   2   2   0   2   0   2   2   2   0   0   2   2   2   0   2   0   0   2   2   0   0   2   2   2   2   0   0   2   0   2   0   2   0   0   0   2   0   2   2   2   0   2   0   0   0   2   0   0   2   2   0   2   0   0   0   2   0   2   2   0   0   0   0   2   0   2   0   0   0   2   2   2   2   2   2   2   0   2   2   0   0   2   0   2   0   2   0   2   2   2   2   2   0   0   0   2   0   0   2   2   0   2   2   0   0   2   0   0   2   0   0   0   2   0   2   2   2   2   2   2   2   2   0   0   2   2   2   0   2   0   2   0   2   2   0   2   0   2   2   2   2   0   2   0   0   2   2   2   0   2   2   2   0   2   2   2   0   0   2   2   0   2   2   0   2   2   2   2   0   0   0   2   2   2   0   0   2   2   2   0   0   2   0   0   0   2   0   0   0   0   2   0
 MK-4-6                 2   2   0   0   0   2   0   2   2   2   0   2   0   2   2   2   0   0   2   2   2   0   2   0   2   2   2   0   0   2   2   2   2   2   0   2   0   2   0   2   0   0   0   2   0   2   2   2   0   2   0   0   2   2   0   0   2   2   0   2   2   0   0   2   0   2   2   0   0   0   0   2   0   2   0   0   0   2   2   2   2   2   2   2   0   2   2   0   0   2   0   2   0   2   0   2   2   0   2   2   0   0   0   2   0   0   2   2   0   2   2   0   0   2   0   0   0   0   0   0   2   0   0   2   2   2   2   2   2   2   0   0   2   2   2   0   2   0   0   0   2   2   0   2   2   0   2   2   2   0   2   0   0   2   2   2   0   2   2   0   0   2   2   2   0   0   2   2   0   2   2   0   2   2   2   2   0   0   2   2   2   0   0   0   2   2   2   0   0   2   0   0   0   2   0   0   2   2   2   0
 MK-4-7                 2   2   0   0   0   2   0   2   2   2   0   2   0   2   2   2   2   2   0   2   2   0   2   0   2   2   2   0   0   2   2   2   2   2   0   2   0   2   0   2   0   0   0   2   0   2   2   2   0   2   0   0   2   2   0   0   2   2   0   2   2   0   0   2   0   2   2   0   2   0   0   2   0   2   0   2   0   2   2   2   2   2   2   2   0   2   2   0   2   0   0   2   0   0   0   2   2   0   2   2   0   0   2   2   0   0   2   2   0   2   0   0   0   2   0   0   0   0   0   0   2   0   0   2   0   2   0   2   2   2   0   0   2   2   0   0   2   0   0   0   2   2   0   2   0   2   2   0   2   2   2   0   0   2   2   2   0   2   2   0   0   2   2   2   0   0   2   2   0   2   2   0   2   2   2   2   0   0   2   2   2   0   0   2   2   2   2   0   0   2   0   0   0   2   0   0   2   2   2   0
 MK-4-8                 2   0   0   0   0   2   0   2   2   0   0   2   0   2   2   2   2   2   0   0   2   0   2   0   2   2   2   0   0   2   2   2   2   0   0   2   0   2   0   2   0   0   0   2   2   2   2   2   0   2   0   0   0   0   0   0   2   2   0   2   2   0   0   2   0   2   2   0   2   2   0   2   0   2   0   2   2   2   2   2   2   2   2   2   0   2   2   0   2   0   0   2   0   0   0   2   2   0   2   2   0   0   2   2   2   0   2   0   0   2   2   0   0   2   0   0   0   0   0   0   2   0   0   2   0   2   0   2   2   2   0   0   2   2   0   0   2   0   0   0   2   0   0   2   0   2   2   0   2   0   2   0   0   0   2   2   0   2   2   0   0   2   2   2   0   0   2   2   0   2   2   0   2   2   2   2   0   0   0   2   0   0   0   2   2   2   2   0   0   2   0   0   0   2   0   0   2   2   2   0
 MK-4-9                 2   0   0   0   0   2   0   2   2   0   0   2   0   2   2   2   2   2   0   0   2   0   2   0   2   2   2   0   0   2   2   2   2   0   2   2   0   2   0   2   0   0   0   2   2   2   2   2   0   2   0   0   0   0   0   0   2   2   0   2   2   0   0   2   0   2   2   0   2   2   0   2   0   2   0   2   2   2   2   2   2   2   2   2   0   0   2   0   2   0   0   2   0   0   0   2   2   0   2   2   0   2   2   2   2   2   2   0   0   2   2   0   2   2   0   0   0   0   0   0   2   2   2   2   0   2   0   2   2   2   0   0   2   2   0   0   2   0   0   0   2   0   0   2   0   0   2   0   2   0   2   2   0   0   2   2   0   2   2   0   0   2   2   2   0   0   2   0   0   0   2   0   2   2   2   2   0   0   0   2   0   0   2   2   2   2   2   0   0   2   0   2   0   2   0   0   0   2   0   2
 MK-4-10                2   0   0   0   0   2   0   2   2   0   0   2   0   2   0   2   2   2   0   0   2   0   2   0   2   2   2   0   0   2   2   2   0   0   2   2   0   2   2   2   0   2   0   2   2   2   2   0   0   2   0   0   0   0   0   0   2   2   0   2   2   0   0   2   0   2   2   0   2   2   0   2   0   2   0   2   2   2   2   2   2   0   2   2   0   0   2   0   2   0   0   0   0   0   0   2   2   0   2   2   0   2   2   2   2   2   2   0   0   2   2   0   2   0   0   0   0   0   0   0   2   2   0   2   2   2   0   2   2   2   0   0   0   2   0   0   0   0   0   0   2   2   0   2   0   0   2   0   2   0   2   2   0   0   2   2   0   2   2   0   0   2   2   2   0   0   2   2   0   0   2   0   2   2   2   2   0   0   0   2   0   0   2   2   2   2   2   0   0   2   0   2   0   2   0   0   0   2   0   2
 MK-4-11                2   0   0   0   2   2   0   2   2   2   0   0   0   2   0   2   2   2   0   0   2   0   2   0   2   2   2   0   0   2   2   2   0   0   2   2   0   0   2   2   0   2   0   2   2   2   2   0   0   2   0   0   0   0   0   0   0   2   2   2   2   2   0   2   0   2   2   0   2   2   0   2   0   2   0   2   2   2   2   2   2   0   2   2   2   0   2   2   2   0   0   0   0   0   0   2   2   0   2   2   0   2   2   0   2   2   2   0   0   2   2   0   2   0   0   0   0   0   0   0   2   2   0   2   2   2   0   2   2   2   0   0   0   2   2   0   0   0   0   0   2   2   0   2   0   0   2   0   2   0   2   2   0   0   2   2   2   2   2   0   0   2   2   2   0   0   2   2   0   0   2   0   2   2   2   2   0   0   0   2   2   0   0   2   2   2   2   0   0   2   0   2   0   2   0   0   2   2   0   2
 MK-4-12                2   0   0   0   0   2   0   2   2   2   0   0   0   2   0   2   2   2   0   0   2   0   0   0   2   2   2   2   0   2   2   2   0   0   2   2   0   0   2   2   0   2   0   0   2   2   2   0   0   2   2   0   0   0   0   0   0   2   0   2   2   2   0   2   0   2   2   2   0   2   0   2   0   2   0   2   2   2   2   2   2   2   2   2   2   0   2   2   2   2   0   0   0   0   0   2   0   0   2   2   0   2   2   0   2   2   2   0   0   2   2   2   2   0   2   0   0   0   0   0   2   0   0   2   2   2   0   2   2   2   0   0   0   2   0   0   0   0   0   0   2   2   2   2   0   0   2   2   2   0   2   0   0   0   2   2   2   2   2   0   0   2   2   2   0   0   0   2   2   0   2   0   2   2   2   2   0   0   0   2   2   0   0   2   2   2   2   0   0   2   0   2   0   0   0   0   2   2   0   2
 MK-4-13                2   0   0   0   0   2   0   2   2   2   0   0   0   2   0   2   2   2   2   0   2   0   0   0   2   2   2   2   0   0   2   2   2   0   2   2   0   0   2   2   0   2   0   0   2   2   2   0   0   0   2   0   0   0   0   0   0   2   0   2   2   2   0   2   2   2   2   2   0   2   0   2   0   2   0   2   2   2   2   2   2   2   2   2   2   0   2   2   2   2   0   0   0   0   0   2   0   0   2   2   0   2   2   0   2   2   0   0   0   2   2   2   0   0   2   0   0   0   0   2   2   0   0   2   2   2   0   2   0   2   0   0   0   2   0   0   0   0   2   0   2   2   2   0   0   0   0   2   2   0   2   0   0   2   2   2   2   2   2   0   0   0   2   2   0   0   0   2   2   0   2   0   2   2   2   2   2   0   0   2   2   0   0   2   2   2   2   0   0   2   0   2   0   0   0   0   2   2   0   2
 MK-4-14                2   0   0   0   0   2   0   2   2   2   0   0   0   2   0   2   2   0   2   0   2   0   0   0   2   2   0   2   0   0   0   2   2   0   2   2   0   2   0   2   0   2   0   0   2   2   2   0   0   0   2   0   0   0   0   0   0   2   0   2   0   2   0   2   2   2   2   2   0   2   0   2   0   2   0   2   2   2   2   2   2   2   2   2   2   0   2   2   2   2   0   2   0   0   0   2   0   0   2   0   0   0   2   0   2   2   0   0   2   2   2   2   0   0   2   0   0   0   0   2   2   0   0   2   2   2   2   2   0   2   0   0   2   2   0   0   0   0   2   0   2   2   2   0   0   0   0   2   2   0   2   0   0   2   2   2   2   2   0   0   0   0   2   2   0   0   0   2   2   0   2   0   2   2   2   2   2   0   0   2   2   0   0   2   2   2   2   0   0   2   0   2   0   0   0   2   2   2   0   2
 MK-4-15                2   0   0   0   0   2   0   2   2   2   0   0   0   2   0   2   2   0   2   0   2   0   0   0   2   2   2   2   2   0   0   2   2   0   2   2   2   0   0   0   0   2   0   0   2   2   0   0   0   0   2   2   0   0   0   0   0   2   0   0   0   2   0   2   2   0   2   2   0   2   0   2   0   2   0   0   2   2   2   2   2   2   2   2   2   0   2   2   2   2   0   2   0   0   0   2   0   0   2   0   0   0   2   0   2   0   0   0   2   2   2   2   2   0   2   0   0   0   0   2   2   0   0   2   2   2   2   2   0   2   0   0   2   2   0   0   0   0   2   0   2   2   2   0   0   0   0   2   2   0   2   0   0   2   2   2   2   2   0   0   0   0   2   2   0   0   0   2   2   0   2   0   2   2   2   2   2   0   0   2   2   0   0   2   2   2   0   0   0   2   0   2   0   0   0   0   2   2   0   2
 MK-4-16                0   0   0   0   0   2   0   2   2   2   0   0   0   2   0   2   2   0   2   0   2   0   0   0   2   0   2   2   2   0   0   2   2   0   2   2   2   0   0   0   0   2   0   0   0   2   0   0   0   0   2   2   0   2   0   0   2   2   0   0   0   2   2   2   2   0   2   2   0   2   0   2   0   2   0   0   2   2   2   2   2   2   2   2   2   0   2   2   2   2   0   2   0   2   0   2   0   0   2   0   0   0   0   0   2   0   0   2   0   2   2   2   0   0   2   0   0   0   2   2   2   0   0   2   2   2   2   2   0   0   2   0   2   2   0   0   0   2   2   0   2   2   2   0   0   0   0   2   2   2   2   0   0   2   2   0   2   2   0   0   0   0   2   2   0   0   0   2   2   0   2   0   2   2   2   2   2   0   0   2   2   0   0   2   2   2   0   0   0   0   0   2   2   2   0   2   2   2   0   2
 MK-5-1                 2   0   0   0   0   2   0   2   2   2   2   0   0   0   2   2   0   0   0   2   0   2   0   0   0   2   0   0   0   2   0   2   0   2   0   2   0   0   0   2   2   2   0   2   0   2   2   0   2   0   0   2   2   0   2   2   0   2   0   0   0   0   0   0   0   0   0   2   2   0   0   0   0   2   0   2   2   0   0   0   0   2   2   2   2   0   0   0   2   2   2   0   2   2   0   2   2   0   0   0   2   0   0   0   0   2   2   0   2   2   0   2   0   2   0   2   0   0   0   2   2   0   0   0   0   2   2   0   0   0   0   2   0   0   2   0   0   2   2   2   0   0   2   0   2   2   0   2   2   0   0   0   2   0   0   2   0   0   0   2   2   2   2   2   0   2   0   0   0   2   0   0   2   0   2   2   0   2   0   2   0   0   2   2   0   2   0   0   2   2   0   0   0   0   0   2   0   0   2   0
 MK-5-2                 2   0   0   0   0   2   0   2   2   2   2   0   0   0   2   2   0   0   0   2   0   2   0   2   0   2   2   0   0   2   0   2   0   2   0   2   0   0   0   2   2   2   0   2   0   2   2   0   2   0   2   2   2   0   2   2   0   0   0   0   0   0   0   0   0   0   0   2   2   0   0   0   0   2   0   2   2   0   0   0   0   2   0   2   2   0   0   0   2   2   2   0   2   2   0   2   2   0   0   0   2   0   2   0   0   2   2   0   2   2   0   2   2   2   0   2   0   0   0   2   2   0   0   0   0   2   2   0   0   0   0   2   2   0   2   0   0   2   2   2   0   0   2   0   2   2   0   2   2   0   0   0   0   0   0   2   0   0   0   2   2   2   2   0   0   2   0   0   0   2   0   2   2   0   2   2   0   2   0   2   0   0   2   2   0   2   0   0   2   2   0   0   0   0   0   2   0   0   2   0
 MK-5-3                 2   0   0   2   0   2   0   0   2   2   2   0   0   0   2   2   0   0   0   0   0   2   0   2   0   2   2   2   0   2   0   2   0   2   0   2   0   2   0   2   0   2   0   2   0   2   2   0   2   0   2   2   2   0   2   2   0   0   0   0   0   0   0   0   0   0   0   2   2   0   2   0   0   2   0   2   2   0   2   0   0   2   0   0   0   0   0   0   2   2   2   0   2   2   0   2   2   2   0   0   2   0   2   0   2   2   2   0   2   2   0   2   2   2   0   2   0   0   0   0   2   0   0   0   0   2   2   0   0   0   0   2   2   0   2   0   0   0   2   2   0   0   2   0   2   2   2   2   2   0   2   0   0   0   0   2   0   0   0   2   0   2   2   0   0   2   0   0   0   2   0   2   2   0   2   2   0   2   0   2   0   0   2   2   0   2   0   0   2   2   0   0   0   0   0   2   0   0   2   0
 MK-5-4                 2   0   0   2   0   2   0   0   2   2   0   0   0   0   0   2   0   0   2   0   0   2   0   2   0   2   2   2   0   2   0   2   0   0   2   2   0   0   0   2   0   2   0   2   0   2   0   0   2   2   2   2   0   0   2   2   0   0   0   0   0   0   0   0   0   0   0   2   0   0   2   0   0   2   0   2   2   0   2   0   0   2   0   0   0   0   0   0   0   2   2   0   2   2   2   2   2   2   0   2   2   0   2   0   2   2   2   0   0   2   0   2   2   2   0   0   0   0   0   0   2   0   0   0   0   0   2   0   0   0   0   2   2   0   2   0   2   0   2   2   0   0   2   0   2   2   2   2   2   0   2   0   0   0   0   2   0   0   0   2   0   2   2   0   0   2   0   0   2   2   2   2   2   0   2   2   0   2   0   2   0   2   2   2   2   2   0   0   2   2   0   0   0   0   0   2   0   2   2   0
 MK-5-5                 2   2   0   2   0   2   0   0   2   2   2   0   0   0   0   2   0   0   2   2   0   2   0   2   0   2   2   2   0   2   0   0   0   0   2   2   0   0   0   2   0   0   0   0   0   2   0   0   2   2   2   2   0   2   0   2   0   0   0   0   0   0   0   0   0   0   0   2   0   0   2   0   0   2   0   2   2   2   2   0   0   2   2   0   0   0   0   0   0   2   0   0   2   2   2   2   2   2   0   2   2   0   0   0   0   2   2   0   0   2   0   2   2   2   0   0   0   0   0   0   2   0   0   0   0   0   0   0   0   0   0   2   0   0   2   2   2   0   0   2   0   0   2   2   0   2   2   2   2   0   2   0   0   0   2   2   0   0   0   2   0   2   2   0   0   2   0   0   2   2   2   2   2   0   2   2   0   2   0   2   0   2   0   0   2   2   0   2   2   2   0   0   0   0   0   2   0   2   0   0
 MK-5-6                 2   2   0   0   0   2   0   0   2   2   2   0   0   0   0   2   0   0   2   2   0   2   0   0   0   2   2   2   0   2   0   0   0   0   2   2   0   0   0   2   0   0   0   0   0   2   0   0   2   2   2   2   0   2   2   2   0   0   0   0   0   0   0   0   0   0   2   2   0   0   2   0   0   2   0   2   2   2   2   0   0   2   2   0   2   2   0   0   0   2   0   0   2   2   2   2   2   2   0   2   2   0   0   0   0   2   0   0   0   2   0   2   2   2   0   0   0   0   0   0   2   0   0   0   0   2   0   0   0   0   2   2   2   2   2   2   2   0   0   2   0   0   2   2   0   2   2   2   2   0   2   0   0   0   2   2   0   0   0   2   0   2   2   0   0   2   0   0   2   2   2   2   0   0   2   2   0   2   0   2   0   2   0   0   2   0   0   2   2   2   0   0   0   0   0   2   0   2   0   0
 MK-5-7                 2   2   0   0   0   0   0   0   2   2   2   0   0   0   0   2   0   0   2   0   0   2   0   0   0   2   2   2   0   2   0   0   0   0   2   2   0   0   0   2   0   0   0   0   0   2   2   0   2   2   2   2   0   0   2   2   0   0   0   0   0   0   0   0   0   0   2   2   0   0   2   0   0   2   0   2   2   2   2   0   0   2   2   0   2   2   2   0   0   2   0   0   2   2   0   2   2   2   0   2   2   0   0   0   0   2   0   0   0   0   2   2   2   2   0   0   0   2   0   0   2   0   0   0   0   0   0   0   0   2   2   2   0   2   2   2   2   0   0   0   0   0   2   2   0   2   2   2   2   2   2   0   0   0   2   2   0   0   0   2   0   2   2   0   0   2   0   2   2   2   2   2   0   0   2   0   0   2   0   2   0   2   0   2   2   0   0   2   2   2   0   0   0   0   0   2   0   2   0   0
 MK-5-8                 2   2   0   0   0   0   0   0   2   2   2   2   0   0   0   2   0   0   2   0   0   2   0   0   0   2   2   2   0   2   2   0   0   0   2   2   0   0   2   2   0   0   2   2   0   2   2   0   2   2   2   2   0   0   2   2   0   0   0   0   0   0   0   0   0   0   2   2   0   0   2   0   0   0   0   2   2   2   2   0   2   2   0   0   2   2   2   0   0   2   0   0   2   2   0   2   2   2   0   2   2   0   0   0   0   2   0   0   0   0   2   2   2   2   0   0   0   2   0   0   2   0   0   0   0   0   0   0   0   0   2   2   0   2   2   2   2   0   0   0   0   0   2   2   2   2   2   2   2   2   2   0   0   2   2   2   0   0   0   2   0   2   2   0   0   2   0   2   2   2   2   2   0   0   0   0   0   2   2   2   0   2   0   2   2   0   0   2   2   2   0   0   0   0   0   2   0   2   0   0
 MK-5-9                 2   2   0   0   0   0   0   0   2   0   2   2   2   0   0   2   0   0   2   0   0   2   2   2   0   2   2   2   0   2   2   0   2   0   2   2   0   2   2   2   0   0   2   2   2   2   2   0   2   2   2   0   2   0   2   2   0   0   0   0   0   0   0   0   2   0   2   2   0   0   2   0   0   2   0   2   2   2   2   0   2   2   0   0   2   2   2   0   0   2   0   0   2   2   0   0   0   2   0   2   2   0   0   0   0   2   0   0   0   0   0   2   2   2   0   0   0   2   0   0   2   2   0   0   0   0   0   0   0   0   2   2   0   2   2   2   2   0   0   0   0   0   2   2   2   2   2   2   2   2   2   0   0   2   0   2   0   0   0   2   0   2   2   2   0   2   0   0   2   2   0   0   0   0   0   0   2   2   2   2   0   2   0   2   2   0   0   2   2   2   0   0   2   0   0   2   0   0   0   0
 MK-5-10                2   2   0   0   0   0   0   0   2   0   2   2   2   0   0   0   0   0   2   2   0   0   2   2   2   2   2   2   0   2   2   2   2   0   2   2   0   2   2   2   0   0   2   2   0   2   0   0   0   2   2   0   2   0   2   2   0   2   0   0   0   0   0   0   2   0   2   2   0   0   2   2   0   2   0   2   2   2   2   0   2   2   0   0   2   2   2   0   0   2   0   0   2   2   2   0   0   2   0   2   0   0   0   0   0   2   0   0   2   0   2   0   2   2   0   0   0   2   0   2   2   0   0   0   0   0   0   0   0   0   2   2   0   2   0   2   2   0   0   0   0   0   2   2   2   2   2   2   2   2   2   0   0   0   0   0   0   0   0   0   0   2   2   2   0   2   0   0   2   2   0   0   2   2   0   2   2   2   2   2   0   2   0   0   2   0   0   2   2   2   0   0   2   0   2   0   0   0   0   2
 MK-5-11                2   2   0   0   0   0   0   0   0   0   2   2   2   0   0   0   2   0   2   2   0   0   2   2   2   2   2   2   0   2   0   2   2   0   0   2   0   2   2   2   2   0   2   2   0   2   0   0   0   0   2   0   2   0   0   2   0   2   0   2   0   0   0   0   2   0   2   2   0   0   2   2   0   2   0   2   2   2   2   0   2   2   0   0   2   2   2   0   0   2   0   0   2   2   2   0   0   2   0   2   0   0   0   0   0   2   0   0   2   0   2   0   2   2   0   2   2   2   2   2   2   0   0   0   0   2   0   0   2   2   2   2   0   0   0   2   2   0   0   2   0   0   2   2   2   2   0   2   2   2   2   0   0   0   0   0   0   0   0   0   0   2   2   2   0   2   0   0   2   2   0   2   2   2   0   0   2   2   2   0   0   2   2   2   2   0   0   2   2   2   0   0   2   0   2   0   0   0   0   2
 MK-5-12                2   2   0   0   0   0   0   0   0   0   2   2   2   0   0   0   2   0   2   2   0   0   2   2   2   2   2   2   0   2   0   2   2   2   0   2   0   2   2   2   2   0   2   2   0   2   0   2   0   0   2   0   2   0   0   2   0   2   0   2   0   0   0   0   2   0   2   2   0   2   2   2   0   2   0   2   2   2   0   0   2   2   0   0   2   2   2   0   0   2   0   0   2   2   2   0   0   2   0   2   0   0   0   0   0   2   0   0   2   0   2   0   2   2   0   2   2   0   2   2   2   0   2   0   0   2   2   0   2   2   2   2   2   0   0   2   2   2   0   2   0   0   2   2   2   2   0   2   2   2   2   0   0   0   2   0   0   2   2   0   0   2   2   2   0   2   0   2   2   2   0   2   2   2   0   0   2   2   2   0   2   2   2   2   2   0   0   2   2   2   0   2   2   0   2   0   0   0   0   2
 MK-5-13                2   2   0   0   0   0   2   0   0   0   2   2   2   0   0   0   2   0   2   2   2   0   2   2   2   2   2   2   0   2   0   2   2   2   0   2   0   2   2   2   2   0   2   2   0   2   0   2   2   0   2   0   2   0   2   2   0   2   0   2   0   0   0   0   2   0   2   2   2   2   2   2   0   2   2   2   2   2   0   0   2   2   0   0   2   2   2   0   0   2   0   0   0   2   2   0   0   2   0   2   0   2   0   0   0   2   0   0   2   0   2   0   2   2   0   2   0   0   2   2   2   0   2   0   0   0   2   0   2   2   2   2   2   0   0   2   2   0   0   2   0   0   2   2   2   2   0   2   2   2   2   0   0   0   0   2   0   2   2   0   0   2   2   2   2   2   2   2   2   2   0   2   2   2   0   2   2   2   2   0   2   2   2   2   2   0   0   2   0   2   0   2   2   0   2   0   0   0   0   0
 MK-5-14                2   2   0   0   0   0   2   0   0   0   2   2   2   0   0   0   2   0   2   2   2   0   2   2   2   2   2   2   0   2   0   2   2   2   0   2   0   2   2   0   2   0   2   2   0   2   0   2   2   0   2   0   2   0   2   2   0   2   0   2   0   0   0   0   2   0   2   2   2   2   2   2   2   2   2   2   0   0   0   2   2   2   0   0   2   0   2   0   0   2   0   0   0   2   2   0   0   2   0   2   0   2   0   0   0   2   0   2   2   2   2   0   2   2   0   2   0   0   2   2   2   0   0   0   0   0   2   2   2   2   2   2   2   0   0   2   2   0   0   2   0   0   2   2   0   0   0   2   2   2   2   0   0   0   0   2   0   2   2   2   0   2   2   0   0   2   2   2   2   2   0   2   2   2   0   2   2   2   2   0   2   2   2   0   2   0   0   2   0   2   0   2   2   0   2   0   0   0   2   2
 MK-5-15                2   2   0   0   0   0   2   0   0   0   2   0   0   0   0   0   2   0   2   2   2   0   2   2   2   0   2   2   0   2   0   2   2   2   2   2   0   2   2   0   0   0   2   2   0   2   2   2   2   0   2   0   2   0   2   2   0   2   0   0   0   0   0   2   2   0   2   2   2   2   2   2   2   2   0   0   0   2   0   2   2   2   0   0   2   2   2   0   0   2   0   0   0   2   2   0   0   2   0   2   0   2   0   2   0   2   0   2   2   2   2   0   2   2   0   2   0   0   2   2   2   0   0   0   0   0   2   2   0   0   2   0   2   0   0   2   2   0   0   2   0   0   2   2   0   0   0   2   2   2   2   0   0   0   0   2   0   2   2   2   0   2   2   0   0   2   2   2   2   2   0   0   2   2   0   2   2   2   2   2   2   2   0   0   2   0   0   2   0   2   0   2   2   0   2   0   0   0   0   2
 MK-5-16                2   2   0   2   0   0   2   0   2   0   2   0   0   0   0   0   2   0   2   2   2   0   2   2   2   0   2   2   0   0   0   2   2   2   2   2   0   2   2   0   2   0   2   0   0   0   2   0   2   0   2   0   0   0   2   2   0   2   0   0   0   0   0   2   2   0   2   2   2   2   2   2   2   2   0   0   0   2   0   2   2   2   0   0   2   2   2   0   0   2   0   2   0   2   2   0   0   2   0   2   0   2   0   2   0   2   0   2   2   2   2   0   2   2   0   2   2   0   2   2   2   2   0   0   0   0   2   2   0   0   2   0   2   0   0   2   2   0   0   2   0   0   2   2   0   0   0   2   2   2   2   2   2   0   0   2   0   2   2   2   0   2   2   0   0   2   2   2   2   2   0   0   2   2   2   2   2   2   2   2   2   2   0   0   2   0   0   0   0   0   0   2   0   0   2   2   0   0   0   2
 MK-6-1                 2   2   0   2   0   2   0   2   2   2   0   2   2   2   0   2   0   2   2   0   0   0   0   0   0   2   2   2   0   0   2   2   2   0   0   0   2   2   2   2   0   0   2   0   2   0   0   2   0   0   0   2   0   2   2   0   0   2   2   2   0   0   2   0   0   0   2   0   2   2   2   0   2   0   2   2   0   0   0   2   2   0   0   2   2   0   2   0   0   0   2   2   2   2   0   0   2   0   2   2   0   2   2   0   0   2   2   2   2   0   2   0   0   2   0   0   2   0   0   0   0   2   0   2   2   2   0   0   2   0   0   2   2   0   0   2   0   0   0   2   0   2   2   2   2   2   2   0   2   2   0   0   0   2   0   2   0   0   2   2   2   2   2   0   0   2   0   2   0   2   2   2   0   0   0   0   0   0   2   2   2   2   2   2   0   2   0   0   0   2   2   0   0   0   0   2   2   2   0   0
 MK-6-2                 2   2   0   2   0   2   0   2   2   2   0   2   2   2   2   2   0   0   2   0   0   0   0   0   2   2   2   2   0   2   2   2   2   0   0   0   2   2   2   2   0   0   2   0   2   0   0   0   0   0   0   2   0   2   2   0   0   2   2   2   0   0   2   0   2   0   0   0   2   0   2   0   2   0   2   2   0   2   0   2   2   0   0   2   2   0   2   2   2   0   2   2   2   2   0   0   2   0   2   2   0   2   2   0   0   2   2   2   2   0   2   0   0   2   0   0   2   0   0   2   0   2   0   2   2   2   0   0   2   0   0   2   0   0   0   2   0   0   0   2   0   2   2   2   2   2   2   0   2   2   0   0   0   0   0   2   0   0   2   0   2   2   2   0   0   2   0   2   0   2   2   2   0   0   0   2   0   0   2   2   2   2   2   2   0   2   0   0   0   2   2   0   0   0   0   2   2   2   0   0
 MK-6-3                 2   2   0   2   0   2   0   2   2   2   0   2   2   2   2   2   0   0   0   0   0   2   2   2   2   2   2   2   0   2   2   2   2   0   0   0   2   2   0   0   0   0   2   0   2   0   0   0   2   0   0   2   0   2   2   0   0   2   2   2   0   0   0   0   2   0   0   0   2   2   0   0   2   0   2   0   2   2   0   2   2   0   2   2   2   0   2   2   2   0   2   2   2   2   0   0   2   2   2   2   0   2   2   0   0   2   2   2   2   0   2   0   0   2   0   2   2   0   0   2   0   2   0   2   2   2   0   0   2   0   0   0   0   0   0   2   0   0   0   2   0   2   2   2   2   2   2   0   2   2   0   0   0   0   0   2   0   0   2   0   2   2   2   0   0   2   0   2   0   2   2   2   0   2   0   2   0   0   2   2   2   2   0   2   0   2   0   2   0   2   2   0   0   0   0   2   2   2   0   0
 MK-6-4                 0   2   0   2   0   2   0   2   2   0   0   2   2   0   2   2   0   2   0   2   0   2   2   2   2   2   2   2   0   2   0   2   2   0   0   2   2   2   0   0   0   0   2   2   0   0   0   0   2   0   0   2   0   2   2   0   0   2   0   2   0   0   2   0   2   2   0   2   2   2   0   2   2   2   2   0   2   2   2   2   2   0   2   2   2   0   2   0   2   0   2   2   2   2   0   0   2   2   2   0   0   2   2   0   2   2   2   0   2   2   2   0   0   2   0   2   2   0   0   2   0   2   0   2   2   0   0   2   2   0   0   0   0   0   0   2   0   0   0   2   0   2   0   2   2   0   2   0   2   2   0   0   0   0   2   2   0   0   2   0   2   2   2   0   0   2   0   2   0   2   2   2   0   2   0   2   0   0   2   2   2   2   0   2   0   2   0   2   0   2   2   0   0   0   0   2   2   2   0   0
 MK-6-5                 0   2   2   2   0   2   0   2   2   0   0   2   2   0   2   2   0   2   0   2   0   2   2   2   2   0   2   2   0   2   0   2   2   2   0   2   2   2   0   0   2   0   2   2   0   0   0   0   2   0   0   2   0   2   2   0   0   2   0   2   0   0   2   0   2   2   2   2   2   2   2   2   2   2   2   0   2   2   2   2   2   0   2   2   2   0   2   0   2   0   2   2   2   2   0   0   2   2   2   0   0   2   2   0   0   2   2   2   2   2   2   0   0   2   0   2   2   2   0   0   0   2   0   2   2   0   0   2   2   0   0   0   0   0   0   2   0   0   0   2   0   0   2   2   2   0   2   0   2   2   0   0   0   0   2   2   0   0   2   0   2   2   2   0   0   2   0   2   0   2   2   2   0   0   0   2   0   0   2   2   2   2   0   2   0   2   0   2   0   2   2   0   0   0   0   2   0   2   0   0
 MK-6-6                 2   2   0   2   0   2   0   2   2   0   0   2   2   2   2   2   0   2   0   0   0   2   2   2   2   2   2   2   0   2   0   2   2   2   0   2   2   2   0   0   2   0   2   2   0   0   0   0   2   0   0   2   2   2   2   0   0   2   2   2   0   0   2   0   2   2   2   2   2   2   2   2   2   0   2   0   2   2   2   2   2   0   2   2   2   0   2   0   2   0   2   2   2   2   0   0   2   2   2   0   0   2   2   0   0   0   2   2   2   2   2   0   0   2   0   2   2   2   0   0   0   2   2   2   2   0   0   2   2   0   0   0   0   0   0   2   0   0   0   2   2   0   2   2   2   0   2   0   2   2   0   0   0   0   2   2   0   0   2   0   2   2   0   0   0   0   0   2   0   2   2   2   0   0   0   2   2   0   2   0   2   2   0   2   0   2   0   2   0   0   0   0   0   0   0   2   0   2   0   0
 MK-6-7                 2   2   0   0   0   2   0   2   2   0   0   2   2   2   2   2   0   2   0   0   0   2   2   2   2   2   2   2   0   2   0   2   2   2   0   2   0   2   0   0   2   0   2   2   0   0   0   0   2   0   0   2   2   2   2   0   0   2   2   2   0   0   2   0   2   2   2   2   2   2   2   2   2   0   2   0   2   0   2   2   2   0   2   2   2   0   2   0   2   0   2   2   2   2   0   0   2   2   2   0   0   2   0   2   0   2   2   2   2   2   0   0   0   2   0   2   2   2   0   0   0   2   2   2   2   2   0   2   2   0   0   0   0   0   0   2   0   0   0   2   2   0   0   2   2   0   2   0   2   2   2   0   0   2   2   2   0   0   2   0   2   2   0   0   0   0   0   2   0   2   2   2   0   0   0   2   2   2   2   0   2   2   0   2   0   2   0   2   0   0   0   0   0   0   0   2   0   2   0   0
 MK-6-8                 2   2   0   0   0   2   0   2   2   0   0   2   2   2   2   2   0   2   0   0   0   2   2   2   2   2   2   2   0   2   0   2   2   2   0   2   0   2   0   2   0   0   2   2   0   0   0   0   2   0   0   2   2   2   2   0   0   2   2   0   0   0   2   0   2   2   2   2   2   2   2   2   2   0   2   0   2   0   2   2   2   0   2   2   2   0   2   0   2   0   2   2   2   2   0   0   2   2   2   0   0   0   0   2   0   2   2   2   2   0   0   0   0   2   0   0   2   2   0   0   0   2   2   2   2   2   0   2   0   0   0   0   2   0   0   2   0   0   0   2   2   0   2   2   2   2   2   0   2   2   0   0   0   2   2   2   2   0   2   0   2   2   0   0   0   0   0   2   0   2   2   2   0   0   0   2   2   2   2   0   2   2   0   2   0   2   0   2   0   0   0   0   0   0   0   2   0   2   0   0
 MK-6-9                 2   2   0   0   0   2   0   2   2   0   2   2   2   2   2   2   0   2   0   0   0   2   0   2   2   2   0   2   2   2   0   2   2   2   0   2   0   2   0   2   0   0   2   2   0   0   0   2   0   0   0   2   2   2   0   0   0   2   2   0   0   0   2   0   0   2   2   2   2   0   2   2   2   0   2   0   2   0   2   2   2   0   2   2   2   0   0   0   2   2   0   2   2   2   0   0   2   0   2   0   0   2   0   2   0   2   2   2   2   0   0   0   0   2   0   2   2   2   0   0   2   2   2   2   2   2   0   0   0   0   0   0   0   2   0   2   2   0   0   2   2   0   0   2   2   2   2   0   2   2   0   0   0   2   2   2   2   0   2   0   2   2   2   0   0   0   0   2   0   2   2   2   0   0   0   2   2   2   2   0   2   0   2   0   0   2   0   2   0   0   0   0   0   0   0   2   2   2   0   0
 MK-6-10                2   2   0   0   0   2   0   2   2   0   2   2   2   2   2   2   2   2   0   0   0   2   0   2   0   2   0   2   2   2   2   2   2   2   0   2   0   2   0   2   0   0   2   2   0   0   0   0   0   0   0   2   2   2   0   0   0   2   2   0   0   0   2   2   0   2   2   2   0   0   2   2   2   0   2   2   2   0   2   0   2   2   2   2   2   2   0   0   2   2   0   2   2   2   0   0   2   0   2   0   0   2   0   2   2   0   2   2   2   0   0   0   0   2   0   2   2   2   0   0   2   2   2   2   2   2   0   0   0   0   0   0   0   2   0   2   2   0   0   2   2   0   0   2   2   2   2   0   2   2   0   0   0   0   2   0   2   0   2   0   2   2   2   0   0   2   0   2   0   2   0   2   0   0   0   2   2   2   2   2   2   0   2   0   0   2   0   2   0   0   0   0   0   0   0   2   2   2   2   0
 MK-6-11                2   2   0   0   0   2   0   2   2   0   2   2   0   2   2   2   2   2   2   0   0   2   0   2   0   2   0   2   2   2   2   2   2   2   0   2   0   2   0   0   0   0   2   2   0   2   0   0   0   0   0   2   2   2   0   0   0   2   2   0   0   0   2   2   0   2   2   2   0   0   2   2   2   0   2   2   2   0   2   0   2   2   2   2   2   2   0   0   2   0   0   2   2   2   0   0   2   0   2   0   0   2   0   2   2   0   2   2   2   2   0   0   0   2   0   2   2   2   0   0   2   2   2   2   2   2   0   0   0   2   0   0   0   2   2   2   2   0   0   2   2   0   0   0   2   2   2   0   2   2   0   0   0   0   2   2   2   2   2   0   2   2   2   0   0   2   0   2   0   2   0   2   0   0   0   2   2   2   2   2   2   0   2   0   0   2   0   2   0   0   2   0   0   0   0   2   0   2   2   0
 MK-6-12                2   0   2   2   2   2   0   2   2   0   2   2   0   2   2   2   2   2   2   0   0   2   0   2   0   2   0   2   2   0   2   2   2   2   0   2   0   2   0   0   0   0   2   0   0   0   0   0   0   0   0   2   2   2   0   0   0   2   0   0   0   0   2   2   0   2   2   0   0   0   2   2   2   2   2   2   2   0   2   0   2   2   2   2   2   2   0   0   2   0   0   2   2   2   0   0   2   0   2   0   0   2   0   2   2   0   2   2   2   2   0   0   0   2   0   2   0   2   0   0   2   2   2   2   2   2   0   0   0   2   0   0   0   2   2   2   2   0   0   2   2   0   0   0   2   2   2   0   2   2   0   0   0   0   2   2   2   2   2   0   2   2   2   0   0   2   0   2   0   2   0   2   2   0   0   2   2   2   2   2   2   0   2   0   0   2   0   2   0   0   2   0   0   0   0   2   0   2   0   0
 MK-6-13                2   2   2   2   2   2   0   2   2   0   2   2   0   2   0   2   2   2   2   0   0   2   0   2   0   2   0   2   2   0   2   2   2   2   0   2   0   2   0   0   0   0   2   0   0   0   2   0   0   0   0   0   2   2   0   0   0   2   0   0   0   0   2   2   0   2   2   0   0   0   2   2   2   2   2   2   2   0   2   2   2   2   2   2   2   2   0   0   2   0   0   2   2   0   0   0   0   0   2   0   0   2   0   2   2   0   2   0   2   2   0   2   0   2   0   2   0   2   0   2   2   2   2   2   2   2   0   0   2   2   0   0   0   2   2   2   2   0   0   2   2   0   2   0   2   2   2   0   2   2   2   0   0   0   2   2   2   2   2   0   0   2   2   0   0   2   0   2   0   2   0   2   2   0   0   2   0   2   2   2   2   2   0   0   0   2   0   2   0   0   2   0   0   0   0   2   0   2   0   0
 MK-6-14                2   2   0   2   2   2   0   2   2   0   0   2   0   2   2   2   0   0   2   0   0   2   0   0   0   0   0   2   2   0   2   0   2   2   0   2   0   2   0   0   0   0   2   2   0   0   2   0   0   0   0   0   2   2   0   0   2   0   0   0   0   0   2   2   0   2   0   0   0   0   2   2   2   2   0   0   0   0   2   2   2   2   0   2   2   2   0   0   2   0   0   2   2   0   0   0   0   0   2   0   0   2   0   2   2   0   2   0   2   2   0   2   0   2   0   2   0   0   2   2   2   2   2   2   2   2   0   0   2   2   0   0   0   2   2   2   2   0   0   2   2   0   2   0   2   2   2   0   2   2   2   0   0   0   2   2   2   0   2   0   0   2   2   0   0   2   0   2   2   2   0   2   2   0   0   2   2   2   2   2   2   2   2   0   0   2   0   2   0   0   2   0   0   0   0   2   2   2   0   0
 MK-6-15                2   2   0   2   2   2   0   2   2   2   2   2   0   2   2   2   0   0   2   0   0   2   0   0   0   0   0   2   2   0   2   2   2   2   0   2   0   2   0   0   0   0   2   2   0   0   2   0   0   2   0   0   2   2   0   2   2   0   0   0   0   0   2   2   0   2   0   2   0   0   2   0   2   2   0   0   0   0   2   2   2   2   0   2   2   2   0   0   2   2   0   2   2   0   0   0   0   2   2   0   0   2   0   2   2   0   2   0   2   2   0   2   0   2   2   2   0   0   2   2   2   2   2   2   2   2   0   0   2   2   0   0   0   2   2   2   2   0   2   2   2   0   2   0   2   2   2   0   2   2   2   0   0   0   2   2   2   0   2   0   0   2   2   0   0   2   0   2   2   2   0   2   2   0   0   2   2   2   2   2   2   2   0   0   0   0   0   2   0   0   2   0   0   0   0   2   2   2   0   0
 MK-6-16                2   2   0   2   2   2   0   2   2   2   2   2   0   2   0   0   0   0   2   0   0   2   0   0   0   0   0   2   2   0   2   2   0   2   0   2   0   2   0   0   2   2   2   2   0   0   2   2   0   0   2   0   2   2   0   2   2   0   0   0   0   0   2   2   0   0   0   2   0   0   2   0   2   2   2   2   0   0   2   2   2   2   2   2   2   2   0   0   2   2   0   2   2   0   0   0   0   2   0   0   0   2   0   2   2   0   2   2   2   2   0   0   2   2   2   0   0   0   2   2   2   2   2   2   2   2   0   0   2   2   0   0   0   2   2   0   2   0   2   2   2   0   2   2   2   2   2   0   2   2   2   0   2   0   2   2   2   0   2   2   2   0   2   0   0   2   0   2   2   0   0   2   2   0   0   2   2   2   2   2   2   2   2   0   0   0   0   2   0   0   2   2   0   0   0   2   2   2   0   0
 
!****************************************** Phenotypic Data **********************************************************
!-100.0 is resevred for missing phenotype
SimulatedTrait1        13.9945   16.4832   14.7312   14.3341   14.7589   14.7370   16.0504   13.8805   14.2184   15.2406   14.8240   15.8177   14.6393   14.0450   16.2223   16.1123   13.8939   15.2797   15.2778   15.0102   15.3725   14.7741   14.0491   14.2714   16.3130   15.4620   15.2386   15.8087   15.9678   14.2662   16.4943   13.9052   14.3868   14.5547   16.0789   14.0755   15.9308   13.8032   13.7878   15.8979   15.0326   16.2031   14.5175   14.9881   14.6095   16.4978   13.8893   15.9203   13.8886   16.4439   16.2333   14.0416   16.3930   16.1473   16.2424   16.2902   15.1284   12.9874   13.6803   15.7904   15.6133   15.0712   15.5803   16.5165   13.0555   13.8518   13.9539   15.2499   14.1823   14.3213   16.1507   13.8109   16.0075   15.5233   13.8760   14.5504   15.3458   14.8864   14.7946   14.9922   16.1926   13.7317   14.5231   15.4441   15.6899   14.2673   15.2236   15.6816   16.1262   15.6678   15.0961   13.6188   16.2571   15.2952   16.4922   14.4852   15.9486   14.9394   15.3276   15.0135   16.4400   14.2100   16.2672   14.0966   14.8458   16.3541   15.5447   14.4336   14.8283   13.6382   15.5179   14.3036   13.9337   15.9345   16.1591   15.2864   16.1780   13.4485   15.0783   15.7708   16.0456   15.8409   13.2371   15.0324   14.1819   14.0705   15.0425   14.5717   16.9109   15.7291   16.0803   13.9295   16.6718   14.0933   13.9196   15.1847   15.0470   15.5704   16.3999   15.3647   14.8063   15.7231   16.2433   16.3947   14.8034   15.0767   15.6953   16.0542   14.4815   13.7954   16.3688   14.1182   15.9863   14.1000   16.3148   15.9436   14.1805   14.4639   14.6216   14.4980   15.5784   15.9235   16.2798   15.4431   13.5360   15.7603   13.0624   14.9966   16.0334   15.9470   13.8956   15.2349   15.9784   14.4863   15.9086   15.6480   16.0228   14.0204   14.9888   14.5758   14.4818   14.8618   14.6924   13.7049   14.9160   15.2886   13.9736   15.0407   15.6900   15.6092   13.5033   16.2761   16.2247   13.4133   15.3101   15.4674   15.5213   13.8905   15.2153   13.8354
SimulatedTrait2        10.7699    9.2937   10.5665   10.4643    9.1642    9.8044    9.1107   10.3756   10.6102    9.7133    9.9462    9.1921   10.8565   10.6036    9.8095    9.4481   10.1985   10.4733    9.3981   10.3492   10.4187    9.4187   10.5399   10.3526    9.2994    9.5905   10.7673    9.8020    9.2635   10.2922    9.4149   10.4599   10.3609   10.1268    9.4632   10.3042    9.2215   10.3060   10.9674    9.5445    9.5997    9.6468   10.3646   10.5873    9.1485   10.1484   10.6646    9.0701   10.7022    9.7887    9.3904   10.6101    9.1891    9.6055    9.5906    9.4558    9.7394   10.3207   10.5526    9.4153    9.6435    9.1782    9.7656    9.6419   10.2091    9.6003   11.0850    9.2888   10.8129   10.5487    9.0877   10.1321    9.3106    9.4621   10.6048   10.9899    9.2285   10.2055   10.6254    9.6850    9.0530   10.0940   10.3551    9.4932    9.5825   10.7676   10.5218    9.3183    9.6377    9.5177    9.5577   10.7214    9.8254   10.3827    9.2714   10.3010    9.2235   10.9067   10.5402    9.2108    9.1317    9.4988    9.1784   10.7800   10.3079    9.5635    9.5423   10.6603    9.4155   10.6033    9.7875   10.7365   10.3697    9.5829    9.5409    9.6835    9.5459   10.3638    9.1971    9.4012    9.8337    9.3420    9.6367    9.7904   10.0818   10.7589    9.7968   10.1409    9.3501    9.3650    9.4282   10.8278    9.4306   10.6806   10.3838    9.6286    9.7858    9.5273    9.5258    9.4136    9.8769    9.5510    9.1438    9.5484   10.6037    9.4532    9.5653    9.3756   10.6002   10.3660    9.6607   10.3295    9.2139   10.7531    9.3351    9.3176   10.3094   10.3793   10.7312    9.5966    9.9833    9.4485    8.7723    9.2446   10.8766    9.5756   10.4979    9.1986    9.7675    9.6992   10.5097    9.9485    9.5273   10.4995    9.5161    9.5929    9.7128   10.3699    9.7087   10.6564   10.2142   10.6718   10.3992   10.3144   10.6987    9.7708   10.5103   10.4094    9.2145    9.6152   10.3329    9.7800    9.7110   10.3785    9.2123    9.1831    9.5681   10.0981   10.5321   10.4102
 
