# Supplementary material for: Inclusive Composite Interval Mapping of QTL by Environment Interactions in Biparental Populations
Source: PLoS One. 2015 Jul 10;10(7):e0132414. doi: 10.1371/journal.pone.0132414 (PMC4498613; doi:10.1371/journal.pone.0132414)
Supplement: S6 File — (ZIP) [file pone.0132414.s006.zip › H=0.8/L1/run_00048.met]

!**********************Note: lines staring with "!" are remarks and will be ignored in the program********************
!*********************************General Information**********************************
!Assuming F1 = P1 x P2, populations available in QTL IciMapping are: 
!  1, P1BC1F1 = P1 x F1, the first backcrossing where P1 is used as the recurrent parent;
!  2, P2BC1F1 = P2 x F1, the first backcrossing where P2 is used as the recurrent parent;
!  3, F1DH, F1-derived doubled haploids; 
!  4, RIL or F1RIL, recombination inbred lines through the repeated selfing of F1;
!  5, P1BC1RIL, recombination inbred lines through the repeated selfing of P1BC1F1;
!  6, P2BC1RIL, recombination inbred lines through the repeated selfing of P2BC1F1;
!  7, F2, the selfing generation of F1;
!  8, F3, the selfing generation of F2;
!  9, P1BC2F1, the second backcrossing where P1 is used as the recurrent parent; 
! 10, P2BC2F1, the second backcrossing where P2 is used as the recurrent parent;
! 11, P1BC2RIL, recombination inred lines through the repeated selfing of P1BC2F1; 
! 12, P2BC2RIL, recombination inred lines through the repeated selfing of P2BC2F1; 
! 13, P1BC1F2, the selfing generation of P1BC1F1; 
! 14, P2BC1F2, the selfing generation of P2BC1F1; 
! 15, P1BC2F2, the selfing generation of P1BC2F1; 
! 16, P2BC2F2, the selfing generation of P2BC2F1; 
! 17, P1BC1DH, P1BC1F1-derived doubled haploids; 
! 18, P2BC1DH, P2BC1F1-derived doubled haploids; 
! 19, P1BC2DH, P1BC2F1-derived doubled haploids; 
! 20, P2BC2DH, P2BC2F1-derived doubled haploids; 
   3      !Mapping Population (see remarks above)
   2      !Mapping Function (1 for Kosambi; 2 for Haldane; 3 for Morgan)
   2      !Marker Space Type (1 for intervals; 2 for positions)
   1      !Marker Space Unit(1 for centiMorgans; 2 for Morgan)
   6      !Number of Chromosomes (or Linkage Groups)
 200      !Size of the mapping population
   2      !Number of environments
 
!***************************************** Chromosomes and Linkage Maps **********************************************
!Chromosome                 NumMarkers
-CH1                        16
-CH2                        16
-CH3                        16
-CH4                        16
-CH5                        16
-CH6                        16
!Linkage map (Marker name followed by position or the interval length)
 MK-1-1                1     0.000
 MK-1-2                1    10.000
 MK-1-3                1    20.000
 MK-1-4                1    30.000
 MK-1-5                1    40.000
 MK-1-6                1    50.000
 MK-1-7                1    60.000
 MK-1-8                1    70.000
 MK-1-9                1    80.000
 MK-1-10               1    90.000
 MK-1-11               1   100.000
 MK-1-12               1   110.000
 MK-1-13               1   120.000
 MK-1-14               1   130.000
 MK-1-15               1   140.000
 MK-1-16               1   150.000
 MK-2-1                2     0.000
 MK-2-2                2    10.000
 MK-2-3                2    20.000
 MK-2-4                2    30.000
 MK-2-5                2    40.000
 MK-2-6                2    50.000
 MK-2-7                2    60.000
 MK-2-8                2    70.000
 MK-2-9                2    80.000
 MK-2-10               2    90.000
 MK-2-11               2   100.000
 MK-2-12               2   110.000
 MK-2-13               2   120.000
 MK-2-14               2   130.000
 MK-2-15               2   140.000
 MK-2-16               2   150.000
 MK-3-1                3     0.000
 MK-3-2                3    10.000
 MK-3-3                3    20.000
 MK-3-4                3    30.000
 MK-3-5                3    40.000
 MK-3-6                3    50.000
 MK-3-7                3    60.000
 MK-3-8                3    70.000
 MK-3-9                3    80.000
 MK-3-10               3    90.000
 MK-3-11               3   100.000
 MK-3-12               3   110.000
 MK-3-13               3   120.000
 MK-3-14               3   130.000
 MK-3-15               3   140.000
 MK-3-16               3   150.000
 MK-4-1                4     0.000
 MK-4-2                4    10.000
 MK-4-3                4    20.000
 MK-4-4                4    30.000
 MK-4-5                4    40.000
 MK-4-6                4    50.000
 MK-4-7                4    60.000
 MK-4-8                4    70.000
 MK-4-9                4    80.000
 MK-4-10               4    90.000
 MK-4-11               4   100.000
 MK-4-12               4   110.000
 MK-4-13               4   120.000
 MK-4-14               4   130.000
 MK-4-15               4   140.000
 MK-4-16               4   150.000
 MK-5-1                5     0.000
 MK-5-2                5    10.000
 MK-5-3                5    20.000
 MK-5-4                5    30.000
 MK-5-5                5    40.000
 MK-5-6                5    50.000
 MK-5-7                5    60.000
 MK-5-8                5    70.000
 MK-5-9                5    80.000
 MK-5-10               5    90.000
 MK-5-11               5   100.000
 MK-5-12               5   110.000
 MK-5-13               5   120.000
 MK-5-14               5   130.000
 MK-5-15               5   140.000
 MK-5-16               5   150.000
 MK-6-1                6     0.000
 MK-6-2                6    10.000
 MK-6-3                6    20.000
 MK-6-4                6    30.000
 MK-6-5                6    40.000
 MK-6-6                6    50.000
 MK-6-7                6    60.000
 MK-6-8                6    70.000
 MK-6-9                6    80.000
 MK-6-10               6    90.000
 MK-6-11               6   100.000
 MK-6-12               6   110.000
 MK-6-13               6   120.000
 MK-6-14               6   130.000
 MK-6-15               6   140.000
 MK-6-16               6   150.000
!*********************************** Marker Types ********************************************************************
!Co-dominant marker: When heterozygote F1 is present, P1 is coded as 2, F1 is coded as 1, and P2 is coded as 0; Otherwise, P1 is coded as 2, and P2 is coded as 0. 
!Dominant marker: When heterozygote F1 is present, P1 and F1 are coded as 12, and P2 is coded as 0; Otherwise, P1 is coded as 2, and P2 is coded as 0.  
!Recessive markers: When heterozygote F1 is present, P1 is coded as 2, and F1 and P2 are coded as 10; Otherwise, P1 is coded as 2, and P2 is coded as 0. 
!Missing marker is coded as -1. 
 MK-1-1                 2   0   2   0   0   2   2   0   0   0   2   0   2   2   2   2   0   2   2   0   0   0   0   0   0   0   0   2   2   0   0   2   0   0   0   2   2   2   2   2   2   0   0   2   2   2   2   0   0   2   0   2   2   0   2   0   0   2   0   0   0   2   0   2   2   0   0   2   2   2   0   0   2   2   2   2   0   0   0   2   0   0   0   0   2   0   0   0   2   2   0   2   2   0   0   0   0   0   0   2   0   0   2   0   2   0   2   0   2   0   2   0   2   0   0   0   2   0   0   0   2   0   0   0   0   0   2   2   0   2   2   0   2   2   2   0   0   0   2   2   2   2   2   0   2   0   2   2   0   0   2   2   2   2   2   0   2   2   2   0   0   2   0   2   0   2   2   0   0   0   0   0   2   0   2   0   0   2   0   0   2   2   2   0   0   2   2   2   0   2   2   2   2   0   0   0   0   0   2   2
 MK-1-2                 2   0   2   2   0   2   2   0   2   0   2   0   2   2   2   0   0   2   2   0   0   0   0   0   0   0   0   2   2   0   0   2   0   0   0   2   2   2   2   2   2   0   0   2   2   2   2   0   0   2   0   2   2   0   2   0   0   2   0   0   0   2   0   2   2   0   0   2   2   2   0   0   2   2   0   2   0   0   0   2   0   0   0   0   2   0   0   0   2   2   0   2   2   0   0   0   0   2   0   0   0   2   2   0   2   0   2   0   2   2   2   0   2   0   0   0   2   0   0   0   2   0   0   0   0   0   2   2   2   2   2   2   2   2   2   0   0   0   2   2   2   2   2   0   2   0   2   2   0   0   2   2   2   2   2   0   2   2   2   0   0   2   0   2   0   2   2   0   0   0   0   0   2   0   2   0   0   2   0   0   2   2   2   0   0   2   2   2   0   2   2   2   2   0   2   0   0   0   2   2
 MK-1-3                 2   0   2   2   0   2   2   2   2   0   2   0   2   2   2   0   0   2   2   2   0   0   0   0   0   0   2   2   2   0   0   2   2   0   0   2   2   2   2   2   2   0   0   2   2   2   2   0   0   0   0   2   0   0   2   0   0   0   0   0   0   2   0   2   2   0   0   2   2   2   2   0   2   2   0   2   0   0   0   2   0   0   0   0   2   0   0   0   2   2   0   2   2   0   0   0   2   0   2   0   0   2   2   0   2   0   2   0   2   2   0   2   2   0   0   0   2   0   2   0   2   0   0   0   0   0   2   0   2   2   2   2   2   0   2   0   0   0   2   0   2   2   2   0   2   0   2   2   0   0   2   2   2   2   2   0   2   2   2   0   0   2   0   2   0   2   2   0   0   0   0   0   2   0   2   0   0   2   0   0   2   2   2   0   0   2   2   2   0   2   2   2   2   0   0   0   0   0   2   2
 MK-1-4                 0   2   2   2   0   2   2   2   2   0   2   2   2   2   2   0   0   2   2   0   0   0   0   0   0   0   2   2   2   0   0   0   2   0   0   0   2   2   2   2   2   0   0   2   2   2   2   0   0   0   0   2   0   0   2   0   0   0   0   0   0   2   0   2   2   0   0   2   2   2   2   2   2   2   0   0   0   0   0   2   0   0   0   0   2   0   0   0   2   0   0   2   2   0   0   0   2   0   2   0   0   2   2   0   2   0   2   0   2   2   0   2   2   2   2   0   2   0   2   0   2   0   0   0   0   0   2   0   2   2   2   2   2   0   2   0   0   0   2   0   2   2   2   2   2   2   2   2   0   0   2   2   2   2   2   2   2   2   2   0   0   2   0   2   0   2   0   0   2   0   0   0   2   0   2   0   0   2   0   2   0   2   0   0   0   2   2   2   0   2   2   2   2   0   0   0   2   0   2   2
 MK-1-5                 0   2   2   0   0   2   2   2   0   0   2   2   0   2   2   0   0   2   2   2   0   0   0   0   0   0   2   2   2   0   0   0   2   0   0   0   2   2   2   2   2   0   0   2   2   2   2   2   0   0   2   2   0   2   2   0   0   0   0   0   0   0   2   2   2   0   0   2   2   2   2   2   2   2   0   0   0   0   0   2   0   0   0   0   2   0   2   2   2   0   0   2   2   0   0   0   0   2   2   0   0   2   2   0   2   0   2   0   2   2   2   2   2   2   2   0   2   0   2   0   2   0   2   0   0   2   2   0   2   2   2   0   2   0   2   0   0   0   2   0   0   2   2   2   2   2   2   2   0   0   2   2   2   2   2   0   2   2   2   0   0   2   0   2   0   2   0   0   2   0   0   0   2   0   2   0   0   2   0   2   0   2   0   2   0   2   2   2   0   2   2   2   2   0   0   0   2   0   2   2
 MK-1-6                 0   2   2   0   0   2   2   2   0   0   2   2   2   0   2   0   0   2   2   2   0   0   0   0   2   0   2   2   2   0   2   0   0   0   0   0   0   2   2   0   2   0   0   2   2   2   0   2   0   0   2   2   0   2   2   0   0   0   0   0   0   0   2   2   2   0   0   0   2   2   2   2   2   2   0   0   0   0   0   2   0   0   0   2   2   0   2   2   2   0   0   2   2   0   0   0   0   2   2   0   0   2   2   0   0   0   2   0   2   0   2   2   2   2   2   2   2   0   2   0   2   0   2   0   0   2   2   2   2   2   2   0   2   0   2   2   0   0   2   0   0   2   2   2   0   2   2   2   0   0   2   0   2   2   2   0   2   2   0   0   0   2   0   2   0   2   0   0   2   0   0   0   2   0   2   0   0   2   2   2   0   2   0   2   0   2   2   2   0   2   2   2   2   0   0   0   2   0   2   2
 MK-1-7                 0   2   2   0   0   2   2   2   0   0   0   2   2   0   2   0   0   2   2   2   0   0   0   0   2   2   2   2   2   0   2   0   0   0   0   0   0   2   2   0   2   0   0   2   2   2   2   2   0   0   2   2   2   2   2   0   0   0   2   0   0   0   2   0   0   0   0   0   0   2   2   2   2   2   0   0   0   0   0   2   0   0   0   2   2   0   2   0   2   0   0   2   0   0   0   0   0   2   2   0   0   2   2   0   0   0   0   0   2   0   2   2   2   2   2   2   2   0   2   0   2   0   0   0   0   2   2   2   2   2   2   0   0   0   2   2   0   0   2   0   0   2   2   2   0   2   2   2   0   0   2   0   2   2   2   0   2   2   0   0   0   2   0   2   0   2   0   2   2   0   0   2   0   0   2   0   0   2   2   2   2   2   0   2   0   2   2   2   0   0   2   2   2   0   0   0   2   0   2   2
 MK-1-8                 0   2   2   0   0   2   2   2   0   2   0   2   2   0   2   0   2   2   2   2   0   0   0   0   2   2   2   2   2   0   2   0   0   0   0   0   0   2   2   0   2   0   0   2   2   2   2   2   0   0   2   2   2   2   2   0   0   0   2   0   0   0   2   0   0   0   0   0   0   2   2   2   2   2   0   0   0   0   0   0   0   0   0   2   2   0   2   2   2   0   0   2   0   2   0   2   0   2   2   0   0   2   2   0   0   0   0   0   2   2   2   0   0   2   2   2   2   0   2   0   2   0   0   2   0   2   2   0   2   2   2   0   0   0   2   2   0   0   2   0   0   2   2   2   0   2   2   2   0   0   2   0   2   2   2   0   2   2   0   0   0   2   0   2   0   2   0   2   2   0   0   2   0   0   2   0   0   0   2   2   2   0   0   2   0   2   2   2   2   0   2   2   2   0   2   0   2   0   2   2
 MK-1-9                 0   0   2   0   0   2   2   2   2   2   0   2   2   0   2   2   2   2   2   2   0   0   0   0   2   2   0   2   0   0   2   0   0   0   0   0   0   2   2   0   2   0   0   2   2   2   2   2   0   0   2   2   2   2   2   0   0   0   2   0   0   0   2   0   0   0   0   0   0   2   2   2   2   2   0   0   2   0   0   0   0   0   0   2   0   0   2   2   2   0   0   2   0   2   0   2   0   2   2   0   0   2   2   0   0   0   2   0   2   2   2   0   0   0   2   0   2   2   2   2   0   0   0   2   0   2   2   0   0   2   2   0   0   0   2   2   0   0   0   0   0   2   2   2   0   2   2   2   0   0   2   0   2   2   2   0   0   2   0   0   0   2   0   2   0   2   2   2   0   0   2   0   0   0   2   0   0   0   2   2   2   0   2   2   0   2   2   2   2   0   2   2   2   0   2   0   0   0   2   0
 MK-1-10                0   0   0   0   0   2   2   2   2   2   0   2   2   0   2   2   2   2   2   2   0   0   2   0   2   2   0   0   0   0   0   0   0   0   0   0   0   2   2   0   2   0   0   2   2   2   0   2   0   0   2   2   2   2   2   2   0   0   2   0   0   0   2   0   0   0   0   2   2   2   2   2   2   2   0   0   2   0   0   0   0   0   0   2   0   0   2   0   2   0   0   2   0   2   0   2   0   2   2   0   0   2   2   0   0   0   2   0   2   2   2   0   2   0   2   0   2   2   2   2   0   0   0   2   0   0   2   0   0   2   2   0   0   0   0   2   0   0   0   0   0   2   2   2   0   2   2   2   0   0   0   2   2   2   2   2   0   2   0   2   0   2   0   0   0   2   2   2   0   0   2   0   2   2   2   0   0   0   2   2   2   0   2   2   0   2   2   0   2   0   2   2   2   2   2   0   0   0   2   0
 MK-1-11                0   0   0   0   0   2   2   2   2   2   0   2   2   0   2   2   2   2   2   2   0   0   2   0   2   0   0   0   0   0   2   0   0   0   0   0   0   2   2   0   2   0   0   2   2   2   2   2   0   0   2   2   2   2   0   2   0   0   2   0   0   0   2   2   0   0   0   2   2   2   2   2   2   2   0   0   2   0   2   0   0   0   0   0   2   0   0   0   2   0   0   2   0   2   0   2   0   2   2   0   0   2   2   0   0   0   2   0   2   0   2   0   2   2   2   0   2   2   2   2   2   0   0   2   0   0   2   0   2   2   2   0   0   0   0   2   0   0   0   0   0   2   0   2   0   2   2   2   0   0   0   2   2   2   2   2   0   2   0   0   0   2   0   0   0   2   0   2   0   2   2   0   0   2   2   0   0   0   2   2   2   0   2   2   0   2   2   0   2   0   2   2   2   2   2   0   0   0   2   0
 MK-1-12                0   0   0   0   0   2   2   2   2   2   0   2   2   0   2   2   2   2   2   2   0   0   2   0   2   0   0   0   0   0   2   0   0   0   0   0   0   2   2   0   2   0   0   2   2   2   2   2   0   0   2   2   2   2   0   2   0   0   2   0   0   0   2   2   0   0   0   2   2   2   2   2   2   2   0   0   2   0   2   0   0   0   0   2   2   0   0   0   2   0   0   2   0   2   0   2   0   2   2   0   0   2   2   0   0   0   2   0   2   0   2   0   2   2   2   2   2   2   2   2   2   0   0   0   0   0   2   0   2   0   2   0   0   0   0   0   2   0   0   0   0   2   0   2   0   0   2   2   0   0   0   2   2   2   2   2   0   2   0   0   0   2   0   0   0   2   2   2   0   2   2   0   0   2   2   0   0   0   2   2   2   2   2   2   0   2   2   0   2   0   2   2   2   2   2   0   0   0   2   0
 MK-1-13                0   0   0   0   0   2   2   0   2   2   0   2   2   2   2   2   2   2   2   2   0   0   2   0   2   0   0   2   0   0   2   0   0   0   0   0   0   2   0   0   2   0   2   2   2   2   2   2   0   0   2   2   2   2   2   2   0   0   2   0   0   2   2   2   0   0   0   2   2   2   2   2   2   0   0   0   0   0   2   0   0   0   0   2   2   0   0   0   2   0   0   2   0   2   0   2   2   0   2   0   0   2   2   0   2   0   0   2   2   0   2   0   2   2   2   2   2   2   2   2   2   0   0   0   0   0   2   0   2   0   2   0   2   0   2   0   2   0   2   0   0   2   0   2   0   0   2   0   0   0   0   2   2   2   2   2   0   2   0   0   0   2   0   0   0   2   2   2   0   2   2   0   0   2   2   0   0   0   2   0   2   2   2   0   0   2   2   0   2   0   2   2   0   2   2   0   0   0   2   0
 MK-1-14                0   0   0   0   0   2   2   0   2   2   0   2   2   2   2   2   2   2   2   2   0   0   2   0   2   0   0   2   0   0   2   0   0   0   0   0   0   2   2   0   2   0   2   0   2   2   0   2   0   0   2   2   2   2   0   2   2   0   2   0   0   2   2   0   0   0   2   2   0   2   2   2   2   0   0   0   0   0   2   0   0   0   0   2   2   0   0   0   2   0   0   2   0   2   0   2   2   0   0   0   0   2   2   0   2   0   0   2   0   0   2   0   2   2   0   2   0   2   2   2   2   0   0   0   0   0   0   0   2   0   2   0   2   0   2   0   2   0   0   0   0   2   0   2   0   0   2   2   0   0   0   2   2   0   2   2   0   2   0   0   0   2   0   0   0   2   2   2   0   2   2   0   0   2   2   0   0   0   2   0   2   2   2   0   0   2   2   0   2   0   2   2   0   2   2   0   0   0   2   0
 MK-1-15                0   0   2   2   0   2   2   0   2   2   0   2   2   2   2   2   2   2   2   2   2   0   2   2   2   0   0   2   0   0   2   0   0   0   0   2   0   2   2   0   2   0   2   2   2   2   0   2   0   0   2   2   2   2   0   2   2   0   2   0   0   2   0   0   0   0   2   2   0   2   2   2   0   0   0   0   0   0   2   0   0   0   0   0   2   0   0   0   2   0   0   2   2   2   0   2   2   0   2   0   0   2   2   0   2   0   0   2   0   0   2   0   2   2   0   2   0   2   2   2   2   0   0   2   0   0   0   0   2   0   2   0   2   0   2   0   2   0   0   0   0   2   0   2   0   0   2   2   0   0   0   2   2   0   2   2   0   0   0   2   0   2   0   0   0   2   2   2   0   2   2   0   0   0   0   0   2   0   0   0   2   2   2   2   0   2   2   0   2   0   2   2   0   2   0   0   0   0   2   0
 MK-1-16                0   0   2   2   0   0   2   0   2   2   0   2   2   2   2   2   2   2   2   2   2   0   2   2   2   2   0   2   0   0   2   0   0   0   0   2   0   2   2   0   2   0   2   2   2   2   0   2   0   0   2   2   2   2   0   2   2   0   2   0   0   2   0   0   0   0   2   2   0   2   2   2   0   0   0   0   0   0   2   0   2   0   0   0   2   0   0   0   2   0   2   0   2   2   0   2   0   0   2   2   0   0   2   0   2   0   0   2   0   0   2   0   2   2   0   2   0   2   2   2   2   0   0   2   0   0   0   0   2   0   2   0   2   0   2   0   2   0   2   0   0   2   0   2   0   0   2   2   0   0   0   2   2   0   2   2   0   0   0   2   0   2   0   2   0   2   2   0   0   2   2   0   0   0   0   0   2   0   0   0   2   2   2   2   0   2   2   0   2   0   0   0   0   2   0   0   0   0   0   0
 MK-2-1                 2   2   0   0   2   2   2   2   0   2   0   0   2   0   2   0   0   2   2   0   2   0   2   0   2   2   0   0   0   0   2   0   2   2   2   0   2   2   2   0   2   0   2   2   0   0   0   2   2   0   0   2   2   0   0   0   2   0   2   2   0   0   2   0   0   2   0   0   0   0   0   0   2   0   2   0   0   2   0   2   2   0   2   2   0   0   2   2   0   0   2   2   2   2   2   0   2   0   2   2   2   0   0   0   0   0   0   2   2   2   0   2   2   0   0   0   0   0   0   0   0   0   2   0   2   2   0   0   0   0   0   2   0   2   0   2   2   2   2   2   0   0   2   2   2   2   2   2   2   0   2   2   2   0   0   2   2   2   2   2   2   2   2   0   2   2   2   0   2   0   2   0   0   0   0   2   2   2   2   0   2   2   0   0   2   0   0   0   0   0   2   0   2   0   2   0   0   2   2   2
 MK-2-2                 2   2   2   0   2   2   2   2   0   2   0   0   2   0   0   0   0   2   2   0   2   0   2   0   2   2   0   0   2   0   2   0   2   2   2   0   0   2   2   0   2   0   2   2   0   0   0   2   2   0   0   2   2   0   2   0   2   0   0   2   0   0   2   0   0   0   0   0   0   0   0   0   2   0   2   0   0   2   0   2   2   0   2   2   0   0   2   2   2   0   2   2   2   2   0   0   2   0   2   2   2   0   2   0   0   0   0   2   2   2   0   2   2   2   0   0   0   0   0   0   0   0   2   0   2   2   2   0   2   0   0   2   0   2   0   2   2   2   2   0   0   0   2   2   2   2   2   0   2   0   2   2   2   0   0   2   2   2   2   2   2   2   2   0   2   2   2   0   2   0   2   2   0   0   2   2   2   2   2   0   2   2   0   0   2   2   2   0   0   0   2   0   2   0   2   0   0   0   2   2
 MK-2-3                 2   2   2   0   2   2   2   2   0   2   0   0   2   0   0   0   0   2   2   0   2   0   2   0   0   2   0   0   2   0   2   0   2   0   0   0   0   0   2   0   2   0   2   2   0   0   0   2   2   0   0   2   2   0   2   0   2   0   0   2   0   0   2   0   0   0   0   0   0   0   0   2   2   0   2   0   0   2   0   2   2   0   2   2   0   0   2   2   2   2   2   2   2   2   0   0   2   0   2   2   2   0   2   0   0   0   0   2   2   2   0   2   2   2   0   0   2   0   0   0   0   0   2   0   2   2   2   0   2   0   0   2   0   2   0   0   2   2   2   0   0   0   2   2   2   2   2   0   2   0   2   2   2   0   0   2   2   2   2   2   2   2   2   0   2   2   2   0   2   2   2   2   2   0   2   2   2   2   2   0   2   2   0   0   2   2   2   0   0   0   2   0   2   0   2   2   0   0   2   2
 MK-2-4                 2   2   2   0   2   2   2   2   0   2   0   0   2   0   0   0   2   2   2   0   2   0   2   0   0   2   0   0   2   0   2   0   2   2   2   0   0   0   2   0   2   0   2   2   0   0   2   2   2   0   0   2   0   2   0   0   2   0   0   2   0   0   2   0   0   0   0   0   0   0   0   2   2   0   2   0   0   0   0   2   2   0   2   2   0   0   0   2   2   2   2   2   0   2   0   0   2   0   2   2   2   0   2   0   0   0   2   2   2   2   0   2   2   2   0   0   2   0   0   0   0   0   2   0   2   2   2   0   2   2   0   2   0   2   0   0   2   2   2   0   0   0   2   0   2   0   2   0   2   0   2   2   2   0   0   2   2   2   2   2   2   2   2   2   2   2   2   0   2   2   2   2   2   0   2   2   2   2   2   0   2   2   0   2   2   2   0   0   2   0   2   0   2   0   2   2   0   0   2   2
 MK-2-5                 2   2   0   0   2   2   2   2   0   2   0   0   2   0   0   0   2   2   2   0   2   0   2   0   0   2   0   0   2   0   2   0   2   2   2   0   0   0   2   0   2   0   2   2   0   0   2   0   2   0   0   2   0   2   0   0   2   0   0   2   0   0   2   0   0   0   2   0   0   0   0   2   2   0   2   0   0   0   0   2   2   0   2   0   0   0   0   2   2   2   2   2   0   2   0   2   2   0   2   2   2   0   2   0   0   2   0   2   2   2   0   0   2   2   0   0   2   0   0   0   0   0   2   2   2   2   2   2   2   2   0   2   0   2   2   0   2   2   2   0   0   0   2   0   2   0   2   0   2   0   2   2   2   0   0   2   2   0   2   0   2   2   2   2   2   2   0   0   2   0   2   2   2   0   2   2   2   2   2   0   2   2   0   2   2   2   0   0   2   0   2   0   2   0   2   2   0   0   2   2
 MK-2-6                 2   2   0   0   0   2   2   2   0   0   0   0   2   0   0   0   2   2   2   0   2   0   2   0   0   2   0   0   2   0   2   0   2   2   2   0   0   0   2   0   2   0   2   2   0   0   2   0   2   0   0   2   0   2   0   0   2   0   0   2   0   0   2   0   0   0   2   0   0   0   0   2   2   0   2   0   0   0   2   2   2   0   2   0   2   0   0   2   2   2   2   2   0   2   0   2   2   0   2   2   2   0   2   0   0   2   0   2   0   2   0   0   2   2   0   0   2   0   0   0   0   0   2   2   2   0   2   0   2   2   0   2   0   2   2   0   0   2   2   0   0   0   2   0   2   0   2   0   2   0   2   2   2   0   0   2   2   0   2   0   2   2   2   2   2   2   0   2   0   2   2   2   2   0   2   2   2   2   2   0   2   2   0   2   2   0   0   2   2   0   2   0   2   0   2   0   0   0   2   0
 MK-2-7                 2   2   0   0   0   2   2   2   0   0   0   0   2   0   0   0   2   0   2   0   2   0   2   0   0   2   2   0   2   0   2   0   2   2   2   0   0   0   2   0   2   0   2   2   0   0   2   0   2   0   0   2   0   2   2   2   2   0   0   2   0   0   2   0   0   0   2   0   0   0   0   2   2   0   2   0   0   0   2   0   2   0   2   0   2   0   0   2   2   2   2   2   0   2   0   2   2   0   2   2   2   0   2   0   0   2   0   2   0   2   0   0   0   0   0   0   2   0   0   0   0   0   2   2   2   0   2   0   2   2   0   0   0   2   2   0   2   2   2   2   2   0   2   0   2   0   2   0   2   0   2   2   2   0   0   0   2   0   2   0   2   2   2   2   2   0   0   2   0   2   0   0   2   0   2   2   2   2   2   0   0   2   0   2   2   0   0   2   2   2   2   0   2   0   2   0   0   0   2   0
 MK-2-8                 2   2   0   0   0   2   2   2   0   0   0   0   2   2   0   0   0   0   2   0   2   0   2   0   0   2   2   0   2   0   2   0   2   2   2   0   0   0   2   0   2   0   2   2   0   0   2   0   2   0   0   2   0   2   2   2   2   0   0   2   0   0   2   0   0   0   2   0   0   0   0   2   2   0   2   0   0   0   0   0   2   0   2   0   2   0   0   2   2   2   2   0   0   2   0   2   2   0   2   0   2   0   0   0   0   2   0   2   0   2   0   0   0   0   0   0   2   0   0   0   0   0   2   2   2   0   2   0   2   2   0   0   0   2   2   0   2   2   2   2   2   0   2   0   2   0   2   0   2   0   2   2   2   0   0   0   2   2   2   0   2   0   2   2   2   0   0   2   0   2   0   0   2   0   2   2   2   2   2   0   0   2   0   2   0   0   0   2   2   2   2   0   2   0   2   0   0   0   2   0
 MK-2-9                 2   2   0   0   0   2   2   2   0   0   0   0   2   2   0   2   0   0   2   0   2   0   2   0   0   2   2   0   2   0   2   0   2   2   2   0   0   0   2   0   2   0   2   2   0   0   2   0   2   2   2   2   0   2   2   2   2   0   0   2   0   0   2   0   0   0   2   0   0   0   0   2   2   2   2   0   0   0   0   0   0   0   2   0   2   0   0   2   2   2   2   0   0   2   2   2   2   0   2   0   2   0   0   0   0   2   0   2   0   2   0   0   0   0   0   0   2   0   0   0   0   2   2   2   2   0   2   0   2   2   0   0   0   2   2   0   2   2   2   2   0   0   2   2   2   0   2   0   2   0   2   2   0   0   0   0   2   2   2   0   2   0   2   2   2   0   0   2   0   2   0   0   2   0   2   2   2   2   2   0   0   2   0   2   0   0   2   2   2   2   2   2   2   0   2   0   0   0   2   0
 MK-2-10                2   2   0   2   0   2   2   2   0   0   0   0   2   0   0   2   0   0   0   0   2   0   0   0   0   2   2   2   2   0   2   0   2   2   2   0   0   0   2   0   2   0   2   2   0   0   2   2   2   2   2   2   0   2   2   2   2   0   0   0   0   0   2   0   0   0   0   0   0   0   0   2   2   2   2   0   0   2   0   0   2   0   2   0   2   0   0   0   2   2   2   0   0   2   2   2   2   0   2   2   2   0   0   0   0   0   0   2   0   2   0   0   0   0   0   0   2   0   0   0   0   2   2   2   2   0   2   0   2   2   0   0   0   2   2   0   2   2   2   2   0   0   2   2   2   0   2   2   2   0   0   2   0   0   0   0   2   2   2   2   0   0   0   2   2   0   0   2   0   2   0   0   2   0   2   2   0   2   2   0   0   2   0   2   0   0   2   2   0   2   2   2   2   0   2   0   0   0   2   0
 MK-2-11                2   2   0   2   0   0   2   2   0   0   0   0   2   0   0   2   2   0   0   0   2   0   0   0   0   2   2   2   2   2   0   0   2   2   2   0   0   0   2   0   2   2   2   2   0   0   2   2   2   2   2   2   2   2   2   2   2   0   0   0   2   2   0   2   0   0   0   0   0   0   0   2   2   2   2   2   0   2   0   0   2   0   2   0   2   2   0   2   2   2   2   0   0   2   2   2   2   0   2   2   2   0   0   0   0   0   0   0   0   2   0   0   0   0   0   0   2   0   0   0   0   2   2   2   2   0   2   0   0   2   0   0   2   2   2   2   2   2   2   2   0   0   2   2   2   0   2   2   2   0   0   0   0   0   0   0   2   2   2   2   2   0   0   0   2   0   0   2   0   2   0   0   2   0   2   2   0   2   2   0   0   0   0   2   0   0   0   2   0   2   2   2   2   0   2   2   0   0   2   0
 MK-2-12                2   0   0   2   0   0   0   2   0   0   0   0   2   0   0   2   2   0   0   0   2   0   0   0   0   2   2   2   2   2   0   0   2   2   0   0   0   0   2   0   2   2   2   2   0   0   2   2   2   2   2   2   2   2   2   2   2   0   0   2   2   2   0   2   2   0   0   0   0   0   0   2   2   0   2   2   0   0   0   0   2   0   2   0   2   2   0   2   2   2   2   0   0   2   2   2   2   0   2   2   2   0   0   0   0   0   0   0   0   2   0   0   0   0   0   2   2   0   0   2   0   2   2   2   2   0   0   0   0   2   0   0   2   2   2   2   2   2   2   2   0   0   2   2   2   0   2   2   2   0   0   0   0   0   0   0   2   2   2   2   2   0   0   0   2   0   2   2   0   2   0   0   2   0   2   2   0   2   0   0   0   0   0   2   0   0   2   2   0   2   2   2   2   0   2   0   0   0   2   0
 MK-2-13                2   0   0   2   0   0   0   0   0   0   0   0   2   0   0   2   2   0   0   0   2   0   0   0   0   2   2   2   2   0   0   0   2   2   0   0   0   0   2   0   2   2   2   2   0   0   2   2   2   2   2   2   2   2   2   2   2   0   0   2   2   2   0   2   2   0   0   0   0   0   0   0   2   2   2   2   0   0   0   0   2   0   2   0   2   2   0   2   2   2   2   0   0   2   2   2   2   0   2   2   2   0   0   0   0   0   0   0   0   2   0   0   0   0   0   0   2   0   0   2   0   2   0   2   2   0   0   0   0   2   0   0   2   2   2   2   0   2   2   2   0   0   2   2   0   0   2   2   2   0   2   0   0   2   0   0   2   2   2   2   2   0   0   0   0   0   2   2   0   2   2   0   2   0   2   2   0   2   0   0   0   0   0   2   0   0   2   2   0   2   2   2   2   2   2   0   0   0   2   0
 MK-2-14                2   0   0   0   0   0   0   0   2   0   0   0   2   0   0   0   2   0   2   0   2   2   0   0   2   2   2   2   2   0   0   0   2   2   0   0   0   0   2   0   2   0   2   2   0   2   2   2   2   2   2   2   2   2   2   2   2   0   0   2   2   2   0   2   2   0   0   0   0   0   0   0   2   2   2   2   2   0   0   0   2   0   2   0   2   2   0   2   2   2   2   0   0   2   2   2   2   0   2   2   2   0   0   0   0   0   2   0   0   2   2   0   0   0   0   0   2   0   0   2   0   0   0   2   2   0   0   0   0   2   0   0   2   2   2   2   0   2   2   2   0   0   2   2   0   0   2   2   2   2   2   0   0   0   0   0   2   2   2   0   2   2   0   0   0   0   2   2   2   2   2   0   2   0   2   2   0   2   0   0   0   0   0   2   0   0   2   2   0   2   2   2   2   2   2   0   0   0   2   0
 MK-2-15                0   0   0   0   0   0   0   0   2   0   0   0   0   0   0   0   2   2   2   2   2   2   0   0   2   2   2   2   2   0   0   0   2   2   0   0   0   0   2   0   2   0   2   2   0   2   2   2   2   2   2   0   2   2   2   2   2   0   0   2   2   2   0   2   2   0   0   0   0   0   0   0   2   2   2   2   2   0   0   0   2   0   2   0   2   2   0   2   2   0   2   0   0   2   2   2   2   2   2   2   2   0   0   0   0   0   2   0   0   2   2   0   0   0   0   0   2   2   0   2   0   0   0   2   2   0   0   2   0   2   0   0   2   2   2   0   0   2   0   2   0   0   2   2   2   0   2   2   2   2   2   0   2   0   0   2   2   2   2   0   2   2   0   0   0   0   2   2   2   2   2   0   2   0   2   2   0   2   2   0   0   0   2   0   0   0   0   2   0   2   2   2   2   2   2   0   0   0   2   0
 MK-2-16                0   0   0   0   0   0   0   0   2   0   0   0   0   0   0   2   0   2   2   2   2   2   0   0   2   0   2   2   2   0   0   0   2   2   0   0   0   0   2   0   2   0   0   2   0   2   2   2   2   2   2   0   0   2   2   2   2   0   0   2   2   2   0   2   2   0   0   0   0   0   0   0   2   2   2   2   2   2   0   0   2   0   2   0   2   0   0   2   0   0   2   0   0   2   2   2   2   2   2   2   2   2   0   0   0   0   2   0   0   2   2   0   0   0   0   0   2   2   0   2   0   2   0   2   2   0   2   2   0   0   0   0   2   0   2   0   0   2   0   2   0   0   2   2   0   0   2   0   2   2   2   0   2   0   2   2   2   0   2   0   2   2   0   0   0   0   2   2   2   2   2   0   2   0   2   2   0   2   2   0   0   0   2   0   0   0   0   2   0   2   2   2   2   2   2   2   0   0   2   0
 MK-3-1                 2   2   2   0   0   2   2   2   0   2   2   0   0   0   0   2   2   0   0   0   0   2   2   2   2   0   0   0   0   0   2   0   2   2   2   2   0   2   2   0   2   0   2   0   2   2   0   0   0   2   0   2   2   2   2   2   0   2   2   0   2   2   2   2   0   2   2   2   0   0   0   0   0   0   2   0   2   2   0   0   2   0   0   2   0   2   2   0   0   2   2   2   0   0   0   0   2   0   0   0   0   2   2   0   2   2   2   2   0   2   0   2   0   2   2   0   0   0   0   2   0   2   0   0   0   2   0   2   0   2   2   2   2   2   2   2   0   0   2   2   2   0   2   0   2   2   2   0   0   2   0   2   2   2   2   2   0   0   2   0   0   2   0   2   0   0   0   2   2   0   0   0   0   0   2   0   2   0   2   0   0   2   2   2   0   0   2   2   0   0   2   2   2   0   0   2   2   0   2   2
 MK-3-2                 2   2   2   0   0   2   2   2   0   2   2   0   0   0   0   2   2   0   0   2   0   2   2   2   2   0   0   0   0   0   2   0   0   2   2   2   0   0   2   2   2   0   0   0   2   2   2   0   0   2   0   2   2   2   2   2   0   2   2   0   2   2   2   2   0   2   2   2   0   0   0   0   0   0   2   0   2   2   0   0   2   0   0   2   0   2   0   0   0   2   0   2   0   0   0   0   2   0   0   0   0   2   2   0   2   2   0   2   0   0   0   2   0   2   2   0   2   0   0   2   0   2   0   2   0   2   0   2   0   2   2   2   2   2   2   2   0   0   2   2   2   0   2   2   2   2   2   0   0   2   0   2   2   2   2   2   0   0   2   0   0   0   0   2   0   0   0   2   2   2   0   0   0   0   2   0   2   0   2   0   0   0   2   2   0   0   2   2   0   0   2   2   2   0   0   2   2   2   2   2
 MK-3-3                 2   0   2   0   0   2   2   2   2   2   2   0   0   0   0   2   2   0   0   2   0   2   2   2   2   0   2   2   0   0   2   0   0   2   2   2   0   0   2   2   2   0   0   0   2   2   2   0   0   2   0   2   2   0   2   2   0   2   2   0   2   2   2   2   0   2   2   2   0   0   0   0   2   0   2   0   2   2   2   0   0   0   0   2   0   0   2   0   0   2   0   2   0   0   0   0   2   0   0   0   0   2   2   0   2   2   0   2   0   0   0   2   0   2   2   0   2   0   0   2   0   2   0   2   0   2   0   2   0   2   2   2   2   2   2   0   0   0   2   2   2   0   2   2   2   2   2   2   0   2   0   2   2   2   2   0   0   0   2   0   0   0   0   2   0   0   0   2   2   2   0   2   0   0   2   0   2   0   2   0   0   0   2   2   0   0   2   2   2   0   2   2   2   0   0   2   2   2   2   2
 MK-3-4                 2   0   2   0   2   2   2   2   2   2   2   0   0   0   0   2   2   0   0   2   0   0   2   2   2   2   2   2   0   0   2   2   0   2   0   2   0   0   2   2   2   0   2   2   2   2   2   0   0   0   0   2   2   0   2   2   2   2   2   0   2   2   2   2   0   2   0   2   0   0   0   2   2   0   2   0   2   2   2   0   0   0   0   2   0   0   2   0   0   2   0   2   0   0   0   0   2   0   0   0   0   2   2   0   2   2   0   2   0   0   0   2   0   2   2   2   2   0   0   2   0   2   0   2   0   2   0   2   0   2   2   0   2   2   0   0   0   0   2   2   2   0   2   2   2   2   2   2   0   2   0   2   2   2   2   0   0   0   2   0   0   0   0   2   0   0   0   2   2   2   0   2   2   0   0   2   2   0   2   0   0   0   2   2   0   0   0   2   0   0   0   2   2   0   0   2   2   2   2   2
 MK-3-5                 2   0   2   0   2   2   2   2   2   2   2   2   0   0   0   0   0   0   0   2   0   0   2   2   2   2   2   2   0   0   2   2   0   2   0   2   0   0   2   2   2   0   0   2   2   2   2   2   0   0   0   0   2   0   2   0   2   2   2   0   2   2   2   2   0   2   0   2   0   0   0   0   2   0   2   0   2   2   2   2   0   0   2   2   0   0   2   0   0   2   0   2   0   0   0   0   2   0   0   0   0   2   2   2   2   2   0   2   0   0   0   2   0   0   2   2   2   0   0   2   0   2   0   2   0   2   0   0   0   2   2   0   2   2   0   0   0   0   2   2   2   0   2   2   2   2   2   2   0   0   0   2   2   2   2   0   0   0   2   0   0   2   0   2   0   2   0   2   2   2   0   2   0   0   2   0   0   0   2   0   0   0   2   2   0   0   0   2   0   0   0   2   2   0   0   2   2   2   2   2
 MK-3-6                 2   0   2   0   2   0   2   2   2   2   2   2   0   0   0   0   2   0   0   2   0   0   2   2   2   2   2   2   2   0   2   2   2   2   0   2   0   2   0   2   2   2   0   2   2   2   2   2   0   0   0   0   0   0   2   0   2   2   2   2   2   2   2   0   0   2   0   2   0   0   0   0   2   0   2   2   2   2   2   2   0   0   2   2   0   0   2   0   0   2   0   0   0   2   0   0   2   0   0   0   0   0   2   2   0   2   0   2   0   0   0   2   0   0   2   2   2   2   0   2   0   2   0   0   0   0   0   0   0   2   2   0   2   2   0   0   0   0   2   2   2   0   2   2   2   2   2   2   0   0   0   2   2   2   2   0   0   0   0   0   0   2   0   2   0   2   0   2   2   2   2   2   0   0   2   2   0   0   2   0   0   0   2   2   0   0   0   2   0   0   0   2   2   0   0   2   2   0   2   2
 MK-3-7                 2   0   2   2   2   0   2   2   0   2   2   0   0   0   0   0   2   0   0   2   0   0   0   2   0   2   2   2   2   2   2   2   2   2   2   0   0   2   0   2   2   2   0   0   0   2   2   2   0   2   0   0   0   0   0   0   2   2   2   2   2   2   2   0   0   2   0   2   0   0   0   0   2   0   2   2   2   2   2   2   0   0   2   2   0   0   2   0   0   2   2   2   0   2   2   2   2   0   0   0   0   0   2   2   0   2   0   2   0   0   0   2   2   0   2   2   2   2   0   2   0   2   0   0   0   0   0   0   2   2   2   0   2   2   0   0   0   0   2   0   0   0   2   2   0   2   2   2   0   0   2   2   2   2   2   0   0   0   0   0   0   2   2   2   0   2   2   2   2   2   2   2   0   0   2   2   0   0   2   0   0   0   2   2   0   0   2   2   2   0   0   2   2   0   0   2   2   0   2   2
 MK-3-8                 2   0   2   2   2   0   2   2   0   2   2   0   0   0   0   0   2   0   0   2   0   0   0   2   0   2   2   2   2   2   2   2   2   2   2   0   0   2   0   2   2   0   0   0   2   2   2   2   0   2   0   0   2   0   0   0   2   2   2   2   0   0   2   0   0   2   0   2   0   0   0   0   2   0   2   2   2   2   2   2   0   0   2   2   0   0   2   0   0   2   2   2   0   2   2   2   2   0   2   0   0   0   2   2   0   2   0   2   0   0   0   2   2   0   2   2   2   2   0   2   0   2   0   0   0   0   0   0   2   2   2   2   2   2   0   0   0   0   2   0   0   0   2   2   0   2   2   2   0   0   2   2   2   2   2   0   0   0   0   2   0   2   2   0   0   2   2   2   2   2   2   2   0   0   2   0   0   0   2   0   0   2   0   2   0   0   0   2   2   0   0   2   2   0   0   2   2   2   2   2
 MK-3-9                 0   0   2   0   2   0   2   2   0   0   2   0   0   0   0   0   2   0   0   2   0   0   0   2   0   2   2   2   2   2   2   2   2   2   2   0   0   2   0   2   2   2   0   0   2   2   2   2   0   2   0   0   2   0   2   0   2   2   2   2   0   0   2   0   0   2   0   0   0   0   0   0   2   0   2   0   2   0   2   2   0   0   2   2   0   2   2   0   0   2   2   2   0   2   2   2   2   0   2   0   0   0   2   2   0   2   0   0   0   0   0   2   2   0   2   2   2   2   0   2   0   2   0   0   0   0   0   0   2   2   2   2   2   2   0   0   0   2   2   0   0   0   2   2   0   2   2   2   0   0   2   2   2   0   2   0   0   0   0   0   0   2   2   0   0   2   2   2   2   2   2   2   0   0   2   0   0   0   2   0   0   2   0   2   0   0   0   2   0   2   0   2   2   0   0   2   2   0   2   0
 MK-3-10                0   0   2   0   2   0   2   2   0   0   2   0   0   0   0   0   2   0   0   2   0   0   0   2   0   2   2   2   2   2   2   2   2   0   2   0   0   2   0   2   2   2   2   0   2   2   2   2   0   2   0   2   2   0   2   0   2   2   2   2   0   2   2   0   0   2   0   0   0   0   0   0   2   0   2   2   2   0   2   2   0   2   2   2   0   2   2   0   0   2   0   2   0   2   2   2   2   0   2   0   0   0   2   2   0   2   0   0   0   0   0   2   2   0   2   0   2   2   0   2   0   2   0   0   0   0   0   0   2   2   2   2   2   2   0   0   0   2   2   0   0   0   0   2   0   2   2   2   0   0   2   2   2   0   2   0   0   0   0   0   0   2   2   0   0   2   2   0   2   2   2   2   0   2   2   0   0   0   2   0   0   2   0   2   0   2   0   2   0   2   0   2   2   0   0   2   2   0   2   0
 MK-3-11                0   0   2   0   2   0   2   2   0   0   2   0   0   0   0   0   0   0   2   2   0   0   0   2   2   0   2   2   2   2   2   2   2   0   2   0   2   2   0   2   2   2   2   0   2   2   2   2   0   0   0   2   2   0   2   0   2   2   2   2   0   0   2   0   0   2   0   2   2   0   0   0   2   0   2   2   2   0   2   2   0   2   2   2   0   2   2   0   0   2   0   2   0   2   2   2   2   0   0   2   0   0   2   2   0   0   0   0   0   0   0   2   2   0   2   2   2   2   0   2   0   2   0   0   0   0   0   0   2   2   2   2   2   2   0   0   0   2   2   0   0   0   0   2   0   2   2   2   0   0   2   2   2   0   2   0   0   0   0   0   0   2   2   0   0   2   2   0   2   2   2   2   0   2   2   0   0   0   2   0   0   2   0   2   0   2   0   2   0   2   0   0   0   0   0   2   2   0   2   0
 MK-3-12                0   0   2   0   2   0   2   2   0   0   2   0   0   0   0   0   0   0   2   2   0   0   0   2   2   0   2   2   2   2   2   2   2   0   0   0   2   2   0   2   2   2   2   0   2   2   2   2   0   0   0   2   2   0   2   0   2   2   2   2   0   0   0   0   0   2   0   2   2   0   0   0   2   0   2   2   0   0   2   2   0   2   2   2   0   2   2   0   0   2   0   2   0   2   2   2   2   0   0   2   0   0   2   2   0   0   2   2   0   0   0   2   2   0   2   2   2   2   0   2   0   2   0   2   0   0   0   0   2   2   2   2   2   2   0   0   0   2   2   0   0   0   0   2   0   2   2   2   0   2   0   2   2   0   2   0   2   0   0   0   0   2   2   0   2   2   2   0   2   2   2   2   0   2   2   0   0   0   2   0   0   2   0   2   0   2   0   2   0   2   0   0   0   0   0   2   2   0   2   0
 MK-3-13                0   0   2   0   2   0   2   2   0   0   2   2   0   0   0   0   0   0   2   2   0   0   0   2   2   2   2   2   0   2   2   2   2   0   0   0   2   0   0   2   2   0   2   0   2   2   2   0   0   0   0   2   2   0   2   0   2   2   2   2   0   0   0   0   0   2   0   2   2   0   0   0   2   0   2   2   0   0   2   2   0   2   2   0   2   2   0   0   0   2   0   2   0   2   2   2   2   0   0   2   0   0   2   0   0   0   2   2   0   0   0   2   2   0   2   2   2   2   0   2   2   2   0   2   0   0   0   0   2   0   2   2   2   2   0   0   0   2   2   0   0   0   0   2   0   0   2   2   0   2   2   2   2   0   2   0   2   0   0   0   0   2   2   0   2   2   2   0   2   2   2   2   0   0   0   0   0   0   2   0   0   2   0   2   0   2   0   2   0   2   0   0   2   0   0   2   2   2   2   0
 MK-3-14                0   0   0   0   2   0   0   2   0   0   2   2   0   0   0   0   0   2   2   2   0   0   0   2   2   2   0   2   0   2   2   2   2   0   0   0   2   0   0   2   2   0   2   0   2   2   2   0   0   0   0   2   2   2   2   0   2   2   2   2   2   2   0   0   0   0   0   2   2   0   0   0   2   0   2   2   0   0   2   2   0   2   2   0   2   2   0   0   0   2   0   0   0   2   2   0   2   2   0   2   0   0   2   0   0   0   2   2   0   0   0   0   2   0   2   2   2   2   0   2   2   2   2   2   2   0   0   0   2   0   2   2   2   2   0   0   0   2   2   0   0   0   0   2   0   2   2   2   0   2   2   2   2   0   2   2   2   0   2   2   0   2   2   0   2   2   0   0   2   2   2   2   0   0   0   0   0   0   2   0   0   2   0   2   0   2   0   2   0   2   0   0   2   0   0   2   2   2   2   0
 MK-3-15                0   2   0   0   2   0   0   2   0   0   2   2   0   0   0   0   2   2   2   2   0   0   0   2   0   2   0   2   0   2   2   0   0   0   0   0   2   0   0   2   2   0   2   0   2   2   2   0   0   0   0   2   2   2   2   0   2   2   2   0   2   2   0   0   0   0   0   2   2   0   0   0   2   0   2   2   2   0   2   2   0   2   0   2   0   2   0   0   0   2   0   0   2   0   2   0   0   2   0   2   0   0   2   0   0   0   2   2   0   0   0   0   2   2   2   0   2   2   0   2   2   2   2   2   2   0   0   0   2   0   2   2   2   0   2   0   0   2   2   0   0   0   0   0   2   2   2   2   0   2   2   2   2   0   2   2   2   0   2   2   0   2   0   0   0   2   0   2   2   2   2   2   0   0   0   0   2   0   2   0   0   2   0   2   0   2   0   2   0   2   0   2   2   0   0   2   2   2   2   0
 MK-3-16                0   2   2   0   2   0   0   2   0   0   2   2   0   0   2   0   2   2   2   2   0   0   0   2   0   2   0   2   0   2   2   0   0   0   0   0   2   0   0   2   2   0   2   0   2   2   2   0   0   0   0   2   2   2   2   2   2   2   2   0   0   2   0   0   0   0   0   2   2   2   0   0   2   0   2   2   2   0   2   2   0   2   0   2   0   2   0   0   0   2   2   0   2   0   2   0   0   2   0   0   0   0   2   0   0   0   2   2   2   0   2   0   2   2   2   0   2   2   0   2   2   2   2   2   2   0   0   2   2   0   2   2   0   0   2   0   0   2   2   0   0   0   0   2   2   2   2   2   2   2   0   2   2   0   0   2   2   0   2   0   0   2   0   0   0   2   0   2   2   2   2   2   0   0   0   0   0   2   2   0   0   0   0   2   0   2   0   2   0   2   0   2   2   0   0   2   2   2   2   0
 MK-4-1                 2   2   2   2   2   0   2   2   2   2   2   0   2   2   0   0   0   2   0   0   0   2   0   2   2   0   2   2   2   0   2   0   2   2   0   0   0   2   0   2   2   2   2   0   0   0   0   2   0   2   2   2   0   2   0   0   0   0   0   2   2   2   2   0   2   0   2   0   2   0   2   0   2   2   2   2   2   0   2   2   0   2   2   0   2   2   2   2   2   2   0   2   2   2   0   0   0   2   2   2   2   0   2   0   2   0   2   2   2   0   0   2   2   0   0   2   2   2   2   0   0   2   0   0   0   2   2   2   0   0   2   2   2   2   0   2   0   2   0   0   2   2   0   2   0   0   2   2   0   2   2   2   0   2   0   2   2   0   2   2   2   2   0   0   2   0   0   2   2   2   0   0   0   2   2   0   0   0   2   0   2   2   2   2   0   0   2   2   2   2   0   2   2   2   2   0   2   0   2   2
 MK-4-2                 2   2   2   2   2   0   2   2   2   2   2   0   2   2   0   0   0   2   0   0   0   2   0   2   2   0   2   2   2   0   0   0   2   2   0   2   0   2   0   2   2   0   2   0   0   0   0   2   0   0   2   0   0   2   2   0   0   0   0   2   2   2   0   0   2   0   2   0   2   0   2   0   2   2   2   2   2   0   2   2   0   2   2   0   2   2   2   2   2   2   0   2   0   2   0   0   0   2   2   0   2   0   0   2   0   0   2   2   2   0   0   2   2   0   0   2   2   2   2   0   0   2   0   0   0   2   2   2   0   0   2   2   2   2   0   0   0   2   0   0   2   2   0   2   0   0   2   2   0   2   2   2   2   2   0   2   2   0   2   2   2   2   0   0   2   0   0   0   2   2   0   0   0   2   2   0   0   0   2   0   0   2   2   2   2   0   2   0   2   0   0   2   2   2   2   0   2   0   2   2
 MK-4-3                 0   0   2   2   2   0   2   2   2   2   2   0   2   2   0   0   0   2   0   0   0   2   0   2   2   0   0   2   2   0   0   0   2   2   0   2   0   2   2   2   2   2   0   0   0   0   0   2   0   2   0   0   2   2   2   0   0   0   0   2   2   2   0   0   2   2   2   0   2   0   2   0   2   2   2   2   2   0   2   2   2   0   2   0   2   2   0   2   0   2   0   2   0   2   0   0   0   2   2   0   2   0   0   2   0   0   2   2   2   0   2   2   2   0   0   2   2   2   2   0   0   2   2   0   0   2   2   2   0   0   2   2   2   2   0   0   0   2   0   0   2   2   0   2   0   0   2   2   0   2   2   2   2   2   0   2   2   0   2   2   2   2   2   0   2   0   0   0   2   2   2   0   0   2   2   0   0   0   2   0   0   2   2   2   2   0   0   0   2   0   0   2   2   2   2   0   2   0   2   2
 MK-4-4                 0   0   2   2   0   0   2   2   2   2   2   0   2   2   0   0   0   2   2   0   0   2   0   2   0   0   0   2   2   2   2   0   2   2   0   2   0   2   2   2   0   2   2   0   0   0   0   0   0   2   0   0   2   0   2   2   0   0   2   2   2   2   0   0   2   2   2   0   2   0   2   0   2   0   2   2   2   0   2   2   2   0   2   0   2   2   0   2   2   2   0   2   0   2   0   0   0   2   2   0   2   0   2   2   0   0   2   2   2   0   2   2   2   0   0   2   2   2   0   0   2   2   2   0   0   2   2   2   0   0   2   2   2   2   2   0   0   2   0   0   2   2   0   2   0   0   2   2   0   2   2   2   0   2   0   2   2   0   2   2   2   2   2   0   2   0   0   0   2   2   2   0   2   2   0   0   2   0   0   0   2   2   2   2   2   0   0   0   2   0   0   2   2   2   2   0   2   0   0   0
 MK-4-5                 0   0   2   2   0   0   2   2   2   2   2   0   2   2   0   0   0   2   0   0   0   2   0   0   0   0   0   2   2   2   2   0   2   2   0   2   0   2   2   2   0   0   2   0   0   0   0   0   0   2   0   0   2   0   2   2   0   0   0   2   2   2   0   0   2   2   2   0   0   0   2   2   2   0   2   2   2   0   2   2   2   0   2   0   2   2   0   2   2   2   2   2   0   2   0   2   0   2   2   0   2   0   2   2   0   0   0   0   2   2   2   2   2   0   0   2   2   2   0   0   2   2   2   0   0   2   2   2   0   0   2   2   2   2   2   0   0   0   0   0   2   2   0   2   0   0   2   0   0   2   2   2   0   2   0   2   2   0   2   2   2   0   2   0   2   0   0   0   2   2   2   2   2   2   0   0   2   0   0   0   2   0   2   2   0   0   0   0   2   2   0   2   2   2   2   0   2   0   0   0
 MK-4-6                 0   0   2   2   0   0   2   2   2   2   2   0   0   2   0   0   0   2   0   0   0   2   0   0   0   0   0   2   2   0   2   0   2   2   0   2   0   2   2   2   0   0   2   0   0   0   0   0   0   2   0   0   2   0   2   2   0   0   0   2   2   2   2   0   2   2   2   0   0   2   2   2   2   0   2   2   2   0   2   2   2   0   2   0   2   2   0   2   2   2   2   2   0   2   0   2   0   2   2   0   2   0   2   2   2   0   0   0   2   0   2   2   2   0   0   2   2   2   2   0   2   2   2   0   0   2   2   0   0   0   2   2   2   0   2   0   0   0   0   0   2   2   0   2   0   0   2   0   2   2   2   2   0   2   0   2   2   0   2   2   2   0   2   2   2   0   0   0   2   2   2   0   2   2   0   0   2   0   2   0   2   0   2   2   0   0   0   0   2   2   0   2   2   2   2   0   2   0   0   0
 MK-4-7                 0   0   2   2   0   2   2   2   2   2   2   0   0   2   0   0   0   2   0   0   0   2   0   0   0   0   0   0   0   0   2   0   2   2   2   2   0   2   2   2   0   0   2   0   0   0   0   0   0   2   2   0   2   0   2   2   0   2   0   2   2   2   0   0   2   2   2   0   0   0   2   2   2   0   2   2   2   0   2   2   2   0   2   0   0   2   0   2   2   2   2   0   0   2   0   2   2   2   0   0   2   0   0   2   2   0   0   0   2   0   0   2   2   2   0   0   2   2   2   0   2   2   2   0   0   2   2   0   2   0   2   2   2   0   2   0   0   0   0   0   2   2   0   2   0   0   2   0   2   2   0   2   0   2   0   2   2   0   2   2   2   0   2   2   0   0   2   2   2   2   2   0   2   2   0   0   2   0   2   0   2   0   2   2   0   0   0   0   2   0   0   2   2   2   2   0   2   0   0   0
 MK-4-8                 0   0   2   2   0   2   2   2   2   2   2   0   0   2   2   0   0   2   0   0   0   2   0   0   0   0   0   0   0   0   2   0   2   2   2   2   0   2   2   2   0   0   2   0   2   0   0   0   0   2   2   0   0   0   2   2   0   0   0   2   2   2   0   0   2   2   2   0   0   0   2   2   2   0   2   2   2   2   2   2   2   0   2   0   0   2   0   0   2   0   2   0   0   0   0   2   2   2   0   0   2   2   0   2   2   0   0   0   2   0   0   2   2   2   0   0   2   2   2   0   2   2   2   0   0   0   2   2   2   0   2   2   2   0   2   0   0   0   0   0   2   2   0   2   0   0   2   0   0   2   0   2   0   2   0   2   2   0   2   2   0   0   2   2   0   0   2   2   2   2   2   0   2   2   0   0   2   0   2   0   2   0   2   2   0   0   0   0   0   0   0   2   2   2   2   2   2   0   0   0
 MK-4-9                 0   0   2   2   0   2   2   2   2   2   2   0   0   2   2   0   2   2   0   0   0   2   0   0   0   0   0   0   0   0   2   0   2   2   2   2   0   2   2   2   0   2   2   0   2   0   0   0   2   0   0   0   0   0   2   2   0   0   0   2   2   2   0   0   2   2   2   0   0   0   2   2   2   0   2   2   2   0   2   0   2   2   2   0   0   2   0   0   2   0   0   0   0   0   0   0   2   2   0   0   2   2   0   2   2   0   0   0   2   0   0   2   2   2   0   0   2   2   2   0   2   2   2   0   0   0   2   2   2   0   0   2   2   2   2   0   0   0   0   0   2   2   0   0   0   0   2   0   0   2   0   0   0   2   2   2   2   0   2   2   0   0   2   2   0   0   2   2   2   2   2   0   2   2   0   0   2   0   2   0   2   0   2   2   0   0   0   0   0   0   0   2   2   2   2   2   2   0   0   2
 MK-4-10                2   0   2   2   0   0   2   2   2   0   0   0   2   2   2   0   2   2   0   2   0   2   0   0   0   0   0   0   0   0   2   2   2   2   2   2   0   2   0   2   0   2   0   0   2   0   0   0   2   0   0   0   0   0   2   2   0   0   0   2   2   2   0   0   2   2   2   0   0   2   2   2   0   0   2   2   2   0   2   0   2   2   0   0   2   2   0   0   2   0   0   0   0   2   0   0   2   2   2   0   2   2   0   2   2   0   0   0   0   2   0   2   2   2   0   0   2   2   2   0   2   2   2   0   2   0   2   2   2   0   0   2   2   2   2   0   2   2   0   0   2   2   0   0   0   0   2   0   0   2   2   0   0   2   2   2   2   0   2   2   0   0   2   2   0   0   2   2   2   2   2   0   2   2   0   0   2   0   2   2   2   0   2   2   0   0   0   0   0   0   0   2   2   2   2   2   2   0   0   2
 MK-4-11                2   0   2   2   0   0   2   2   2   0   0   0   2   2   2   0   2   2   0   2   0   2   0   0   0   0   2   0   2   0   2   2   2   2   2   2   0   2   0   2   0   2   0   0   2   0   0   0   2   0   0   0   0   0   2   2   0   0   2   2   2   2   0   0   2   2   2   0   0   2   2   2   0   0   2   2   2   0   2   0   2   2   0   0   2   2   0   0   2   0   2   0   0   2   0   0   0   2   2   0   2   2   0   2   2   0   0   0   0   2   0   2   2   2   2   0   2   2   2   0   2   2   2   2   2   0   2   2   2   2   0   2   2   2   2   0   2   2   0   0   2   2   0   0   0   0   2   0   0   2   2   0   0   2   2   2   2   0   2   0   0   2   2   2   0   0   2   2   2   2   2   0   2   2   0   0   2   0   0   2   2   0   2   2   0   0   0   0   0   0   0   2   2   2   2   2   2   0   0   2
 MK-4-12                2   0   2   2   0   0   2   2   2   0   0   0   2   2   0   0   2   2   0   2   2   2   0   2   0   0   2   0   2   0   2   2   2   2   2   2   0   2   0   2   0   2   0   0   2   0   0   0   2   0   0   0   0   0   2   2   0   0   2   2   2   2   0   0   2   2   2   0   0   2   2   2   0   0   2   2   2   0   2   0   2   2   0   2   2   2   0   0   0   0   0   2   0   2   0   0   0   2   2   0   0   2   0   2   2   0   0   0   0   2   0   0   2   2   2   0   2   0   0   0   2   2   2   2   2   2   0   2   2   2   0   2   2   2   2   0   0   2   0   0   2   2   0   0   0   0   2   0   0   2   2   2   0   2   2   2   2   0   2   0   0   2   2   2   2   0   0   2   2   2   2   0   2   2   0   0   2   0   0   2   2   0   2   2   0   0   0   0   0   0   0   0   0   2   2   2   2   0   0   2
 MK-4-13                2   0   2   2   0   0   2   2   2   0   0   0   2   2   0   0   2   2   0   2   2   2   0   2   0   0   2   0   2   0   2   2   2   0   2   2   0   2   2   2   0   2   0   0   2   0   0   0   2   0   0   0   0   0   2   2   0   0   2   0   2   2   0   0   2   2   2   0   0   2   2   2   0   0   2   2   0   0   2   0   2   2   0   2   2   2   0   0   0   2   0   2   2   2   0   0   0   0   2   0   0   2   0   2   2   0   0   2   0   2   0   0   2   2   2   0   2   0   2   2   2   0   2   2   2   2   2   2   2   2   0   2   2   2   2   0   0   2   2   0   2   2   0   0   0   2   2   0   0   0   2   0   0   2   2   2   2   0   2   0   0   0   2   2   2   0   0   0   2   2   2   0   2   2   0   0   2   0   0   2   2   0   2   0   0   0   0   0   0   0   0   0   0   2   2   2   0   0   0   2
 MK-4-14                2   0   2   2   0   0   2   2   2   0   0   0   2   0   0   2   0   2   0   2   2   2   0   2   0   0   2   0   2   0   2   2   2   0   2   2   0   2   2   2   0   2   0   0   2   0   0   2   2   2   0   0   0   0   2   2   0   0   2   0   2   2   0   0   2   2   2   0   0   2   2   2   0   0   2   2   0   0   0   0   2   2   0   2   2   2   2   0   0   2   0   0   2   2   2   0   0   0   2   0   0   2   0   2   2   0   0   2   0   2   2   2   2   2   2   0   2   0   2   2   2   0   2   2   2   2   2   2   2   2   0   2   2   2   2   0   0   2   2   0   2   2   0   0   0   2   0   0   0   0   2   0   2   2   2   2   2   0   2   0   0   0   2   2   2   0   2   0   0   2   2   0   2   2   0   0   2   0   0   2   2   0   2   0   0   0   0   0   0   0   0   0   0   2   2   2   0   0   0   2
 MK-4-15                2   0   2   2   0   0   2   2   0   0   0   0   0   0   0   2   0   2   2   2   2   2   0   2   0   0   2   0   2   0   2   2   2   0   2   2   0   2   2   2   0   2   0   0   2   0   0   2   2   2   0   0   0   0   2   2   0   0   0   0   2   2   0   0   2   2   2   0   0   2   2   2   0   0   2   2   0   0   0   0   2   2   0   2   2   2   2   0   0   2   0   0   2   0   2   0   0   0   0   0   0   2   0   2   2   0   0   2   0   2   2   2   2   2   2   0   2   0   2   2   2   0   2   2   0   2   2   2   2   2   0   2   2   2   2   0   0   2   2   0   2   2   0   0   0   2   0   0   0   0   2   0   2   2   2   2   2   0   2   2   0   0   0   2   0   0   2   0   0   0   2   0   2   2   0   0   2   0   0   2   2   0   2   0   0   0   0   0   0   0   0   0   0   2   2   2   0   0   0   2
 MK-4-16                2   0   2   0   0   2   2   0   2   0   0   0   0   2   0   2   0   0   2   0   2   0   0   2   2   0   2   2   2   2   2   2   2   0   2   2   0   2   2   2   0   2   0   2   2   0   0   2   2   2   0   2   0   0   2   2   0   0   0   0   2   2   0   0   2   2   2   0   0   2   2   2   0   0   2   2   0   0   0   0   2   2   0   2   2   2   2   2   0   2   0   0   2   0   2   0   0   0   0   0   0   2   0   2   2   0   2   2   0   2   2   2   2   2   2   0   2   0   2   2   2   0   2   0   0   2   2   2   0   2   0   2   2   2   2   2   0   2   2   2   2   2   0   0   0   2   0   0   0   0   2   0   2   0   2   2   2   2   2   2   0   2   0   2   2   0   0   0   0   0   2   0   2   2   0   0   2   0   0   2   2   0   2   0   0   0   0   0   0   0   0   0   0   2   2   2   0   0   0   0
 MK-5-1                 0   2   0   2   0   2   2   2   2   2   2   0   2   2   0   0   2   0   2   2   0   0   2   2   2   0   0   0   0   0   2   0   2   2   2   0   2   2   2   2   2   2   2   2   2   2   2   0   0   2   0   0   0   0   2   0   0   2   0   2   2   0   0   2   2   0   2   0   0   2   0   2   0   2   0   2   2   2   2   0   0   0   0   0   2   2   2   0   2   0   0   2   0   2   0   2   2   0   0   0   0   0   0   0   2   0   2   0   2   0   2   0   2   0   0   0   0   0   0   0   0   0   0   0   2   2   0   2   2   0   2   0   0   2   0   0   0   2   2   0   0   2   2   2   2   2   2   0   0   2   0   0   0   0   0   0   2   2   2   2   0   2   0   0   2   2   0   0   0   0   2   2   2   2   0   2   2   2   2   2   2   0   0   0   2   2   2   0   2   0   0   0   2   0   0   0   0   2   2   0
 MK-5-2                 0   2   0   2   0   2   2   2   2   2   2   0   2   2   0   0   2   0   2   2   0   0   2   2   2   0   0   0   0   2   2   0   2   2   2   2   2   2   0   2   2   2   2   2   2   2   2   0   0   2   0   0   0   0   2   0   2   2   0   2   2   0   0   2   2   2   2   0   0   2   0   2   0   2   0   2   2   2   2   0   0   0   2   0   2   0   2   2   2   0   2   2   0   2   0   2   0   0   0   0   0   0   0   0   2   0   2   0   2   0   0   0   2   0   0   2   0   0   0   0   2   0   0   0   2   0   0   2   2   0   2   0   0   2   0   0   0   2   2   0   0   2   2   2   2   2   2   0   0   2   0   0   0   0   0   0   2   2   2   2   0   2   0   0   2   2   0   0   0   0   2   0   2   2   0   2   2   2   2   2   2   0   0   0   2   2   2   0   2   0   0   0   2   0   0   2   0   2   2   0
 MK-5-3                 0   2   0   2   0   0   2   2   0   2   2   2   2   2   0   0   2   0   2   2   0   0   0   2   0   0   0   0   0   0   2   0   2   2   2   2   2   2   0   2   2   2   2   2   2   2   2   0   0   2   0   0   0   0   2   0   2   2   0   2   2   0   0   2   2   2   2   0   0   2   0   2   0   2   2   2   2   2   2   0   0   0   2   0   2   2   2   2   2   0   2   2   0   2   0   2   0   0   0   0   0   0   0   0   2   0   2   0   2   0   0   0   2   0   0   2   0   0   0   0   2   0   0   0   0   0   0   2   0   0   2   0   0   2   0   0   0   2   0   0   0   2   2   2   2   0   2   0   0   2   0   0   0   0   0   0   2   2   0   2   0   2   0   0   2   2   0   0   0   0   2   0   2   2   0   2   2   2   2   2   2   0   0   2   2   2   2   0   2   0   0   0   2   0   0   2   0   2   2   0
 MK-5-4                 0   2   0   2   0   0   2   2   0   2   2   2   2   2   0   0   2   0   2   2   0   0   0   0   0   0   0   0   0   0   2   0   2   2   2   2   2   2   0   2   2   2   2   2   2   2   2   0   0   2   0   0   0   0   2   0   2   2   0   2   2   0   0   2   2   2   2   0   2   2   0   2   0   2   2   2   0   2   2   0   0   0   2   0   2   2   2   2   2   0   2   2   0   2   0   2   0   0   0   2   0   0   0   0   2   2   2   0   2   0   0   0   2   0   0   2   0   0   2   0   2   0   0   0   0   0   0   0   0   0   2   0   0   2   0   0   0   0   0   0   0   2   2   2   2   0   2   0   0   2   0   0   0   0   0   0   2   2   0   2   0   2   0   0   2   2   0   0   0   0   2   0   2   2   0   2   0   2   2   2   2   0   0   2   2   2   2   0   2   0   0   0   2   0   0   2   0   2   0   0
 MK-5-5                 0   2   0   0   0   0   0   2   0   2   2   2   2   2   0   0   2   0   2   2   0   0   2   0   0   0   2   0   0   0   2   2   2   2   2   2   2   2   0   2   2   2   2   2   2   0   2   0   0   2   0   0   2   0   2   0   2   2   0   2   2   0   0   2   0   2   2   0   2   2   0   2   2   2   0   2   0   0   2   2   0   0   2   0   2   2   0   0   2   0   2   2   0   2   0   2   0   0   0   2   0   0   0   2   0   2   2   0   0   0   2   2   2   0   0   2   0   0   2   0   2   0   0   0   0   0   0   0   0   0   0   2   0   2   0   0   0   0   0   0   0   2   2   2   2   0   2   0   0   2   0   2   0   0   0   0   2   2   0   2   0   2   0   2   2   2   0   0   0   0   2   0   2   2   0   2   0   2   2   2   2   0   0   2   2   2   2   0   2   0   0   0   2   0   0   2   0   2   0   0
 MK-5-6                 0   2   0   2   0   0   0   2   0   0   2   2   2   2   0   0   2   0   2   2   0   0   2   0   0   0   2   0   0   0   0   2   2   2   2   2   2   2   0   2   2   2   2   2   2   0   2   0   0   2   0   0   2   0   2   0   2   2   0   2   2   0   0   2   0   2   2   2   2   2   0   2   2   2   0   2   0   0   2   2   0   0   2   0   2   0   0   0   0   2   2   2   0   2   0   2   0   0   0   2   0   0   0   2   0   2   2   0   0   0   2   2   2   2   0   2   0   0   2   0   2   0   0   0   0   0   0   0   2   0   0   2   0   2   0   0   0   2   0   0   0   2   2   2   2   0   2   0   0   2   2   2   2   0   0   0   0   2   0   2   0   2   0   2   2   2   0   0   0   2   2   0   2   0   0   2   2   2   2   2   2   0   0   2   2   2   2   0   2   0   0   0   2   0   0   2   0   2   0   0
 MK-5-7                 0   0   0   2   0   0   0   2   0   2   2   2   2   2   0   0   2   0   2   2   0   0   2   0   0   0   2   0   0   0   0   2   2   2   2   2   2   2   0   2   0   2   2   2   2   0   0   0   0   2   2   0   2   0   2   0   2   2   0   2   2   2   0   2   0   2   2   2   2   2   2   2   2   0   0   0   0   0   2   0   0   0   2   0   2   2   0   0   0   2   2   2   2   0   0   2   0   0   0   2   0   0   0   2   0   0   2   0   0   0   2   2   2   2   0   2   0   0   2   0   2   0   0   0   0   0   0   0   2   0   2   2   0   2   0   0   0   2   0   0   0   2   2   2   2   0   2   0   0   2   2   0   2   0   0   0   0   2   0   2   0   2   0   2   2   2   0   0   0   2   2   0   2   0   0   2   2   2   0   2   2   0   0   2   2   2   0   0   2   0   0   0   2   0   0   2   0   2   0   0
 MK-5-8                 0   0   0   2   0   0   0   0   0   2   2   2   2   2   0   0   2   0   2   2   0   0   0   2   0   0   2   0   2   0   0   0   2   2   2   2   2   2   0   2   0   2   2   2   2   0   0   0   0   2   2   0   2   0   2   0   2   2   0   2   2   0   0   0   0   2   2   2   2   2   0   2   2   0   0   0   0   0   2   0   0   0   0   2   2   2   0   0   0   2   2   2   2   2   0   2   0   0   0   2   0   0   0   2   0   0   2   0   0   0   2   0   0   2   0   2   0   0   2   0   0   0   0   0   0   0   2   0   2   0   2   2   0   0   0   0   0   2   0   0   2   2   2   2   0   0   2   0   0   2   0   0   2   0   0   0   0   2   0   2   0   2   0   2   2   2   2   0   0   2   2   0   2   0   0   2   0   2   0   2   0   0   0   2   2   2   0   0   2   0   2   0   2   0   0   2   0   2   0   0
 MK-5-9                 2   2   0   2   0   0   0   0   2   2   2   2   2   0   2   0   2   0   2   2   0   0   2   2   0   0   2   0   2   0   0   0   2   2   2   2   2   2   0   2   0   2   2   2   0   0   0   0   0   2   2   0   0   0   2   2   2   2   0   2   2   0   0   0   0   2   2   2   2   2   0   2   2   0   2   0   0   0   2   0   0   0   0   2   2   0   0   0   2   2   2   2   2   2   0   2   0   0   0   2   0   0   0   2   0   0   2   0   0   0   2   0   0   2   0   2   0   0   2   0   0   0   0   0   0   0   2   0   2   0   2   2   0   0   0   0   0   0   0   0   2   2   2   2   0   0   2   0   0   2   0   0   2   0   0   2   0   2   0   2   0   2   0   2   2   2   2   0   0   2   2   2   2   0   0   2   2   2   0   2   0   0   0   2   2   2   0   0   2   0   2   0   2   0   0   2   0   2   0   0
 MK-5-10                2   2   0   2   0   0   0   0   2   2   2   2   2   0   2   2   2   0   2   2   0   0   2   2   2   0   2   0   2   0   0   0   2   2   2   2   2   2   0   0   0   2   2   2   0   0   0   0   2   2   2   0   0   2   2   2   2   2   0   2   2   0   0   2   0   2   2   2   2   2   2   2   2   0   2   0   0   0   2   0   0   0   0   2   2   0   0   0   2   2   2   2   2   2   0   2   0   0   0   2   0   0   0   2   0   0   2   0   0   0   0   0   0   2   0   2   0   0   2   0   0   0   0   0   2   0   2   0   2   2   2   2   0   0   0   2   0   0   0   0   0   2   0   0   2   0   2   0   0   2   0   0   2   0   0   2   2   0   0   2   0   2   0   2   2   2   2   0   0   2   2   2   2   2   0   2   2   2   2   2   0   0   0   2   2   2   0   0   0   0   2   0   2   0   0   0   0   2   0   0
 MK-5-11                0   2   0   0   0   0   0   2   2   2   2   2   2   0   0   2   2   0   2   2   0   0   2   2   2   0   2   0   2   0   0   0   2   2   2   2   2   2   0   0   0   2   2   2   0   0   0   0   2   2   2   0   0   2   2   2   2   2   0   2   2   0   0   2   0   2   2   2   2   2   2   2   2   2   2   0   0   0   2   0   0   0   0   2   0   0   0   0   2   0   2   2   2   2   0   2   0   0   0   2   0   0   0   2   0   2   2   2   0   0   0   0   0   2   0   2   0   0   2   0   0   0   2   0   2   0   2   0   2   2   2   2   0   0   0   2   0   0   0   0   0   2   0   0   2   0   2   0   0   2   0   0   2   2   0   2   2   0   0   2   0   2   0   2   2   2   2   0   0   0   2   2   2   2   0   0   2   2   2   2   0   0   2   2   0   0   0   0   0   0   2   0   2   0   0   0   0   2   0   0
 MK-5-12                0   2   0   2   0   0   0   2   2   2   2   2   2   0   0   2   2   0   2   2   0   0   2   2   2   0   2   0   2   0   0   0   2   2   2   2   2   2   0   0   0   2   2   2   0   0   0   0   2   2   2   0   0   2   2   2   2   2   0   2   2   0   0   2   0   2   2   2   0   2   0   2   2   2   2   0   0   0   2   0   0   0   0   2   0   0   0   0   2   0   2   2   2   0   0   2   0   0   0   2   0   0   0   0   0   0   2   2   0   0   2   0   0   2   0   2   0   0   2   0   0   0   2   0   2   0   2   0   2   2   2   0   0   0   0   2   0   0   0   0   0   2   2   0   2   0   0   0   0   2   0   0   2   2   0   2   0   0   0   2   0   0   0   2   2   2   2   0   0   0   2   2   2   2   0   2   2   2   0   2   0   0   2   2   2   0   0   0   0   0   2   0   2   0   0   0   0   2   0   0
 MK-5-13                0   2   0   2   0   0   2   0   2   2   2   2   2   0   0   2   2   0   2   2   0   0   2   2   2   0   2   0   2   0   0   2   2   2   2   2   2   2   0   0   0   2   2   0   0   0   2   0   2   2   2   2   0   0   2   2   2   2   0   2   2   0   0   2   0   2   2   2   0   2   2   2   2   2   2   0   0   0   0   0   0   0   0   2   0   0   0   0   2   0   2   2   2   0   0   2   0   0   0   2   0   0   0   0   0   0   2   2   0   0   2   0   0   2   0   0   2   0   0   0   0   0   2   0   2   0   0   0   2   2   2   0   0   0   0   2   0   0   0   0   0   2   2   0   2   2   0   0   0   2   0   0   2   2   0   0   0   0   0   2   0   0   0   2   0   2   2   0   0   0   2   2   2   2   0   2   2   2   2   2   2   0   2   2   2   0   0   0   2   2   2   2   2   0   0   0   0   2   0   0
 MK-5-14                0   2   0   2   0   0   2   0   2   2   2   2   2   0   2   2   2   0   2   2   0   0   2   2   2   0   2   0   2   2   0   2   2   2   2   2   2   2   0   0   0   2   2   2   0   0   0   0   0   2   2   0   0   0   2   0   0   2   0   2   2   0   2   2   0   2   2   2   0   2   2   0   2   2   2   0   2   0   0   0   0   0   0   2   0   0   0   0   2   0   2   2   2   0   0   2   0   0   0   2   0   0   0   0   0   0   2   2   2   0   2   0   0   2   0   0   2   0   0   0   0   0   2   0   2   0   0   0   2   2   2   0   0   0   0   2   0   2   0   0   0   2   2   0   0   2   0   0   0   2   0   2   2   2   0   2   0   0   0   2   0   2   0   2   0   2   0   0   0   0   2   2   2   2   0   2   2   0   2   2   2   0   2   2   2   0   0   0   2   2   2   2   2   0   0   0   2   0   0   0
 MK-5-15                0   2   0   2   0   2   2   0   2   2   2   2   2   0   2   2   2   0   2   0   0   0   2   2   2   0   2   0   0   2   0   2   2   2   2   2   2   2   0   2   0   0   2   2   0   0   0   0   0   2   2   0   0   0   2   0   2   2   2   2   2   0   0   2   0   2   2   2   0   2   2   0   2   2   2   0   2   2   0   2   0   0   2   2   0   0   0   0   2   0   2   2   2   0   0   2   0   0   0   2   0   0   0   0   0   0   2   2   2   0   2   0   0   2   0   0   2   0   2   0   0   0   0   0   2   0   0   0   2   2   2   0   0   0   0   2   0   2   0   0   0   2   2   0   0   2   0   0   0   2   0   2   2   2   0   2   0   0   0   2   0   2   2   2   0   2   2   0   0   0   2   2   0   2   0   2   2   0   2   2   2   0   2   2   2   0   0   0   2   0   2   0   2   0   0   0   2   0   0   0
 MK-5-16                0   2   0   2   2   2   0   0   2   2   2   2   2   0   2   2   2   0   2   0   0   0   2   0   2   0   2   0   0   2   0   2   2   2   2   2   2   2   0   0   0   0   2   2   0   0   0   0   0   2   2   0   0   0   2   0   2   2   2   2   2   0   0   2   2   0   2   2   0   2   2   0   2   2   2   0   2   2   0   2   0   0   2   2   0   0   0   0   0   0   2   2   0   0   0   2   0   0   0   2   0   0   0   0   0   0   2   2   2   0   2   0   0   2   0   0   2   0   2   0   0   0   0   0   2   0   0   0   2   2   2   0   0   0   0   2   0   2   0   0   0   2   2   0   0   2   0   0   0   2   0   2   2   2   0   2   0   0   0   2   0   2   2   2   0   2   2   0   0   0   0   2   2   2   0   2   0   0   2   2   2   0   2   2   2   0   0   0   2   0   2   0   2   0   0   0   2   0   0   0
 MK-6-1                 0   2   2   0   0   0   2   0   2   2   2   2   0   0   0   2   2   2   0   0   0   2   2   0   0   0   2   0   0   2   2   2   0   0   2   0   2   2   2   0   2   0   0   0   2   2   0   0   2   2   0   2   0   0   0   0   0   2   0   2   0   0   0   2   0   0   2   0   2   0   0   2   0   2   0   0   0   2   0   0   2   2   0   2   2   2   2   2   0   2   0   0   2   0   2   2   2   0   2   0   2   0   2   0   0   0   2   0   2   0   0   0   2   0   0   2   2   0   0   0   2   2   0   2   2   2   0   2   2   2   2   2   2   0   0   0   0   2   2   2   2   2   0   2   2   0   2   0   0   2   2   0   2   2   2   2   2   2   2   2   2   0   0   2   2   0   0   0   0   0   2   2   2   2   0   2   2   0   0   0   2   0   0   2   2   0   2   0   2   0   2   0   2   2   2   2   0   2   0   0
 MK-6-2                 0   2   2   0   0   0   2   0   2   2   2   2   2   0   0   2   2   2   0   0   0   2   2   0   2   0   0   0   0   2   2   2   0   0   2   0   0   2   2   0   2   0   0   2   0   0   0   0   2   0   0   2   0   0   0   0   0   2   0   2   0   0   0   2   0   0   2   0   0   0   0   2   0   2   0   0   2   2   0   0   2   0   0   0   2   0   2   2   0   2   0   0   2   2   2   2   2   0   0   0   2   0   2   0   0   0   2   0   2   0   0   0   0   0   2   2   0   0   0   0   2   2   0   2   2   2   0   2   2   2   2   2   2   0   0   0   0   2   2   2   2   2   0   2   2   0   2   0   0   2   2   0   2   2   2   2   2   2   2   2   2   0   0   0   2   0   0   0   2   0   2   2   2   0   0   2   2   0   0   0   2   2   0   2   2   0   2   0   2   0   2   0   2   0   2   0   0   0   0   0
 MK-6-3                 2   2   2   0   0   0   2   0   2   2   2   2   2   0   0   2   2   2   0   2   0   2   2   2   2   2   0   0   0   2   2   0   0   0   2   0   0   2   2   0   2   0   2   2   0   0   0   0   2   0   0   2   0   2   0   0   0   2   0   2   0   0   0   2   0   0   2   0   0   2   0   2   0   2   0   0   2   0   0   0   2   0   0   0   2   0   2   2   0   0   0   0   2   2   2   2   2   0   0   0   2   0   2   0   0   0   2   0   2   0   2   0   0   0   2   2   0   0   0   0   2   2   0   2   2   2   0   2   2   2   2   0   2   0   0   0   0   2   2   2   2   2   2   2   2   0   2   0   0   2   2   0   0   2   2   2   2   2   2   2   2   0   2   0   2   0   0   0   2   0   2   2   2   2   0   0   2   0   0   0   2   2   0   2   2   0   0   0   2   0   2   0   2   0   2   0   0   0   0   0
 MK-6-4                 2   2   2   0   2   0   2   0   2   2   2   2   2   0   0   2   2   2   0   0   0   2   2   2   2   2   0   0   2   2   2   0   0   0   2   0   0   2   2   0   2   0   2   2   0   0   0   0   2   0   2   2   0   2   0   0   0   0   0   0   0   0   0   2   0   2   2   0   0   2   0   2   0   2   0   0   2   0   0   0   2   0   2   2   2   0   2   2   0   0   0   0   2   2   2   2   2   0   0   0   2   0   2   2   0   0   2   0   2   0   2   0   0   0   0   2   0   0   0   0   2   2   0   2   2   2   0   2   2   2   0   0   2   0   0   0   0   2   2   2   2   2   2   2   2   0   2   0   0   2   2   0   0   2   2   2   2   2   2   2   2   0   2   0   0   2   0   0   0   0   2   2   2   2   0   0   2   0   2   0   2   0   0   2   2   0   0   0   2   0   2   0   2   0   2   0   0   0   0   0
 MK-6-5                 2   2   2   0   2   0   2   0   0   2   2   2   2   0   0   2   2   2   0   0   0   2   2   2   2   0   0   0   2   2   2   0   0   2   0   2   0   2   2   0   2   0   2   2   0   2   0   0   2   0   2   2   0   2   0   0   0   0   0   0   0   0   0   2   0   2   2   2   0   0   0   2   0   2   0   0   2   0   0   0   2   0   2   2   2   0   2   0   0   0   0   0   2   2   2   2   2   0   0   0   0   0   2   2   2   0   2   0   2   0   2   2   0   0   0   2   0   0   0   0   2   2   0   2   2   2   0   2   2   2   0   0   2   0   2   0   0   0   2   2   2   2   2   2   2   0   2   0   0   2   2   0   0   2   2   2   2   2   2   0   2   0   2   0   0   2   0   0   0   0   2   2   2   2   0   0   2   0   2   0   2   0   0   2   2   0   0   0   2   0   2   0   2   0   2   0   0   0   0   0
 MK-6-6                 2   0   2   0   2   0   2   0   0   2   0   2   2   0   0   2   2   2   0   0   0   2   2   2   2   0   2   0   2   2   2   2   0   2   0   2   0   2   2   0   2   0   2   0   0   2   0   0   2   0   2   2   0   2   0   0   0   0   0   0   0   0   2   2   0   2   2   2   0   0   0   2   0   0   0   0   2   0   0   0   2   0   2   2   2   0   2   0   0   0   0   2   2   2   2   2   0   0   2   0   0   0   2   2   2   0   2   2   2   0   2   2   0   0   0   2   0   0   0   0   2   2   0   2   2   2   0   2   2   2   0   0   2   0   2   0   0   0   0   2   0   2   2   2   2   0   2   0   0   2   2   0   0   2   2   2   2   2   2   0   2   0   0   0   0   2   0   0   0   0   2   2   2   2   0   0   2   0   2   0   2   2   0   2   2   0   0   2   2   2   2   0   2   0   2   2   0   0   0   0
 MK-6-7                 2   0   2   0   2   0   2   0   0   2   0   2   2   0   0   2   0   2   0   0   0   2   2   2   2   2   2   0   0   2   2   2   2   2   0   2   0   0   2   0   2   0   0   0   0   2   0   0   2   0   0   2   0   2   0   0   0   0   0   0   0   0   2   2   0   0   2   2   0   0   0   2   0   0   2   0   2   0   0   0   2   0   2   2   2   0   2   0   0   0   0   2   2   2   0   0   0   0   2   0   0   0   2   2   2   0   2   2   2   0   0   2   0   0   0   2   0   0   0   0   2   0   0   2   2   2   0   2   2   2   2   0   2   0   2   0   2   0   0   2   0   2   2   2   2   0   2   0   0   2   2   0   0   2   2   2   2   0   2   0   2   0   0   0   0   2   0   2   0   2   2   2   0   2   0   0   2   0   2   0   2   2   2   2   2   0   0   2   2   2   2   0   2   0   2   2   0   0   0   0
 MK-6-8                 2   2   2   0   0   2   2   0   2   2   0   2   2   0   0   2   0   0   0   0   0   2   2   2   2   2   2   0   0   2   2   2   2   2   0   2   0   0   2   0   2   0   0   0   0   2   0   0   2   2   0   2   0   2   0   0   0   0   0   0   0   0   2   2   0   0   2   2   0   0   0   2   0   0   2   0   2   0   0   0   2   0   2   2   2   0   2   2   0   0   0   2   2   2   0   0   0   0   0   2   0   0   2   2   2   0   2   2   2   0   0   2   0   0   0   2   0   0   2   0   2   0   0   2   2   2   0   2   2   2   0   0   2   2   2   0   2   0   0   2   0   2   2   2   2   0   2   2   0   2   2   0   0   2   2   2   2   0   2   0   2   0   0   0   0   0   0   2   0   2   2   2   0   2   2   0   0   0   2   0   2   2   2   2   2   0   2   2   2   2   2   0   2   0   0   2   0   0   0   0
 MK-6-9                 2   2   2   0   2   2   0   0   2   2   0   0   0   0   0   2   0   2   0   0   2   2   2   2   2   0   2   2   0   2   2   2   2   0   0   2   0   0   2   0   2   0   0   0   0   2   0   0   2   2   0   2   0   2   0   0   0   0   0   0   0   0   2   2   0   0   2   2   0   0   0   2   2   0   2   0   0   0   0   0   2   0   2   2   2   0   2   2   0   0   0   2   2   2   0   0   2   0   0   2   0   0   2   2   2   2   0   2   2   0   0   2   0   0   0   2   0   0   2   2   2   0   0   2   2   2   0   2   2   2   0   0   2   2   2   0   2   0   0   2   0   2   2   0   2   0   2   0   0   2   2   0   0   2   2   2   2   0   2   0   2   0   0   0   0   0   0   2   0   2   2   0   0   2   2   0   0   0   2   0   2   2   2   0   2   0   2   2   2   2   2   0   0   0   0   2   0   0   0   0
 MK-6-10                2   2   2   2   2   2   0   0   2   2   0   0   0   0   0   2   2   2   2   0   2   2   2   2   2   0   2   2   0   2   2   2   2   2   0   2   0   0   2   0   2   2   0   0   0   2   0   0   2   2   0   2   0   0   0   2   0   0   0   0   2   0   2   2   0   2   2   2   0   0   0   2   2   0   2   0   0   0   0   0   0   0   2   2   2   0   2   2   0   0   0   2   0   2   0   0   2   0   0   2   0   2   2   2   2   2   0   2   2   0   0   2   0   0   0   2   0   0   2   0   2   2   0   2   2   2   0   2   2   2   2   0   2   2   2   0   2   0   0   2   2   2   0   0   2   0   0   0   0   0   2   0   0   0   2   2   2   0   0   0   2   0   0   0   0   0   0   2   0   2   2   0   0   2   2   0   0   0   2   0   2   2   2   0   2   0   2   2   2   2   2   0   0   0   0   2   0   0   0   0
 MK-6-11                2   2   2   2   2   2   0   0   0   2   0   0   0   0   0   2   2   2   2   0   2   2   0   2   2   0   2   2   2   2   2   2   2   2   0   2   0   0   2   0   2   2   0   0   0   2   0   0   2   2   0   2   0   2   0   2   0   0   0   0   2   0   2   0   2   2   2   2   0   0   0   2   2   0   2   0   0   0   0   0   0   0   2   2   2   0   2   2   0   0   0   2   2   2   0   0   2   0   0   0   0   0   2   2   2   2   0   2   2   0   0   2   0   0   0   2   0   0   0   0   2   2   0   2   2   0   0   2   2   2   2   0   2   2   2   0   2   0   0   2   2   2   0   0   0   0   0   0   0   0   2   0   0   0   0   2   2   0   0   0   2   2   0   0   0   0   0   2   0   2   2   0   0   2   2   0   0   0   2   0   0   2   2   0   2   0   2   2   2   2   2   2   0   0   0   0   0   2   0   0
 MK-6-12                2   2   2   2   2   2   0   0   0   2   0   0   0   0   0   2   2   2   2   0   2   2   0   0   0   0   2   2   2   2   2   2   2   2   0   2   0   0   2   0   2   2   0   0   0   2   0   0   2   2   0   2   0   2   0   2   0   0   0   0   2   0   2   0   2   2   0   2   0   0   0   2   2   0   2   0   2   0   2   0   0   0   2   2   2   0   0   2   0   0   0   2   2   2   0   0   2   0   2   0   0   0   2   0   0   2   0   2   2   0   0   0   0   0   0   2   0   0   0   0   2   2   0   2   2   0   0   2   2   2   2   0   2   2   2   0   2   0   0   2   2   2   0   0   0   0   0   0   0   0   2   0   0   0   0   2   2   0   0   0   2   2   0   0   0   2   0   2   0   2   2   0   2   2   2   0   0   0   2   0   0   2   2   0   2   2   2   2   2   2   2   2   0   0   0   0   0   0   0   0
 MK-6-13                2   2   2   2   2   0   0   0   0   2   0   0   2   0   0   2   2   2   2   0   2   2   0   0   0   0   2   2   2   2   2   2   2   2   0   0   0   0   2   0   2   2   0   0   0   2   0   0   2   2   0   2   0   2   0   2   0   0   2   0   2   0   2   0   2   2   2   2   0   0   2   2   2   0   2   0   2   0   2   0   0   2   2   2   2   0   0   0   0   0   0   2   2   2   0   0   2   0   2   0   0   0   2   0   0   2   0   2   2   0   0   0   0   0   0   2   0   0   2   0   0   2   0   2   2   0   0   2   2   2   2   0   2   2   2   0   2   0   0   0   2   2   0   0   2   2   0   0   2   0   2   0   2   0   0   2   2   0   0   0   2   2   0   0   0   2   0   2   0   2   2   0   2   0   2   2   0   0   2   0   0   0   2   0   2   2   2   2   2   2   0   2   0   0   0   0   0   2   0   0
 MK-6-14                2   2   2   2   2   0   0   0   0   2   0   0   2   0   0   2   2   2   2   0   2   2   0   0   0   0   2   2   2   2   2   2   2   2   0   0   0   0   0   0   2   2   0   0   0   2   0   0   0   2   0   0   0   2   0   2   0   0   2   0   2   0   2   0   2   2   0   2   0   0   2   0   2   0   2   0   2   0   2   2   0   2   2   2   2   0   2   0   0   0   0   2   2   2   0   0   2   0   2   0   0   0   2   0   0   0   0   2   2   0   0   0   0   0   0   2   0   0   2   0   0   2   0   2   2   0   0   2   2   2   2   0   2   2   2   0   2   0   0   0   2   2   0   0   0   2   0   0   2   0   2   0   2   0   0   2   2   0   0   0   2   2   0   0   0   2   0   2   0   2   2   0   2   0   2   2   0   2   2   0   0   0   2   0   2   2   2   2   2   2   0   2   0   0   0   0   0   2   2   0
 MK-6-15                2   2   0   2   2   0   0   0   0   2   0   0   2   0   0   2   2   2   2   0   2   2   0   0   0   0   2   2   2   2   2   2   2   2   0   0   0   0   0   0   2   2   0   0   0   2   0   0   0   2   0   0   0   2   2   2   0   0   2   0   2   0   2   0   2   2   0   2   0   0   2   0   2   0   2   0   2   0   2   2   2   2   2   2   2   0   2   0   0   0   0   2   2   2   0   0   2   0   2   0   0   0   2   0   0   0   0   2   2   0   0   0   0   0   0   2   0   0   2   0   0   2   0   0   2   0   2   2   2   0   0   0   2   2   2   0   2   0   0   0   2   2   0   0   0   2   0   0   2   0   2   0   2   0   2   2   2   0   0   0   0   2   0   0   2   2   0   2   0   2   0   0   0   0   2   2   0   2   2   0   0   0   2   0   2   2   2   2   2   2   0   2   2   2   0   0   0   2   2   0
 MK-6-16                2   2   0   2   2   0   0   0   0   0   0   2   2   0   0   2   2   2   2   0   2   2   0   0   0   0   2   2   2   2   2   2   2   2   0   0   0   0   0   0   2   2   0   0   0   2   0   0   0   2   0   0   0   2   2   2   0   2   2   0   2   0   0   0   2   2   0   2   0   0   2   0   2   0   0   0   2   0   2   2   2   2   2   2   2   2   2   0   0   0   0   0   2   2   0   0   2   0   2   2   0   0   2   0   2   0   0   2   2   0   0   0   0   0   0   2   0   0   2   0   0   2   0   0   2   0   2   2   2   0   0   0   2   2   2   0   2   0   0   0   2   2   0   0   0   2   0   0   2   2   2   0   2   0   2   2   2   0   0   0   0   2   0   2   2   0   0   2   0   0   2   0   0   0   2   2   2   2   2   0   0   0   2   0   2   2   0   2   2   2   0   2   2   2   0   0   0   2   2   0
 
!****************************************** Phenotypic Data **********************************************************
!-100.0 is resevred for missing phenotype
SimulatedTrait1        13.8368   15.0960   15.6999   14.6317   14.3327   15.1941   16.7722   16.1557   14.8614   15.2259   16.1897   15.9749   14.9544   15.4259   16.2458   14.0305   13.2480   15.6626   16.3446   16.5517   14.1398   12.8979   14.0719   13.8274   15.6549   13.6406   16.2863   16.5397   16.2619   13.5806   15.3653   15.2011   15.6305   14.1961   13.9079   13.7695   15.0420   16.1359   15.6368   15.5840   17.2782   13.7568   14.2707   16.0432   15.6144   15.3727   16.0727   15.5812   13.1244   15.1215   15.3545   15.9677   13.7762   15.0240   15.2884   13.9259   14.0099   14.1040   14.8244   13.3982   14.1010   15.1378   15.1420   15.2994   15.0159   13.7807   13.8274   15.2336   15.2275   16.2922   16.0348   15.6937   16.0128   15.9082   13.2447   14.4745   14.3791   14.6635   13.9591   15.9099   13.1554   13.6826   13.6336   15.4414   15.4408   14.5112   14.2976   14.8791   16.6087   14.8830   14.6323   16.6385   15.5262   13.8691   14.4056   13.7974   15.0299   14.4644   16.8823   13.7787   13.9310   15.9599   16.0585   13.5984   14.1346   13.9721   15.6099   14.1007   16.1890   14.9259   14.7733   15.5402   16.0385   14.5452   15.4909   16.0440   16.4220   14.3441   15.5769   14.2364   15.7035   14.7855   15.4139   13.8097   13.2325   15.6370   16.5081   15.3399   15.8241   15.0396   15.7194   14.4887   16.9832   13.1470   16.0073   15.5119   14.3731   14.2934   16.6389   14.1043   15.0059   15.9508   16.2904   16.1721   15.3633   14.9617   16.7397   15.9541   13.5082   14.3868   16.4676   15.6422   16.1059   15.9297   16.1261   14.7415   16.2210   15.5824   15.1005   13.5606   13.8278   14.8229   14.8636   15.3621   15.3828   15.6621   14.4461   15.3352   16.7353   14.0459   13.7519   15.3764   16.3004   13.5523   15.8228   13.7180   14.0780   16.0297   15.4268   15.3110   14.4624   16.3330   14.1836   14.1006   13.8647   16.4607   15.9654   16.1329   13.7530   16.1163   16.1648   15.7160   16.1305   13.5002   14.5034   14.5985   15.6512   14.0649   16.2329   15.9753
SimulatedTrait2        10.0478   10.5621    9.6476    9.4997   10.0362    9.6554    9.4075    9.4681    9.7441   10.4943    9.5184   10.4562   10.0134    9.6341    9.8126    9.8079   10.5531    9.1795    9.2190    9.2978   10.7221   10.5523   10.3168   10.1372   10.6496   10.9178    9.4694    9.9408    9.8343   10.5267   10.8320    9.9048    9.6056   10.1325   10.9528   10.3721    8.7130    9.4311    9.0607    9.6645    9.1769   10.4291   10.6251    9.5158    9.2767    9.2113    9.5409   10.6745   10.9060   10.5125   10.6527    9.3626   10.4535   10.8983    9.7733   10.1283   10.4717   10.3188   10.6480   10.8863   10.8149    9.7469   10.3798    9.4204    9.3689   10.2618   10.5660    9.5512    9.4924    9.7251    9.2005    9.5182    9.4535    9.4793   10.3332    9.7305   10.7823   10.8338   10.5368    9.1684   10.2336   10.4774   10.4929   10.7584    9.4319   10.9214   10.7533   10.8478    9.5129    9.5390   10.4360    9.8666    9.5658   10.8577   10.3475   10.4054    9.5238   10.4766    9.4386    9.8923   10.4695    9.6310    9.6730   10.8474    9.2485   10.5367    9.2044   10.1178    9.5889    9.3638   10.5411    9.2669    9.3313   10.5588   10.3001   10.6125    9.5473   10.8095    9.5120   10.8522    9.4511    9.8693   10.2158   10.4977   10.4875   10.3360    9.3349   10.2747    9.7549    8.9910    9.0615    9.7967    9.6217   10.7390    9.9333   10.6228   10.5736   10.8367    9.4895   10.2172    9.5521    9.4649   10.0182    9.3612    9.2209   10.2678    9.4241    9.3477   10.5571   10.5264    9.3247    9.3611    9.7084    9.2970    8.7829    9.3649    9.4842    9.2549    9.6239   10.3489   10.6684    9.7421   10.9287    9.5627   10.0555    9.5581    9.7462   10.8724    9.3581   10.1863   10.4381   10.8887    9.6852   10.4357    9.3191   10.2439   10.4606    9.8315   10.4779   10.5570    9.3034    9.6911   10.2950   10.6349   10.4132    9.4196    9.5999    9.4788   10.4513    9.4198    9.1192    9.9677    9.1974   10.4618   10.6321   10.8335    9.2137   10.6277    9.0908    9.4468
 
