# Supplementary material for: Inclusive Composite Interval Mapping of QTL by Environment Interactions in Biparental Populations
Source: PLoS One. 2015 Jul 10;10(7):e0132414. doi: 10.1371/journal.pone.0132414 (PMC4498613; doi:10.1371/journal.pone.0132414)
Supplement: S6 File — (ZIP) [file pone.0132414.s006.zip › H=0.8/L1/run_00049.met]

!**********************Note: lines staring with "!" are remarks and will be ignored in the program********************
!*********************************General Information**********************************
!Assuming F1 = P1 x P2, populations available in QTL IciMapping are: 
!  1, P1BC1F1 = P1 x F1, the first backcrossing where P1 is used as the recurrent parent;
!  2, P2BC1F1 = P2 x F1, the first backcrossing where P2 is used as the recurrent parent;
!  3, F1DH, F1-derived doubled haploids; 
!  4, RIL or F1RIL, recombination inbred lines through the repeated selfing of F1;
!  5, P1BC1RIL, recombination inbred lines through the repeated selfing of P1BC1F1;
!  6, P2BC1RIL, recombination inbred lines through the repeated selfing of P2BC1F1;
!  7, F2, the selfing generation of F1;
!  8, F3, the selfing generation of F2;
!  9, P1BC2F1, the second backcrossing where P1 is used as the recurrent parent; 
! 10, P2BC2F1, the second backcrossing where P2 is used as the recurrent parent;
! 11, P1BC2RIL, recombination inred lines through the repeated selfing of P1BC2F1; 
! 12, P2BC2RIL, recombination inred lines through the repeated selfing of P2BC2F1; 
! 13, P1BC1F2, the selfing generation of P1BC1F1; 
! 14, P2BC1F2, the selfing generation of P2BC1F1; 
! 15, P1BC2F2, the selfing generation of P1BC2F1; 
! 16, P2BC2F2, the selfing generation of P2BC2F1; 
! 17, P1BC1DH, P1BC1F1-derived doubled haploids; 
! 18, P2BC1DH, P2BC1F1-derived doubled haploids; 
! 19, P1BC2DH, P1BC2F1-derived doubled haploids; 
! 20, P2BC2DH, P2BC2F1-derived doubled haploids; 
   3      !Mapping Population (see remarks above)
   2      !Mapping Function (1 for Kosambi; 2 for Haldane; 3 for Morgan)
   2      !Marker Space Type (1 for intervals; 2 for positions)
   1      !Marker Space Unit(1 for centiMorgans; 2 for Morgan)
   6      !Number of Chromosomes (or Linkage Groups)
 200      !Size of the mapping population
   2      !Number of environments
 
!***************************************** Chromosomes and Linkage Maps **********************************************
!Chromosome                 NumMarkers
-CH1                        16
-CH2                        16
-CH3                        16
-CH4                        16
-CH5                        16
-CH6                        16
!Linkage map (Marker name followed by position or the interval length)
 MK-1-1                1     0.000
 MK-1-2                1    10.000
 MK-1-3                1    20.000
 MK-1-4                1    30.000
 MK-1-5                1    40.000
 MK-1-6                1    50.000
 MK-1-7                1    60.000
 MK-1-8                1    70.000
 MK-1-9                1    80.000
 MK-1-10               1    90.000
 MK-1-11               1   100.000
 MK-1-12               1   110.000
 MK-1-13               1   120.000
 MK-1-14               1   130.000
 MK-1-15               1   140.000
 MK-1-16               1   150.000
 MK-2-1                2     0.000
 MK-2-2                2    10.000
 MK-2-3                2    20.000
 MK-2-4                2    30.000
 MK-2-5                2    40.000
 MK-2-6                2    50.000
 MK-2-7                2    60.000
 MK-2-8                2    70.000
 MK-2-9                2    80.000
 MK-2-10               2    90.000
 MK-2-11               2   100.000
 MK-2-12               2   110.000
 MK-2-13               2   120.000
 MK-2-14               2   130.000
 MK-2-15               2   140.000
 MK-2-16               2   150.000
 MK-3-1                3     0.000
 MK-3-2                3    10.000
 MK-3-3                3    20.000
 MK-3-4                3    30.000
 MK-3-5                3    40.000
 MK-3-6                3    50.000
 MK-3-7                3    60.000
 MK-3-8                3    70.000
 MK-3-9                3    80.000
 MK-3-10               3    90.000
 MK-3-11               3   100.000
 MK-3-12               3   110.000
 MK-3-13               3   120.000
 MK-3-14               3   130.000
 MK-3-15               3   140.000
 MK-3-16               3   150.000
 MK-4-1                4     0.000
 MK-4-2                4    10.000
 MK-4-3                4    20.000
 MK-4-4                4    30.000
 MK-4-5                4    40.000
 MK-4-6                4    50.000
 MK-4-7                4    60.000
 MK-4-8                4    70.000
 MK-4-9                4    80.000
 MK-4-10               4    90.000
 MK-4-11               4   100.000
 MK-4-12               4   110.000
 MK-4-13               4   120.000
 MK-4-14               4   130.000
 MK-4-15               4   140.000
 MK-4-16               4   150.000
 MK-5-1                5     0.000
 MK-5-2                5    10.000
 MK-5-3                5    20.000
 MK-5-4                5    30.000
 MK-5-5                5    40.000
 MK-5-6                5    50.000
 MK-5-7                5    60.000
 MK-5-8                5    70.000
 MK-5-9                5    80.000
 MK-5-10               5    90.000
 MK-5-11               5   100.000
 MK-5-12               5   110.000
 MK-5-13               5   120.000
 MK-5-14               5   130.000
 MK-5-15               5   140.000
 MK-5-16               5   150.000
 MK-6-1                6     0.000
 MK-6-2                6    10.000
 MK-6-3                6    20.000
 MK-6-4                6    30.000
 MK-6-5                6    40.000
 MK-6-6                6    50.000
 MK-6-7                6    60.000
 MK-6-8                6    70.000
 MK-6-9                6    80.000
 MK-6-10               6    90.000
 MK-6-11               6   100.000
 MK-6-12               6   110.000
 MK-6-13               6   120.000
 MK-6-14               6   130.000
 MK-6-15               6   140.000
 MK-6-16               6   150.000
!*********************************** Marker Types ********************************************************************
!Co-dominant marker: When heterozygote F1 is present, P1 is coded as 2, F1 is coded as 1, and P2 is coded as 0; Otherwise, P1 is coded as 2, and P2 is coded as 0. 
!Dominant marker: When heterozygote F1 is present, P1 and F1 are coded as 12, and P2 is coded as 0; Otherwise, P1 is coded as 2, and P2 is coded as 0.  
!Recessive markers: When heterozygote F1 is present, P1 is coded as 2, and F1 and P2 are coded as 10; Otherwise, P1 is coded as 2, and P2 is coded as 0. 
!Missing marker is coded as -1. 
 MK-1-1                 2   2   0   0   2   2   2   0   0   2   2   0   2   2   2   2   0   2   2   2   2   2   2   2   2   0   2   0   0   2   0   0   0   2   0   2   0   0   0   0   0   0   2   2   2   2   2   0   0   0   2   2   0   2   0   2   2   0   0   0   2   2   2   2   2   2   2   2   0   0   0   2   0   0   0   2   0   0   0   0   0   0   2   0   2   2   2   0   2   2   2   0   2   2   2   2   0   2   0   0   2   0   2   0   0   0   2   0   0   0   0   0   0   0   0   0   2   0   0   2   0   2   2   0   2   2   0   0   2   2   2   0   0   0   0   2   0   0   2   0   0   2   0   2   2   0   0   0   0   2   2   0   2   2   0   0   0   2   0   2   2   2   2   2   0   2   2   0   0   0   2   2   2   0   2   0   0   0   2   0   0   0   0   0   0   2   2   0   2   2   2   0   2   0   2   0   0   2   2   2
 MK-1-2                 2   0   0   0   2   2   2   2   0   2   2   0   2   2   2   2   0   2   2   2   2   2   2   2   2   2   2   0   0   2   0   0   0   2   0   2   0   0   0   0   0   0   2   2   2   2   2   0   0   0   2   2   0   2   0   2   2   0   0   0   2   2   2   2   2   0   2   2   0   0   2   2   0   0   0   2   0   2   0   2   0   0   2   0   2   2   2   0   2   2   2   0   2   2   2   2   0   2   0   0   0   0   2   0   0   2   2   0   2   0   0   0   2   0   0   0   2   0   0   2   0   2   2   0   2   2   0   0   2   2   2   0   2   0   0   2   0   0   2   0   0   2   0   2   2   0   0   0   2   2   2   0   2   2   0   2   0   2   0   2   2   0   2   2   0   0   2   0   0   0   2   2   2   0   0   0   0   0   2   0   0   0   0   0   0   0   0   0   2   2   2   2   2   0   2   0   0   2   2   2
 MK-1-3                 2   0   0   0   2   2   2   2   0   2   2   0   2   2   2   0   0   2   2   2   2   2   0   2   2   2   2   0   0   2   0   0   2   2   0   2   0   0   0   2   2   0   2   2   2   2   2   0   0   0   2   2   0   2   0   2   2   2   0   0   2   2   2   2   2   0   2   0   0   0   2   2   0   0   0   2   0   2   0   2   2   0   2   0   2   2   2   0   2   2   2   0   2   2   2   2   0   2   0   0   0   0   2   0   0   2   2   0   2   2   0   0   0   0   0   0   2   2   0   2   0   2   2   0   2   2   0   0   2   2   2   0   0   0   0   2   0   0   2   0   0   2   0   2   2   0   2   0   2   2   2   0   2   2   0   0   0   2   0   2   2   0   2   0   0   0   2   0   0   0   2   2   2   0   0   0   0   0   2   0   2   0   0   0   0   0   0   0   2   2   2   2   2   0   2   0   0   0   2   0
 MK-1-4                 0   0   0   0   2   2   0   2   0   2   2   0   2   2   2   0   0   2   2   2   0   2   0   2   2   2   2   0   0   2   0   0   2   2   0   2   0   0   0   2   2   0   2   2   2   2   2   0   0   0   2   2   0   2   0   2   2   0   0   0   2   2   2   2   2   0   2   0   0   0   2   2   2   0   2   2   0   2   0   2   2   0   2   0   2   2   2   0   2   2   2   0   0   2   2   2   0   2   2   0   0   0   2   0   0   2   2   0   2   2   0   2   0   0   0   0   2   0   0   2   0   0   2   0   2   2   0   0   2   2   2   0   0   2   0   2   2   0   2   0   0   2   0   2   2   0   2   0   2   2   2   0   0   2   0   0   0   2   0   2   2   0   2   0   2   0   2   0   0   0   2   2   2   0   0   0   2   0   2   0   2   0   0   0   0   0   0   0   2   2   2   2   2   0   2   0   0   0   2   0
 MK-1-5                 0   0   0   0   2   2   2   2   0   0   2   0   2   2   2   0   0   2   2   2   0   2   0   2   2   2   2   0   0   2   0   2   2   2   0   2   0   0   0   2   0   2   2   2   2   2   2   0   0   0   2   0   0   2   0   0   2   0   0   0   2   2   2   2   2   0   2   2   0   2   2   2   2   0   2   2   0   2   0   0   0   0   2   0   0   2   2   0   2   2   2   0   2   2   0   2   0   0   2   0   0   0   2   0   0   2   2   0   2   2   0   2   0   0   0   0   2   0   0   0   0   2   2   0   0   2   0   0   2   2   2   0   0   2   0   2   2   0   2   0   0   2   0   2   2   0   2   0   2   2   2   2   0   2   0   0   0   2   0   2   2   0   2   2   2   0   2   0   0   0   2   2   2   2   0   0   2   0   2   0   2   0   0   0   0   0   2   0   2   2   2   0   0   0   2   0   0   0   2   0
 MK-1-6                 0   0   0   0   2   2   2   2   0   0   2   0   2   2   2   0   0   2   2   2   0   2   0   2   2   2   2   2   0   2   0   2   2   2   0   2   0   0   2   2   0   2   2   2   2   2   2   0   0   0   2   0   0   2   2   0   2   0   0   0   2   2   2   2   2   0   2   2   0   2   2   2   2   0   2   2   0   2   0   0   0   0   2   0   0   2   2   0   2   2   2   0   2   2   0   2   0   0   2   2   0   0   2   0   0   2   2   0   2   2   0   2   0   0   0   0   2   2   0   0   0   2   2   0   0   2   0   0   2   2   2   0   0   2   0   2   2   0   2   0   0   2   0   2   2   0   0   0   2   2   2   2   0   2   0   2   0   2   0   2   2   0   2   2   2   0   2   0   0   0   2   2   2   2   0   0   2   0   2   0   2   0   0   0   2   0   2   0   2   2   2   0   0   0   2   2   0   0   2   0
 MK-1-7                 0   2   0   0   2   2   2   2   0   2   2   2   2   2   2   0   2   2   2   2   0   2   2   2   2   2   2   2   0   2   0   2   2   2   0   2   0   0   2   2   0   2   2   2   2   2   2   0   0   0   2   0   0   2   2   0   2   0   0   0   2   2   2   2   2   0   2   2   2   2   2   2   2   0   2   2   0   2   2   0   0   0   2   0   0   0   2   0   0   2   2   0   0   2   0   2   0   0   2   2   0   0   2   0   0   2   2   0   0   2   0   2   0   0   2   0   2   2   0   0   0   2   2   0   0   2   0   0   0   2   2   0   2   0   0   2   2   0   2   0   2   2   0   2   2   0   0   0   2   2   0   2   0   2   0   2   2   2   0   2   2   0   2   2   2   0   2   0   2   0   0   2   0   2   0   0   2   0   2   0   0   0   0   0   2   0   2   0   2   2   2   0   0   2   2   2   0   0   2   0
 MK-1-8                 0   2   0   0   2   2   0   2   0   2   2   0   2   2   2   2   2   2   2   2   2   2   2   0   2   2   2   2   0   2   0   2   2   2   2   2   0   0   2   2   0   2   2   2   2   2   2   0   0   0   2   0   0   0   2   0   2   0   0   0   0   2   2   2   2   0   2   2   2   2   2   0   2   0   2   2   0   2   2   0   0   0   2   0   0   0   2   0   0   2   2   2   0   0   0   2   0   0   2   0   0   0   2   2   0   2   2   0   0   2   0   0   0   0   2   0   2   2   0   0   0   2   2   0   0   2   0   0   0   2   2   2   2   0   0   2   2   0   2   0   2   2   0   2   2   0   0   2   2   2   0   0   0   2   0   2   2   2   0   2   2   0   2   2   2   0   2   0   2   0   0   2   0   2   0   0   2   0   2   0   0   0   0   0   2   0   2   0   2   2   0   0   0   0   0   0   2   0   2   0
 MK-1-9                 0   0   0   2   2   0   0   2   0   2   2   0   0   2   0   2   2   2   2   2   2   2   2   0   2   2   2   2   2   2   0   2   2   2   2   2   0   0   2   2   0   2   2   2   2   2   2   0   0   0   2   0   0   0   2   0   2   0   0   0   0   2   2   0   0   0   2   2   0   0   2   2   2   0   2   2   0   2   2   0   0   0   2   0   0   0   2   0   2   0   2   2   0   2   0   2   0   0   2   0   2   0   2   2   0   2   2   0   0   2   0   0   0   0   0   0   2   2   0   0   0   2   2   0   0   2   0   0   0   2   2   0   2   0   2   2   2   0   2   0   2   0   0   2   2   2   0   2   2   2   0   2   0   2   0   2   2   2   2   2   2   0   2   2   2   0   0   0   2   0   0   2   0   2   0   0   2   0   2   0   0   0   0   0   2   0   2   0   2   2   0   0   0   2   0   0   2   0   2   0
 MK-1-10                0   0   0   2   2   2   0   0   0   2   2   0   0   2   0   2   2   0   2   2   2   2   2   0   0   2   0   2   2   0   0   2   2   2   2   2   0   0   2   2   0   2   2   2   2   2   2   0   0   2   2   0   0   0   2   0   2   0   0   0   0   2   2   0   0   0   2   2   0   0   2   2   2   2   2   2   0   2   2   0   0   0   2   0   0   0   2   0   0   0   2   2   0   2   0   2   0   2   2   0   2   0   2   2   0   2   2   0   0   2   0   0   0   0   0   0   2   2   0   0   0   2   0   0   0   2   0   0   0   0   2   0   2   0   0   2   2   0   0   0   2   0   0   2   2   2   0   2   2   2   0   2   0   2   0   0   2   0   2   2   2   0   2   2   2   0   2   0   2   0   0   2   0   2   0   0   2   0   2   0   0   2   0   0   2   0   2   0   2   2   0   0   0   2   0   0   2   0   2   0
 MK-1-11                0   0   0   2   2   2   0   2   0   2   2   0   0   2   0   2   2   0   2   2   2   2   2   0   0   2   0   2   2   0   0   2   2   2   2   0   0   0   2   2   0   2   2   2   2   2   2   0   0   2   2   2   0   0   2   0   2   0   0   0   0   2   0   2   0   0   2   2   2   0   2   2   2   2   2   2   0   2   2   0   2   0   2   0   0   0   2   0   0   0   2   2   0   2   0   2   0   2   2   2   2   0   0   2   0   2   2   0   0   2   0   0   0   0   0   0   2   2   0   0   0   2   0   0   0   2   0   0   2   0   2   0   2   0   0   2   2   0   0   0   2   0   0   0   2   2   0   2   2   2   0   2   0   2   0   0   2   0   2   2   2   0   2   2   2   0   2   0   2   0   0   0   2   2   0   2   2   0   2   0   0   2   0   0   2   0   0   0   2   2   2   0   2   2   0   2   2   0   2   0
 MK-1-12                2   0   0   2   2   2   0   2   0   2   2   0   0   2   0   2   2   0   2   2   2   0   2   0   0   2   0   2   2   2   2   2   0   2   2   0   0   2   2   2   0   2   2   2   2   2   2   0   0   2   2   2   0   0   2   0   2   0   0   0   0   2   0   2   0   0   2   2   2   0   0   2   2   2   2   2   0   2   2   0   2   0   2   0   0   0   2   0   0   0   2   2   0   2   0   2   0   0   2   2   2   0   0   2   0   2   2   0   0   2   0   0   0   0   2   0   2   2   0   0   0   2   0   0   0   2   0   2   2   0   2   0   2   0   0   2   2   0   2   0   0   0   2   0   2   2   0   0   2   2   0   2   0   2   0   0   2   0   2   2   2   0   2   2   2   0   2   0   0   0   0   0   0   2   0   2   2   0   2   0   0   2   2   0   2   0   0   0   2   2   2   0   2   2   0   2   0   0   2   0
 MK-1-13                2   0   0   2   2   2   0   2   0   2   2   0   0   2   2   2   2   0   2   2   2   0   2   0   0   2   0   2   2   2   2   2   0   2   2   0   0   2   2   2   0   2   2   2   2   2   2   0   0   2   0   2   0   2   2   0   2   0   0   0   0   2   0   2   0   0   2   2   2   0   0   2   0   2   2   2   0   2   2   0   2   0   2   0   0   0   2   0   0   0   2   2   0   2   0   0   0   0   2   2   2   0   0   2   0   2   2   0   0   2   0   0   0   0   2   0   2   2   0   0   0   2   0   0   0   2   2   2   2   0   0   0   2   0   0   2   2   0   2   0   0   2   2   0   2   2   0   0   2   2   0   2   0   2   0   0   2   0   2   2   0   0   2   2   2   0   2   0   0   0   0   2   0   0   0   2   2   0   2   0   0   2   2   0   2   2   0   0   2   2   2   0   2   2   0   2   0   0   0   2
 MK-1-14                2   0   0   2   2   2   0   2   0   2   2   0   0   2   2   2   2   0   2   2   2   0   2   0   0   2   0   2   2   2   2   2   0   2   2   0   0   2   2   2   0   2   2   2   2   2   2   0   2   2   0   2   0   2   2   2   2   0   0   0   0   2   0   2   0   0   2   0   2   2   0   2   0   2   2   0   0   2   2   0   2   0   2   0   0   0   2   0   0   2   2   2   0   2   0   0   0   2   2   2   2   0   2   2   0   0   2   0   0   2   0   0   0   0   2   0   2   2   0   0   0   2   0   0   0   2   2   2   2   0   0   0   2   0   2   2   2   2   2   0   0   2   2   0   2   2   0   2   2   2   2   2   0   2   0   0   2   0   2   2   0   0   2   2   2   0   2   0   2   0   0   2   0   0   0   2   2   2   2   0   0   2   2   0   2   2   0   2   2   2   2   0   2   2   0   2   0   0   0   2
 MK-1-15                2   0   0   2   2   2   2   2   2   2   2   0   0   2   2   2   2   0   2   2   0   0   2   2   2   2   2   0   2   2   2   0   2   2   2   0   0   0   2   2   0   2   2   2   2   2   2   0   2   0   0   2   0   2   2   2   2   0   2   0   0   2   2   2   0   0   2   2   2   2   0   2   0   2   2   0   0   0   2   0   2   0   0   0   0   0   2   0   0   2   2   2   0   2   0   0   2   2   2   2   2   0   2   2   0   0   2   0   0   2   0   0   0   2   2   0   2   2   0   0   2   2   0   0   0   2   2   2   2   0   0   0   2   0   2   0   2   2   0   0   0   2   2   0   2   0   0   2   2   2   2   2   0   2   0   0   2   0   2   2   0   2   2   2   2   0   2   0   0   0   0   2   0   0   2   2   2   2   0   0   0   2   2   0   2   2   0   2   2   2   2   0   0   2   0   2   0   0   0   2
 MK-1-16                2   0   0   2   2   2   2   2   2   2   2   0   0   2   2   0   2   0   2   2   2   0   2   2   2   2   2   0   2   2   2   0   2   2   2   0   0   0   0   2   0   2   2   2   2   2   2   0   0   0   0   2   0   2   2   2   2   0   0   0   0   2   2   2   0   0   2   2   2   2   0   2   0   2   0   0   0   0   2   0   2   0   0   0   0   0   2   0   0   2   2   2   0   2   0   0   2   2   2   2   2   0   2   2   2   0   2   0   0   2   0   0   0   2   2   0   2   2   0   0   2   2   0   0   0   2   2   2   2   0   0   0   2   2   2   0   2   2   0   0   0   2   0   0   2   0   0   2   2   2   2   2   0   0   2   0   0   0   2   2   0   2   0   2   2   0   2   0   0   0   0   2   0   0   2   2   2   2   0   0   0   2   2   0   0   2   0   2   2   2   2   0   0   2   0   2   2   0   0   2
 MK-2-1                 2   0   2   0   2   2   0   2   2   0   2   2   2   0   0   0   2   2   0   0   0   0   2   2   0   2   2   0   0   2   0   0   0   2   2   0   0   0   2   0   0   0   0   2   0   0   0   2   2   2   0   2   0   2   2   2   2   0   2   2   0   2   2   2   2   2   2   0   0   0   2   0   0   2   2   2   2   2   2   0   2   2   0   0   0   0   0   2   2   0   2   2   2   2   2   0   2   0   2   0   0   0   0   2   0   0   0   0   0   2   0   2   0   2   2   2   0   0   2   2   2   2   0   0   2   0   0   0   2   0   0   2   0   2   2   0   0   2   0   2   0   2   0   2   2   2   0   2   2   2   2   0   0   0   0   0   2   0   0   2   0   2   0   0   0   0   0   0   2   0   2   2   2   2   2   2   0   2   2   2   0   0   2   0   0   2   0   2   2   2   2   2   2   0   0   0   0   0   2   2
 MK-2-2                 2   0   2   0   2   2   0   2   2   0   2   2   2   0   0   0   2   2   0   0   0   0   2   0   0   2   2   0   2   2   0   2   0   2   2   0   0   0   2   0   0   0   0   2   0   0   0   2   2   2   0   2   0   2   2   0   2   0   2   2   0   2   2   2   2   2   2   0   0   0   2   0   0   2   2   2   2   2   2   0   2   2   0   0   0   2   0   2   0   2   2   2   2   2   2   0   2   2   2   0   0   0   0   2   0   0   0   0   0   2   0   2   0   2   2   2   0   0   2   2   2   2   0   0   2   0   0   0   2   2   0   2   0   2   2   0   0   2   0   2   2   0   0   2   0   2   0   2   2   2   2   0   2   0   0   0   2   0   0   2   0   2   0   0   0   0   0   0   2   2   2   2   2   2   2   0   0   2   0   2   0   0   2   0   0   2   2   2   2   2   2   2   2   0   0   0   0   0   2   2
 MK-2-3                 2   0   2   0   2   2   0   2   2   0   2   2   2   0   0   2   2   2   0   0   0   0   2   0   0   2   2   2   2   2   2   2   0   2   2   0   0   0   2   0   2   2   0   0   0   0   0   2   2   2   0   2   0   2   2   0   0   0   2   2   0   2   2   2   2   2   2   0   0   0   2   0   0   2   2   2   2   2   2   0   2   2   0   0   0   2   0   2   0   2   0   2   2   2   2   0   2   2   2   0   0   0   0   2   2   0   0   0   0   2   0   0   0   0   2   2   0   0   2   2   2   2   0   0   2   0   0   2   2   2   0   2   0   2   2   0   2   0   0   2   2   0   0   2   0   2   0   2   2   2   2   0   2   0   0   0   2   0   0   2   0   2   0   0   2   0   0   0   0   2   2   2   2   0   2   0   0   2   0   2   0   0   2   0   0   2   2   2   2   2   2   2   2   0   0   0   0   0   2   2
 MK-2-4                 0   0   0   0   2   2   0   2   2   0   0   2   2   0   0   2   2   2   0   0   0   0   2   0   0   2   2   2   2   2   2   2   2   0   2   2   0   0   2   0   2   2   0   0   2   0   0   2   2   2   0   2   0   0   2   0   0   0   2   2   0   2   2   0   2   2   2   0   0   0   2   0   0   2   0   2   2   2   2   0   2   0   0   0   0   2   0   2   0   2   0   2   2   2   2   0   2   2   2   0   0   0   2   2   2   0   0   0   0   2   0   2   0   0   2   2   0   0   2   2   2   2   0   0   2   0   2   2   2   2   0   2   0   2   2   0   2   0   0   0   2   0   0   2   0   2   0   2   2   2   2   0   0   0   0   0   0   0   0   2   0   2   0   0   2   2   0   0   0   2   2   2   2   0   2   0   0   2   0   2   0   2   2   0   0   2   0   2   2   2   2   2   2   0   0   0   0   0   2   2
 MK-2-5                 0   0   0   0   2   2   0   2   2   0   0   2   2   0   0   2   2   2   0   0   2   0   2   0   0   2   2   2   2   2   2   2   2   0   2   2   0   0   2   2   2   2   0   0   0   2   2   2   2   2   0   2   0   0   2   0   0   0   2   2   0   2   2   0   2   2   2   2   0   0   2   0   0   0   0   2   2   2   2   0   2   0   0   0   0   2   0   2   0   2   0   2   0   2   2   0   2   2   2   0   0   0   2   2   2   0   0   2   0   2   0   2   0   0   2   2   0   0   2   2   2   2   0   0   2   0   2   0   2   2   0   2   0   2   0   0   2   0   0   0   2   0   0   2   0   2   0   2   2   2   2   2   0   0   0   0   0   0   0   2   0   2   0   0   2   2   0   0   0   2   2   2   2   0   2   0   2   2   0   2   0   2   2   0   0   2   0   2   2   2   0   2   2   0   0   2   0   0   2   2
 MK-2-6                 2   0   2   2   2   2   0   2   2   0   0   2   2   0   0   2   2   2   0   0   2   0   0   0   0   2   2   2   2   2   0   2   2   0   2   2   0   2   2   2   2   2   0   0   0   2   2   2   2   2   0   2   0   0   2   0   0   0   0   2   2   2   2   0   2   2   2   2   0   0   2   0   0   0   0   2   2   2   2   0   2   0   0   0   2   2   0   2   0   2   0   2   0   2   2   0   2   0   2   0   0   0   2   2   2   0   0   2   0   2   0   2   0   0   2   2   0   0   2   2   2   2   0   2   2   0   2   0   2   2   0   0   0   2   2   0   2   0   0   0   2   0   0   2   0   2   0   2   2   0   2   2   0   2   0   0   0   0   0   2   0   2   0   0   2   2   0   0   2   2   2   2   2   0   2   0   2   2   0   2   0   2   2   0   0   2   0   2   2   2   2   2   2   0   0   2   0   0   0   2
 MK-2-7                 2   0   0   2   2   2   2   2   2   0   0   0   2   0   0   2   2   0   2   0   2   0   0   0   0   2   2   0   2   2   0   2   2   0   2   2   0   0   2   2   2   2   0   0   0   2   2   2   2   2   0   0   2   0   2   0   0   0   0   2   2   2   2   2   2   0   2   2   0   0   2   0   0   2   0   2   2   2   2   0   2   0   0   2   2   2   0   2   0   2   0   2   0   2   2   2   2   0   2   0   0   0   0   2   2   0   2   2   0   2   0   0   0   2   2   2   0   0   2   2   2   2   0   0   2   0   2   0   2   2   0   2   2   2   2   0   0   0   0   0   2   2   0   2   0   2   0   2   0   0   2   2   0   2   0   0   2   0   0   2   0   2   0   0   2   2   0   0   2   0   0   2   2   0   2   0   0   2   0   2   0   2   2   0   0   2   0   2   2   2   2   2   2   0   0   2   0   0   0   2
 MK-2-8                 0   0   2   2   0   2   2   2   0   0   0   0   2   0   0   0   2   0   2   0   2   0   0   0   0   2   2   0   2   2   0   2   2   0   2   2   0   0   2   2   2   2   2   2   0   2   2   2   2   2   0   0   2   0   2   0   0   0   0   0   2   0   2   2   2   0   2   2   0   0   2   0   0   2   0   2   2   2   2   0   0   0   0   2   2   2   0   2   0   2   0   2   2   2   2   2   2   0   2   0   2   0   0   2   2   0   2   2   0   2   0   0   2   2   2   2   0   0   2   2   2   2   2   0   2   2   0   2   2   2   2   2   2   2   2   0   0   2   0   0   0   2   2   0   0   0   0   2   0   0   0   2   0   2   0   0   2   0   0   2   0   2   2   0   2   2   2   0   2   0   2   2   2   0   2   2   0   2   0   2   2   0   0   2   0   2   0   2   2   2   2   2   2   0   0   2   0   2   0   2
 MK-2-9                 0   0   2   2   0   2   2   2   0   0   0   0   2   0   2   2   2   2   2   0   2   0   0   0   0   2   2   0   2   2   0   2   2   0   2   2   0   0   2   2   2   2   2   2   0   2   2   2   2   2   0   0   2   0   2   0   0   0   0   0   2   0   2   2   2   0   2   2   0   0   2   2   0   2   0   2   2   2   2   0   2   0   0   0   2   2   0   2   0   2   0   2   2   2   2   2   2   0   2   0   2   0   0   2   2   0   2   2   0   0   0   2   2   2   2   2   0   0   2   2   0   2   2   0   2   2   0   2   2   2   2   2   2   2   2   2   0   2   2   0   0   2   2   0   0   0   0   2   0   0   0   2   0   2   0   0   2   0   0   2   0   2   2   0   2   2   2   0   2   0   2   2   0   0   2   2   0   2   0   2   2   0   0   2   0   2   0   2   2   2   2   2   2   0   0   2   0   2   0   2
 MK-2-10                0   0   2   0   0   2   2   2   2   0   0   0   2   0   2   2   2   2   2   0   2   0   0   0   0   0   2   2   2   2   0   0   2   0   2   2   0   0   2   2   2   2   2   2   0   2   2   2   0   0   2   0   2   0   2   0   0   0   0   0   2   0   2   2   2   0   2   2   0   0   2   2   0   2   0   2   2   2   2   0   0   0   0   0   2   0   0   2   0   2   0   2   2   2   2   2   2   0   2   2   0   0   0   2   2   0   2   2   0   0   0   2   2   2   2   2   0   0   2   2   0   2   2   0   2   2   0   2   2   2   2   2   2   2   2   2   0   2   2   0   0   2   2   0   2   0   0   2   0   0   0   2   0   0   0   0   2   0   0   2   0   2   2   0   2   0   2   0   0   0   2   2   0   0   2   2   0   2   0   2   2   0   0   2   0   2   0   2   2   2   2   0   0   0   0   2   0   2   0   2
 MK-2-11                0   0   2   0   0   2   2   2   2   2   0   0   2   0   2   0   2   2   2   0   2   0   0   0   0   0   2   2   2   2   0   0   2   0   2   0   2   0   0   2   2   2   2   2   0   0   2   2   0   0   2   0   0   0   2   0   0   0   0   0   2   0   2   2   2   2   2   2   2   0   2   2   0   0   0   2   2   2   2   0   0   0   0   0   2   2   0   2   0   2   0   2   2   2   2   0   2   0   2   2   0   0   0   2   2   0   2   2   0   0   0   2   2   2   2   2   0   0   2   2   0   2   2   0   2   2   0   2   2   2   2   2   2   2   0   2   0   2   2   0   0   2   2   0   2   0   0   2   0   0   0   2   0   0   0   0   2   0   0   2   0   2   2   0   2   2   0   2   0   0   2   2   0   0   2   2   0   2   0   2   2   0   0   2   0   2   0   2   2   2   2   0   0   0   0   2   0   2   0   0
 MK-2-12                0   0   2   0   0   2   2   2   2   2   0   0   2   0   0   0   2   2   0   0   2   2   0   0   0   0   2   2   2   2   0   0   2   0   2   0   2   0   0   2   2   2   2   2   2   0   0   2   0   0   2   0   0   0   2   0   0   0   0   0   2   0   2   2   2   2   2   2   2   0   2   0   0   0   0   2   0   2   2   0   0   0   0   0   2   2   0   2   0   2   0   2   0   2   2   0   2   0   2   2   0   0   0   0   0   0   2   2   0   0   0   2   2   0   2   2   0   2   2   2   2   2   2   0   2   2   0   2   2   2   2   2   2   2   0   2   0   2   2   0   0   2   2   0   2   0   0   2   0   0   0   2   2   2   0   0   2   2   0   2   0   2   2   0   2   2   0   2   2   0   2   2   0   0   2   2   0   2   0   2   2   0   0   2   0   2   2   2   2   0   2   0   0   0   0   2   0   2   0   0
 MK-2-13                0   0   2   0   0   2   2   2   2   2   0   0   2   0   0   0   2   2   0   0   2   2   0   2   0   0   2   2   2   2   0   0   2   0   2   0   2   0   0   2   2   2   2   2   2   2   0   2   0   0   2   0   0   0   2   0   0   0   0   0   2   2   2   0   2   2   2   2   2   0   0   2   0   0   0   2   2   2   2   0   0   0   0   0   2   2   0   2   0   2   2   2   2   2   2   0   2   0   2   2   0   0   0   0   0   0   2   2   0   0   0   2   2   0   2   2   0   2   2   2   2   2   2   0   2   2   0   2   2   2   2   2   2   2   0   2   0   2   2   0   0   2   2   0   2   0   0   2   0   0   0   2   2   2   0   0   2   2   0   2   0   0   2   2   0   2   0   2   2   0   2   2   2   0   2   0   2   2   0   2   2   0   0   2   0   2   2   2   2   0   2   0   0   0   0   2   0   2   0   2
 MK-2-14                0   0   2   0   0   2   2   2   2   2   2   2   2   0   0   0   2   2   0   2   2   2   0   2   0   0   2   2   2   2   0   0   2   0   2   0   2   0   2   0   2   2   2   2   2   2   0   2   0   0   0   0   0   0   2   0   0   0   0   0   2   0   2   0   2   2   0   2   2   0   0   2   0   0   2   2   2   2   2   0   0   0   0   0   2   2   0   2   0   2   2   2   2   2   2   0   2   0   2   0   0   0   0   0   0   0   2   0   0   0   2   2   2   0   2   2   0   2   2   2   2   2   2   0   2   2   0   2   2   2   2   2   2   2   0   0   0   2   2   0   0   2   2   0   0   0   0   2   2   2   0   2   2   2   0   0   2   2   0   2   0   0   2   2   0   2   0   2   2   0   0   2   2   0   2   0   2   2   0   2   2   0   0   2   0   2   2   2   2   0   2   0   0   2   2   2   0   0   0   2
 MK-2-15                0   0   2   0   0   0   2   0   2   2   2   2   2   0   0   0   2   2   0   2   2   0   0   2   0   0   2   2   2   2   0   0   2   0   2   0   2   0   2   0   2   2   2   0   2   2   0   2   0   0   0   0   0   0   0   0   0   0   0   0   0   0   2   0   2   2   0   2   2   0   0   2   0   0   2   2   2   2   2   0   0   0   0   0   2   2   0   2   0   0   2   2   0   2   2   0   2   0   2   0   0   0   0   0   0   0   2   0   0   2   2   2   2   0   2   2   0   2   2   2   2   2   2   2   2   2   0   2   2   2   2   2   2   2   0   0   0   2   2   0   0   2   2   0   2   0   0   2   2   2   0   2   2   2   0   0   0   2   0   2   2   0   2   2   0   2   0   2   2   0   0   2   2   0   2   0   2   0   0   2   2   0   2   0   0   2   2   2   2   0   2   0   0   2   2   2   0   0   0   2
 MK-2-16                0   0   2   0   0   0   2   0   0   2   2   2   2   0   0   0   2   2   0   2   2   2   0   2   0   0   2   2   2   2   0   0   2   0   2   0   2   0   2   0   2   2   2   0   2   2   0   2   0   0   0   0   0   0   0   0   2   0   0   0   0   0   2   0   0   2   0   2   0   0   0   2   2   0   2   2   2   2   2   0   0   0   0   2   2   2   0   2   0   0   2   2   0   2   2   0   2   0   0   0   0   0   0   0   0   0   2   0   0   2   2   2   2   0   2   2   0   2   2   2   2   2   2   0   2   2   0   2   2   2   2   2   0   2   0   0   0   2   0   0   0   2   2   0   2   0   0   2   2   2   0   2   2   2   0   0   0   2   0   2   2   0   2   2   0   2   0   2   2   0   2   0   2   0   2   0   2   2   0   0   2   0   2   0   0   2   2   2   2   0   2   0   0   2   2   2   0   0   0   2
 MK-3-1                 2   2   0   0   0   2   0   0   2   0   2   0   0   2   2   2   0   2   0   2   2   2   2   2   2   2   2   2   2   2   2   0   0   2   2   2   0   2   0   2   2   0   2   0   0   2   2   2   0   0   2   0   0   0   0   0   2   2   2   0   2   2   2   0   2   0   2   2   0   2   0   0   2   0   0   2   2   2   0   0   0   2   0   2   2   0   0   2   0   0   2   0   2   2   2   2   2   0   2   2   0   0   0   2   2   0   0   0   0   2   0   0   2   0   2   0   2   0   2   0   0   0   2   2   2   0   0   2   2   2   0   2   2   2   0   2   0   0   0   2   0   2   2   2   2   0   2   2   0   0   0   0   2   2   2   2   0   2   0   2   0   2   0   0   0   2   2   0   0   2   0   0   2   0   0   2   0   0   2   0   0   0   0   0   0   2   0   0   0   2   0   2   0   2   0   2   0   0   0   2
 MK-3-2                 2   2   0   0   0   2   0   0   2   0   2   0   0   2   2   2   0   2   0   2   2   2   2   0   2   2   2   2   2   2   2   0   0   2   2   2   0   2   0   2   2   0   2   0   0   2   0   0   0   0   2   0   0   0   2   2   2   2   0   0   2   2   2   0   2   0   2   2   0   2   0   0   2   0   0   2   2   2   0   0   0   2   0   2   0   0   2   2   2   0   2   0   2   2   0   2   2   0   2   2   0   0   2   2   2   0   2   0   0   2   0   0   2   0   2   0   2   0   2   0   0   0   2   2   2   0   0   2   2   2   0   2   2   2   2   2   0   0   0   2   0   2   2   2   2   0   2   0   0   0   0   0   2   2   2   2   0   2   0   2   0   2   0   0   2   2   2   0   0   2   0   0   2   0   0   2   0   0   2   0   2   0   0   0   0   2   0   0   0   2   0   2   0   2   0   2   0   0   0   2
 MK-3-3                 0   2   0   0   0   2   0   0   0   0   0   0   0   2   2   2   2   0   0   0   2   2   2   0   2   2   2   2   2   2   2   0   0   2   0   2   0   0   0   2   2   0   2   0   0   2   0   0   0   0   2   2   0   0   2   0   2   2   0   2   2   2   2   0   2   0   2   2   2   2   0   0   2   0   0   2   2   2   0   0   2   2   0   2   2   0   2   0   2   2   2   0   2   2   0   2   2   0   2   2   0   0   2   2   2   0   2   2   0   2   0   2   2   0   0   0   2   0   2   2   0   0   2   2   2   0   0   2   2   2   0   2   2   2   2   2   0   0   0   2   0   2   2   2   2   0   2   2   0   0   0   0   2   2   2   2   0   2   0   2   0   2   2   0   2   2   2   0   0   2   0   0   2   0   0   2   0   0   2   0   2   0   0   0   0   2   0   2   0   2   0   2   0   2   0   2   2   0   0   2
 MK-3-4                 0   2   0   0   0   2   0   0   0   0   0   0   0   2   2   2   2   2   0   0   2   2   2   0   2   2   2   2   2   2   2   0   2   2   0   2   0   0   0   2   2   0   0   0   0   2   0   0   0   0   2   2   0   0   2   0   2   2   0   2   2   2   2   0   2   0   2   2   2   2   0   0   2   0   0   2   2   2   0   0   2   2   0   2   2   0   2   0   2   2   2   0   2   2   0   2   2   0   2   2   0   0   2   2   2   0   2   2   0   2   0   2   0   0   0   0   2   0   2   2   0   0   2   2   2   0   0   2   2   2   0   2   2   2   2   2   0   0   0   2   0   2   2   2   2   0   2   2   0   0   0   0   2   2   2   2   0   2   0   2   0   2   2   0   2   2   2   0   0   2   0   0   0   0   0   2   0   0   2   2   2   0   0   0   0   2   2   2   0   2   0   2   0   2   0   2   2   0   0   2
 MK-3-5                 0   2   0   0   0   2   0   0   0   0   0   2   0   2   2   0   2   2   0   0   2   2   2   0   2   2   2   2   2   2   2   0   2   2   2   2   0   0   0   2   2   0   0   0   0   2   0   0   0   0   2   2   0   0   2   0   2   2   0   2   2   2   0   0   0   0   2   2   2   2   0   0   0   0   0   2   2   2   2   0   2   0   2   2   2   0   2   0   2   2   2   0   2   2   0   2   2   2   0   2   0   0   2   2   2   0   2   2   0   2   0   2   2   0   0   2   2   0   2   2   0   0   2   2   2   0   0   2   2   2   0   2   2   2   2   2   0   0   0   0   0   0   2   2   0   0   2   2   0   0   0   0   2   2   2   2   2   2   0   2   0   2   2   0   2   2   2   0   0   2   0   0   0   0   0   2   0   0   2   2   2   0   0   0   0   2   2   2   0   2   2   2   0   0   0   0   0   0   0   2
 MK-3-6                 0   2   0   2   0   0   2   0   0   0   0   2   0   2   2   0   2   2   0   0   2   2   2   2   0   2   2   2   2   2   2   2   2   2   2   2   0   0   0   2   2   0   0   0   0   2   0   0   0   0   2   2   0   0   2   0   0   2   0   0   2   2   0   0   0   0   2   2   2   2   0   0   0   2   0   2   2   2   0   0   2   0   2   2   2   0   2   0   2   2   2   0   2   0   0   2   2   2   0   2   0   0   2   2   2   0   2   2   0   2   0   2   2   0   0   2   2   0   2   0   0   0   2   2   2   2   0   2   2   2   0   2   2   2   2   2   2   0   0   0   0   0   2   2   0   0   0   2   0   0   0   0   2   2   2   0   2   2   0   2   0   2   2   0   2   2   2   0   0   2   0   2   0   0   0   2   0   2   2   2   2   0   0   0   0   2   2   2   2   2   2   2   0   0   0   0   0   2   0   2
 MK-3-7                 0   2   0   2   0   0   2   0   0   0   0   2   0   2   2   0   2   2   0   0   2   2   2   2   0   2   2   2   2   2   2   2   2   0   2   2   0   0   0   2   2   0   0   0   0   2   0   0   0   0   2   2   0   2   2   0   0   2   0   0   2   2   0   0   0   2   2   2   2   0   0   2   0   2   0   2   2   2   0   0   2   0   2   2   2   0   2   0   2   2   2   0   0   0   0   2   2   2   0   2   0   0   2   2   2   0   2   2   0   2   0   2   2   0   0   0   2   0   2   0   0   0   2   2   2   2   2   2   2   2   0   2   2   2   2   2   2   0   0   0   0   0   2   2   0   0   0   2   0   2   0   0   2   2   2   0   2   2   0   2   2   2   2   0   2   2   0   0   0   2   0   2   0   0   0   2   0   2   2   2   2   0   0   0   0   2   2   2   2   2   2   2   0   0   2   0   0   2   0   2
 MK-3-8                 0   2   0   2   0   0   2   0   0   0   0   2   0   2   2   2   2   0   0   0   2   2   2   2   0   2   2   2   0   2   2   0   2   0   2   2   0   0   0   2   0   0   0   0   0   2   0   0   2   0   2   2   0   2   2   0   0   2   0   0   2   2   0   0   0   2   2   2   0   0   0   0   2   2   0   2   2   2   2   0   2   0   2   2   2   0   2   0   2   2   2   0   0   0   0   2   0   2   2   2   0   2   2   2   0   0   2   2   0   2   0   2   2   0   0   2   2   0   2   0   0   0   2   0   2   0   2   0   2   2   0   2   2   2   2   0   0   0   0   0   0   0   2   2   0   0   0   2   0   2   0   0   2   2   2   2   2   2   0   2   2   2   2   2   2   2   0   0   0   2   0   2   0   0   0   2   0   2   2   2   0   0   0   2   0   2   2   2   2   2   2   2   0   0   2   0   0   2   0   2
 MK-3-9                 0   2   0   2   0   0   0   0   0   0   0   2   0   2   2   2   2   0   0   0   2   0   0   2   0   2   2   2   0   2   0   0   2   0   2   2   2   0   0   2   0   0   0   0   0   2   0   0   2   0   2   2   0   2   2   2   0   2   0   0   2   2   0   0   0   2   2   2   0   2   0   0   2   2   2   2   2   2   2   0   2   0   2   2   2   0   2   0   2   2   2   0   0   0   0   2   0   0   2   2   0   2   2   2   2   0   2   2   2   2   0   2   2   0   0   2   2   0   2   0   0   0   2   0   2   0   2   0   2   2   0   2   0   2   2   0   0   0   0   0   0   0   2   2   0   0   0   2   0   0   0   0   2   2   2   2   2   0   0   2   2   2   2   2   2   2   0   2   2   2   0   0   0   0   0   2   0   2   2   2   0   0   2   0   0   2   2   0   2   2   2   0   0   0   2   2   0   2   0   2
 MK-3-10                0   2   0   2   0   0   0   0   2   0   0   2   0   2   2   2   2   0   0   0   2   0   0   2   0   2   2   2   2   0   0   0   2   0   2   0   0   0   0   2   0   0   0   0   0   2   0   0   2   2   2   2   2   2   2   2   0   2   0   0   2   2   0   2   0   2   2   2   2   2   0   0   2   2   2   2   2   2   2   0   2   0   2   2   2   0   2   0   2   2   2   0   0   0   0   0   0   0   2   2   0   2   2   2   2   0   2   2   2   2   2   2   2   0   0   2   2   0   2   0   0   0   2   0   2   0   2   0   2   2   0   2   0   0   2   0   2   0   0   0   0   0   0   2   0   2   0   2   0   0   0   0   2   2   2   0   2   2   0   2   2   2   2   2   2   2   0   2   2   2   0   0   0   0   0   2   0   2   2   2   0   0   2   0   0   0   2   0   2   2   2   0   0   0   2   2   0   2   0   2
 MK-3-11                0   2   0   2   0   0   0   0   2   0   0   2   0   2   2   2   2   0   2   0   2   0   0   2   0   0   2   2   2   0   0   0   2   2   2   0   0   0   0   2   0   0   2   0   0   0   0   2   2   2   2   2   0   2   2   2   2   2   0   0   2   2   0   2   0   2   2   2   2   2   0   0   2   2   2   2   2   2   2   0   2   0   0   2   2   0   2   0   2   2   0   0   0   0   0   0   0   0   2   2   0   2   2   2   2   0   2   2   2   2   2   2   2   0   0   2   2   0   0   0   0   0   2   0   2   0   2   0   0   2   0   2   2   0   2   0   2   0   0   0   2   0   0   2   0   2   0   0   0   0   2   0   2   2   2   0   2   2   2   2   2   2   0   2   2   2   0   2   2   2   0   0   2   0   2   2   0   2   2   2   0   0   2   0   0   0   0   0   2   2   2   2   0   0   2   2   0   2   0   2
 MK-3-12                0   0   0   2   0   0   0   0   2   0   2   0   0   2   0   2   2   0   2   0   2   0   0   2   0   0   2   2   2   0   0   0   2   2   2   0   0   0   0   2   0   0   0   0   0   0   0   2   2   2   2   2   0   2   2   2   2   2   0   0   2   2   0   0   0   2   2   2   2   2   0   0   2   2   0   2   2   2   2   0   0   0   0   2   2   0   2   0   2   2   0   0   0   0   0   0   0   0   2   2   0   0   2   2   2   0   2   2   2   2   2   2   0   0   0   2   0   0   0   2   0   2   2   0   2   0   2   0   0   2   0   2   2   0   2   0   2   0   2   0   2   0   0   2   0   2   0   0   2   0   2   0   2   2   2   0   2   2   2   2   2   2   0   2   2   0   0   0   0   2   2   0   2   0   2   2   0   2   2   2   0   0   2   0   0   0   0   0   2   2   2   2   0   0   0   2   0   2   0   2
 MK-3-13                0   0   0   2   0   0   0   0   2   0   2   0   0   2   0   0   0   2   2   0   2   0   0   2   0   0   2   2   2   0   2   0   2   2   2   0   0   0   0   2   2   0   0   0   0   0   0   2   2   2   2   2   0   2   2   2   2   2   0   0   0   2   0   2   2   2   2   0   2   2   0   0   2   2   0   2   2   2   2   0   0   2   0   2   2   2   2   0   2   2   0   0   0   0   0   0   0   0   0   2   0   0   0   2   2   0   2   2   2   2   2   0   0   2   0   2   0   0   0   2   0   2   2   0   2   0   2   0   0   2   0   2   0   0   2   2   2   0   2   0   2   2   0   2   0   2   0   0   2   0   2   0   2   2   2   0   2   2   0   2   2   2   0   2   2   0   0   0   0   0   2   0   0   0   2   2   0   2   2   2   0   0   0   0   0   0   0   2   2   2   2   2   0   0   0   2   0   2   0   2
 MK-3-14                0   0   2   2   2   0   0   0   2   0   2   0   0   2   0   0   0   2   2   0   2   0   0   2   0   0   2   2   0   0   2   0   2   2   2   0   0   0   0   2   2   0   0   0   0   2   0   2   2   2   2   0   0   2   2   2   2   2   0   0   0   2   0   2   0   2   0   0   0   2   0   0   2   2   0   2   2   2   2   2   2   2   0   2   0   0   2   0   2   2   0   0   0   0   0   0   0   0   0   2   0   0   0   2   0   0   2   2   2   2   2   0   2   2   0   2   0   0   0   2   0   2   2   0   2   0   2   0   2   0   2   2   0   0   2   0   0   0   2   0   2   2   0   2   0   2   0   0   2   0   2   0   2   2   2   0   2   2   0   2   2   2   0   2   2   0   0   0   0   0   2   0   0   0   2   2   0   2   2   2   0   0   0   2   0   0   0   2   2   2   2   2   0   2   0   2   0   2   0   2
 MK-3-15                0   0   2   2   2   0   0   0   2   2   2   0   0   2   0   0   0   2   2   0   2   0   0   2   2   0   2   2   0   0   0   0   0   2   0   0   0   0   0   2   2   0   0   0   0   2   0   2   2   0   2   0   0   2   2   2   2   2   0   0   0   2   0   2   0   2   0   0   0   2   2   0   2   2   0   2   2   2   2   2   2   2   0   2   0   0   2   0   2   0   0   0   0   2   0   0   0   0   0   2   0   0   0   2   0   0   2   2   2   2   2   2   2   2   0   0   0   0   2   2   0   0   2   0   2   0   2   0   2   0   2   2   0   0   2   0   0   0   2   0   2   2   0   2   0   2   0   0   2   2   2   0   2   2   0   0   2   2   0   2   2   2   0   2   2   2   0   0   0   0   2   0   0   0   2   2   0   2   2   2   0   0   0   2   0   0   0   2   2   2   2   2   0   2   2   2   0   2   0   0
 MK-3-16                0   0   2   2   2   0   0   0   2   2   2   0   0   2   2   0   0   2   2   0   0   0   0   2   2   0   0   2   0   2   0   0   0   2   0   0   2   2   2   2   2   0   0   0   0   0   0   2   2   0   2   0   0   2   2   2   2   2   0   0   0   2   0   2   2   0   0   0   0   2   2   2   2   2   0   0   2   2   2   2   2   2   0   2   0   0   2   0   2   0   0   2   0   2   0   0   0   0   0   2   0   0   0   2   0   0   2   2   2   2   2   2   2   2   0   0   0   0   2   2   0   0   2   0   2   0   2   0   2   0   2   2   0   0   2   2   0   0   2   0   2   2   0   2   0   2   0   0   2   2   2   0   2   0   0   0   2   2   0   2   0   2   0   2   2   2   0   0   0   0   2   2   2   0   2   2   0   2   2   2   0   0   0   2   0   0   0   2   0   2   2   2   0   2   2   2   0   2   0   0
 MK-4-1                 2   2   2   2   0   0   0   2   0   0   0   2   0   0   0   0   2   2   2   2   2   2   2   0   0   0   2   2   0   2   2   0   2   0   0   0   2   0   0   2   0   2   2   2   2   2   0   2   2   0   0   0   2   0   0   0   2   0   2   0   2   0   2   2   0   0   0   0   2   2   2   0   0   0   0   0   0   0   2   2   0   2   2   0   0   2   2   2   2   0   2   2   0   0   2   2   2   2   2   2   2   0   0   0   0   2   0   0   2   2   2   2   0   0   0   2   0   0   2   2   2   2   0   2   2   2   2   2   2   0   0   0   0   0   0   2   0   2   2   0   0   2   2   0   0   2   2   2   0   2   0   0   0   2   2   0   2   0   0   2   0   2   2   0   0   2   2   0   2   0   2   2   0   0   2   0   0   2   2   0   2   0   0   0   0   0   0   2   2   2   0   0   2   2   2   0   2   0   2   0
 MK-4-2                 2   2   2   2   0   0   0   2   0   2   0   2   0   0   0   0   2   2   2   2   2   2   2   0   0   0   2   2   0   2   2   0   2   0   2   2   2   0   0   2   0   2   2   2   2   2   0   2   2   0   0   0   2   0   0   0   2   0   2   2   2   2   2   2   0   0   2   0   2   2   2   0   0   2   2   0   0   0   2   2   0   2   2   0   0   2   2   2   2   0   0   2   0   0   2   2   2   2   2   2   2   2   0   0   2   2   0   0   2   2   2   0   0   0   0   2   0   0   2   0   2   2   0   2   2   2   2   2   2   0   0   0   0   0   0   2   0   2   2   0   2   0   2   0   0   2   0   2   0   2   0   0   0   2   0   0   2   2   0   2   0   2   2   0   0   2   2   0   2   0   2   2   0   0   0   2   0   2   2   0   2   0   0   0   0   0   0   0   2   0   0   0   2   2   2   0   0   0   2   0
 MK-4-3                 2   2   2   0   0   0   0   2   2   2   0   2   0   0   0   2   2   2   2   2   2   2   2   0   0   0   2   2   0   0   2   2   0   0   2   2   2   0   0   2   0   0   2   2   2   2   0   2   2   0   0   0   2   0   0   2   2   2   2   2   2   2   2   2   0   0   2   0   2   2   2   0   0   2   2   0   0   0   2   2   0   2   2   0   0   2   2   2   2   0   0   2   0   0   2   2   2   2   2   2   2   2   0   0   2   2   0   0   2   2   2   0   0   0   0   2   0   0   2   0   2   2   0   2   2   2   2   2   2   0   0   0   0   0   0   2   0   2   2   2   2   2   2   0   0   0   0   2   0   2   0   0   0   2   0   2   2   2   0   2   0   2   2   0   0   0   0   0   0   0   2   2   0   0   0   2   0   2   0   0   2   0   2   0   0   2   0   2   2   0   0   0   2   2   2   0   0   0   2   0
 MK-4-4                 2   2   2   0   2   0   0   2   2   2   0   2   0   0   0   2   2   2   2   2   2   2   2   0   0   0   2   2   0   2   2   2   0   2   2   2   2   0   0   2   0   0   2   2   2   2   2   2   2   0   0   0   0   0   0   0   2   2   0   2   2   2   2   2   0   0   2   0   2   2   2   0   0   2   2   0   0   0   2   2   0   2   2   2   0   2   2   2   2   0   0   2   0   0   0   2   2   2   2   2   2   2   0   0   2   2   0   0   2   2   2   0   0   0   0   2   0   0   2   0   2   2   0   2   2   2   2   0   2   0   0   0   0   0   0   2   0   2   2   2   0   2   2   0   0   0   2   2   0   2   0   0   0   2   0   2   2   2   0   2   0   2   2   2   0   0   0   0   0   0   2   2   0   0   0   2   0   2   0   0   0   0   2   0   0   2   0   2   2   0   0   0   2   2   2   2   0   0   2   0
 MK-4-5                 2   0   2   0   2   0   0   2   2   2   0   2   0   0   0   2   2   2   2   2   2   2   2   0   0   0   2   2   2   2   2   2   0   2   2   2   2   0   0   2   0   0   2   2   2   2   0   2   2   0   0   0   0   0   0   0   2   2   0   2   2   0   2   2   0   0   2   0   2   2   2   2   0   2   2   0   0   2   2   0   0   2   2   2   0   2   2   2   2   0   0   2   0   0   0   2   2   2   2   2   2   2   0   0   2   2   0   0   2   2   2   0   0   2   0   2   2   0   2   0   2   2   0   2   2   2   2   0   2   0   2   0   2   0   0   2   0   2   2   2   0   2   2   2   0   0   2   2   0   2   0   0   0   2   0   2   2   2   0   2   0   2   2   2   0   0   2   0   0   2   2   2   0   0   0   2   0   2   0   0   0   0   2   0   0   2   0   2   2   0   0   2   2   2   2   2   0   0   2   0
 MK-4-6                 0   0   2   0   2   0   0   0   2   2   2   2   0   2   0   2   2   2   2   0   2   2   0   0   0   0   2   2   2   2   2   2   0   2   2   2   2   0   2   2   0   0   2   2   2   2   0   2   2   0   2   0   0   0   0   0   2   2   0   2   2   0   0   2   0   0   2   0   2   2   2   0   0   2   2   0   0   2   2   0   0   2   2   2   0   2   2   2   2   0   0   0   0   0   0   2   2   2   2   2   2   2   2   0   2   2   0   0   0   0   2   0   0   2   0   2   0   0   2   0   2   2   0   2   2   2   2   0   2   0   2   0   2   0   0   2   0   2   2   2   0   2   2   2   0   0   2   2   0   2   0   2   0   2   0   2   0   0   0   2   0   2   2   2   0   0   2   0   0   2   2   2   0   0   0   2   0   2   0   0   0   0   2   0   0   2   0   2   0   0   0   2   2   2   2   2   0   0   2   0
 MK-4-7                 0   0   2   0   2   0   2   0   0   2   0   2   0   2   0   2   2   2   2   0   2   2   2   0   0   0   2   2   2   2   2   0   0   2   2   0   2   0   2   2   0   0   0   2   0   0   0   2   2   0   0   0   0   0   0   2   2   2   0   2   2   0   0   2   0   0   2   0   2   2   2   0   0   2   2   0   0   2   2   0   0   2   2   2   2   2   2   2   0   0   0   0   0   0   0   2   2   2   2   2   0   2   2   0   2   2   0   0   0   0   2   0   2   2   0   2   0   0   2   0   0   0   0   2   0   2   0   0   2   0   2   0   2   0   0   0   0   2   2   2   0   2   0   2   0   0   2   2   0   2   0   2   0   2   0   2   2   0   0   2   0   2   2   2   0   0   2   0   0   2   2   2   0   0   0   0   0   2   0   0   0   0   2   0   0   2   0   2   0   0   0   2   2   2   2   2   0   0   2   0
 MK-4-8                 0   0   0   0   2   0   2   0   0   2   0   2   0   2   0   2   2   0   2   0   2   0   2   0   0   0   2   2   2   2   2   0   0   2   2   0   2   0   2   2   0   0   0   0   0   0   0   2   0   0   0   0   0   0   0   2   2   0   0   2   2   0   0   2   0   0   2   0   2   2   2   0   0   2   2   0   0   2   2   0   0   2   2   2   2   2   2   2   2   0   0   0   0   0   0   2   2   2   0   2   0   2   2   0   2   2   0   0   2   0   2   0   2   2   2   2   0   0   2   0   2   0   0   2   0   2   0   0   2   0   2   0   2   2   0   0   0   2   2   2   0   2   2   2   0   0   2   2   0   2   0   2   0   2   0   2   2   0   0   2   0   2   2   2   0   0   2   0   0   2   0   2   0   0   2   0   0   2   0   0   2   0   2   0   0   2   2   2   0   0   0   2   2   2   2   2   0   0   2   0
 MK-4-9                 2   2   0   0   2   0   2   0   0   2   0   2   2   2   0   0   2   0   2   0   2   0   2   0   0   0   2   2   0   2   2   2   0   2   2   0   0   0   2   2   0   0   0   0   0   0   2   2   0   0   0   0   0   0   0   2   2   0   0   2   2   0   0   2   0   0   0   0   2   2   2   0   0   2   2   2   0   2   2   0   0   2   2   2   2   2   2   2   2   2   0   0   0   0   0   2   2   2   2   2   0   2   2   2   2   2   0   0   2   0   2   0   2   2   2   2   0   0   2   0   2   0   2   2   0   2   0   0   2   0   2   0   2   2   0   0   2   2   2   2   0   2   2   2   0   0   2   2   2   2   0   2   0   2   0   2   2   0   2   2   0   2   2   2   2   2   2   2   0   2   0   2   0   0   2   0   0   2   0   0   2   0   2   0   0   2   2   2   0   0   2   2   2   2   2   2   0   0   2   2
 MK-4-10                2   2   0   0   2   0   2   0   0   2   0   0   2   2   2   0   2   0   2   0   2   0   2   0   2   2   2   2   0   2   2   2   0   2   2   0   0   0   2   2   0   0   0   2   0   0   2   0   0   0   0   0   0   0   0   2   2   0   0   2   2   2   0   2   0   0   0   0   2   2   2   0   0   2   2   2   0   2   0   0   0   2   2   0   2   2   2   2   0   2   0   0   0   0   0   2   2   2   2   2   0   2   2   2   2   2   0   0   2   0   2   0   2   2   2   2   0   0   2   0   2   2   2   2   0   2   0   0   2   0   2   0   2   2   0   0   2   0   2   2   0   2   2   0   0   0   2   2   2   2   0   2   0   0   0   2   2   0   2   2   0   2   2   2   2   2   2   2   0   2   0   2   0   0   2   0   0   2   0   0   2   0   2   0   0   2   2   2   0   0   2   2   0   2   2   2   0   0   2   2
 MK-4-11                2   0   0   0   2   0   2   0   0   2   0   0   2   2   2   0   0   0   0   0   2   0   2   2   2   2   2   2   0   2   2   0   0   2   2   0   0   0   2   2   2   0   0   2   0   0   2   0   0   0   2   0   0   0   0   2   2   0   0   2   2   0   0   2   0   0   0   0   2   2   2   0   0   2   2   2   0   2   0   0   0   2   2   0   0   2   2   2   2   2   0   0   0   0   0   2   2   2   2   2   0   2   2   2   2   2   0   2   2   0   2   0   2   2   2   2   0   0   2   0   2   2   2   0   0   2   0   0   2   0   2   0   0   2   0   0   2   0   2   2   0   2   2   0   0   0   2   2   2   2   0   2   0   2   0   2   2   0   2   2   0   2   0   2   2   2   2   2   0   2   2   2   0   0   2   0   0   2   0   2   2   0   2   0   0   0   2   2   0   0   2   2   0   2   2   2   2   0   2   2
 MK-4-12                2   0   2   0   2   0   2   0   0   2   0   0   2   2   2   0   0   0   0   2   2   0   2   2   2   2   2   2   0   2   2   0   2   2   2   0   0   0   2   2   2   0   0   2   0   0   2   0   0   0   2   0   0   0   0   2   2   0   0   2   0   0   0   2   0   0   0   0   2   0   2   2   0   2   2   2   0   2   0   0   0   2   2   0   0   2   2   2   2   0   0   2   2   0   0   2   2   2   2   2   0   2   2   0   2   2   0   2   2   0   2   0   2   2   2   2   2   0   2   2   2   2   2   0   0   0   0   0   2   0   2   0   0   2   0   0   2   0   2   2   0   2   2   0   2   0   2   2   2   2   0   2   0   2   2   2   2   0   2   2   0   2   0   2   2   2   2   2   0   2   2   2   0   0   2   0   0   2   0   2   2   0   2   0   0   2   2   2   0   0   2   2   0   2   2   2   2   0   2   2
 MK-4-13                2   0   2   0   2   0   2   0   0   2   0   0   2   2   2   0   0   0   0   2   2   0   2   2   2   2   2   2   0   2   2   0   2   2   2   0   0   0   2   2   2   0   0   2   0   0   2   0   0   0   2   2   0   0   0   2   2   2   0   2   0   0   0   2   0   2   0   0   2   0   0   2   0   2   2   2   0   0   0   0   0   2   2   0   0   2   2   2   2   0   0   2   0   0   0   2   2   2   0   2   0   0   2   0   2   2   0   2   2   0   2   0   2   2   2   2   2   0   2   2   0   2   2   0   0   0   0   0   2   0   2   0   0   2   0   0   0   0   2   2   0   2   2   0   2   0   2   2   2   2   0   2   0   2   2   2   2   0   2   2   0   2   0   2   2   2   2   2   0   2   2   2   0   0   2   0   0   0   2   2   2   0   2   0   2   2   2   2   0   0   2   2   0   2   2   2   2   0   2   2
 MK-4-14                0   0   2   0   2   0   2   0   0   2   0   0   0   2   2   0   0   0   0   2   0   0   2   2   2   2   2   2   0   0   2   0   2   2   2   0   0   0   0   2   2   0   0   0   0   0   2   0   0   0   2   2   0   0   0   2   2   2   2   2   0   0   0   2   0   2   0   0   2   0   0   2   0   2   2   2   0   0   0   0   0   2   2   0   0   2   2   2   2   2   2   2   0   0   0   2   2   2   2   2   0   2   2   0   0   2   0   2   2   0   2   0   2   2   2   2   2   0   2   2   0   2   2   0   0   0   0   0   2   0   2   0   2   2   0   2   0   0   2   2   0   2   2   0   2   0   2   0   2   2   2   2   0   2   2   2   2   0   2   2   0   2   0   2   0   2   2   2   0   2   0   2   2   0   2   0   0   0   2   2   2   0   2   0   2   0   0   2   0   0   2   2   0   2   2   2   2   0   2   0
 MK-4-15                2   0   0   0   2   0   2   2   0   2   2   0   0   2   2   0   0   0   0   2   0   0   2   2   2   2   2   2   0   0   2   0   2   2   2   0   0   0   0   2   2   0   0   0   0   0   2   0   2   0   2   2   0   0   0   0   2   2   2   2   0   0   2   2   0   2   0   0   2   0   0   2   0   2   2   2   0   0   0   0   0   2   2   0   0   2   0   2   2   2   2   2   0   0   0   2   2   2   2   2   0   2   2   0   0   0   0   2   2   0   2   0   2   2   2   2   2   0   2   2   0   2   2   0   0   0   0   0   2   0   2   0   2   2   0   2   0   0   2   2   0   2   2   2   0   0   2   0   2   2   2   2   2   2   2   2   2   0   2   2   0   2   0   2   0   2   2   2   0   2   0   2   2   0   2   0   0   0   2   2   2   0   2   0   2   0   0   2   0   0   0   2   0   2   2   2   2   2   2   0
 MK-4-16                0   0   0   0   2   0   2   2   0   2   2   0   0   2   2   0   0   0   0   2   0   0   2   2   2   2   2   2   0   0   2   0   2   2   2   2   0   0   0   2   2   0   0   0   0   2   2   0   2   0   0   2   0   0   0   0   2   2   0   2   0   0   0   2   0   2   0   0   2   0   0   2   0   2   2   2   0   2   0   0   0   0   2   0   2   2   0   2   2   2   2   2   0   0   0   2   0   0   2   2   0   2   2   0   0   2   0   2   2   0   2   0   2   2   2   2   2   0   2   2   0   2   2   0   0   0   0   0   2   0   2   0   2   2   0   2   0   0   2   2   0   2   2   2   0   0   2   0   2   2   2   2   2   2   2   2   2   0   2   2   0   2   2   2   2   2   2   2   0   2   0   2   2   0   2   0   0   0   2   2   2   0   2   0   2   0   0   2   0   2   0   2   0   0   2   2   2   2   2   0
 MK-5-1                 0   2   0   0   0   2   0   0   0   2   0   2   2   2   2   2   2   2   2   2   0   0   2   0   2   0   0   0   0   2   2   2   0   0   2   0   0   0   0   2   2   0   2   0   0   0   2   2   2   2   0   0   0   0   0   2   0   0   2   0   2   2   0   0   2   0   0   0   2   2   2   2   2   0   0   0   0   0   2   2   2   2   2   2   2   0   0   2   0   2   0   0   0   2   2   0   2   2   0   0   0   0   0   2   2   0   2   2   2   2   2   2   2   0   0   2   0   2   0   0   0   2   0   0   2   2   0   2   0   2   2   0   0   0   0   2   0   0   2   2   0   2   0   2   2   2   2   0   0   2   2   2   2   2   0   0   2   2   0   0   2   2   0   2   2   0   2   2   2   0   0   2   0   2   2   0   0   0   2   2   2   2   2   0   2   2   2   0   2   2   0   0   2   0   2   0   0   0   2   0
 MK-5-2                 0   2   0   0   0   2   0   0   0   2   0   2   2   0   2   2   2   2   0   2   0   0   2   0   2   0   0   0   0   2   2   2   0   0   2   0   0   0   0   2   0   0   2   0   0   0   2   2   2   2   0   0   2   0   0   2   2   0   2   0   2   2   0   0   2   0   0   0   2   2   2   2   0   0   0   0   0   0   2   2   2   2   2   2   2   0   0   2   0   2   0   0   0   2   2   0   2   2   0   0   0   0   0   2   2   0   2   2   2   2   2   2   0   0   0   2   0   2   0   0   0   2   0   0   2   2   0   2   0   2   2   0   0   0   0   2   0   0   2   2   0   2   0   2   2   2   0   0   0   2   2   2   2   0   0   0   0   2   0   0   2   2   0   2   2   2   0   2   2   0   0   2   0   2   0   0   0   0   2   2   2   2   2   0   2   2   2   0   2   2   0   0   0   0   2   2   0   0   2   0
 MK-5-3                 2   2   0   0   0   2   2   0   0   2   0   2   2   0   2   2   2   2   0   0   0   0   2   0   2   0   0   0   0   2   2   2   0   0   0   0   0   0   0   2   0   0   2   0   0   0   2   2   2   2   0   0   2   0   0   2   2   0   0   0   2   2   0   0   2   0   0   2   2   2   2   2   0   0   0   0   0   0   2   2   2   2   2   2   2   0   0   2   0   2   2   0   0   2   2   0   2   2   0   0   0   0   0   2   2   0   2   2   2   2   2   2   0   0   0   2   0   2   0   0   0   2   0   0   2   2   0   2   0   2   2   0   2   0   0   2   0   0   2   0   0   2   0   2   2   2   0   0   0   2   2   2   2   0   0   0   0   2   2   0   2   2   0   2   2   2   0   2   2   0   0   2   0   2   0   0   0   0   2   2   2   2   2   2   2   2   0   0   0   2   0   0   0   0   2   2   0   0   0   0
 MK-5-4                 2   2   2   0   0   2   2   0   0   2   0   2   2   0   2   2   2   0   0   0   0   0   2   0   2   0   0   0   0   2   2   2   0   0   2   0   0   2   0   2   0   0   2   0   0   0   2   2   2   2   2   0   2   0   0   2   2   0   0   0   2   2   0   0   2   0   0   2   2   2   2   2   0   0   0   0   0   0   2   2   2   2   2   2   2   2   2   2   0   2   2   0   0   2   2   0   2   2   0   0   0   0   0   2   2   2   2   2   2   2   2   0   0   0   0   2   0   2   0   0   0   2   0   0   0   2   2   2   0   2   2   0   2   0   2   2   0   0   2   0   0   2   0   2   2   2   0   0   0   2   2   2   2   0   0   0   0   2   2   0   2   2   0   2   2   2   0   2   2   0   0   2   0   2   0   0   0   0   2   2   2   0   2   2   2   2   0   0   0   0   0   0   0   0   2   2   2   0   0   0
 MK-5-5                 2   2   2   2   0   2   2   0   0   2   0   2   2   0   2   2   2   0   0   0   0   0   2   0   2   0   0   0   0   0   2   2   0   0   0   0   0   2   0   2   0   0   2   0   0   0   2   2   2   2   2   2   2   0   0   0   2   0   0   0   2   2   0   0   2   0   0   2   2   0   2   2   0   0   0   0   0   0   2   2   2   2   2   2   2   2   2   2   0   2   2   0   0   2   2   0   2   2   0   0   0   0   2   2   2   2   2   2   2   2   2   2   0   0   0   2   0   2   0   2   0   0   0   0   0   2   2   2   0   2   2   0   2   0   2   2   0   0   2   0   0   2   0   2   2   0   0   0   0   2   2   2   2   0   0   0   0   0   2   0   2   2   0   2   2   2   0   2   2   0   2   0   0   2   0   0   0   0   0   2   2   0   2   2   2   2   0   0   0   0   2   0   0   0   0   2   2   0   0   0
 MK-5-6                 2   2   2   2   0   2   2   0   0   2   0   2   2   0   2   2   2   0   2   0   0   0   2   0   0   2   0   0   0   0   2   0   0   0   0   0   0   2   0   2   2   2   2   0   0   2   2   2   2   2   2   2   2   0   0   0   2   0   0   0   2   0   2   0   2   0   0   2   2   2   2   2   0   0   0   2   0   0   2   2   2   2   2   2   2   2   2   2   0   2   2   0   0   2   2   0   2   2   0   0   0   0   2   2   2   2   2   2   2   2   0   2   0   0   0   2   0   2   0   2   0   0   0   0   0   2   2   2   0   2   2   0   2   2   2   2   0   0   2   0   0   0   0   0   2   0   0   0   0   2   2   2   2   0   0   0   0   0   0   0   2   2   2   2   2   2   0   2   2   0   2   0   0   2   0   0   0   0   0   2   2   2   2   2   2   2   0   0   0   0   0   2   0   0   0   2   2   0   0   0
 MK-5-7                 2   2   2   2   0   2   0   0   0   2   0   2   2   2   2   0   2   0   2   0   0   0   2   0   0   2   0   0   0   0   2   0   0   0   0   0   0   2   0   2   2   2   2   0   0   2   2   2   2   2   2   2   2   0   0   0   2   0   0   0   2   0   2   0   2   2   0   2   2   2   2   2   0   0   0   2   0   0   2   2   2   2   2   2   2   2   2   2   0   2   2   2   0   2   2   0   2   2   0   0   0   0   2   2   2   2   2   2   2   0   0   2   0   2   0   2   0   2   0   2   0   0   0   0   0   2   2   2   2   2   2   0   2   2   2   2   0   0   2   0   2   0   2   0   2   0   0   0   0   2   0   2   2   2   0   0   0   0   0   0   2   0   2   2   2   2   0   0   2   0   2   0   0   2   2   0   0   0   0   2   2   2   2   2   2   2   2   2   2   0   0   2   0   0   0   2   2   0   0   2
 MK-5-8                 2   2   2   2   0   2   0   0   0   2   0   2   2   2   2   0   2   0   0   0   0   0   2   0   0   2   0   0   0   0   2   0   0   2   0   0   0   0   0   2   0   2   2   0   0   2   2   2   2   0   2   2   2   0   0   0   2   0   0   0   2   0   2   0   0   2   0   2   2   2   2   2   0   0   0   2   0   0   2   2   2   2   2   2   0   2   0   0   0   2   0   2   0   2   2   0   2   2   0   0   0   0   0   2   2   2   0   2   0   0   0   2   0   2   0   2   0   0   0   2   0   0   0   0   0   2   0   2   2   2   2   0   2   2   2   2   0   0   2   0   2   0   2   2   0   0   0   2   0   2   0   2   2   2   0   0   0   0   0   0   2   0   2   2   2   2   0   0   2   0   2   0   0   2   2   0   0   0   0   2   2   2   2   2   2   2   2   2   2   0   0   0   0   0   0   2   2   0   0   2
 MK-5-9                 2   2   2   2   0   2   2   0   0   2   0   2   2   2   2   0   2   0   0   0   0   0   2   0   0   2   0   0   2   0   2   0   0   2   0   2   0   0   0   2   0   2   0   0   0   2   2   2   2   0   0   2   2   0   0   0   2   0   0   2   2   0   2   0   0   2   0   2   2   2   0   2   0   0   0   2   0   0   2   2   2   0   2   2   0   2   0   0   0   2   0   2   0   2   2   0   2   2   0   0   0   0   0   2   0   2   0   0   2   0   0   2   0   2   0   2   2   0   0   0   0   0   0   0   0   2   0   2   2   2   2   0   2   2   2   2   0   0   2   0   0   2   2   2   0   0   0   2   0   0   0   2   2   2   0   0   0   0   0   0   2   0   2   2   2   2   2   0   2   0   2   0   0   2   2   0   0   0   0   2   2   2   2   2   2   0   2   2   2   0   0   0   0   0   0   2   2   0   0   2
 MK-5-10                0   2   2   2   0   2   2   0   0   2   0   2   2   2   2   0   2   0   0   0   0   0   2   0   0   2   0   0   2   0   2   0   2   2   0   2   0   0   0   2   0   2   0   0   0   2   2   2   2   0   0   2   2   0   0   0   0   0   0   2   2   2   2   0   2   2   0   2   2   2   0   2   0   0   0   2   2   0   2   2   2   2   2   2   0   2   0   0   0   2   0   2   0   2   2   0   2   2   0   0   0   0   0   2   0   2   0   0   0   0   0   2   0   2   0   2   2   0   0   0   0   0   2   0   2   2   0   0   2   2   2   0   2   2   2   2   0   0   2   2   0   2   2   2   0   0   0   2   2   0   0   2   2   2   0   0   0   0   0   0   2   0   2   2   2   2   0   0   2   0   2   0   0   2   2   0   0   0   0   2   2   2   2   2   2   2   2   2   2   0   0   0   0   0   2   2   2   0   0   0
 MK-5-11                0   2   2   2   0   2   2   0   0   2   0   2   2   2   2   0   2   0   0   0   0   0   2   0   0   2   0   0   2   0   2   0   2   2   0   2   0   0   0   2   0   2   0   0   2   2   2   2   2   0   0   2   2   0   0   0   0   0   2   2   2   2   2   0   2   0   0   2   2   2   0   2   0   0   0   2   2   0   2   2   2   0   2   2   0   2   0   0   0   2   0   2   0   2   0   0   2   2   0   0   0   0   2   2   0   2   0   0   0   0   0   2   0   2   0   2   2   0   0   0   0   2   2   0   2   2   0   0   2   0   2   0   2   2   2   0   0   0   2   2   0   2   2   2   0   0   0   2   0   0   0   2   2   2   0   0   2   0   0   0   0   0   2   2   2   2   0   0   2   0   2   2   0   2   2   0   0   0   0   2   2   2   2   2   2   2   2   2   2   0   0   0   0   0   2   0   2   0   0   0
 MK-5-12                0   2   2   2   0   2   2   0   0   2   0   2   0   2   2   0   2   0   0   0   0   0   2   0   0   2   0   0   2   0   2   0   2   2   0   2   0   0   0   2   0   2   0   2   2   2   2   2   2   0   2   2   2   0   0   0   0   0   0   2   2   2   2   0   2   2   0   2   2   2   0   2   0   0   0   2   2   0   2   2   2   0   2   2   0   2   2   0   0   2   0   2   2   2   0   0   2   2   0   0   0   0   2   2   0   2   0   0   0   0   0   2   0   2   0   2   2   0   0   0   0   2   2   0   2   2   2   2   2   0   2   0   2   0   2   0   0   0   2   2   0   2   2   2   0   0   0   2   0   0   0   2   2   2   0   0   2   0   0   0   0   0   2   2   2   0   0   0   2   0   2   2   0   2   0   0   0   0   0   2   2   2   2   2   2   2   0   0   2   0   0   0   2   0   2   0   2   0   0   0
 MK-5-13                2   2   2   2   0   2   2   0   0   2   0   2   0   2   2   0   2   2   0   0   2   0   2   0   0   0   0   0   2   0   2   0   2   2   0   2   0   0   0   2   0   2   2   2   2   2   2   0   2   0   2   2   2   0   0   0   0   0   0   2   2   2   2   0   2   2   0   2   2   2   0   2   0   0   0   2   2   0   2   2   2   0   2   2   0   2   2   0   0   2   0   0   2   2   0   0   2   2   0   0   0   0   2   2   0   0   0   0   0   0   0   0   0   2   0   2   2   2   0   0   0   2   2   0   2   2   2   2   2   0   2   0   2   0   2   0   0   0   2   2   0   2   2   2   0   0   0   2   0   0   0   2   2   2   0   0   2   0   0   0   0   0   2   2   2   0   0   0   2   0   2   2   0   2   2   0   0   0   0   2   2   0   2   2   0   2   0   2   0   0   0   0   2   0   2   0   2   0   0   0
 MK-5-14                2   2   2   2   0   2   0   0   0   2   0   2   0   2   2   0   2   2   0   0   2   0   2   0   0   0   0   0   2   0   2   0   2   2   2   2   0   0   0   2   0   2   2   2   2   2   2   0   2   0   2   2   2   0   0   0   0   0   0   2   2   2   2   0   2   2   0   0   2   0   0   2   0   0   0   0   2   0   2   2   2   0   2   0   0   2   2   0   0   2   0   0   2   2   0   0   2   2   0   0   0   2   2   0   2   0   0   0   0   0   0   0   0   2   0   2   2   2   0   0   0   2   2   0   2   2   2   2   2   0   0   0   2   0   2   0   0   2   2   2   0   2   2   2   0   0   0   2   0   0   0   2   2   2   0   0   2   0   0   0   0   0   2   2   2   0   0   2   2   0   2   2   0   2   2   0   0   0   0   2   2   0   2   2   0   2   0   2   2   0   0   0   2   0   2   0   2   2   0   0
 MK-5-15                2   2   2   2   0   2   0   0   0   2   0   2   0   2   2   0   2   2   0   0   2   0   2   0   0   0   0   0   2   2   2   0   2   2   2   0   0   0   0   2   2   2   2   2   2   2   2   0   2   0   2   2   2   0   0   0   0   0   0   2   0   2   2   0   2   2   0   0   2   2   0   2   0   0   0   0   2   0   2   2   2   0   2   0   0   0   2   0   0   2   0   0   0   2   0   0   2   2   0   0   0   2   2   0   2   0   0   0   0   0   0   0   0   2   0   2   2   2   0   0   0   2   2   0   0   2   2   2   2   0   0   0   2   0   2   0   0   2   2   2   0   2   2   2   0   0   0   2   0   0   2   2   2   2   2   0   2   0   0   0   0   0   2   2   2   0   0   2   2   0   2   2   0   2   2   0   0   0   0   2   0   0   2   2   0   2   0   2   2   0   0   0   0   0   2   0   2   2   0   2
 MK-5-16                2   2   0   2   0   2   0   2   0   2   0   2   0   2   2   0   2   0   2   0   2   0   2   0   0   0   0   0   2   2   0   2   2   0   2   0   0   0   0   2   2   2   2   2   2   2   2   0   2   0   2   2   2   0   0   0   0   0   0   2   2   0   2   0   2   0   0   0   2   2   0   2   0   0   2   0   2   0   2   2   2   0   2   0   2   2   2   2   0   2   0   0   0   2   2   2   2   2   0   0   0   2   2   0   2   0   0   0   0   0   0   0   0   2   2   2   2   2   0   2   0   2   2   2   0   2   2   2   2   0   0   0   2   0   0   0   0   2   2   2   0   2   2   2   0   0   0   2   0   0   2   2   2   2   2   0   2   0   0   0   0   0   2   2   0   0   0   2   2   0   2   2   0   2   2   0   2   0   0   2   0   0   2   2   0   2   0   2   2   0   0   0   2   0   2   0   2   2   0   2
 MK-6-1                 0   2   0   2   0   2   2   0   0   2   2   2   2   0   2   2   2   2   2   0   0   0   0   0   0   0   2   2   2   0   0   0   0   0   2   0   2   0   0   2   0   2   2   2   0   2   0   2   2   0   0   2   2   0   2   2   0   0   0   0   0   2   2   2   2   0   0   2   2   2   0   0   0   2   0   0   0   2   2   0   2   0   2   0   2   0   0   2   2   0   2   2   0   2   0   2   0   0   2   2   2   2   2   2   2   2   2   2   0   0   2   2   0   2   0   2   0   0   2   0   2   0   2   0   2   2   0   2   2   2   2   2   0   0   0   0   0   2   0   0   2   0   0   0   0   2   0   2   2   2   2   2   2   2   2   2   2   0   0   2   0   0   0   2   2   2   0   0   2   2   0   2   0   0   2   0   2   0   0   0   2   0   0   0   0   0   2   0   2   2   0   2   0   0   0   2   0   0   0   0
 MK-6-2                 0   2   0   2   0   2   2   0   0   2   2   2   2   0   2   2   2   2   2   2   0   0   0   0   0   2   2   2   2   0   0   0   0   0   2   0   2   0   0   2   0   2   0   2   0   2   0   2   2   0   0   2   0   0   2   2   0   0   2   0   0   2   2   2   2   0   0   2   2   2   0   0   0   0   0   0   0   2   2   2   2   0   2   0   2   0   0   2   2   0   2   2   0   2   0   2   2   0   2   2   2   2   2   2   2   2   2   2   0   0   2   2   0   2   0   2   0   0   2   0   2   0   2   2   2   2   0   2   2   2   2   2   0   0   0   0   0   2   0   0   2   2   0   0   0   2   0   2   2   2   2   2   2   2   2   2   2   0   0   2   0   0   0   2   2   2   0   0   0   2   0   2   0   0   0   0   2   0   0   0   2   0   0   0   0   0   2   0   2   2   0   2   0   0   0   2   0   0   0   0
 MK-6-3                 0   2   0   2   0   2   2   0   0   2   2   2   2   0   2   2   2   2   2   2   0   0   0   0   0   2   2   2   0   0   0   0   0   0   0   0   2   0   0   2   0   2   0   2   0   2   0   2   0   0   0   2   0   0   0   2   0   2   2   0   0   2   0   2   0   0   0   2   2   2   0   0   0   0   0   0   0   2   2   2   2   0   2   0   2   0   0   0   0   0   2   2   0   0   0   2   2   0   2   2   2   2   2   2   2   2   2   2   0   0   2   2   0   2   0   2   0   2   2   0   2   0   2   2   2   0   0   2   2   2   2   0   0   0   0   0   0   2   0   0   2   2   0   0   0   2   0   2   2   2   2   2   2   2   2   2   2   2   0   2   0   0   0   2   2   2   0   0   0   2   0   0   0   0   0   0   2   0   0   0   2   0   0   0   2   0   2   2   2   2   0   2   0   0   0   2   0   0   0   2
 MK-6-4                 0   2   0   2   2   2   2   0   0   2   2   2   2   0   2   2   2   2   2   2   0   0   0   0   0   2   2   2   0   2   0   0   0   0   0   0   2   0   0   2   0   2   0   0   0   0   0   2   0   0   0   2   0   0   0   2   0   2   2   0   2   2   2   2   0   0   0   2   2   2   0   0   0   0   0   0   0   2   2   2   2   0   2   0   2   0   0   0   0   0   2   0   0   0   0   2   2   0   2   2   2   2   2   2   2   2   2   2   0   0   0   2   0   2   0   0   0   2   0   0   0   0   0   0   2   2   0   2   2   2   2   0   2   0   0   0   0   2   0   0   2   2   0   2   0   2   0   2   2   0   2   2   2   2   2   2   2   2   0   0   0   0   0   2   2   2   0   0   0   2   0   0   0   0   0   0   2   0   0   0   2   2   0   0   2   0   2   2   2   2   0   2   0   0   0   2   0   0   2   2
 MK-6-5                 0   2   0   0   2   2   2   2   0   2   2   2   2   0   2   2   2   2   0   2   0   0   0   2   0   0   0   2   0   2   0   2   0   0   2   0   2   0   0   0   0   2   0   0   0   0   0   2   0   0   0   0   0   0   0   2   0   2   2   2   2   2   2   2   0   0   0   0   0   2   0   2   0   0   0   0   0   0   2   2   2   0   2   0   2   0   0   0   0   0   2   0   0   0   2   2   2   0   2   2   2   2   2   2   2   2   2   2   0   0   0   2   0   2   0   0   0   2   0   2   0   0   2   0   2   2   0   2   2   2   2   0   2   0   0   0   0   2   0   0   0   2   0   0   0   2   0   2   2   0   2   0   2   2   2   2   0   2   0   0   0   0   0   0   2   2   0   0   0   2   0   0   2   0   0   0   2   0   2   0   2   2   0   0   2   0   2   2   2   2   0   2   0   0   0   2   0   0   0   2
 MK-6-6                 0   2   0   2   2   2   2   2   0   0   2   2   2   2   2   2   2   2   0   2   0   0   0   0   0   0   0   2   0   2   0   2   0   0   2   0   2   0   0   0   0   2   2   0   0   0   0   2   0   0   0   2   2   0   0   2   0   2   2   2   2   2   2   2   0   2   0   0   0   2   0   2   2   0   0   0   0   0   2   2   2   0   2   0   2   0   0   2   0   0   2   0   0   0   2   2   2   0   2   2   2   2   2   2   2   2   2   2   0   0   0   2   2   2   0   2   2   2   0   2   2   0   0   0   2   2   0   2   2   0   0   0   2   0   0   0   0   2   0   0   2   2   2   0   0   2   0   2   2   0   2   0   2   2   0   2   0   0   0   0   0   0   0   0   2   2   0   0   0   2   0   0   2   0   0   0   0   0   2   0   2   2   0   0   2   0   2   2   2   2   0   2   2   0   0   2   0   0   0   2
 MK-6-7                 0   2   2   2   2   2   0   2   2   0   2   2   2   0   0   2   2   2   0   2   0   0   0   2   0   0   0   2   0   2   0   2   0   2   2   0   2   0   0   0   0   2   2   0   0   0   0   2   0   0   0   2   2   0   0   2   0   0   2   2   2   2   2   2   0   2   0   2   0   2   0   2   2   0   0   0   0   0   2   2   2   0   2   0   2   2   0   0   0   0   2   0   0   0   2   2   2   0   2   0   2   2   0   2   2   2   2   2   0   0   0   2   2   2   0   2   2   2   2   2   2   2   0   0   0   2   0   2   2   2   0   0   2   2   0   0   0   2   0   0   2   2   2   0   0   2   0   2   2   0   2   0   2   2   0   2   0   0   0   0   0   0   0   0   2   2   2   0   0   2   0   0   2   0   0   0   0   0   2   0   2   2   0   0   0   0   2   2   2   2   0   2   2   0   0   2   0   0   0   0
 MK-6-8                 0   2   2   2   0   2   0   2   0   0   0   2   2   0   0   2   2   2   0   0   0   0   0   2   0   0   0   2   0   2   0   2   0   2   2   0   2   0   0   0   2   2   0   0   0   0   0   2   0   0   0   2   2   0   0   2   0   0   2   2   2   2   2   2   0   2   0   0   0   2   0   0   2   0   0   0   0   0   2   2   2   0   0   0   2   2   0   2   0   0   2   0   0   0   0   2   2   0   2   0   2   0   0   2   2   2   2   2   0   0   0   2   2   2   0   2   2   2   2   2   2   2   0   0   0   2   2   2   2   2   0   0   2   2   0   0   0   2   0   0   2   2   2   0   0   2   0   2   2   0   2   0   0   2   0   2   0   0   0   0   0   0   0   0   2   2   2   2   0   2   0   0   2   0   0   0   0   0   2   0   2   2   0   0   0   0   2   2   0   2   0   2   2   0   0   2   0   0   0   0
 MK-6-9                 0   2   2   2   0   2   2   2   0   0   0   2   2   2   0   2   2   2   0   0   0   0   0   2   0   0   0   0   0   2   0   0   0   0   2   0   2   0   0   0   2   2   0   0   0   0   0   2   0   2   0   2   2   2   0   2   0   0   2   2   2   2   2   2   0   2   2   0   0   2   2   0   2   0   0   0   2   0   2   2   2   0   0   0   2   2   0   2   0   0   2   0   0   0   0   2   2   0   2   0   2   0   0   2   2   2   2   0   0   0   0   2   2   0   0   2   2   2   2   2   0   2   0   2   0   2   2   2   2   2   0   0   2   0   0   0   2   2   0   0   2   2   2   0   0   2   0   2   2   2   2   0   0   2   0   2   0   0   0   0   0   0   0   0   2   2   0   2   0   2   0   0   2   0   0   0   0   0   2   0   2   2   0   0   0   0   2   0   0   2   0   2   2   2   0   2   0   0   0   0
 MK-6-10                0   2   2   2   0   0   2   2   0   0   0   2   2   2   0   2   2   2   0   2   0   0   0   2   0   0   0   0   0   2   0   0   0   0   2   0   2   0   0   0   2   2   0   0   0   0   2   0   0   2   0   2   2   2   0   2   0   2   2   2   2   2   2   2   0   2   2   0   0   2   2   0   2   0   0   0   2   0   2   2   2   0   0   2   2   2   0   2   0   2   2   0   0   0   0   2   2   0   2   0   0   0   0   2   2   2   2   0   0   0   0   2   2   0   0   2   0   2   2   2   2   2   0   2   0   0   2   2   2   0   0   0   2   0   0   0   2   2   0   0   2   2   2   0   0   2   0   2   2   0   2   0   0   2   0   2   0   2   0   0   2   2   0   2   2   2   0   2   0   2   0   0   2   0   0   0   0   0   2   0   2   2   2   0   0   0   2   2   2   2   0   2   2   2   2   2   0   2   0   0
 MK-6-11                2   2   2   2   0   0   2   2   0   0   0   2   2   2   0   2   2   2   0   2   0   0   0   0   0   0   0   0   0   2   0   0   0   0   2   0   2   0   0   0   2   0   0   0   0   0   2   0   0   2   0   2   2   2   0   2   0   2   2   2   2   2   2   2   0   0   2   0   0   2   2   0   2   0   0   2   0   2   2   2   2   0   0   2   2   2   0   2   0   2   2   0   0   0   0   2   0   0   2   0   0   0   0   0   2   2   2   0   2   0   0   2   2   0   0   2   0   2   2   2   2   2   0   2   0   0   2   2   2   2   0   0   2   0   0   0   2   2   0   0   2   2   2   0   0   2   0   2   2   0   2   0   0   2   0   2   0   2   2   2   0   2   0   2   2   2   0   2   0   2   0   0   2   0   2   0   0   0   2   0   2   2   2   0   0   0   0   2   2   2   0   2   2   2   2   2   0   0   0   0
 MK-6-12                2   2   2   2   2   0   2   2   0   0   0   2   2   0   0   2   2   2   0   2   0   0   0   0   0   0   0   0   0   2   2   0   0   0   2   0   2   0   0   0   2   0   0   0   0   0   0   0   0   0   0   2   2   2   0   2   0   2   2   2   2   2   2   2   0   0   2   0   0   2   0   0   2   0   0   2   0   2   2   2   2   0   0   2   2   2   0   2   0   2   2   0   0   0   0   2   0   2   0   0   0   0   0   0   2   2   2   0   2   0   0   2   2   0   0   2   0   2   2   2   2   2   0   2   0   0   2   2   2   2   0   0   2   0   0   0   2   2   0   0   2   2   2   0   0   0   0   2   0   0   2   0   0   2   0   2   0   2   2   2   0   2   0   2   2   2   0   2   0   2   0   0   2   0   2   0   0   0   2   0   2   2   2   0   0   0   0   2   2   0   0   0   2   0   2   2   0   0   0   0
 MK-6-13                0   2   2   2   2   0   2   2   0   0   0   2   2   0   0   2   2   2   0   0   0   0   0   0   0   0   0   2   0   2   2   0   0   0   2   2   2   0   0   0   2   0   2   0   0   0   2   0   0   0   0   0   0   2   0   2   0   2   2   2   2   0   0   2   0   2   2   0   0   2   0   0   2   0   2   2   0   2   2   2   2   0   0   2   2   2   0   2   0   0   2   0   0   0   0   2   0   2   0   0   0   0   2   0   2   2   2   0   2   0   0   2   2   0   0   2   0   2   2   2   2   2   0   2   0   0   2   2   2   0   0   0   2   0   0   0   2   2   0   0   0   2   2   2   0   0   0   2   0   0   2   0   0   2   0   0   0   2   2   2   0   2   0   2   2   2   0   2   2   2   2   0   2   0   2   0   0   0   2   0   2   2   2   0   0   0   0   2   2   0   0   0   2   0   2   2   2   0   0   0
 MK-6-14                0   2   2   2   2   0   2   2   0   0   0   2   2   0   0   2   0   2   0   2   0   0   0   0   0   0   0   2   0   2   2   0   0   0   2   2   2   0   0   2   2   0   2   0   0   0   0   0   0   0   0   0   0   2   0   2   0   2   2   2   2   0   0   2   0   0   2   0   0   2   0   0   2   0   2   2   0   2   2   2   2   0   0   2   2   2   0   2   0   0   2   0   0   2   0   2   0   2   0   0   0   0   2   0   2   2   2   0   2   0   0   2   2   0   0   2   0   2   2   2   2   2   0   2   0   0   2   2   2   0   0   0   2   0   0   0   2   2   0   0   0   2   2   2   0   0   0   2   0   0   2   0   0   2   0   0   0   2   2   2   0   2   0   2   2   2   0   2   2   2   2   0   2   0   2   0   0   0   2   2   2   0   2   0   0   0   0   2   2   0   0   0   2   0   2   2   2   2   0   0
 MK-6-15                0   2   2   2   0   0   2   2   2   0   2   2   2   0   0   2   0   2   0   2   0   0   0   0   0   0   0   2   0   2   2   0   2   0   2   2   2   0   0   2   2   0   2   0   0   0   0   0   0   0   0   0   0   2   0   2   0   2   2   2   2   0   0   2   0   0   2   0   0   2   2   0   2   0   2   2   0   2   2   2   2   0   0   2   2   2   0   2   0   2   2   0   0   2   0   0   0   2   0   2   0   0   2   0   2   2   2   0   2   2   0   2   2   0   2   2   0   2   2   2   0   2   0   2   0   0   2   2   2   0   0   0   2   2   0   2   2   2   0   0   0   0   2   2   0   0   0   0   0   0   2   0   0   2   0   0   2   2   2   2   0   0   0   0   2   2   0   2   2   2   2   0   0   0   2   0   0   2   2   2   2   0   2   0   0   0   0   2   2   0   2   0   2   0   2   2   0   2   0   0
 MK-6-16                0   2   2   2   0   0   2   2   2   0   2   2   2   0   0   2   0   2   0   2   2   0   0   0   0   0   0   2   2   2   0   0   2   0   2   2   0   0   0   2   2   0   0   0   0   0   2   0   0   0   0   0   0   2   0   2   0   2   2   0   2   2   2   2   0   0   2   0   0   2   2   0   2   0   2   0   0   0   2   2   2   0   2   0   2   2   0   2   0   2   2   0   0   2   0   0   0   2   0   2   0   0   0   0   2   2   2   0   2   2   0   2   0   0   2   2   2   0   2   2   2   2   0   2   0   0   2   2   2   0   0   0   2   2   0   2   2   2   0   0   0   0   2   2   0   0   0   0   0   0   2   0   0   2   0   0   2   2   2   2   0   0   0   0   2   2   2   2   2   2   2   2   0   0   2   0   0   2   2   2   2   0   2   0   0   0   0   2   2   0   2   0   2   0   2   2   0   2   0   0
 
!****************************************** Phenotypic Data **********************************************************
!-100.0 is resevred for missing phenotype
SimulatedTrait1        13.7876   14.2020   14.3609   14.5637   16.2635   15.7789   16.6915   15.8153   13.8850   15.4287   15.8286   14.6081   15.2218   15.9775   16.2626   13.9529   13.8147   16.2296   15.4702   15.4537   13.9750   15.9727   14.3006   16.3567   16.2786   16.2519   16.0925   15.2043   15.0564   16.3855   13.5421   14.8656   15.0775   16.6376   14.2768   15.8031   13.9270   14.3963   15.2100   15.5803   15.0728   15.2499   15.2189   15.6059   16.0489   15.3389   16.4284   14.6934   14.4663   14.0463   15.6207   15.4172   14.3918   15.4100   15.3407   15.4520   15.9783   15.0371   14.5634   13.9785   16.2245   15.8888   16.2889   16.7953   15.9372   14.7384   15.8505   15.1716   13.9174   15.2192   16.6057   15.7038   15.7978   14.5435   14.6686   16.3494   13.7485   17.1263   13.4835   15.2533   14.7396   13.9151   15.9854   13.8149   14.7881   15.2717   16.9569   13.5653   15.8268   15.8842   16.0510   13.4450   14.2445   15.5260   14.8602   16.3306   14.3798   15.1426   14.8762   15.6915   14.5912   14.5324   16.4729   13.9024   12.9841   15.8630   15.6157   14.6039   16.0558   15.4714   13.8868   16.0973   13.5533   13.7491   13.7719   13.7673   15.5280   14.9114   13.4887   15.8343   14.7873   15.6622   16.1496   14.0097   14.7632   16.4022   13.8352   14.0012   15.5049   16.5580   16.1831   14.0598   15.0654   15.5261   13.9399   15.7616   16.0810   13.4425   15.1028   13.8164   14.7298   16.0106   14.1784   15.6999   16.8487   14.6278   14.7435   14.1425   16.2068   16.4957   14.6349   15.9090   14.8337   15.8159   13.2375   15.1171   13.8463   15.7750   15.0856   15.5313   15.2954   14.9912   16.0080   14.5904   15.0337   14.1820   15.7384   14.0556   14.8614   14.1284   14.8702   15.8287   15.4064   15.5351   14.1063   14.3985   16.6297   13.7728   16.5218   14.3499   14.7762   14.1355   14.3644   13.5815   15.5504   14.2769   14.4606   13.5392   16.7324   16.2379   16.3730   14.9951   14.9511   14.5919   15.9579   15.6926   14.1474   13.1389   16.4002   13.8362
SimulatedTrait2        10.3185   10.9448   10.6216   10.3460    9.4344    9.4208    9.4449    9.7758   10.6149    9.0663    9.3835   10.4929    9.6488    9.6397    9.5816   10.5915   10.2326    9.3931   10.0218    9.3277   11.0847    9.5303   10.8758    9.6122    9.4087    9.3433    9.5016   10.8777   10.4503    9.7148   10.4482   10.3792    9.1009    9.8895   10.5404    9.9888   10.5067   10.6786   10.2811    9.6385    9.6420   10.5169    9.7513    9.7722    9.4475    9.0798    9.6583   10.5589   10.5854   10.4024    9.3592    9.3405   10.3827    9.6414   10.6113    9.5984    9.8232    9.0783   10.1653   10.5139    9.1569    9.0881    9.3011    9.2928    9.7271   10.7898    9.4894   10.4795   10.5328    9.9661    9.7089    9.9253    9.4824   10.1227   10.4769    9.3310    9.9888    9.6003   10.5381    9.3131    9.4981   10.4915    9.4462   10.7324    9.4675    9.8829    9.7953   10.7838    9.6888    9.4572    9.6763   10.8244   10.4666    8.8727    9.6170    9.4500   10.1324   10.2860   10.3584   10.3603   10.7513   10.6687    9.2021   10.7309   10.8943   10.1173   10.1471   10.4973    9.1703    9.4069   10.2843    9.4674   10.0371   10.3036   10.6357   10.4291    9.7570   10.1304   10.4380    9.3909   10.7974    9.4669    9.2997   10.9925    9.2528    9.3140   10.5519   10.2367    9.4308    9.3878    9.7915   10.7698   10.1553    9.8247   10.1944    9.4682    9.6639   10.1696    9.2975   10.5164   10.4553    9.6277   10.2619    9.4052    9.4820   10.3420    9.4419   10.9465    9.5317    9.4296    9.7715   10.6251   10.7899    9.3698   10.2200   10.5400   10.3872    9.6136   10.7188    9.5567    9.2510   10.3080    9.6465   10.2754   10.3967   10.5879    9.5863   11.1036   10.9280   10.1589    9.6088    9.4609    9.7988   10.4381   10.4132   10.4140    9.6618   10.2720    9.8046   10.8867    9.4189   10.6199   10.3963   10.2577   10.4012   10.5970   10.4459   10.5892    9.5821    9.4949    9.7872    9.6227    9.3913   10.0142    9.5586   10.3092   10.5998   10.4833    9.7936   10.4538
 
