# Supplementary material for: Inclusive Composite Interval Mapping of QTL by Environment Interactions in Biparental Populations
Source: PLoS One. 2015 Jul 10;10(7):e0132414. doi: 10.1371/journal.pone.0132414 (PMC4498613; doi:10.1371/journal.pone.0132414)
Supplement: S6 File — (ZIP) [file pone.0132414.s006.zip › H=0.8/L1/run_00050.met]

!**********************Note: lines staring with "!" are remarks and will be ignored in the program********************
!*********************************General Information**********************************
!Assuming F1 = P1 x P2, populations available in QTL IciMapping are: 
!  1, P1BC1F1 = P1 x F1, the first backcrossing where P1 is used as the recurrent parent;
!  2, P2BC1F1 = P2 x F1, the first backcrossing where P2 is used as the recurrent parent;
!  3, F1DH, F1-derived doubled haploids; 
!  4, RIL or F1RIL, recombination inbred lines through the repeated selfing of F1;
!  5, P1BC1RIL, recombination inbred lines through the repeated selfing of P1BC1F1;
!  6, P2BC1RIL, recombination inbred lines through the repeated selfing of P2BC1F1;
!  7, F2, the selfing generation of F1;
!  8, F3, the selfing generation of F2;
!  9, P1BC2F1, the second backcrossing where P1 is used as the recurrent parent; 
! 10, P2BC2F1, the second backcrossing where P2 is used as the recurrent parent;
! 11, P1BC2RIL, recombination inred lines through the repeated selfing of P1BC2F1; 
! 12, P2BC2RIL, recombination inred lines through the repeated selfing of P2BC2F1; 
! 13, P1BC1F2, the selfing generation of P1BC1F1; 
! 14, P2BC1F2, the selfing generation of P2BC1F1; 
! 15, P1BC2F2, the selfing generation of P1BC2F1; 
! 16, P2BC2F2, the selfing generation of P2BC2F1; 
! 17, P1BC1DH, P1BC1F1-derived doubled haploids; 
! 18, P2BC1DH, P2BC1F1-derived doubled haploids; 
! 19, P1BC2DH, P1BC2F1-derived doubled haploids; 
! 20, P2BC2DH, P2BC2F1-derived doubled haploids; 
   3      !Mapping Population (see remarks above)
   2      !Mapping Function (1 for Kosambi; 2 for Haldane; 3 for Morgan)
   2      !Marker Space Type (1 for intervals; 2 for positions)
   1      !Marker Space Unit(1 for centiMorgans; 2 for Morgan)
   6      !Number of Chromosomes (or Linkage Groups)
 200      !Size of the mapping population
   2      !Number of environments
 
!***************************************** Chromosomes and Linkage Maps **********************************************
!Chromosome                 NumMarkers
-CH1                        16
-CH2                        16
-CH3                        16
-CH4                        16
-CH5                        16
-CH6                        16
!Linkage map (Marker name followed by position or the interval length)
 MK-1-1                1     0.000
 MK-1-2                1    10.000
 MK-1-3                1    20.000
 MK-1-4                1    30.000
 MK-1-5                1    40.000
 MK-1-6                1    50.000
 MK-1-7                1    60.000
 MK-1-8                1    70.000
 MK-1-9                1    80.000
 MK-1-10               1    90.000
 MK-1-11               1   100.000
 MK-1-12               1   110.000
 MK-1-13               1   120.000
 MK-1-14               1   130.000
 MK-1-15               1   140.000
 MK-1-16               1   150.000
 MK-2-1                2     0.000
 MK-2-2                2    10.000
 MK-2-3                2    20.000
 MK-2-4                2    30.000
 MK-2-5                2    40.000
 MK-2-6                2    50.000
 MK-2-7                2    60.000
 MK-2-8                2    70.000
 MK-2-9                2    80.000
 MK-2-10               2    90.000
 MK-2-11               2   100.000
 MK-2-12               2   110.000
 MK-2-13               2   120.000
 MK-2-14               2   130.000
 MK-2-15               2   140.000
 MK-2-16               2   150.000
 MK-3-1                3     0.000
 MK-3-2                3    10.000
 MK-3-3                3    20.000
 MK-3-4                3    30.000
 MK-3-5                3    40.000
 MK-3-6                3    50.000
 MK-3-7                3    60.000
 MK-3-8                3    70.000
 MK-3-9                3    80.000
 MK-3-10               3    90.000
 MK-3-11               3   100.000
 MK-3-12               3   110.000
 MK-3-13               3   120.000
 MK-3-14               3   130.000
 MK-3-15               3   140.000
 MK-3-16               3   150.000
 MK-4-1                4     0.000
 MK-4-2                4    10.000
 MK-4-3                4    20.000
 MK-4-4                4    30.000
 MK-4-5                4    40.000
 MK-4-6                4    50.000
 MK-4-7                4    60.000
 MK-4-8                4    70.000
 MK-4-9                4    80.000
 MK-4-10               4    90.000
 MK-4-11               4   100.000
 MK-4-12               4   110.000
 MK-4-13               4   120.000
 MK-4-14               4   130.000
 MK-4-15               4   140.000
 MK-4-16               4   150.000
 MK-5-1                5     0.000
 MK-5-2                5    10.000
 MK-5-3                5    20.000
 MK-5-4                5    30.000
 MK-5-5                5    40.000
 MK-5-6                5    50.000
 MK-5-7                5    60.000
 MK-5-8                5    70.000
 MK-5-9                5    80.000
 MK-5-10               5    90.000
 MK-5-11               5   100.000
 MK-5-12               5   110.000
 MK-5-13               5   120.000
 MK-5-14               5   130.000
 MK-5-15               5   140.000
 MK-5-16               5   150.000
 MK-6-1                6     0.000
 MK-6-2                6    10.000
 MK-6-3                6    20.000
 MK-6-4                6    30.000
 MK-6-5                6    40.000
 MK-6-6                6    50.000
 MK-6-7                6    60.000
 MK-6-8                6    70.000
 MK-6-9                6    80.000
 MK-6-10               6    90.000
 MK-6-11               6   100.000
 MK-6-12               6   110.000
 MK-6-13               6   120.000
 MK-6-14               6   130.000
 MK-6-15               6   140.000
 MK-6-16               6   150.000
!*********************************** Marker Types ********************************************************************
!Co-dominant marker: When heterozygote F1 is present, P1 is coded as 2, F1 is coded as 1, and P2 is coded as 0; Otherwise, P1 is coded as 2, and P2 is coded as 0. 
!Dominant marker: When heterozygote F1 is present, P1 and F1 are coded as 12, and P2 is coded as 0; Otherwise, P1 is coded as 2, and P2 is coded as 0.  
!Recessive markers: When heterozygote F1 is present, P1 is coded as 2, and F1 and P2 are coded as 10; Otherwise, P1 is coded as 2, and P2 is coded as 0. 
!Missing marker is coded as -1. 
 MK-1-1                 0   2   0   0   2   2   0   0   2   2   2   0   0   2   2   0   2   0   2   2   2   2   0   2   2   0   0   0   2   0   2   2   0   2   2   2   2   0   0   2   2   0   2   2   0   2   2   2   0   0   0   2   0   0   2   2   0   0   0   0   0   0   2   0   0   0   2   2   0   2   0   2   0   2   0   2   0   0   0   2   2   0   0   0   0   0   2   0   2   0   2   2   0   0   0   0   2   2   0   0   0   0   2   0   2   2   2   2   2   0   2   2   2   2   2   2   0   0   2   0   2   0   2   0   0   0   0   2   0   0   2   0   2   0   0   0   2   2   2   2   0   0   0   2   0   2   0   0   2   2   0   0   2   2   2   2   0   2   2   2   2   2   2   0   2   2   0   0   2   0   0   2   0   2   0   0   2   2   2   2   0   2   2   2   2   2   0   0   2   2   2   0   0   2   0   2   0   2   2   2
 MK-1-2                 0   2   0   0   2   2   0   0   2   2   0   0   0   0   2   0   2   0   2   2   2   2   0   2   2   0   0   0   2   0   2   2   0   2   2   2   2   0   0   2   2   0   2   2   0   2   2   2   0   0   0   2   0   0   2   2   0   0   0   0   0   0   2   0   0   0   2   2   0   2   0   2   0   2   0   2   0   0   0   2   2   0   0   0   0   0   2   0   2   0   2   2   0   0   0   0   2   2   0   2   0   0   0   0   2   2   2   2   2   0   2   2   2   2   2   2   0   0   2   0   2   0   2   0   0   0   0   2   0   2   2   0   2   0   0   0   2   2   2   2   0   0   0   2   0   0   0   0   2   2   0   2   0   2   2   2   2   0   2   2   2   2   2   0   2   2   0   0   2   0   0   2   0   2   0   0   2   2   2   2   2   2   2   2   2   2   0   0   2   2   2   0   0   2   0   2   0   2   2   2
 MK-1-3                 0   0   0   0   2   2   0   0   2   2   0   0   0   0   2   0   2   0   2   2   2   2   0   2   2   0   0   0   2   0   2   2   0   2   2   2   2   0   0   2   2   0   2   2   0   2   2   0   2   0   0   2   0   0   2   2   0   0   0   0   0   0   2   0   0   0   2   2   0   2   0   2   0   2   0   2   0   0   0   2   0   0   0   0   0   0   2   0   2   0   2   2   0   0   0   0   2   2   0   2   0   0   0   0   2   2   2   2   2   0   2   2   2   2   2   2   0   2   2   0   2   0   2   0   0   0   0   2   0   2   2   0   2   0   0   0   2   2   2   2   0   0   0   2   0   0   0   0   2   2   2   2   0   2   2   2   2   0   2   2   2   2   0   0   2   0   0   0   2   0   0   2   0   2   0   0   0   2   2   2   2   2   2   2   2   2   0   0   2   2   2   2   0   2   0   0   0   2   2   2
 MK-1-4                 0   0   0   2   2   2   0   0   2   2   0   0   0   0   2   0   2   0   2   2   2   2   0   2   2   0   2   0   0   0   0   2   2   2   0   2   0   0   0   2   2   0   2   2   0   2   2   0   2   0   0   0   0   0   2   2   0   0   0   0   0   0   2   0   0   0   2   0   0   2   0   2   0   2   0   0   0   2   0   2   0   0   0   0   0   2   2   0   2   0   2   0   0   0   2   0   2   0   0   2   0   0   2   0   2   2   2   2   2   0   0   2   0   2   2   2   0   2   2   0   2   0   2   0   0   0   0   2   0   2   2   0   2   0   0   0   2   2   0   2   0   0   0   2   0   0   0   0   0   2   2   2   2   2   2   2   2   0   2   2   2   2   2   0   2   0   0   0   2   0   0   2   0   0   0   0   0   2   2   2   0   2   2   2   2   2   2   0   2   2   2   2   0   2   0   0   0   2   0   2
 MK-1-5                 0   0   0   2   2   2   0   0   2   2   0   0   2   0   2   0   2   0   2   2   0   2   0   2   2   0   2   0   0   0   0   2   2   2   2   2   0   0   0   2   2   0   2   2   0   0   0   0   2   0   0   0   0   0   2   2   0   0   0   0   0   2   0   2   0   0   2   0   0   2   0   0   0   2   0   0   0   2   0   2   0   0   0   0   0   2   2   0   0   0   2   0   0   0   2   0   2   0   0   2   0   0   2   0   2   0   2   2   2   0   0   0   0   2   2   2   0   2   2   2   2   0   2   0   0   2   0   2   0   2   2   0   2   0   0   0   2   2   0   0   0   0   0   2   0   0   0   0   0   2   2   2   2   2   2   2   2   0   2   0   2   2   2   0   0   0   0   0   2   0   0   2   0   0   0   0   0   2   2   2   0   2   2   2   2   2   0   0   2   2   2   0   0   2   0   0   0   0   0   0
 MK-1-6                 0   0   0   2   2   2   0   0   2   2   0   0   2   0   2   0   0   0   2   2   0   2   0   2   2   0   2   0   0   0   0   2   2   2   2   2   0   2   2   2   2   0   2   2   0   0   0   0   2   0   0   0   2   0   2   2   0   0   0   0   0   2   2   2   0   0   0   0   0   2   0   2   0   2   0   0   0   0   0   0   0   0   2   0   2   2   2   0   0   0   2   0   0   0   2   0   2   0   0   0   0   0   0   0   2   2   2   2   2   0   0   0   0   0   0   2   0   2   2   2   2   2   2   0   0   2   0   2   0   2   2   0   2   0   0   0   2   2   0   0   0   0   0   2   0   0   0   0   0   2   2   2   2   2   2   2   2   0   2   0   2   2   2   0   0   0   0   0   2   0   0   2   0   0   0   0   0   2   2   2   0   0   2   2   2   2   0   2   2   2   2   0   0   2   0   2   0   0   0   0
 MK-1-7                 0   0   0   2   2   2   0   0   2   2   0   0   2   0   2   0   0   0   2   2   0   2   0   2   2   2   2   0   0   0   0   2   2   2   2   2   0   2   2   2   2   0   2   2   0   0   0   0   2   0   0   0   2   2   2   2   0   0   0   0   0   2   2   2   0   0   0   0   0   2   0   2   0   2   0   0   0   0   2   0   0   0   2   0   2   0   2   0   0   0   2   0   0   0   0   0   2   0   2   2   0   0   0   0   2   2   2   2   2   0   0   0   0   0   0   2   0   0   2   2   2   2   2   0   0   2   2   2   0   2   0   0   2   0   2   0   2   2   0   0   0   0   0   2   0   0   2   0   0   2   2   2   2   2   2   2   2   0   2   0   2   2   2   0   0   0   0   0   2   0   0   2   0   0   0   0   0   2   2   2   0   0   2   2   2   2   0   2   2   2   2   0   2   0   0   2   0   0   2   0
 MK-1-8                 0   0   0   2   2   0   2   0   2   2   0   0   2   0   2   0   0   0   0   2   0   2   0   2   0   0   2   0   0   0   0   2   2   0   2   2   0   2   2   2   2   0   2   2   0   0   0   0   2   0   2   2   0   2   2   2   0   0   0   0   0   0   2   2   2   0   0   0   0   2   2   2   0   2   0   2   0   0   2   0   0   0   2   0   2   0   2   0   0   2   2   0   0   0   2   0   2   0   2   0   0   0   0   2   2   2   2   2   2   0   0   0   0   0   0   2   2   0   2   2   0   2   2   0   0   2   0   2   0   2   2   0   2   0   2   0   2   2   0   0   0   0   0   2   0   0   2   2   2   0   0   2   2   2   2   2   2   0   2   0   2   2   2   0   0   0   0   0   2   2   0   0   0   0   0   0   0   2   2   2   2   0   2   2   2   2   0   2   2   2   2   0   2   0   0   2   0   0   2   0
 MK-1-9                 0   0   0   2   2   2   2   2   2   2   0   0   2   0   2   0   0   0   0   2   0   0   0   0   0   0   2   0   0   0   0   2   2   0   2   2   0   0   2   2   2   0   2   2   0   0   0   2   2   0   2   2   0   2   2   2   0   0   0   2   0   2   2   2   0   0   0   0   0   2   0   2   0   2   0   2   0   0   2   0   0   0   2   0   2   0   2   0   0   0   2   0   0   0   2   0   2   2   2   0   0   0   2   2   2   2   2   0   2   0   0   0   0   0   2   2   0   0   2   0   0   2   2   0   0   0   0   2   0   2   2   0   2   0   2   0   0   2   0   2   0   0   0   2   0   0   2   2   2   0   0   2   2   2   2   2   2   0   2   0   2   2   2   0   2   2   0   0   0   0   0   0   0   0   0   0   0   2   0   2   2   0   2   2   2   2   0   2   2   2   2   0   2   0   0   0   0   2   2   0
 MK-1-10                0   0   0   2   2   2   2   2   2   2   0   0   2   0   2   0   0   0   0   2   0   0   0   0   0   0   2   0   0   0   0   0   2   0   2   2   0   0   2   2   2   0   2   2   0   0   0   2   0   0   2   2   0   2   2   2   0   0   0   0   2   2   2   2   0   0   0   0   0   2   0   2   0   2   2   0   2   0   2   0   0   0   2   0   2   0   2   0   0   0   2   0   0   0   2   2   2   2   2   0   0   0   2   2   2   2   2   0   2   0   0   0   0   0   2   2   0   0   0   2   0   2   2   0   0   0   0   2   0   2   2   2   2   0   2   0   0   0   0   2   0   0   0   0   0   0   2   2   2   0   0   2   2   2   2   2   2   2   2   0   2   2   2   0   0   0   0   0   0   0   0   0   0   0   0   0   0   2   0   2   2   0   2   2   2   2   0   2   2   2   0   0   0   0   0   0   0   2   2   0
 MK-1-11                0   0   0   2   2   2   2   2   2   2   0   0   2   0   2   0   0   0   0   2   2   0   0   0   0   0   2   0   0   0   0   0   2   0   2   2   2   0   2   0   2   2   2   2   0   2   0   2   0   0   2   2   0   2   2   2   0   0   0   2   0   2   2   2   2   0   0   0   0   2   0   2   0   0   2   0   2   0   2   0   0   0   2   0   2   0   2   0   0   0   0   0   0   0   0   2   2   2   2   0   0   0   2   2   2   2   2   0   2   0   0   0   0   0   2   2   0   0   0   2   0   2   2   0   0   0   2   2   0   2   2   2   2   0   2   0   0   0   2   2   0   0   0   0   0   0   2   2   2   0   0   2   2   2   2   2   2   2   0   0   2   2   2   0   0   0   0   0   0   0   0   0   0   2   0   0   0   2   2   0   2   0   0   2   2   2   0   2   2   0   0   0   0   2   0   0   0   2   2   0
 MK-1-12                0   0   0   2   2   2   2   2   2   2   2   0   2   0   2   0   0   0   0   0   2   0   0   0   0   0   2   0   0   0   0   0   2   0   2   2   2   0   2   0   2   2   2   0   0   2   0   2   0   0   2   2   0   2   0   2   0   0   0   2   0   0   2   2   2   0   0   0   0   2   0   2   0   0   2   0   2   0   2   0   0   0   2   0   2   0   2   0   0   0   0   2   0   0   0   2   2   2   2   0   0   0   2   2   2   2   2   0   2   0   0   0   0   0   2   2   0   0   0   2   0   2   0   0   0   0   2   2   0   2   2   2   2   0   2   0   0   0   2   0   0   0   2   0   0   0   2   2   2   0   0   2   2   2   2   2   2   2   0   0   2   2   2   0   0   0   0   0   0   2   0   0   0   2   0   0   0   2   2   0   2   0   0   2   2   2   0   2   2   0   0   0   0   2   0   0   0   2   2   0
 MK-1-13                0   0   0   2   2   2   2   2   2   2   2   0   2   0   2   0   0   0   0   2   0   0   2   0   0   0   2   0   0   0   0   0   2   0   2   0   2   0   2   0   2   2   0   0   0   2   0   2   0   0   2   2   0   2   0   2   0   2   2   2   0   0   2   2   2   0   0   0   0   2   0   2   2   0   2   0   2   0   2   2   2   0   2   0   2   2   2   0   0   0   0   2   0   0   0   2   2   2   2   0   0   0   0   2   2   0   2   2   2   0   0   0   0   0   2   2   0   0   0   2   0   2   0   0   0   0   2   2   0   2   2   0   2   0   2   0   0   0   2   0   0   0   0   0   0   0   0   2   0   0   0   2   2   2   2   2   2   2   0   0   2   2   2   0   0   0   0   0   0   2   0   2   0   0   0   0   0   2   2   0   2   0   0   2   0   2   0   2   2   0   0   0   0   2   2   0   0   2   2   0
 MK-1-14                2   0   0   2   2   2   2   2   2   2   2   0   2   0   2   0   0   0   0   0   2   0   2   2   0   0   2   0   0   0   0   0   2   0   2   2   2   0   2   0   2   2   0   0   0   2   0   2   0   0   2   2   0   2   2   2   0   2   2   2   0   0   2   2   2   0   0   0   0   0   0   2   2   0   2   0   2   0   2   2   2   0   2   0   0   2   2   0   0   0   0   2   2   0   0   2   2   2   2   0   0   2   0   2   2   0   2   2   2   0   0   0   0   0   2   2   0   0   0   2   0   2   0   0   0   0   2   0   0   2   2   0   2   0   2   0   0   0   2   0   0   0   0   0   0   0   0   2   0   0   0   2   2   2   2   2   2   2   0   0   2   2   2   0   0   0   0   0   2   2   0   2   0   0   0   0   0   2   0   0   2   0   0   2   0   2   0   2   2   0   0   0   0   2   2   2   0   2   2   2
 MK-1-15                0   0   0   2   2   2   2   2   0   2   2   0   2   0   2   0   0   2   0   0   0   0   2   2   0   0   0   2   0   0   0   0   2   0   0   2   2   0   2   0   2   2   0   0   0   2   0   2   0   0   2   2   2   0   2   2   2   2   2   2   0   0   2   2   2   0   0   0   0   0   0   2   2   0   0   0   2   0   2   2   2   2   2   0   0   2   2   0   0   0   0   2   2   2   2   2   2   2   2   0   0   2   0   2   2   0   2   2   2   0   0   0   0   0   2   2   0   0   0   2   0   2   0   0   0   0   0   2   0   2   2   0   2   0   2   0   0   0   2   0   2   0   0   0   0   0   2   2   0   0   0   0   2   2   2   2   2   2   0   0   0   2   2   0   0   0   0   2   2   2   0   2   0   0   0   0   0   2   0   0   2   0   0   2   0   2   0   2   2   0   2   0   0   2   2   2   0   2   2   2
 MK-1-16                0   0   0   2   2   2   0   2   0   2   2   2   2   0   2   2   0   2   0   0   2   0   2   0   0   2   0   2   0   0   0   0   2   0   0   2   2   0   2   0   2   2   0   2   0   2   0   0   0   0   2   2   2   0   2   0   2   2   2   2   0   0   2   2   2   0   0   0   0   0   0   2   2   0   0   0   2   2   2   2   2   2   2   0   2   2   2   0   0   0   2   2   2   2   2   2   2   2   0   0   0   2   0   2   0   2   2   2   2   2   0   0   0   0   0   2   0   0   0   2   0   2   2   0   2   0   0   0   0   2   2   0   2   2   2   0   0   2   2   0   2   0   2   0   0   0   0   0   0   0   0   0   2   2   2   2   0   2   0   0   0   2   0   0   0   0   0   2   2   2   0   2   0   0   0   0   0   2   0   0   2   0   0   2   0   0   0   0   2   0   2   2   0   2   2   0   0   2   2   2
 MK-2-1                 0   0   2   0   0   0   2   2   0   2   2   0   2   0   2   2   0   0   2   2   2   2   2   0   0   0   2   2   0   0   0   2   0   2   2   2   0   0   0   0   2   0   2   2   0   0   0   0   2   2   0   0   0   0   2   0   2   0   0   0   0   2   2   0   2   2   2   2   0   2   2   2   2   0   0   0   0   2   2   2   2   2   2   0   2   2   0   0   0   2   0   2   2   0   0   0   2   2   0   2   0   0   0   2   2   2   0   0   2   2   0   2   0   0   0   2   2   2   2   0   2   2   0   0   2   2   2   0   2   2   0   2   2   2   2   2   0   2   0   2   2   0   2   2   2   0   2   2   2   0   2   0   2   2   0   0   2   0   0   2   0   2   0   2   0   2   0   0   0   0   2   2   0   0   0   0   0   2   0   2   0   0   2   2   0   2   0   0   2   0   2   2   2   2   0   2   0   2   0   0
 MK-2-2                 0   0   2   0   0   0   2   2   2   2   2   2   2   0   2   2   0   0   2   2   2   2   2   0   0   0   2   2   0   0   0   2   0   2   2   0   0   0   2   0   2   0   2   2   0   0   0   0   2   2   0   0   2   0   2   0   2   0   0   0   0   2   2   0   2   2   2   2   0   2   2   2   2   0   0   0   0   2   2   2   2   2   2   0   2   2   0   0   0   2   0   2   2   0   0   0   2   0   0   2   0   0   0   2   2   2   0   0   2   2   0   2   0   0   0   2   2   2   2   0   2   2   0   0   2   2   2   0   2   2   0   2   2   2   2   2   0   2   0   2   2   2   2   2   2   0   2   2   2   0   2   0   2   2   0   0   2   0   0   2   0   2   0   2   0   2   0   0   0   0   2   2   0   0   0   0   0   2   2   2   0   0   0   2   0   2   0   0   2   0   2   2   2   2   0   2   0   2   0   0
 MK-2-3                 0   0   2   0   0   0   2   2   0   2   2   2   0   0   2   2   0   0   2   2   2   2   2   0   0   0   2   0   0   0   0   2   0   2   2   0   0   0   2   0   2   2   2   0   0   0   0   2   2   2   0   0   2   0   2   2   0   0   0   0   0   2   2   0   2   2   2   2   0   2   2   2   2   0   2   0   0   2   2   2   2   2   2   0   2   2   0   0   2   2   0   2   2   0   0   0   2   0   0   2   0   0   0   2   2   2   0   0   2   2   0   2   0   0   0   2   2   2   2   0   2   2   0   0   2   2   2   0   2   2   0   2   2   2   2   2   0   2   0   2   2   2   2   2   2   0   2   2   2   2   2   0   2   0   0   0   2   0   0   2   0   0   0   2   0   2   0   0   0   0   2   2   0   0   0   0   2   2   2   2   0   0   0   2   0   0   0   0   2   0   2   2   2   2   0   2   0   2   0   0
 MK-2-4                 0   2   2   0   0   0   2   2   2   2   2   2   0   0   2   2   0   0   2   2   2   2   2   2   2   0   2   0   0   2   0   2   0   2   2   0   2   0   2   0   2   2   2   0   0   0   0   2   2   0   0   0   2   0   2   2   0   0   0   0   0   2   2   0   2   2   2   2   0   2   0   0   2   2   2   0   0   2   2   2   2   2   0   0   2   2   0   0   2   2   0   2   2   0   0   0   2   0   0   2   2   0   0   2   2   2   0   2   2   2   2   2   0   0   0   2   2   2   2   0   2   2   0   0   2   2   2   0   2   2   0   0   0   2   2   2   0   2   0   2   2   2   2   2   2   0   2   2   2   2   2   0   2   0   0   0   0   0   0   2   0   0   0   2   0   2   0   0   0   0   0   2   0   0   0   2   2   0   2   2   0   0   0   2   0   0   0   0   2   0   2   2   2   2   2   2   0   2   0   0
 MK-2-5                 0   2   2   0   2   0   2   2   2   2   2   2   0   0   2   2   0   0   2   2   2   2   2   2   2   0   2   0   2   2   0   2   0   2   2   0   2   0   0   0   2   2   2   0   0   0   0   2   2   0   0   0   2   0   2   2   0   0   0   0   0   2   2   0   2   2   2   2   0   2   0   0   2   2   2   0   0   2   2   2   2   2   0   0   2   2   0   0   2   2   0   2   2   0   0   0   2   0   0   2   2   0   0   2   2   2   0   0   2   0   2   2   0   0   0   2   2   2   2   0   2   2   2   0   2   2   2   2   2   2   0   0   0   2   2   2   0   2   2   0   2   2   2   2   2   0   2   2   2   2   2   0   2   0   0   0   0   0   0   0   0   0   0   2   0   2   0   0   0   0   2   2   0   0   2   2   0   0   2   2   0   2   0   2   0   0   0   0   2   0   2   2   0   2   2   2   0   2   0   0
 MK-2-6                 0   2   2   0   2   0   2   2   2   2   2   2   0   2   2   2   0   0   2   2   2   2   2   2   2   0   2   0   2   2   0   2   0   2   2   0   2   0   0   0   0   2   2   0   2   0   2   2   2   0   0   0   2   0   2   2   0   0   0   0   0   2   2   0   2   2   2   2   0   2   0   0   2   2   2   0   2   0   2   2   0   2   0   0   2   2   0   0   0   2   2   0   0   0   0   0   2   0   0   2   2   0   0   2   2   2   0   0   2   0   2   2   0   0   0   2   2   2   0   0   2   2   2   0   2   2   2   2   0   2   0   0   0   2   2   2   0   2   2   0   2   2   2   0   2   0   2   2   2   2   0   0   2   0   0   0   0   0   0   0   0   0   0   2   0   2   0   0   0   0   2   2   0   2   2   2   0   0   2   2   0   2   0   2   0   2   0   0   2   0   2   2   0   2   2   2   0   2   0   0
 MK-2-7                 0   2   0   0   2   0   2   2   2   2   2   2   0   2   2   2   0   2   2   0   2   2   2   2   2   0   0   0   2   2   0   2   0   0   2   0   2   0   0   0   0   2   2   0   2   0   2   2   0   0   0   2   2   0   2   2   0   0   0   0   0   2   2   2   2   2   2   2   0   2   0   0   2   2   2   2   2   0   2   2   0   0   0   0   2   2   0   0   0   2   2   0   2   0   0   0   2   0   0   2   2   0   0   2   2   2   0   0   2   2   2   0   0   0   0   2   2   2   0   0   2   2   0   0   2   2   2   2   0   2   0   0   0   2   0   2   0   2   2   0   2   2   0   0   2   0   2   2   2   2   0   0   2   0   0   0   0   0   0   0   0   2   0   2   0   2   0   0   0   0   2   2   0   2   2   2   0   0   2   2   0   2   2   2   0   2   0   0   0   0   2   2   0   2   2   2   0   0   0   0
 MK-2-8                 2   2   2   0   2   0   2   2   0   2   2   0   0   2   2   2   0   2   2   0   2   2   2   0   0   0   0   0   2   2   0   2   0   0   2   0   2   0   0   0   0   2   2   0   2   0   2   2   0   0   0   2   0   0   2   2   0   0   0   0   0   2   2   2   2   2   2   2   2   2   0   0   2   2   2   2   2   0   0   2   0   0   0   0   2   2   0   0   0   2   2   0   2   0   0   0   2   0   0   2   2   0   0   2   2   2   0   0   0   0   2   0   0   0   0   2   2   2   0   0   2   2   0   0   2   2   2   2   2   2   0   0   0   2   0   2   0   2   2   0   2   2   0   2   2   0   0   2   0   2   0   0   2   0   0   0   0   0   0   0   0   2   0   2   2   2   0   0   0   0   2   2   0   2   2   2   0   2   2   2   0   2   0   2   0   2   2   0   0   0   2   2   0   2   2   2   0   0   0   2
 MK-2-9                 2   2   0   0   2   0   2   2   0   2   2   0   0   2   2   2   0   0   2   0   0   2   0   2   0   0   0   0   2   2   0   2   0   0   2   0   2   0   0   0   0   2   2   0   2   0   2   2   0   0   0   2   2   0   2   2   0   2   0   0   0   2   2   2   2   2   2   2   2   2   0   0   2   2   2   2   2   0   0   2   0   2   0   0   2   2   0   0   2   2   2   0   2   0   2   0   2   2   0   0   2   0   0   2   2   2   0   0   0   0   2   0   0   0   0   2   2   2   0   0   0   2   0   0   2   2   2   2   2   2   0   0   0   2   0   2   0   2   2   0   2   0   0   2   2   0   0   0   0   2   0   0   2   0   0   0   0   0   0   0   0   2   0   0   0   2   0   0   0   0   0   2   0   2   2   2   0   2   2   2   2   2   0   2   0   2   2   2   2   0   2   2   0   2   2   2   0   0   2   2
 MK-2-10                2   0   0   0   2   0   2   2   0   2   2   0   0   2   2   2   0   0   2   0   2   2   2   2   0   0   0   0   2   0   0   0   2   0   2   0   2   2   0   0   0   2   2   0   2   0   2   2   0   0   0   2   2   0   2   2   0   2   0   0   0   2   2   2   2   2   2   2   2   2   0   2   2   2   2   2   2   0   0   2   0   2   0   0   2   2   2   0   2   2   2   2   2   0   2   0   2   2   0   0   2   0   0   2   2   2   0   0   0   0   2   0   0   0   0   2   2   2   0   0   0   2   0   0   2   2   2   2   2   2   0   0   0   2   0   0   0   2   2   2   2   0   0   2   2   0   0   0   0   2   0   0   2   0   0   0   0   0   0   0   0   2   0   0   0   2   0   0   0   0   0   2   0   2   0   2   2   2   2   2   2   2   0   2   0   2   2   2   2   0   2   2   0   2   2   2   0   0   2   2
 MK-2-11                2   0   0   0   2   0   2   2   0   2   2   0   0   2   0   2   0   0   0   0   2   0   2   2   0   0   0   0   2   2   0   0   2   0   2   0   2   2   0   0   0   2   2   0   2   0   2   2   0   0   0   2   2   0   2   0   0   2   0   0   0   2   2   0   0   2   2   2   2   2   0   2   0   2   2   2   2   0   0   2   0   2   0   0   2   2   2   0   2   2   2   2   2   2   2   0   2   2   0   0   2   0   0   2   2   2   2   0   0   0   2   0   0   0   0   2   2   2   0   0   0   2   0   0   2   2   2   2   2   2   0   0   0   2   0   0   0   0   2   2   2   0   0   2   2   0   0   0   0   2   0   0   2   0   0   0   0   0   0   0   0   2   0   0   0   2   0   0   0   0   0   2   0   2   0   2   2   2   2   2   2   2   0   2   0   2   2   2   2   0   2   2   0   2   2   2   0   0   2   2
 MK-2-12                2   0   0   0   2   0   2   2   0   2   0   0   0   2   0   2   0   0   0   0   2   0   2   0   0   0   0   0   2   2   0   0   2   0   2   0   0   2   0   0   0   2   2   0   2   0   2   0   0   0   0   2   2   0   0   0   0   2   0   2   0   2   2   0   2   2   2   2   2   2   0   2   0   2   2   2   2   0   0   2   0   2   0   0   2   2   2   0   0   2   2   0   2   2   2   0   2   0   0   0   2   0   0   2   2   2   2   0   0   0   0   2   0   0   0   2   2   2   0   0   0   2   0   0   2   0   2   2   2   2   0   0   0   0   0   0   0   0   2   2   2   2   2   2   2   0   0   0   0   2   0   0   2   0   0   2   0   0   0   0   0   0   0   0   0   2   0   0   0   0   0   2   0   2   0   2   2   2   2   2   2   2   0   0   0   2   2   2   2   0   2   2   0   0   0   2   0   0   2   0
 MK-2-13                2   0   0   0   2   0   2   2   2   2   0   0   0   2   0   2   0   0   0   0   0   0   0   0   0   0   0   0   2   2   0   0   2   0   2   0   0   2   0   0   0   2   2   0   2   0   2   0   0   0   0   2   2   2   0   0   0   2   0   2   0   2   2   0   2   2   2   2   0   2   0   2   2   2   2   2   2   0   0   0   0   2   2   0   2   0   2   0   0   2   2   0   2   2   2   0   0   2   0   0   2   0   0   0   2   2   2   0   0   2   0   2   0   0   0   2   2   2   0   0   0   2   0   0   2   0   2   2   2   2   0   2   2   0   0   0   0   0   2   2   2   2   0   2   2   0   0   2   0   2   0   0   2   0   0   2   0   0   0   0   0   0   2   2   0   2   0   0   0   0   0   2   2   2   0   2   2   2   2   2   2   2   0   0   0   2   2   2   2   0   2   2   0   0   0   2   0   0   2   0
 MK-2-14                0   0   2   0   2   2   2   2   2   0   0   0   0   2   2   2   0   0   2   0   0   0   0   0   0   0   0   0   2   2   2   0   2   2   2   0   0   2   0   0   2   2   2   0   2   0   2   0   0   0   0   2   2   2   0   0   0   2   0   2   0   2   2   0   2   2   2   2   0   2   0   2   2   2   2   2   0   0   0   0   0   2   2   0   0   0   0   0   0   2   0   0   2   2   2   0   0   2   0   0   2   0   0   0   0   0   2   0   2   2   0   2   0   0   0   2   2   2   0   0   2   0   0   2   2   0   2   2   2   2   0   2   2   0   0   0   0   0   2   2   2   2   0   2   2   0   0   2   0   2   0   0   2   0   0   2   0   0   0   0   0   0   2   2   0   0   0   0   0   0   2   2   2   2   0   2   2   2   0   2   2   2   0   2   0   2   0   2   2   2   2   2   0   0   0   2   0   0   2   0
 MK-2-15                0   0   2   0   2   2   2   0   2   0   0   0   0   2   2   2   0   0   2   0   0   0   0   2   0   0   0   0   2   2   2   0   2   2   2   0   0   2   0   0   2   0   2   0   2   0   2   0   0   0   0   2   2   2   0   0   0   2   0   2   0   2   2   0   2   2   2   2   0   2   0   2   2   2   2   2   0   0   0   0   0   2   2   2   0   0   0   0   0   0   0   0   2   2   2   2   0   2   0   0   2   0   0   0   0   0   2   0   2   0   0   2   2   2   0   2   2   2   0   0   2   0   0   2   2   2   2   2   2   2   0   2   2   0   0   0   0   0   2   0   2   2   0   2   2   0   0   2   0   2   0   2   2   0   0   2   0   0   0   0   0   0   2   2   0   0   2   0   0   0   2   2   0   2   0   2   2   2   0   2   2   2   0   2   0   2   0   2   2   2   2   2   0   0   0   2   0   0   2   0
 MK-2-16                0   0   2   0   2   2   2   0   2   2   0   0   0   2   2   2   2   2   0   2   0   0   0   0   0   0   2   0   2   2   0   0   2   2   2   0   0   2   0   0   2   2   2   0   2   0   2   0   0   0   0   2   2   2   0   0   0   2   0   2   0   2   2   0   2   2   2   2   0   2   0   0   2   2   2   2   0   0   2   0   0   2   2   2   0   0   0   0   0   0   0   2   0   2   2   2   0   2   0   0   2   0   0   2   0   0   0   0   2   0   0   2   2   2   0   2   2   2   0   0   2   0   0   2   2   2   2   2   0   2   0   2   2   0   2   0   0   0   2   0   2   2   0   2   2   0   0   2   0   2   0   2   0   2   0   2   2   0   0   0   0   0   2   2   0   0   2   0   0   0   2   2   0   2   0   2   2   2   0   2   2   2   0   2   0   2   0   2   2   2   2   0   0   0   0   2   0   0   2   0
 MK-3-1                 2   2   0   2   0   2   2   0   2   0   2   2   0   0   0   0   0   0   2   0   0   0   2   2   0   2   2   0   0   0   0   2   2   2   0   2   0   2   2   0   2   0   0   0   2   2   0   0   0   0   2   2   2   0   2   2   0   0   0   0   0   2   0   0   0   0   2   0   2   0   0   0   2   0   2   0   0   2   2   2   2   0   2   2   0   2   2   2   2   0   2   2   0   2   0   2   2   0   0   0   2   0   2   2   0   2   2   2   0   2   2   0   0   0   0   2   0   0   2   2   0   2   0   2   0   0   2   0   2   0   0   2   2   2   0   0   2   2   0   2   2   2   2   0   2   0   2   2   2   2   2   2   2   2   2   2   0   2   0   2   0   0   0   0   0   0   2   2   2   2   0   0   2   0   0   0   2   0   2   2   0   0   0   0   2   2   2   0   0   0   0   0   0   2   2   2   2   0   2   2
 MK-3-2                 2   2   0   2   0   2   2   0   2   0   2   2   0   0   0   0   0   0   2   2   0   0   2   2   0   2   2   0   0   0   0   2   2   2   0   2   2   2   2   0   2   0   0   0   0   2   0   0   2   2   2   2   2   0   2   0   0   0   0   0   0   2   0   0   0   0   2   0   2   2   0   0   2   0   2   0   0   2   2   2   2   0   2   2   0   2   2   0   2   0   2   2   0   2   0   2   2   0   0   0   2   0   2   2   0   2   2   2   0   2   2   0   0   0   0   2   0   0   2   2   0   2   0   2   2   0   2   0   2   0   0   2   2   2   0   0   2   2   0   0   2   2   2   0   2   0   2   2   2   2   2   2   2   2   2   2   0   2   0   2   0   0   0   0   0   0   2   2   2   2   0   2   2   0   0   0   2   0   2   2   0   0   0   2   2   2   2   0   0   0   0   0   0   2   2   2   2   0   2   2
 MK-3-3                 0   2   0   2   0   2   2   0   2   0   2   2   0   0   0   0   0   0   2   2   2   0   2   2   0   2   2   0   0   0   0   2   2   2   0   2   2   2   2   0   2   0   0   0   0   2   0   2   2   2   2   2   2   0   2   0   0   0   0   0   0   2   0   0   0   0   2   0   2   2   0   0   2   0   2   0   0   2   2   2   2   0   2   2   0   2   2   0   2   0   2   2   0   2   2   2   0   0   0   0   2   2   2   2   0   0   2   2   0   2   2   0   0   0   0   2   2   0   2   2   0   2   0   2   2   2   2   0   2   0   0   2   2   2   0   0   2   2   0   2   2   2   2   2   2   0   2   2   2   2   2   0   2   2   2   2   0   2   0   2   0   0   0   0   0   0   2   2   0   0   0   2   0   0   0   0   2   0   2   2   0   0   0   2   2   0   2   0   0   0   0   0   0   2   2   2   2   0   2   2
 MK-3-4                 0   2   0   2   0   2   2   0   2   0   2   2   0   0   2   0   0   0   2   2   2   0   2   2   0   2   2   0   0   0   0   2   2   2   0   2   2   2   2   2   2   0   0   0   0   2   0   2   2   2   2   2   2   0   2   0   2   0   0   0   0   2   0   0   2   0   2   0   2   2   0   0   2   0   2   0   0   2   2   2   2   0   2   2   0   2   0   0   2   0   2   2   0   2   0   2   2   0   0   0   2   2   2   2   2   2   2   2   0   2   2   0   0   0   0   2   2   0   2   2   2   2   0   0   2   2   2   0   2   0   0   2   2   2   0   2   2   2   0   2   2   2   2   2   2   0   2   2   2   2   2   0   2   2   2   2   0   2   0   2   0   0   0   0   0   0   2   0   0   0   0   2   0   2   0   0   2   0   2   2   0   0   0   2   2   0   2   2   0   0   0   0   2   2   2   2   2   0   2   2
 MK-3-5                 0   2   0   2   0   2   2   0   0   0   2   2   0   0   2   2   0   0   0   2   2   0   2   2   0   2   2   0   0   0   2   2   0   2   0   2   2   2   2   2   2   0   0   0   0   2   2   2   0   2   2   2   2   0   2   0   2   0   0   0   0   2   0   0   2   0   2   0   2   0   0   0   2   0   2   0   0   2   2   2   2   0   2   2   0   2   0   0   2   0   2   2   0   2   0   2   2   0   0   0   2   2   2   2   2   2   2   2   0   2   0   0   0   0   0   0   2   0   2   2   0   2   0   0   2   2   2   0   2   0   0   2   2   2   0   2   2   2   0   2   2   2   2   2   2   0   2   2   2   2   2   0   2   2   2   2   0   2   0   2   0   0   0   0   0   0   2   0   0   0   0   2   0   2   0   0   2   0   2   2   0   0   2   2   2   0   2   2   0   0   0   0   2   2   2   0   2   0   2   2
 MK-3-6                 0   2   0   2   0   2   2   0   0   0   2   2   0   0   2   2   0   0   0   2   0   0   2   2   0   2   2   0   0   0   2   2   0   2   0   2   2   2   2   0   2   0   0   0   0   2   2   0   0   2   2   2   2   0   2   2   2   0   0   0   0   2   0   0   2   2   2   0   2   0   0   0   2   0   2   2   0   2   2   2   2   2   2   2   0   2   0   2   2   0   0   2   0   2   2   2   2   0   0   0   2   2   2   2   2   2   2   2   0   2   0   0   2   0   0   0   2   0   2   2   0   2   0   0   2   2   0   0   2   0   0   2   2   2   0   2   2   2   0   2   2   2   0   2   2   0   2   0   2   2   2   0   2   2   2   2   0   2   0   2   0   0   0   0   0   0   2   0   0   0   0   2   0   2   0   0   2   2   2   2   0   0   2   2   2   0   2   2   0   0   2   0   2   2   2   0   2   0   0   2
 MK-3-7                 0   2   0   2   0   2   2   2   0   0   2   2   0   0   2   2   0   0   0   2   0   0   2   2   0   2   2   0   0   0   2   2   0   0   0   0   2   2   2   0   2   0   0   0   0   2   2   0   0   2   2   2   2   0   2   2   0   0   2   2   0   2   0   0   2   0   2   0   2   0   0   2   2   0   2   2   0   2   2   2   2   2   2   2   0   0   0   2   0   0   0   2   0   2   2   2   2   0   0   0   2   2   2   2   2   2   2   2   0   2   0   0   2   0   0   0   2   0   2   2   0   2   0   0   2   2   0   0   2   0   0   2   2   2   0   2   2   2   0   2   2   2   0   2   2   0   2   0   2   2   2   0   2   2   2   2   2   2   2   2   0   2   0   0   0   0   2   0   0   0   2   2   0   2   0   0   0   2   2   2   0   2   2   2   2   0   2   2   0   0   2   0   2   2   2   0   2   0   0   2
 MK-3-8                 0   2   0   2   0   2   0   2   0   0   2   2   0   0   2   2   0   0   0   0   0   0   2   2   0   2   2   0   0   0   2   0   0   0   0   0   2   2   2   0   2   0   0   0   0   2   2   0   0   2   2   2   0   0   2   2   0   0   2   2   2   2   0   0   2   2   2   0   2   0   0   2   0   0   2   2   0   2   2   2   0   2   2   0   0   0   0   2   0   0   0   2   0   2   0   2   2   2   0   0   2   2   2   2   2   2   2   2   2   2   0   0   2   0   0   0   0   0   2   2   0   2   0   0   2   2   0   0   2   0   0   2   2   2   0   2   2   2   2   0   2   2   0   2   2   0   2   0   0   0   2   0   2   2   2   2   2   2   2   2   0   2   2   0   2   0   0   0   0   0   2   0   0   2   2   0   0   2   2   2   0   2   2   0   0   0   2   2   0   0   2   0   2   2   2   2   2   0   2   0
 MK-3-9                 0   2   0   2   0   2   0   2   0   0   2   2   0   0   2   2   0   2   0   0   2   0   2   2   0   2   2   0   0   0   2   0   0   2   0   0   2   2   0   0   2   0   0   0   0   0   2   0   0   2   2   2   0   0   0   2   0   0   2   2   2   2   0   0   2   0   0   0   2   0   0   2   0   0   2   2   0   2   2   2   0   2   2   0   0   0   0   2   0   2   0   2   0   2   2   2   2   2   0   0   2   2   2   0   2   2   0   2   2   2   0   0   2   0   0   0   0   0   2   2   0   2   0   0   2   2   0   0   2   0   0   2   2   2   0   2   2   2   2   0   2   2   0   2   2   0   2   0   0   0   2   0   2   2   0   2   2   0   2   2   0   2   2   0   0   0   0   0   0   0   2   0   0   2   0   0   0   2   2   2   0   2   2   0   0   0   2   2   0   0   2   0   2   2   2   2   0   0   2   0
 MK-3-10                0   2   0   2   0   0   0   2   0   0   2   2   2   0   2   0   0   2   0   0   2   0   2   2   0   2   0   0   0   0   2   0   0   2   0   0   2   2   2   0   2   0   0   0   2   0   2   0   0   0   2   2   0   0   2   2   0   0   2   2   2   2   2   0   2   2   0   0   2   2   0   2   2   0   2   2   0   2   2   2   0   2   2   0   2   0   2   2   0   2   2   2   0   2   2   2   2   0   0   0   2   2   2   0   2   2   0   2   2   2   0   0   2   0   2   0   0   0   2   2   0   2   0   0   2   2   2   0   0   2   0   2   2   2   0   2   2   2   2   0   2   2   0   2   2   0   2   0   0   0   2   0   2   2   0   2   2   0   2   2   0   2   2   0   0   0   0   0   0   0   2   0   0   2   0   2   0   2   2   2   0   2   2   0   0   2   2   2   0   0   2   2   2   2   2   2   2   0   2   0
 MK-3-11                0   2   0   2   0   0   0   2   0   2   2   2   2   0   2   0   0   2   0   0   2   0   2   2   0   2   0   0   0   0   2   0   0   2   0   0   2   2   2   0   2   0   0   0   2   2   0   0   0   2   2   2   0   0   2   2   2   0   2   2   2   2   2   2   0   2   0   0   2   2   0   2   2   0   2   2   0   0   2   2   0   2   2   0   2   0   2   2   0   2   2   2   0   2   2   0   2   2   0   0   2   2   2   0   2   2   0   2   2   2   0   0   2   0   2   0   0   0   2   2   0   0   2   0   2   2   2   0   0   2   0   2   2   2   0   2   2   2   2   0   2   2   2   2   2   2   2   0   0   0   2   0   2   2   2   2   2   0   2   2   0   2   2   0   0   0   0   0   0   0   2   0   0   2   0   2   0   2   2   0   0   2   2   0   0   2   2   2   0   0   2   2   2   2   2   2   2   0   2   0
 MK-3-12                0   2   0   2   0   0   0   2   0   0   2   2   2   0   2   0   0   0   0   0   2   0   2   2   0   0   0   0   0   0   2   0   0   2   2   0   2   2   2   0   2   0   0   0   2   2   0   2   0   2   2   2   0   0   2   2   2   0   2   2   2   2   2   2   0   2   0   2   2   2   0   2   2   0   2   2   0   2   2   2   0   2   2   0   2   0   2   2   0   2   2   2   0   2   2   0   2   0   0   0   2   2   2   0   2   2   2   2   2   2   0   2   2   0   2   0   0   0   2   2   0   0   2   0   2   2   2   0   0   2   0   2   2   0   0   0   2   2   2   0   2   0   2   2   2   2   2   0   0   0   2   0   2   2   2   2   2   0   2   2   0   2   2   0   2   0   0   0   0   0   2   0   0   2   0   2   2   2   2   0   0   0   2   0   0   2   2   2   2   0   2   2   2   2   2   2   2   0   2   0
 MK-3-13                0   2   0   2   0   0   0   2   0   0   2   2   2   0   2   0   0   2   0   0   2   0   2   2   0   0   2   0   2   0   2   0   0   2   2   0   2   0   2   0   2   0   0   0   2   2   0   2   0   2   2   2   0   0   2   2   2   0   2   2   2   2   2   2   0   2   2   2   2   2   0   2   2   0   2   2   0   2   2   2   0   2   0   0   2   0   2   2   0   2   2   2   0   2   2   0   2   0   0   0   0   2   2   0   2   2   2   2   2   2   0   2   2   0   2   2   2   0   2   2   0   0   2   0   2   2   2   0   0   2   0   2   2   0   0   0   2   2   2   0   2   0   2   2   2   2   2   0   0   0   2   0   2   2   0   2   2   0   2   2   0   2   2   0   2   0   0   0   0   2   2   0   0   2   0   2   2   0   2   0   0   2   2   0   2   2   2   2   2   0   2   2   2   2   2   2   2   0   2   0
 MK-3-14                0   2   0   2   0   0   0   0   0   0   2   2   2   0   2   0   0   2   2   0   2   0   2   0   0   0   2   0   2   0   2   0   0   2   2   0   2   0   2   0   2   0   0   0   2   2   0   2   0   2   0   0   0   0   2   2   2   0   2   2   2   2   2   2   0   2   2   2   2   2   2   2   2   0   2   2   0   2   2   2   0   2   2   0   2   0   2   2   2   2   2   2   0   2   2   0   2   0   0   0   0   0   2   0   0   2   2   2   2   0   0   2   2   0   2   0   2   2   2   2   0   0   2   0   2   2   2   0   0   2   0   2   2   0   0   0   2   2   2   0   2   0   0   2   2   2   2   0   0   2   2   0   2   2   0   2   0   0   2   2   2   2   2   0   2   0   2   0   0   2   2   0   0   2   0   2   2   0   2   0   0   2   2   2   2   2   2   2   2   0   2   2   2   2   2   2   0   2   2   0
 MK-3-15                0   2   0   2   2   0   0   0   0   0   2   2   2   0   2   0   0   0   2   0   2   0   2   0   2   0   2   0   2   0   2   0   0   2   0   0   2   0   2   0   2   0   0   0   2   2   0   2   0   2   0   0   0   0   2   2   0   0   2   0   2   2   2   2   0   2   2   2   2   2   2   2   2   0   2   2   0   2   2   2   0   2   2   0   2   0   2   2   2   2   2   2   0   2   2   0   2   0   0   0   0   0   2   0   0   2   0   2   2   0   0   2   2   0   2   0   2   2   2   2   2   0   2   0   2   2   2   0   0   2   0   2   0   0   0   0   2   2   2   2   2   0   0   2   2   2   2   0   0   2   2   0   2   2   0   2   0   0   2   2   2   2   0   0   2   0   2   2   0   2   0   0   0   2   0   2   2   2   2   0   0   2   2   0   0   2   2   2   2   0   2   2   2   0   0   0   0   2   0   0
 MK-3-16                0   2   0   0   2   0   0   0   0   0   2   2   2   0   2   0   2   0   2   0   2   0   2   0   2   2   2   0   0   0   2   0   0   2   0   0   2   0   2   0   2   0   2   0   2   2   0   2   0   2   0   0   0   0   2   2   0   0   2   0   2   2   2   2   0   0   2   2   2   2   2   2   2   2   2   2   0   2   2   2   0   2   2   0   2   0   2   2   2   2   2   2   0   2   2   0   2   0   0   0   2   0   2   0   0   2   2   2   2   2   2   0   2   0   2   0   2   2   2   2   2   0   2   0   2   2   2   0   0   0   0   2   0   0   0   0   0   2   2   2   2   0   0   0   2   2   2   0   0   2   2   0   2   2   0   2   0   2   2   2   2   2   0   0   2   0   2   2   0   2   0   0   0   2   2   2   2   2   2   0   0   2   2   0   0   2   2   0   0   0   2   2   2   0   0   0   0   2   0   0
 MK-4-1                 2   2   2   2   0   0   0   0   2   0   0   0   2   2   2   0   0   2   2   0   2   0   2   0   2   2   0   0   2   0   0   0   2   0   2   0   2   0   0   0   0   0   0   2   2   2   2   2   0   0   2   0   0   2   0   2   2   2   2   2   2   2   2   0   0   2   2   0   0   0   2   2   2   2   2   0   2   0   2   2   0   2   2   0   0   0   0   0   0   2   0   2   2   2   2   0   2   0   2   0   0   2   2   2   2   0   2   0   0   2   0   0   2   0   2   0   2   0   0   2   2   2   0   0   0   0   2   0   0   0   0   0   2   0   0   2   2   0   2   0   0   0   0   0   0   2   2   2   2   2   2   0   2   2   0   2   0   0   2   0   2   2   0   2   0   0   2   2   0   2   0   0   2   2   0   2   2   0   2   2   2   2   0   2   0   2   0   0   0   2   0   0   0   0   2   0   2   2   2   0
 MK-4-2                 2   2   2   2   0   0   0   0   2   0   0   0   2   2   2   0   0   2   0   0   2   0   2   0   2   0   0   0   2   0   0   0   2   0   0   0   2   0   0   0   0   0   0   2   2   2   2   2   0   0   2   0   0   2   0   2   2   2   2   0   2   2   2   0   0   2   2   0   0   0   2   2   2   2   2   0   2   0   2   2   0   2   2   2   0   0   0   0   0   2   2   2   2   2   2   0   0   0   2   0   0   2   2   2   2   0   2   0   0   2   0   0   2   0   2   2   2   0   0   2   0   0   0   0   0   0   2   2   0   0   0   0   2   0   2   2   2   0   2   0   0   0   0   0   2   2   2   0   2   2   2   0   0   2   2   2   0   0   2   0   2   2   0   2   2   0   2   2   0   2   0   0   2   2   2   2   0   0   2   2   2   2   2   2   0   2   0   0   0   2   0   0   0   0   2   0   2   2   2   0
 MK-4-3                 2   0   2   2   0   0   2   0   2   0   0   0   2   2   0   0   0   2   0   0   2   0   2   0   2   0   2   0   0   0   0   0   2   0   0   0   2   0   0   0   0   0   0   0   2   2   2   2   0   0   2   0   0   2   0   2   2   2   2   0   2   2   2   0   0   2   2   0   0   0   2   2   2   2   2   0   2   0   2   2   0   2   2   2   0   0   0   0   0   0   2   2   2   2   2   0   0   2   2   0   0   2   2   0   2   0   2   0   0   2   0   0   2   0   2   2   2   0   0   2   0   0   0   0   0   0   2   2   0   0   0   0   2   0   2   2   2   0   2   0   0   0   0   0   2   2   2   0   2   2   2   0   0   2   2   2   0   2   2   0   2   2   0   0   2   0   2   0   0   2   0   0   2   2   2   2   0   0   2   2   2   2   0   2   0   2   0   0   0   0   0   0   0   0   2   0   2   2   2   0
 MK-4-4                 2   0   2   2   0   2   0   0   2   0   0   0   0   2   0   0   0   2   0   0   0   0   2   0   2   0   0   2   0   0   0   0   2   0   0   0   2   0   2   0   0   0   0   0   2   2   2   2   0   0   2   0   0   0   0   2   2   0   2   0   2   2   2   0   0   2   2   0   2   0   2   2   2   0   2   0   2   0   2   2   2   2   2   2   0   0   2   2   0   0   2   2   2   2   2   2   0   2   2   0   2   2   2   0   2   0   2   0   0   0   0   0   2   0   2   2   2   0   0   2   0   2   0   0   0   0   0   2   0   0   0   0   2   2   0   2   2   0   2   0   0   0   0   0   0   2   2   0   2   2   2   0   2   2   2   2   2   2   2   0   0   2   0   0   2   0   2   2   2   2   0   0   2   2   2   2   0   0   2   2   2   2   0   2   0   2   0   0   0   0   0   0   0   2   2   0   2   2   2   0
 MK-4-5                 2   0   2   2   0   2   0   0   2   0   0   0   0   2   0   0   0   2   0   0   0   0   0   0   2   0   2   0   0   0   0   0   2   0   0   0   2   0   2   0   0   0   0   0   2   2   0   2   0   0   2   0   0   0   0   2   2   0   2   2   2   2   2   0   2   2   2   0   2   0   2   0   2   0   2   0   2   0   2   2   2   2   2   2   0   0   2   0   0   0   2   2   2   2   2   2   0   2   2   0   2   2   2   0   2   0   2   0   0   0   0   0   2   0   2   2   2   0   0   0   0   2   0   0   2   0   0   0   0   0   0   0   2   2   0   2   2   0   0   0   0   0   0   0   0   2   2   0   2   0   2   0   2   2   2   2   0   2   2   0   0   2   0   0   2   0   2   0   2   2   0   0   2   2   2   2   0   0   2   2   2   2   0   2   0   2   0   0   0   0   0   0   0   2   2   0   2   2   2   0
 MK-4-6                 2   0   2   2   0   2   2   0   2   0   0   0   0   2   0   0   0   2   2   0   0   0   0   0   2   0   2   0   2   0   2   0   2   0   0   2   2   0   2   0   0   0   0   0   2   2   0   0   0   0   2   0   2   0   0   2   2   0   2   2   2   2   2   0   2   2   0   0   2   0   2   0   2   0   2   0   2   0   0   2   2   0   2   0   0   0   2   0   0   0   0   2   2   2   2   2   0   2   2   0   2   2   2   0   2   0   2   0   0   0   0   0   2   0   2   2   2   0   0   0   0   2   0   0   2   0   2   2   2   0   0   0   2   2   0   2   2   0   0   0   0   0   0   0   0   0   2   0   2   0   2   0   2   2   2   2   0   2   2   2   0   2   0   0   2   0   2   0   2   2   0   0   2   2   2   2   0   0   2   2   2   2   0   2   0   2   0   0   0   0   2   0   0   2   2   0   2   2   2   0
 MK-4-7                 2   0   2   2   0   2   2   0   0   0   0   0   0   2   0   0   0   2   2   0   0   0   0   0   2   0   2   0   2   0   2   0   2   0   0   2   2   2   2   0   0   0   0   0   2   0   0   0   0   0   2   0   0   0   0   0   2   0   2   2   2   2   2   0   0   2   0   0   2   0   2   0   2   0   2   0   2   0   0   2   2   0   2   0   0   0   2   0   0   0   0   2   2   2   2   2   0   2   2   0   0   2   2   0   2   0   2   0   2   0   0   2   2   0   2   0   2   0   0   0   2   2   0   0   2   0   2   2   2   2   0   0   2   0   0   2   2   0   0   0   0   0   2   0   0   0   0   0   2   0   2   0   2   2   2   2   0   2   2   2   0   2   0   0   2   0   2   0   2   0   0   0   0   2   2   2   0   0   2   2   2   2   0   2   0   2   0   0   0   0   2   2   0   2   2   0   0   2   2   0
 MK-4-8                 2   0   2   2   0   2   2   0   0   0   0   0   0   2   0   0   0   2   2   0   0   0   0   2   0   0   0   0   2   0   2   0   2   0   0   2   2   2   2   0   0   0   0   0   2   0   2   2   0   0   2   0   0   0   0   0   2   0   2   2   2   2   2   0   2   2   2   0   2   0   2   0   2   0   2   0   2   0   0   2   2   0   2   0   0   2   0   2   0   0   0   2   2   2   2   2   0   2   2   0   0   2   2   0   2   0   2   0   2   0   0   2   2   0   2   2   2   0   0   2   0   2   2   0   2   0   2   2   2   2   0   0   2   0   0   2   2   0   2   2   0   0   2   0   0   0   0   0   2   0   2   0   2   2   0   2   0   2   2   2   0   2   0   0   2   0   2   0   2   0   2   0   0   2   2   2   0   0   2   2   2   2   0   2   0   2   0   0   0   0   2   2   0   2   2   0   0   2   2   0
 MK-4-9                 2   0   2   2   0   2   2   0   0   0   0   0   2   2   0   0   0   2   2   0   0   0   0   2   0   0   0   0   0   0   2   0   2   0   0   2   2   2   0   0   0   0   0   0   2   0   2   2   2   0   2   0   0   0   0   2   0   0   0   2   2   2   2   0   2   2   2   2   2   0   2   0   2   0   2   0   2   0   0   2   2   0   2   0   0   2   0   2   0   0   0   2   2   2   2   0   0   0   2   0   0   2   2   0   2   2   2   0   2   0   0   0   2   0   2   2   2   0   0   2   0   2   2   0   2   0   2   2   2   2   0   0   2   0   0   2   2   0   2   2   0   0   2   0   0   0   0   0   2   2   2   0   0   2   0   2   0   2   2   2   0   2   0   0   2   2   0   0   2   0   0   0   0   2   2   2   0   0   2   2   2   2   0   2   0   2   0   0   0   0   2   2   2   2   2   0   0   2   2   0
 MK-4-10                2   0   0   2   0   2   2   0   0   0   0   0   2   2   0   0   2   2   2   0   0   0   2   2   0   0   0   2   0   0   2   0   2   0   0   2   2   2   0   0   0   0   0   0   2   0   2   2   2   0   2   0   0   0   2   2   0   0   0   2   2   2   2   0   2   0   2   2   2   0   2   0   2   0   2   0   2   0   0   2   0   0   2   0   0   2   0   2   0   0   0   2   2   2   2   0   0   0   0   0   0   2   2   0   2   2   2   0   2   0   0   0   2   0   2   2   2   2   0   2   0   2   2   0   2   2   2   2   2   2   0   0   2   2   0   2   2   0   2   2   0   0   2   0   0   0   0   0   0   2   2   0   0   2   0   2   0   0   2   2   0   2   0   0   2   2   0   0   2   0   0   2   2   2   2   2   0   0   2   2   0   2   2   2   0   2   0   0   2   0   2   2   2   0   2   0   0   2   2   0
 MK-4-11                2   0   2   0   0   2   2   0   0   0   0   0   2   2   0   0   2   2   2   0   0   0   2   0   0   0   0   2   0   0   2   0   2   0   0   2   2   2   2   2   0   0   2   0   2   0   2   2   2   2   2   0   0   0   2   2   0   0   0   2   2   2   2   0   2   0   2   2   2   0   2   0   2   0   2   0   2   0   2   2   0   0   0   0   0   2   0   2   0   0   0   2   2   2   2   0   0   0   0   0   0   2   2   0   2   2   2   0   2   0   2   0   2   0   2   2   2   2   0   2   0   2   2   0   0   0   2   2   2   2   0   0   2   2   0   2   2   0   2   2   0   0   2   2   0   0   0   0   0   2   2   0   0   2   0   2   0   0   0   2   0   2   2   0   2   2   0   0   2   0   2   2   2   2   2   2   0   2   2   0   0   2   2   2   0   2   0   0   2   0   2   2   0   0   2   0   0   2   2   0
 MK-4-12                2   0   2   0   0   2   2   0   2   0   0   0   2   0   0   2   2   2   2   2   0   0   2   0   0   0   0   2   0   0   2   0   2   0   0   0   2   2   2   2   0   0   2   0   0   0   2   2   2   2   2   0   0   0   2   2   0   0   0   2   2   2   2   0   2   0   2   2   2   0   2   0   2   0   2   0   2   0   2   2   0   0   0   0   0   2   0   2   2   0   0   2   2   2   2   0   0   0   0   0   2   2   2   0   2   2   2   0   2   0   2   0   2   0   2   2   2   2   0   2   0   2   2   0   2   0   2   2   0   2   2   0   2   2   0   2   0   0   2   2   0   0   2   2   0   0   0   0   0   2   2   0   0   0   0   2   0   0   0   0   0   2   2   0   2   2   0   0   2   0   2   2   2   2   2   2   0   2   2   0   2   0   2   2   0   2   0   0   0   0   2   0   0   0   2   0   0   2   2   0
 MK-4-13                2   0   2   0   0   2   2   0   2   0   0   0   2   0   0   2   2   2   0   2   0   0   2   0   0   0   0   2   0   0   0   2   2   0   0   0   2   2   0   2   0   2   2   0   0   0   2   2   0   0   2   0   0   0   2   2   0   0   0   2   2   2   2   0   2   0   2   0   2   0   0   0   2   0   2   0   0   0   2   2   0   0   0   0   0   2   0   2   2   0   0   2   2   2   2   0   0   0   0   0   2   0   2   2   0   2   2   0   2   0   2   0   2   0   2   2   2   2   0   2   0   2   0   0   2   2   2   2   0   2   2   0   2   2   0   2   0   0   2   2   0   0   2   2   0   0   0   2   0   2   2   2   0   0   0   2   0   0   0   0   0   2   2   0   2   2   2   0   0   0   2   2   2   0   2   2   0   2   2   0   2   0   2   2   0   2   0   2   0   0   2   0   0   0   0   0   0   2   2   0
 MK-4-14                2   0   2   0   2   2   2   2   2   0   0   0   2   0   2   2   2   2   0   0   0   0   0   0   0   0   0   2   0   0   0   2   2   0   0   0   2   0   0   2   0   2   0   0   0   0   2   0   0   0   2   0   0   0   2   2   0   0   0   2   2   2   2   2   2   0   2   2   2   0   0   0   2   0   2   0   0   0   2   2   0   0   0   0   0   2   0   0   2   0   0   2   2   2   2   0   0   0   0   0   2   0   2   2   0   2   0   0   2   0   2   2   2   0   2   2   2   2   0   2   0   2   0   0   2   2   2   2   0   0   0   0   2   0   0   2   0   0   2   2   0   0   2   2   0   0   0   2   0   2   2   2   0   0   0   2   0   2   0   0   0   2   2   0   2   2   2   0   0   0   2   2   2   2   2   2   0   2   2   0   2   0   2   2   0   2   0   2   0   0   2   0   0   0   0   0   0   2   0   0
 MK-4-15                2   0   2   0   2   2   0   2   2   0   0   0   2   0   2   2   2   2   0   0   0   2   0   0   0   0   0   2   0   0   2   0   2   0   0   0   2   0   0   2   0   2   0   2   0   0   2   2   0   2   2   0   0   0   2   2   2   0   0   0   2   2   2   2   2   0   2   2   2   0   0   0   2   0   2   0   0   0   2   2   0   0   0   2   0   2   0   0   2   0   0   2   2   2   0   0   0   0   0   2   2   0   2   2   0   2   0   0   2   0   2   2   2   0   2   2   2   2   2   0   0   2   0   0   2   0   2   2   0   0   0   0   2   0   0   2   0   0   0   2   0   0   2   2   0   0   0   2   0   2   2   2   0   0   0   2   0   2   2   0   2   2   2   0   2   2   2   0   0   0   0   2   2   2   2   2   0   2   0   0   2   0   2   2   0   2   0   2   0   0   2   0   0   0   0   0   0   2   0   0
 MK-4-16                2   0   0   0   2   2   0   2   2   0   0   0   0   0   0   2   2   2   0   0   0   2   0   0   0   0   0   2   0   2   2   0   2   0   0   0   2   0   0   2   0   2   2   2   0   0   2   2   0   2   2   2   0   0   2   2   0   0   0   0   2   2   2   2   2   0   2   2   2   0   0   0   2   0   2   0   0   0   2   0   0   0   0   2   0   2   0   0   2   0   0   2   2   2   0   0   0   0   0   0   0   0   2   2   0   2   0   0   2   0   2   2   2   2   2   2   2   2   2   0   0   2   0   0   2   0   2   2   0   0   0   2   2   0   0   2   0   0   0   2   0   0   2   2   0   0   0   2   0   2   2   2   0   0   0   2   0   2   2   0   2   2   2   2   2   2   2   0   0   0   0   2   2   2   2   2   0   2   0   0   2   0   0   2   0   2   0   2   0   0   2   0   0   0   0   0   2   2   0   0
 MK-5-1                 2   0   2   2   0   0   2   0   2   2   2   0   2   2   0   0   2   0   2   2   0   0   2   0   2   2   0   2   2   2   0   2   2   2   2   0   0   0   0   0   2   0   0   0   2   0   2   2   2   0   2   2   2   0   2   2   0   0   0   2   2   0   2   0   2   2   0   0   2   2   2   2   0   2   2   2   0   0   2   2   2   2   2   2   2   2   2   0   0   2   2   2   2   0   0   0   2   0   2   2   2   2   2   2   0   2   0   0   2   2   2   2   0   0   2   2   0   2   2   0   2   0   2   0   0   2   0   0   0   0   0   0   0   0   0   2   2   0   0   2   0   0   2   0   0   2   2   0   0   0   0   2   2   2   2   0   2   2   0   2   0   0   2   2   0   0   2   2   0   2   2   0   2   0   0   0   2   0   0   2   2   2   0   2   0   0   2   0   2   2   2   0   0   2   0   2   2   2   0   0
 MK-5-2                 2   0   2   2   2   0   2   0   2   2   2   0   2   2   0   0   2   0   2   2   2   0   2   0   2   2   0   2   2   2   0   2   2   2   2   0   0   0   0   0   2   0   0   0   2   2   2   2   2   0   2   2   2   0   0   2   0   0   0   2   2   2   2   0   2   2   0   0   2   2   2   2   0   2   2   2   0   0   2   2   0   2   2   0   2   2   2   0   0   2   2   2   2   2   0   2   2   0   2   2   2   2   2   2   2   2   2   0   2   2   2   2   0   0   2   2   0   2   2   0   2   2   0   0   0   2   0   0   0   0   0   0   0   2   0   2   2   0   0   2   2   0   2   0   2   2   2   0   0   0   0   2   2   2   2   0   2   2   0   2   0   0   2   2   0   0   2   2   2   2   2   2   2   0   0   0   2   0   0   2   2   2   0   2   2   0   2   0   0   2   2   0   0   2   2   2   2   2   0   0
 MK-5-3                 2   0   2   2   0   2   2   0   2   2   2   0   2   2   0   2   2   0   2   2   2   0   2   0   2   2   2   2   2   2   0   2   0   2   2   0   2   0   0   0   2   0   0   0   0   2   2   2   2   0   2   2   2   0   0   2   0   0   0   2   2   2   2   0   2   2   2   0   2   2   2   2   0   2   2   2   0   0   2   0   0   2   0   0   2   0   2   0   2   2   2   0   0   2   2   2   2   2   2   2   2   2   0   2   2   2   2   0   2   2   2   2   0   2   2   2   0   2   2   0   2   2   0   2   0   2   0   0   0   0   0   0   0   2   0   0   2   0   0   2   2   0   2   0   2   2   2   0   2   0   0   2   2   2   2   0   2   2   0   2   0   0   2   2   0   0   2   2   2   0   2   2   2   0   0   0   2   0   0   2   2   2   2   2   2   0   2   0   0   2   2   0   0   2   2   2   2   2   0   2
 MK-5-4                 0   0   2   2   0   2   2   0   2   2   2   0   2   2   0   2   2   0   2   2   2   0   2   0   2   2   2   2   2   2   0   2   0   2   2   0   0   0   0   0   2   0   0   0   0   2   2   2   2   0   2   2   2   2   0   2   0   0   0   2   2   2   2   0   2   2   2   0   2   2   2   2   0   2   2   2   0   0   2   0   0   2   0   0   2   0   2   0   2   2   0   0   0   2   2   2   2   2   0   2   2   2   0   2   2   2   2   0   2   2   2   2   0   2   2   2   0   2   2   0   2   2   0   2   0   0   0   0   0   0   0   0   0   2   0   0   2   0   0   2   2   0   2   0   2   2   2   0   2   0   0   2   2   2   2   0   2   2   0   0   0   0   2   2   0   0   2   0   2   0   2   2   2   0   0   0   2   0   2   2   0   2   2   2   2   0   0   0   0   2   2   0   0   2   2   2   2   2   0   2
 MK-5-5                 0   0   2   2   0   2   2   0   2   2   2   0   2   2   0   0   2   2   2   2   2   0   2   0   2   2   2   2   2   2   0   2   0   2   2   0   2   0   0   2   2   2   0   0   0   2   2   2   0   0   2   2   2   2   0   2   0   0   0   2   2   2   2   0   2   2   2   0   2   2   2   2   0   2   0   2   0   0   2   0   0   2   0   0   0   0   2   2   2   2   0   0   0   2   2   2   2   0   0   2   2   2   0   2   2   2   2   0   2   2   2   2   0   2   2   2   0   2   2   0   2   2   0   2   0   0   0   0   0   0   0   0   0   2   0   0   2   0   2   2   2   0   0   0   2   2   2   0   2   0   0   2   2   2   2   0   2   2   0   0   2   0   2   2   0   0   2   0   2   0   2   2   2   0   0   2   2   2   2   2   0   2   2   2   2   0   0   0   0   2   2   2   0   2   2   2   2   2   2   2
 MK-5-6                 0   0   2   0   0   2   2   0   2   2   2   0   2   2   0   0   2   2   2   2   0   0   2   0   0   2   2   2   2   2   0   0   2   2   2   0   2   0   0   2   2   2   0   0   0   2   2   0   2   0   0   2   2   2   0   2   0   0   0   2   2   2   2   0   2   2   2   0   2   2   2   2   0   2   0   2   0   0   2   0   0   0   2   0   0   0   2   2   2   2   0   0   0   2   2   2   2   2   0   2   2   2   0   2   2   2   0   2   2   2   2   2   0   2   2   2   0   2   2   0   2   2   0   2   2   0   0   0   0   0   0   2   0   2   0   2   2   0   2   2   2   0   0   0   2   2   2   0   0   0   0   2   2   2   2   0   2   2   0   0   2   0   2   0   0   0   2   0   2   0   2   2   2   0   0   2   2   2   2   2   2   2   2   2   2   0   0   0   0   2   2   2   0   2   2   2   2   2   2   0
 MK-5-7                 0   0   0   0   0   2   2   0   2   2   2   0   2   2   0   0   2   2   2   2   0   0   2   0   0   2   2   2   2   2   0   0   2   2   2   0   2   2   0   2   2   2   0   0   0   2   2   0   2   0   0   2   2   2   2   2   0   0   0   2   2   2   0   0   2   2   2   0   2   2   2   2   0   2   0   2   0   0   2   0   0   0   2   0   0   0   2   2   2   2   0   0   2   2   2   2   2   2   0   2   2   2   0   2   2   2   0   2   2   2   0   2   0   0   2   2   0   2   2   0   2   2   0   0   0   0   0   0   0   0   0   2   0   2   0   2   2   0   2   2   2   0   0   0   2   2   2   0   0   0   0   2   2   2   2   0   2   2   0   2   2   0   0   0   0   0   2   0   2   0   2   2   2   0   0   0   0   2   2   2   2   2   2   2   2   2   0   0   0   2   2   0   0   2   2   2   2   2   2   0
 MK-5-8                 0   0   0   0   0   2   2   0   2   2   0   2   2   2   0   0   2   2   2   2   0   0   2   0   0   2   2   2   2   2   0   0   2   2   2   0   2   0   0   2   0   2   2   0   0   2   2   0   2   0   0   2   2   2   2   2   0   0   0   2   2   2   0   0   0   0   2   0   2   2   2   0   0   2   2   2   0   0   2   0   2   0   2   0   0   0   2   2   0   2   0   0   2   2   2   2   2   0   0   2   0   2   0   2   2   2   0   2   2   2   0   2   2   0   2   2   0   2   2   0   2   2   0   0   0   0   2   0   0   0   0   2   0   0   0   2   2   0   2   2   2   0   0   0   2   2   2   0   0   0   0   2   2   2   2   0   2   2   0   2   2   0   0   0   0   0   2   0   2   0   2   2   2   0   0   0   0   2   0   2   2   2   0   2   2   2   0   0   0   2   2   0   0   2   2   2   2   2   0   0
 MK-5-9                 0   0   0   0   0   2   2   0   2   2   0   2   2   2   0   0   2   2   2   0   0   0   2   2   0   2   0   2   2   2   0   0   2   0   2   2   2   2   0   2   0   2   2   0   0   2   2   0   2   0   0   2   2   2   2   2   0   0   0   2   2   0   0   0   0   0   2   0   0   2   0   0   0   2   0   2   0   0   2   0   2   0   2   0   0   0   2   2   0   2   0   0   2   2   2   2   2   0   0   2   0   2   0   2   2   2   0   2   2   2   0   2   2   0   2   2   0   2   2   0   2   2   0   0   0   0   2   0   0   0   0   2   0   0   0   2   2   0   2   2   2   0   0   0   2   2   2   0   0   0   2   2   2   2   2   0   2   2   0   2   2   0   0   0   0   0   2   0   2   0   2   2   2   2   0   0   0   2   0   2   2   2   0   2   2   2   0   2   0   2   2   0   0   2   2   2   2   0   0   0
 MK-5-10                0   0   0   0   0   0   2   2   2   2   2   2   2   2   0   0   2   2   2   0   0   0   2   0   0   2   2   2   2   2   2   2   2   0   2   2   2   0   0   2   2   2   2   0   0   2   0   0   2   0   0   2   2   2   2   2   0   0   0   2   2   0   0   0   0   0   2   0   2   2   0   0   2   2   0   0   0   0   2   0   2   0   2   0   0   0   2   2   0   2   0   0   2   2   2   2   2   0   0   2   0   2   0   2   2   0   0   2   2   2   0   2   2   0   2   2   0   0   2   2   2   2   0   0   0   0   2   0   0   0   0   2   0   0   0   2   2   0   2   2   2   0   2   0   2   2   2   0   0   0   2   2   2   2   2   2   2   2   0   2   2   2   0   0   0   0   2   0   2   0   2   0   2   2   0   0   0   2   2   2   2   2   0   2   2   2   0   2   2   0   2   0   0   2   2   2   2   0   0   0
 MK-5-11                0   0   0   0   0   0   2   2   2   2   2   2   2   0   0   0   2   2   2   0   2   0   0   0   0   2   2   2   2   2   0   2   2   0   2   2   2   0   0   2   2   2   2   0   2   2   0   0   0   0   2   2   2   2   2   2   2   0   2   2   2   0   0   0   0   0   2   0   2   2   0   0   2   2   0   0   0   0   2   0   2   0   2   0   0   0   0   2   0   2   0   0   2   2   2   2   2   0   0   2   0   2   0   2   2   2   0   2   2   2   2   2   2   0   2   2   0   0   2   2   2   2   0   0   0   0   2   2   0   0   0   2   0   0   0   2   2   0   2   2   2   0   2   2   2   2   2   0   0   0   2   2   2   2   2   2   2   2   0   2   2   2   0   0   0   0   2   0   0   0   0   0   2   2   0   0   0   0   0   2   2   2   0   2   0   2   0   2   2   0   2   0   0   2   2   2   2   2   0   0
 MK-5-12                0   0   0   0   0   0   2   2   2   2   0   2   2   0   0   0   2   2   2   0   0   0   0   0   0   2   0   2   2   2   0   2   2   0   2   2   2   0   0   2   2   2   2   0   2   2   0   0   0   0   0   2   2   2   2   2   2   2   2   2   2   0   0   0   0   0   2   0   2   2   0   0   2   0   0   0   0   0   0   0   2   0   2   0   0   0   0   2   0   2   0   0   0   2   0   0   0   0   0   2   0   0   0   2   2   0   0   2   0   2   2   2   2   0   2   2   0   2   2   2   0   2   0   0   0   0   2   2   0   2   0   2   0   0   0   2   2   0   0   2   2   0   2   2   2   2   2   0   0   0   2   0   2   2   2   2   2   2   0   2   2   2   0   0   0   2   2   0   0   0   0   2   2   2   0   0   0   0   0   2   0   2   0   2   0   2   0   2   2   0   2   0   0   2   2   0   2   2   0   0
 MK-5-13                0   0   0   0   0   0   2   2   2   2   2   2   2   0   0   0   2   0   2   0   0   0   0   0   0   2   0   2   0   0   0   2   2   0   2   2   2   0   0   2   2   2   2   0   2   2   0   0   0   0   0   2   2   2   2   2   2   2   0   2   2   0   0   0   0   0   2   0   2   2   0   0   0   0   0   0   0   0   0   0   2   0   2   0   0   0   0   2   0   2   0   0   0   2   0   0   0   0   0   2   0   0   0   2   2   0   0   2   0   2   2   2   0   0   2   2   0   2   2   2   0   2   0   0   0   0   2   2   0   2   0   2   0   0   0   2   2   0   0   2   2   0   2   2   2   2   2   0   0   0   2   0   2   2   2   2   2   2   0   2   2   0   0   0   0   2   2   0   0   0   0   2   2   2   0   2   0   0   0   0   0   2   0   2   0   2   0   2   2   0   2   0   0   2   2   0   2   0   0   0
 MK-5-14                0   0   0   0   0   0   2   2   2   2   2   2   2   0   0   0   0   0   2   0   0   0   0   0   2   2   0   0   0   2   0   0   2   0   2   2   0   2   0   0   0   2   2   0   2   2   0   0   0   0   2   2   2   2   2   2   2   2   0   2   2   0   0   0   0   0   2   0   2   2   2   0   0   0   0   0   2   0   0   0   2   0   2   0   0   0   0   2   0   0   0   0   0   2   0   0   0   0   0   2   0   0   0   2   0   0   0   2   0   2   2   2   0   2   2   2   0   2   2   2   2   2   2   0   0   0   2   2   0   2   0   2   0   0   0   2   2   0   0   2   2   0   2   2   2   2   2   0   0   0   2   0   2   2   2   2   2   2   0   0   2   0   0   0   0   2   2   0   0   0   0   2   2   2   0   2   0   0   0   0   0   2   0   2   0   2   0   2   2   2   2   0   2   2   2   0   2   0   0   0
 MK-5-15                2   0   0   0   0   0   2   2   2   2   0   2   2   0   0   2   0   0   2   0   0   0   0   0   2   2   0   0   0   2   0   0   2   0   2   2   2   2   0   0   0   2   2   0   2   2   0   0   0   0   2   2   2   2   2   2   2   2   0   0   2   0   0   0   2   0   0   0   2   2   2   0   2   0   2   0   2   0   0   0   2   0   2   0   0   0   0   2   0   0   0   0   0   2   0   0   2   0   0   2   0   0   0   2   0   0   0   2   0   2   2   2   0   2   2   2   0   2   2   2   2   0   2   0   0   0   2   2   0   2   0   2   0   0   0   2   2   0   2   2   2   0   2   2   2   2   2   0   2   0   2   2   2   2   2   2   2   2   0   0   2   0   0   0   0   2   2   0   0   0   0   2   2   2   0   2   0   0   0   0   0   2   0   2   0   2   0   2   2   2   2   0   2   2   2   0   2   0   0   0
 MK-5-16                2   0   0   2   2   0   2   2   0   2   0   2   2   0   0   2   0   0   2   0   0   0   0   0   2   2   0   2   0   2   0   0   2   0   2   0   2   2   2   0   0   2   2   2   2   2   0   0   0   0   2   2   2   2   2   2   2   2   0   0   2   0   0   0   2   0   0   0   2   2   2   0   2   0   2   0   2   0   0   0   2   0   2   0   0   2   0   2   0   0   0   0   0   2   0   0   2   0   0   0   2   0   0   2   0   0   0   0   0   2   2   2   2   2   2   2   0   0   2   2   2   0   2   0   0   0   0   2   0   2   0   2   0   0   0   2   2   0   2   2   2   0   2   2   2   2   0   0   2   0   2   2   2   2   2   2   2   2   0   0   2   0   0   0   0   2   2   0   0   0   2   2   2   2   0   2   0   0   0   0   0   2   0   2   0   2   0   0   2   2   2   0   2   2   2   0   2   0   0   0
 MK-6-1                 0   2   2   0   0   0   0   2   2   2   2   0   0   2   2   2   0   2   2   2   0   0   0   2   2   0   2   2   0   2   2   0   2   0   2   2   2   2   2   2   0   2   2   2   0   2   2   2   0   2   2   0   0   0   0   2   2   0   0   0   2   2   2   0   0   0   2   2   0   2   0   0   0   2   0   2   2   2   0   0   2   0   0   0   0   0   2   2   2   2   0   2   2   2   0   0   0   0   2   2   0   2   2   2   2   2   0   0   2   0   0   2   2   0   0   2   2   2   0   2   0   2   0   0   0   0   2   0   2   0   2   0   0   0   2   0   2   2   0   0   2   0   0   0   0   0   0   2   0   2   2   0   2   2   2   2   0   2   0   2   0   0   0   2   0   2   2   2   0   0   2   2   0   0   0   2   0   0   0   0   2   0   0   2   2   2   2   0   2   2   0   2   0   2   0   2   0   0   0   0
 MK-6-2                 0   2   2   0   0   0   2   2   2   2   2   0   0   2   0   2   0   2   2   2   0   0   0   0   2   0   2   2   0   2   2   0   2   2   2   2   2   2   2   2   0   2   2   2   0   2   2   2   0   2   2   0   0   0   0   2   2   0   0   0   2   2   2   0   0   0   0   2   0   2   2   0   0   2   0   2   2   2   0   0   2   0   0   0   0   0   2   0   2   2   0   2   2   2   0   0   0   0   2   2   0   2   2   2   0   2   0   0   2   0   0   2   2   0   0   2   2   2   0   2   0   2   0   0   0   0   2   0   2   0   2   0   0   0   2   2   2   2   0   0   2   0   0   0   0   0   0   2   0   2   2   0   2   2   2   2   0   2   0   2   0   0   0   2   0   2   0   2   0   0   2   2   0   0   0   2   0   0   0   0   2   0   0   2   2   2   2   2   2   2   0   0   0   0   0   2   0   0   0   2
 MK-6-3                 0   2   0   0   0   0   2   2   2   2   2   0   0   2   0   2   0   2   2   2   2   0   0   0   0   0   2   2   0   2   2   0   2   2   2   2   2   2   0   2   0   2   2   2   0   2   0   2   0   2   2   2   0   0   0   2   2   0   0   2   2   2   2   2   0   0   0   2   0   2   2   0   0   2   0   0   2   2   0   0   2   0   0   0   0   0   2   0   2   0   0   2   2   0   0   0   0   0   2   2   0   2   2   2   0   0   0   0   2   0   2   2   2   0   0   2   0   2   0   2   0   2   0   0   0   0   2   0   2   0   2   0   2   0   2   2   2   2   0   0   2   0   0   0   0   0   0   2   0   2   2   0   2   2   2   2   0   0   0   2   2   0   0   0   0   2   0   0   0   0   2   2   0   2   0   2   0   0   0   0   2   0   0   0   2   2   2   2   2   2   0   0   0   0   0   2   0   0   0   2
 MK-6-4                 2   0   0   0   0   0   2   2   2   2   2   0   0   2   0   2   0   2   0   2   0   0   0   0   0   0   2   2   0   2   0   2   2   2   2   2   2   2   0   2   0   2   2   2   0   2   0   2   0   2   2   2   0   0   0   2   2   2   2   2   2   2   2   2   0   0   2   2   0   2   2   0   0   2   0   0   2   2   0   0   2   0   0   0   0   0   2   0   2   0   0   2   0   0   0   2   0   0   2   2   0   2   2   2   2   0   0   0   2   0   2   2   2   0   0   2   2   2   0   2   0   2   0   0   0   0   2   0   2   0   0   0   2   0   2   2   2   2   0   0   2   0   0   0   0   0   0   2   0   0   2   0   2   2   2   2   0   0   0   2   2   0   0   0   0   2   0   0   0   0   2   2   0   2   0   2   0   0   0   0   2   0   0   0   2   2   2   2   2   2   0   0   0   0   0   2   0   0   0   2
 MK-6-5                 2   0   0   0   0   0   2   2   2   2   2   0   0   0   2   2   2   2   0   2   0   0   0   0   0   0   2   2   0   2   0   2   0   2   2   2   0   2   0   2   0   2   2   2   0   2   0   2   0   2   0   2   0   0   0   2   2   2   2   2   2   2   2   2   0   0   2   2   0   2   2   0   0   2   0   0   2   2   0   0   2   0   0   0   0   2   2   0   2   0   0   2   0   0   0   2   0   0   2   2   0   2   2   2   2   0   0   0   2   2   2   2   2   0   0   2   0   2   0   2   0   2   0   0   0   0   2   2   2   0   2   0   2   0   2   2   2   2   2   0   2   0   0   0   0   0   0   2   0   0   2   0   2   0   2   2   0   0   0   2   2   0   0   0   0   2   0   0   0   0   2   2   0   2   0   2   0   0   0   0   2   0   0   0   2   2   0   2   2   2   0   0   0   0   0   2   0   0   0   2
 MK-6-6                 2   0   0   0   0   0   2   2   2   2   2   2   0   0   2   2   0   2   0   2   0   0   0   0   2   0   2   2   0   2   0   2   2   2   2   2   0   2   2   2   0   2   2   2   0   2   2   2   2   2   0   2   2   0   0   2   2   2   2   2   2   0   2   2   0   2   2   2   0   2   2   0   0   2   0   0   2   2   0   0   2   0   0   0   0   2   2   0   2   0   2   2   0   0   0   2   0   0   2   2   0   0   2   2   2   0   0   0   2   2   2   2   2   0   0   0   0   2   0   2   0   2   0   0   2   0   2   2   2   0   2   0   2   0   2   2   2   2   2   0   0   0   0   0   0   0   0   2   0   0   2   0   0   0   2   0   0   0   0   2   2   0   0   0   0   2   0   0   0   0   2   2   0   2   0   0   0   0   0   0   2   0   0   0   2   2   0   2   2   2   0   2   0   0   0   2   0   0   0   2
 MK-6-7                 0   0   0   0   0   0   2   2   2   2   2   2   0   0   2   2   0   2   0   0   0   0   0   0   2   0   2   2   2   2   0   2   2   2   2   2   0   2   2   2   0   2   2   0   0   2   2   2   2   2   2   0   2   0   0   2   2   2   2   0   2   0   2   2   0   2   0   2   0   2   0   0   0   0   0   0   2   2   0   0   2   0   0   0   0   2   2   0   2   0   2   2   0   0   0   2   0   2   2   2   0   0   2   2   2   0   0   0   2   2   2   2   2   0   0   0   0   2   0   2   0   2   0   0   2   0   2   2   0   0   2   0   2   0   2   2   2   2   2   0   0   0   0   0   0   0   0   2   0   0   0   2   0   0   2   0   2   0   0   2   2   0   0   0   0   2   0   0   2   0   2   0   0   2   2   0   0   0   0   0   2   0   0   0   2   2   2   2   2   0   0   2   0   2   0   2   0   2   0   2
 MK-6-8                 0   0   0   0   0   0   2   0   2   2   2   2   0   2   2   2   0   2   0   0   0   0   0   0   2   0   2   2   2   2   0   0   0   2   2   0   0   2   2   2   0   2   2   0   0   2   0   2   2   2   2   0   2   0   0   2   2   2   2   0   2   0   2   2   0   2   0   2   0   2   0   0   0   0   0   0   2   2   0   0   2   0   0   0   0   2   2   0   2   0   2   2   0   0   0   2   0   2   2   2   0   0   0   2   2   0   0   0   2   2   2   2   2   0   0   0   0   2   0   2   0   0   2   0   2   0   2   2   0   0   2   0   2   0   2   2   2   2   2   0   0   2   0   0   0   0   0   2   0   2   0   2   2   0   2   0   2   0   0   0   2   0   2   2   0   2   0   0   2   0   2   0   0   2   2   0   0   0   0   0   2   0   0   0   2   2   2   2   2   0   0   2   0   2   0   2   0   2   0   2
 MK-6-9                 0   0   0   0   0   0   2   0   2   2   0   2   0   2   2   2   0   2   0   0   2   0   0   0   2   0   2   0   2   2   0   0   0   0   2   2   0   2   2   2   0   2   2   0   0   2   0   2   0   0   2   0   2   0   0   2   2   2   2   0   2   0   2   2   0   0   0   2   0   2   2   0   0   0   0   0   2   0   0   0   2   0   2   0   0   2   2   0   2   0   2   2   2   0   0   2   0   2   2   2   2   0   0   2   2   0   0   0   2   2   2   2   2   2   0   0   0   2   0   2   0   0   2   0   2   0   2   2   2   0   2   0   2   0   2   2   2   2   2   0   0   2   0   0   0   0   0   0   0   2   2   2   2   2   2   0   2   0   0   0   0   2   2   2   2   2   2   0   2   0   2   0   0   2   2   0   0   0   0   0   2   2   2   0   2   2   2   2   2   0   0   2   0   2   0   2   0   2   0   2
 MK-6-10                0   0   0   0   0   0   2   0   2   2   0   0   0   2   2   2   0   2   0   0   2   0   0   0   2   0   2   0   0   2   0   0   0   0   2   2   0   2   2   2   0   2   2   0   0   0   0   2   0   0   2   0   2   0   0   2   2   2   2   0   2   0   2   2   0   0   0   2   2   2   2   2   0   0   2   0   2   0   0   2   2   0   2   0   0   2   2   0   2   0   2   2   0   2   0   2   0   2   2   2   2   0   0   0   2   0   0   0   2   2   2   2   2   2   0   2   0   2   0   2   0   0   0   0   2   0   2   2   2   0   2   0   2   0   2   0   0   2   2   0   0   2   0   0   0   0   0   0   0   2   2   2   2   2   2   0   2   0   2   0   0   2   2   2   2   2   2   0   2   0   2   0   0   2   2   0   0   0   0   0   2   2   2   0   0   2   2   2   2   0   0   2   0   2   0   2   0   2   0   2
 MK-6-11                0   0   0   0   0   0   0   0   2   2   0   0   0   2   2   2   0   2   0   0   2   0   0   0   2   0   0   0   0   2   0   0   0   0   2   2   0   2   2   2   0   2   2   2   0   0   0   2   0   0   2   2   2   0   0   2   2   2   0   0   2   0   2   0   0   0   0   2   2   2   2   2   0   0   2   0   2   0   0   2   2   0   2   0   0   2   2   2   2   0   2   2   0   2   2   2   0   2   2   2   0   0   0   0   2   2   0   0   0   2   2   2   2   2   0   2   0   2   0   2   0   0   0   0   2   0   2   2   2   0   2   0   0   0   0   0   0   2   0   0   0   2   0   0   0   0   0   0   0   2   2   2   2   2   2   0   2   0   2   0   0   2   2   2   2   2   2   0   2   0   2   0   0   0   2   0   0   0   0   0   2   2   2   0   0   0   0   0   0   0   0   2   0   2   0   2   0   2   0   2
 MK-6-12                0   0   0   0   0   0   0   0   2   2   0   0   0   2   2   2   0   2   0   2   2   0   0   2   2   0   0   0   0   0   0   0   0   0   2   2   0   0   2   2   0   2   2   0   0   0   0   2   0   0   0   2   2   0   0   2   2   0   0   0   2   0   2   0   0   0   0   2   2   2   2   2   0   0   2   0   2   0   0   2   2   0   2   0   0   2   2   2   0   0   2   2   0   2   2   2   0   2   2   2   0   0   0   0   2   2   2   0   0   0   2   2   2   2   0   2   0   2   0   2   0   0   0   0   2   0   2   2   2   0   2   0   0   0   0   0   2   2   0   0   0   2   0   0   0   0   0   2   0   2   2   2   2   2   2   0   2   0   2   0   0   2   2   2   2   2   2   0   2   0   2   0   0   0   2   0   0   0   0   0   2   0   2   0   0   0   2   0   0   0   0   2   0   0   0   2   0   2   0   2
 MK-6-13                0   0   0   0   0   2   0   0   2   2   2   0   0   2   2   2   0   2   2   2   2   0   0   2   2   0   0   0   0   0   0   0   0   0   2   2   0   0   0   2   0   2   2   0   0   0   0   2   0   2   0   2   2   0   0   2   2   0   2   0   0   0   2   0   2   0   0   2   2   2   2   2   2   0   2   0   2   0   0   0   0   0   2   0   2   2   2   2   0   2   2   2   0   2   2   2   0   2   2   2   0   0   0   0   2   2   2   0   0   0   2   2   2   2   0   2   0   2   0   2   0   0   0   2   2   0   2   2   2   0   2   0   2   0   0   0   2   2   0   0   0   2   0   0   0   2   0   2   0   2   2   2   2   2   2   0   2   0   2   0   0   2   2   2   2   2   2   0   2   2   2   0   0   0   2   2   2   0   0   0   2   0   2   0   0   0   2   2   0   0   0   2   0   0   0   0   0   2   0   2
 MK-6-14                0   0   2   0   0   2   2   0   2   2   2   0   0   2   2   2   0   2   2   2   2   0   0   2   2   2   0   0   0   0   0   0   0   0   2   2   0   0   0   2   0   2   2   2   0   0   0   2   0   2   0   2   2   0   2   2   2   0   2   0   0   0   2   0   2   0   0   0   2   2   2   2   2   0   2   0   2   0   2   0   0   2   2   0   0   2   2   2   0   0   2   0   0   2   2   2   0   2   2   2   0   0   0   2   2   2   2   0   0   2   2   2   2   2   0   2   2   2   0   2   0   0   0   2   2   0   2   2   2   0   2   0   2   0   0   0   2   2   0   0   0   2   0   0   0   2   0   2   0   2   2   2   2   2   2   0   2   0   2   0   0   2   2   0   2   2   2   2   0   2   2   0   0   2   0   2   0   0   0   0   2   0   2   0   0   2   0   2   0   0   0   2   2   0   0   0   0   2   0   2
 MK-6-15                0   0   2   0   2   2   2   0   2   2   2   0   0   2   2   2   0   2   2   2   2   0   0   0   2   2   0   0   0   0   0   0   0   2   2   2   0   0   0   2   0   2   2   2   0   0   0   2   0   2   0   2   2   0   2   2   2   0   0   0   0   0   2   0   2   0   0   0   2   2   2   2   2   0   2   0   2   0   2   0   0   2   2   0   0   2   2   2   0   0   0   2   0   2   2   0   0   2   2   2   0   0   0   2   2   2   2   0   2   2   2   2   2   2   0   2   0   2   0   2   0   0   0   2   2   0   2   2   2   0   2   0   0   0   0   0   2   2   0   0   0   2   0   0   2   2   0   2   0   2   2   2   2   2   2   0   0   0   2   0   0   2   2   0   2   2   0   2   0   0   2   0   0   2   0   2   0   0   0   0   2   0   2   0   0   2   2   2   0   0   0   2   2   0   0   0   0   2   2   2
 MK-6-16                0   2   2   0   2   2   2   0   2   0   2   0   0   2   2   2   0   2   2   2   2   0   0   2   0   2   0   0   0   0   0   0   2   0   2   2   0   0   2   2   0   2   2   2   0   0   0   2   0   2   0   2   2   0   2   2   2   0   0   0   0   0   2   0   2   0   0   0   2   2   2   2   2   0   2   0   2   0   2   0   0   2   2   0   0   2   2   2   2   0   0   2   0   2   2   0   0   2   2   0   0   0   2   2   2   2   2   0   2   2   2   2   2   2   0   2   0   2   0   2   0   0   0   2   0   0   2   2   2   0   2   0   0   0   0   0   0   2   0   0   0   2   0   0   2   2   0   2   0   2   2   2   2   2   0   0   0   0   2   0   0   2   2   2   0   2   2   2   0   0   2   0   2   2   0   2   0   0   0   0   2   0   2   0   0   2   2   2   2   0   0   2   2   0   0   0   0   2   2   2
 
!****************************************** Phenotypic Data **********************************************************
!-100.0 is resevred for missing phenotype
SimulatedTrait1        14.7514   14.0812   14.7846   15.8069   15.9073   15.1086   14.6599   13.7611   15.0753   16.4007   14.1437   13.2909   14.8116   14.2221   15.9579   13.4388   15.1807   14.1307   16.3724   16.1102   14.4152   17.0148   14.4184   16.1243   15.7923   14.5018   15.2020   13.3783   14.2767   13.9785   15.7064   14.8093   14.8705   15.3947   14.9627   16.7818   13.6951   15.0684   15.2493   16.3736   16.3814   13.7330   16.0317   15.2509   14.5580   14.8089   14.8711   14.3470   17.1432   14.6286   13.9355   13.8870   14.5417   15.0437   16.3244   14.9530   13.7646   14.2036   13.8047   13.6128   13.8478   15.1771   15.7397   14.3468   14.1387   14.2358   14.7178   13.5473   13.6318   16.0733   13.4595   14.8491   14.0588   16.2668   13.3899   14.7802   13.7487   15.5666   14.2005   15.0847   14.6673   14.0533   16.2140   14.0901   14.4317   14.9935   15.8917   14.0228   15.6778   14.4233   16.1241   15.6581   13.6871   13.6571   16.5235   13.5305   15.7434   15.1402   14.6207   16.1479   13.8666   14.3441   14.2580   13.5265   15.2373   16.0284   16.0060   16.1887   15.3804   14.4711   13.8949   14.9927   13.4950   15.3515   14.8596   15.4391   13.6558   15.1250   16.3872   15.3680   16.3336   15.0505   15.9028   13.9257   14.3174   14.6498   14.8740   16.5843   14.1344   16.5505   16.5014   13.9547   14.8007   13.7067   14.4356   14.1179   15.9480   16.0968   14.4678   14.8724   13.7349   14.2623   13.8169   15.3866   14.4645   14.4848   14.1198   14.3988   15.1359   15.9187   15.8825   15.4854   15.9906   16.3212   15.6672   16.6341   15.7126   12.9427   15.9124   14.4467   15.7204   15.7955   15.9901   14.1706   15.1011   13.5816   13.9104   13.9608   16.0398   13.9308   14.0614   15.7676   13.9534   14.8090   14.3882   13.6452   13.8704   15.6900   15.2704   16.5043   15.4093   14.7276   15.6807   15.7700   14.7246   16.2624   14.0094   16.0801   15.1737   16.0827   16.3546   14.4708   15.1594   15.2347   13.8435   14.5717   14.0629   14.8632   16.5971   15.9030
SimulatedTrait2        10.5049   10.0984   10.8798    9.9599    9.7613    9.1669   10.6357   10.7792    9.5999    9.7027   10.1927   10.4911   10.5110   10.4051    9.5310   10.7291    9.3970   10.5291    9.7042    9.3421    9.4803    9.6391   10.4999    9.0647    9.5718   10.4117   10.1897   10.3812   10.5232   10.5068    9.5695    9.3262   10.3019    9.2600   10.1204    9.4231   10.7060   10.0886   10.0764    9.3000    9.5520   10.8157    9.6482    9.2710   10.6258    9.4671    9.5477   10.6473    9.1183   10.7702   10.0529   10.2329   10.6781   10.4533    9.5143    9.3628   10.4046   10.5001   10.7011   10.4948   10.3342   10.3048    9.6391   10.4110   10.9530   10.5445    9.3852   10.3208   10.2676    9.3485   10.3019    9.1530   10.6996    9.4716   10.3789    9.3892   10.4609    9.5145   10.3748    9.3484   10.8315   10.5202   10.6492   10.4439    9.9010   10.3657    9.4783   10.4107    9.3654    9.9453    9.2930    9.2342   10.4032   10.6931    9.9324   11.0618    9.2444    9.7803   10.7195    9.4669   10.3117   10.6848   10.8522   10.7161    9.4791    9.5737    9.2897    9.4408    9.1248   10.5897   10.2849    9.0446   10.5390    9.7320    9.7602    9.3707   10.3988    9.1179    9.7326   10.7405    9.7051   10.3583    9.8629   10.4903   10.3440   10.4064   10.6194    9.3232   11.0030    9.3692    9.3804   10.5050    9.5784   10.4974   10.6212   10.4521    9.6118    9.2259    9.0202    9.9344   10.2188   10.5831   10.0257    9.5479   10.5052   10.8463   10.8082   10.6581    9.2629    9.6076    9.5644    9.4406    9.5648    9.6795    9.6112    9.0937    9.5314   10.4844    9.4914    9.4708    9.6425    9.3961    9.2965   10.7892    9.0550   10.7256   10.2426   10.6959    9.3822   10.7933   10.5186    9.6137   10.3310   10.1717   10.0129   10.9424   10.3683    9.2640    9.3190    9.8642    9.5160    9.5969    9.7161    9.5968   10.2715    9.4339    9.1657   10.3384    9.5947    9.3447    9.4998    9.1944   10.6151    9.0907   10.4741   10.4598    9.7083    9.1504    9.8570    9.4511
 
