# Supplementary material for: Inclusive Composite Interval Mapping of QTL by Environment Interactions in Biparental Populations
Source: PLoS One. 2015 Jul 10;10(7):e0132414. doi: 10.1371/journal.pone.0132414 (PMC4498613; doi:10.1371/journal.pone.0132414)
Supplement: S6 File — (ZIP) [file pone.0132414.s006.zip › H=0.8/L1/run_00052.met]

!**********************Note: lines staring with "!" are remarks and will be ignored in the program********************
!*********************************General Information**********************************
!Assuming F1 = P1 x P2, populations available in QTL IciMapping are: 
!  1, P1BC1F1 = P1 x F1, the first backcrossing where P1 is used as the recurrent parent;
!  2, P2BC1F1 = P2 x F1, the first backcrossing where P2 is used as the recurrent parent;
!  3, F1DH, F1-derived doubled haploids; 
!  4, RIL or F1RIL, recombination inbred lines through the repeated selfing of F1;
!  5, P1BC1RIL, recombination inbred lines through the repeated selfing of P1BC1F1;
!  6, P2BC1RIL, recombination inbred lines through the repeated selfing of P2BC1F1;
!  7, F2, the selfing generation of F1;
!  8, F3, the selfing generation of F2;
!  9, P1BC2F1, the second backcrossing where P1 is used as the recurrent parent; 
! 10, P2BC2F1, the second backcrossing where P2 is used as the recurrent parent;
! 11, P1BC2RIL, recombination inred lines through the repeated selfing of P1BC2F1; 
! 12, P2BC2RIL, recombination inred lines through the repeated selfing of P2BC2F1; 
! 13, P1BC1F2, the selfing generation of P1BC1F1; 
! 14, P2BC1F2, the selfing generation of P2BC1F1; 
! 15, P1BC2F2, the selfing generation of P1BC2F1; 
! 16, P2BC2F2, the selfing generation of P2BC2F1; 
! 17, P1BC1DH, P1BC1F1-derived doubled haploids; 
! 18, P2BC1DH, P2BC1F1-derived doubled haploids; 
! 19, P1BC2DH, P1BC2F1-derived doubled haploids; 
! 20, P2BC2DH, P2BC2F1-derived doubled haploids; 
   3      !Mapping Population (see remarks above)
   2      !Mapping Function (1 for Kosambi; 2 for Haldane; 3 for Morgan)
   2      !Marker Space Type (1 for intervals; 2 for positions)
   1      !Marker Space Unit(1 for centiMorgans; 2 for Morgan)
   6      !Number of Chromosomes (or Linkage Groups)
 200      !Size of the mapping population
   2      !Number of environments
 
!***************************************** Chromosomes and Linkage Maps **********************************************
!Chromosome                 NumMarkers
-CH1                        16
-CH2                        16
-CH3                        16
-CH4                        16
-CH5                        16
-CH6                        16
!Linkage map (Marker name followed by position or the interval length)
 MK-1-1                1     0.000
 MK-1-2                1    10.000
 MK-1-3                1    20.000
 MK-1-4                1    30.000
 MK-1-5                1    40.000
 MK-1-6                1    50.000
 MK-1-7                1    60.000
 MK-1-8                1    70.000
 MK-1-9                1    80.000
 MK-1-10               1    90.000
 MK-1-11               1   100.000
 MK-1-12               1   110.000
 MK-1-13               1   120.000
 MK-1-14               1   130.000
 MK-1-15               1   140.000
 MK-1-16               1   150.000
 MK-2-1                2     0.000
 MK-2-2                2    10.000
 MK-2-3                2    20.000
 MK-2-4                2    30.000
 MK-2-5                2    40.000
 MK-2-6                2    50.000
 MK-2-7                2    60.000
 MK-2-8                2    70.000
 MK-2-9                2    80.000
 MK-2-10               2    90.000
 MK-2-11               2   100.000
 MK-2-12               2   110.000
 MK-2-13               2   120.000
 MK-2-14               2   130.000
 MK-2-15               2   140.000
 MK-2-16               2   150.000
 MK-3-1                3     0.000
 MK-3-2                3    10.000
 MK-3-3                3    20.000
 MK-3-4                3    30.000
 MK-3-5                3    40.000
 MK-3-6                3    50.000
 MK-3-7                3    60.000
 MK-3-8                3    70.000
 MK-3-9                3    80.000
 MK-3-10               3    90.000
 MK-3-11               3   100.000
 MK-3-12               3   110.000
 MK-3-13               3   120.000
 MK-3-14               3   130.000
 MK-3-15               3   140.000
 MK-3-16               3   150.000
 MK-4-1                4     0.000
 MK-4-2                4    10.000
 MK-4-3                4    20.000
 MK-4-4                4    30.000
 MK-4-5                4    40.000
 MK-4-6                4    50.000
 MK-4-7                4    60.000
 MK-4-8                4    70.000
 MK-4-9                4    80.000
 MK-4-10               4    90.000
 MK-4-11               4   100.000
 MK-4-12               4   110.000
 MK-4-13               4   120.000
 MK-4-14               4   130.000
 MK-4-15               4   140.000
 MK-4-16               4   150.000
 MK-5-1                5     0.000
 MK-5-2                5    10.000
 MK-5-3                5    20.000
 MK-5-4                5    30.000
 MK-5-5                5    40.000
 MK-5-6                5    50.000
 MK-5-7                5    60.000
 MK-5-8                5    70.000
 MK-5-9                5    80.000
 MK-5-10               5    90.000
 MK-5-11               5   100.000
 MK-5-12               5   110.000
 MK-5-13               5   120.000
 MK-5-14               5   130.000
 MK-5-15               5   140.000
 MK-5-16               5   150.000
 MK-6-1                6     0.000
 MK-6-2                6    10.000
 MK-6-3                6    20.000
 MK-6-4                6    30.000
 MK-6-5                6    40.000
 MK-6-6                6    50.000
 MK-6-7                6    60.000
 MK-6-8                6    70.000
 MK-6-9                6    80.000
 MK-6-10               6    90.000
 MK-6-11               6   100.000
 MK-6-12               6   110.000
 MK-6-13               6   120.000
 MK-6-14               6   130.000
 MK-6-15               6   140.000
 MK-6-16               6   150.000
!*********************************** Marker Types ********************************************************************
!Co-dominant marker: When heterozygote F1 is present, P1 is coded as 2, F1 is coded as 1, and P2 is coded as 0; Otherwise, P1 is coded as 2, and P2 is coded as 0. 
!Dominant marker: When heterozygote F1 is present, P1 and F1 are coded as 12, and P2 is coded as 0; Otherwise, P1 is coded as 2, and P2 is coded as 0.  
!Recessive markers: When heterozygote F1 is present, P1 is coded as 2, and F1 and P2 are coded as 10; Otherwise, P1 is coded as 2, and P2 is coded as 0. 
!Missing marker is coded as -1. 
 MK-1-1                 2   2   2   0   2   0   0   0   2   2   0   0   0   0   2   2   2   2   2   0   0   0   2   2   2   2   2   0   2   2   2   2   2   0   0   0   2   2   2   2   0   2   0   0   0   0   0   2   2   2   2   2   2   0   0   2   2   2   0   2   2   2   0   0   2   0   0   2   0   2   0   2   2   0   2   2   2   0   0   2   0   2   2   0   2   0   0   0   0   0   0   0   2   2   2   2   2   0   2   2   0   2   2   2   0   2   0   2   0   2   2   2   0   2   0   2   2   0   0   0   0   2   2   0   0   0   0   0   2   2   0   0   2   0   0   2   0   0   2   2   0   2   2   0   2   2   0   0   2   0   0   2   0   0   2   2   2   0   2   0   2   2   0   2   0   2   2   2   0   0   0   0   0   2   2   0   2   0   0   0   2   2   0   2   2   0   2   2   0   0   2   0   2   2   2   0   2   0   0   0
 MK-1-2                 2   2   2   0   2   0   0   0   2   0   0   0   0   0   2   2   2   2   2   0   0   0   2   2   2   2   2   0   2   2   2   2   2   0   0   0   2   2   2   2   0   2   0   0   0   0   0   2   2   2   2   2   2   0   0   2   2   2   0   2   2   2   0   0   2   0   0   0   0   2   2   2   2   0   2   2   2   0   0   2   0   0   0   0   2   0   0   2   0   0   0   0   0   2   2   2   2   0   2   2   0   2   0   2   0   2   0   0   0   2   2   2   0   2   0   2   2   0   0   0   0   2   2   0   0   0   0   0   2   2   0   0   2   0   0   2   0   0   2   2   0   2   2   0   2   2   0   0   2   0   0   2   0   0   2   2   2   0   0   0   2   2   2   2   0   2   2   2   0   0   0   0   0   2   2   0   2   2   0   0   2   0   0   2   2   0   2   0   0   2   2   2   2   2   2   0   2   0   0   0
 MK-1-3                 0   0   2   0   2   0   2   0   2   0   0   0   0   0   0   2   2   2   2   2   2   0   2   2   2   2   2   0   2   2   2   2   2   0   0   2   2   2   2   2   0   2   0   0   0   0   0   2   2   2   2   2   0   0   2   2   2   2   0   2   0   2   2   0   2   0   2   0   0   0   2   2   2   0   2   2   0   0   0   2   0   0   0   2   2   0   0   2   0   0   0   0   0   2   2   2   2   0   2   2   2   2   0   2   0   2   0   0   0   2   2   0   0   2   0   2   2   0   0   0   0   2   2   0   0   0   0   0   2   2   0   0   2   0   0   2   0   0   2   2   2   2   2   0   2   2   0   0   2   0   0   2   0   0   2   2   2   0   0   0   2   0   2   0   0   2   0   2   0   0   0   0   0   0   2   0   0   2   0   0   2   0   0   2   2   2   2   0   0   2   0   2   2   2   2   0   2   0   0   2
 MK-1-4                 0   0   2   0   2   0   2   0   0   0   0   0   0   0   0   2   2   2   2   2   2   0   2   2   2   2   2   0   2   2   2   2   2   2   0   2   2   0   2   2   0   2   0   2   2   0   0   2   2   2   2   2   0   0   0   2   2   2   0   0   0   2   2   2   2   0   2   0   0   0   2   2   2   0   2   2   0   0   0   0   0   0   0   2   2   0   0   2   0   0   0   0   0   2   0   2   2   0   2   2   2   2   0   2   0   2   0   0   0   2   2   0   0   2   0   2   2   0   0   0   0   0   2   0   0   0   0   0   2   2   0   0   2   0   0   2   2   0   2   2   2   2   2   0   2   2   2   0   2   0   0   2   0   0   2   2   2   0   0   2   2   0   2   2   0   2   0   2   0   0   0   0   0   0   2   0   0   2   0   0   0   0   0   2   2   2   2   0   0   2   0   2   2   2   0   2   2   0   2   2
 MK-1-5                 0   0   2   0   2   0   2   0   0   0   0   0   0   0   2   2   2   2   2   2   2   0   2   2   0   2   2   0   2   2   2   2   2   2   0   2   0   0   2   2   0   2   0   2   2   0   0   2   2   2   2   2   0   0   0   2   2   2   0   0   0   2   2   2   2   0   2   0   0   0   2   0   2   0   2   2   0   0   0   0   0   0   0   2   2   0   0   2   0   0   0   0   0   2   0   2   2   0   2   2   2   2   0   2   0   2   0   0   0   2   2   0   0   2   0   0   2   0   0   0   0   0   2   0   2   0   0   0   2   2   0   0   2   0   0   2   2   0   2   2   2   2   2   0   2   2   2   0   2   2   0   2   2   0   2   2   2   0   0   2   2   0   2   2   0   2   0   2   0   0   0   0   0   0   2   0   0   2   0   0   0   0   0   2   0   2   2   0   0   2   0   2   2   2   0   2   2   0   2   2
 MK-1-6                 0   0   2   0   2   0   2   0   0   0   0   0   0   0   2   2   2   2   0   2   2   0   2   2   0   2   2   0   2   2   2   2   0   0   0   2   0   0   2   2   0   2   0   2   0   0   0   2   2   2   2   2   0   0   0   2   0   2   0   0   0   2   2   2   2   0   2   0   0   0   2   0   0   0   2   2   0   0   0   0   0   0   0   2   2   0   0   2   0   0   0   0   0   2   0   0   2   0   2   2   0   2   0   2   0   2   0   0   0   2   0   0   0   2   0   2   2   0   0   0   0   0   0   0   2   0   0   0   2   2   2   0   2   0   2   2   2   0   2   2   0   2   2   0   2   2   2   0   2   2   0   2   2   0   2   2   0   0   0   2   2   0   2   2   0   2   0   2   0   0   0   0   0   0   2   0   2   2   0   0   0   0   2   2   0   2   2   0   0   0   0   2   2   0   0   2   2   0   2   2
 MK-1-7                 0   0   2   0   2   0   2   0   0   0   0   0   0   0   2   2   2   2   0   2   2   0   2   2   0   2   0   0   2   2   2   2   0   0   0   2   0   0   2   2   0   2   0   2   0   0   0   2   2   2   2   2   0   0   0   2   0   2   0   0   2   2   2   2   2   0   2   0   2   0   2   0   0   2   2   2   0   0   2   0   0   0   0   2   2   2   0   2   0   0   0   2   0   2   0   0   2   0   2   2   0   2   0   2   0   2   0   0   0   2   0   0   2   2   0   2   2   0   0   2   0   0   0   2   2   0   0   0   2   2   2   0   0   0   2   2   2   0   2   2   0   2   2   2   2   2   2   0   2   2   0   0   2   0   0   2   0   0   0   2   0   0   2   2   2   2   0   2   0   0   2   0   0   0   2   0   2   2   2   0   0   0   2   2   0   2   2   0   0   0   0   2   2   0   0   2   2   0   2   2
 MK-1-8                 0   0   2   0   2   0   0   2   0   2   0   0   0   2   0   2   0   2   0   2   2   0   2   2   0   2   0   0   2   2   2   2   0   2   2   2   0   0   2   2   0   2   0   2   0   2   0   2   2   2   0   2   0   0   0   2   0   2   0   0   2   2   2   2   2   0   2   0   2   0   2   0   0   2   2   2   0   0   2   0   0   0   0   2   2   2   0   2   0   0   0   2   0   2   0   0   2   0   2   2   0   2   0   2   0   2   0   2   0   2   0   0   0   2   0   2   2   0   0   2   0   0   0   2   2   0   0   0   2   2   2   0   0   0   2   0   2   2   2   2   0   2   2   2   2   2   2   0   2   2   0   0   2   0   0   2   0   0   0   2   0   0   2   2   2   2   0   2   0   0   2   0   0   0   2   0   2   0   2   2   0   2   2   2   0   2   2   0   2   0   0   2   2   2   0   2   2   0   2   2
 MK-1-9                 0   0   2   0   2   0   0   2   0   2   0   2   0   2   0   2   0   2   0   2   2   0   2   2   0   2   0   2   2   2   2   0   0   2   2   2   0   0   2   2   0   2   0   2   0   2   0   2   2   2   0   2   0   0   0   2   0   2   0   0   2   2   2   0   2   2   2   0   2   0   0   0   0   2   2   2   0   0   2   0   0   0   0   2   2   2   0   2   0   0   0   2   0   2   0   0   2   0   2   2   0   2   0   2   0   2   2   2   0   0   0   0   0   2   0   2   2   0   2   2   0   0   0   2   2   0   0   0   2   2   2   0   2   0   2   0   2   2   2   2   0   2   2   2   2   2   2   0   2   2   0   0   2   0   0   2   0   0   0   2   0   0   0   2   2   2   0   2   0   0   0   0   0   0   2   0   2   2   2   2   0   2   2   2   0   2   2   0   2   0   0   2   2   2   0   2   2   0   2   2
 MK-1-10                0   0   2   0   2   0   2   2   0   2   0   0   0   0   0   2   0   2   0   2   2   0   2   2   0   2   0   2   2   2   2   0   0   2   2   2   0   0   2   2   2   2   0   2   0   2   0   2   2   0   0   2   0   0   0   2   0   0   0   0   2   0   2   0   2   2   2   2   2   0   0   2   0   2   2   2   0   0   2   0   2   2   2   2   2   2   0   2   0   0   0   0   0   2   0   0   2   0   2   2   0   2   0   2   0   2   2   2   0   0   0   0   0   2   0   2   2   0   2   2   0   0   0   2   2   0   0   0   2   2   2   2   2   0   2   0   2   2   2   0   2   2   2   2   2   2   2   0   2   0   0   0   2   0   0   2   0   0   0   2   0   0   0   2   2   0   0   2   0   0   0   0   0   0   2   0   2   2   2   2   0   2   2   2   0   2   2   0   0   0   0   2   2   2   0   2   2   2   2   2
 MK-1-11                0   0   2   0   2   0   2   2   2   2   0   0   0   0   0   2   0   2   0   2   2   0   2   2   0   2   0   2   2   2   2   0   0   2   2   2   0   0   2   2   2   2   0   2   0   2   0   2   2   2   0   2   0   0   0   2   0   0   0   2   2   0   2   0   2   2   2   2   2   0   0   2   0   2   0   2   0   0   2   0   2   2   2   0   2   2   0   2   2   0   0   0   0   2   0   0   2   0   2   2   0   2   0   2   0   2   2   2   0   0   0   0   0   2   0   2   0   2   2   2   0   0   0   2   2   0   0   0   2   2   0   2   2   0   2   0   2   2   2   0   2   2   2   2   2   2   2   0   2   0   0   0   2   0   0   2   0   0   2   2   0   0   0   2   2   0   0   2   0   0   0   0   0   0   2   0   2   2   2   2   0   2   2   2   0   2   2   0   2   0   2   2   2   2   0   2   2   2   2   0
 MK-1-12                0   0   2   0   2   0   2   2   2   0   0   0   0   0   0   2   0   2   0   2   2   0   2   2   0   2   0   2   2   2   2   0   0   2   2   2   0   0   2   2   2   2   0   0   0   0   0   2   2   0   0   2   0   0   0   2   0   0   0   2   2   0   2   0   2   2   2   2   2   0   0   2   0   0   0   2   0   0   2   0   2   2   2   0   0   2   0   2   2   0   2   2   0   2   0   0   2   0   2   2   0   2   0   2   0   2   2   2   0   2   0   0   0   2   0   2   0   2   2   2   0   2   0   2   2   0   0   0   2   2   0   2   2   0   2   0   2   0   2   0   2   2   2   2   0   0   2   2   0   0   0   0   2   0   0   2   0   0   2   0   0   0   0   2   2   0   0   2   0   0   0   0   2   0   0   0   0   2   2   2   0   2   0   2   0   2   0   0   2   0   2   2   2   0   0   0   2   2   2   0
 MK-1-13                0   0   2   0   2   0   2   2   2   2   0   0   0   0   0   2   0   0   2   2   2   0   2   0   0   2   0   2   2   2   2   2   0   2   0   2   2   0   2   2   2   2   0   0   0   0   0   0   2   0   0   2   0   0   2   0   0   0   0   2   0   0   2   0   2   2   0   2   2   0   0   2   2   0   0   2   0   2   2   0   2   2   2   0   0   2   0   0   2   0   2   0   0   2   0   0   2   0   2   2   0   2   0   2   0   2   2   2   0   2   0   0   0   2   0   2   0   2   2   2   0   2   0   2   2   0   0   2   2   2   2   2   2   0   2   0   2   0   2   0   2   2   2   2   0   0   2   2   0   2   0   0   2   0   0   2   0   0   2   0   0   0   2   2   2   2   0   2   0   2   0   0   0   2   2   0   2   2   2   2   0   2   0   2   0   2   0   0   2   0   2   2   2   0   0   0   2   0   2   0
 MK-1-14                0   0   2   0   2   2   2   2   2   2   0   0   0   0   0   2   0   2   2   2   2   0   2   2   0   2   0   2   2   2   2   2   0   2   0   2   2   0   2   2   2   2   0   0   0   0   0   2   2   0   0   0   0   0   2   0   0   0   0   2   0   0   2   0   2   2   0   2   2   0   0   2   2   0   0   2   0   2   2   0   2   2   2   0   0   2   0   0   2   0   2   2   0   2   0   0   2   0   2   2   0   2   0   0   0   2   2   0   0   2   2   0   0   2   0   2   2   2   2   2   0   2   0   2   2   0   0   2   2   2   2   2   2   0   2   0   2   2   2   0   2   2   2   2   0   0   0   0   0   0   0   0   2   2   0   2   0   0   2   0   0   0   2   2   2   2   0   2   0   2   0   0   0   2   0   0   2   0   2   2   0   0   0   2   0   0   0   0   0   0   2   2   2   0   0   0   0   2   2   0
 MK-1-15                0   0   2   0   2   2   2   2   2   2   0   0   0   0   0   2   0   2   2   2   2   0   2   2   0   2   0   0   2   2   2   2   0   2   0   2   2   0   2   2   2   2   0   0   0   0   0   0   2   0   0   0   0   0   2   0   0   0   0   2   0   0   2   0   0   2   0   2   2   0   0   2   2   0   0   2   0   2   2   0   2   0   2   0   0   2   0   0   2   0   2   2   0   2   0   2   0   0   2   2   0   2   0   0   2   2   2   0   0   2   2   0   2   2   0   2   0   2   2   2   0   2   0   0   2   0   0   2   2   2   2   2   2   0   2   0   2   0   2   0   2   2   2   2   0   0   2   0   0   2   0   0   2   2   0   2   0   0   2   0   0   0   2   2   2   2   2   2   2   2   0   0   0   2   0   0   2   0   2   0   2   0   0   2   0   0   0   0   0   0   2   2   2   0   2   0   0   2   2   0
 MK-1-16                0   0   2   0   2   2   2   0   2   2   0   0   0   0   0   0   0   0   2   2   2   0   2   2   0   2   0   0   2   2   2   2   0   2   0   2   2   0   2   2   2   0   0   0   0   0   0   0   2   0   0   0   0   0   2   0   0   0   0   2   0   0   2   0   0   2   0   0   2   0   0   2   2   0   0   2   0   0   2   0   2   0   2   0   0   2   0   0   2   0   2   2   0   2   0   2   0   0   2   2   0   0   2   0   2   2   2   0   0   2   2   0   2   2   0   2   2   2   2   0   0   2   2   0   2   0   0   2   2   2   2   2   2   0   2   2   2   0   2   0   2   2   2   2   0   0   2   0   0   0   2   2   2   2   0   0   0   0   2   0   0   2   2   2   2   2   2   2   2   2   0   2   0   2   0   0   2   0   2   0   2   0   0   2   0   0   0   0   0   0   2   0   2   0   2   0   0   2   2   0
 MK-2-1                 0   0   0   2   0   2   2   0   0   0   2   0   2   0   2   2   2   2   2   2   2   2   2   2   0   0   2   0   2   2   0   0   2   2   0   0   0   0   2   2   2   0   2   2   2   2   0   2   0   2   2   2   2   2   2   2   0   2   0   2   0   2   2   2   0   2   0   2   2   0   2   2   2   0   0   0   0   2   0   0   2   0   0   2   0   0   2   0   0   2   0   2   0   2   2   0   2   2   0   2   2   2   0   2   2   2   0   2   2   0   0   2   2   0   2   0   0   0   0   2   0   0   0   2   0   2   0   0   2   0   2   2   2   0   0   0   2   0   2   0   2   2   2   2   0   2   2   2   2   0   2   0   0   0   2   0   0   2   2   0   2   2   2   0   0   0   2   2   2   0   2   0   0   0   0   2   0   2   2   0   0   2   2   2   0   2   0   2   2   2   2   0   0   0   2   0   0   2   0   2
 MK-2-2                 0   2   0   0   0   0   2   0   2   0   2   0   2   0   2   2   2   2   2   0   2   2   2   2   2   0   2   0   0   2   0   0   2   2   0   2   2   0   2   2   0   0   2   2   2   2   0   2   0   2   2   2   2   2   2   2   2   0   2   2   2   2   2   2   0   2   0   2   2   0   2   2   2   0   0   0   0   2   0   0   2   0   0   2   0   0   2   0   0   0   0   2   0   2   2   0   0   2   0   0   2   2   0   2   2   2   0   2   2   0   0   2   2   0   2   0   0   0   0   2   0   0   0   2   0   2   0   0   2   0   2   2   2   0   0   0   2   0   2   2   2   2   2   2   2   2   2   2   2   0   2   0   0   0   2   0   0   2   2   0   2   2   2   0   0   0   2   2   2   0   2   0   0   0   0   2   0   2   2   0   0   2   0   2   0   2   2   2   2   2   2   0   0   0   2   0   0   2   0   2
 MK-2-3                 0   2   0   0   0   0   2   0   2   0   2   0   2   0   2   2   0   2   2   0   2   2   2   2   2   0   2   0   0   0   0   2   2   2   0   2   0   0   2   2   0   0   2   2   2   2   2   2   0   2   2   2   2   2   2   2   2   0   2   2   2   2   2   2   0   2   2   2   2   0   2   2   2   0   0   0   0   2   0   0   2   2   0   2   0   0   2   0   0   0   0   2   0   2   2   0   0   2   0   0   2   2   0   0   2   0   0   2   2   0   0   2   2   0   2   0   0   0   0   2   0   0   0   2   0   2   0   0   2   0   2   2   2   0   2   0   2   0   2   0   2   2   2   2   2   2   2   2   2   0   2   0   0   0   2   0   0   2   2   0   2   2   2   0   0   0   0   2   2   0   2   0   0   0   0   2   0   0   2   0   2   2   0   2   0   2   2   2   2   2   2   0   0   0   2   0   0   2   0   0
 MK-2-4                 0   2   0   0   0   0   2   0   2   2   0   0   2   0   2   2   0   2   2   0   2   2   2   2   2   0   2   0   2   0   0   0   2   2   0   2   0   0   2   2   0   0   2   2   2   2   2   2   0   2   2   2   2   2   2   2   2   0   0   2   2   2   2   2   0   2   2   2   0   0   2   2   2   0   0   0   0   2   2   0   2   2   0   2   0   2   2   0   2   0   0   2   0   2   2   0   2   2   0   0   2   2   0   0   2   0   2   2   2   0   0   2   2   0   2   2   0   0   0   2   0   0   0   2   0   0   0   0   2   0   2   2   2   0   2   0   0   0   2   2   2   2   2   2   2   2   2   2   2   0   2   0   0   0   2   0   0   2   2   0   2   2   2   0   0   0   0   2   2   0   2   0   0   0   0   2   0   0   2   0   2   2   0   2   0   2   2   2   0   2   2   0   0   0   2   0   2   2   0   0
 MK-2-5                 0   2   0   0   0   0   2   2   0   2   0   0   2   0   2   2   0   2   2   0   2   2   0   2   2   0   2   0   2   2   0   0   0   2   0   2   0   0   2   2   0   0   2   2   0   2   2   0   0   2   2   2   2   2   2   2   2   0   0   2   2   2   0   2   2   2   2   2   0   0   2   2   2   0   2   0   0   2   2   0   2   2   0   2   0   2   2   0   2   0   0   2   0   2   2   0   2   2   0   2   0   2   0   0   2   0   2   2   2   0   0   0   2   0   2   2   2   0   0   2   0   0   0   2   0   0   0   0   2   0   2   2   2   0   2   0   0   0   0   2   2   2   2   2   2   2   0   2   2   0   2   0   0   0   2   0   0   2   2   0   2   2   2   0   0   0   0   2   2   2   2   0   0   2   0   2   0   0   2   0   2   0   0   2   0   2   2   2   0   0   2   0   2   0   2   0   2   2   0   0
 MK-2-6                 0   2   0   0   0   0   2   2   0   2   0   0   2   0   2   2   0   2   2   0   2   2   0   2   2   0   2   0   2   2   0   0   0   2   0   2   0   0   2   2   0   2   2   2   0   0   0   0   0   0   2   2   2   2   2   2   2   2   0   2   2   2   0   2   2   2   2   2   0   0   2   2   2   2   2   0   0   2   2   2   2   2   0   2   0   2   2   0   2   0   0   2   0   2   2   2   0   2   0   2   0   2   0   2   2   0   2   2   2   0   0   0   2   0   2   2   2   0   0   2   0   0   0   2   0   0   0   0   2   0   2   2   2   0   2   0   0   0   0   2   2   2   2   2   2   0   0   2   2   0   2   0   0   0   2   0   0   2   2   0   2   2   2   0   0   0   0   2   2   2   2   0   0   0   0   2   0   0   2   0   0   0   0   2   0   0   2   2   2   0   2   0   0   2   2   0   0   2   0   0
 MK-2-7                 0   0   0   2   0   0   2   2   0   2   0   0   2   0   2   0   0   2   2   0   2   2   0   2   0   0   2   0   2   2   0   0   0   2   0   2   0   0   2   2   0   2   0   2   0   0   0   2   0   0   2   2   2   2   2   2   2   2   0   2   2   2   0   2   2   2   2   2   0   0   0   2   2   2   2   2   0   2   2   2   2   2   0   2   0   2   2   0   2   0   0   2   0   0   2   2   0   2   0   2   0   2   0   2   0   0   0   2   0   0   0   0   2   0   2   2   2   0   0   2   0   0   0   2   0   0   0   0   2   0   2   2   2   0   2   0   0   0   0   2   2   2   2   2   2   0   0   2   2   0   2   0   2   0   2   0   0   2   2   2   2   0   2   0   0   0   0   0   2   2   2   2   0   0   0   2   0   0   2   0   0   0   0   2   0   0   2   2   2   0   2   0   0   2   2   0   0   2   0   0
 MK-2-8                 2   0   0   2   0   0   0   2   0   2   0   0   2   0   2   0   0   2   2   0   2   2   0   2   0   0   2   0   2   2   0   0   0   2   0   2   0   0   0   0   0   0   0   2   0   0   0   2   0   2   2   2   2   0   2   0   2   2   0   0   2   2   0   2   0   2   2   2   2   0   2   2   2   0   2   2   0   2   2   2   2   0   0   2   0   2   2   0   2   0   0   2   0   0   2   2   0   2   0   2   0   2   0   2   0   0   0   2   0   0   0   0   2   0   2   2   2   0   0   2   0   0   0   2   0   0   0   0   2   0   2   2   2   0   2   0   0   0   0   2   2   2   2   2   2   0   0   2   2   0   2   0   2   0   2   0   0   2   2   2   2   0   2   2   0   0   0   2   2   2   2   2   0   0   0   2   0   0   2   2   0   0   0   2   0   0   2   2   2   0   2   0   2   2   2   0   0   2   0   0
 MK-2-9                 0   0   0   2   0   2   0   2   0   2   0   0   2   0   2   0   0   2   2   0   2   0   0   2   0   0   2   0   2   2   2   0   0   2   0   2   0   0   0   0   0   0   0   2   0   2   0   2   0   2   2   2   0   0   0   0   2   2   0   0   2   2   0   2   0   2   2   2   2   0   2   2   2   0   2   2   0   2   0   2   2   0   0   2   0   2   2   0   2   0   0   2   0   0   2   2   2   2   0   2   2   2   0   2   0   0   0   2   2   0   0   0   2   0   2   2   2   0   0   2   0   2   0   2   0   0   0   0   2   0   2   2   2   0   2   0   0   0   0   2   0   2   2   2   2   0   0   2   2   0   2   0   2   2   2   0   0   2   2   2   2   0   0   2   0   0   0   2   2   2   2   2   0   2   0   2   0   0   2   0   0   0   0   2   0   0   2   2   2   0   2   0   2   2   2   0   0   2   0   0
 MK-2-10                0   0   0   2   0   2   0   2   0   2   0   0   2   0   2   0   0   2   0   0   2   0   0   2   0   0   2   0   2   2   2   0   0   0   0   0   0   0   0   0   2   0   0   2   0   2   0   2   0   2   0   0   0   0   0   0   2   2   0   0   2   2   2   2   0   2   2   2   2   0   2   2   2   0   2   2   0   2   0   2   2   0   0   2   0   2   2   0   2   0   0   2   0   0   2   2   0   2   2   2   2   2   0   2   0   0   0   2   2   0   0   0   2   0   2   2   2   0   0   0   0   2   0   2   0   0   0   0   2   2   2   2   2   0   2   0   0   0   0   2   2   2   2   2   0   0   0   2   2   0   2   0   2   2   2   0   0   2   2   2   2   0   2   2   0   0   0   2   2   2   2   2   0   2   0   2   0   0   2   0   0   0   0   2   0   0   0   2   2   0   2   0   2   2   2   0   0   2   0   0
 MK-2-11                0   0   0   0   0   0   2   2   0   0   0   0   2   0   2   0   0   2   0   0   2   0   0   2   0   0   2   0   2   2   2   0   0   0   0   0   0   0   2   0   2   0   0   2   0   2   0   2   0   2   0   0   0   2   2   0   2   2   0   0   2   2   2   2   0   2   2   2   2   0   2   2   2   0   2   2   0   0   0   2   2   0   0   2   0   2   2   0   2   0   0   2   0   0   2   2   0   2   2   2   2   0   0   2   0   2   0   2   2   0   0   0   2   0   2   2   2   0   0   0   0   2   0   2   0   0   0   0   2   2   2   0   2   0   2   0   0   0   0   0   2   2   2   2   0   0   0   0   2   0   2   0   2   2   2   0   0   0   2   2   2   0   2   0   0   0   0   2   2   2   2   2   0   2   0   0   0   0   2   0   0   0   2   2   0   0   0   2   2   0   2   0   2   2   2   0   2   2   0   0
 MK-2-12                2   0   0   0   2   0   0   2   0   0   0   0   0   0   2   0   2   2   0   0   2   0   2   2   0   0   2   0   2   2   2   0   0   0   0   0   0   0   2   0   2   0   0   2   0   2   0   2   0   2   0   0   0   2   2   0   2   2   0   0   2   2   2   2   0   2   2   2   2   0   0   2   2   0   2   0   0   0   0   2   2   0   0   2   0   2   2   0   2   0   0   2   0   0   2   2   0   2   2   2   2   0   0   2   0   2   0   2   2   0   0   0   2   0   0   2   2   0   0   0   0   2   0   2   0   0   0   0   2   2   2   0   2   0   2   0   0   0   0   0   2   2   2   2   0   0   0   0   2   0   2   0   2   2   2   0   0   0   2   2   2   0   2   2   0   0   0   2   2   0   2   2   0   2   0   0   0   0   2   0   0   0   2   2   0   0   0   2   2   0   2   0   2   2   2   0   2   2   0   0
 MK-2-13                2   0   0   0   2   2   0   2   2   0   0   0   0   0   2   0   2   2   0   0   2   0   2   2   0   0   2   0   2   2   2   0   0   0   0   0   0   0   2   2   2   2   0   2   0   2   0   2   0   2   0   0   0   2   2   0   2   2   0   0   2   0   0   0   0   2   2   2   2   0   0   2   2   0   2   0   0   0   0   0   2   0   0   2   0   2   2   2   2   0   0   2   0   0   2   2   0   2   0   2   2   0   0   2   0   2   0   2   2   0   0   0   2   0   0   2   2   0   0   2   0   2   0   2   0   0   0   0   2   2   2   0   2   0   2   0   0   0   0   0   0   2   2   2   0   2   0   0   2   0   2   0   2   0   2   0   0   0   2   2   2   0   2   2   0   0   0   2   2   2   2   2   0   2   0   0   0   2   2   0   0   0   2   2   0   0   0   2   2   2   2   0   2   2   2   0   2   2   0   0
 MK-2-14                0   0   0   0   2   2   0   2   2   0   0   2   0   0   2   0   2   2   0   0   2   0   0   2   0   0   2   0   2   2   2   0   0   0   0   0   0   0   2   2   0   2   0   2   0   2   0   2   0   2   0   0   0   2   2   0   2   2   0   0   2   0   0   0   0   2   2   2   2   0   0   2   0   2   2   0   0   0   0   0   2   0   2   2   0   2   2   2   2   0   0   2   0   0   2   2   0   2   0   2   2   0   0   2   0   2   0   2   2   0   0   0   2   0   0   2   2   0   0   2   0   2   0   2   0   0   0   0   2   2   2   0   2   0   2   0   0   0   0   0   2   2   2   2   0   2   2   0   2   0   0   0   2   0   2   0   0   0   2   2   2   0   2   2   0   0   0   2   2   2   2   2   0   2   0   0   0   2   2   0   0   0   2   2   0   0   0   2   0   2   2   0   2   0   2   0   2   2   0   0
 MK-2-15                0   0   0   0   2   2   2   2   2   0   0   2   0   2   2   0   2   2   0   0   2   0   0   2   0   0   2   0   2   2   2   0   0   0   0   0   0   0   2   2   0   2   0   2   0   2   0   2   2   2   0   0   0   0   2   0   2   0   2   0   2   0   0   0   0   2   2   2   2   0   0   2   0   2   2   0   0   0   0   0   2   0   2   2   2   2   2   2   2   0   0   2   0   0   2   2   0   2   2   2   2   0   0   2   0   2   0   2   2   0   0   0   2   0   0   2   2   0   0   2   0   2   0   2   0   0   0   0   2   2   2   0   2   0   2   2   0   0   0   0   2   2   2   0   0   2   2   0   2   0   0   0   2   0   2   2   0   0   2   2   2   0   2   2   0   0   0   2   0   2   2   2   0   2   0   0   0   2   2   0   0   0   2   2   0   0   0   2   0   2   2   0   2   0   0   0   2   2   0   2
 MK-2-16                0   2   2   0   2   0   2   2   2   0   2   2   0   0   2   0   2   2   2   0   2   0   0   2   0   0   2   0   2   2   2   0   0   0   0   0   0   0   2   2   0   2   0   2   0   2   0   2   2   2   0   2   0   0   2   0   2   0   2   0   2   0   2   0   0   2   2   2   2   0   0   2   0   2   2   0   0   0   0   0   2   0   2   0   2   2   2   0   2   0   0   2   0   0   0   2   0   2   2   0   2   0   0   2   0   2   0   2   2   0   0   0   2   0   0   2   2   0   0   2   0   2   0   0   0   0   0   0   0   2   2   0   2   0   2   2   0   0   0   0   2   2   2   0   0   2   2   0   2   0   2   0   0   0   0   0   2   0   2   2   2   0   2   2   0   0   0   0   0   2   2   0   0   2   0   0   0   2   0   0   0   0   2   0   0   0   0   2   0   2   2   0   2   0   0   0   2   0   0   2
 MK-3-1                 0   0   2   0   0   2   0   0   0   0   0   0   2   0   0   0   0   0   0   0   2   0   0   0   0   0   2   0   2   2   0   0   2   0   0   0   2   2   2   0   2   0   2   0   2   0   2   2   2   2   2   2   0   2   0   2   0   0   2   0   0   2   0   0   2   0   0   0   2   2   2   2   2   2   2   0   2   0   2   0   2   0   0   0   2   2   2   0   0   2   2   2   2   2   2   2   2   0   2   2   2   0   0   2   2   0   2   0   0   2   0   0   2   0   0   0   2   2   2   0   0   0   0   2   2   2   2   2   2   0   2   0   0   2   0   2   2   0   2   2   2   0   2   2   0   0   2   0   2   2   2   0   2   2   2   2   0   0   0   0   2   2   0   0   2   2   2   2   2   2   0   0   0   0   0   2   2   0   2   0   2   2   2   0   0   2   0   2   2   2   0   2   2   0   0   0   2   2   2   2
 MK-3-2                 0   0   2   0   0   2   0   0   0   0   0   0   2   0   0   0   0   0   0   0   2   2   0   0   0   2   2   0   2   2   0   0   2   0   0   0   2   2   0   0   2   0   2   0   2   0   2   2   2   2   2   2   0   2   0   2   0   0   2   0   0   2   0   0   2   0   0   0   2   2   0   2   2   2   0   0   2   0   2   0   2   0   0   2   2   2   2   2   0   0   2   2   2   2   2   2   2   0   2   2   2   0   0   2   2   0   2   0   0   2   2   0   2   0   0   2   2   2   2   0   0   0   0   2   2   2   2   0   2   0   2   0   0   2   0   2   2   0   2   2   2   0   2   2   0   2   2   0   2   2   2   0   2   0   2   2   0   0   0   0   2   2   0   2   2   2   2   2   2   2   0   0   0   0   0   2   2   0   2   0   2   2   2   0   0   2   0   0   2   2   0   2   2   0   0   0   2   0   2   2
 MK-3-3                 0   0   2   0   0   0   0   0   0   0   0   0   2   0   0   0   0   0   0   0   2   0   0   0   0   2   2   0   2   2   0   0   2   0   0   0   2   2   0   0   2   0   2   0   2   0   2   2   2   2   2   2   0   2   0   2   0   0   2   0   0   2   0   0   2   0   0   0   2   2   2   2   0   2   0   2   2   0   2   0   2   0   0   2   0   2   2   2   0   0   2   2   2   2   2   2   2   2   2   0   2   0   0   2   2   0   2   0   0   2   2   0   2   0   0   2   2   2   2   0   0   0   0   2   2   2   0   0   0   0   2   2   0   0   0   2   2   0   2   2   2   0   2   2   0   2   2   0   2   2   2   0   2   2   2   2   0   2   0   0   2   2   0   2   2   2   2   2   2   2   0   0   0   2   0   2   2   0   2   0   2   0   2   0   0   2   0   2   2   2   0   2   2   0   0   2   2   0   2   2
 MK-3-4                 0   0   2   0   2   0   0   0   2   0   0   0   2   0   0   0   0   0   0   0   2   0   0   0   0   2   2   2   2   2   0   0   2   0   0   2   2   2   0   0   2   0   2   2   0   0   2   2   2   2   2   2   2   2   0   2   0   0   2   0   0   2   2   0   2   0   0   0   2   2   2   2   0   2   0   2   0   0   2   0   2   0   0   2   0   2   2   2   0   0   2   2   2   2   2   2   2   2   2   0   2   0   0   2   2   0   2   2   0   2   2   0   2   0   0   2   2   2   2   0   0   0   0   2   2   2   0   0   0   0   2   2   0   0   0   2   2   0   2   2   2   0   0   2   0   2   2   0   2   2   2   0   2   2   0   2   0   2   0   0   2   2   0   2   2   2   2   2   2   0   0   0   0   2   0   2   2   0   2   0   2   0   2   0   0   2   0   2   2   2   0   2   2   2   0   2   2   0   2   2
 MK-3-5                 0   0   2   0   2   0   2   0   2   0   0   0   2   0   0   0   2   0   0   2   2   0   0   0   0   2   2   2   2   2   0   2   2   0   0   2   2   2   0   0   2   0   2   2   0   0   2   2   2   2   2   2   2   0   0   2   0   0   2   0   0   2   2   0   2   0   0   0   0   0   2   2   0   2   2   0   0   0   2   0   2   0   0   2   0   2   0   2   0   0   2   2   2   2   2   2   2   2   2   0   2   0   0   2   2   0   2   2   0   2   2   0   0   0   0   2   2   2   2   0   0   0   2   2   0   2   0   0   0   0   2   2   0   0   2   2   0   2   2   2   2   0   0   2   0   2   2   0   2   2   2   0   2   2   0   2   0   2   0   0   2   2   0   2   2   2   2   2   2   0   0   0   0   2   0   0   2   0   2   0   2   0   2   0   0   2   0   2   2   2   0   2   2   2   0   2   2   0   0   2
 MK-3-6                 0   0   2   0   2   0   2   0   0   0   0   0   2   0   0   0   2   0   0   2   2   0   0   0   0   2   2   2   2   2   2   2   0   0   0   2   2   2   0   0   2   0   2   2   0   0   2   2   2   2   2   2   2   0   0   2   0   0   2   0   2   2   2   0   2   0   0   2   0   0   2   2   0   2   2   0   0   0   2   0   2   0   0   2   0   2   0   2   0   2   2   2   2   2   2   2   2   2   2   2   2   0   0   2   2   0   2   2   0   2   2   0   0   0   0   0   2   2   2   0   0   0   2   2   0   2   0   0   0   0   2   2   0   0   2   2   2   2   2   2   2   2   0   2   0   2   0   2   2   2   2   0   2   2   0   2   0   2   0   0   2   2   0   2   2   2   2   2   2   0   0   0   0   2   0   0   2   0   2   0   2   0   2   0   0   0   0   2   2   2   2   2   2   2   0   2   2   0   2   2
 MK-3-7                 0   0   2   0   0   0   2   0   0   0   0   0   2   0   0   0   2   0   0   2   2   0   2   0   0   0   2   2   2   2   2   2   0   0   0   2   2   0   0   0   2   0   2   2   0   0   2   2   2   2   2   2   2   0   0   2   0   0   2   0   2   2   2   0   2   0   0   2   2   0   2   2   0   2   2   0   0   0   2   0   2   0   0   2   0   2   0   2   0   2   2   2   2   2   2   2   0   2   2   2   2   0   0   2   2   0   2   2   0   2   2   0   2   2   0   0   2   2   2   0   0   0   2   2   0   2   0   0   0   0   2   2   0   0   2   2   0   0   2   2   2   2   0   2   2   0   0   2   2   2   2   0   2   2   0   2   0   2   0   0   2   0   0   0   2   2   0   2   2   0   0   0   2   2   0   0   2   0   2   0   2   0   2   0   0   0   0   2   2   2   2   2   2   2   0   2   2   0   2   2
 MK-3-8                 0   0   2   0   0   0   2   0   0   0   0   0   2   0   0   0   2   0   0   2   2   0   2   0   2   0   2   2   2   2   0   2   0   0   0   2   2   0   0   0   2   0   2   2   0   0   2   2   0   2   2   2   2   0   0   2   0   0   2   0   2   2   2   0   2   0   0   2   0   0   2   2   0   2   2   0   0   0   2   0   2   0   0   2   0   2   0   0   0   2   2   2   2   2   2   0   0   2   2   2   2   0   0   2   2   0   2   2   0   2   2   0   2   2   0   0   2   2   2   0   0   2   2   2   2   2   0   0   0   0   2   2   2   0   2   2   0   0   2   2   0   2   0   2   0   0   0   2   2   2   2   0   2   2   0   2   0   2   0   0   2   0   0   0   0   2   0   2   0   2   0   0   2   2   0   2   2   0   2   0   2   0   2   0   0   0   2   2   2   2   2   2   2   0   0   2   0   0   2   2
 MK-3-9                 0   0   2   0   0   0   2   0   0   0   0   0   2   2   0   0   2   0   0   2   2   0   2   0   2   0   2   2   2   0   0   2   0   0   0   2   2   0   0   0   2   0   2   2   0   2   2   2   0   2   2   2   2   2   0   2   0   0   2   0   0   2   2   0   2   0   0   2   2   0   2   2   2   2   2   0   0   0   2   0   0   0   0   2   0   2   0   0   0   0   2   2   2   2   2   0   0   0   2   2   2   0   0   2   2   0   2   2   2   2   2   2   2   2   0   0   2   2   2   0   0   0   2   2   2   2   0   0   0   0   2   2   0   0   2   2   0   0   2   2   2   2   2   2   0   0   0   2   2   2   2   0   2   0   0   2   0   2   2   0   2   0   0   0   0   0   2   0   0   2   0   0   0   2   0   2   2   0   0   2   2   0   2   0   0   2   2   2   2   2   2   2   2   0   0   2   0   2   2   2
 MK-3-10                0   0   2   0   0   0   2   0   0   0   0   0   0   2   0   0   2   0   0   2   2   0   2   0   2   0   2   2   2   0   0   2   0   0   0   2   2   0   0   0   0   0   0   2   0   2   2   2   0   2   2   2   2   2   0   2   0   0   2   0   0   0   2   0   2   0   0   2   2   0   2   2   2   2   2   2   2   2   2   0   0   0   0   2   0   2   0   0   0   0   2   2   2   2   2   0   0   0   0   2   2   0   0   2   2   0   2   0   2   2   2   2   2   2   0   0   2   0   2   0   0   0   2   0   2   2   0   0   0   0   2   2   0   0   2   2   0   2   2   2   2   2   2   2   0   2   0   2   2   2   2   0   2   0   0   2   0   2   2   0   2   0   0   0   0   0   2   0   0   0   0   0   0   2   2   2   2   0   0   2   2   0   2   0   0   2   0   2   2   2   2   2   2   0   0   2   0   2   2   2
 MK-3-11                0   0   2   0   0   0   2   0   0   0   0   0   0   2   0   0   2   0   2   2   2   0   0   0   2   0   0   2   2   0   0   2   2   0   0   2   2   0   0   0   0   0   0   2   0   2   2   2   0   2   2   2   2   2   2   2   0   0   0   0   0   0   2   2   2   0   0   2   2   0   2   2   2   2   2   0   2   2   2   0   0   0   0   2   2   2   0   2   0   0   2   2   2   2   2   0   0   0   0   2   2   0   0   2   2   0   2   0   2   2   2   2   0   2   0   2   2   2   2   0   0   0   0   0   2   2   2   0   0   0   2   2   0   0   2   2   2   2   2   2   2   2   2   2   0   2   0   2   2   2   2   0   2   0   0   2   0   2   2   0   2   0   0   0   0   0   2   0   0   0   0   0   0   2   2   2   2   0   0   2   2   0   2   0   0   2   0   2   2   2   0   2   2   0   0   2   2   2   2   2
 MK-3-12                0   0   0   0   0   0   2   0   0   0   0   0   0   2   0   0   2   0   0   2   2   0   0   0   2   0   0   2   2   0   0   2   2   0   0   2   0   0   0   0   0   0   0   0   0   2   2   2   0   2   2   2   2   2   2   2   0   0   0   0   0   0   2   2   2   2   2   2   2   0   2   2   2   2   2   0   2   2   2   0   0   2   0   2   0   0   2   2   0   0   2   2   2   2   2   0   0   0   0   2   2   2   0   2   2   0   0   0   2   2   0   2   0   2   0   2   2   2   2   0   0   0   0   0   2   2   2   0   0   2   2   2   0   0   2   2   2   2   2   2   2   2   2   2   2   2   0   0   2   0   2   0   2   0   0   2   2   2   2   0   2   0   0   0   0   0   2   0   0   0   0   0   0   0   2   2   2   0   0   2   2   0   2   0   0   2   0   2   2   2   0   2   2   0   0   2   2   2   2   2
 MK-3-13                2   0   2   0   0   0   2   0   0   0   0   0   0   0   2   2   0   0   0   2   2   0   0   0   2   0   0   0   2   0   0   2   2   2   2   2   0   0   0   0   0   0   0   0   0   2   2   2   0   2   2   2   2   2   0   2   0   0   0   0   0   0   2   2   2   2   2   2   2   0   2   2   2   2   0   0   2   2   2   0   0   2   0   0   0   0   2   2   0   0   2   2   2   2   2   0   2   2   0   2   2   2   0   2   2   0   0   2   2   0   0   2   2   2   0   2   0   2   0   0   0   0   0   2   2   2   2   0   2   2   2   0   0   0   0   2   2   2   2   2   2   2   2   2   2   2   0   0   2   0   2   0   2   0   0   2   0   2   2   0   2   2   0   0   0   0   2   0   0   0   0   0   0   0   2   0   2   0   0   2   2   0   2   0   2   2   0   0   2   2   0   2   2   0   0   2   2   2   2   2
 MK-3-14                2   0   0   0   0   2   2   0   0   0   2   0   0   0   2   2   0   0   0   2   2   2   0   0   2   0   0   0   2   0   0   2   2   2   2   2   0   0   0   0   0   0   0   0   0   2   2   2   0   2   2   2   2   2   0   0   0   0   0   2   0   0   2   2   0   2   2   2   2   2   2   2   2   2   0   0   2   2   2   0   2   2   2   0   0   0   2   2   0   0   2   2   2   2   2   0   2   0   0   2   2   2   0   2   2   0   0   2   2   0   0   2   2   2   0   2   0   2   0   0   0   0   0   2   2   2   2   0   0   2   2   0   0   0   0   2   2   2   2   2   2   2   2   2   2   2   0   0   2   0   2   0   2   0   0   2   0   2   2   0   0   2   0   0   0   0   2   0   2   0   0   0   0   2   2   0   2   0   0   2   2   0   2   0   2   2   0   0   2   2   0   2   2   0   0   2   2   2   2   2
 MK-3-15                2   0   0   0   0   2   2   2   0   0   2   0   0   0   2   2   0   0   0   2   2   2   0   0   2   0   0   0   2   0   0   2   2   2   2   2   0   0   0   0   0   0   0   0   0   2   2   2   2   2   2   2   0   2   0   0   0   0   0   0   0   0   2   2   0   0   2   2   2   2   2   2   2   2   0   0   2   2   2   0   2   2   2   0   0   0   2   2   0   0   2   2   2   2   2   0   2   0   0   2   2   2   0   2   2   0   0   2   2   0   2   2   2   2   0   2   0   2   0   0   0   2   0   2   2   2   2   0   0   2   2   0   0   0   0   2   2   2   0   2   0   2   2   0   2   2   0   0   2   0   2   0   2   0   0   2   0   2   2   0   2   2   0   0   0   0   2   0   2   0   0   0   0   2   2   0   2   0   0   2   2   0   2   0   2   2   0   0   2   2   0   2   2   0   0   2   0   0   2   2
 MK-3-16                0   0   0   0   0   2   2   2   0   0   2   0   0   0   2   2   0   2   2   2   2   2   0   0   2   0   0   0   2   0   0   2   2   2   2   2   2   0   2   0   0   0   0   0   2   2   2   2   2   2   2   2   0   2   0   2   0   0   0   0   0   0   0   2   0   0   2   0   2   2   0   2   2   2   0   0   2   2   2   0   2   2   2   0   0   0   2   2   0   0   2   2   2   2   2   0   2   0   0   2   2   2   0   2   2   0   0   2   0   0   2   2   2   2   0   2   0   2   0   0   0   2   0   2   2   2   2   0   0   2   2   0   0   0   0   2   2   2   0   2   0   2   2   0   2   2   0   0   2   0   2   0   0   0   0   2   0   2   2   0   2   2   0   0   0   0   2   0   0   0   0   0   0   2   2   0   2   2   0   0   2   0   2   0   2   2   0   0   0   2   0   2   2   0   0   2   0   0   2   2
 MK-4-1                 0   0   0   2   2   2   0   0   0   0   2   2   2   0   2   0   2   2   2   0   2   0   0   0   2   0   2   2   0   2   0   2   2   0   0   0   0   2   0   0   2   0   2   0   0   2   2   2   0   2   0   0   0   0   2   0   0   2   2   2   2   2   2   0   2   0   2   2   0   2   2   2   2   0   2   2   2   0   0   0   2   0   2   0   2   0   0   2   0   0   0   2   0   0   0   0   0   2   0   2   0   2   0   2   0   2   0   2   0   0   0   2   0   2   0   0   2   2   2   0   0   2   2   0   2   2   2   2   2   2   2   2   2   0   2   0   2   2   0   2   0   0   2   2   0   2   2   2   2   0   0   2   2   0   0   2   0   0   0   2   2   0   0   0   0   2   0   2   2   2   2   0   2   0   2   0   0   0   2   0   2   2   0   0   0   0   2   0   2   2   2   2   2   0   0   0   0   0   2   0
 MK-4-2                 0   0   0   0   2   0   0   0   0   0   2   2   2   0   2   0   2   2   2   0   2   0   0   0   2   0   2   2   0   2   0   2   2   0   2   0   0   2   0   0   2   0   2   0   0   2   2   2   0   2   0   0   0   0   2   0   0   2   2   2   0   2   2   0   2   0   2   2   0   2   2   2   2   0   2   2   2   0   0   0   0   2   2   0   2   0   0   2   0   0   0   2   0   0   0   0   0   2   2   2   0   0   0   0   0   2   0   2   2   0   0   2   0   2   0   0   2   2   2   0   0   2   2   0   2   2   2   2   2   2   2   2   2   0   2   0   2   0   0   2   0   0   2   2   0   2   2   2   2   0   0   2   2   0   0   2   0   2   0   2   2   0   0   0   0   2   0   2   2   2   2   0   2   0   2   0   0   0   2   0   2   2   0   0   0   0   2   2   2   2   2   0   2   0   0   0   0   0   0   0
 MK-4-3                 0   0   0   2   2   0   0   0   0   2   2   2   2   0   2   0   2   2   2   0   2   0   0   0   2   0   2   2   0   2   0   2   2   0   2   0   0   2   0   0   2   0   2   0   0   2   0   2   0   2   0   0   0   2   2   0   0   2   2   2   0   0   2   0   2   0   2   2   0   2   2   2   0   0   2   2   2   0   0   0   0   2   2   2   2   2   0   2   0   0   0   2   0   0   0   0   0   2   2   2   0   0   0   0   0   2   0   2   2   0   2   2   0   2   0   0   2   2   2   0   0   2   2   0   2   2   2   2   2   2   2   2   2   0   2   0   2   0   0   2   0   0   0   2   0   2   2   2   2   0   2   2   2   0   0   2   0   2   0   2   2   0   0   0   0   2   0   0   2   2   0   0   2   0   2   0   0   0   2   0   2   2   0   0   0   0   2   2   2   2   2   0   2   0   0   0   2   0   0   0
 MK-4-4                 0   0   0   2   2   0   0   0   0   2   2   0   2   0   2   0   2   2   2   0   2   0   0   0   2   0   2   2   0   2   0   0   2   0   2   0   0   0   0   2   2   0   0   0   2   2   0   0   0   2   0   0   0   0   2   2   0   2   2   2   2   0   2   0   0   0   2   2   2   2   2   2   0   0   2   2   2   0   0   0   2   2   2   2   2   2   0   0   0   0   0   2   0   2   0   2   2   2   2   2   0   2   0   0   0   2   0   2   2   0   2   2   0   0   2   0   2   2   2   0   0   2   2   0   2   2   2   0   2   2   2   2   2   0   2   0   2   2   0   2   0   0   0   0   0   0   2   2   0   0   2   2   2   0   0   2   0   2   0   2   2   0   0   0   0   0   0   0   2   2   0   0   2   0   2   2   0   0   2   0   2   0   0   0   0   0   0   0   2   0   2   0   2   2   0   0   2   0   0   0
 MK-4-5                 0   0   0   2   2   0   0   0   0   2   2   0   2   0   2   0   2   2   0   0   2   0   0   0   0   0   2   2   0   2   0   0   2   0   2   0   0   2   0   2   2   0   0   0   2   2   0   0   0   2   0   0   2   0   0   0   0   2   2   2   2   0   2   0   0   0   2   2   2   2   2   2   0   0   2   2   2   0   0   0   0   2   2   2   2   2   0   0   2   0   0   2   0   2   2   2   2   2   2   2   0   2   2   0   2   2   0   0   2   0   0   2   2   0   0   0   2   2   2   0   0   2   2   0   2   2   2   0   2   2   0   2   2   0   2   0   2   0   0   2   0   0   0   0   0   0   2   2   0   0   2   2   2   0   0   2   0   2   0   2   2   0   2   0   0   0   0   0   2   2   0   0   2   0   2   2   2   2   0   0   2   0   0   0   0   0   0   0   2   2   2   0   2   2   0   0   2   0   0   0
 MK-4-6                 2   0   0   2   2   2   0   0   2   2   2   0   0   0   2   0   2   2   0   0   2   0   0   0   0   0   2   0   0   2   0   0   2   0   2   0   0   2   0   2   2   2   0   2   2   2   0   0   0   2   0   0   2   2   0   0   0   2   2   2   2   0   2   0   0   0   2   2   2   2   2   0   0   0   2   2   2   0   0   0   2   2   2   2   2   2   2   0   2   2   0   2   0   2   2   2   2   2   0   2   0   2   2   0   2   2   0   0   2   2   0   2   2   0   0   0   2   2   2   0   0   2   2   0   2   2   2   2   2   2   0   2   2   0   2   0   2   0   0   2   0   0   0   0   0   0   2   2   0   0   2   2   2   2   2   2   0   2   0   2   2   0   2   0   0   2   0   0   2   2   0   0   2   0   2   2   2   2   2   0   2   2   0   2   0   0   0   2   2   0   2   0   2   2   0   2   2   0   0   0
 MK-4-7                 2   2   2   2   2   2   0   2   2   2   2   0   0   0   2   0   2   2   0   0   2   0   0   0   0   0   2   0   0   0   0   0   2   0   2   0   0   2   0   2   0   2   0   2   2   2   0   0   2   2   0   0   2   2   0   2   0   2   2   0   2   0   2   0   0   2   2   2   2   2   0   0   0   0   2   2   2   0   0   0   2   2   2   2   2   2   2   0   2   2   0   2   0   2   2   2   2   0   0   2   2   2   2   0   2   2   0   0   2   2   0   2   2   0   0   0   2   2   2   2   2   2   2   0   2   2   2   2   2   2   0   2   2   0   2   0   2   0   0   2   0   0   0   0   0   0   2   2   0   0   2   2   2   2   2   2   0   0   0   2   2   0   2   0   0   2   0   0   2   2   0   2   2   0   2   2   2   0   2   0   2   2   0   2   0   0   0   2   2   0   2   2   2   2   0   2   2   2   0   0
 MK-4-8                 2   0   2   2   2   2   0   2   2   2   2   0   0   0   2   0   2   2   0   0   2   0   0   0   0   0   2   0   0   0   0   0   2   2   2   2   0   2   0   2   0   2   0   2   2   2   0   0   2   2   0   0   2   2   0   2   0   2   2   0   2   0   2   2   0   2   2   2   2   2   2   0   0   0   2   0   2   0   0   0   2   2   2   2   2   2   2   0   2   2   0   0   0   2   2   2   2   0   0   2   2   2   2   2   2   2   0   0   2   2   0   2   0   0   0   0   2   2   2   0   2   0   2   0   2   2   0   2   2   2   0   2   2   0   2   0   2   0   0   2   0   0   0   2   0   0   0   2   0   0   2   2   2   2   2   2   0   2   0   2   2   0   2   0   0   2   0   0   2   2   2   2   2   0   0   2   2   0   2   0   2   2   0   2   0   0   2   2   2   0   2   2   2   2   0   2   2   2   0   0
 MK-4-9                 2   0   2   2   2   2   0   0   2   2   2   2   0   0   2   0   0   2   0   0   2   0   0   0   0   0   2   0   0   0   0   0   2   2   2   2   0   2   0   2   0   2   0   2   2   2   0   0   2   2   0   0   2   2   0   0   0   2   2   0   2   0   2   2   0   2   2   0   2   2   2   0   0   0   2   0   2   0   0   0   2   0   2   2   2   0   2   0   2   2   0   0   0   2   2   2   0   0   0   2   2   2   2   2   2   2   0   0   2   0   0   2   0   0   0   0   2   2   2   0   2   0   2   0   2   2   0   2   2   0   0   2   2   0   2   0   2   0   0   0   0   0   0   0   0   0   0   0   0   0   2   2   2   2   2   2   0   2   0   2   2   0   2   0   0   2   0   0   2   2   2   2   2   0   0   2   2   0   2   0   0   2   0   2   0   0   2   0   2   0   2   2   0   2   0   2   2   2   0   0
 MK-4-10                0   0   2   0   2   2   0   0   0   2   2   2   0   0   2   0   0   2   2   0   2   2   2   0   0   0   2   0   0   0   0   0   2   2   2   2   0   2   0   2   0   2   0   2   0   2   0   0   2   2   0   0   2   2   0   0   2   2   0   0   2   0   2   2   0   2   2   0   2   0   2   2   0   0   2   0   2   0   0   0   2   0   2   2   2   0   2   0   2   2   0   0   0   2   2   2   2   0   0   0   2   2   2   2   2   2   0   2   2   0   2   2   0   0   0   2   2   2   2   2   2   2   0   0   0   2   0   0   2   0   0   2   2   0   2   0   2   0   0   0   0   0   0   0   2   0   0   0   0   0   2   2   2   0   2   2   2   2   0   2   2   0   2   0   0   2   0   0   2   2   2   2   2   0   0   2   0   0   2   0   0   2   0   0   0   0   2   0   2   0   2   2   0   0   0   2   2   0   2   0
 MK-4-11                0   0   2   0   0   2   0   2   0   2   2   2   2   0   2   0   2   2   2   0   2   2   2   0   0   0   2   0   0   0   0   0   2   2   2   2   0   0   2   2   0   2   0   2   0   2   0   0   2   2   0   0   2   2   0   0   2   2   0   0   2   0   2   2   0   2   2   0   2   0   2   2   0   0   2   0   2   0   2   2   2   0   2   2   2   0   2   0   2   2   2   2   0   2   2   2   2   0   0   0   2   2   2   2   2   2   0   2   2   2   2   2   0   0   0   2   2   0   2   2   0   2   2   0   0   2   0   0   2   0   0   2   2   0   2   0   2   0   2   0   0   0   0   0   2   0   0   0   0   0   2   2   2   0   0   2   2   2   0   2   2   2   2   2   0   2   0   0   2   0   2   2   2   0   0   2   0   0   2   0   0   2   0   2   0   0   2   0   2   0   2   2   0   0   0   2   2   0   2   0
 MK-4-12                0   0   2   2   0   2   0   2   0   2   2   2   2   0   2   2   2   2   2   0   2   2   2   0   0   0   2   0   0   0   0   0   0   2   2   2   0   0   2   2   0   2   2   2   0   2   0   0   2   2   0   0   2   2   0   0   0   2   0   0   2   0   2   2   0   2   2   0   0   0   2   2   0   0   0   0   0   0   2   2   2   0   2   2   2   0   2   0   0   0   2   2   0   2   2   2   2   0   0   0   2   2   2   2   2   2   2   2   2   2   2   2   0   0   0   2   2   2   2   2   0   2   2   0   0   2   2   0   2   0   0   2   2   0   2   0   2   0   2   0   0   0   0   0   2   0   0   0   0   0   2   2   2   0   2   2   2   0   0   2   2   2   2   2   0   2   0   0   2   0   2   2   2   0   0   2   0   0   2   0   0   2   0   0   0   0   2   0   2   0   2   2   0   2   0   2   2   2   2   0
 MK-4-13                0   0   2   2   0   2   0   2   0   2   2   2   2   0   2   2   2   2   2   0   2   2   0   0   0   0   2   0   0   0   0   0   0   2   2   2   0   0   2   2   0   2   0   2   0   2   0   2   2   2   0   0   2   2   0   0   0   2   0   0   2   0   2   2   0   2   2   0   0   0   2   2   0   2   2   0   0   0   2   2   2   0   2   2   2   0   2   0   0   0   2   2   0   2   0   2   2   0   0   0   2   2   0   2   2   2   2   2   2   2   2   2   0   0   0   2   2   2   2   2   0   2   2   0   0   2   2   0   2   0   0   2   2   0   2   0   2   0   2   0   2   0   0   0   2   0   0   0   0   0   2   2   2   0   2   2   2   0   0   0   2   2   2   2   0   2   0   2   2   0   2   2   2   0   0   2   2   0   2   0   0   2   0   0   0   0   2   0   2   0   0   2   0   2   0   2   2   2   2   0
 MK-4-14                0   0   2   2   2   2   0   2   0   2   2   2   2   2   2   2   2   2   2   0   2   2   0   0   0   0   2   0   0   0   0   0   0   2   2   2   0   0   2   2   0   2   0   2   2   2   0   2   2   2   0   0   2   2   0   2   0   2   0   0   2   0   2   0   0   2   2   0   0   2   2   2   0   2   2   0   0   2   2   2   2   0   2   2   2   0   2   0   0   0   2   2   0   2   0   2   0   0   0   0   2   2   0   2   2   2   2   2   2   2   2   2   0   0   0   2   2   2   0   2   2   2   2   0   0   2   2   0   2   0   2   2   2   0   2   0   2   0   2   0   0   2   0   0   2   0   0   0   0   0   2   2   2   0   0   2   2   0   0   0   2   2   2   2   0   0   0   2   2   2   2   2   2   0   0   2   2   0   2   0   0   2   0   0   0   0   2   0   2   0   0   2   0   2   0   2   2   2   2   0
 MK-4-15                0   0   2   2   2   2   0   0   0   2   0   2   2   2   2   2   2   2   2   0   2   2   0   0   0   0   0   0   0   0   0   0   2   2   2   2   0   0   2   2   0   2   0   2   2   0   0   2   2   2   0   0   2   2   0   2   0   2   0   0   2   0   2   2   0   2   2   0   0   2   2   2   0   2   2   0   0   2   0   2   2   0   2   2   2   0   2   0   0   0   2   2   0   2   0   2   0   0   0   0   2   2   0   2   2   0   2   2   2   2   2   2   0   0   0   0   2   2   0   2   2   2   2   0   0   2   0   0   0   0   2   2   2   0   2   0   2   0   2   0   0   2   0   0   2   2   0   0   0   0   2   2   2   0   2   2   2   0   0   0   2   2   2   2   0   0   0   2   2   2   2   0   2   2   0   2   2   0   2   0   0   2   0   0   0   0   2   0   2   0   0   2   0   2   2   2   2   2   2   0
 MK-4-16                0   0   2   2   2   0   0   0   0   0   0   2   2   2   2   2   2   2   2   2   2   2   0   0   0   0   0   0   0   0   2   0   2   2   0   2   0   0   2   2   0   2   2   2   2   0   0   2   2   2   0   0   2   0   0   0   0   2   0   0   2   0   2   2   0   2   2   0   0   2   2   2   0   2   2   0   0   2   0   2   0   0   2   0   2   0   2   0   0   0   2   2   0   2   0   0   2   0   2   0   2   2   0   2   2   0   2   2   2   2   2   2   0   0   0   0   2   0   0   2   2   2   2   0   0   2   0   0   0   0   2   2   2   0   2   0   2   0   2   2   0   2   0   0   2   2   0   0   0   0   2   2   2   0   2   2   2   2   0   0   2   2   2   2   0   0   0   0   2   0   2   0   2   2   0   0   2   0   2   0   0   2   0   0   0   0   2   0   2   0   0   2   0   2   2   0   2   2   2   0
 MK-5-1                 0   0   2   0   2   0   2   2   0   2   0   2   2   0   2   2   2   2   2   0   0   2   2   2   2   2   0   2   0   0   2   0   0   2   0   0   2   2   0   2   2   2   2   2   0   2   2   0   0   0   2   2   2   0   0   2   2   0   2   2   0   2   0   0   2   0   2   2   2   2   0   0   0   2   2   0   2   0   0   2   0   2   0   2   0   0   0   0   0   2   0   0   0   0   0   0   2   0   2   0   2   2   2   0   2   0   0   0   2   2   2   2   0   2   2   0   0   2   0   2   0   2   0   2   0   2   0   0   0   0   0   0   2   0   2   2   0   0   0   0   0   2   2   2   2   0   2   0   2   2   0   2   0   0   0   2   2   2   0   2   2   2   2   2   2   0   0   0   0   2   2   2   2   2   0   0   0   0   0   0   0   2   0   2   2   0   2   0   2   2   0   0   0   0   2   2   2   2   2   0
 MK-5-2                 2   2   2   0   2   0   0   2   0   2   0   2   2   0   2   0   2   2   2   2   0   2   0   2   2   0   0   2   2   0   2   0   0   2   0   0   2   2   0   2   2   2   2   2   0   2   2   0   0   0   2   2   2   0   0   2   2   2   2   2   0   0   0   0   2   0   2   2   0   2   0   0   2   0   2   0   2   0   0   2   2   2   0   2   0   0   0   2   0   2   0   0   0   0   0   0   2   0   2   0   2   2   2   0   2   0   0   0   2   2   2   2   0   2   2   2   0   2   0   2   0   2   0   2   0   2   0   0   0   0   0   0   2   0   2   2   0   0   0   0   0   2   2   2   2   0   2   0   2   2   2   2   0   0   2   2   0   0   0   2   2   2   2   2   2   0   0   0   0   2   0   2   2   2   0   0   0   0   2   0   0   2   0   2   2   0   2   0   2   2   0   2   0   0   2   2   2   2   2   0
 MK-5-3                 2   2   0   2   2   0   2   2   0   2   0   2   2   0   2   0   2   2   2   2   0   2   0   2   2   0   0   2   0   0   2   0   0   2   0   0   0   2   0   2   2   2   2   2   0   2   2   0   0   0   2   2   2   0   0   2   2   2   2   2   0   0   0   0   0   0   2   0   0   2   0   0   2   0   2   0   2   2   0   2   0   0   0   2   0   0   0   2   0   2   0   0   0   0   0   0   2   0   2   0   2   2   2   0   2   0   0   0   2   2   2   2   0   2   2   2   0   2   0   2   0   2   0   2   0   2   2   0   0   0   0   0   2   0   2   2   0   0   0   0   0   2   0   2   2   0   2   0   2   2   2   2   0   0   2   2   0   0   0   2   2   2   2   2   2   0   0   2   0   2   0   2   2   2   0   0   0   0   2   0   0   2   0   0   2   0   2   0   2   2   0   2   0   0   2   2   2   2   2   0
 MK-5-4                 0   2   0   2   2   0   2   2   2   2   0   2   2   0   2   0   0   0   2   2   0   2   0   2   2   0   0   2   0   0   2   0   0   2   0   0   0   2   0   2   2   2   2   2   0   2   2   0   0   0   2   2   2   0   0   2   2   2   0   2   0   0   0   0   0   0   0   0   0   2   0   0   2   0   0   0   2   2   0   2   0   0   0   2   0   0   0   2   0   2   0   0   0   0   0   0   2   0   2   0   2   2   2   0   2   0   0   0   2   2   0   2   0   2   2   2   0   2   0   2   0   2   0   2   0   2   2   0   0   0   2   0   2   0   2   2   0   0   0   0   0   2   0   2   2   0   2   0   2   2   2   2   2   0   2   2   2   0   2   2   2   2   2   2   0   0   2   2   0   0   0   2   0   2   0   0   0   0   2   0   0   2   0   0   2   0   2   0   2   2   0   2   2   0   2   2   2   2   2   0
 MK-5-5                 0   0   0   2   2   0   2   2   2   0   0   2   2   0   2   0   0   0   2   2   2   2   0   2   0   0   0   2   0   0   2   0   0   2   0   0   0   2   0   2   2   2   2   2   0   2   2   0   0   0   2   2   2   0   0   2   0   2   0   0   0   0   2   0   0   0   0   0   0   2   0   0   2   0   0   0   2   0   0   2   0   0   0   2   0   0   0   2   0   2   0   0   0   0   0   0   2   0   2   0   2   0   2   0   2   0   2   2   2   2   2   2   0   0   2   0   0   2   2   2   2   2   2   2   0   2   2   0   0   0   2   0   2   0   2   2   0   0   0   0   0   2   0   2   2   2   2   0   2   2   2   2   2   0   0   2   2   0   2   2   2   2   2   2   0   0   2   2   0   0   2   2   0   2   0   0   0   0   2   0   0   2   2   0   2   0   2   0   2   2   0   2   2   0   2   2   2   2   2   0
 MK-5-6                 2   0   0   2   2   0   2   2   2   0   0   2   2   0   2   0   0   0   2   2   2   2   0   2   0   0   0   2   0   0   2   0   0   2   0   2   2   2   0   2   2   2   2   2   0   2   2   0   2   0   2   2   2   0   0   2   0   2   0   0   0   0   2   0   0   0   0   0   0   2   0   0   2   2   2   0   2   0   0   2   0   0   0   2   0   0   0   2   0   2   0   0   0   0   0   2   2   0   2   0   2   2   2   0   2   0   2   0   2   2   2   2   0   0   2   2   0   2   2   2   2   2   2   2   0   2   2   0   0   0   2   0   2   0   2   2   0   0   0   0   2   2   0   2   2   2   2   0   2   2   2   2   2   0   0   2   2   0   2   2   2   2   2   0   0   2   0   2   0   0   2   2   0   2   0   0   0   0   2   0   0   2   0   2   2   0   2   0   2   2   0   2   2   0   2   0   2   2   2   0
 MK-5-7                 0   2   0   2   2   0   2   2   0   0   0   2   2   0   2   0   0   0   2   2   2   2   0   0   0   0   0   0   0   0   2   0   0   2   0   2   0   2   0   2   2   2   0   2   0   2   2   0   2   0   2   2   2   0   2   2   0   2   0   0   0   0   2   0   0   0   0   0   0   2   0   0   2   2   2   0   2   0   0   2   0   0   0   2   0   0   0   2   0   2   0   0   0   0   0   2   2   0   2   0   2   2   2   0   2   0   2   0   0   2   2   2   0   2   2   2   0   2   2   2   2   2   2   2   0   0   0   0   0   0   2   0   2   0   2   0   0   0   0   2   2   2   0   2   2   2   2   0   2   2   0   2   2   0   0   2   2   0   2   2   2   2   2   0   0   2   0   2   0   0   2   2   0   2   0   0   0   0   0   0   0   2   0   2   2   0   2   0   2   2   2   2   2   0   2   0   2   2   2   0
 MK-5-8                 0   2   2   2   2   0   2   2   0   0   0   2   2   2   2   0   0   2   2   2   0   2   0   0   0   2   0   0   0   0   2   0   0   2   2   0   0   2   0   2   2   2   0   2   0   2   2   2   2   0   2   2   2   0   2   2   2   2   0   0   0   0   2   2   0   0   0   0   2   2   2   0   2   0   2   0   0   0   0   0   0   0   0   2   0   0   0   2   0   2   0   0   0   0   0   2   2   0   2   0   0   2   2   0   2   2   2   0   0   2   2   2   0   0   0   2   2   2   2   2   2   2   2   2   0   0   2   0   0   0   2   0   0   0   2   0   0   0   0   2   2   2   0   2   2   2   2   0   2   2   0   2   2   0   0   0   2   0   2   2   2   2   2   0   0   2   0   2   0   0   2   2   0   2   0   0   0   0   0   0   0   2   0   2   2   0   2   0   2   2   0   2   2   0   2   0   2   2   0   0
 MK-5-9                 0   2   2   2   2   0   2   2   0   0   0   2   0   2   2   0   2   2   2   2   0   2   0   0   0   2   0   0   0   0   2   0   0   2   0   0   0   2   0   2   2   2   0   2   0   2   2   2   2   0   2   2   2   0   2   2   2   2   0   2   0   0   2   2   0   0   0   0   2   2   2   0   2   0   0   0   0   0   2   0   0   0   0   2   0   0   0   2   0   2   0   0   0   0   0   0   2   0   2   0   0   2   2   0   2   0   2   0   0   2   2   2   0   0   0   2   2   2   0   2   2   2   0   2   0   0   2   0   0   2   2   0   0   0   2   2   0   0   0   2   2   2   0   0   2   0   2   0   2   2   0   2   2   0   0   0   2   0   2   2   2   2   2   0   0   2   0   2   0   0   2   2   0   2   0   0   0   2   0   0   0   2   0   2   0   0   2   0   2   2   0   2   2   0   2   2   2   2   0   0
 MK-5-10                0   2   2   2   2   0   2   2   0   0   2   0   0   2   2   2   2   2   2   2   0   2   2   0   0   2   0   0   0   0   2   0   0   2   0   0   0   0   0   2   2   2   0   2   0   2   2   2   2   0   2   2   2   0   2   2   2   2   0   2   0   0   2   2   0   0   0   0   2   2   2   0   2   2   0   2   0   2   2   0   0   0   2   2   0   0   0   2   0   2   0   0   0   2   0   0   0   0   2   2   0   2   2   0   2   0   0   0   0   2   2   2   0   0   0   2   0   2   0   2   2   2   0   2   0   2   2   0   0   2   2   0   0   0   2   2   0   0   0   2   2   0   0   0   2   0   2   0   2   2   2   2   2   0   0   0   2   0   0   2   2   2   2   0   0   2   0   2   0   0   2   2   2   2   0   0   0   2   2   0   0   2   0   2   0   0   2   0   2   2   0   2   2   0   2   0   2   2   0   0
 MK-5-11                0   2   2   2   2   0   2   2   0   2   2   0   0   2   2   0   2   2   2   2   0   2   2   0   0   2   0   2   0   0   2   0   0   2   0   0   0   0   2   2   2   2   0   2   0   2   0   2   2   0   0   2   2   0   2   2   2   2   0   2   0   0   2   2   0   0   0   0   2   2   2   0   2   2   0   2   0   2   2   0   0   0   2   2   0   0   0   2   0   2   0   2   0   2   0   0   0   0   2   2   0   2   2   0   2   0   0   0   0   2   2   2   0   0   0   2   0   2   0   2   0   2   0   2   0   2   2   0   0   0   2   0   0   0   2   2   0   0   0   2   2   0   0   0   2   0   2   0   2   2   2   2   2   0   0   2   2   0   0   2   0   2   2   0   0   2   0   2   0   0   2   2   2   2   0   0   0   2   2   0   0   2   0   2   0   0   2   0   2   2   0   2   2   0   0   0   2   2   0   0
 MK-5-12                0   2   2   2   2   0   2   2   2   2   2   0   0   2   2   0   2   2   2   2   0   2   2   0   2   2   0   2   0   0   2   0   0   2   0   0   0   0   2   2   2   2   0   2   0   2   0   0   2   2   0   2   2   0   2   2   0   0   0   2   0   0   2   2   0   0   0   0   0   0   2   0   2   2   2   2   0   2   2   0   2   0   2   2   0   0   0   2   0   2   0   2   0   2   0   0   0   0   2   2   0   2   2   0   2   0   0   0   0   2   2   2   0   0   0   2   0   2   0   2   0   2   0   2   0   2   2   0   0   0   2   0   0   0   0   2   0   0   0   2   2   0   0   0   2   0   2   0   2   2   2   2   2   0   0   2   2   0   0   2   0   2   2   0   0   2   0   2   0   0   2   2   2   2   0   0   0   0   2   0   0   2   0   2   0   0   2   0   2   2   0   0   2   0   0   0   2   2   0   0
 MK-5-13                0   0   2   2   0   0   2   2   2   0   2   0   0   2   2   0   0   2   2   2   0   2   2   0   2   2   0   2   0   0   2   0   0   2   0   0   0   0   2   2   2   2   0   0   0   2   0   2   2   2   0   2   2   0   0   2   0   0   0   2   0   0   2   2   2   0   0   0   0   2   2   0   2   2   2   2   0   2   2   0   2   0   2   2   0   0   0   0   0   2   0   2   0   2   0   0   0   0   2   2   0   2   2   0   2   0   0   0   0   2   2   2   0   0   0   2   0   2   0   2   0   2   0   2   0   0   2   0   0   0   2   0   0   0   0   2   0   2   0   2   2   0   0   0   2   0   2   2   2   2   2   2   2   0   2   2   2   0   2   2   0   0   2   0   0   2   0   2   0   0   2   0   2   2   0   0   0   0   2   0   0   2   0   2   0   0   2   0   2   2   0   0   0   0   0   2   2   2   0   2
 MK-5-14                0   0   2   2   0   0   2   2   0   0   2   2   0   2   2   0   0   2   2   2   0   2   2   0   2   2   0   0   0   0   0   0   0   2   0   0   0   0   2   2   0   2   0   0   0   2   0   2   2   0   0   0   2   0   0   2   0   0   0   2   0   2   2   2   2   0   0   0   0   2   2   0   2   2   2   2   0   2   2   0   2   0   2   2   0   0   0   0   0   2   0   2   0   2   0   2   0   0   0   2   0   2   2   0   2   0   0   0   0   2   2   2   0   0   0   2   0   2   0   2   0   2   0   2   0   0   2   2   0   0   2   0   0   0   0   2   0   0   0   2   2   0   0   2   2   0   2   2   2   2   2   2   2   0   2   2   2   0   2   2   0   2   2   0   0   2   0   2   0   0   2   0   2   2   0   0   0   0   2   0   0   2   0   2   0   0   2   0   2   2   0   0   0   0   0   2   2   2   0   2
 MK-5-15                0   0   2   2   0   2   0   2   0   0   2   2   0   2   2   0   0   2   2   2   0   2   2   0   0   2   0   2   0   0   0   0   0   2   0   2   2   0   2   2   0   2   0   0   0   2   0   2   2   0   0   0   2   0   2   2   0   0   0   2   0   2   2   2   2   0   2   2   0   2   2   0   2   2   2   2   0   2   2   2   2   0   2   2   0   2   0   0   2   2   0   2   0   2   0   2   0   0   0   2   0   2   2   0   2   0   0   0   0   2   2   2   0   0   0   2   2   2   0   2   0   0   0   2   0   0   2   2   0   0   2   0   0   0   0   2   0   0   0   2   2   0   0   2   2   0   2   2   2   2   2   2   2   0   2   2   2   0   2   2   0   2   2   0   0   2   2   2   0   0   2   0   2   0   0   0   0   0   2   0   0   2   2   2   0   0   2   0   2   2   2   0   0   0   0   2   2   2   0   2
 MK-5-16                0   2   2   2   0   2   0   2   0   0   2   2   0   2   2   0   0   2   2   2   0   2   2   0   0   2   0   2   0   0   0   0   0   2   0   2   2   0   2   2   0   2   0   0   0   2   0   2   2   0   0   0   2   0   2   2   0   0   0   2   0   2   2   2   2   0   2   0   0   2   2   0   2   2   2   2   0   2   2   2   2   0   2   2   0   2   2   2   2   2   2   2   0   2   0   2   0   0   0   2   0   2   2   0   2   0   0   0   2   2   2   0   0   0   0   0   2   2   0   2   0   0   0   2   0   0   2   2   0   0   2   0   0   0   0   2   0   0   0   2   2   0   0   2   0   0   2   2   2   2   2   2   2   0   2   2   2   0   2   2   0   2   2   0   0   2   2   2   0   0   0   0   2   0   0   0   0   0   2   0   0   2   2   2   0   0   2   0   2   2   2   0   0   0   0   2   2   2   0   0
 MK-6-1                 2   2   2   0   0   2   0   0   2   0   2   2   0   0   0   0   2   2   0   0   0   0   0   0   0   2   0   0   2   0   0   0   0   2   2   0   2   2   2   0   2   2   2   2   2   0   0   2   0   0   2   0   0   2   0   2   0   0   0   2   2   0   2   0   2   2   0   0   0   2   2   2   0   2   2   2   2   0   2   0   0   0   2   2   0   0   0   2   2   0   0   2   0   0   0   2   0   2   2   2   0   2   0   0   0   0   0   2   0   2   0   0   2   2   0   2   2   0   2   2   2   2   2   2   2   2   2   0   2   0   0   0   0   0   0   2   2   0   0   2   0   0   0   0   2   2   0   2   2   2   2   2   2   2   0   0   2   2   0   0   2   0   2   2   0   0   2   2   2   2   0   0   0   2   0   0   0   0   0   2   2   2   0   2   0   2   2   2   0   0   0   0   0   2   2   2   2   0   0   2
 MK-6-2                 2   2   2   0   0   2   0   2   2   0   2   2   0   2   0   2   2   2   0   0   0   0   0   0   0   2   0   0   2   0   0   0   0   2   2   0   2   2   2   0   2   2   2   2   2   0   0   2   0   0   2   0   0   2   0   2   0   0   0   2   2   0   2   0   2   2   0   0   0   2   2   2   0   2   2   2   2   0   2   0   0   0   2   2   0   0   0   2   2   0   0   2   2   0   0   0   0   2   2   2   0   0   0   0   2   0   2   2   0   2   0   0   2   2   2   2   2   2   0   2   2   2   2   0   2   2   2   0   2   0   0   0   2   0   0   2   2   0   2   2   0   0   0   0   2   2   0   2   2   2   2   2   2   2   0   0   2   2   0   0   2   0   2   0   2   0   2   2   2   2   0   0   0   2   2   0   0   0   0   2   2   2   0   2   0   2   0   2   0   0   2   2   0   2   2   2   2   0   0   2
 MK-6-3                 0   2   0   0   0   2   0   2   2   2   2   0   0   2   0   2   0   2   0   2   0   0   0   0   0   2   0   2   2   0   2   0   0   2   2   0   2   2   2   0   2   0   2   2   2   0   0   2   2   0   2   0   0   2   0   2   0   2   0   2   2   0   2   0   2   0   2   2   0   0   2   2   0   2   2   2   2   0   2   0   2   0   2   2   0   0   0   2   2   0   0   2   2   0   0   0   0   2   2   2   0   0   0   0   2   0   2   2   0   2   2   0   2   2   2   2   0   2   0   2   2   0   2   0   2   2   2   2   2   2   0   0   2   0   0   2   2   0   2   2   0   0   0   0   2   2   0   2   0   2   2   2   2   2   0   0   2   2   0   0   2   0   2   0   0   0   2   2   2   2   0   2   0   2   2   0   0   0   0   2   2   2   0   2   0   2   0   2   0   2   2   2   0   2   2   0   2   0   0   2
 MK-6-4                 0   2   0   0   0   2   0   2   2   2   2   0   0   2   2   2   0   2   0   2   0   0   0   0   0   2   0   0   2   2   2   0   2   2   2   0   2   2   2   0   2   0   2   2   2   0   0   2   2   0   2   2   2   2   0   2   0   2   0   0   2   0   2   0   2   0   2   2   2   0   2   2   0   2   2   2   2   0   2   0   2   0   0   2   0   2   0   0   2   0   0   2   2   0   0   2   0   2   2   2   0   0   0   0   2   2   0   2   0   2   2   0   2   2   2   2   0   2   0   2   2   0   2   0   2   2   2   2   2   2   0   0   2   0   0   2   2   0   2   2   0   0   0   0   2   2   0   2   0   2   2   2   2   2   0   0   2   2   0   0   2   0   0   0   0   0   2   2   2   0   2   2   0   2   0   0   2   0   0   2   2   0   0   2   0   2   0   0   0   0   2   2   0   2   2   0   2   0   0   2
 MK-6-5                 0   2   0   0   0   2   0   2   2   0   2   0   0   2   2   2   0   2   0   2   0   0   0   0   0   2   0   0   2   2   2   2   2   2   2   0   2   0   2   0   2   0   2   0   2   0   2   2   2   0   2   2   2   2   0   2   2   2   0   0   2   2   2   0   2   0   2   2   2   0   2   2   0   2   2   2   2   0   2   0   2   0   0   2   0   2   0   0   2   0   0   2   2   0   0   2   0   2   2   2   0   0   0   0   2   0   2   2   2   2   2   0   2   2   2   2   0   2   0   2   2   0   2   0   2   2   2   0   2   2   0   0   2   0   0   2   2   0   0   2   0   0   0   0   0   0   0   2   0   2   2   2   2   2   0   0   2   2   0   0   2   0   0   0   0   0   2   2   2   0   2   2   0   2   0   0   2   0   2   2   2   0   0   0   0   0   0   0   0   0   2   2   0   2   2   0   2   0   0   2
 MK-6-6                 0   2   0   0   0   2   0   2   2   0   2   2   0   2   2   2   2   2   0   2   0   0   0   0   0   2   0   0   2   2   2   2   2   2   2   0   2   0   2   0   2   0   2   0   2   0   2   2   2   0   0   2   2   2   0   0   2   2   0   0   2   2   2   0   2   0   2   2   2   0   2   2   0   2   2   2   2   0   2   2   2   0   0   2   0   2   0   0   0   0   0   2   2   0   0   2   0   2   2   2   0   0   0   0   2   0   2   2   2   2   2   2   2   2   2   0   0   2   0   0   2   0   2   0   2   0   2   0   2   2   0   0   2   0   0   2   2   0   0   0   0   0   0   2   0   0   0   2   2   2   2   0   2   2   0   0   2   2   0   0   2   0   0   0   0   0   2   2   2   0   2   2   0   2   0   2   2   2   2   2   2   0   0   0   0   0   0   0   0   0   2   2   0   2   0   0   0   0   0   2
 MK-6-7                 0   2   0   0   0   2   0   2   2   0   0   2   0   2   2   2   2   2   2   2   0   0   0   0   0   2   0   0   2   2   2   2   2   2   2   0   2   0   2   0   0   0   2   0   2   2   2   2   2   2   0   2   2   2   0   0   2   2   0   0   0   2   2   0   2   0   2   2   2   0   2   0   0   2   2   0   2   0   2   0   2   0   0   2   0   2   0   2   0   0   0   2   2   0   0   0   0   2   2   2   0   0   0   0   2   0   2   2   0   2   2   2   2   0   2   0   0   2   0   0   2   0   2   0   2   0   2   0   2   0   0   0   0   0   0   2   2   0   2   0   0   0   0   2   0   0   0   2   0   2   2   0   2   2   0   0   2   2   0   0   2   0   2   0   2   0   2   2   2   0   0   0   0   2   0   2   0   2   2   2   2   0   2   0   0   0   0   0   0   0   2   2   0   2   0   0   0   0   0   0
 MK-6-8                 0   2   0   0   0   2   0   2   2   0   0   2   0   2   2   2   2   2   2   2   0   0   0   0   0   2   0   0   2   2   2   2   2   2   2   0   2   0   2   2   0   2   2   0   2   2   2   2   2   2   0   2   2   2   0   0   2   2   0   0   0   2   2   0   2   0   2   2   2   0   2   0   0   2   2   0   2   0   2   2   2   0   0   0   0   2   0   2   0   0   0   2   2   0   2   0   0   0   2   2   0   0   0   0   2   0   2   2   0   2   2   2   2   0   2   0   0   2   0   0   0   0   2   0   2   0   2   0   2   0   0   0   0   2   0   2   2   0   2   0   0   0   0   2   0   0   0   2   0   2   2   0   2   2   0   0   2   2   0   0   2   0   2   0   2   0   2   0   0   0   2   0   0   2   0   2   0   2   2   2   2   0   2   0   2   0   0   0   0   0   2   2   0   2   0   0   2   0   0   0
 MK-6-9                 0   2   0   0   0   2   2   2   2   0   0   2   0   2   2   2   2   2   2   0   0   0   0   0   0   0   0   0   2   2   2   2   2   2   2   2   2   0   2   2   0   2   2   0   2   2   2   2   2   2   0   2   2   2   0   0   2   2   0   0   0   2   0   0   2   0   2   2   2   0   2   0   0   2   2   0   0   0   2   2   2   0   0   0   0   0   0   0   0   0   0   2   2   0   2   0   0   0   2   2   0   0   2   0   2   0   2   2   2   2   2   0   2   0   2   0   0   2   0   0   0   0   2   0   2   0   2   2   2   0   0   0   0   2   0   2   2   0   2   0   0   0   0   2   0   0   0   0   0   2   2   0   2   2   2   0   2   0   0   0   2   0   2   0   2   0   0   0   0   0   2   0   0   2   2   2   2   2   2   2   2   0   2   0   2   2   0   2   0   2   0   2   0   2   0   0   2   0   0   0
 MK-6-10                0   2   0   0   0   2   2   2   2   0   2   2   0   2   2   2   2   2   2   0   0   0   2   0   0   0   0   0   2   2   2   2   2   0   2   2   2   0   2   2   0   2   2   0   2   0   2   2   2   2   0   0   2   2   0   0   2   0   0   0   0   2   2   0   2   0   2   2   2   0   2   0   0   2   2   0   0   0   2   2   2   2   0   0   0   0   0   0   0   0   0   2   0   0   2   0   0   0   2   2   2   0   2   0   0   0   2   2   2   2   2   0   2   0   2   0   0   2   0   0   2   0   2   0   2   0   0   0   2   2   0   0   0   2   0   0   2   0   2   0   0   0   0   2   0   0   2   2   0   2   2   0   2   2   2   0   2   2   0   0   2   0   2   0   0   0   2   0   0   0   0   0   0   2   2   0   0   2   2   2   0   0   2   0   2   2   0   2   0   2   0   2   0   2   2   0   2   2   0   0
 MK-6-11                0   2   0   0   0   2   2   2   2   0   2   2   0   2   2   2   2   2   2   0   0   0   2   0   0   0   0   0   2   2   2   2   2   0   2   2   2   0   2   2   0   2   2   0   2   0   0   2   2   0   0   0   0   2   0   0   0   0   2   2   0   2   2   2   2   0   2   2   0   0   2   0   0   0   2   0   0   0   0   2   0   2   0   0   0   0   0   0   0   0   2   2   0   0   2   0   0   0   2   2   2   0   2   0   0   0   2   2   2   2   2   0   2   2   0   0   0   2   0   0   2   0   0   2   2   0   0   0   2   2   0   0   0   2   0   0   2   0   2   0   0   0   0   0   0   0   2   2   0   2   2   0   2   2   2   2   0   2   0   0   0   0   2   0   0   0   2   0   0   2   0   0   0   2   2   0   0   2   2   2   0   0   0   2   0   2   0   2   2   2   2   2   0   2   2   0   2   2   0   2
 MK-6-12                0   2   0   0   0   2   2   2   2   0   2   2   0   2   2   2   2   2   2   0   0   0   2   0   0   0   2   0   0   2   2   2   2   0   2   2   2   0   2   2   2   2   2   2   2   2   0   2   2   0   0   0   0   2   0   0   0   0   2   2   0   2   2   2   2   0   2   2   0   0   2   0   0   0   2   0   0   0   0   2   0   2   0   0   0   0   0   0   0   0   2   2   0   0   0   0   0   0   2   2   2   0   2   0   0   0   0   2   2   2   0   0   2   2   0   0   0   2   0   0   2   2   0   2   2   0   0   0   0   2   0   0   0   2   0   0   2   0   2   2   2   0   2   0   0   0   2   2   0   0   2   0   2   2   2   2   0   2   0   0   0   0   2   2   0   0   2   0   2   2   0   0   0   2   2   0   0   2   2   2   0   0   0   2   0   2   0   0   2   2   2   2   0   2   2   0   2   2   0   2
 MK-6-13                0   2   0   2   0   2   2   2   0   0   2   2   0   2   2   2   2   2   2   0   0   0   2   0   0   0   2   2   0   2   2   2   2   0   2   2   2   0   0   2   2   0   2   0   0   0   0   2   2   0   0   0   0   2   0   0   0   0   2   2   0   2   0   2   2   0   2   2   0   0   2   0   0   0   2   0   0   0   0   2   0   2   0   0   0   0   0   0   0   0   2   2   0   0   0   0   0   0   2   2   2   0   0   0   0   0   0   2   2   0   0   0   0   2   0   0   0   2   0   0   0   0   0   0   2   0   0   0   0   2   0   2   0   2   0   0   2   0   2   2   2   0   2   0   2   0   2   2   0   0   2   0   2   2   0   2   0   2   0   0   2   0   2   2   0   0   2   0   2   2   0   0   0   2   2   0   0   0   2   2   0   0   0   2   0   2   0   0   2   2   2   2   0   2   2   0   2   2   0   2
 MK-6-14                0   2   0   2   0   2   2   0   2   0   2   2   2   2   2   2   2   0   2   0   0   0   2   0   0   0   2   2   0   2   2   2   2   2   2   2   2   0   0   2   2   0   2   0   0   0   0   2   2   0   2   0   2   2   0   0   0   0   2   0   0   2   0   2   2   0   2   2   0   0   2   0   0   0   2   0   0   0   0   2   2   2   0   0   0   0   0   0   0   0   2   2   0   0   2   0   0   0   2   2   0   0   0   0   0   0   0   2   2   0   0   0   0   2   0   2   0   2   0   0   0   0   0   0   2   0   0   0   0   2   0   2   0   2   0   0   2   0   0   2   2   2   2   0   0   0   0   2   0   0   2   0   0   2   0   2   0   2   0   0   2   0   2   2   0   0   2   0   2   2   0   0   0   0   2   0   0   0   2   2   0   0   0   2   0   2   0   0   2   2   2   2   0   2   2   0   2   2   0   2
 MK-6-15                0   2   0   2   0   2   2   2   2   0   2   0   2   2   2   2   2   0   2   0   0   0   2   0   0   0   2   2   2   2   2   2   2   2   2   2   2   0   0   0   2   0   2   2   0   2   0   2   2   0   0   0   2   2   0   0   0   0   2   0   0   2   0   2   2   0   2   2   0   0   2   0   0   0   2   0   2   0   0   2   2   2   0   0   0   0   0   0   2   0   2   2   0   0   2   0   0   0   0   2   0   2   0   0   0   0   0   2   2   0   0   0   0   2   0   0   0   2   0   0   0   0   0   0   0   0   0   0   0   2   0   2   0   2   0   0   2   0   0   2   2   2   2   0   0   0   0   2   0   0   2   0   0   2   2   2   0   2   0   0   2   0   2   2   0   0   2   0   0   2   0   0   0   0   2   2   2   0   2   2   0   0   0   2   0   2   0   0   2   2   2   2   2   2   2   0   2   0   0   2
 MK-6-16                0   2   0   0   0   2   2   2   2   0   2   2   2   2   2   2   2   0   2   0   0   0   2   0   0   0   2   2   2   2   2   2   2   2   2   2   0   2   0   0   2   0   2   2   0   2   0   2   2   0   0   0   2   2   0   0   0   0   2   0   0   2   0   2   2   0   2   2   0   0   2   0   0   0   2   0   2   2   0   2   2   2   0   0   0   0   0   0   0   0   2   2   0   0   2   2   0   0   0   2   0   2   0   0   0   0   0   0   2   2   0   0   0   0   0   0   0   2   0   0   0   0   0   0   0   0   0   0   0   2   0   2   0   2   0   0   2   0   0   2   2   2   2   0   0   0   0   2   0   0   0   0   0   2   2   2   0   2   0   0   2   0   2   2   0   0   2   0   0   2   0   0   0   0   0   2   2   0   2   2   0   0   2   0   0   2   0   2   2   2   2   2   2   2   2   0   2   0   0   2
 
!****************************************** Phenotypic Data **********************************************************
!-100.0 is resevred for missing phenotype
SimulatedTrait1        13.6675   13.9873   15.5029   13.7538   16.1356   13.7034   16.5637   14.1329   13.8546   14.2918   14.7264   14.1389   14.5424   13.9309   15.0116   15.9815   16.1030   16.1767   14.8864   16.0016   16.2024   14.0463   16.7122   16.2957   14.9598   15.8286   15.0712   14.0232   15.9188   16.1509   15.7180   15.8141   14.1679   14.9761   15.0213   15.7428   14.3142   13.5136   16.3905   15.7289   13.5759   16.1208   14.6088   16.0377   14.8062   13.9675   14.5771   16.4059   15.8999   16.1372   16.0730   16.2070   14.3037   14.9418   14.7782   17.0238   15.0278   16.1585   13.6092   14.9681   14.3822   16.1108   16.0596   15.3024   16.8328   14.1347   16.4376   13.4521   14.7343   14.3150   15.6576   14.8666   14.5576   13.7996   16.3764   16.4770   14.3244   14.0172   15.2057   15.4741   15.0758   14.1374   14.2571   16.6271   16.0036   14.6320   14.2822   16.7000   14.0052   13.5991   13.9325   14.3295   14.7360   15.6470   14.7170   14.5063   15.7600   14.5769   16.3892   17.0186   15.2339   16.3183   14.2633   15.9995   14.3905   16.0235   13.9731   13.6002   13.4862   16.5770   15.6737   14.1455   13.7193   15.3991   14.8695   16.0438   15.5397   14.0372   13.7001   14.1396   13.8641   14.7501   14.9698   14.0800   14.5567   14.4599   14.3852   14.1153   15.9605   16.6495   15.7078   14.0517   15.1441   13.4474   14.6876   16.2139   16.4767   14.1010   15.8054   15.5673   15.3311   16.2584   16.2833   14.8807   15.8604   15.7897   16.0270   13.5274   16.5589   15.0448   13.1295   15.7427   15.2093   14.4554   16.0091   16.0863   15.4954   14.2579   14.0265   15.1390   16.4875   13.4281   16.5606   15.0523   13.8942   15.5764   13.7425   14.5788   13.9641   14.3825   14.8315   13.8128   13.8780   13.4913   16.3519   13.8392   14.9973   15.7554   13.6463   13.5581   14.2475   13.6789   14.8025   15.2211   14.6453   16.1526   17.0283   13.6752   14.6876   15.7432   14.6618   16.0790   16.3660   14.1646   14.2607   16.5121   16.2293   14.0198   15.9661   15.5047
SimulatedTrait2        10.1703   10.4738    9.5833   10.4708    9.3352   11.1973    9.7864   10.4700   10.5489   10.4194   10.5672   10.2030   10.6743   10.5347   10.9035    9.9225    9.2747    9.6399    9.7842    9.6197    9.2910   10.4761    9.3428    9.3933    9.2508    9.8608    9.6231   10.4940    9.5853    9.4383   10.1461    9.1933    9.0112   10.4242   10.5122    9.6039    9.3518   10.4604    9.6021    9.5423   10.6084    9.6136   10.6878    9.5053    9.0754   10.4984   10.4376    9.5087    9.5526    9.7289    9.8042    9.6953   10.4435   10.8974    9.6197    9.6012    9.4285    9.3251   10.6043    9.6455   10.6409    9.4767    9.8241   10.8031    9.3425   10.8406    9.7695   10.6404   10.6561   11.0170    9.0771    9.0856    9.4965   10.4750    9.6530    9.8568   10.3473   10.7724   10.9285    9.5722   10.4543   10.3850   10.9239    9.3304    9.2029   10.1997   10.5172    9.7769   10.2404   10.5987   10.4318   10.3529   10.1590    9.9518   10.6643    9.7406    9.5172   10.6116    9.9874    9.6969   10.0308    9.8249   10.2726    9.2285   10.5181    9.5493   10.3249   10.2420   10.5087    9.5964    9.6498   10.5553   10.6474    9.5523   10.9341    9.5191    9.5968   10.4528   11.0129   10.4863   10.5466   10.6411    9.0659   10.1931   10.5764   10.4588   10.7189   10.3866    9.2191    9.4666   10.0961   10.1100    9.9863   10.8169   10.6291    9.4982    9.7037   10.8905    9.3735    9.3191    9.6744    9.8400    9.1315   10.7580    9.2950    9.6514    9.1794   10.9107    9.9876   10.6873   10.3443    8.9811   10.6729   10.3825    9.4142    9.3460    9.6547   10.4780   10.5873   10.4054    9.2676   10.3038    9.5231   10.7508   10.3850    9.6917   10.1492    9.0643   10.6470   10.7268   10.4916   10.6686   10.8574   10.6096    8.9260   10.4960   10.6962    9.3666   10.2844   10.2776    9.9816   10.0741   10.8153    9.4074    9.6963    9.2619    9.4333   10.4814   10.6317    9.8109   10.7104    9.4789    9.0735    9.1727   10.8387    9.5930    9.7624    9.8777    9.2375    8.7908
 
