# Supplementary material for: Inclusive Composite Interval Mapping of QTL by Environment Interactions in Biparental Populations
Source: PLoS One. 2015 Jul 10;10(7):e0132414. doi: 10.1371/journal.pone.0132414 (PMC4498613; doi:10.1371/journal.pone.0132414)
Supplement: S6 File — (ZIP) [file pone.0132414.s006.zip › H=0.8/L1/run_00053.met]

!**********************Note: lines staring with "!" are remarks and will be ignored in the program********************
!*********************************General Information**********************************
!Assuming F1 = P1 x P2, populations available in QTL IciMapping are: 
!  1, P1BC1F1 = P1 x F1, the first backcrossing where P1 is used as the recurrent parent;
!  2, P2BC1F1 = P2 x F1, the first backcrossing where P2 is used as the recurrent parent;
!  3, F1DH, F1-derived doubled haploids; 
!  4, RIL or F1RIL, recombination inbred lines through the repeated selfing of F1;
!  5, P1BC1RIL, recombination inbred lines through the repeated selfing of P1BC1F1;
!  6, P2BC1RIL, recombination inbred lines through the repeated selfing of P2BC1F1;
!  7, F2, the selfing generation of F1;
!  8, F3, the selfing generation of F2;
!  9, P1BC2F1, the second backcrossing where P1 is used as the recurrent parent; 
! 10, P2BC2F1, the second backcrossing where P2 is used as the recurrent parent;
! 11, P1BC2RIL, recombination inred lines through the repeated selfing of P1BC2F1; 
! 12, P2BC2RIL, recombination inred lines through the repeated selfing of P2BC2F1; 
! 13, P1BC1F2, the selfing generation of P1BC1F1; 
! 14, P2BC1F2, the selfing generation of P2BC1F1; 
! 15, P1BC2F2, the selfing generation of P1BC2F1; 
! 16, P2BC2F2, the selfing generation of P2BC2F1; 
! 17, P1BC1DH, P1BC1F1-derived doubled haploids; 
! 18, P2BC1DH, P2BC1F1-derived doubled haploids; 
! 19, P1BC2DH, P1BC2F1-derived doubled haploids; 
! 20, P2BC2DH, P2BC2F1-derived doubled haploids; 
   3      !Mapping Population (see remarks above)
   2      !Mapping Function (1 for Kosambi; 2 for Haldane; 3 for Morgan)
   2      !Marker Space Type (1 for intervals; 2 for positions)
   1      !Marker Space Unit(1 for centiMorgans; 2 for Morgan)
   6      !Number of Chromosomes (or Linkage Groups)
 200      !Size of the mapping population
   2      !Number of environments
 
!***************************************** Chromosomes and Linkage Maps **********************************************
!Chromosome                 NumMarkers
-CH1                        16
-CH2                        16
-CH3                        16
-CH4                        16
-CH5                        16
-CH6                        16
!Linkage map (Marker name followed by position or the interval length)
 MK-1-1                1     0.000
 MK-1-2                1    10.000
 MK-1-3                1    20.000
 MK-1-4                1    30.000
 MK-1-5                1    40.000
 MK-1-6                1    50.000
 MK-1-7                1    60.000
 MK-1-8                1    70.000
 MK-1-9                1    80.000
 MK-1-10               1    90.000
 MK-1-11               1   100.000
 MK-1-12               1   110.000
 MK-1-13               1   120.000
 MK-1-14               1   130.000
 MK-1-15               1   140.000
 MK-1-16               1   150.000
 MK-2-1                2     0.000
 MK-2-2                2    10.000
 MK-2-3                2    20.000
 MK-2-4                2    30.000
 MK-2-5                2    40.000
 MK-2-6                2    50.000
 MK-2-7                2    60.000
 MK-2-8                2    70.000
 MK-2-9                2    80.000
 MK-2-10               2    90.000
 MK-2-11               2   100.000
 MK-2-12               2   110.000
 MK-2-13               2   120.000
 MK-2-14               2   130.000
 MK-2-15               2   140.000
 MK-2-16               2   150.000
 MK-3-1                3     0.000
 MK-3-2                3    10.000
 MK-3-3                3    20.000
 MK-3-4                3    30.000
 MK-3-5                3    40.000
 MK-3-6                3    50.000
 MK-3-7                3    60.000
 MK-3-8                3    70.000
 MK-3-9                3    80.000
 MK-3-10               3    90.000
 MK-3-11               3   100.000
 MK-3-12               3   110.000
 MK-3-13               3   120.000
 MK-3-14               3   130.000
 MK-3-15               3   140.000
 MK-3-16               3   150.000
 MK-4-1                4     0.000
 MK-4-2                4    10.000
 MK-4-3                4    20.000
 MK-4-4                4    30.000
 MK-4-5                4    40.000
 MK-4-6                4    50.000
 MK-4-7                4    60.000
 MK-4-8                4    70.000
 MK-4-9                4    80.000
 MK-4-10               4    90.000
 MK-4-11               4   100.000
 MK-4-12               4   110.000
 MK-4-13               4   120.000
 MK-4-14               4   130.000
 MK-4-15               4   140.000
 MK-4-16               4   150.000
 MK-5-1                5     0.000
 MK-5-2                5    10.000
 MK-5-3                5    20.000
 MK-5-4                5    30.000
 MK-5-5                5    40.000
 MK-5-6                5    50.000
 MK-5-7                5    60.000
 MK-5-8                5    70.000
 MK-5-9                5    80.000
 MK-5-10               5    90.000
 MK-5-11               5   100.000
 MK-5-12               5   110.000
 MK-5-13               5   120.000
 MK-5-14               5   130.000
 MK-5-15               5   140.000
 MK-5-16               5   150.000
 MK-6-1                6     0.000
 MK-6-2                6    10.000
 MK-6-3                6    20.000
 MK-6-4                6    30.000
 MK-6-5                6    40.000
 MK-6-6                6    50.000
 MK-6-7                6    60.000
 MK-6-8                6    70.000
 MK-6-9                6    80.000
 MK-6-10               6    90.000
 MK-6-11               6   100.000
 MK-6-12               6   110.000
 MK-6-13               6   120.000
 MK-6-14               6   130.000
 MK-6-15               6   140.000
 MK-6-16               6   150.000
!*********************************** Marker Types ********************************************************************
!Co-dominant marker: When heterozygote F1 is present, P1 is coded as 2, F1 is coded as 1, and P2 is coded as 0; Otherwise, P1 is coded as 2, and P2 is coded as 0. 
!Dominant marker: When heterozygote F1 is present, P1 and F1 are coded as 12, and P2 is coded as 0; Otherwise, P1 is coded as 2, and P2 is coded as 0.  
!Recessive markers: When heterozygote F1 is present, P1 is coded as 2, and F1 and P2 are coded as 10; Otherwise, P1 is coded as 2, and P2 is coded as 0. 
!Missing marker is coded as -1. 
 MK-1-1                 2   2   2   0   0   0   2   0   2   0   2   2   0   2   0   0   2   2   0   0   0   2   0   2   2   0   2   2   0   2   0   2   2   0   0   2   2   2   0   2   2   0   2   2   2   2   0   2   2   2   2   2   2   0   2   2   2   2   0   0   2   2   2   0   0   0   0   2   0   0   0   2   2   2   0   2   0   0   2   2   0   0   2   0   2   2   2   2   2   0   0   2   0   2   2   2   0   2   2   2   0   0   0   0   2   2   2   2   2   0   2   0   2   0   0   0   2   0   2   2   2   0   2   2   0   0   0   2   0   2   2   0   2   2   2   2   2   0   2   0   2   2   0   0   2   0   2   2   0   2   2   0   2   2   0   0   2   0   2   2   0   0   0   2   2   0   2   2   2   0   2   0   0   0   0   2   0   0   2   2   0   2   2   2   0   0   2   0   2   0   0   0   2   0   0   0   2   0   0   0
 MK-1-2                 2   2   2   0   0   0   2   0   2   0   0   2   0   2   0   0   2   2   0   0   0   2   2   2   2   0   2   2   0   2   0   2   2   2   0   2   2   2   0   2   2   0   2   2   2   2   0   0   2   2   2   2   2   0   2   2   2   2   0   0   2   2   2   0   0   0   0   2   0   0   0   2   2   2   0   0   0   0   2   2   0   0   0   0   2   2   2   0   2   0   0   2   0   2   2   2   0   2   2   2   2   0   0   0   2   2   2   2   2   0   0   0   0   0   0   0   0   0   2   2   2   0   2   2   2   0   0   2   0   2   2   0   2   2   0   2   2   0   2   0   2   2   0   0   2   0   2   2   0   2   2   0   2   2   0   0   2   0   2   2   0   0   0   0   2   0   2   2   2   0   2   0   0   0   0   2   0   0   2   2   0   2   2   0   0   0   2   0   2   0   0   0   2   0   0   0   2   0   0   0
 MK-1-3                 2   2   2   0   0   0   2   0   2   0   2   0   0   2   0   0   2   2   0   0   0   2   2   2   2   0   2   2   2   2   0   2   2   2   2   2   2   2   0   2   2   0   2   2   2   2   0   0   2   2   2   2   2   0   2   2   2   2   0   0   2   2   2   0   0   0   0   2   2   0   0   2   2   2   0   0   0   0   2   2   0   0   0   0   2   2   2   0   2   0   0   2   0   2   2   2   0   2   2   2   0   0   0   0   2   2   2   0   2   0   0   0   0   0   0   0   0   0   2   2   2   0   2   2   2   0   0   2   0   2   2   0   2   2   0   2   2   0   2   0   2   2   0   0   0   0   2   2   2   0   2   0   2   2   0   0   2   2   2   2   0   0   0   0   2   0   2   2   2   0   2   0   0   0   0   0   0   0   2   0   0   2   2   0   0   0   0   0   2   2   0   0   0   0   0   0   2   0   0   0
 MK-1-4                 2   2   2   0   0   2   2   0   2   0   2   0   0   2   0   2   2   2   0   0   2   0   2   2   2   0   2   2   2   2   0   2   2   2   2   2   2   2   2   2   2   2   2   2   2   2   2   0   2   2   2   2   2   0   2   2   2   2   0   0   2   2   2   0   2   0   0   2   2   0   0   0   2   2   0   0   0   0   2   2   2   0   0   0   2   2   0   0   2   0   0   2   0   2   2   2   0   2   2   2   0   2   0   2   2   0   2   0   2   0   0   0   0   0   2   0   0   0   2   2   2   0   2   2   2   0   2   2   0   2   2   0   2   2   0   2   2   0   0   0   2   2   0   0   0   0   2   2   2   0   0   0   2   2   0   0   2   0   2   2   0   0   0   0   2   0   2   2   2   0   2   0   0   0   0   0   0   0   2   0   0   2   2   0   2   0   0   0   2   2   0   0   0   0   0   0   2   0   0   0
 MK-1-5                 2   2   2   2   0   2   2   0   0   0   2   0   0   2   0   2   2   0   0   0   2   0   2   2   2   0   2   2   2   2   0   0   0   2   0   2   2   2   2   0   2   2   2   2   2   0   2   0   2   2   2   2   2   2   2   0   2   2   0   0   2   2   2   0   2   0   0   2   2   0   0   0   2   2   0   0   0   2   2   2   2   0   0   0   2   2   0   0   2   0   0   2   0   2   2   2   0   2   2   2   0   2   0   2   2   0   2   0   2   0   0   0   0   0   2   0   0   0   2   2   2   0   2   2   2   0   2   2   0   2   2   0   2   2   0   2   2   0   0   0   2   2   0   0   0   0   0   2   2   0   0   0   2   2   0   2   2   0   2   2   2   0   0   0   2   0   2   2   2   0   2   0   0   0   2   2   0   0   0   0   0   2   2   0   2   0   0   0   2   2   0   0   0   0   0   0   2   0   0   0
 MK-1-6                 2   2   2   2   0   2   2   2   0   0   2   0   0   0   0   2   2   0   0   2   2   0   2   2   2   0   2   2   2   2   0   0   0   2   0   0   2   2   2   0   0   2   2   2   2   0   0   0   2   0   2   2   0   2   2   0   2   2   0   0   2   2   2   0   2   0   0   2   2   0   0   0   2   2   2   0   0   2   2   2   2   0   0   0   2   2   0   2   2   0   0   2   0   0   2   2   0   2   2   2   2   2   0   2   2   0   2   0   2   0   0   0   0   0   2   0   0   0   2   2   2   0   2   2   2   0   2   0   0   0   2   0   2   2   2   2   2   0   2   0   2   2   0   0   0   0   0   2   2   0   0   0   2   0   0   2   2   0   0   2   2   2   0   0   2   0   2   2   2   0   0   0   0   0   2   2   0   2   0   0   0   2   2   2   2   0   0   0   2   2   0   0   0   0   0   0   2   0   0   0
 MK-1-7                 2   2   2   2   0   2   0   2   0   2   0   0   0   0   0   2   2   0   0   2   0   0   2   2   0   0   2   2   2   2   0   0   0   2   0   2   2   2   2   2   0   2   2   2   2   0   0   0   2   0   2   2   2   2   2   0   0   2   0   0   2   2   2   0   2   0   0   2   2   2   0   0   2   2   2   0   0   2   2   2   2   2   0   0   2   2   0   2   2   0   0   2   0   0   2   2   0   2   2   2   2   2   0   2   2   0   2   0   2   0   0   0   0   0   2   0   0   0   2   2   2   0   2   2   2   2   2   2   2   0   2   0   2   2   2   2   2   0   2   0   2   2   0   0   0   0   0   2   2   2   0   0   0   0   0   2   2   0   0   2   2   2   0   2   2   0   2   2   2   0   0   0   0   0   0   2   0   2   0   0   0   2   2   2   2   2   0   0   2   2   0   2   0   0   0   0   2   0   0   0
 MK-1-8                 2   2   2   2   0   0   0   2   0   2   0   0   0   2   0   2   0   0   0   2   0   0   2   2   0   2   2   2   2   2   2   0   0   0   0   2   2   0   2   0   0   2   2   2   2   0   0   0   2   2   2   2   2   2   2   0   0   2   0   0   2   2   2   0   2   0   0   2   2   2   0   0   2   2   2   0   0   2   2   2   2   2   0   0   2   2   0   2   2   0   0   2   0   0   2   2   0   2   2   2   2   2   0   2   2   0   2   2   2   0   0   0   0   0   2   0   0   0   2   2   2   0   2   2   2   2   2   2   2   0   2   0   2   2   2   2   2   0   2   0   2   2   0   0   0   0   0   2   2   2   0   0   2   0   0   2   2   0   0   2   2   0   0   2   2   0   2   0   0   0   0   0   0   0   0   2   2   2   0   2   0   2   2   2   2   2   0   0   2   2   0   2   0   0   0   0   2   2   2   0
 MK-1-9                 2   0   2   2   2   0   0   2   0   2   0   0   0   2   0   2   0   0   2   2   0   0   2   2   0   2   2   2   2   2   2   2   0   2   0   2   0   2   2   0   0   2   2   2   2   0   0   0   0   0   2   2   2   2   2   0   0   2   0   0   0   2   2   0   2   0   0   0   2   2   2   0   2   2   2   0   0   2   2   2   2   2   0   0   2   2   0   2   0   0   0   2   0   0   2   2   0   2   2   2   2   2   0   2   2   0   2   2   2   2   0   0   0   0   2   0   0   0   2   2   2   0   2   2   2   2   2   2   2   0   2   0   2   2   0   2   2   0   2   0   2   0   0   0   0   0   0   2   2   2   0   0   2   0   0   2   2   0   0   2   2   0   0   2   2   0   2   0   0   0   0   2   0   0   0   2   2   2   0   2   0   2   2   2   2   2   0   0   2   2   0   2   0   0   0   0   2   0   2   0
 MK-1-10                2   0   2   2   2   0   0   2   0   2   0   2   0   2   0   2   2   0   2   2   0   0   2   2   0   2   2   2   2   0   2   2   0   2   0   2   0   2   2   0   0   2   2   2   2   0   0   0   0   0   2   0   2   2   2   0   0   2   0   2   0   2   2   0   2   2   0   0   2   2   2   2   2   2   2   0   2   2   2   2   2   2   0   0   2   2   0   2   0   0   0   2   0   0   2   2   0   2   2   2   2   2   0   0   2   0   0   0   0   2   0   0   0   0   2   0   0   0   2   2   0   0   2   2   2   2   2   2   2   0   2   0   2   2   0   2   2   0   0   0   2   0   2   0   0   0   0   2   2   2   0   0   2   0   0   2   2   0   0   2   2   0   0   2   2   0   2   0   0   0   0   2   0   2   0   2   2   2   0   2   0   2   0   2   2   2   0   0   2   2   0   2   0   0   0   0   2   0   2   0
 MK-1-11                2   0   2   2   2   0   0   2   0   2   0   2   0   2   0   2   2   0   2   2   0   0   2   2   0   2   2   2   2   0   2   2   0   2   0   2   0   2   2   0   0   2   2   2   0   0   0   0   0   0   0   0   2   2   0   0   0   2   0   2   0   2   2   0   0   2   0   0   0   2   2   2   2   2   2   2   2   2   2   2   2   2   0   0   2   2   0   2   0   0   0   2   0   0   2   2   0   2   2   2   2   2   0   0   2   0   0   0   0   2   0   0   0   0   2   0   0   0   2   2   2   0   2   2   2   2   2   2   2   0   2   0   0   2   0   2   2   0   0   0   2   0   2   0   2   0   0   2   2   2   0   0   2   0   0   2   2   0   0   0   0   0   0   2   2   0   0   0   0   0   0   2   0   2   0   2   2   2   0   2   0   2   0   2   2   2   0   0   2   2   0   2   0   0   0   0   2   0   2   0
 MK-1-12                2   0   2   2   2   0   0   2   0   2   0   2   0   0   0   2   2   0   2   2   0   0   2   2   0   2   2   2   2   0   2   2   0   2   0   2   0   2   2   0   0   2   2   2   0   0   0   0   0   0   2   0   2   2   0   0   0   2   0   2   0   2   2   0   2   2   0   0   0   2   2   2   2   0   2   2   2   2   2   2   2   2   0   0   2   2   0   2   0   0   0   2   0   0   0   2   0   2   2   2   2   2   2   0   2   0   2   0   0   2   2   0   0   0   2   0   0   0   2   2   2   0   2   2   2   2   2   2   2   2   2   0   0   2   0   2   2   0   0   0   2   0   2   0   2   0   0   2   2   2   0   0   2   0   0   2   2   0   0   0   0   0   0   2   2   0   0   0   0   0   0   2   0   0   0   2   2   2   0   2   2   0   2   2   2   2   0   0   2   2   0   2   0   0   0   0   2   2   2   0
 MK-1-13                2   0   2   2   2   0   0   2   0   2   0   2   0   0   0   2   0   0   2   2   0   0   2   2   0   2   2   2   2   0   2   2   0   2   0   2   0   2   2   0   0   2   2   2   0   0   0   0   0   0   2   0   2   2   0   0   0   2   0   2   0   2   2   0   2   2   0   0   0   2   2   2   2   0   0   2   2   2   2   2   2   2   0   0   2   2   0   2   0   0   0   2   0   2   0   2   0   2   2   2   2   2   2   0   2   0   2   0   0   2   2   2   0   0   2   0   0   0   2   2   2   0   2   2   2   2   2   2   2   2   2   0   0   0   2   2   2   0   0   0   2   0   2   0   2   0   0   0   2   2   2   0   2   0   0   2   2   0   0   0   0   2   0   2   2   0   0   0   0   0   0   2   0   0   0   2   2   2   0   2   2   0   2   2   2   2   0   2   2   2   0   0   0   0   0   0   2   2   2   0
 MK-1-14                2   0   2   2   2   0   0   2   0   2   0   2   0   0   2   2   0   0   2   2   0   0   2   2   0   2   2   2   2   0   2   2   0   2   0   0   0   2   2   0   0   2   2   2   0   2   2   0   0   2   2   2   2   2   0   0   0   2   0   2   0   2   2   0   2   2   0   0   0   2   2   2   2   0   0   2   2   2   2   2   2   2   0   0   2   2   0   2   0   0   2   2   0   2   0   2   0   2   2   2   2   2   2   0   2   0   2   0   0   2   0   2   2   2   2   0   0   0   2   2   2   0   2   0   2   2   2   2   0   2   2   0   0   0   2   2   0   0   0   2   2   2   2   0   2   0   0   0   2   2   2   0   2   0   0   2   2   0   0   0   0   2   0   2   2   0   0   2   0   0   0   0   0   0   0   2   2   2   0   2   2   0   2   2   2   2   0   0   2   2   2   0   0   0   0   0   2   2   0   0
 MK-1-15                2   0   2   2   2   0   0   0   0   2   0   2   0   0   2   2   0   2   2   2   0   0   2   0   0   2   2   2   2   0   2   2   0   2   0   0   0   2   2   0   0   2   2   2   0   2   2   0   0   2   2   2   2   2   0   0   0   0   0   2   0   2   2   0   0   2   0   0   0   2   2   2   2   0   0   2   2   2   2   2   2   2   0   0   2   2   0   2   0   2   2   0   0   0   0   2   2   2   2   2   0   2   2   0   2   0   2   0   0   2   0   2   2   2   2   0   0   0   2   2   2   0   2   0   0   2   0   2   0   2   2   0   0   0   2   2   0   0   0   0   2   2   2   0   2   0   0   2   2   2   2   0   2   0   0   0   2   0   0   0   0   0   0   2   2   0   0   2   0   0   0   0   0   0   0   2   0   2   0   0   2   2   2   2   2   2   0   0   2   2   2   0   0   0   0   0   2   2   0   0
 MK-1-16                2   0   2   2   2   2   0   0   0   2   0   2   0   0   2   2   0   0   2   2   0   0   2   2   0   2   2   0   2   0   2   2   0   2   0   0   0   2   2   0   0   2   2   2   0   2   2   0   0   2   2   2   2   2   0   0   0   0   0   2   0   2   2   0   0   2   0   0   0   2   2   2   2   0   0   2   2   2   2   2   2   0   0   2   2   2   0   2   0   2   2   2   0   0   0   0   2   2   2   2   2   2   2   0   2   0   2   0   0   2   2   2   2   2   2   0   0   2   2   2   2   0   2   0   0   2   0   2   0   2   2   0   0   0   2   2   0   0   0   0   2   2   2   0   2   0   0   2   2   2   2   0   2   0   0   2   2   0   2   0   0   0   0   2   2   0   0   2   0   0   0   0   0   0   0   2   0   2   0   0   2   2   2   2   2   2   0   0   2   2   2   0   0   0   0   0   2   2   0   0
 MK-2-1                 0   0   0   2   2   2   0   0   2   2   2   0   0   2   0   2   0   0   2   2   0   2   0   0   2   2   2   2   2   0   0   0   0   0   0   2   2   2   0   2   0   2   0   0   0   0   2   0   2   2   2   2   2   2   0   2   0   2   2   0   2   0   2   0   2   0   0   2   2   0   0   2   2   0   0   2   0   2   2   0   2   2   0   2   0   0   0   2   2   0   0   2   2   2   2   0   0   0   0   2   2   2   0   0   0   0   2   2   2   2   2   0   0   2   0   2   0   0   2   2   2   0   0   2   2   0   2   0   2   0   0   0   0   0   2   0   2   0   2   2   2   0   2   2   0   0   0   2   0   2   2   2   0   2   2   0   2   2   2   2   0   0   2   0   2   2   2   2   2   2   0   2   2   2   0   0   2   2   0   0   2   2   0   2   0   0   2   0   0   2   2   2   0   0   0   2   0   0   0   0
 MK-2-2                 0   0   0   2   0   2   0   0   2   2   2   0   0   2   0   2   0   0   2   2   0   2   2   0   2   2   2   2   2   0   0   0   2   0   0   2   2   2   0   2   0   2   0   0   0   0   2   0   2   2   0   2   2   0   0   2   0   2   2   0   2   0   2   0   2   0   0   0   2   2   0   0   2   0   0   2   0   2   2   0   2   2   0   2   0   0   0   2   2   0   0   2   2   0   2   0   0   0   0   0   2   2   2   0   2   0   2   2   2   2   2   0   0   2   0   2   0   0   0   2   2   2   0   2   2   2   2   0   2   0   0   0   0   0   2   0   2   0   0   2   2   0   2   2   0   0   0   2   0   2   2   2   0   2   2   0   2   0   2   2   0   0   2   0   2   2   2   2   2   2   2   2   2   2   0   0   2   2   0   0   2   0   0   2   0   0   2   0   0   2   2   2   2   0   0   2   0   0   0   0
 MK-2-3                 0   0   0   2   0   2   0   0   2   2   0   0   0   2   2   2   0   0   2   2   0   2   2   0   2   2   0   2   2   0   0   0   2   0   0   2   2   2   2   2   0   2   0   2   0   0   2   0   2   2   0   2   0   0   0   2   0   2   2   0   2   0   2   0   2   0   0   0   2   2   0   0   2   0   0   2   0   0   2   0   2   2   0   2   0   0   0   2   2   0   0   2   2   0   2   0   0   0   0   0   2   2   2   0   2   0   2   2   2   2   2   0   0   0   0   0   0   2   0   2   0   2   0   2   2   2   2   0   2   0   0   2   0   0   0   0   2   0   0   2   2   0   2   2   2   0   0   0   0   2   2   2   0   2   2   0   2   0   2   2   0   2   2   0   2   2   2   2   2   2   2   2   2   2   0   0   2   2   0   0   2   0   0   2   0   0   2   2   0   2   2   2   2   0   0   0   0   0   0   0
 MK-2-4                 2   2   0   0   0   2   0   0   2   2   0   0   0   2   0   0   0   2   2   2   0   2   2   2   2   2   0   2   2   0   0   0   2   0   0   2   2   2   2   2   0   2   0   2   0   0   2   0   2   2   0   2   0   0   2   2   0   2   2   0   2   0   0   2   2   0   0   0   2   2   0   0   2   0   0   2   0   0   2   0   2   0   0   2   0   0   0   2   0   0   0   2   2   0   2   0   0   2   0   0   2   2   2   0   2   0   2   2   2   2   2   0   0   0   0   0   2   2   0   2   0   2   0   2   2   2   2   0   0   0   0   2   0   0   0   0   0   0   0   2   2   0   2   0   2   0   0   0   0   0   2   2   0   2   2   0   2   0   2   2   0   2   2   0   2   2   2   2   0   2   2   2   2   2   0   0   2   2   0   0   2   0   0   2   2   0   0   2   0   2   2   2   2   0   0   0   0   0   0   0
 MK-2-5                 2   2   0   0   0   2   0   0   2   2   0   0   0   2   0   0   0   2   0   2   0   2   2   2   2   2   0   2   2   0   0   2   2   0   0   2   2   2   2   2   0   2   0   2   0   0   2   0   0   2   0   2   0   0   2   2   2   2   2   0   2   0   0   2   2   0   0   0   0   2   0   0   2   0   0   2   0   0   2   0   2   2   0   2   0   0   2   2   0   0   0   2   2   0   2   0   2   2   2   0   2   2   2   0   2   0   2   2   2   2   2   0   0   0   0   0   2   2   0   2   0   2   2   2   2   2   2   0   0   0   0   2   0   0   0   0   0   0   0   2   2   0   2   0   0   0   0   0   0   0   2   2   0   2   2   0   2   0   2   2   0   2   2   0   2   2   2   2   0   2   2   2   2   2   0   0   2   2   0   0   2   0   0   2   2   0   0   2   2   2   2   0   2   0   0   0   0   0   0   0
 MK-2-6                 2   0   0   0   0   0   0   0   2   2   2   0   0   2   0   0   0   2   0   2   0   2   2   2   2   0   2   2   2   0   0   2   2   0   0   2   2   2   2   0   0   2   0   2   0   0   2   2   0   2   0   2   0   0   2   2   2   2   2   0   2   0   0   2   2   0   0   0   0   2   0   0   2   2   0   2   0   0   2   0   0   0   0   2   0   2   0   2   0   0   0   0   2   0   2   0   2   2   2   0   2   2   2   0   2   0   2   2   2   0   2   0   0   0   0   0   2   0   0   2   0   2   2   2   2   2   2   0   0   0   0   2   0   0   0   0   0   0   0   2   2   0   2   0   0   0   0   0   0   0   2   2   0   2   2   0   2   0   2   2   0   2   2   0   2   2   0   2   0   2   2   2   2   2   0   0   2   2   0   0   2   0   0   2   2   0   0   2   2   2   2   0   2   0   0   0   0   0   0   0
 MK-2-7                 2   2   0   0   0   0   0   0   2   2   2   0   0   2   0   0   2   2   0   2   0   2   2   2   2   0   2   2   2   0   0   2   2   0   0   0   2   0   2   0   0   2   0   2   0   0   2   2   0   2   0   2   0   0   2   2   2   2   2   0   0   0   0   2   2   2   0   0   0   2   0   0   2   0   2   2   0   0   2   0   0   0   0   2   0   2   0   2   0   0   0   2   2   0   2   0   2   2   0   0   2   2   2   0   2   0   2   2   2   0   2   0   0   0   0   0   2   2   0   2   0   2   2   2   2   2   2   0   0   0   2   2   0   0   0   0   0   0   2   2   2   0   2   0   0   0   2   0   0   0   2   2   0   2   2   0   2   0   2   2   0   2   0   0   2   2   0   2   0   0   2   2   2   2   0   0   2   2   0   0   2   0   0   2   2   2   0   2   2   2   2   0   2   0   0   0   0   0   2   0
 MK-2-8                 0   2   0   0   0   0   0   0   2   2   2   0   0   2   0   0   2   2   2   2   2   2   2   2   2   0   2   2   2   0   0   2   2   0   0   0   2   0   2   0   0   2   0   2   0   0   2   2   0   2   0   2   0   0   2   2   2   2   2   0   0   0   0   2   2   2   0   0   0   2   0   0   2   0   2   2   0   0   2   0   0   0   0   2   0   2   0   2   0   0   0   2   2   0   2   0   0   2   0   0   2   2   2   0   2   0   2   2   2   0   2   0   0   0   2   0   2   2   0   2   0   2   2   2   2   2   2   0   0   0   2   2   0   0   0   0   0   0   2   2   2   0   2   0   0   0   2   0   0   0   2   2   0   2   2   0   0   0   2   2   0   0   0   0   0   2   0   2   0   0   2   2   2   2   0   0   2   2   0   2   2   0   0   2   2   2   0   2   2   2   2   0   2   0   0   0   0   0   2   0
 MK-2-9                 0   0   0   0   0   0   0   0   2   0   2   0   0   2   0   2   2   2   2   2   2   2   2   2   2   0   2   2   0   2   0   2   2   0   0   0   2   0   2   0   0   2   0   2   0   0   0   2   0   2   0   2   0   0   2   2   2   2   2   0   0   0   0   0   2   2   0   0   0   2   2   2   2   0   2   2   0   0   2   0   0   0   2   2   0   2   0   2   0   0   0   2   2   2   2   0   0   2   0   0   2   2   2   2   2   0   2   2   0   0   2   0   2   2   0   0   2   2   2   2   0   2   2   2   2   2   2   0   0   0   2   2   0   0   0   0   0   2   2   2   2   0   2   0   0   2   2   0   0   0   2   2   0   2   2   0   0   0   2   2   0   0   2   0   0   2   0   2   0   0   0   2   2   2   0   2   2   2   0   2   2   0   0   2   2   2   0   2   2   2   2   0   2   2   2   0   0   0   0   2
 MK-2-10                0   2   0   0   0   0   0   0   2   0   2   0   0   2   0   2   2   2   2   2   2   2   2   0   2   2   2   2   2   2   0   2   2   0   0   0   2   2   2   2   0   2   2   2   0   0   0   2   0   2   0   2   0   0   2   2   2   2   2   0   0   0   0   0   2   2   0   0   0   2   2   2   2   0   0   2   0   0   2   0   0   0   2   2   0   2   0   2   2   0   0   2   2   2   2   0   0   2   0   0   2   2   0   2   2   0   2   2   0   0   2   0   2   2   0   0   2   2   2   2   0   2   2   0   2   2   2   0   0   0   2   2   0   0   2   0   0   2   2   2   2   0   2   0   0   2   2   0   2   0   2   2   0   2   2   0   0   0   2   2   0   0   2   0   0   0   0   2   2   0   2   2   2   2   2   2   2   2   0   2   2   0   0   2   0   2   0   2   2   2   2   0   2   2   2   0   0   0   0   2
 MK-2-11                0   2   0   0   0   0   0   0   0   0   2   0   0   2   0   2   2   0   2   2   2   2   2   0   2   2   2   2   2   2   0   2   2   0   0   0   2   2   2   2   0   2   0   2   0   0   0   2   0   2   2   2   0   0   2   2   2   0   2   0   0   0   0   0   2   2   0   0   0   2   2   2   2   0   0   2   0   0   2   0   0   0   2   2   0   2   0   2   0   0   0   2   2   2   2   0   0   2   2   0   2   2   0   2   2   0   2   2   0   0   2   0   2   2   0   0   2   0   2   2   0   2   2   0   2   0   2   2   0   0   2   2   0   0   2   0   0   2   2   2   0   0   2   0   0   2   2   0   2   0   2   2   0   2   2   0   0   0   2   2   0   0   2   0   0   0   0   2   0   0   2   2   2   2   2   2   2   2   0   0   2   0   0   2   0   2   0   2   2   0   2   0   2   2   2   0   0   0   0   0
 MK-2-12                0   2   0   0   0   0   0   0   0   0   2   0   0   0   0   2   2   0   2   2   2   2   2   0   2   2   0   2   2   2   2   2   2   0   2   0   2   2   2   2   0   2   0   2   0   2   0   0   0   2   2   2   0   0   2   2   2   0   2   0   0   0   0   0   2   2   0   0   0   2   2   2   2   0   0   2   0   0   2   0   0   0   2   2   2   2   0   2   0   2   0   2   2   2   2   0   0   2   2   2   2   2   0   2   2   0   2   0   0   0   2   2   2   2   2   0   2   0   2   2   0   2   0   0   2   0   2   2   0   0   2   2   0   0   2   2   0   2   2   2   0   0   2   0   0   2   2   0   0   0   0   2   0   2   2   0   0   0   2   2   2   0   2   0   0   0   0   2   0   0   2   2   2   2   2   2   2   2   2   0   2   0   0   2   2   2   0   2   2   0   2   0   2   0   2   0   0   0   0   0
 MK-2-13                0   2   2   0   2   0   0   0   0   0   2   0   0   0   0   2   0   0   2   2   2   2   2   0   2   2   0   2   2   2   2   2   2   2   2   0   2   2   2   2   0   2   0   2   0   2   0   0   0   2   2   2   0   0   2   2   2   2   2   0   0   0   0   0   0   2   0   0   0   0   2   2   2   0   0   2   0   0   2   0   0   0   2   2   2   2   0   2   0   2   0   2   2   0   0   0   0   0   2   2   2   2   0   2   2   2   2   0   0   0   2   0   2   2   2   2   2   0   2   2   0   2   0   0   2   0   2   2   0   0   0   2   0   0   2   2   0   2   2   2   0   0   2   0   2   2   2   0   0   0   0   2   0   2   2   0   0   0   2   2   2   0   2   0   0   0   0   2   0   0   2   2   2   2   2   2   2   2   2   0   2   0   0   0   0   2   0   2   2   0   2   0   2   0   2   0   0   0   0   0
 MK-2-14                0   2   2   0   2   0   0   0   0   0   2   2   0   2   0   2   0   0   2   2   2   2   2   0   2   2   0   2   2   2   2   2   2   2   2   2   2   2   2   2   0   2   2   2   0   2   2   2   2   2   2   2   0   0   2   2   2   2   2   0   0   0   0   2   0   2   0   0   0   0   0   2   0   0   0   2   0   0   0   0   0   0   2   2   2   2   0   2   2   0   0   2   2   0   0   0   0   0   2   2   2   0   2   2   2   2   0   0   0   0   2   0   2   2   0   2   2   0   2   2   0   2   0   0   2   0   2   2   0   0   0   2   0   0   2   2   0   0   2   2   0   0   2   0   2   0   2   0   0   0   0   2   0   2   2   0   0   0   2   2   2   0   2   0   0   0   2   2   0   0   2   2   2   2   2   2   2   2   2   0   2   0   0   0   0   2   0   2   2   0   2   0   2   0   2   0   0   0   0   0
 MK-2-15                0   2   2   2   2   0   0   0   2   0   2   2   0   2   0   2   0   0   0   2   2   2   2   0   2   2   0   2   2   2   0   2   2   2   2   2   2   2   2   2   0   2   2   2   2   0   0   2   2   2   2   2   0   2   2   2   2   2   2   0   0   0   0   2   0   2   0   0   0   0   0   2   0   0   0   2   0   0   0   0   2   0   2   2   2   2   0   2   2   0   0   0   2   0   0   0   0   0   2   2   2   0   2   2   2   2   0   2   0   0   0   0   2   2   0   2   0   0   2   2   0   2   0   0   2   0   2   2   0   0   0   2   0   0   2   2   0   0   0   2   0   0   2   0   2   0   2   0   0   0   0   2   0   2   2   0   0   0   2   2   2   0   2   0   0   0   2   0   0   0   2   2   2   0   2   2   2   2   2   0   2   0   0   0   0   2   0   2   2   0   2   0   2   0   2   0   2   0   0   0
 MK-2-16                2   2   2   2   2   0   2   0   2   0   2   2   2   2   2   2   0   0   0   2   2   2   2   0   2   2   0   2   2   2   2   2   2   2   2   2   2   2   2   2   0   0   2   2   2   0   0   2   2   2   2   2   0   2   2   2   2   2   2   0   0   0   0   2   0   2   0   2   0   0   0   2   2   2   0   2   0   0   0   2   0   0   0   2   2   2   0   2   0   0   0   0   2   0   0   0   0   0   2   2   2   0   2   2   2   2   0   2   0   0   0   0   0   0   0   2   0   0   2   0   2   2   2   2   0   0   2   2   0   0   0   2   0   0   2   2   0   0   0   2   0   0   2   0   2   2   2   0   0   0   0   2   0   2   2   0   0   2   2   2   2   0   2   0   0   0   2   0   0   0   2   2   2   0   2   2   0   2   2   0   2   0   0   0   0   2   0   2   2   0   2   0   2   0   2   0   0   0   0   0
 MK-3-1                 2   2   0   0   0   0   2   2   2   2   2   0   2   0   0   0   2   2   2   0   2   0   2   2   2   2   0   0   2   0   0   2   2   2   0   2   0   0   2   0   0   2   0   2   2   0   2   2   2   0   0   2   0   0   0   0   0   0   0   0   0   2   0   2   2   0   0   0   0   0   0   2   2   0   0   0   0   2   2   0   0   2   2   0   0   2   0   0   2   0   2   2   2   0   0   0   2   2   2   0   2   0   2   0   0   2   0   0   0   0   2   2   2   2   2   2   0   2   2   0   2   0   0   2   0   0   2   2   0   2   2   0   0   0   2   0   2   2   2   0   2   0   0   0   2   0   0   0   0   2   2   0   0   0   2   0   0   0   2   0   2   0   2   2   0   0   0   0   0   0   2   0   0   0   0   0   2   0   2   0   0   2   2   0   2   0   0   0   0   0   0   2   0   0   0   0   2   2   2   0
 MK-3-2                 2   2   0   0   0   0   2   2   2   0   2   0   0   0   0   0   2   0   2   0   2   0   2   2   2   2   0   0   2   0   0   2   2   2   0   2   0   0   0   0   0   2   0   2   2   2   2   2   2   0   0   2   0   0   0   0   0   2   0   0   0   2   0   2   2   0   0   0   0   2   0   2   2   0   0   0   0   2   2   0   0   2   2   0   0   2   0   0   2   0   2   2   2   0   0   0   2   2   2   0   2   0   2   0   0   2   0   0   0   2   2   2   2   2   2   2   0   2   2   0   2   0   2   0   0   2   2   2   0   2   2   0   0   0   2   0   2   2   2   0   2   0   0   0   2   0   0   0   0   2   2   2   0   0   2   0   0   0   2   0   2   0   2   0   0   0   0   0   0   0   2   0   0   0   0   0   0   0   2   0   0   2   2   0   2   0   0   0   0   0   0   2   0   0   0   0   2   2   0   0
 MK-3-3                 0   2   0   0   0   0   2   0   2   0   2   0   2   0   0   0   2   2   2   0   2   0   2   2   2   2   0   0   2   2   0   0   2   2   0   2   0   0   0   0   0   2   0   2   2   2   2   2   2   0   0   2   0   0   0   0   0   2   0   0   0   2   0   0   2   0   0   0   0   2   0   2   2   0   0   0   2   2   2   0   0   2   2   0   2   2   0   0   2   0   2   0   2   0   0   0   2   2   2   0   2   0   2   0   0   0   0   0   0   2   2   2   2   2   2   2   0   2   2   0   0   0   2   0   0   2   2   2   0   2   2   0   0   0   2   0   2   2   2   0   0   0   2   0   0   0   0   0   0   2   2   2   0   0   2   0   0   0   2   0   2   0   2   0   2   0   0   0   0   0   2   0   0   0   2   0   0   0   2   0   0   2   2   0   2   0   0   0   0   0   0   0   0   0   0   0   2   2   0   0
 MK-3-4                 0   2   0   0   0   0   2   0   2   0   2   2   2   0   0   0   2   2   2   0   2   0   2   2   2   2   0   0   2   2   2   0   2   2   2   2   0   0   0   2   0   2   0   2   2   0   2   2   2   2   0   2   2   0   0   0   0   2   0   0   0   2   0   0   2   0   0   0   0   2   0   2   2   0   0   0   2   2   2   0   0   2   2   2   2   2   0   0   0   0   2   0   0   0   0   0   2   2   2   0   2   0   0   0   0   0   0   0   0   2   2   2   2   2   2   2   0   2   2   0   0   0   2   0   0   2   2   2   0   2   2   0   0   0   2   0   2   2   2   0   0   0   2   0   0   0   2   0   2   2   2   2   0   0   2   0   0   2   2   0   0   0   2   0   2   0   0   0   0   2   2   2   0   0   2   2   0   0   2   0   0   2   2   0   2   0   0   0   0   0   0   0   0   0   2   0   0   0   0   0
 MK-3-5                 2   2   0   0   0   0   2   0   2   0   2   2   2   0   0   0   2   0   2   0   2   0   2   2   2   2   2   0   2   0   2   0   0   0   2   2   0   0   0   2   0   0   2   2   2   0   2   2   0   2   0   2   2   0   0   0   0   2   0   0   0   2   0   0   2   0   0   0   0   2   0   0   2   0   0   0   2   2   2   0   0   2   2   2   2   2   0   0   0   0   2   0   0   0   0   0   2   2   2   0   2   0   0   0   0   0   0   0   2   2   2   2   2   2   2   2   0   0   2   0   0   0   2   0   0   2   2   2   0   2   2   0   2   2   2   0   2   2   2   2   2   0   2   0   0   0   2   0   2   2   2   2   2   0   2   0   2   2   2   0   2   0   2   0   2   0   0   2   0   2   2   2   0   0   2   2   0   2   2   0   0   2   2   0   2   2   0   2   0   0   2   0   0   0   2   0   0   0   0   0
 MK-3-6                 2   2   0   0   0   2   2   0   2   2   2   2   2   0   0   0   2   0   2   0   2   0   2   2   2   0   2   0   2   0   2   0   0   0   2   2   0   0   0   2   0   0   2   2   2   0   2   2   0   2   0   2   2   0   0   0   0   2   0   0   0   2   0   0   2   0   0   0   0   2   0   0   2   0   0   0   2   2   2   0   2   2   0   0   2   0   0   0   0   0   2   0   0   0   0   0   2   2   2   0   0   0   0   0   0   0   0   0   2   2   2   2   2   0   2   2   0   0   2   0   0   0   2   0   0   2   2   0   0   2   2   0   2   2   2   0   2   2   2   0   2   0   0   0   2   0   2   2   2   2   2   2   2   0   2   0   2   2   2   0   2   0   0   0   2   2   0   2   2   2   2   2   0   0   2   2   0   2   2   0   0   2   2   0   2   2   0   2   0   0   2   0   2   0   2   0   0   0   0   0
 MK-3-7                 2   2   0   0   0   2   0   0   2   2   2   2   2   0   2   2   2   0   2   0   0   0   0   2   2   0   2   0   2   0   2   0   0   0   2   2   0   0   0   2   0   0   2   2   2   0   2   2   0   2   0   2   2   0   0   0   0   2   0   0   0   0   0   0   2   0   0   0   0   0   0   0   2   0   0   0   2   2   2   0   2   2   0   0   2   2   0   2   0   0   0   0   0   0   0   0   2   2   2   0   2   0   0   2   0   0   0   0   2   2   2   2   2   0   2   2   0   0   2   2   0   0   2   0   0   2   2   0   0   2   2   0   2   2   2   2   0   2   2   0   2   0   0   0   2   0   2   2   2   2   2   2   2   0   2   0   2   2   2   0   2   0   0   0   2   2   0   2   2   0   2   2   2   0   2   2   0   2   0   0   0   2   2   0   2   2   0   2   2   0   2   0   2   0   2   0   0   0   0   0
 MK-3-8                 2   2   0   0   0   2   0   0   2   2   2   0   2   0   0   2   2   0   2   0   0   0   0   2   2   0   2   0   2   0   2   0   0   0   2   2   0   0   0   0   0   0   2   2   2   0   2   2   0   2   0   0   2   0   0   0   0   2   0   2   0   0   0   0   2   0   0   0   0   0   0   0   2   0   0   0   2   2   2   0   2   2   0   0   2   2   0   0   0   0   0   0   0   0   0   0   2   2   2   0   2   0   0   2   2   0   0   0   2   2   2   2   2   0   2   2   0   0   2   2   0   0   2   0   0   2   2   0   2   2   2   0   2   2   2   2   2   2   0   0   2   0   0   0   2   0   2   2   2   2   2   2   2   0   2   0   2   2   2   0   2   0   0   0   2   2   0   2   2   0   0   2   2   0   2   2   0   2   0   0   0   2   2   0   2   2   0   2   2   0   2   0   2   2   2   0   0   0   0   2
 MK-3-9                 2   2   0   0   0   2   0   0   2   2   2   0   2   0   0   2   2   0   2   0   0   2   0   2   0   0   2   0   2   0   2   0   0   0   2   2   0   0   0   0   0   0   0   2   0   0   2   2   0   2   0   0   0   2   0   0   0   0   0   2   0   0   0   0   2   0   0   0   0   0   0   0   2   0   0   0   2   2   2   2   2   2   0   0   2   2   0   0   0   0   0   0   0   0   0   0   2   2   2   0   2   0   2   2   2   2   2   0   2   2   2   2   2   2   2   2   0   0   2   2   2   0   2   2   0   2   2   0   2   2   2   0   2   2   2   2   2   2   2   0   2   0   0   2   2   0   2   2   2   2   2   2   2   0   2   0   2   2   2   0   2   0   0   0   2   0   0   2   2   0   0   2   2   2   2   0   0   2   0   2   0   2   2   0   0   0   0   2   2   0   0   0   2   2   2   0   0   0   0   2
 MK-3-10                2   0   0   0   0   2   0   0   2   2   2   0   2   0   0   2   2   0   2   0   0   2   2   2   0   0   0   0   0   0   2   0   0   0   2   2   0   0   0   0   0   0   0   2   0   2   2   2   0   2   0   0   0   2   0   0   0   0   0   2   0   0   0   0   2   0   0   0   0   0   0   0   2   0   0   0   0   0   2   2   2   2   0   0   2   2   0   0   0   0   0   0   0   0   0   2   2   2   2   0   2   0   2   2   2   2   2   0   2   2   2   2   2   2   2   0   0   0   2   2   2   0   2   2   0   0   2   0   2   2   2   0   0   2   2   2   2   2   2   0   2   0   0   2   2   0   2   2   2   2   2   2   2   0   2   0   2   2   2   0   2   0   0   0   2   0   0   2   2   0   0   2   2   2   2   0   0   2   0   0   0   2   2   0   0   0   0   2   2   0   0   0   0   2   2   0   0   0   0   2
 MK-3-11                2   0   0   2   0   0   0   0   2   2   2   0   2   0   0   2   2   0   2   0   0   0   2   2   0   0   0   0   0   0   2   2   0   0   2   2   0   0   0   0   0   0   0   2   0   2   2   2   0   2   0   0   0   2   0   0   0   0   0   2   0   0   0   0   0   0   0   0   0   0   0   0   2   0   0   0   0   2   2   2   2   2   0   0   0   2   2   0   0   0   2   0   0   0   0   2   2   2   2   0   2   0   2   2   2   2   2   0   2   2   0   2   0   2   0   0   0   0   2   2   2   0   2   2   0   0   2   2   2   2   2   0   0   2   2   2   2   2   2   2   2   0   0   2   2   0   2   2   0   2   2   2   2   0   2   0   2   2   2   0   2   0   0   0   2   0   0   2   2   0   0   0   2   0   2   0   0   2   0   0   0   2   2   0   0   0   0   2   2   0   0   0   2   2   2   0   0   0   0   2
 MK-3-12                0   0   0   0   0   0   0   0   2   2   2   0   2   0   0   2   2   0   2   0   0   0   2   2   0   0   0   0   0   2   2   2   0   0   2   2   0   0   0   0   0   0   2   2   2   2   2   2   0   2   0   0   0   2   0   0   0   0   0   2   0   0   2   0   0   0   0   0   0   0   0   0   2   0   0   0   0   2   2   2   2   2   0   0   0   2   2   0   0   0   2   0   0   0   0   2   2   2   2   2   2   0   2   2   2   2   2   0   2   0   0   2   0   2   0   0   0   0   2   2   2   0   2   2   0   0   2   2   2   2   0   0   2   2   2   2   2   2   2   2   2   0   0   2   0   0   2   2   0   2   2   2   2   0   2   0   2   2   0   2   2   0   0   0   2   0   0   2   2   0   0   0   2   0   2   0   0   2   0   0   0   2   2   0   0   0   2   2   2   0   0   0   2   2   2   0   0   0   0   2
 MK-3-13                0   0   0   0   2   0   0   2   2   2   2   0   2   0   0   2   2   0   0   0   0   0   2   2   0   0   0   0   0   2   2   2   0   0   2   2   0   0   0   0   0   0   2   2   2   2   2   2   0   2   0   0   0   2   0   0   0   0   2   2   2   0   2   0   0   0   0   0   0   0   0   0   2   0   0   0   2   2   2   2   2   2   0   0   0   2   2   0   0   0   2   0   0   0   0   2   2   2   2   2   0   0   2   2   2   2   0   0   0   0   0   2   0   2   0   0   0   0   2   2   0   0   2   2   0   0   2   2   2   2   2   0   2   2   2   2   2   2   2   0   2   0   0   2   0   0   2   0   0   2   2   2   2   0   2   0   2   2   0   2   2   0   0   0   2   0   0   2   2   0   0   0   2   0   2   0   0   2   0   2   0   2   2   0   0   0   2   2   0   0   0   0   2   2   2   0   0   0   0   2
 MK-3-14                0   0   0   0   2   0   0   2   2   2   2   0   2   0   0   2   2   2   0   0   0   0   2   2   2   0   0   0   0   2   2   2   0   0   2   2   0   0   0   0   2   2   2   0   0   2   2   2   0   2   0   0   0   2   0   0   0   0   2   2   2   0   2   0   0   0   0   0   0   0   0   0   2   0   0   0   2   2   2   0   2   2   0   0   0   2   2   2   0   0   2   0   0   2   0   2   2   0   2   2   0   0   2   2   2   2   0   0   2   0   0   2   0   2   0   0   2   0   2   2   0   0   2   2   0   0   2   2   0   2   2   0   2   2   2   0   2   2   2   2   2   0   0   0   0   0   2   2   0   2   2   2   2   0   0   2   2   2   0   2   2   0   0   0   2   0   0   2   2   0   0   0   2   0   2   0   2   2   0   2   0   2   2   0   0   2   0   2   0   0   0   2   2   2   2   0   0   0   0   0
 MK-3-15                0   2   0   2   2   2   0   2   0   2   2   0   2   0   0   2   2   2   0   0   0   0   2   2   0   0   0   0   0   2   2   2   0   0   2   2   0   0   0   0   2   2   2   2   0   2   2   0   0   0   2   0   0   2   0   0   0   0   0   2   0   0   2   0   0   0   0   0   0   0   0   0   0   0   0   0   2   2   2   0   2   2   0   0   0   2   2   2   0   0   2   0   0   2   0   2   2   0   2   2   0   0   2   0   2   2   0   2   2   2   0   2   0   2   2   0   2   0   0   2   0   0   2   2   0   0   2   2   0   2   2   0   0   2   2   0   2   2   2   2   2   0   0   0   0   0   2   2   0   2   2   2   2   0   0   2   2   2   0   2   2   0   0   0   2   0   0   2   0   0   0   0   2   0   2   0   2   0   0   2   2   2   2   0   0   2   0   2   0   0   0   2   0   2   2   0   0   0   0   2
 MK-3-16                0   2   0   2   0   2   0   2   0   2   2   0   2   0   0   2   2   2   0   0   0   0   2   2   0   0   0   0   0   2   2   2   0   0   0   2   0   0   0   0   2   2   2   2   0   2   0   0   0   0   2   0   2   2   0   0   0   0   0   2   0   0   2   0   0   0   0   2   0   0   0   0   0   0   0   0   2   0   2   0   2   2   0   2   0   2   2   2   0   0   2   0   0   2   2   2   2   0   2   2   0   0   2   0   2   2   0   2   2   2   0   2   2   2   2   0   0   2   0   2   0   0   2   2   0   0   2   2   0   2   2   0   0   0   2   0   2   2   2   2   2   0   0   0   0   0   2   2   0   2   2   2   2   0   0   2   2   0   0   2   2   0   0   0   2   0   0   2   0   2   0   0   2   0   2   0   2   0   0   2   2   2   0   0   0   2   0   0   0   0   0   2   0   2   2   0   0   0   0   2
 MK-4-1                 0   0   0   2   0   2   0   0   0   0   0   0   0   2   0   2   0   2   0   0   0   0   0   2   0   2   2   0   0   2   2   2   2   2   0   0   0   2   0   2   2   2   2   0   0   0   0   2   2   2   2   2   0   2   0   0   2   2   2   2   2   0   2   2   0   0   0   2   2   2   0   0   2   0   0   2   0   0   2   2   2   2   2   2   2   2   2   2   2   0   2   0   0   2   0   2   2   0   2   2   2   2   0   0   2   0   0   0   2   2   0   0   2   2   2   2   0   0   2   0   2   0   0   2   2   0   2   2   2   0   0   0   2   0   0   0   2   2   2   2   2   0   0   0   2   2   0   2   2   0   2   2   0   2   2   0   0   0   0   0   2   0   2   2   0   2   0   2   2   0   2   0   2   2   2   0   0   2   2   0   0   2   2   0   2   2   0   2   2   2   2   0   0   0   2   0   2   2   0   0
 MK-4-2                 0   0   0   2   0   2   0   0   0   0   0   0   0   2   0   2   0   2   0   0   0   0   0   2   0   2   2   0   0   2   2   2   2   2   2   0   2   2   0   2   2   2   2   2   0   0   0   2   2   2   2   2   0   2   2   0   2   0   2   0   2   0   2   2   0   0   2   2   0   2   0   0   2   0   0   2   0   0   2   2   2   2   2   2   0   2   2   2   2   0   0   0   0   0   0   2   2   0   2   2   2   2   0   0   2   0   0   0   2   2   2   0   2   2   2   2   0   0   2   0   2   0   0   0   2   0   2   2   2   0   0   0   0   0   0   2   2   2   2   2   2   0   0   0   2   2   0   2   2   0   2   2   0   2   0   0   0   0   0   0   2   0   2   2   0   2   0   2   2   0   2   0   2   2   2   2   0   2   2   0   0   0   2   0   2   2   2   2   0   0   2   0   0   0   2   0   2   2   0   0
 MK-4-3                 0   0   0   2   2   2   0   0   0   0   0   0   0   2   0   2   0   2   0   0   0   2   0   2   0   2   2   0   0   2   0   2   2   2   2   0   2   0   0   2   2   2   2   2   0   0   0   2   2   2   2   2   0   2   2   0   2   0   2   0   2   0   2   2   0   0   0   2   0   2   0   0   2   2   0   2   0   0   2   2   2   2   0   2   0   2   2   2   2   0   0   0   0   0   0   2   2   0   2   2   2   2   0   0   2   0   0   0   2   2   2   0   2   0   2   2   0   0   2   2   2   0   2   0   2   0   2   0   2   0   0   0   0   2   0   2   2   2   2   2   2   0   0   0   2   2   0   2   2   0   2   0   0   2   0   0   0   0   0   0   2   0   2   2   0   2   0   2   2   0   2   2   2   2   2   2   0   2   0   0   0   0   2   0   2   2   2   2   0   0   2   0   0   0   2   0   2   0   2   0
 MK-4-4                 0   0   0   2   2   2   2   0   0   0   0   0   0   2   0   2   0   2   0   0   0   2   0   0   0   0   2   0   0   0   0   2   2   2   2   0   2   0   0   2   2   2   2   2   0   0   0   2   2   2   0   2   0   2   0   0   2   0   2   0   2   0   2   2   0   0   0   2   0   2   2   0   2   0   2   2   0   0   2   2   0   2   0   2   0   2   2   2   2   2   0   0   0   0   2   2   2   2   2   2   2   2   0   0   2   0   0   0   2   2   2   0   2   2   2   2   0   2   2   2   2   2   2   0   0   2   2   0   2   0   0   2   0   2   0   2   2   2   2   2   2   0   2   0   2   0   2   2   2   0   2   0   0   2   0   0   0   0   0   0   2   0   2   2   0   2   0   2   2   0   2   2   2   2   2   2   0   2   0   0   0   0   2   0   2   2   2   2   0   0   0   0   0   0   0   0   2   0   2   0
 MK-4-5                 0   0   0   2   2   2   2   0   0   0   0   0   0   2   0   2   0   2   0   0   0   2   0   0   0   0   2   0   0   2   0   2   0   2   2   0   2   0   0   2   2   0   2   2   0   2   0   2   2   2   2   2   2   2   0   0   2   0   2   0   2   0   2   2   0   0   0   2   0   2   2   0   2   0   2   2   0   0   2   2   0   2   0   2   2   2   2   2   2   2   0   2   0   0   0   2   0   2   2   2   2   2   0   0   2   2   0   0   2   2   2   0   2   2   2   2   0   2   2   2   2   2   2   2   0   2   2   0   2   0   0   2   0   2   0   2   2   2   2   2   2   0   2   2   2   0   2   2   2   0   2   0   0   2   0   0   0   0   0   0   2   0   2   2   0   2   0   2   2   0   2   2   2   2   2   2   0   2   0   0   2   0   0   0   2   2   2   2   0   0   0   0   0   0   0   2   2   0   2   0
 MK-4-6                 0   0   0   2   2   2   2   0   0   0   0   0   0   2   0   2   2   2   0   0   0   2   0   0   0   0   2   0   0   2   0   2   0   2   0   0   0   0   0   2   2   0   2   2   0   0   0   2   2   2   2   2   2   0   2   0   2   2   2   0   2   0   2   2   0   0   0   0   0   2   2   0   2   0   2   2   0   0   2   2   0   2   0   2   2   2   2   2   2   2   0   2   0   0   0   2   0   2   2   2   2   2   2   0   2   2   0   0   2   2   2   0   2   2   2   2   0   2   2   2   2   2   2   2   0   2   2   0   2   0   0   2   2   2   0   2   2   2   0   2   0   0   2   2   2   0   2   2   2   0   2   0   0   2   0   0   0   0   0   0   2   0   2   2   0   2   2   2   2   0   2   2   0   2   2   2   0   2   0   0   0   0   2   0   2   2   2   2   0   0   0   0   0   0   0   2   2   2   2   0
 MK-4-7                 0   0   2   2   2   2   2   0   0   0   0   0   0   2   0   0   2   0   0   0   0   2   2   0   0   0   2   0   0   2   0   2   0   2   0   0   0   0   0   2   2   0   2   2   0   0   0   2   0   2   2   2   2   0   0   0   2   0   2   0   0   0   2   2   0   0   0   0   0   2   2   0   2   0   0   2   0   0   2   2   0   2   0   2   2   2   2   2   0   2   0   2   0   0   0   2   0   2   2   2   2   2   2   0   2   2   0   0   2   2   0   0   2   2   2   2   0   2   2   2   2   0   2   2   2   2   2   0   2   2   0   2   0   2   0   2   2   2   2   2   0   0   0   2   2   0   2   2   2   2   2   0   0   0   0   0   0   0   2   0   2   0   2   2   0   2   2   2   2   2   2   2   0   2   2   2   0   2   0   0   0   0   2   0   2   2   2   2   0   0   0   0   0   0   0   2   2   2   2   0
 MK-4-8                 0   0   2   2   2   2   0   0   0   0   0   0   0   2   0   0   2   0   0   0   0   2   2   0   0   0   2   0   0   2   0   0   0   2   0   2   0   0   0   2   0   0   2   2   0   0   0   2   0   2   2   2   2   0   0   2   2   0   2   0   0   0   2   0   0   0   0   0   0   2   2   0   2   0   0   2   0   0   2   2   0   2   0   2   2   2   2   2   0   2   0   2   0   0   0   2   0   2   0   2   2   2   2   0   2   2   0   0   2   2   0   0   2   2   2   2   0   2   2   2   0   0   2   2   2   2   2   0   2   2   0   0   0   2   0   2   2   2   2   2   0   0   0   2   0   0   2   2   0   2   0   2   0   0   0   0   0   0   2   0   2   2   2   2   0   2   2   2   2   2   0   2   0   2   2   2   0   2   0   2   2   0   2   0   2   2   2   2   2   0   0   0   0   0   0   2   2   2   2   0
 MK-4-9                 0   0   2   2   2   2   0   0   0   0   0   0   0   2   0   0   2   0   0   0   0   2   2   0   0   0   2   0   0   2   0   0   0   2   0   2   0   0   0   2   0   0   2   2   0   0   2   2   0   2   0   2   2   0   0   2   0   0   2   0   0   0   2   0   0   0   0   0   0   2   2   0   2   0   0   2   0   0   2   2   0   2   2   2   2   2   2   2   0   2   0   2   0   0   2   2   0   2   0   2   0   2   2   0   2   2   0   0   2   2   0   0   2   0   2   2   0   2   2   2   0   0   0   2   2   2   2   0   2   2   0   0   0   2   0   2   0   2   2   2   0   0   0   2   0   0   2   0   0   2   0   2   0   2   0   0   2   0   2   0   2   2   2   2   0   2   2   2   2   2   0   2   0   2   2   2   0   2   0   2   2   0   0   0   2   0   2   2   2   0   0   0   0   0   0   2   0   2   2   0
 MK-4-10                0   0   2   2   2   2   0   2   0   2   0   0   0   2   0   0   2   0   0   0   0   2   2   2   0   0   2   0   0   2   0   0   0   2   0   2   0   0   0   0   0   0   2   0   0   0   2   2   0   2   0   2   2   0   0   2   0   0   0   0   0   0   2   0   2   0   0   0   0   2   2   0   0   0   0   2   0   0   2   0   0   2   2   2   2   2   2   0   0   2   0   2   0   0   2   2   0   0   2   2   0   2   2   0   2   2   0   0   2   2   0   0   2   0   2   2   0   2   2   2   2   2   0   2   2   2   2   0   2   2   0   0   0   2   0   2   0   2   2   2   0   0   0   2   0   0   2   0   0   2   2   2   0   2   0   2   2   0   2   2   2   2   2   2   0   2   2   2   0   2   2   2   0   2   2   2   0   2   0   2   2   0   0   0   2   2   2   2   2   0   0   0   0   0   0   0   0   2   2   0
 MK-4-11                0   0   2   2   2   2   0   2   0   2   0   0   2   2   0   0   2   0   0   0   0   2   2   0   0   0   2   0   0   2   0   0   0   2   0   2   0   0   0   0   0   2   2   0   0   0   2   2   0   2   0   2   2   0   0   2   0   0   0   0   2   0   2   0   2   0   0   0   0   2   2   0   0   0   0   2   0   0   2   0   0   2   0   0   2   2   2   0   0   2   0   0   0   0   0   2   0   0   0   2   0   2   2   0   2   2   0   0   0   2   0   2   2   0   2   2   0   2   2   2   2   2   0   2   2   2   0   0   0   2   0   0   0   2   0   2   0   2   2   2   0   0   0   2   0   0   2   0   0   2   2   2   0   2   0   2   2   0   2   2   0   0   2   2   0   2   2   2   0   2   2   2   2   2   2   2   0   2   0   2   2   0   0   0   2   2   2   2   2   2   0   0   0   0   0   0   0   2   2   0
 MK-4-12                2   0   2   0   2   2   0   0   0   2   0   0   2   2   0   0   2   2   0   2   2   2   2   0   0   0   2   0   0   2   0   0   0   2   0   2   0   2   0   0   0   2   2   0   0   0   2   2   0   2   0   2   2   0   0   2   0   0   0   0   2   0   2   0   2   0   0   0   0   2   2   0   0   2   0   0   0   0   2   0   0   2   0   0   2   2   2   0   0   2   2   2   0   2   0   2   0   0   0   2   0   2   0   2   2   2   0   0   2   2   0   2   2   0   0   2   0   2   0   2   0   2   0   2   2   2   0   0   0   2   0   0   0   0   2   2   0   2   2   2   0   0   2   2   0   0   2   0   0   2   2   2   0   2   0   2   2   2   0   2   0   0   0   2   0   2   2   2   0   2   2   2   2   2   2   2   0   2   0   0   2   0   0   0   2   0   2   0   2   2   0   0   0   0   0   0   0   2   2   0
 MK-4-13                2   0   2   0   2   2   0   0   0   0   2   0   2   0   2   0   2   2   0   2   2   2   2   0   0   0   2   2   0   2   0   0   0   2   0   2   0   2   0   0   0   2   2   0   0   2   2   2   0   2   0   2   2   0   0   2   0   0   0   0   0   0   2   0   2   0   0   0   0   2   0   0   0   2   2   0   0   0   2   2   0   2   0   0   2   2   2   0   0   2   2   2   0   0   0   2   0   0   2   2   0   2   0   0   2   2   0   0   0   2   0   2   2   0   0   2   0   2   0   2   0   2   0   2   2   2   2   0   0   2   0   0   0   0   2   2   0   2   2   2   0   0   0   2   0   0   2   0   2   2   2   2   0   2   0   2   2   2   0   2   0   0   0   2   2   2   2   2   0   2   2   2   2   2   2   2   0   2   0   2   2   0   0   0   0   0   2   2   0   2   0   0   0   2   0   0   0   2   2   0
 MK-4-14                2   0   0   0   2   2   0   0   0   0   2   2   2   0   2   0   2   2   0   2   2   0   2   0   2   0   2   2   0   0   2   0   0   2   0   2   0   2   0   0   0   2   2   0   0   0   0   2   0   2   0   2   2   0   0   2   0   0   2   0   0   0   0   0   2   0   0   0   0   2   0   0   0   2   2   0   0   0   2   2   0   2   0   0   0   2   2   0   0   2   2   2   0   0   0   2   2   2   2   2   0   2   0   0   2   2   0   0   0   2   2   2   2   0   2   2   0   2   0   2   0   2   0   2   2   0   2   0   0   2   0   0   2   0   2   2   0   0   2   2   0   0   0   2   0   0   2   0   2   2   2   2   0   2   0   2   2   2   2   2   0   0   0   2   2   2   2   2   0   2   2   2   2   2   2   2   2   2   0   2   2   0   0   0   0   0   2   2   0   0   0   0   2   2   0   0   0   2   2   0
 MK-4-15                2   0   0   0   2   2   0   0   2   0   2   2   2   0   2   0   2   2   0   2   2   0   2   0   0   0   0   0   0   0   2   0   0   2   0   2   0   0   2   0   0   2   0   2   0   0   0   2   0   2   0   2   2   0   0   2   0   0   2   0   0   0   2   0   2   0   0   2   0   2   0   2   0   2   2   0   0   0   2   2   0   2   0   0   0   2   2   0   0   0   2   2   0   0   0   2   2   2   2   2   0   2   0   0   2   2   0   0   0   2   2   2   2   0   0   2   0   2   0   0   0   2   0   2   2   0   2   0   0   2   0   0   2   0   2   2   0   0   2   2   0   0   0   2   0   2   2   0   2   2   2   0   0   2   0   2   2   2   2   2   0   0   0   2   2   2   2   2   0   2   2   2   2   2   2   2   2   2   2   2   2   0   2   0   2   0   2   2   2   0   2   0   2   2   0   0   0   2   2   0
 MK-4-16                2   0   0   0   2   2   0   0   2   0   2   2   2   2   0   2   2   2   0   0   2   0   2   0   0   0   0   0   0   2   2   2   2   2   0   2   0   0   2   0   0   2   0   2   0   0   0   2   0   2   0   2   2   0   2   2   2   0   2   0   0   0   2   0   2   0   2   2   0   0   0   2   0   2   2   0   0   0   2   2   0   2   2   0   0   2   2   0   0   0   2   2   0   0   0   2   2   2   2   2   0   2   0   0   2   2   0   0   0   2   2   2   2   0   2   2   0   2   2   0   0   2   0   2   2   0   2   0   0   2   0   0   2   0   2   2   0   0   2   2   0   0   0   0   0   2   2   0   2   2   2   0   0   2   0   2   0   2   2   2   0   0   0   2   2   2   2   2   0   0   0   2   2   0   2   0   2   0   2   2   2   0   2   0   2   2   2   0   0   0   2   0   2   2   0   0   0   2   2   0
 MK-5-1                 0   0   0   2   2   2   2   2   2   2   0   2   2   0   2   2   0   0   2   2   0   2   2   0   2   0   2   0   2   0   2   2   2   2   0   0   0   2   2   0   2   0   2   2   2   0   0   2   2   2   0   0   2   0   2   0   0   0   2   2   2   2   0   0   0   2   0   0   0   0   0   2   2   2   2   2   0   0   2   2   2   0   2   2   2   0   0   0   2   0   2   2   2   0   0   0   2   2   2   0   0   0   2   0   0   0   0   2   2   2   2   2   2   2   2   2   0   2   2   0   0   0   0   2   0   2   2   0   0   0   0   2   0   2   0   2   0   0   2   0   0   2   0   2   0   0   0   0   0   0   2   2   2   0   2   2   2   2   0   0   0   0   2   2   0   2   2   0   0   2   2   0   2   0   2   2   0   2   2   2   0   0   2   0   0   0   2   2   2   2   0   2   2   2   2   2   2   2   0   0
 MK-5-2                 0   0   2   0   2   2   2   2   2   2   0   2   2   0   2   2   2   0   2   2   0   2   2   2   2   0   2   0   2   0   2   2   2   2   0   0   0   2   2   0   2   0   2   2   2   0   0   2   2   2   0   0   2   0   2   0   2   0   2   2   2   2   0   2   0   2   0   0   0   0   0   2   2   2   2   2   0   0   2   2   2   0   0   2   2   0   0   0   2   2   2   2   2   0   0   0   2   2   2   0   2   0   2   0   0   0   0   2   2   2   2   2   2   2   2   2   0   2   0   0   0   0   0   2   2   2   2   0   0   0   0   2   0   2   0   2   0   0   2   0   2   2   0   2   0   0   0   0   0   0   0   2   2   0   0   2   2   0   0   0   0   0   2   2   0   2   0   0   0   2   2   0   2   0   2   2   0   2   2   2   0   0   2   0   0   0   2   0   2   2   0   2   2   2   2   2   2   0   0   0
 MK-5-3                 0   0   2   0   2   2   2   2   2   2   0   2   2   0   2   2   2   0   2   2   0   2   2   2   2   0   2   2   2   0   2   2   2   2   0   0   0   2   2   0   0   0   2   2   2   0   0   2   2   2   0   0   2   0   2   0   2   0   2   2   2   0   0   2   0   2   0   0   2   0   0   2   2   2   2   2   2   0   2   2   2   0   0   2   2   0   0   0   2   2   2   2   2   0   0   0   2   0   2   0   2   0   2   0   0   0   2   2   2   2   2   2   2   2   2   2   0   2   0   0   0   0   0   2   2   2   2   0   0   0   0   2   0   2   0   0   0   2   2   0   2   2   0   2   0   0   0   0   0   0   0   2   2   0   0   2   0   0   0   2   0   2   0   2   0   2   0   0   0   2   2   0   2   0   2   2   0   2   2   2   0   0   2   0   0   0   2   0   2   0   0   2   2   2   2   0   2   0   0   0
 MK-5-4                 0   0   2   0   0   2   2   2   0   2   0   2   2   0   2   2   0   2   2   2   0   2   2   2   2   0   2   2   2   0   2   2   2   2   0   0   0   2   2   0   2   0   0   2   2   0   0   2   2   2   0   0   2   2   2   0   2   0   2   2   2   0   0   2   0   2   0   0   2   0   0   2   2   2   2   2   2   0   2   2   2   0   0   2   2   0   0   0   2   2   2   2   2   0   0   0   2   0   2   0   2   0   2   0   0   0   2   2   2   2   0   2   2   2   2   2   0   2   0   0   0   0   0   2   2   2   2   0   0   2   0   2   0   2   0   0   0   2   2   0   2   2   0   2   0   0   0   0   0   0   0   2   0   0   0   2   0   0   0   2   0   2   0   2   0   2   0   0   0   0   2   0   2   0   0   2   0   2   2   2   0   0   2   0   0   0   2   0   2   2   0   2   2   2   2   2   2   0   0   0
 MK-5-5                 0   0   2   2   0   2   2   0   0   2   0   2   2   0   2   2   0   2   2   2   0   2   2   2   2   0   2   2   2   0   0   2   0   2   2   0   2   2   2   0   2   0   0   2   2   0   0   2   2   2   0   0   2   2   2   2   0   0   2   0   2   0   0   2   0   0   0   0   2   0   0   2   2   2   2   2   2   0   2   2   2   2   0   2   2   0   0   0   2   2   2   2   2   2   0   0   2   2   2   0   2   2   2   0   0   0   2   2   2   0   0   2   2   2   2   2   0   2   0   0   0   0   0   2   2   2   2   0   0   2   0   2   0   2   0   0   0   2   2   0   2   2   0   2   0   0   0   0   0   0   0   2   0   0   2   2   0   0   0   2   0   2   0   2   0   2   0   2   0   2   2   0   2   0   0   2   0   2   2   0   0   0   2   0   0   0   2   0   2   2   0   2   2   2   2   2   2   0   0   0
 MK-5-6                 0   0   0   2   0   2   2   0   0   2   0   2   2   0   2   0   0   2   2   2   0   2   2   2   2   0   2   2   2   0   0   2   0   2   2   0   2   2   2   0   2   0   0   2   2   0   0   2   2   2   2   0   2   2   2   2   0   0   2   0   2   0   0   2   0   0   0   2   2   0   2   2   2   2   2   2   2   2   2   2   2   2   0   2   2   0   0   0   2   2   2   2   2   2   0   0   2   2   2   0   2   0   2   0   0   0   2   2   2   0   0   2   2   2   2   2   0   2   0   2   0   0   0   2   2   2   2   0   0   0   0   2   2   2   0   0   0   2   2   2   0   2   0   2   0   0   0   0   0   0   0   2   0   0   2   0   0   0   0   2   0   2   2   2   0   2   0   2   0   2   2   0   2   0   0   2   0   0   2   0   0   0   2   2   2   2   0   0   2   2   0   2   2   2   2   2   2   0   0   0
 MK-5-7                 0   0   2   2   0   2   2   0   0   2   0   0   2   0   0   0   0   2   2   0   0   0   0   2   2   0   2   2   2   0   0   2   0   2   2   0   2   2   0   0   2   0   0   2   2   0   0   2   0   2   2   2   2   2   2   2   0   2   0   0   2   0   0   2   0   0   2   0   2   0   2   2   2   2   2   2   2   2   2   0   2   2   0   2   2   0   0   0   2   2   2   2   0   2   0   2   0   2   2   0   2   0   2   0   0   0   2   2   0   0   2   2   2   0   2   2   0   0   0   2   0   2   0   2   2   2   0   0   0   2   0   2   2   2   0   0   0   2   2   2   0   2   0   2   0   0   0   0   0   2   0   2   0   0   2   0   0   0   2   2   0   2   2   2   0   2   0   2   0   2   2   0   0   0   2   2   0   0   0   0   0   0   2   2   0   2   0   0   2   2   0   0   2   2   2   0   2   0   0   0
 MK-5-8                 0   0   2   2   0   2   2   0   0   2   0   0   0   0   0   0   0   0   2   0   0   0   0   2   2   0   2   2   2   0   0   2   0   2   2   0   2   2   0   0   2   0   0   2   2   0   0   2   0   2   2   2   2   2   2   2   0   2   2   0   2   0   0   2   0   0   2   0   2   0   2   2   2   2   2   2   2   2   2   2   2   2   0   2   2   0   0   0   2   2   0   2   0   2   0   2   0   2   2   0   2   0   2   0   0   2   2   2   0   0   2   2   2   2   2   2   0   0   0   2   0   2   0   0   2   2   0   2   0   2   0   2   2   2   0   0   0   2   2   2   0   2   0   2   0   0   0   0   0   2   0   2   0   2   2   0   2   0   2   2   0   2   2   2   0   2   0   2   0   2   2   0   0   0   0   2   2   0   0   0   0   0   2   2   0   2   0   2   2   2   0   0   2   2   2   0   2   0   0   0
 MK-5-9                 0   0   2   2   0   2   2   0   0   2   0   0   0   2   0   0   0   0   2   0   0   0   2   2   2   0   2   2   0   0   0   0   0   2   2   0   2   2   0   0   2   0   0   2   2   0   0   2   0   2   2   2   2   2   2   2   0   2   2   0   2   0   0   2   0   0   2   0   2   0   2   2   2   2   2   2   2   2   2   0   0   2   0   2   2   0   0   0   2   2   0   2   0   2   0   2   0   2   2   0   2   0   2   0   0   2   2   2   0   0   2   2   2   2   0   2   0   0   0   2   0   2   0   0   2   2   0   2   0   2   0   2   2   0   0   0   0   2   2   2   0   2   0   2   0   0   0   0   0   2   0   0   0   0   2   0   2   0   2   2   0   2   2   2   0   2   0   2   0   2   2   0   0   0   0   2   2   0   0   0   0   0   2   2   0   2   0   2   0   2   0   0   2   2   2   0   2   0   0   0
 MK-5-10                0   0   2   0   0   2   2   0   0   2   2   0   0   2   0   0   0   2   2   0   0   0   2   0   2   0   2   2   2   0   0   0   0   2   2   0   2   2   0   0   0   0   0   2   2   2   0   2   0   2   2   2   2   2   2   0   0   0   0   0   2   0   2   2   0   0   2   0   2   0   2   2   2   2   2   2   2   2   2   0   0   2   0   2   2   0   0   0   2   2   0   2   0   2   0   2   0   2   0   2   2   0   2   0   0   2   2   2   0   2   2   2   2   2   0   2   0   0   0   2   0   2   0   0   2   2   0   2   0   2   0   2   2   0   0   0   0   2   2   0   2   0   0   2   0   0   0   0   0   2   2   0   0   0   2   0   2   0   2   0   0   2   2   2   0   2   0   2   0   2   2   0   0   0   0   2   2   0   0   0   0   0   2   2   2   2   0   2   0   2   0   0   2   2   2   0   2   0   0   0
 MK-5-11                0   0   2   0   0   2   2   0   0   2   2   0   0   2   0   0   0   2   2   0   0   0   2   0   2   0   2   2   2   0   0   0   0   2   2   0   2   2   0   0   0   0   0   2   2   2   0   0   0   2   2   2   2   2   2   0   0   0   0   0   2   0   2   2   0   0   0   0   2   2   2   2   2   2   2   2   2   2   2   0   0   2   2   2   2   2   0   0   0   0   0   2   0   2   0   2   0   2   0   2   2   0   2   0   0   2   2   2   0   0   2   2   2   2   0   2   0   0   0   2   0   2   0   0   2   0   0   2   0   0   0   2   2   0   0   0   0   2   2   0   2   0   0   2   0   0   0   0   2   2   2   0   0   0   2   0   2   0   2   2   0   2   2   2   0   2   0   2   0   2   2   0   0   0   0   2   2   0   0   0   0   2   2   2   2   2   0   2   0   2   0   2   2   2   2   2   2   2   0   0
 MK-5-12                0   0   2   0   0   2   2   0   0   2   2   0   0   2   0   0   0   2   2   0   0   0   2   0   2   0   2   2   0   0   2   2   0   2   2   0   2   2   0   0   0   0   0   2   2   2   0   0   0   2   2   2   2   2   2   0   0   2   0   0   2   0   2   2   2   0   0   0   2   0   2   2   2   2   2   2   2   2   2   0   0   2   2   2   2   2   0   0   0   0   0   0   0   2   0   2   0   2   0   2   2   0   0   0   0   2   2   2   0   0   2   0   2   2   0   2   0   2   0   2   0   2   0   0   2   0   0   2   0   0   0   2   2   2   0   0   0   2   2   2   2   0   0   2   0   0   0   0   2   2   2   0   2   0   2   0   2   0   2   2   0   2   2   2   0   2   0   2   0   2   2   0   0   2   0   0   2   0   0   0   0   2   2   2   2   2   0   2   0   2   0   2   2   2   2   2   2   2   0   0
 MK-5-13                0   0   2   0   0   0   2   0   0   2   2   0   0   2   0   0   0   2   2   0   0   0   2   0   2   0   2   2   0   0   2   2   0   2   2   0   2   2   0   0   2   0   0   2   2   0   0   0   0   2   2   0   2   2   2   0   0   0   2   0   2   0   2   2   2   2   0   0   2   0   2   2   2   2   2   2   2   2   2   2   0   2   0   2   2   2   0   0   0   0   0   0   0   2   0   2   0   2   0   2   2   0   0   0   0   2   2   0   0   0   2   0   2   2   0   0   0   2   0   2   0   2   0   0   2   2   0   2   0   0   0   2   2   2   0   0   0   2   2   2   2   0   0   2   0   0   0   0   2   2   2   0   2   0   2   0   2   0   2   2   0   2   2   2   0   2   0   2   0   2   2   0   0   2   0   0   2   2   0   0   0   2   2   2   2   2   0   2   0   2   0   2   0   2   2   2   2   2   0   0
 MK-5-14                0   0   2   0   0   0   2   0   0   2   2   0   0   2   2   0   0   2   2   0   0   0   2   2   2   0   2   2   0   2   2   2   0   2   2   0   2   2   0   0   2   0   0   2   2   0   0   0   0   2   2   0   2   2   2   0   0   0   2   0   2   0   2   0   2   0   0   0   2   0   2   2   2   2   2   0   2   2   2   2   0   2   0   2   2   2   0   0   0   0   0   0   0   2   0   2   0   2   0   2   2   0   0   0   0   2   2   0   0   0   2   0   2   2   0   0   0   2   0   2   0   2   2   0   2   2   0   2   0   2   0   2   2   2   0   0   2   2   2   2   2   0   0   2   0   0   0   0   2   2   2   0   2   0   0   0   0   0   2   2   0   2   2   2   0   0   0   2   0   2   2   0   0   2   0   0   2   2   0   0   0   2   2   2   2   2   0   2   0   2   0   0   0   2   2   2   2   2   0   0
 MK-5-15                0   0   2   0   0   0   2   0   0   2   2   0   0   2   2   0   0   2   2   0   0   0   2   2   2   0   2   2   0   2   2   0   0   2   2   0   2   2   0   0   2   0   0   2   2   0   0   0   0   2   2   0   2   2   2   0   0   0   2   0   2   0   2   2   2   0   0   0   2   0   2   2   2   0   2   0   2   2   2   2   0   2   0   2   2   2   2   0   0   0   0   0   0   2   0   0   0   0   0   2   2   0   0   0   0   2   2   0   0   0   2   0   2   0   0   0   2   2   0   2   0   2   2   0   2   2   0   2   0   2   0   2   0   2   0   2   2   2   2   2   2   0   0   2   0   0   0   0   2   2   2   2   2   0   2   0   0   0   0   2   2   2   2   2   2   0   0   2   0   2   0   0   0   2   0   0   2   0   0   0   0   2   0   2   2   2   0   2   0   2   0   0   0   2   2   2   2   2   0   0
 MK-5-16                0   0   2   0   0   0   2   0   0   2   2   0   0   2   2   0   0   2   2   0   0   0   2   2   0   0   2   0   0   2   2   0   0   2   2   0   2   2   0   0   2   0   0   2   2   0   0   0   0   2   2   0   2   2   2   0   0   0   2   0   2   0   2   2   2   0   0   0   2   0   2   0   2   0   2   0   2   2   0   0   0   2   0   2   2   2   2   0   0   2   0   0   0   2   0   0   0   2   2   2   2   0   0   0   0   2   2   0   0   0   2   0   2   0   0   0   2   2   0   2   2   2   2   0   2   2   0   2   0   2   0   2   2   0   0   2   2   2   2   2   0   0   2   2   0   0   0   0   2   0   0   2   2   2   2   0   0   0   0   2   2   2   0   2   2   0   2   2   0   0   0   0   2   2   0   0   2   0   0   0   0   2   0   2   0   2   0   2   0   2   0   0   0   2   2   2   2   2   0   0
 MK-6-1                 2   2   0   0   0   2   0   0   0   0   2   2   0   0   0   0   0   2   0   2   0   2   2   0   2   2   2   0   0   0   2   0   2   0   2   0   0   2   2   0   2   0   2   2   0   0   2   0   0   0   0   0   0   0   2   2   0   2   0   2   0   0   0   0   0   2   2   0   2   2   0   2   2   0   0   2   0   2   0   0   2   0   2   2   2   2   2   2   2   0   2   2   0   2   0   0   0   2   2   2   2   2   2   0   0   0   0   0   2   0   0   0   0   0   0   2   2   2   2   0   0   2   0   2   0   0   2   2   2   0   2   0   0   2   0   2   2   0   0   2   2   2   2   2   2   0   2   2   0   2   2   0   2   0   0   0   2   2   0   0   2   2   0   2   2   2   0   2   2   0   2   2   0   2   2   0   2   2   2   0   0   2   0   0   0   2   2   0   2   2   0   0   0   0   0   2   0   0   2   0
 MK-6-2                 0   2   0   0   0   2   0   0   0   0   0   2   0   0   2   0   0   2   0   2   0   2   2   0   2   2   2   0   0   0   2   0   2   0   2   0   0   2   2   0   2   0   2   2   0   0   0   0   0   0   0   0   0   0   2   2   0   2   2   2   0   0   0   0   0   2   2   0   2   2   0   2   2   2   2   2   0   2   0   0   2   0   2   2   2   2   2   2   0   0   0   2   0   2   0   2   0   2   2   2   2   2   2   0   0   0   0   0   2   0   0   0   0   0   2   2   2   2   2   0   0   2   0   2   0   0   2   0   2   2   2   0   0   0   2   0   2   2   0   2   2   2   2   2   2   0   2   2   0   2   2   2   2   0   0   0   2   0   0   0   2   2   2   2   2   2   2   2   2   0   2   2   2   2   2   0   2   2   2   0   0   2   0   0   0   2   2   2   2   2   0   0   0   0   0   2   0   0   0   0
 MK-6-3                 0   2   0   0   0   2   0   0   0   0   0   2   0   0   2   2   0   2   0   2   0   2   2   0   2   2   2   0   0   0   2   0   2   0   2   0   0   2   2   0   2   0   2   2   0   2   2   0   0   0   0   0   0   0   2   2   0   2   2   2   0   0   0   0   0   0   2   0   2   2   0   2   2   2   2   2   0   2   0   2   2   0   2   2   2   2   2   2   0   0   0   2   0   2   0   2   0   2   0   2   2   0   2   0   0   0   0   0   2   0   0   0   0   0   2   2   2   2   2   0   2   2   0   2   0   0   2   0   2   2   2   0   0   0   2   0   0   2   0   2   2   2   2   0   2   0   2   2   0   2   2   2   2   0   0   0   2   0   0   0   2   2   2   2   2   2   2   2   2   2   2   2   2   2   2   0   2   2   2   0   0   2   0   0   0   2   2   2   2   2   0   0   0   0   0   2   0   2   0   0
 MK-6-4                 0   2   0   0   0   2   0   0   0   0   0   2   0   0   2   2   0   2   0   2   0   2   2   2   2   2   2   0   0   0   2   0   2   0   2   0   0   2   2   0   2   0   2   2   0   2   2   0   0   0   0   0   0   0   2   2   0   2   2   2   0   0   0   0   0   0   2   2   2   2   0   2   2   2   2   2   2   2   0   2   2   0   2   0   2   0   2   2   0   0   0   2   0   2   0   2   0   2   0   2   2   0   2   0   0   0   2   0   2   0   0   0   0   0   2   2   2   2   0   0   2   2   0   2   2   0   2   0   0   2   2   0   0   0   2   0   0   2   0   2   2   2   2   2   0   0   2   2   0   2   2   2   0   0   0   0   2   0   2   0   0   2   2   2   0   2   2   2   2   2   2   2   2   2   2   0   2   2   2   0   0   2   0   0   0   0   2   2   2   0   0   0   0   0   2   2   2   2   0   0
 MK-6-5                 0   0   0   0   0   2   0   0   0   0   0   2   0   0   2   2   0   2   2   2   0   2   2   2   0   2   2   0   0   0   2   0   2   0   2   0   0   2   2   0   2   0   0   2   0   2   2   0   0   0   0   0   0   0   2   2   0   2   2   2   0   0   0   0   0   0   2   2   0   2   0   2   2   2   2   2   0   2   2   2   2   0   0   0   2   0   2   0   0   2   0   2   0   2   2   2   0   2   0   2   2   0   2   0   0   0   2   0   0   0   0   0   0   0   2   2   2   2   0   2   2   0   0   2   2   2   0   0   0   2   2   0   2   2   2   0   0   2   0   2   2   2   2   0   0   0   2   2   0   2   2   2   0   0   0   0   2   0   2   0   0   2   2   2   0   2   2   2   2   2   2   2   2   2   2   0   2   2   2   0   0   2   0   0   0   0   0   2   0   0   0   0   0   0   2   2   2   2   0   0
 MK-6-6                 0   0   0   0   0   2   0   0   0   0   0   2   0   0   2   2   0   2   2   2   2   2   2   2   0   0   2   0   0   0   2   0   2   0   2   0   0   2   2   2   2   0   2   2   0   2   2   0   0   2   0   2   2   0   2   2   0   2   2   2   0   0   0   0   0   0   0   0   0   2   0   2   0   2   2   2   0   2   2   2   2   0   0   0   2   2   2   0   2   2   0   2   0   2   2   2   0   2   0   2   2   0   2   0   0   0   2   0   0   0   0   0   2   2   2   2   2   2   0   0   2   0   2   2   2   2   0   0   0   2   2   0   2   2   2   2   0   2   0   2   0   2   2   0   0   0   2   2   0   2   2   2   2   0   0   0   2   0   2   0   2   2   2   2   0   0   2   0   2   2   2   2   2   2   2   0   0   2   2   0   0   2   0   0   0   0   0   2   0   0   0   0   0   0   2   2   2   2   0   0
 MK-6-7                 0   0   0   2   2   2   0   0   0   0   0   2   0   0   2   2   0   2   2   2   2   2   2   2   0   0   2   0   0   2   0   0   2   0   2   0   0   2   2   2   2   0   0   0   0   2   2   0   0   2   0   2   2   0   2   2   0   2   2   2   0   0   0   2   0   0   0   0   0   2   0   2   0   2   2   2   0   2   2   2   2   0   0   0   2   2   2   0   2   2   0   2   0   0   2   2   0   2   0   2   2   0   2   0   0   0   2   0   0   0   0   0   2   2   2   2   2   2   0   0   2   0   2   2   2   2   0   0   0   2   2   0   2   2   2   2   0   2   0   2   0   2   2   0   0   0   2   2   2   0   2   2   2   0   0   0   0   0   2   0   2   0   2   2   0   0   2   0   2   0   2   2   2   2   2   0   0   2   2   0   0   0   2   0   0   0   0   2   0   0   0   0   0   0   2   2   0   2   0   0
 MK-6-8                 0   0   0   2   2   2   0   0   0   0   0   2   0   2   2   2   0   2   2   2   2   2   2   2   0   0   0   0   0   2   0   0   2   0   2   2   0   2   2   2   2   0   2   0   2   2   2   0   0   2   0   2   2   0   2   2   0   2   2   2   2   0   0   0   0   0   0   0   0   2   0   2   0   2   2   2   0   2   2   2   2   0   0   0   2   2   2   0   2   2   0   2   0   0   2   2   0   2   0   2   2   0   0   0   2   0   2   0   0   0   0   0   2   2   2   2   2   2   0   0   2   0   2   2   2   2   2   0   0   0   2   0   2   0   2   2   0   2   0   2   0   2   2   0   0   0   2   2   2   0   2   2   2   0   0   0   0   0   2   0   2   0   0   2   0   0   2   0   2   0   2   0   2   2   2   0   0   2   2   0   0   0   2   0   0   0   0   2   2   0   0   0   0   0   2   2   0   2   2   0
 MK-6-9                 0   0   0   2   2   0   0   2   0   0   0   2   0   2   0   2   0   2   2   0   2   2   2   2   0   0   0   0   0   2   0   0   2   0   2   2   0   2   2   2   2   0   2   0   2   2   0   0   0   2   0   2   2   0   0   2   0   2   2   2   2   0   0   0   0   0   0   0   0   2   0   0   2   2   2   2   0   2   2   2   2   0   0   0   2   2   2   0   2   2   0   0   0   0   2   2   0   2   2   2   2   0   2   0   2   0   2   0   0   0   0   0   2   2   2   2   2   2   0   0   2   0   2   2   2   2   2   0   0   0   0   2   2   0   2   2   0   2   0   2   0   2   2   0   0   0   2   2   2   0   2   2   2   0   0   0   0   0   2   0   2   0   0   2   0   0   2   2   2   0   2   2   2   2   2   0   0   2   0   0   0   2   2   0   0   0   0   0   0   0   0   0   0   0   2   2   0   2   2   0
 MK-6-10                0   0   0   0   2   0   0   2   0   0   0   2   0   2   0   2   0   2   2   0   0   2   2   2   0   0   0   0   0   2   0   0   2   0   2   2   0   2   2   2   2   0   2   0   2   2   0   0   0   2   0   2   2   0   0   2   0   2   2   2   2   0   0   0   0   0   0   0   0   2   0   0   2   0   2   2   0   2   2   2   2   2   0   2   2   2   2   0   2   2   0   0   0   0   2   2   0   2   2   2   2   0   2   0   2   0   2   0   0   2   0   0   0   0   2   2   2   2   0   0   0   0   2   2   0   2   2   0   0   0   0   2   2   0   2   2   0   2   2   2   0   2   2   0   2   0   2   2   2   0   0   2   2   0   0   0   0   0   2   0   2   0   0   2   0   0   2   2   0   0   2   2   2   2   2   0   0   0   0   0   0   2   2   0   0   0   0   0   0   0   0   2   0   0   2   2   0   0   2   0
 MK-6-11                0   0   0   0   2   2   0   2   2   0   0   2   0   2   0   2   0   2   0   0   0   2   2   2   0   0   0   0   0   2   0   0   2   0   0   2   0   2   2   2   2   0   2   0   0   0   0   0   0   2   0   0   2   0   0   2   0   2   2   2   2   0   0   0   0   0   0   0   0   2   0   0   2   0   2   2   0   2   2   2   2   2   2   2   2   2   2   0   2   2   0   2   0   0   2   2   2   2   2   2   2   0   2   0   2   0   2   0   0   2   0   0   0   0   2   2   2   2   2   0   0   0   2   2   0   2   2   0   0   0   0   2   2   2   2   2   0   2   0   2   0   2   0   0   2   0   2   2   2   0   0   2   2   2   0   2   0   0   2   0   2   0   2   2   0   0   0   0   0   2   2   2   2   2   0   0   0   0   0   0   0   2   2   0   0   0   0   0   0   0   0   2   0   0   2   2   0   0   2   0
 MK-6-12                0   0   0   0   2   2   0   2   2   0   0   2   0   2   0   2   0   2   0   2   0   2   2   2   0   0   0   2   0   2   0   0   2   2   0   2   0   2   0   2   2   0   2   0   0   2   0   0   0   2   0   0   0   0   0   2   0   2   2   0   2   0   0   2   0   0   2   0   2   2   0   0   2   0   2   2   2   2   2   2   2   2   2   2   2   0   2   0   2   2   0   2   0   0   2   2   2   2   2   2   2   0   2   0   2   0   2   0   0   2   0   2   0   0   2   2   2   2   2   0   0   0   2   2   2   2   2   2   2   0   0   2   2   2   2   2   0   2   2   2   0   2   0   0   2   0   2   2   2   0   2   2   2   2   0   2   0   2   2   0   2   2   2   2   0   2   0   0   0   0   2   2   2   2   0   0   0   0   0   2   0   2   2   0   0   0   0   0   0   0   0   2   0   0   0   2   0   0   2   0
 MK-6-13                0   2   0   0   2   2   0   2   2   0   0   2   0   2   2   2   0   2   0   2   0   2   2   2   0   2   2   2   0   2   0   0   2   2   0   2   0   2   0   2   2   0   2   0   0   2   0   2   0   2   0   0   0   0   0   2   0   2   2   0   2   0   0   2   0   0   2   0   2   2   0   0   2   0   2   2   2   2   2   2   2   2   2   2   2   0   2   0   2   2   0   2   0   0   2   2   2   2   2   2   2   0   0   2   2   0   2   0   0   2   0   0   0   0   2   2   2   0   2   0   0   0   2   2   2   2   0   2   2   0   0   0   2   2   2   2   0   2   2   2   0   2   0   0   2   0   2   2   2   0   2   2   2   2   0   2   0   2   2   0   2   2   2   2   0   2   0   0   0   0   2   2   2   2   0   0   0   0   0   2   0   2   2   0   0   0   0   0   0   2   0   2   0   0   0   2   2   0   2   0
 MK-6-14                0   2   2   0   2   2   0   2   2   0   0   2   2   2   2   2   0   2   0   0   0   2   2   2   0   2   2   2   0   2   2   0   2   2   2   2   0   2   0   2   2   0   2   2   0   2   0   0   2   2   0   0   0   0   0   2   0   0   2   2   2   0   0   2   0   0   2   0   2   2   0   2   2   2   2   2   2   2   2   2   2   2   2   2   2   0   2   0   2   2   0   0   0   0   2   2   2   2   2   2   2   0   0   2   2   0   2   0   0   2   0   0   0   2   2   2   2   0   2   0   2   0   2   2   0   2   0   2   2   0   0   0   2   2   2   2   0   2   0   2   0   2   0   0   2   0   2   2   0   0   2   2   2   2   0   2   0   2   2   0   2   2   2   2   0   2   0   0   0   2   2   2   2   2   0   0   0   0   0   2   0   2   2   0   0   2   0   0   0   2   0   2   0   2   0   2   0   0   2   0
 MK-6-15                0   2   2   2   2   2   0   2   2   0   0   2   2   2   2   2   0   2   0   0   0   2   2   2   2   2   2   2   0   2   2   0   0   2   2   2   0   2   0   0   2   0   2   2   0   2   2   0   2   0   0   0   0   0   2   2   0   0   2   2   2   0   0   2   0   0   2   0   2   2   0   2   2   0   2   2   2   2   2   2   2   2   2   2   2   0   2   0   2   2   0   0   0   0   2   2   2   2   0   2   2   2   0   0   2   0   0   0   0   2   0   0   0   2   2   2   2   0   2   0   0   0   2   0   0   2   0   2   2   0   0   0   2   2   2   2   0   2   0   2   0   2   0   0   2   0   2   2   0   0   2   2   2   2   0   2   0   2   2   0   2   2   0   2   0   0   0   0   0   2   0   2   2   2   0   0   0   2   0   2   0   2   0   0   2   2   0   0   0   2   0   2   0   2   0   2   0   0   2   0
 MK-6-16                2   2   0   2   2   2   0   2   2   0   0   2   2   2   2   2   0   2   0   0   2   2   2   2   2   2   0   0   0   2   2   0   0   2   2   2   0   2   0   0   2   0   2   0   0   2   2   0   2   0   0   0   0   0   2   2   0   0   2   2   2   0   0   2   0   2   2   0   0   2   0   0   2   0   2   2   2   2   2   2   2   2   2   2   2   0   2   0   2   2   0   0   0   0   2   2   0   0   0   2   2   2   0   0   2   0   0   0   0   2   2   0   0   2   2   2   2   0   2   0   0   0   2   0   0   2   0   2   2   0   0   0   0   2   2   2   0   2   0   2   0   2   0   0   2   0   2   2   0   0   2   2   2   2   0   2   0   2   2   0   2   2   0   2   2   0   0   0   0   2   0   2   2   2   0   0   0   2   2   2   0   2   0   0   2   2   0   0   0   2   0   2   0   2   0   2   0   0   2   0
 
!****************************************** Phenotypic Data **********************************************************
!-100.0 is resevred for missing phenotype
SimulatedTrait1        16.2291   15.7036   15.6087   15.1736   13.7303   14.8770   15.2934   15.3330   14.2636   13.8463   14.8697   13.9941   13.5793   15.2093   13.8203   15.1418   15.5100   15.0522   14.6997   14.9724   14.4686   15.5352   16.9589   15.8633   14.3990   13.4506   15.9118   16.2833   16.1455   15.9842   12.7110   14.6111   14.9574   16.4083   14.4747   16.0755   15.4823   16.6736   15.6652   16.1140   15.2984   16.0847   16.3103   15.6378   16.4969   15.0450   13.1432   13.9215   16.4019   15.3599   16.0490   16.2175   15.1087   15.3974   15.8765   15.2496   14.6909   15.8272   14.0354   13.7122   16.2599   15.4007   15.8241   13.3571   15.9215   14.3817   13.7131   15.6377   15.3199   14.4283   14.4456   15.1767   15.7470   15.8301   15.5227   14.0950   13.3966   15.3870   15.8181   15.8135   15.7172   15.2011   14.5073   14.3699   16.2077   15.8618   14.2694   14.5371   15.8385   13.4792   14.7076   16.8826   14.0436   15.2108   16.4944   17.1273   14.1735   16.0256   17.1054   16.4185   14.7221   15.7627   14.1297   16.3953   15.9431   13.9944   15.5092   14.0664   15.8612   13.7046   14.0889   13.7282   14.2453   13.9038   16.3223   13.5871   14.1172   13.5134   15.8618   16.1662   15.4508   14.2983   16.2652   14.9726   15.8283   14.9596   15.5443   14.6200   14.6284   15.2313   15.9259   14.4980   16.7191   16.0725   14.7942   16.1505   16.1528   14.0106   16.1708   14.0853   15.6593   15.8566   13.8867   14.9519   13.7301   14.3356   14.8392   16.3445   16.2919   14.3624   15.3423   14.1011   15.3533   14.5814   14.4623   14.7692   15.8214   14.7433   14.4694   16.4627   14.3116   15.5534   13.3571   15.0397   14.5569   14.2454   16.5470   16.0479   16.0983   13.8980   15.3752   14.0421   13.3777   14.3342   15.1369   14.9115   13.4245   15.0009   15.4212   13.3599   14.3871   15.8862   15.9511   15.4978   16.3282   15.8029   14.5593   13.7376   15.7914   14.8392   14.3196   14.4177   14.3392   14.7965   14.0723   14.0023   16.8945   14.1318   14.1964   14.4779
SimulatedTrait2         9.6741    9.1388    9.4904   10.1641   10.4344   10.1606    9.7104   10.0531    9.8858   10.4063    9.4875   10.7941   10.6900    9.8972   10.3413   10.1293    9.7608    9.7257   10.5950   10.4539   10.8037    9.4556    9.5952    9.1689    9.7112   10.6321    9.5326    9.7168    9.7633    9.9941   10.6910    9.7817   10.0035    9.6604    9.3747    9.1000    9.3290    9.7231   10.0563    9.2862    9.5052    9.7132    9.4002    9.4622    9.9287    9.2296   10.4772   10.4793    9.6022    9.6736    9.6767    9.4186    9.2842   10.6867    9.5117    9.6105    9.4545    9.9766   10.5042   10.7189    9.4829    9.3725    9.5729   10.4877    9.1868   10.5667   10.5213    9.7431    9.3165   10.6029   10.8998    9.8974    9.6107    9.9427   10.0792   10.9548   10.3680   10.7531    9.4570    9.5744   10.1158   10.3220   10.6381   10.6013    9.6416    9.6140   10.2044   10.6355    9.3132   10.8005   10.0451    9.6335   10.1216    9.3673    9.5903    9.8912   10.4584    9.3700    9.4545    9.2262   10.9088    9.5604   10.0494    9.1630    9.0264   10.4391   10.2301   10.7092    9.5785   10.7159   10.5808   10.7100   10.2930   10.2927    9.9016   10.4327   10.7861   10.7648    9.5162    9.4074    9.5884   10.5534    9.2827    9.1459    9.8376   11.2318    9.7192    9.2198   10.1377    9.3573    9.8348   10.5949    9.0099    9.5989   10.5643    9.3989    9.2882   10.4863    9.4038   10.3418    9.5393    9.5041   10.0764   10.5978   10.7759   10.4687    9.0037    9.7582    9.8640   10.6440    9.1355   10.8862    9.4229    9.2266   10.4759   10.6353   10.0833    9.2943    9.6848    9.6635   10.5325   10.9698   10.3055   10.7397    9.7104   10.2518    9.7868    9.6280    8.9898   10.5764    9.6492   10.3622   10.5528   10.2735   10.9902   10.9186   10.7241   10.1398    9.4113   10.5472   10.7191    9.3176    9.5555   10.6594    9.4317   10.2826   10.6313   10.5191    9.7555    9.6958   10.4575   10.5303   10.1475   10.1113   10.6243   10.7501    9.6093   10.1500   10.4735   10.3376
 
