# Supplementary material for: Inclusive Composite Interval Mapping of QTL by Environment Interactions in Biparental Populations
Source: PLoS One. 2015 Jul 10;10(7):e0132414. doi: 10.1371/journal.pone.0132414 (PMC4498613; doi:10.1371/journal.pone.0132414)
Supplement: S6 File — (ZIP) [file pone.0132414.s006.zip › H=0.8/L1/run_00054.met]

!**********************Note: lines staring with "!" are remarks and will be ignored in the program********************
!*********************************General Information**********************************
!Assuming F1 = P1 x P2, populations available in QTL IciMapping are: 
!  1, P1BC1F1 = P1 x F1, the first backcrossing where P1 is used as the recurrent parent;
!  2, P2BC1F1 = P2 x F1, the first backcrossing where P2 is used as the recurrent parent;
!  3, F1DH, F1-derived doubled haploids; 
!  4, RIL or F1RIL, recombination inbred lines through the repeated selfing of F1;
!  5, P1BC1RIL, recombination inbred lines through the repeated selfing of P1BC1F1;
!  6, P2BC1RIL, recombination inbred lines through the repeated selfing of P2BC1F1;
!  7, F2, the selfing generation of F1;
!  8, F3, the selfing generation of F2;
!  9, P1BC2F1, the second backcrossing where P1 is used as the recurrent parent; 
! 10, P2BC2F1, the second backcrossing where P2 is used as the recurrent parent;
! 11, P1BC2RIL, recombination inred lines through the repeated selfing of P1BC2F1; 
! 12, P2BC2RIL, recombination inred lines through the repeated selfing of P2BC2F1; 
! 13, P1BC1F2, the selfing generation of P1BC1F1; 
! 14, P2BC1F2, the selfing generation of P2BC1F1; 
! 15, P1BC2F2, the selfing generation of P1BC2F1; 
! 16, P2BC2F2, the selfing generation of P2BC2F1; 
! 17, P1BC1DH, P1BC1F1-derived doubled haploids; 
! 18, P2BC1DH, P2BC1F1-derived doubled haploids; 
! 19, P1BC2DH, P1BC2F1-derived doubled haploids; 
! 20, P2BC2DH, P2BC2F1-derived doubled haploids; 
   3      !Mapping Population (see remarks above)
   2      !Mapping Function (1 for Kosambi; 2 for Haldane; 3 for Morgan)
   2      !Marker Space Type (1 for intervals; 2 for positions)
   1      !Marker Space Unit(1 for centiMorgans; 2 for Morgan)
   6      !Number of Chromosomes (or Linkage Groups)
 200      !Size of the mapping population
   2      !Number of environments
 
!***************************************** Chromosomes and Linkage Maps **********************************************
!Chromosome                 NumMarkers
-CH1                        16
-CH2                        16
-CH3                        16
-CH4                        16
-CH5                        16
-CH6                        16
!Linkage map (Marker name followed by position or the interval length)
 MK-1-1                1     0.000
 MK-1-2                1    10.000
 MK-1-3                1    20.000
 MK-1-4                1    30.000
 MK-1-5                1    40.000
 MK-1-6                1    50.000
 MK-1-7                1    60.000
 MK-1-8                1    70.000
 MK-1-9                1    80.000
 MK-1-10               1    90.000
 MK-1-11               1   100.000
 MK-1-12               1   110.000
 MK-1-13               1   120.000
 MK-1-14               1   130.000
 MK-1-15               1   140.000
 MK-1-16               1   150.000
 MK-2-1                2     0.000
 MK-2-2                2    10.000
 MK-2-3                2    20.000
 MK-2-4                2    30.000
 MK-2-5                2    40.000
 MK-2-6                2    50.000
 MK-2-7                2    60.000
 MK-2-8                2    70.000
 MK-2-9                2    80.000
 MK-2-10               2    90.000
 MK-2-11               2   100.000
 MK-2-12               2   110.000
 MK-2-13               2   120.000
 MK-2-14               2   130.000
 MK-2-15               2   140.000
 MK-2-16               2   150.000
 MK-3-1                3     0.000
 MK-3-2                3    10.000
 MK-3-3                3    20.000
 MK-3-4                3    30.000
 MK-3-5                3    40.000
 MK-3-6                3    50.000
 MK-3-7                3    60.000
 MK-3-8                3    70.000
 MK-3-9                3    80.000
 MK-3-10               3    90.000
 MK-3-11               3   100.000
 MK-3-12               3   110.000
 MK-3-13               3   120.000
 MK-3-14               3   130.000
 MK-3-15               3   140.000
 MK-3-16               3   150.000
 MK-4-1                4     0.000
 MK-4-2                4    10.000
 MK-4-3                4    20.000
 MK-4-4                4    30.000
 MK-4-5                4    40.000
 MK-4-6                4    50.000
 MK-4-7                4    60.000
 MK-4-8                4    70.000
 MK-4-9                4    80.000
 MK-4-10               4    90.000
 MK-4-11               4   100.000
 MK-4-12               4   110.000
 MK-4-13               4   120.000
 MK-4-14               4   130.000
 MK-4-15               4   140.000
 MK-4-16               4   150.000
 MK-5-1                5     0.000
 MK-5-2                5    10.000
 MK-5-3                5    20.000
 MK-5-4                5    30.000
 MK-5-5                5    40.000
 MK-5-6                5    50.000
 MK-5-7                5    60.000
 MK-5-8                5    70.000
 MK-5-9                5    80.000
 MK-5-10               5    90.000
 MK-5-11               5   100.000
 MK-5-12               5   110.000
 MK-5-13               5   120.000
 MK-5-14               5   130.000
 MK-5-15               5   140.000
 MK-5-16               5   150.000
 MK-6-1                6     0.000
 MK-6-2                6    10.000
 MK-6-3                6    20.000
 MK-6-4                6    30.000
 MK-6-5                6    40.000
 MK-6-6                6    50.000
 MK-6-7                6    60.000
 MK-6-8                6    70.000
 MK-6-9                6    80.000
 MK-6-10               6    90.000
 MK-6-11               6   100.000
 MK-6-12               6   110.000
 MK-6-13               6   120.000
 MK-6-14               6   130.000
 MK-6-15               6   140.000
 MK-6-16               6   150.000
!*********************************** Marker Types ********************************************************************
!Co-dominant marker: When heterozygote F1 is present, P1 is coded as 2, F1 is coded as 1, and P2 is coded as 0; Otherwise, P1 is coded as 2, and P2 is coded as 0. 
!Dominant marker: When heterozygote F1 is present, P1 and F1 are coded as 12, and P2 is coded as 0; Otherwise, P1 is coded as 2, and P2 is coded as 0.  
!Recessive markers: When heterozygote F1 is present, P1 is coded as 2, and F1 and P2 are coded as 10; Otherwise, P1 is coded as 2, and P2 is coded as 0. 
!Missing marker is coded as -1. 
 MK-1-1                 2   0   2   2   2   0   2   0   0   0   2   0   2   2   2   0   0   2   0   0   2   0   2   0   0   0   2   2   2   2   0   0   0   0   0   0   0   0   2   2   2   0   2   2   0   0   0   2   2   0   0   2   0   0   2   0   2   2   0   2   2   2   0   2   2   2   0   0   0   0   0   2   2   0   0   2   2   0   0   0   0   2   0   2   0   2   2   2   0   0   0   0   2   0   2   2   2   0   2   0   0   2   2   2   0   2   0   0   2   2   0   0   2   0   2   2   0   2   0   0   0   0   2   0   2   2   0   2   0   0   2   2   2   0   2   2   0   2   0   0   0   2   2   2   0   2   2   0   0   0   0   2   0   0   0   2   0   2   2   0   0   0   2   2   0   2   2   0   0   0   0   2   0   2   2   2   2   0   2   2   2   0   0   0   0   0   2   0   2   0   0   0   0   2   2   2   0   2   0   0
 MK-1-2                 2   0   2   2   2   2   2   0   0   0   2   0   2   0   2   0   0   2   0   0   2   0   2   2   0   0   2   2   2   2   0   0   0   2   0   0   0   0   0   2   0   0   2   2   0   2   0   2   2   0   0   2   0   0   2   0   2   2   2   2   2   2   0   2   2   2   0   0   0   0   0   2   0   0   0   2   2   0   0   0   0   2   0   2   0   2   2   2   0   2   0   0   2   0   2   2   2   0   2   2   0   2   2   2   0   2   0   0   2   2   0   0   2   0   2   2   0   2   0   0   0   0   2   0   2   2   0   2   0   0   2   2   2   0   2   2   0   2   0   2   0   2   2   2   2   2   2   0   0   0   0   2   0   0   0   2   0   2   2   0   0   0   0   2   0   2   2   0   0   0   0   2   0   2   2   0   0   0   2   2   2   0   0   0   0   2   2   0   2   0   0   0   0   0   2   2   0   2   0   0
 MK-1-3                 0   2   2   2   2   2   0   0   0   0   2   0   2   0   2   0   0   2   0   0   2   0   2   2   0   2   2   2   2   2   0   0   0   2   0   0   0   2   0   2   0   0   0   2   0   2   0   2   2   0   0   0   0   2   2   0   2   2   2   2   2   2   0   2   2   2   0   0   0   0   0   2   0   0   0   0   2   0   0   0   0   2   0   2   0   2   2   2   0   2   0   0   2   0   2   2   2   0   2   2   0   2   2   2   0   2   0   0   2   2   0   0   0   0   0   2   0   2   0   0   0   0   2   0   2   2   0   2   0   0   2   0   2   0   2   2   0   2   0   2   0   0   2   2   2   2   2   0   2   0   0   2   0   0   0   2   0   2   2   0   0   0   0   2   0   2   2   0   0   2   2   0   0   2   2   0   0   0   2   2   2   0   0   0   0   2   2   0   2   0   0   0   0   0   2   2   0   2   0   0
 MK-1-4                 0   2   2   2   2   2   0   0   0   0   2   0   2   0   2   0   0   2   0   0   2   0   2   2   2   2   0   2   2   2   0   0   2   0   0   0   0   2   0   2   0   0   0   2   0   2   2   2   0   0   0   0   0   2   2   0   2   0   2   2   2   2   0   2   2   2   0   0   0   0   0   2   0   0   0   0   2   0   0   0   0   2   0   2   0   2   2   0   0   2   0   0   2   0   2   0   2   0   2   2   0   2   2   2   0   0   0   0   2   2   0   2   0   0   2   0   0   2   0   0   0   0   2   0   0   2   0   2   2   0   2   0   2   0   2   2   0   2   0   2   0   0   2   2   2   2   2   0   0   0   0   2   0   0   0   0   0   2   2   0   0   0   0   2   0   2   2   0   0   2   2   0   2   2   2   0   0   0   2   2   2   0   0   0   0   2   2   0   2   0   0   0   0   0   2   2   0   2   0   0
 MK-1-5                 0   0   2   2   2   2   0   0   2   0   2   0   2   0   2   0   0   2   0   2   2   0   2   0   2   2   0   2   2   2   0   0   2   2   0   0   0   2   0   2   0   0   0   2   0   2   2   2   0   0   0   0   0   2   2   0   2   0   2   2   2   2   0   0   0   2   0   2   0   0   0   2   0   0   0   0   2   0   0   0   0   2   0   2   0   2   2   0   0   0   0   0   2   0   0   0   2   2   0   2   0   2   2   0   0   0   0   0   2   2   0   2   0   0   2   0   2   2   0   0   0   0   2   0   0   2   0   2   2   0   0   0   0   0   2   2   0   2   0   2   2   0   0   2   2   2   2   0   0   0   0   2   0   0   2   0   0   2   2   0   0   0   0   2   0   0   2   0   2   2   2   0   2   2   2   0   2   0   2   0   2   0   2   0   0   2   2   0   2   0   0   0   0   0   2   2   0   2   0   0
 MK-1-6                 0   2   2   2   2   0   0   0   2   0   2   0   2   0   2   0   0   2   0   2   2   0   0   0   2   2   0   2   2   2   0   0   2   2   0   0   0   2   0   2   0   0   0   2   0   2   2   2   0   0   2   0   0   2   2   0   2   0   2   2   2   2   0   0   0   2   0   2   0   0   2   2   0   0   0   0   0   0   0   0   0   2   0   2   2   2   2   0   0   0   0   0   2   0   0   0   2   0   0   2   0   2   2   0   0   0   0   0   2   2   0   2   0   2   2   0   2   2   0   0   0   0   2   0   0   0   2   2   2   0   0   0   0   0   2   2   0   2   0   2   0   2   2   2   2   2   2   0   0   0   0   2   0   0   2   0   0   2   2   0   0   0   0   2   0   0   2   0   2   2   2   0   2   2   0   2   2   0   0   0   2   0   2   2   0   2   0   0   2   0   0   0   0   2   2   2   2   2   0   0
 MK-1-7                 0   2   2   2   0   0   0   0   0   2   2   0   2   0   2   0   0   2   0   0   2   0   0   0   2   2   0   2   2   2   0   2   2   2   0   0   0   2   0   2   0   0   0   2   0   2   2   2   0   2   2   0   0   2   2   0   2   0   2   2   2   2   0   0   2   2   0   0   0   0   2   2   0   0   0   0   0   0   0   2   0   0   0   2   2   2   2   0   0   0   0   0   2   0   0   0   2   0   0   2   0   2   2   0   0   0   0   0   2   2   0   2   0   2   2   0   2   2   0   0   0   0   2   0   0   2   2   2   2   0   0   0   0   0   2   2   0   2   0   2   0   2   2   2   2   2   2   0   2   0   0   2   0   0   2   2   0   2   2   0   0   0   0   2   0   0   2   0   2   2   2   0   2   2   0   2   2   0   0   0   2   0   2   2   0   2   0   0   2   0   0   0   0   2   2   2   2   2   2   0
 MK-1-8                 0   2   2   2   0   0   0   0   0   2   2   0   2   0   0   0   2   0   0   2   2   0   0   0   2   0   2   2   2   2   0   2   0   2   0   0   0   2   0   2   0   0   0   2   0   2   2   2   0   2   2   0   0   2   2   0   2   0   2   0   2   2   2   0   2   0   0   2   2   0   2   2   0   0   0   0   0   2   0   2   0   0   0   2   2   2   2   0   0   0   0   0   2   0   0   0   0   0   0   2   0   2   2   0   0   2   0   0   2   2   0   2   0   2   2   0   2   2   0   0   0   0   2   0   0   2   2   2   2   0   0   0   0   0   2   2   0   2   0   2   0   2   2   2   2   2   2   0   2   0   0   2   0   0   2   2   0   2   0   0   0   0   0   0   0   2   2   0   2   2   2   0   2   2   0   2   2   0   0   0   2   0   2   2   0   2   0   0   2   0   0   0   0   2   2   2   2   2   0   0
 MK-1-9                 0   2   2   2   0   0   0   0   0   0   2   0   2   0   0   2   2   0   2   2   2   2   0   0   0   0   0   2   2   2   0   2   0   0   0   0   0   2   2   2   0   0   0   2   0   2   2   0   0   2   2   0   0   0   2   2   0   0   2   0   2   2   0   0   2   0   0   2   2   0   0   2   0   0   0   0   0   2   0   0   0   2   0   2   2   2   2   0   2   0   0   2   0   0   0   0   0   0   0   0   0   2   2   0   0   2   2   0   2   2   2   2   0   2   2   0   2   2   0   0   0   0   2   0   0   0   2   2   2   0   0   0   0   0   2   2   0   2   0   2   0   2   2   2   2   2   2   0   2   0   0   2   0   0   2   2   0   2   0   0   0   0   2   0   0   2   2   0   2   2   2   2   2   2   0   2   2   0   2   0   2   0   2   0   0   2   0   0   2   0   0   0   0   0   2   2   2   2   0   0
 MK-1-10                0   2   2   2   0   0   2   0   0   0   2   0   0   0   0   2   2   2   0   2   2   2   0   0   0   0   0   2   2   2   0   2   0   0   0   0   2   2   2   2   0   0   0   2   0   2   2   0   0   2   2   0   0   0   2   2   0   2   2   0   2   2   0   0   2   0   0   2   2   0   0   2   0   0   0   0   0   2   0   0   0   2   0   2   2   2   2   0   2   0   0   2   2   0   0   0   0   0   0   2   0   0   2   0   0   2   2   0   2   2   2   2   0   2   0   0   2   2   0   0   0   2   2   0   0   0   2   2   2   0   0   0   0   0   2   2   0   2   0   2   2   2   2   2   2   2   2   0   2   0   2   2   0   0   2   2   0   2   0   2   0   0   2   0   0   2   2   0   2   2   2   2   2   0   0   2   2   0   2   0   2   0   2   0   0   2   0   0   2   0   0   0   0   0   0   0   2   2   0   2
 MK-1-11                0   2   2   2   2   0   2   0   0   0   2   0   0   0   0   2   0   2   0   2   2   2   0   0   0   0   0   2   2   2   0   2   0   0   0   2   2   2   2   2   0   0   0   2   0   2   2   0   0   0   2   0   0   0   2   2   2   2   2   0   2   2   0   0   2   0   0   2   2   0   0   2   0   0   0   0   0   2   0   2   0   2   2   2   2   2   2   0   0   0   2   2   2   0   0   0   0   2   0   2   0   2   2   0   0   2   2   0   2   2   2   2   0   2   0   2   2   2   2   0   0   2   2   0   0   0   2   0   2   2   0   0   0   0   2   2   0   2   0   2   2   2   2   2   2   2   0   0   2   0   2   2   0   0   2   2   0   2   0   2   0   0   2   0   0   2   2   0   2   2   2   0   2   0   0   2   2   0   2   0   0   0   2   0   0   2   0   0   2   0   0   0   0   0   0   0   2   2   0   2
 MK-1-12                0   2   2   2   2   0   2   0   0   0   2   0   0   0   0   2   0   2   0   2   2   2   0   0   0   0   0   2   2   2   0   2   0   0   0   0   2   2   0   2   0   0   0   2   0   2   2   0   0   0   2   2   0   0   2   2   2   2   2   0   2   2   0   0   2   0   0   2   2   0   0   2   0   2   0   0   0   0   0   2   0   0   2   2   2   2   2   0   0   0   2   2   2   0   0   0   0   2   0   2   0   2   2   0   2   2   0   2   2   2   2   2   0   0   0   2   2   2   2   0   0   2   2   0   0   0   0   0   2   2   0   0   0   0   2   2   0   2   0   2   0   2   2   2   2   2   0   0   0   0   2   2   2   0   0   2   0   2   0   2   0   0   2   0   0   2   2   0   2   2   2   2   2   0   0   2   2   0   2   0   0   0   2   0   0   2   0   0   2   0   0   0   0   0   0   0   2   2   0   2
 MK-1-13                0   2   2   2   0   0   2   0   0   0   2   0   0   0   0   2   0   2   0   2   2   2   0   0   0   0   0   2   2   2   0   2   0   0   0   0   0   2   0   2   0   0   0   2   2   2   2   0   0   0   2   2   0   0   2   0   0   2   2   0   2   2   0   2   2   0   0   2   2   2   2   2   0   2   0   0   0   0   0   2   0   0   2   2   2   2   2   0   0   0   2   2   2   0   0   0   2   2   0   2   0   2   2   2   2   0   0   2   2   2   2   2   0   0   2   2   2   0   2   0   0   2   2   0   0   0   0   0   2   2   0   0   0   0   2   2   0   2   0   2   0   0   2   2   2   2   0   0   0   0   2   2   2   0   0   2   0   0   0   2   0   0   2   0   0   2   2   0   2   2   2   2   0   0   0   2   2   0   2   0   0   0   2   0   0   2   0   0   2   0   0   0   0   0   0   0   2   2   0   2
 MK-1-14                0   2   2   2   0   0   2   0   0   0   2   0   0   0   0   2   0   2   0   2   2   2   0   0   0   2   0   0   0   2   0   2   0   2   0   0   0   2   0   2   0   0   0   2   2   2   2   2   0   2   2   2   0   0   2   0   0   0   2   0   2   2   0   2   2   0   2   2   2   2   2   2   0   2   0   0   0   0   0   2   0   0   0   2   2   2   2   0   0   2   2   2   2   0   0   0   2   0   2   2   0   0   2   2   2   2   0   2   0   2   2   2   0   0   2   2   2   0   2   0   2   2   2   0   0   0   0   2   0   2   0   0   0   0   2   2   0   2   0   0   0   0   2   2   2   2   0   0   0   0   2   2   2   0   0   2   0   0   0   2   0   0   2   0   0   2   2   0   2   2   2   2   0   2   0   2   2   0   2   0   0   0   2   0   0   2   0   0   2   2   0   0   0   0   0   0   2   2   0   2
 MK-1-15                0   0   2   2   0   0   2   0   0   0   2   0   0   0   0   2   2   2   0   2   2   2   0   2   0   2   0   0   0   2   0   2   0   2   0   0   0   2   0   2   0   0   0   2   2   2   2   2   0   2   2   2   0   0   2   0   0   0   2   0   2   2   0   2   2   0   2   2   2   2   2   2   0   2   0   0   0   0   0   2   0   0   0   2   2   2   2   0   0   2   0   0   2   0   2   0   2   0   2   2   0   2   2   2   2   2   0   2   0   2   2   2   0   0   2   2   2   0   2   0   2   0   2   2   0   0   0   2   0   2   0   0   0   0   2   2   2   2   0   0   2   0   2   2   2   2   0   0   0   2   2   2   0   0   0   0   0   0   0   2   0   0   2   2   0   2   2   0   2   2   2   2   0   2   0   2   2   0   2   0   0   2   2   0   0   2   0   0   2   2   2   0   0   0   0   0   2   2   0   2
 MK-1-16                0   0   2   2   0   0   2   0   0   0   2   0   0   2   0   2   2   2   0   2   2   2   2   2   0   2   0   0   0   2   0   2   0   0   0   0   0   2   0   2   0   0   0   2   2   2   2   2   0   2   2   0   0   0   2   0   0   0   2   0   2   2   0   2   0   0   2   2   2   2   2   2   0   2   0   0   0   0   0   2   0   0   0   2   2   0   2   0   0   2   0   0   2   0   2   0   2   0   0   2   0   2   2   2   2   2   0   2   0   2   2   2   2   0   2   2   0   0   2   0   2   0   2   0   0   0   0   2   0   2   0   0   0   0   2   2   2   2   0   0   0   0   2   2   2   2   0   0   0   2   2   2   0   0   0   0   0   2   0   2   2   0   2   2   0   2   0   0   2   2   2   2   0   2   0   2   2   0   2   0   0   2   2   0   0   2   0   0   0   2   2   0   0   0   0   0   2   2   0   2
 MK-2-1                 2   0   2   0   2   2   0   0   0   0   2   0   2   0   0   2   0   2   0   0   2   0   2   2   0   0   2   2   2   2   2   2   2   2   2   2   2   0   0   0   0   0   0   2   0   0   2   2   2   0   0   0   2   0   2   0   0   0   0   0   2   0   2   2   2   2   0   2   2   2   2   2   2   2   0   0   2   2   2   0   2   2   2   2   0   0   0   0   2   0   0   0   0   2   2   0   2   2   0   2   0   2   2   2   2   0   2   2   2   0   2   0   0   0   0   2   2   2   2   2   0   0   2   2   2   2   0   2   0   0   0   2   2   0   0   2   2   0   2   2   0   0   0   0   0   2   0   2   0   0   0   0   2   2   2   2   0   0   0   2   0   2   2   0   2   0   0   2   2   0   0   2   2   2   0   2   2   0   2   2   0   2   2   0   2   2   0   0   2   0   2   0   2   2   0   0   0   2   2   2
 MK-2-2                 0   0   2   0   2   2   0   0   0   0   2   0   2   0   0   2   0   2   0   0   0   0   0   0   0   2   2   2   2   2   0   0   0   2   2   2   2   0   0   0   0   0   0   2   0   0   0   2   2   0   0   0   2   0   2   0   2   0   0   0   2   2   2   2   2   2   0   2   2   2   0   2   2   0   2   0   2   2   2   0   2   2   2   2   2   0   0   0   2   0   2   0   0   2   2   0   2   0   0   2   0   2   2   2   2   0   2   2   2   0   2   0   0   0   0   2   2   2   0   2   0   0   0   2   2   2   0   2   0   0   2   2   2   0   0   2   2   0   2   2   0   0   0   0   0   2   0   2   0   0   0   0   2   2   0   2   0   0   0   2   0   2   2   0   0   2   0   2   2   0   0   2   0   2   0   2   2   0   2   2   0   2   2   0   2   2   0   0   2   0   2   0   0   2   0   0   0   0   2   2
 MK-2-3                 0   0   2   2   2   2   0   0   0   0   2   0   2   0   2   2   0   2   0   0   0   0   0   0   2   2   2   2   2   2   0   0   0   2   2   2   2   0   0   0   0   0   0   2   0   2   0   2   2   0   0   0   2   0   0   0   2   2   0   0   2   2   2   2   0   2   0   2   2   2   0   2   2   0   2   0   2   2   2   0   2   2   2   2   2   0   0   0   2   0   2   0   0   2   2   0   2   0   0   2   0   2   0   2   2   0   2   2   2   0   0   0   0   0   0   2   2   2   2   2   2   0   0   2   2   2   0   0   0   2   2   2   2   0   0   2   2   0   2   2   0   0   0   2   0   2   0   2   0   0   0   0   2   2   0   0   0   0   0   2   0   2   2   0   0   2   0   2   2   0   2   2   0   2   0   2   0   0   0   2   0   2   2   0   2   2   0   0   2   0   2   2   0   2   0   0   0   0   2   2
 MK-2-4                 0   0   2   2   2   2   0   0   0   0   2   0   2   0   2   2   0   2   0   0   0   0   0   0   2   2   0   2   0   2   0   0   0   0   0   2   2   0   0   0   0   0   0   2   0   2   0   2   2   0   0   0   0   0   0   0   2   0   2   0   2   2   2   2   0   2   0   2   2   2   0   2   2   0   2   0   2   2   2   0   2   2   2   2   2   0   0   0   2   0   2   0   0   2   2   0   2   2   0   0   0   2   0   2   2   0   2   2   2   0   0   0   0   2   0   2   2   2   2   2   2   0   0   2   2   2   0   0   0   2   2   2   0   2   0   2   0   0   2   2   0   0   0   2   2   0   0   2   0   0   0   0   2   2   0   0   0   0   0   2   0   2   2   0   0   2   0   2   2   0   2   2   0   0   0   2   0   0   0   2   0   2   2   0   2   2   0   0   2   2   2   2   0   2   0   0   0   0   2   2
 MK-2-5                 0   0   2   2   0   2   0   2   0   2   0   0   2   0   2   2   0   2   0   0   0   0   0   0   2   2   0   2   0   2   0   0   0   0   0   2   2   0   0   0   2   0   0   2   0   2   2   2   2   0   2   0   0   0   0   0   2   0   2   0   2   2   2   2   0   2   0   2   2   2   0   2   2   0   2   0   2   2   2   2   2   2   2   2   2   0   0   0   2   0   2   0   0   2   2   0   2   2   2   0   0   2   0   2   2   0   0   2   2   0   2   0   0   2   0   2   2   2   2   2   2   0   0   2   2   2   2   0   0   2   2   2   0   2   0   2   0   2   2   2   0   0   0   2   2   0   0   2   0   0   0   0   2   2   0   0   0   0   0   2   0   2   2   0   0   2   0   2   2   0   2   2   0   0   0   2   2   0   0   2   2   2   2   0   2   2   0   0   2   2   2   2   0   2   0   0   0   0   2   2
 MK-2-6                 0   0   2   2   0   2   0   2   0   2   0   0   2   0   2   0   0   2   0   0   0   2   0   0   2   2   0   2   0   2   0   0   0   0   0   2   2   2   2   0   2   0   0   0   0   2   2   2   2   0   2   0   0   0   0   0   2   0   2   0   2   0   2   2   0   2   0   2   2   2   2   2   2   0   2   0   2   2   2   2   2   2   2   2   2   0   0   0   2   0   2   0   0   2   2   0   2   2   2   0   0   2   0   2   2   0   2   2   2   0   2   0   0   0   0   2   2   2   2   2   2   0   0   2   2   2   2   0   0   2   2   2   0   2   0   2   0   2   2   0   0   0   0   2   2   0   0   2   0   0   0   0   2   2   0   0   0   0   0   2   0   2   2   0   2   2   0   2   2   0   2   2   0   2   0   2   2   0   0   2   2   2   2   0   2   2   0   0   2   2   2   2   0   2   0   0   0   0   2   2
 MK-2-7                 2   0   2   2   0   2   0   2   0   2   0   0   2   2   2   0   0   2   0   0   0   2   0   0   2   2   0   2   0   2   0   0   0   0   0   2   2   0   2   0   2   0   0   0   0   2   2   2   2   0   2   0   0   0   0   0   2   0   0   0   2   0   2   2   0   2   0   2   2   2   2   2   2   0   2   0   2   2   2   2   2   2   2   2   2   2   0   0   2   0   2   0   0   2   2   0   2   2   2   0   0   2   0   2   2   0   2   2   2   0   2   0   0   0   0   0   2   2   2   2   0   0   0   2   2   2   2   0   0   2   2   2   0   2   2   2   0   2   2   2   0   0   0   2   2   0   0   2   2   0   0   2   2   2   0   0   0   0   0   2   0   2   2   0   0   2   2   2   2   0   2   2   0   2   0   0   2   0   0   0   2   2   2   0   2   2   0   0   2   2   0   0   0   2   0   0   0   2   0   2
 MK-2-8                 2   0   2   2   0   2   0   2   0   2   0   0   2   0   2   0   0   2   2   0   0   2   2   0   2   2   0   2   0   2   0   0   0   0   0   2   2   0   2   0   2   0   2   0   2   2   2   2   2   0   0   0   0   0   0   0   2   0   0   0   2   0   2   2   0   2   0   0   2   2   2   2   2   0   2   0   2   2   2   2   2   2   2   2   2   2   2   0   2   0   2   0   0   0   2   0   2   2   2   0   0   2   0   2   2   0   2   2   2   0   2   0   0   0   0   0   2   2   2   2   0   0   0   2   2   2   2   0   0   2   2   2   0   2   2   2   2   2   2   2   0   0   0   2   2   0   0   2   2   0   0   2   0   2   0   0   0   0   0   2   0   2   2   0   0   2   2   2   2   0   2   2   0   0   0   2   2   0   0   0   2   2   2   0   2   2   0   0   2   2   0   0   0   2   0   0   0   2   0   2
 MK-2-9                 2   2   2   0   0   2   2   2   2   2   0   0   2   0   2   0   0   2   2   0   0   2   2   0   0   2   0   2   0   2   0   0   0   0   0   2   2   0   2   0   2   0   2   0   0   2   2   2   2   0   0   0   0   0   0   0   0   0   0   0   2   0   2   2   0   2   0   0   2   2   2   2   2   0   2   0   2   2   2   0   0   2   2   2   2   2   0   0   2   0   2   0   2   0   0   0   2   2   2   0   0   2   0   0   0   0   2   2   2   0   2   2   0   0   0   2   2   2   2   2   2   0   2   2   2   2   2   0   0   2   2   2   0   2   2   0   2   2   2   2   0   0   0   2   2   0   0   2   2   0   0   2   0   2   0   0   0   0   0   2   0   2   2   0   0   2   2   2   2   0   2   2   0   0   0   2   2   0   2   0   2   2   2   0   2   2   2   0   2   0   0   0   0   2   0   0   0   2   0   0
 MK-2-10                2   2   0   0   0   2   0   2   2   2   2   0   2   0   2   2   0   2   2   0   0   2   2   0   0   2   0   2   0   2   0   0   0   0   0   2   2   0   2   0   2   0   2   0   0   2   2   2   2   0   0   0   0   0   0   0   0   0   0   0   2   0   0   2   0   2   0   0   2   2   2   2   2   0   2   2   2   0   2   0   0   2   0   2   2   2   0   0   2   0   2   0   2   0   0   0   2   2   0   2   0   2   0   0   2   0   2   2   2   0   2   2   0   0   0   2   2   2   2   2   2   0   2   2   2   2   2   0   0   2   2   2   0   2   2   0   2   2   2   2   2   0   0   2   2   0   0   2   2   0   0   2   0   2   0   0   0   2   0   2   0   2   2   0   0   2   2   2   2   2   2   2   2   0   0   2   2   2   2   0   2   2   2   0   2   2   0   0   2   0   0   0   0   2   0   0   0   2   0   0
 MK-2-11                2   2   0   2   0   2   0   2   2   0   2   2   2   0   2   2   0   2   2   0   0   2   2   0   0   2   0   2   2   2   0   0   0   0   0   2   2   0   2   0   2   2   2   0   0   2   2   0   2   0   0   0   0   2   0   0   0   0   0   0   0   0   0   2   0   2   0   0   2   2   2   2   2   2   2   2   2   0   2   0   0   2   0   2   2   2   0   0   2   0   2   0   2   0   0   2   2   2   0   2   0   2   0   0   2   0   2   2   2   0   2   2   0   0   0   2   2   2   2   2   2   0   2   2   2   0   2   0   2   2   2   0   0   2   0   0   0   2   2   2   2   0   0   2   2   0   0   2   2   0   0   2   0   2   0   0   0   2   0   2   2   0   2   0   0   2   2   0   2   2   2   2   2   0   0   2   2   2   2   0   2   2   2   0   2   2   0   0   2   0   0   0   0   2   0   0   2   2   0   2
 MK-2-12                2   0   0   2   0   2   0   2   2   2   0   2   0   0   2   2   0   2   2   0   0   2   2   0   0   2   0   2   0   0   0   2   0   0   0   2   2   0   2   0   2   2   2   0   0   2   2   0   2   2   0   0   0   2   0   0   0   0   0   0   0   2   0   2   0   2   2   0   2   2   2   2   2   0   2   2   2   2   2   0   0   2   0   2   2   2   2   0   0   0   2   0   2   0   0   2   2   2   0   2   0   2   0   0   2   0   2   2   2   0   2   2   0   0   0   2   2   2   2   2   2   0   0   2   2   0   2   0   2   2   2   0   0   2   0   0   2   2   2   2   2   0   0   2   2   0   0   2   2   0   0   2   0   2   0   0   2   2   0   2   2   0   2   2   2   2   2   0   2   2   2   2   2   0   0   2   0   0   2   0   0   2   2   0   2   2   2   0   2   0   0   0   0   2   0   0   2   2   0   0
 MK-2-13                2   0   0   2   0   2   2   2   2   2   0   2   0   0   2   0   0   2   2   0   0   2   2   0   0   2   0   2   0   0   0   2   0   0   2   2   2   2   2   0   2   0   2   0   0   2   2   0   0   2   2   0   0   2   0   0   0   0   0   0   0   2   0   2   0   2   2   0   2   2   2   2   2   0   2   2   2   2   2   0   0   2   0   2   2   2   2   0   0   0   2   0   2   0   0   2   2   2   0   2   0   2   0   0   2   0   2   2   2   0   2   2   0   0   0   2   2   2   2   2   0   0   0   2   0   0   2   0   2   2   2   0   0   0   0   0   2   2   2   2   2   0   2   2   2   0   0   0   2   0   0   0   0   2   0   0   2   2   0   2   0   0   2   2   2   2   2   0   2   2   2   2   2   0   0   2   0   0   2   0   0   2   2   0   2   2   2   2   2   0   0   0   0   2   0   2   2   2   0   0
 MK-2-14                2   2   0   2   0   2   2   2   2   2   0   2   0   2   2   0   0   2   0   0   0   2   2   2   0   2   0   2   0   0   0   2   0   2   2   2   2   2   2   0   0   0   2   0   0   2   0   0   0   2   2   0   0   2   0   0   0   0   0   0   0   2   0   2   0   2   2   0   2   2   2   2   2   0   2   2   2   2   2   0   0   2   0   2   2   2   2   0   0   2   2   0   0   0   0   2   2   2   0   2   0   2   0   0   2   0   2   2   2   0   2   0   0   0   2   2   2   2   2   2   2   0   0   2   0   0   2   0   2   2   0   0   2   0   0   0   2   2   2   2   2   0   2   2   2   0   0   0   2   0   0   0   0   2   2   0   2   0   0   2   0   0   2   2   2   2   2   0   2   2   2   2   0   0   0   2   0   0   2   0   0   2   2   0   2   2   2   2   2   0   0   0   0   2   0   2   2   2   0   0
 MK-2-15                2   2   2   0   0   2   2   2   2   2   0   2   0   2   2   2   2   2   0   0   0   2   2   2   0   2   0   2   0   0   0   2   0   2   0   0   2   2   2   0   0   0   2   0   2   2   0   0   0   2   2   0   0   2   0   0   0   0   0   0   0   2   0   2   0   2   2   0   2   2   2   2   2   0   2   2   2   2   2   0   0   2   0   2   2   2   2   0   0   2   2   0   0   0   0   2   2   2   2   2   0   2   2   0   2   0   2   2   2   0   2   0   0   0   2   2   0   2   2   2   2   0   0   2   0   0   0   0   0   0   0   2   2   0   0   0   2   2   2   2   2   2   2   2   2   0   0   0   2   0   0   0   0   2   2   0   2   0   0   0   0   2   2   2   2   2   2   0   2   2   2   2   0   0   0   2   0   0   2   0   0   2   2   0   2   2   2   2   2   0   0   0   2   2   0   2   2   2   0   0
 MK-2-16                2   2   2   0   0   2   2   2   2   2   0   2   0   2   2   2   2   2   0   0   0   2   2   2   2   2   0   2   0   0   0   2   0   2   2   0   2   2   2   0   0   0   2   0   2   2   0   0   2   2   2   0   0   2   0   0   0   2   0   0   0   0   0   2   2   2   2   0   2   2   2   2   2   0   2   2   2   2   2   0   0   0   0   0   2   2   0   0   2   2   2   0   0   0   0   2   2   2   2   2   0   2   2   0   2   0   2   2   2   0   2   0   0   0   0   2   0   2   2   2   2   2   0   2   0   0   0   0   0   0   0   2   0   2   0   0   2   2   2   2   2   2   2   2   2   0   0   0   2   0   2   0   2   2   2   2   0   2   0   0   0   2   2   2   2   2   2   0   2   2   2   2   0   0   0   0   0   0   2   0   0   2   2   0   2   2   0   2   2   0   0   2   0   2   0   2   2   2   0   0
 MK-3-1                 0   0   2   2   2   2   2   2   0   0   2   2   0   2   0   0   2   0   2   0   0   2   0   2   2   0   2   2   2   0   2   0   2   0   0   0   0   0   2   0   2   2   2   0   0   2   2   0   2   2   2   2   0   2   2   0   0   2   2   0   0   0   0   2   2   0   2   2   2   2   0   2   2   0   0   2   2   0   2   0   2   2   0   2   2   2   2   0   0   2   2   0   0   2   2   2   2   0   0   2   0   0   0   0   0   2   2   0   2   0   2   0   2   0   0   2   0   0   2   2   2   2   2   2   0   0   0   0   0   0   0   0   0   0   2   0   0   2   2   2   2   2   2   0   0   0   2   2   0   0   0   2   2   0   0   0   2   2   0   2   2   2   2   0   2   0   0   2   2   2   2   0   2   2   0   2   0   2   2   2   2   2   2   0   0   2   0   2   2   0   0   2   2   2   2   0   2   2   0   2
 MK-3-2                 2   2   2   2   2   2   2   2   0   0   2   2   0   2   2   0   0   0   2   0   0   2   0   2   0   0   2   2   2   0   2   0   2   0   0   0   2   0   2   0   0   2   2   0   0   0   2   2   2   2   2   2   0   0   2   0   0   2   2   0   0   0   0   2   2   0   2   2   2   2   0   2   2   0   0   2   2   0   2   0   2   2   0   2   2   2   2   0   0   2   0   0   0   2   2   2   2   0   0   2   0   0   0   0   0   2   2   0   2   0   2   0   2   0   0   2   0   0   2   2   2   0   2   2   0   0   0   2   0   0   0   0   0   0   2   2   0   2   2   2   2   2   2   0   2   0   2   2   0   0   0   0   0   0   0   0   2   2   0   0   0   2   2   0   2   2   0   2   2   2   2   0   2   2   0   2   0   2   2   2   2   2   2   2   0   2   0   2   0   2   0   2   2   2   2   0   2   0   0   2
 MK-3-3                 2   2   2   2   2   2   2   2   0   0   2   2   0   2   2   0   0   0   2   0   2   2   0   2   0   0   2   2   2   0   2   0   2   0   0   0   2   0   2   0   2   2   2   0   2   2   2   0   2   2   2   0   0   0   2   0   0   2   2   0   0   0   0   2   2   0   2   2   2   2   0   2   2   0   0   2   2   0   2   2   2   2   0   2   2   2   2   0   0   0   0   0   0   0   2   2   2   0   0   2   0   0   0   0   0   2   2   0   2   2   2   0   2   0   0   0   0   2   0   2   2   0   2   2   0   0   0   2   0   0   0   0   0   0   2   2   0   2   2   2   2   2   2   0   2   2   2   2   0   0   0   2   0   2   0   0   2   2   0   0   0   2   2   0   2   2   0   2   2   2   2   0   0   2   0   2   2   2   2   2   2   2   0   2   0   2   0   2   0   2   0   2   2   2   2   2   2   0   0   2
 MK-3-4                 2   2   2   2   2   0   2   2   0   0   2   2   0   2   2   2   0   0   2   0   2   2   0   2   0   0   2   2   2   0   2   0   2   0   2   0   2   0   2   0   0   2   2   0   2   2   2   0   2   2   2   0   0   0   0   0   0   2   2   0   0   2   0   2   2   0   0   2   2   2   0   2   2   0   0   0   2   0   0   2   2   2   0   2   2   2   2   0   0   0   0   0   0   2   2   2   2   0   0   2   0   0   0   0   0   2   2   0   2   2   2   0   2   0   0   0   0   2   0   2   2   0   2   2   0   0   0   2   2   0   0   0   2   0   2   0   2   2   2   2   2   2   2   0   0   2   2   2   0   0   0   2   0   2   0   0   2   2   0   0   0   2   2   0   2   2   0   2   2   2   2   0   0   2   0   2   2   2   2   2   2   2   0   0   0   2   0   2   0   2   0   2   2   2   2   2   2   0   0   2
 MK-3-5                 2   2   2   2   2   0   2   2   0   0   2   2   2   2   2   2   2   0   2   0   2   2   2   2   0   0   2   2   2   0   2   0   0   0   2   0   2   0   0   0   0   2   2   0   2   2   2   2   2   2   2   0   0   0   2   0   0   2   2   0   0   2   0   2   2   0   0   2   2   2   0   2   2   0   0   0   2   0   0   2   2   2   0   2   2   2   2   0   0   0   0   0   0   2   2   2   2   0   0   2   0   0   0   0   0   2   2   0   2   2   2   0   2   2   0   0   0   2   0   2   2   0   2   2   0   0   0   2   2   0   0   0   2   0   2   0   2   0   2   2   2   2   2   2   0   2   2   2   0   0   0   2   0   0   0   0   2   2   0   0   0   2   2   0   2   2   0   2   2   0   0   0   0   2   0   2   2   2   0   2   2   2   2   0   0   0   0   0   0   2   0   0   2   2   2   2   0   0   0   2
 MK-3-6                 2   2   2   2   2   0   2   2   0   0   2   2   2   2   2   2   2   2   2   0   2   2   2   2   0   2   2   2   0   0   2   0   0   0   2   0   2   2   0   0   0   2   0   0   2   2   2   2   2   2   2   2   2   0   2   0   0   2   2   0   0   2   0   2   2   0   0   2   2   2   0   2   2   0   0   0   0   0   0   2   2   2   0   0   2   0   2   2   0   0   0   0   0   2   2   0   2   0   0   2   0   0   0   0   0   2   2   0   2   2   2   0   2   2   0   0   0   2   0   2   2   0   2   2   0   0   0   2   2   0   0   0   2   2   2   0   2   0   2   2   2   2   2   2   2   2   2   2   2   0   2   2   0   2   0   0   2   2   0   0   0   2   0   0   2   2   0   2   2   0   0   0   0   2   2   2   2   2   0   2   2   2   2   0   0   0   0   2   0   2   0   0   2   2   2   2   0   0   0   2
 MK-3-7                 2   2   0   2   2   0   2   2   0   2   2   2   0   2   2   2   2   0   2   0   2   2   2   2   0   2   2   2   0   0   2   0   0   0   2   2   2   2   0   0   0   2   0   0   0   2   2   2   2   2   2   2   2   0   2   0   0   2   2   0   2   2   0   2   2   0   0   2   2   2   0   2   2   0   0   0   0   0   0   2   2   2   0   0   2   0   2   2   2   0   2   0   0   2   2   2   2   0   0   2   2   2   0   0   0   2   2   2   0   2   2   0   2   2   0   0   0   2   0   2   2   0   2   2   0   0   0   2   2   0   2   2   2   2   2   0   2   0   2   2   2   2   2   0   2   2   2   2   2   0   2   2   0   2   0   0   2   2   0   0   0   2   0   0   2   2   0   2   2   0   2   0   0   2   2   2   2   2   0   2   2   2   2   0   0   2   0   0   0   2   0   0   2   2   2   2   0   2   0   0
 MK-3-8                 2   2   0   2   2   0   2   0   0   2   2   2   0   0   2   2   2   0   2   2   2   2   0   2   0   2   2   2   0   2   2   0   0   0   2   2   2   2   0   0   0   2   0   0   0   2   2   2   2   2   2   2   2   0   2   0   0   2   2   0   2   2   0   2   2   0   0   2   2   2   0   2   2   0   0   0   0   0   2   2   0   2   0   0   2   2   2   2   2   0   2   0   0   2   2   2   2   0   0   0   2   2   0   0   2   2   2   2   0   2   2   0   2   2   0   0   0   2   0   2   2   0   2   2   0   2   0   2   2   2   2   0   2   2   2   0   2   0   2   2   2   0   2   0   2   2   2   2   2   0   2   2   2   2   0   0   2   0   0   0   0   0   0   0   2   2   0   2   0   0   2   0   0   2   2   2   2   2   0   2   2   2   2   0   0   2   0   0   0   2   2   0   0   2   2   2   0   0   0   0
 MK-3-9                 2   2   0   2   2   0   0   0   0   0   2   2   0   0   2   2   0   0   2   2   2   2   0   2   0   2   2   2   0   0   2   0   0   0   2   2   2   2   0   0   0   2   0   0   0   2   2   2   2   2   2   2   2   2   2   0   0   2   2   0   2   2   2   2   2   0   0   2   2   2   0   2   2   0   0   0   0   0   2   2   0   2   0   0   2   2   2   2   2   0   2   0   2   2   2   2   2   0   0   0   2   2   0   0   2   2   2   2   0   2   2   0   2   2   0   0   0   2   0   2   0   0   2   2   0   2   0   2   2   2   2   0   2   2   2   0   2   0   2   2   2   0   2   0   2   2   2   2   2   2   2   2   2   2   0   0   2   0   0   0   0   0   0   0   2   2   0   2   0   0   2   0   0   2   2   2   2   2   0   2   0   0   2   0   0   2   0   0   0   2   2   2   0   2   2   2   0   0   0   0
 MK-3-10                2   2   0   2   2   0   0   0   0   0   2   2   0   2   2   2   0   0   2   2   2   2   0   2   0   2   2   2   0   0   2   0   0   0   2   2   2   2   0   0   0   2   0   0   0   2   2   2   2   2   2   2   2   2   2   0   0   2   2   0   2   2   2   2   2   0   0   2   2   0   0   2   2   0   0   0   2   0   2   2   0   2   0   0   2   2   2   2   0   0   0   2   2   2   2   2   2   0   0   0   2   2   0   0   2   2   2   2   0   2   2   0   2   2   0   0   0   2   0   2   0   0   2   2   0   2   0   2   2   2   2   0   2   0   2   0   2   0   2   2   2   0   2   0   2   2   2   2   2   2   2   2   0   2   0   0   2   0   0   0   0   0   0   2   2   2   2   2   0   0   2   0   0   2   2   2   2   2   0   2   0   0   2   0   0   2   0   0   0   2   2   2   0   2   2   2   0   0   0   0
 MK-3-11                2   0   0   2   2   0   2   0   0   0   2   2   0   2   2   2   0   0   2   2   2   2   0   2   0   2   2   2   0   0   2   0   0   0   2   2   2   2   0   0   0   2   0   0   0   2   2   2   2   2   2   2   2   2   2   0   0   2   2   0   2   0   2   0   2   0   0   2   2   0   0   0   2   0   0   0   2   0   2   2   0   2   2   0   2   2   2   2   0   0   2   0   2   2   2   2   2   0   0   0   2   2   0   0   0   2   0   2   0   2   2   0   2   0   0   0   0   0   0   2   0   0   2   2   0   2   0   2   2   2   2   0   2   0   2   0   2   0   2   2   2   0   2   0   2   2   2   2   2   2   2   2   2   2   0   0   2   0   0   2   0   0   0   0   2   2   2   2   0   0   2   0   2   0   0   2   2   2   0   2   0   0   2   0   0   2   0   2   0   2   2   2   0   0   2   2   0   0   0   0
 MK-3-12                2   0   0   2   2   0   2   0   0   0   2   2   0   2   2   2   0   0   2   2   2   2   0   2   0   2   2   2   2   0   2   0   0   0   2   2   0   0   0   0   0   2   0   2   0   2   2   2   0   2   2   2   2   0   2   0   0   2   2   0   2   0   2   0   2   0   0   2   2   2   0   0   2   0   0   0   2   0   2   2   0   2   2   0   2   2   2   2   0   0   2   0   2   2   2   2   2   2   0   0   0   2   0   0   0   0   0   2   0   2   2   0   0   0   0   0   0   0   0   2   0   0   2   2   0   0   0   2   2   0   2   0   0   0   2   0   2   2   0   2   2   0   2   0   2   2   2   2   2   2   2   2   2   2   0   0   2   0   0   2   0   2   0   0   2   2   2   2   0   0   0   0   2   0   0   2   2   2   0   2   0   0   2   0   0   2   0   2   0   2   2   2   0   0   2   2   0   0   0   0
 MK-3-13                2   0   0   2   2   0   2   0   2   0   2   2   0   2   2   2   2   0   2   2   2   2   0   2   0   2   2   2   2   0   2   0   0   0   2   2   0   0   0   0   2   2   0   2   0   2   2   2   0   2   2   2   2   0   2   2   2   2   2   0   2   2   2   2   2   0   0   2   2   2   0   0   2   0   0   0   2   0   0   2   0   2   2   2   2   2   2   2   0   0   0   0   2   2   2   2   2   2   0   0   0   2   2   0   0   0   2   0   0   0   2   2   0   0   0   0   0   0   0   2   0   0   2   2   0   0   0   2   2   0   2   0   0   0   2   0   2   2   0   2   2   2   2   0   2   2   2   2   2   2   2   2   2   2   0   0   2   0   0   2   0   0   0   0   2   2   2   2   0   0   2   0   0   0   0   2   2   2   0   2   0   0   2   0   0   2   0   2   0   2   2   2   0   0   2   2   0   0   0   0
 MK-3-14                2   0   0   2   0   0   2   0   2   0   2   2   0   2   2   0   2   0   0   2   2   2   0   2   0   2   2   2   2   0   2   0   0   0   2   2   0   2   0   0   2   2   0   2   0   2   2   2   0   2   2   2   2   0   2   2   2   2   2   0   2   2   2   2   2   0   0   2   2   2   2   0   0   0   0   0   2   0   0   2   0   2   2   2   2   2   0   2   0   0   0   0   2   2   2   2   2   2   0   0   0   2   2   0   2   0   2   0   0   2   2   2   0   0   0   0   0   2   0   2   0   0   2   2   0   2   2   2   2   0   2   0   0   0   2   0   2   2   2   2   2   2   2   0   2   2   2   2   2   2   0   2   2   2   0   0   2   2   0   2   0   0   0   0   2   2   2   2   0   0   2   0   0   0   0   0   2   2   0   2   0   2   2   0   0   2   0   2   0   2   2   0   0   0   2   2   0   0   0   0
 MK-3-15                2   0   0   0   0   0   2   0   2   0   2   2   0   2   2   2   2   0   0   2   2   2   2   2   0   2   0   2   0   0   2   0   0   0   2   2   2   2   2   2   2   2   0   2   0   2   2   2   0   2   2   2   2   0   2   2   2   2   2   0   0   2   0   2   2   0   0   2   2   2   2   0   0   0   0   0   2   0   0   2   0   2   2   2   2   2   0   2   0   0   0   0   2   0   2   2   0   2   2   0   2   2   2   0   2   0   2   0   0   0   2   2   0   0   0   0   0   2   0   2   0   0   0   2   0   2   2   2   2   0   2   0   0   0   2   0   2   2   2   2   2   2   2   0   2   2   2   0   2   2   0   2   2   0   0   0   2   2   0   2   0   0   0   0   2   2   2   2   0   0   2   0   0   0   0   0   2   2   0   2   0   2   0   0   0   2   2   2   0   2   2   0   0   0   0   2   0   0   0   0
 MK-3-16                2   0   0   0   0   0   2   2   2   0   2   2   0   0   0   2   2   0   2   2   2   2   2   2   0   2   0   2   0   0   2   0   0   0   2   2   2   2   2   2   2   2   0   2   0   2   2   2   2   2   2   2   2   0   2   2   2   2   2   2   0   2   0   2   2   0   0   2   2   2   2   0   0   0   0   2   2   0   0   2   0   2   0   2   0   2   0   2   0   0   0   0   2   0   2   2   0   2   2   0   2   0   0   0   2   2   2   0   0   0   2   2   0   0   0   0   0   2   0   0   0   2   0   2   0   2   2   2   0   2   2   0   0   0   2   0   0   2   2   2   2   0   2   2   2   2   2   0   2   2   0   2   2   0   0   0   2   0   0   2   0   0   0   0   2   2   2   2   0   0   2   0   0   0   0   2   2   2   0   2   0   0   0   0   0   2   2   2   0   2   2   0   0   2   2   2   0   0   0   0
 MK-4-1                 2   0   2   2   0   2   2   2   2   0   0   2   2   0   0   0   0   2   2   2   0   2   0   0   0   0   2   2   2   0   0   0   0   0   2   2   0   0   2   0   0   2   0   2   0   2   0   0   2   0   0   0   0   2   2   2   0   0   0   0   0   0   2   0   0   0   2   2   0   2   0   2   0   0   0   2   0   0   0   2   2   0   0   0   0   0   2   2   0   0   2   2   0   0   0   2   0   0   2   2   2   2   2   2   0   0   2   2   2   2   2   2   2   0   2   0   2   0   0   0   2   2   2   2   2   0   0   0   2   0   0   2   2   2   0   2   2   2   0   2   0   0   0   0   0   2   2   2   0   2   0   0   2   2   2   2   2   0   2   2   2   2   0   0   2   2   2   0   0   0   2   2   0   2   0   0   0   0   2   2   2   0   2   0   2   2   2   2   0   2   0   2   0   2   2   0   2   2   0   0
 MK-4-2                 2   0   2   2   0   2   2   2   0   0   0   2   2   0   2   0   0   2   2   2   0   2   0   0   0   2   2   2   2   2   0   0   0   0   2   2   0   0   2   0   0   2   0   2   0   2   0   0   2   0   0   0   0   2   2   2   0   0   0   2   0   0   2   0   0   0   2   0   0   2   2   2   0   0   0   2   0   0   0   2   2   0   0   0   0   0   2   0   2   0   2   2   0   0   0   2   0   0   2   2   2   2   0   2   2   0   2   2   2   2   2   2   2   2   2   0   2   0   0   0   0   2   2   2   2   0   0   0   2   0   0   2   2   2   0   2   2   2   0   2   0   0   0   0   0   2   2   2   2   0   0   2   2   2   2   2   2   0   2   0   2   2   0   0   2   2   2   0   0   0   0   2   0   2   0   0   0   0   0   2   2   0   2   0   2   2   2   2   0   2   0   2   0   2   2   0   2   2   0   2
 MK-4-3                 0   0   2   2   0   2   2   2   0   0   0   2   2   0   2   0   0   2   2   2   0   2   0   0   0   2   2   2   2   2   2   0   0   0   2   2   0   0   2   0   0   2   0   2   0   2   0   0   2   0   0   0   0   2   2   2   0   0   0   2   0   0   2   0   0   0   2   0   0   2   2   2   2   0   2   2   0   0   0   2   2   0   0   2   0   0   2   0   2   0   2   2   0   2   0   0   0   0   2   2   2   2   0   0   2   0   0   2   2   2   2   2   2   0   2   0   2   0   0   0   0   2   2   2   0   0   0   2   2   0   0   2   2   2   0   2   2   2   0   2   0   0   0   0   0   2   2   2   2   0   0   2   2   2   0   2   2   0   2   0   2   2   0   2   2   2   2   0   0   0   0   2   0   0   0   0   2   0   0   2   0   0   2   0   2   2   2   2   0   2   0   2   0   2   2   0   2   0   0   2
 MK-4-4                 0   0   2   2   0   2   2   2   0   0   0   2   2   0   2   0   0   2   2   2   0   2   0   0   0   2   2   2   2   2   2   0   0   2   2   0   0   0   2   0   2   2   0   2   0   2   0   0   2   0   0   0   0   2   2   2   0   0   0   2   2   2   2   0   0   0   2   0   0   2   2   2   2   0   2   2   0   0   0   2   2   0   0   2   0   2   2   0   0   0   2   2   0   2   0   0   0   0   2   2   2   2   0   0   2   0   0   2   0   2   0   2   2   0   2   0   2   0   0   0   0   2   2   2   0   0   0   2   2   0   0   2   2   2   0   2   2   0   2   2   0   0   0   0   0   2   2   2   0   0   2   2   2   2   0   2   2   0   2   2   2   2   0   2   2   2   2   0   0   0   0   2   0   0   2   0   2   0   0   2   0   0   2   2   0   2   2   2   0   2   0   2   2   2   0   0   2   0   0   2
 MK-4-5                 0   0   2   2   0   2   2   2   0   0   0   2   2   0   2   0   0   2   2   2   0   2   0   0   0   2   2   2   0   0   2   2   0   2   0   0   0   0   2   0   2   2   0   2   0   2   0   0   2   0   0   2   0   0   2   2   0   2   0   2   2   2   2   0   0   0   2   2   0   2   2   2   2   0   2   0   0   0   0   2   2   0   0   2   0   2   2   0   2   0   2   2   0   2   0   0   0   0   2   2   2   2   2   0   2   0   0   2   0   2   0   0   2   0   2   0   2   0   0   0   0   2   2   2   0   0   0   2   2   2   2   2   2   0   0   2   2   0   2   2   2   0   0   0   0   2   2   2   0   0   0   2   0   2   0   2   2   2   2   2   2   2   0   2   2   2   2   2   0   0   0   2   2   0   2   0   2   0   0   2   0   0   0   2   0   2   2   2   0   2   0   0   2   0   0   0   2   0   0   2
 MK-4-6                 0   0   2   2   0   2   2   2   0   0   0   0   2   2   2   0   0   2   2   2   0   2   0   0   0   2   2   2   0   2   0   2   0   2   0   0   0   2   2   0   2   2   0   2   0   2   0   0   2   0   0   2   0   0   2   2   0   2   0   2   2   2   2   0   0   0   2   2   2   2   2   2   2   0   2   0   0   0   0   0   2   0   0   2   0   0   2   0   2   0   2   2   0   2   0   0   0   0   2   2   2   2   2   0   2   0   0   2   0   2   0   0   2   0   2   0   2   0   2   0   0   2   2   2   0   0   0   2   2   2   2   2   2   0   0   2   2   0   2   2   2   0   2   0   0   2   2   2   0   0   0   0   0   0   0   2   2   2   2   2   2   2   0   2   0   2   2   0   0   0   0   2   2   0   2   0   2   0   0   2   2   0   0   0   0   2   2   2   0   2   0   0   2   0   0   0   2   0   0   2
 MK-4-7                 0   0   2   2   0   2   0   2   0   0   0   2   2   2   2   0   0   2   2   2   0   2   0   0   0   2   2   2   0   2   0   2   0   2   0   0   0   2   2   0   2   2   2   2   0   2   0   0   0   0   0   2   0   2   2   2   0   2   0   2   2   2   2   0   0   0   2   0   2   2   2   2   0   0   2   0   0   2   0   0   2   0   0   2   0   0   2   0   2   0   2   2   0   0   0   0   0   0   2   2   2   2   2   2   2   0   0   2   2   2   0   0   2   0   2   2   2   0   2   0   0   2   2   2   0   2   0   2   2   2   2   2   0   0   0   2   2   0   0   2   2   2   0   0   0   2   2   2   0   0   0   0   0   0   0   2   2   2   2   2   2   2   0   2   0   2   2   0   0   0   0   2   2   0   2   0   2   0   0   2   2   0   0   2   2   2   2   2   0   2   0   0   2   0   0   0   2   0   0   2
 MK-4-8                 0   0   2   2   2   2   0   2   0   2   0   2   2   2   2   0   2   2   2   0   0   2   0   0   0   2   2   2   0   2   0   2   0   2   0   0   0   2   0   2   2   2   0   2   0   2   0   0   0   0   0   2   0   2   2   2   0   2   0   2   2   2   0   0   0   0   2   0   2   2   2   2   0   0   0   0   0   2   0   0   2   0   0   2   0   0   2   0   2   0   2   2   0   0   2   0   0   0   0   2   2   2   2   2   2   0   0   2   2   2   0   2   2   0   0   2   2   0   2   0   0   2   2   2   0   2   0   2   2   2   2   2   0   2   0   2   2   0   0   2   2   2   0   0   0   0   2   2   0   0   0   0   0   0   0   2   2   2   2   2   2   2   0   2   2   2   2   0   2   0   0   0   2   0   2   0   2   0   0   2   0   0   0   2   2   2   2   2   0   2   0   0   2   2   0   0   2   0   0   0
 MK-4-9                 0   0   2   2   2   2   0   2   0   0   0   2   2   0   0   0   2   2   2   0   0   2   0   0   0   2   2   2   0   2   0   2   0   0   0   0   0   2   2   2   2   2   0   2   0   0   0   0   0   0   0   2   2   2   2   2   0   2   0   2   2   2   0   0   0   0   2   0   2   2   2   2   0   0   0   0   0   2   0   0   2   0   0   2   0   0   2   0   2   0   2   2   0   0   2   2   0   0   2   2   2   0   2   2   2   0   2   2   2   0   0   2   0   0   0   2   2   0   2   0   0   2   2   2   0   2   0   2   2   2   2   2   0   2   0   2   2   0   2   0   2   2   2   0   0   0   2   2   0   0   0   0   0   0   0   0   2   0   2   2   2   2   0   2   2   2   2   0   2   0   2   0   2   0   2   0   0   0   0   2   0   0   0   2   2   2   0   2   0   2   0   0   2   2   0   0   2   0   0   0
 MK-4-10                0   0   2   2   2   2   0   2   0   0   0   2   2   0   2   2   2   2   2   0   2   2   0   0   0   2   2   2   0   2   0   2   0   0   0   0   0   2   2   2   2   2   0   2   0   0   0   0   0   0   0   2   2   2   0   2   0   2   0   2   2   2   0   0   0   0   2   0   2   2   2   2   0   0   0   0   0   2   0   0   2   0   2   2   0   0   2   0   2   0   2   2   0   0   0   2   0   0   2   0   2   2   2   2   2   2   2   2   2   0   0   0   0   0   2   2   0   0   2   0   0   2   2   2   0   2   0   0   0   2   2   2   0   2   0   0   0   0   2   0   2   0   0   0   0   0   2   2   0   0   0   0   0   0   0   0   2   0   2   2   2   2   0   2   2   2   2   0   2   0   2   0   2   0   2   0   0   0   2   2   0   0   2   2   2   2   0   2   2   2   0   0   2   2   0   0   0   0   2   0
 MK-4-11                0   0   2   2   2   2   0   2   0   2   0   2   2   0   2   2   2   2   2   0   2   2   0   0   0   2   2   2   0   2   0   2   0   0   0   0   0   2   2   2   2   2   0   2   0   0   0   0   0   0   0   2   2   2   0   2   0   2   0   2   2   2   0   0   0   0   0   0   2   0   2   2   0   0   0   0   2   2   0   0   2   0   2   2   0   0   0   0   2   0   2   2   0   0   0   2   0   0   2   0   2   2   2   2   2   2   2   2   2   0   0   0   0   0   2   2   0   2   2   0   0   2   2   2   0   2   0   0   0   2   2   2   2   2   0   0   0   2   2   0   2   2   2   0   0   0   2   2   0   0   0   0   0   0   0   0   2   0   2   2   2   2   2   2   2   2   2   2   2   0   2   0   2   0   2   0   0   0   2   2   0   0   2   2   2   2   0   0   2   2   0   0   2   2   0   0   0   0   2   0
 MK-4-12                0   0   2   2   2   2   0   2   0   2   0   2   2   0   0   2   2   0   2   0   2   2   0   0   2   0   2   2   2   2   0   2   0   0   0   0   0   2   2   2   2   2   0   2   0   0   0   0   0   0   0   2   2   2   0   2   0   2   0   2   2   2   0   0   0   0   0   0   2   0   2   2   0   0   2   0   2   0   0   0   2   0   2   2   0   0   0   0   2   0   2   2   0   0   0   2   0   0   2   0   2   2   2   2   2   2   2   2   2   0   0   0   0   0   2   2   0   2   2   0   0   2   2   2   0   2   0   2   0   2   2   2   2   2   0   0   0   2   2   2   2   2   2   0   0   0   2   2   2   0   0   0   0   0   0   0   2   0   2   2   2   0   2   2   2   2   2   2   2   0   2   0   0   0   2   0   0   0   0   2   0   0   2   2   0   2   0   0   2   2   0   0   0   2   0   0   0   0   2   0
 MK-4-13                0   0   2   2   2   0   0   2   0   2   0   2   2   0   0   2   2   0   2   0   2   2   0   0   2   0   2   2   2   2   0   2   0   0   0   0   0   2   2   0   2   2   0   2   0   0   0   0   0   0   0   2   2   2   0   2   0   2   0   2   2   0   0   0   2   0   0   0   0   0   2   2   0   2   2   0   2   0   0   0   2   0   2   2   2   0   0   0   2   0   2   2   0   0   0   2   0   0   0   0   0   2   2   2   2   2   2   2   2   0   0   0   2   0   2   2   0   2   2   0   2   2   2   2   0   2   0   2   0   2   2   2   2   2   0   0   0   0   2   2   0   0   0   0   0   0   2   2   2   0   0   0   0   0   0   0   2   0   2   2   2   0   2   2   2   2   2   2   2   0   2   0   0   0   0   2   0   0   2   2   0   0   2   2   0   2   0   0   2   2   2   0   0   2   0   0   0   0   2   0
 MK-4-14                0   0   2   2   2   0   0   2   0   2   0   2   2   0   0   2   2   0   2   0   2   0   0   0   2   0   2   2   2   2   0   2   0   0   2   0   0   2   2   0   2   2   2   2   0   0   2   2   0   0   0   2   2   2   0   2   0   2   0   2   2   0   0   0   2   0   0   0   0   0   2   2   0   2   2   0   2   0   0   0   2   0   2   2   2   0   0   0   2   0   2   2   0   2   0   0   0   2   0   0   0   2   2   2   2   2   0   2   2   0   0   0   2   0   2   2   0   2   2   0   2   2   0   2   0   2   0   2   0   2   2   2   2   2   0   0   0   2   2   2   0   0   0   0   0   0   2   2   2   0   0   0   0   0   0   0   2   0   2   2   2   0   2   2   2   2   2   2   2   0   2   0   0   0   0   2   0   0   2   2   0   0   2   2   2   2   0   0   2   2   2   0   0   0   0   0   0   0   2   2
 MK-4-15                0   0   2   2   2   0   2   2   0   2   0   2   2   0   0   2   2   0   2   0   2   0   0   0   2   0   2   0   2   2   0   2   0   0   2   0   0   2   2   0   2   2   2   2   2   2   2   2   0   0   0   2   2   2   2   2   0   2   2   2   2   0   0   0   2   2   0   0   0   0   2   2   0   0   2   0   2   0   0   0   2   0   2   2   2   0   0   2   2   0   2   2   0   2   0   0   0   2   0   0   0   2   2   2   0   2   0   2   2   0   0   0   2   0   2   2   0   2   2   0   2   2   0   2   0   2   0   2   0   2   2   2   2   2   0   2   0   2   2   2   0   0   0   0   0   0   2   2   2   0   0   0   0   0   0   0   2   0   2   2   2   0   0   2   2   2   2   2   2   0   2   0   0   2   0   2   0   0   2   2   0   0   2   2   0   2   2   0   2   2   2   0   0   0   0   0   2   0   2   2
 MK-4-16                0   0   2   2   2   0   0   2   0   2   0   2   2   0   0   2   2   0   2   0   2   0   0   0   2   0   2   0   2   2   0   2   0   0   2   0   0   2   2   0   2   2   2   2   2   2   2   2   0   0   0   2   2   2   2   2   0   2   2   2   2   0   0   0   2   2   0   0   0   0   2   0   0   0   2   0   2   0   0   0   2   0   2   2   2   0   2   2   2   0   2   2   0   2   0   0   0   2   2   0   0   2   2   2   0   2   0   2   2   2   0   0   2   0   2   2   0   2   2   0   0   2   0   2   0   2   0   2   0   2   2   2   2   2   0   2   0   2   0   2   0   0   0   0   0   0   2   2   2   0   0   0   0   0   0   0   2   0   2   2   2   2   2   2   2   2   2   2   2   0   2   0   0   0   0   2   0   0   2   2   0   0   0   2   0   2   0   0   2   2   2   0   0   0   0   0   2   0   2   2
 MK-5-1                 2   0   0   0   2   0   0   2   0   0   2   0   2   0   2   0   0   2   2   0   0   0   2   0   2   2   2   0   2   0   0   2   0   0   0   0   2   0   0   2   2   0   2   0   2   0   2   2   0   0   2   2   2   2   2   0   0   0   0   2   2   2   2   0   0   0   0   0   2   0   2   0   2   2   0   0   0   0   0   0   2   2   2   0   2   2   2   0   0   2   0   2   0   0   2   2   2   0   2   2   0   0   2   2   0   2   0   0   0   0   0   2   0   0   0   2   2   2   0   0   0   2   0   0   0   2   2   0   0   2   2   2   2   2   0   0   2   0   2   0   2   2   0   2   0   2   2   2   0   2   0   0   2   0   0   2   2   0   0   0   2   0   2   2   0   2   0   0   0   2   2   2   0   2   0   2   2   2   2   2   2   2   0   2   0   0   2   2   2   2   2   2   0   2   0   2   2   2   2   2
 MK-5-2                 2   0   0   0   2   0   0   2   0   0   2   0   2   0   2   0   0   2   2   0   0   0   2   0   2   2   2   0   2   0   0   2   2   0   0   0   2   0   2   2   2   0   2   0   2   0   2   2   0   0   2   2   2   2   2   0   0   2   0   2   0   2   2   0   0   0   2   0   2   0   2   0   2   2   2   0   0   2   0   0   2   2   2   0   2   2   2   0   2   2   0   2   0   0   2   2   2   0   2   2   0   2   2   2   0   2   0   0   2   0   0   2   0   0   0   2   2   0   0   0   0   2   0   0   0   2   2   0   0   2   2   2   2   2   0   0   2   0   2   2   2   2   0   0   2   2   2   2   0   2   0   0   2   0   0   2   2   0   0   0   2   2   2   2   0   2   0   0   0   2   2   2   0   2   0   2   0   2   0   2   2   2   0   2   2   0   0   2   2   2   2   2   0   2   0   0   0   2   2   2
 MK-5-3                 2   0   0   0   2   0   2   2   0   2   2   0   2   0   2   0   0   2   0   0   0   0   2   0   2   2   2   0   2   0   0   2   2   0   0   0   2   0   2   0   0   0   2   0   2   0   2   2   0   0   2   2   2   2   2   0   0   2   2   2   0   2   2   0   0   0   2   0   2   0   2   0   2   2   2   0   0   2   0   0   2   2   2   2   2   2   2   0   2   2   0   2   0   0   2   2   2   0   2   2   0   2   2   2   0   0   0   0   2   0   0   2   0   0   0   0   2   0   0   0   0   2   0   2   0   2   2   0   0   2   2   2   2   2   0   2   2   2   2   2   2   2   2   0   2   2   2   2   0   2   0   2   2   2   0   2   2   0   0   0   0   2   2   0   0   2   0   0   2   2   2   2   0   2   0   2   0   2   0   2   2   2   0   2   2   0   0   2   2   2   2   2   0   2   0   0   0   2   2   2
 MK-5-4                 2   0   0   0   2   0   2   2   0   2   2   0   2   0   2   0   0   2   0   0   0   0   2   0   2   2   2   0   2   0   0   2   2   0   0   2   2   0   2   0   0   0   2   0   2   0   2   2   2   0   2   2   0   2   2   0   0   2   2   2   0   0   2   0   0   0   2   2   2   2   0   2   2   2   2   0   0   2   0   0   2   2   2   2   2   2   0   0   2   2   2   2   0   2   2   2   2   2   2   0   2   2   2   2   0   0   0   0   2   0   0   2   0   0   0   0   2   0   0   2   0   2   0   2   0   2   2   0   0   2   2   2   2   2   0   2   2   0   0   2   2   0   0   0   2   2   2   2   0   2   0   2   2   2   0   0   0   0   0   0   2   2   2   2   0   2   0   0   2   2   2   2   0   2   0   2   0   2   0   2   2   2   0   2   2   0   0   2   2   2   2   2   2   2   0   0   0   2   2   2
 MK-5-5                 2   0   0   0   2   2   2   2   0   2   2   2   2   0   2   0   0   0   0   0   0   2   2   0   2   2   2   0   2   0   0   2   0   0   2   2   0   0   2   2   2   0   2   0   2   0   2   2   2   0   2   2   0   2   2   0   0   2   2   2   0   0   2   0   0   0   2   2   2   2   0   2   2   2   0   0   0   2   0   0   2   0   2   0   2   2   0   0   2   2   0   2   0   2   2   2   2   2   0   0   2   2   2   2   0   0   0   0   2   0   0   2   0   0   0   0   0   0   0   2   0   2   0   2   0   0   2   2   0   2   2   2   2   2   0   2   2   0   0   2   2   0   0   0   2   2   2   2   0   2   0   2   2   2   0   0   0   0   0   0   2   2   2   2   0   2   0   0   2   2   2   2   0   2   0   2   0   2   2   2   2   2   0   0   2   0   0   2   2   2   0   2   2   2   0   0   0   0   2   0
 MK-5-6                 2   0   0   0   2   2   2   2   0   2   2   2   0   0   2   0   0   0   0   2   0   2   2   0   0   0   2   0   2   0   0   2   0   0   2   2   0   0   0   2   2   0   2   0   2   0   2   2   2   0   2   0   0   2   2   0   0   2   2   2   0   0   2   0   0   0   2   2   2   2   0   2   2   2   0   0   0   0   0   0   2   0   2   0   2   2   0   0   2   2   0   2   0   2   2   2   2   2   0   0   2   0   2   2   0   0   0   2   2   0   0   2   0   0   0   0   0   0   0   2   0   2   0   0   2   0   2   2   0   2   0   2   2   2   0   2   2   0   0   2   2   0   0   0   2   2   2   2   2   2   0   2   2   2   0   0   0   0   0   0   2   2   2   2   0   2   2   0   2   2   2   2   0   2   0   2   0   2   2   2   0   2   0   0   2   0   0   2   2   2   0   2   0   2   0   0   0   0   2   0
 MK-5-7                 2   0   0   0   2   2   2   2   0   2   2   2   0   0   2   0   0   0   0   2   0   0   2   0   0   2   2   0   2   0   0   2   0   0   2   2   0   0   0   2   2   0   2   0   2   0   2   0   2   0   2   0   0   2   2   0   0   2   2   2   2   0   2   0   0   0   2   2   2   2   0   2   2   2   0   0   0   0   0   0   2   0   2   0   2   2   0   0   2   2   0   2   0   2   2   2   2   2   0   0   2   0   2   2   0   0   0   2   2   0   0   2   0   0   0   0   0   0   0   2   0   2   2   0   2   0   2   2   0   2   0   2   2   2   0   2   2   0   0   2   2   0   0   0   2   2   2   2   2   2   0   0   2   2   0   2   0   0   0   0   0   2   2   2   0   2   0   0   2   2   0   2   0   0   0   2   0   2   2   2   0   2   0   0   2   0   0   2   2   2   0   2   2   0   0   0   0   0   0   0
 MK-5-8                 2   0   0   0   2   2   2   2   0   2   2   2   0   0   2   0   2   2   0   2   0   2   2   0   0   2   2   0   2   0   0   2   0   0   2   2   0   0   0   2   2   0   2   0   2   2   2   0   2   0   2   0   0   0   2   0   0   2   2   2   2   0   2   0   0   0   2   2   0   2   0   2   2   2   0   0   0   0   0   0   2   0   2   0   2   2   0   0   2   2   0   2   0   2   2   2   2   0   0   0   2   0   2   2   0   0   0   2   2   0   0   2   0   0   0   0   0   0   0   2   0   0   0   0   2   0   2   2   0   2   0   2   2   2   0   2   2   0   0   0   2   0   0   0   2   2   2   2   2   2   0   0   2   0   0   2   0   0   2   0   0   2   2   2   0   2   0   0   0   2   0   2   0   0   0   2   2   2   0   2   0   2   0   0   2   0   0   2   2   2   0   2   2   0   0   0   0   0   2   0
 MK-5-9                 2   2   0   0   2   2   2   2   0   0   2   2   0   0   0   0   0   2   0   2   0   2   2   0   2   2   2   0   2   0   2   2   2   0   2   2   0   0   0   2   2   0   2   0   2   2   2   0   0   0   2   0   0   0   2   0   0   0   0   2   2   0   2   2   0   0   2   0   0   2   0   2   2   2   0   0   0   0   2   2   2   0   2   0   2   2   0   0   0   2   0   2   0   2   0   2   2   0   0   0   0   0   0   2   0   0   0   2   2   0   0   2   2   0   2   0   0   0   0   2   0   0   0   0   2   0   2   2   0   2   0   2   2   2   0   2   2   0   0   2   2   0   0   0   2   2   2   2   2   2   0   0   2   0   0   2   0   2   2   0   0   2   2   2   0   2   0   0   0   0   0   2   0   0   0   2   2   2   0   2   2   2   0   0   2   0   0   2   2   2   0   2   2   0   0   0   0   0   2   0
 MK-5-10                2   2   0   0   2   2   2   2   0   0   2   2   0   0   0   0   0   2   0   2   0   2   2   0   2   2   2   0   2   0   0   2   2   0   2   2   0   0   0   2   2   0   2   0   2   2   2   0   0   0   2   0   0   0   2   0   0   0   2   2   2   2   0   2   0   0   2   0   0   2   0   2   0   2   0   2   0   0   2   2   2   0   2   0   0   2   0   0   0   2   0   2   0   2   0   2   2   0   0   0   0   0   0   2   2   0   0   2   2   0   0   2   2   2   2   0   0   0   0   2   0   0   2   0   2   0   2   2   0   0   0   2   2   2   0   2   2   0   0   2   2   2   0   0   2   2   2   2   2   2   0   0   2   0   0   2   0   2   2   0   0   2   2   2   0   2   0   0   0   0   0   2   2   0   0   2   2   2   0   0   2   2   0   0   2   0   0   2   2   2   0   2   2   0   0   0   0   0   2   0
 MK-5-11                2   2   2   0   2   2   2   2   0   2   2   2   0   0   0   0   0   2   0   2   0   2   2   0   2   2   2   0   2   0   0   2   2   0   2   2   0   0   0   2   2   0   2   0   2   2   2   0   0   0   2   0   0   0   2   0   0   0   2   2   2   2   0   2   2   0   0   0   2   2   2   0   0   2   0   2   0   0   2   2   2   0   2   0   0   0   0   0   0   2   0   2   0   2   0   2   2   0   0   0   0   2   0   2   2   0   0   2   0   0   0   2   2   2   2   0   0   0   0   2   0   0   2   0   2   0   0   2   0   0   0   2   2   2   0   2   2   0   0   2   2   0   0   0   2   2   2   2   2   2   0   2   2   2   0   2   0   2   2   0   0   2   2   2   0   2   0   0   0   0   0   2   2   0   0   2   2   2   2   0   2   2   2   0   2   0   0   2   2   2   0   2   2   0   0   0   0   0   2   2
 MK-5-12                2   2   2   0   2   2   2   2   0   2   2   2   0   0   0   0   2   2   0   2   0   2   2   0   2   2   2   0   2   0   0   2   2   0   2   2   0   0   0   2   2   0   2   0   2   2   2   0   0   0   2   2   0   0   2   0   2   0   2   2   2   2   0   2   0   0   0   0   2   2   2   0   0   2   0   2   0   0   2   2   2   0   2   0   0   0   0   0   0   2   0   2   0   2   0   2   2   0   0   0   0   2   0   2   2   2   2   2   0   0   0   2   2   2   2   0   0   0   0   2   0   0   2   0   2   0   0   2   0   0   0   0   0   2   0   2   2   2   0   2   2   0   0   0   2   2   2   2   2   2   2   2   0   2   0   2   0   2   2   0   0   2   2   2   0   2   0   0   0   0   2   2   2   0   0   2   2   2   2   0   2   2   2   0   2   0   0   2   2   2   0   2   2   0   0   0   0   0   2   2
 MK-5-13                2   2   2   0   2   2   2   2   0   2   2   2   0   2   0   0   2   2   0   2   0   0   0   0   2   0   2   0   2   0   0   2   2   0   2   2   0   0   0   2   2   0   2   0   2   2   2   0   0   0   2   2   2   0   2   0   0   2   2   2   2   2   0   2   0   0   0   0   2   2   2   0   0   0   0   2   0   0   2   2   2   0   2   0   0   2   0   0   0   2   0   2   0   2   0   2   2   0   0   0   0   2   0   0   2   2   2   2   0   0   0   2   2   2   2   0   2   0   0   2   0   0   2   0   2   0   0   2   0   0   0   0   0   2   0   2   2   2   0   2   2   0   0   0   2   2   2   2   2   2   2   2   0   2   0   2   0   2   2   0   0   2   2   2   0   2   0   0   0   0   2   2   2   0   0   2   2   2   2   0   2   2   0   0   0   0   0   2   2   2   0   2   2   0   0   0   0   0   2   2
 MK-5-14                2   2   2   0   2   2   2   0   0   2   2   2   0   2   0   0   2   2   0   2   0   0   0   2   2   0   2   0   2   0   0   2   2   0   2   2   0   0   0   2   0   0   2   0   2   2   2   0   0   2   2   2   2   0   2   0   0   2   2   2   2   2   0   2   0   0   0   0   2   2   2   0   0   0   2   2   0   0   2   2   2   2   0   0   0   2   0   0   0   2   0   2   0   2   0   2   2   0   0   0   0   2   0   2   2   2   2   2   0   0   0   0   2   2   2   0   2   0   0   2   0   0   2   0   2   0   0   2   0   0   0   2   0   2   0   2   2   2   0   2   2   0   0   0   2   2   2   2   2   2   2   2   0   0   0   2   2   0   2   0   0   2   2   2   0   2   0   0   0   0   2   2   2   0   0   2   2   2   2   0   2   2   0   0   0   0   0   2   2   2   0   2   2   0   0   0   2   0   2   2
 MK-5-15                2   2   0   0   2   2   2   0   0   0   2   0   0   2   0   0   2   2   0   2   0   0   0   2   2   0   2   0   2   0   0   2   2   0   2   2   0   0   0   2   0   0   2   0   2   2   2   0   0   2   2   2   2   0   2   0   0   2   2   2   2   0   0   0   0   0   0   0   2   2   2   0   2   0   2   2   0   0   0   2   2   2   0   0   0   0   0   0   2   2   0   2   0   2   0   2   2   0   0   0   0   2   0   2   2   2   2   2   0   2   2   0   2   2   2   0   2   0   0   2   0   0   0   0   2   0   0   2   0   0   0   2   0   2   0   2   2   2   0   2   2   0   0   0   2   2   2   0   2   2   2   2   0   0   2   2   2   0   2   0   0   2   2   2   0   2   0   0   0   0   2   2   2   0   0   2   2   2   2   0   2   2   0   0   0   0   2   2   2   2   0   2   2   0   0   0   2   0   2   2
 MK-5-16                0   0   0   0   2   2   2   2   2   2   2   0   0   2   2   0   2   2   0   2   0   0   0   2   2   2   2   2   2   0   0   2   2   0   2   0   0   0   2   2   0   0   2   0   2   0   2   0   0   2   2   2   2   0   2   0   0   2   2   2   2   0   0   2   0   0   0   0   2   2   0   0   2   0   0   2   0   0   0   2   2   2   0   0   0   0   0   0   2   2   2   2   0   2   0   2   2   0   0   0   0   2   0   2   2   2   2   2   0   2   2   0   2   2   0   0   0   0   0   2   0   0   0   0   2   0   0   2   0   0   0   2   0   2   0   2   2   2   2   0   2   2   0   0   2   0   2   0   2   2   2   2   2   0   2   2   2   0   2   0   0   2   2   2   0   2   0   0   0   0   2   2   2   0   2   2   2   2   2   0   2   2   0   0   0   0   2   2   2   2   0   2   2   0   0   0   2   0   2   2
 MK-6-1                 0   2   2   2   0   2   0   2   0   2   2   0   0   0   0   0   0   2   0   2   2   2   2   0   0   2   2   2   0   2   0   2   0   0   0   2   0   2   2   0   2   0   0   2   0   0   0   2   2   2   2   0   0   0   0   2   2   0   0   2   2   0   2   2   2   2   0   2   2   2   0   0   2   0   2   2   2   0   0   2   0   2   0   0   0   2   0   2   0   0   2   2   0   2   0   0   2   0   0   2   2   2   0   0   2   0   2   0   0   0   0   2   2   2   0   2   2   2   2   2   2   0   0   0   2   2   2   0   0   2   2   0   0   2   0   2   0   0   0   0   0   0   0   2   0   2   0   0   2   2   0   0   2   0   0   0   2   2   0   0   2   2   2   0   0   0   2   0   2   0   2   2   2   0   2   0   0   2   0   0   0   0   2   0   2   2   0   2   0   2   2   2   0   2   2   2   2   2   0   2
 MK-6-2                 0   2   2   2   0   0   0   2   0   2   2   0   0   0   0   0   0   2   0   2   2   2   0   0   0   2   2   2   0   0   0   2   0   0   0   2   0   2   2   0   2   0   0   2   0   0   0   2   2   2   2   0   0   0   0   2   2   0   2   2   2   0   2   2   2   2   0   2   2   2   0   0   0   0   2   2   2   0   0   2   0   2   0   2   0   2   0   2   0   0   2   2   2   2   0   0   0   0   0   2   0   0   2   0   2   0   2   0   0   0   0   0   2   2   2   2   2   2   2   2   2   0   0   0   0   0   2   0   0   2   2   0   0   2   0   2   2   0   0   0   0   0   0   0   0   2   0   2   2   2   0   0   0   0   0   0   2   2   0   2   2   2   2   0   0   0   2   0   0   0   2   2   2   0   2   0   0   2   0   0   0   0   2   0   2   2   0   2   0   2   2   0   0   2   2   2   2   2   0   2
 MK-6-3                 0   2   2   2   0   0   0   2   0   2   2   0   0   0   0   0   0   2   0   2   2   2   0   0   0   2   2   2   0   0   0   2   0   0   0   2   0   2   2   0   2   0   0   2   0   0   0   2   2   2   2   0   0   0   0   2   2   0   2   2   2   0   2   2   2   2   0   2   2   2   0   2   0   0   2   2   2   0   0   2   0   2   0   2   0   2   0   2   0   0   2   2   2   2   0   0   0   0   0   2   0   0   0   0   2   0   2   2   0   2   0   0   2   2   2   2   2   2   2   2   2   0   0   2   0   0   2   0   0   2   2   0   0   2   0   2   0   0   0   0   2   0   0   0   0   2   0   2   0   2   2   0   0   2   0   0   2   2   0   2   2   2   0   0   0   0   2   0   0   0   2   2   2   0   2   0   0   2   0   0   0   0   2   0   2   0   0   2   0   2   0   0   0   2   2   2   2   2   0   2
 MK-6-4                 0   2   2   2   0   0   0   2   0   2   2   0   0   0   0   0   0   0   0   2   2   0   0   0   0   2   2   2   0   0   0   0   0   0   0   2   0   2   2   0   2   0   0   2   2   0   0   2   2   0   2   0   0   0   0   2   2   0   2   2   2   0   2   2   2   2   0   2   2   2   2   2   0   0   2   2   2   0   0   2   0   2   0   2   2   2   0   2   2   0   0   2   2   2   0   0   0   0   0   2   0   2   0   0   2   0   0   2   0   2   0   0   2   2   2   2   0   2   2   2   2   0   0   2   0   0   2   2   0   2   2   0   0   2   2   2   0   2   0   0   2   0   0   0   0   2   0   2   0   2   2   0   2   2   0   0   2   2   0   2   2   2   0   2   2   2   2   0   0   0   2   2   0   2   2   0   0   2   0   0   2   0   2   0   2   0   0   2   0   2   0   0   0   2   2   2   2   0   0   2
 MK-6-5                 0   2   2   2   2   0   0   2   0   2   0   0   0   0   0   0   0   0   0   2   2   0   2   0   0   2   2   2   0   0   0   0   0   0   0   2   0   2   2   2   2   2   0   2   2   0   0   2   2   0   2   0   0   0   0   2   2   0   2   2   2   0   2   2   2   2   0   2   2   2   2   2   0   0   2   2   2   0   0   2   0   2   0   2   0   0   0   2   2   0   0   2   2   0   2   0   0   0   0   2   0   2   0   0   2   0   0   2   0   2   0   0   2   0   2   2   0   2   2   2   2   0   0   2   0   0   2   2   0   0   2   0   0   2   2   2   0   2   0   0   2   0   2   0   0   2   0   2   0   2   2   0   2   2   0   0   2   2   0   2   2   2   0   2   0   2   2   0   0   0   2   2   2   2   0   0   2   2   0   0   2   0   2   0   2   0   0   2   2   2   0   0   0   2   2   2   2   0   0   0
 MK-6-6                 0   2   2   2   2   0   2   2   0   2   0   0   0   0   0   2   0   0   0   2   2   0   2   0   0   2   2   2   0   0   0   0   0   0   0   2   0   2   2   2   2   2   0   2   2   0   2   2   2   0   2   0   0   2   2   2   2   0   2   2   2   0   2   2   2   2   0   2   2   2   2   2   0   0   2   0   2   0   0   2   2   2   0   2   0   0   0   2   0   0   0   2   2   0   2   0   0   0   2   2   0   2   0   0   0   0   0   2   0   2   0   0   2   0   0   2   0   0   2   2   2   0   0   2   0   0   2   2   0   0   2   0   0   2   2   2   0   0   0   0   2   0   2   0   0   0   0   2   0   2   2   0   2   2   0   0   2   2   0   2   0   2   0   2   0   2   2   0   0   0   2   2   2   2   0   0   2   2   2   0   2   0   2   0   2   2   0   0   2   2   0   0   0   2   2   2   2   0   0   0
 MK-6-7                 0   2   2   2   2   0   2   2   0   2   0   0   0   0   0   2   0   2   0   2   2   0   2   0   0   0   2   2   0   0   0   2   0   0   0   2   0   2   2   2   2   0   2   2   2   0   2   2   2   0   2   0   0   2   0   2   2   0   2   2   2   0   0   2   2   2   2   2   2   2   2   2   0   2   2   0   2   0   0   2   2   2   0   2   2   2   0   2   0   0   0   0   2   2   2   0   0   0   2   2   0   2   0   2   0   0   0   2   0   2   2   2   2   0   0   2   0   0   2   2   2   0   0   2   0   0   2   2   0   0   2   0   0   2   2   2   0   0   0   0   2   0   0   2   0   0   0   2   0   2   2   0   2   2   0   0   2   2   0   2   0   0   0   0   0   2   2   0   0   0   2   2   2   2   0   0   2   2   2   0   2   0   2   0   2   2   0   0   2   2   0   0   0   2   2   2   2   0   0   0
 MK-6-8                 0   0   2   2   2   0   2   2   2   2   0   0   0   2   0   2   0   2   0   2   2   0   2   0   0   0   0   2   0   0   0   2   0   0   0   2   0   2   2   2   2   0   2   2   2   0   2   0   2   0   2   0   0   2   0   2   2   0   0   2   2   0   0   2   0   2   2   2   2   2   2   2   0   2   2   0   2   0   0   2   2   2   0   0   2   2   0   2   0   0   0   2   2   2   2   0   0   0   2   0   0   2   0   2   2   0   0   2   0   2   2   2   2   0   0   2   0   0   2   2   2   0   0   2   2   0   2   2   0   0   2   0   0   2   2   2   0   0   0   0   2   0   0   2   0   0   0   2   0   2   2   2   2   2   0   0   2   0   0   2   0   0   0   0   0   0   0   0   0   0   2   2   2   2   0   0   2   2   2   0   2   2   2   0   2   2   0   0   0   2   0   0   0   2   2   2   2   0   0   0
 MK-6-9                 0   0   2   2   2   0   2   2   2   0   0   0   0   2   0   2   0   0   0   2   2   0   2   0   0   0   0   2   0   0   0   2   0   0   2   2   0   2   2   2   2   2   0   2   2   0   2   0   2   0   2   0   0   2   0   2   2   0   2   2   2   0   0   0   0   2   2   0   2   0   0   2   0   2   2   0   2   0   0   2   2   2   0   0   2   2   0   2   0   0   0   2   2   2   2   0   0   0   2   0   0   2   0   2   2   0   0   2   0   0   2   0   2   0   0   2   0   0   2   2   2   0   0   2   2   0   2   2   0   0   2   0   0   2   2   2   0   0   0   2   2   2   0   0   0   0   0   2   0   2   2   2   2   2   0   0   2   0   0   2   0   0   0   0   0   0   0   0   0   0   2   2   2   2   0   0   0   2   2   0   2   2   0   0   2   2   0   0   0   2   0   0   0   2   2   2   2   0   0   2
 MK-6-10                0   0   2   2   2   0   2   2   0   0   0   0   0   2   0   2   0   0   0   0   2   0   2   0   0   0   0   2   0   0   0   2   0   0   2   0   2   2   2   2   2   0   0   0   2   2   2   0   2   0   2   0   0   2   0   2   2   0   2   2   2   0   0   2   0   2   2   0   2   0   0   2   0   2   2   0   0   0   0   2   2   2   0   0   2   2   2   2   0   0   0   2   2   2   2   0   0   0   2   0   0   0   0   2   2   0   0   2   0   0   0   0   0   0   0   2   0   0   0   2   2   0   2   2   2   0   2   2   0   0   2   0   0   2   2   2   0   0   0   2   0   2   0   0   0   0   0   2   0   2   2   2   2   2   0   0   2   0   0   2   0   0   0   0   0   0   0   2   0   0   2   2   2   2   2   0   0   2   2   0   0   2   0   0   2   2   2   0   0   2   2   0   0   2   2   0   2   0   0   2
 MK-6-11                0   0   2   2   2   0   2   2   0   0   0   0   0   2   0   2   0   2   0   0   2   0   2   0   0   0   0   2   0   0   0   2   0   0   2   0   2   2   0   2   2   0   0   0   2   2   2   0   2   0   2   0   0   2   0   2   2   0   0   2   2   0   0   2   0   2   2   0   2   0   2   2   2   2   2   0   0   0   0   2   2   2   0   0   2   2   2   2   2   0   0   2   2   2   2   0   0   0   2   0   0   0   0   2   0   0   0   2   0   0   0   0   0   0   0   2   0   0   0   2   2   0   2   2   2   0   2   2   0   0   0   0   0   2   2   2   0   0   0   2   0   2   0   0   0   0   0   2   0   2   2   2   2   2   0   0   2   0   0   2   2   0   0   0   0   0   0   2   0   2   2   2   2   2   2   0   0   2   2   2   0   2   0   0   2   2   2   0   0   2   2   0   0   2   2   0   2   0   0   2
 MK-6-12                0   0   2   2   2   0   0   2   0   0   0   0   0   2   0   2   0   2   0   0   0   0   2   0   0   0   2   2   0   0   0   2   0   2   0   0   2   2   0   2   2   2   0   0   2   2   2   0   2   0   2   0   0   2   0   2   2   0   0   2   2   0   0   2   0   2   2   0   2   0   2   2   2   2   0   0   0   2   0   2   2   2   0   0   2   2   2   2   2   0   0   2   2   2   2   0   0   0   2   2   0   0   0   2   0   0   0   2   2   0   0   0   2   0   0   2   0   0   0   2   2   0   2   2   2   0   2   2   0   0   0   0   0   2   2   2   0   0   0   2   0   2   0   0   0   2   2   0   0   2   2   2   0   2   0   2   2   2   0   2   2   0   0   2   0   0   0   2   0   2   2   2   2   0   2   2   0   2   0   2   0   0   0   2   2   2   2   2   0   2   2   0   0   2   2   0   2   0   0   2
 MK-6-13                0   0   0   2   2   0   0   2   0   0   2   0   0   2   0   2   0   2   0   0   0   0   2   0   0   0   2   2   0   0   2   2   0   2   0   0   2   2   0   2   2   2   0   0   2   0   2   0   2   0   0   0   0   2   0   2   2   2   0   2   2   0   0   2   0   2   2   0   2   0   2   2   2   2   0   0   0   2   0   2   2   2   0   0   2   2   2   2   2   0   0   0   2   2   2   0   0   0   2   2   0   0   0   2   0   0   0   2   2   0   0   0   2   0   0   2   0   0   0   2   2   0   2   2   2   0   2   2   0   0   0   0   0   2   2   0   2   0   0   2   0   2   0   0   0   2   2   0   0   2   2   2   0   2   0   2   2   2   2   2   2   0   0   2   0   0   2   2   2   2   2   2   2   0   2   0   0   2   0   2   0   0   0   2   2   2   2   2   0   0   2   0   0   2   2   0   2   0   0   2
 MK-6-14                0   0   0   0   2   0   0   2   0   2   2   0   0   2   0   2   2   2   0   0   0   0   2   0   0   0   0   2   0   0   2   2   2   2   0   0   2   2   0   2   2   2   0   0   0   0   2   0   2   0   0   0   0   2   0   2   2   2   0   2   2   0   0   2   0   2   2   0   2   0   2   2   2   2   0   0   0   2   0   2   2   2   0   0   2   0   2   2   2   0   0   0   2   2   2   0   0   0   2   0   0   2   0   2   0   0   0   2   2   0   0   0   2   0   0   2   0   0   0   2   2   0   2   2   0   0   2   2   0   0   0   2   0   0   2   0   2   0   0   2   0   2   0   0   0   0   2   0   0   2   2   2   0   2   0   2   2   2   2   2   2   2   0   2   0   0   2   2   2   2   2   2   0   0   2   0   0   2   0   2   0   0   2   2   2   0   2   0   0   0   0   0   0   2   2   0   2   0   0   2
 MK-6-15                0   0   0   0   2   0   0   2   0   2   0   0   2   2   2   2   2   2   0   0   0   0   2   0   0   0   0   2   0   0   2   2   2   2   2   0   2   2   0   2   2   2   0   0   0   0   2   0   2   2   0   0   0   2   2   2   2   2   0   2   2   0   0   2   0   2   2   0   2   0   2   2   2   2   0   0   0   2   0   2   2   2   0   0   2   0   2   2   2   0   0   0   2   2   2   0   0   0   2   0   0   2   0   2   0   0   2   2   2   0   0   0   2   0   0   2   0   0   0   2   0   0   2   2   0   0   2   0   0   0   0   2   2   0   2   0   2   0   0   0   0   2   0   0   0   0   2   0   0   2   2   0   0   2   0   2   2   2   2   2   2   0   0   2   0   0   2   2   2   2   2   2   0   0   0   0   0   2   0   2   0   0   2   2   0   0   2   2   0   0   0   0   2   2   2   0   2   0   0   2
 MK-6-16                0   0   2   0   2   0   0   2   0   2   0   0   2   2   2   2   2   2   0   2   0   0   2   0   0   0   0   2   0   0   2   2   2   2   2   0   0   2   0   2   2   2   0   2   0   0   2   0   2   2   0   0   0   2   2   2   0   2   0   2   2   0   0   2   0   0   2   0   2   0   2   2   2   2   0   0   0   2   0   0   0   2   0   0   2   0   2   2   2   0   0   0   2   0   2   0   0   0   2   0   0   2   0   0   0   0   2   2   2   0   0   0   2   0   0   2   2   0   0   2   2   0   2   2   2   0   2   0   0   0   0   2   2   0   2   0   2   0   0   0   2   2   0   0   0   0   2   0   0   2   2   2   0   2   2   2   2   0   2   2   2   2   0   2   0   0   2   2   2   2   2   2   0   0   0   0   0   2   0   2   0   2   0   2   2   0   2   2   0   0   0   0   2   2   2   0   2   0   0   2
 
!****************************************** Phenotypic Data **********************************************************
!-100.0 is resevred for missing phenotype
SimulatedTrait1        14.9640   15.3228   16.4373   16.8336   14.6739   15.1884   14.2244   13.6585   14.1112   13.7756   16.0441   14.1774   15.6550   12.9439   16.5445   12.7674   13.6523   16.9903   13.5485   15.3904   16.0453   14.7552   15.3201   15.2634   15.4103   15.6291   13.8457   15.6138   16.2479   15.4128   13.8947   14.8263   16.1525   15.5627   13.7140   13.6146   14.5075   15.9018   13.9959   15.3334   13.4421   13.5547   13.7880   16.2222   13.0514   16.2384   16.2480   16.4930   15.2440   14.6092   15.0309   14.3344   13.9027   15.0459   16.3125   13.8075   15.6382   14.9694   15.5229   16.3098   15.9717   16.0465   14.1697   15.1705   16.1211   15.8457   13.8801   14.9758   13.8280   14.0737   15.4494   15.4948   13.6006   14.4171   14.8271   13.9556   15.1008   14.7501   14.5587   14.5329   13.6417   15.5506   13.1355   16.3579   15.0561   16.4477   16.2691   15.9116   13.7054   15.2644   14.5237   13.9841   16.1797   14.3816   15.3456   12.9948   16.7238   13.6104   15.6357   15.7787   14.0601   16.0511   16.8343   15.0378   13.8704   14.4696   13.9434   13.3908   16.1672   15.4085   14.0988   15.8786   13.4533   15.1128   14.9930   14.9548   15.6499   15.7873   14.9416   13.6002   13.5304   14.5289   15.7471   14.6657   14.5891   14.6714   15.7142   15.5538   14.7317   14.5175   15.4135   14.3400   14.5131   13.6894   15.9387   15.7281   13.4111   16.8344   14.3885   15.4128   13.8822   15.3449   16.6239   16.1900   15.0078   15.2020   16.5356   14.0755   14.7024   13.7553   13.3757   16.1777   15.0707   14.4425   15.5117   15.5461   14.5679   16.2664   15.4995   13.6040   14.1718   14.4793   14.3587   15.9283   13.7572   15.0397   16.0215   14.4630   15.0378   16.5344   16.7494   13.9206   14.4327   16.2786   15.5946   14.7782   15.1469   14.0737   14.8487   15.2715   16.5610   13.7061   13.8350   15.1565   14.0675   16.2639   15.3997   14.1008   16.0530   13.7741   12.6860   13.3390   13.9337   15.5035   15.4714   16.6832   15.0760   15.2486   15.1184   14.4002
SimulatedTrait2        10.6737    9.3239    9.3908    8.9374    9.9111    9.3960   10.4304   10.5216   10.4335   10.8658    9.7201   10.1211    9.9765   10.3684    9.5326   10.4211   10.1005    9.9132   10.5578   10.3648    9.1174   10.1934    9.2154    9.3878    9.4245    9.2185   10.6365    9.6812    8.8889    9.7839   10.2496   10.8221    9.3818    9.9548   10.1139   10.6635   10.4513    9.7010   10.3545    9.6913   10.3883   10.5339   10.0264   10.0791   10.4922    9.7708    9.3833    9.4448    9.1456   10.4478   10.3565   10.4173   10.1989    9.5295    9.3235   10.4339    9.5631    9.4820    9.6819    8.8800    9.4336    9.3782   10.2711    9.1645    9.2372    9.7168   10.6425   10.5874   10.4352   10.1536   10.7388    9.7345   10.4362   10.1396   10.4000   10.4978    9.8440   10.2696   10.5706   11.2507   10.5572    9.2834   10.3448    9.6064   10.2698    9.5458    9.5163    9.4659   10.8116    9.1769   10.8478   10.4061    9.5096   10.5162    9.5471   10.4764    9.4832   10.6980    9.7487    9.3000   10.7251    9.5189    9.6686    9.4400   10.5380    9.8069   10.8315   10.5305    9.4716    9.3872   10.8556   10.4125   10.2353   10.7407   10.2053    9.4677    9.1627    9.4436   11.0397   10.3841   10.5442   10.6022   10.0697   10.5082   10.3940    9.4625   10.6004    9.7488   10.3593   10.1523   10.1533   10.6572    9.7731   10.2684    9.5381    9.7602   10.4024    9.6533   10.5983    9.6198   10.7225   10.3442    9.3532    9.7239    9.0589    9.8913    9.6087   10.6250    9.4087   10.2620   10.5441    9.1868   10.1093   10.6070   11.0080    9.9971   10.4393    9.5295    9.2063   10.4404   10.6325   10.5231   10.4207    9.1399   10.4205    9.3624    9.5913   10.3553   10.7154    9.7534    9.2456   10.1952   10.3292    9.4853    9.4564   10.5351   10.0034   10.7344    9.1079    9.3343    9.5867    9.9512   10.3433   10.3992   10.4197    9.2389    9.7356   10.7490    9.2943   10.7510   10.9108   10.8270    9.9505   10.5142    9.2691    9.4198   10.4215    9.8111   11.0945   10.4893
 
