# Supplementary material for: Inclusive Composite Interval Mapping of QTL by Environment Interactions in Biparental Populations
Source: PLoS One. 2015 Jul 10;10(7):e0132414. doi: 10.1371/journal.pone.0132414 (PMC4498613; doi:10.1371/journal.pone.0132414)
Supplement: S6 File — (ZIP) [file pone.0132414.s006.zip › H=0.8/L1/run_00055.met]

!**********************Note: lines staring with "!" are remarks and will be ignored in the program********************
!*********************************General Information**********************************
!Assuming F1 = P1 x P2, populations available in QTL IciMapping are: 
!  1, P1BC1F1 = P1 x F1, the first backcrossing where P1 is used as the recurrent parent;
!  2, P2BC1F1 = P2 x F1, the first backcrossing where P2 is used as the recurrent parent;
!  3, F1DH, F1-derived doubled haploids; 
!  4, RIL or F1RIL, recombination inbred lines through the repeated selfing of F1;
!  5, P1BC1RIL, recombination inbred lines through the repeated selfing of P1BC1F1;
!  6, P2BC1RIL, recombination inbred lines through the repeated selfing of P2BC1F1;
!  7, F2, the selfing generation of F1;
!  8, F3, the selfing generation of F2;
!  9, P1BC2F1, the second backcrossing where P1 is used as the recurrent parent; 
! 10, P2BC2F1, the second backcrossing where P2 is used as the recurrent parent;
! 11, P1BC2RIL, recombination inred lines through the repeated selfing of P1BC2F1; 
! 12, P2BC2RIL, recombination inred lines through the repeated selfing of P2BC2F1; 
! 13, P1BC1F2, the selfing generation of P1BC1F1; 
! 14, P2BC1F2, the selfing generation of P2BC1F1; 
! 15, P1BC2F2, the selfing generation of P1BC2F1; 
! 16, P2BC2F2, the selfing generation of P2BC2F1; 
! 17, P1BC1DH, P1BC1F1-derived doubled haploids; 
! 18, P2BC1DH, P2BC1F1-derived doubled haploids; 
! 19, P1BC2DH, P1BC2F1-derived doubled haploids; 
! 20, P2BC2DH, P2BC2F1-derived doubled haploids; 
   3      !Mapping Population (see remarks above)
   2      !Mapping Function (1 for Kosambi; 2 for Haldane; 3 for Morgan)
   2      !Marker Space Type (1 for intervals; 2 for positions)
   1      !Marker Space Unit(1 for centiMorgans; 2 for Morgan)
   6      !Number of Chromosomes (or Linkage Groups)
 200      !Size of the mapping population
   2      !Number of environments
 
!***************************************** Chromosomes and Linkage Maps **********************************************
!Chromosome                 NumMarkers
-CH1                        16
-CH2                        16
-CH3                        16
-CH4                        16
-CH5                        16
-CH6                        16
!Linkage map (Marker name followed by position or the interval length)
 MK-1-1                1     0.000
 MK-1-2                1    10.000
 MK-1-3                1    20.000
 MK-1-4                1    30.000
 MK-1-5                1    40.000
 MK-1-6                1    50.000
 MK-1-7                1    60.000
 MK-1-8                1    70.000
 MK-1-9                1    80.000
 MK-1-10               1    90.000
 MK-1-11               1   100.000
 MK-1-12               1   110.000
 MK-1-13               1   120.000
 MK-1-14               1   130.000
 MK-1-15               1   140.000
 MK-1-16               1   150.000
 MK-2-1                2     0.000
 MK-2-2                2    10.000
 MK-2-3                2    20.000
 MK-2-4                2    30.000
 MK-2-5                2    40.000
 MK-2-6                2    50.000
 MK-2-7                2    60.000
 MK-2-8                2    70.000
 MK-2-9                2    80.000
 MK-2-10               2    90.000
 MK-2-11               2   100.000
 MK-2-12               2   110.000
 MK-2-13               2   120.000
 MK-2-14               2   130.000
 MK-2-15               2   140.000
 MK-2-16               2   150.000
 MK-3-1                3     0.000
 MK-3-2                3    10.000
 MK-3-3                3    20.000
 MK-3-4                3    30.000
 MK-3-5                3    40.000
 MK-3-6                3    50.000
 MK-3-7                3    60.000
 MK-3-8                3    70.000
 MK-3-9                3    80.000
 MK-3-10               3    90.000
 MK-3-11               3   100.000
 MK-3-12               3   110.000
 MK-3-13               3   120.000
 MK-3-14               3   130.000
 MK-3-15               3   140.000
 MK-3-16               3   150.000
 MK-4-1                4     0.000
 MK-4-2                4    10.000
 MK-4-3                4    20.000
 MK-4-4                4    30.000
 MK-4-5                4    40.000
 MK-4-6                4    50.000
 MK-4-7                4    60.000
 MK-4-8                4    70.000
 MK-4-9                4    80.000
 MK-4-10               4    90.000
 MK-4-11               4   100.000
 MK-4-12               4   110.000
 MK-4-13               4   120.000
 MK-4-14               4   130.000
 MK-4-15               4   140.000
 MK-4-16               4   150.000
 MK-5-1                5     0.000
 MK-5-2                5    10.000
 MK-5-3                5    20.000
 MK-5-4                5    30.000
 MK-5-5                5    40.000
 MK-5-6                5    50.000
 MK-5-7                5    60.000
 MK-5-8                5    70.000
 MK-5-9                5    80.000
 MK-5-10               5    90.000
 MK-5-11               5   100.000
 MK-5-12               5   110.000
 MK-5-13               5   120.000
 MK-5-14               5   130.000
 MK-5-15               5   140.000
 MK-5-16               5   150.000
 MK-6-1                6     0.000
 MK-6-2                6    10.000
 MK-6-3                6    20.000
 MK-6-4                6    30.000
 MK-6-5                6    40.000
 MK-6-6                6    50.000
 MK-6-7                6    60.000
 MK-6-8                6    70.000
 MK-6-9                6    80.000
 MK-6-10               6    90.000
 MK-6-11               6   100.000
 MK-6-12               6   110.000
 MK-6-13               6   120.000
 MK-6-14               6   130.000
 MK-6-15               6   140.000
 MK-6-16               6   150.000
!*********************************** Marker Types ********************************************************************
!Co-dominant marker: When heterozygote F1 is present, P1 is coded as 2, F1 is coded as 1, and P2 is coded as 0; Otherwise, P1 is coded as 2, and P2 is coded as 0. 
!Dominant marker: When heterozygote F1 is present, P1 and F1 are coded as 12, and P2 is coded as 0; Otherwise, P1 is coded as 2, and P2 is coded as 0.  
!Recessive markers: When heterozygote F1 is present, P1 is coded as 2, and F1 and P2 are coded as 10; Otherwise, P1 is coded as 2, and P2 is coded as 0. 
!Missing marker is coded as -1. 
 MK-1-1                 0   0   2   2   0   0   0   2   2   0   0   2   2   0   0   2   0   2   0   0   2   0   2   0   2   0   0   0   0   2   0   0   2   0   0   0   0   2   0   0   2   0   0   2   0   2   2   2   0   2   2   0   2   0   2   2   0   0   0   2   0   2   2   2   2   0   0   2   0   0   2   0   2   2   2   2   0   0   2   0   0   0   0   2   0   0   0   2   2   2   0   0   0   0   0   0   0   0   0   0   2   2   2   0   2   0   2   0   2   2   0   0   0   0   0   2   0   2   0   2   2   0   2   0   0   0   2   2   0   0   2   2   0   2   2   2   0   2   0   0   2   2   2   2   2   0   0   0   2   2   2   2   0   2   2   0   0   2   0   0   0   2   2   0   0   2   0   0   2   0   2   2   0   2   2   2   0   0   0   2   0   2   0   2   0   0   0   2   0   0   0   0   2   0   2   0   2   0   2   2
 MK-1-2                 0   2   2   2   0   0   0   0   2   2   0   2   2   2   2   2   0   2   0   0   2   0   2   0   2   0   0   0   0   2   2   0   2   2   0   0   0   2   0   0   2   0   0   2   0   0   2   2   0   2   2   0   2   2   2   2   0   0   0   2   0   2   2   2   2   0   0   2   0   0   2   0   2   2   2   2   0   0   2   0   0   0   0   0   2   0   0   2   2   2   0   0   0   0   0   0   0   0   0   0   0   2   2   0   2   0   2   0   2   2   0   0   0   0   0   2   0   2   0   2   2   0   2   2   0   0   2   0   0   0   2   2   0   2   2   2   0   2   0   0   2   2   2   2   2   0   0   0   2   2   2   2   0   2   2   0   0   2   0   0   0   2   2   2   0   2   0   0   0   0   2   2   0   2   2   0   0   0   0   2   0   2   0   2   0   0   0   2   0   0   0   2   2   0   0   0   2   0   2   2
 MK-1-3                 0   2   2   2   2   0   0   2   2   2   0   2   2   2   2   2   2   2   2   0   2   0   2   2   2   0   2   0   0   2   2   0   2   2   2   2   0   0   0   0   2   0   0   2   0   0   2   2   0   2   2   0   2   2   2   0   0   2   0   2   0   2   2   2   2   0   0   0   0   0   2   0   2   2   2   2   0   0   2   0   0   0   0   0   2   2   2   2   2   2   0   0   2   0   0   0   0   0   0   0   0   2   2   0   2   0   2   0   0   2   0   0   0   0   0   2   0   2   0   2   2   0   2   2   0   0   2   0   0   0   2   2   0   2   2   2   0   2   0   0   2   2   2   2   2   0   0   0   2   2   2   2   0   2   2   0   0   2   0   0   0   2   2   2   0   2   0   0   0   0   2   2   0   2   2   0   0   0   0   2   0   2   0   2   0   0   0   2   0   0   0   2   2   0   0   0   2   2   2   2
 MK-1-4                 0   2   2   2   2   0   2   2   2   2   0   2   0   2   2   2   2   0   2   0   2   0   2   2   2   0   2   0   0   2   2   0   2   0   2   2   2   0   0   0   2   0   0   2   0   0   2   2   0   2   2   0   2   2   2   0   0   2   0   2   0   2   2   2   2   0   0   0   0   0   2   0   2   2   2   0   2   2   2   0   0   0   0   0   0   2   2   2   2   2   0   0   2   0   0   2   0   0   0   0   0   2   2   0   2   0   2   0   0   2   0   0   0   0   0   2   0   2   0   2   2   0   0   2   0   0   2   0   2   0   2   2   0   2   2   2   0   2   2   0   2   2   2   2   2   0   0   0   0   2   2   2   0   2   2   0   0   2   0   0   2   2   2   2   0   2   0   0   0   0   2   2   0   2   2   2   0   0   0   0   0   2   0   0   0   0   0   2   0   0   0   2   2   0   0   0   2   2   2   2
 MK-1-5                 0   0   0   2   2   0   2   2   2   2   0   2   0   2   2   2   2   0   2   0   2   0   2   2   2   0   2   0   0   2   2   0   2   0   2   2   2   0   0   0   2   0   0   2   0   0   2   2   0   2   2   0   2   2   2   0   2   2   0   2   0   2   2   2   2   0   0   0   0   2   2   0   2   2   2   0   0   0   2   0   2   0   0   0   0   2   2   2   2   2   0   0   2   0   0   2   0   0   0   0   0   2   0   0   2   0   2   0   0   2   0   0   0   2   0   2   0   2   0   2   2   0   0   2   0   0   2   2   2   0   2   2   0   2   2   0   2   2   2   0   2   0   2   2   2   0   0   0   0   2   2   2   2   2   2   0   0   2   0   0   2   2   2   0   0   2   0   0   0   0   2   2   0   2   2   2   0   2   0   0   0   2   0   0   0   0   0   2   0   0   0   2   2   0   0   0   2   2   2   2
 MK-1-6                 0   0   0   2   2   0   2   2   2   2   0   2   0   2   2   2   2   0   2   0   2   0   2   2   2   0   2   0   0   2   2   0   2   0   2   2   2   2   0   0   2   0   0   2   0   0   2   2   0   2   0   0   2   0   2   0   2   0   0   2   0   2   2   2   2   0   0   0   2   0   2   0   2   2   2   2   2   0   2   0   2   0   0   0   0   2   0   0   2   2   0   0   2   0   0   2   0   0   0   0   0   2   0   0   2   0   2   0   0   2   0   0   0   2   0   2   0   2   2   2   2   0   0   2   0   0   2   2   2   0   2   2   0   2   2   0   0   2   2   0   2   0   2   2   2   0   0   0   0   2   2   2   2   0   2   2   0   2   0   0   2   2   2   0   0   2   0   0   0   0   2   2   0   2   2   2   0   2   0   0   0   0   0   0   0   0   0   2   0   0   0   2   2   2   0   0   2   2   2   2
 MK-1-7                 0   0   0   2   2   0   2   2   2   2   0   2   0   2   2   2   0   2   2   0   2   0   2   0   2   0   2   2   0   2   2   0   2   0   2   2   2   2   0   0   2   0   0   2   0   0   2   2   0   2   2   2   0   0   2   0   2   0   0   2   0   0   2   2   2   0   0   0   2   0   0   0   2   2   2   2   0   0   2   0   2   0   0   2   0   2   0   0   2   0   0   0   2   0   0   2   0   0   0   0   0   0   0   2   2   0   2   0   0   2   0   0   2   0   0   2   0   2   2   2   2   0   0   0   0   0   0   2   2   0   2   2   0   2   0   0   0   2   2   0   2   0   2   2   2   0   0   0   0   2   2   0   2   0   2   2   0   2   0   0   2   2   2   0   0   2   0   0   0   0   2   2   0   2   2   2   0   2   0   0   0   0   0   0   0   0   0   0   0   0   2   2   2   2   0   0   2   2   2   2
 MK-1-8                 0   0   0   2   2   0   2   2   2   0   0   2   2   2   2   2   0   2   2   2   2   0   2   0   2   0   2   0   0   0   2   0   2   0   2   2   0   2   0   0   2   0   0   0   0   0   2   2   0   2   2   0   0   2   0   0   2   2   0   2   0   0   2   2   2   0   2   0   2   0   0   0   2   2   2   2   0   0   2   0   0   0   0   2   0   2   0   0   2   0   0   0   0   0   0   2   0   0   2   0   0   0   0   2   2   0   2   0   0   2   0   0   2   0   0   2   0   2   2   2   2   0   0   0   0   0   0   2   2   0   2   2   0   2   0   0   0   2   2   0   0   0   2   2   2   0   0   0   0   2   2   0   2   0   2   2   0   2   0   0   2   2   2   0   0   0   0   0   2   0   2   2   2   2   0   2   2   2   0   0   2   0   0   0   0   0   0   0   2   0   2   2   2   2   0   0   2   2   2   2
 MK-1-9                 0   2   0   2   2   0   2   0   2   0   2   2   2   2   2   2   0   2   2   2   2   0   2   0   2   0   2   0   0   0   2   0   0   0   2   2   0   0   0   0   2   0   0   0   0   0   2   2   0   2   2   0   0   0   0   0   2   2   0   2   0   0   2   2   2   0   2   0   2   0   0   0   2   2   2   0   0   0   2   0   0   2   0   0   0   0   0   0   2   0   0   2   0   0   0   2   0   2   0   0   0   2   0   2   2   0   2   2   0   2   0   0   2   0   0   2   0   2   2   2   2   0   0   0   0   0   0   2   2   0   2   2   0   2   0   0   0   2   2   0   0   0   2   2   2   0   0   0   0   2   2   0   2   0   2   2   0   2   0   0   2   2   2   0   2   0   0   0   2   0   2   2   2   2   0   2   0   0   0   0   0   0   0   0   0   0   0   2   2   0   2   2   2   2   0   0   2   2   2   2
 MK-1-10                0   2   0   2   2   0   2   2   2   0   2   2   0   0   0   2   0   2   2   2   2   0   2   0   2   0   2   0   2   0   2   0   0   0   2   2   0   0   0   0   2   0   0   0   0   0   2   2   0   2   2   0   0   0   0   0   2   2   0   2   0   0   2   2   2   2   0   0   2   0   0   0   2   2   0   0   0   0   2   0   0   2   2   0   0   0   2   0   2   0   0   2   0   0   0   2   0   2   0   0   0   2   0   2   2   0   2   2   0   2   0   0   0   0   0   2   2   0   2   2   2   0   0   0   0   0   0   2   2   0   2   2   0   0   0   0   2   2   2   0   0   0   2   2   0   0   0   0   0   2   2   0   2   2   2   2   0   0   0   0   2   2   2   0   2   0   0   2   2   0   2   2   2   2   0   0   0   2   2   0   0   0   0   2   0   0   0   2   2   0   2   2   2   2   0   0   2   0   2   2
 MK-1-11                0   2   0   2   2   0   2   2   2   0   2   2   0   0   0   2   0   2   2   2   2   0   0   0   2   0   2   0   2   0   2   0   0   0   2   2   0   0   0   0   0   0   0   0   0   0   0   2   0   2   2   0   0   0   0   0   2   2   0   2   2   0   2   2   2   2   0   0   2   0   0   2   2   2   0   0   0   2   2   0   0   2   2   0   0   0   2   0   2   0   0   0   0   0   0   2   0   2   0   0   0   2   0   2   2   2   0   2   0   2   0   0   0   2   0   2   2   0   2   2   2   0   0   0   2   0   0   2   2   0   2   2   0   0   0   0   2   2   2   0   0   0   0   2   0   0   0   0   0   2   2   0   2   2   0   2   0   0   0   0   0   2   2   0   2   2   0   2   2   0   2   2   2   2   0   0   0   2   2   0   0   0   0   2   2   0   0   2   2   2   2   2   2   0   0   0   2   0   0   2
 MK-1-12                0   2   0   2   2   2   2   2   2   0   0   0   0   0   0   2   0   2   0   0   2   0   0   0   2   0   2   0   2   0   2   0   0   2   2   2   0   0   0   0   0   0   0   0   0   0   0   2   2   2   0   0   0   2   0   0   2   2   0   0   2   0   2   2   2   2   0   0   0   0   0   0   2   2   2   0   0   2   2   0   0   2   2   0   0   0   2   0   2   0   0   0   0   2   0   2   0   0   0   0   0   2   0   2   2   2   0   2   2   2   0   0   0   2   0   2   2   0   0   2   2   0   2   0   2   0   0   2   2   0   2   2   0   0   0   0   2   2   2   0   0   2   0   2   0   0   0   0   2   2   2   0   2   2   2   2   2   0   0   0   0   2   2   0   2   2   0   2   0   0   2   0   2   2   0   0   0   2   2   0   0   0   0   2   2   2   0   0   0   2   2   0   2   0   0   2   2   0   0   0
 MK-1-13                0   2   0   2   2   2   2   0   2   0   0   0   0   0   0   2   0   2   0   0   2   0   0   0   2   2   2   0   2   0   2   0   0   2   2   2   0   0   0   0   0   0   2   2   0   0   0   2   0   2   0   0   2   2   0   0   2   2   0   0   2   2   2   2   0   2   0   0   2   0   0   2   2   2   2   2   0   2   2   0   0   0   2   2   0   0   2   0   2   0   0   0   0   0   0   2   0   0   0   0   0   2   0   2   2   2   0   2   2   2   0   0   0   2   0   2   2   0   0   2   2   0   2   0   2   0   0   2   2   0   2   2   0   0   0   0   2   2   2   0   0   2   0   2   0   0   0   0   2   2   2   0   2   2   2   0   2   0   0   0   0   2   2   0   2   0   0   2   0   0   2   2   2   2   0   2   0   2   2   0   0   0   0   2   2   2   0   0   0   2   2   0   2   0   0   2   2   0   0   0
 MK-1-14                0   2   0   2   0   2   2   0   2   0   0   0   2   0   0   2   0   2   0   0   2   0   0   0   2   2   2   0   2   0   2   0   2   2   2   0   0   0   0   0   0   0   2   2   0   0   0   2   0   2   0   0   2   2   0   0   2   2   0   0   2   0   2   0   0   2   0   0   2   0   0   2   2   2   2   2   0   2   2   2   0   0   2   2   0   0   2   0   2   0   0   0   0   0   0   2   0   0   0   0   0   2   0   2   0   2   0   2   2   2   0   0   0   2   0   2   2   0   0   2   2   0   2   0   2   0   0   2   2   0   2   0   2   0   0   0   2   0   2   0   0   2   0   2   0   0   0   0   2   2   2   2   2   2   2   0   2   0   0   0   0   2   2   0   0   0   0   2   0   0   2   2   2   2   2   2   0   2   2   0   0   0   0   2   2   2   0   0   0   0   2   0   2   0   0   2   2   0   2   0
 MK-1-15                0   0   0   0   0   2   2   0   0   0   0   2   2   0   0   2   0   2   2   0   2   0   0   0   2   2   2   0   2   0   2   0   2   2   2   2   0   0   0   0   0   0   2   2   0   2   0   2   0   2   0   0   2   2   0   0   0   2   0   0   2   0   0   0   0   2   0   0   2   0   0   2   2   2   2   2   0   2   2   2   0   0   2   2   0   0   2   0   2   2   0   0   0   0   0   2   0   0   0   0   0   2   0   2   0   2   0   2   2   2   0   0   0   2   0   2   2   0   2   2   2   2   2   0   2   2   0   2   2   0   2   0   2   0   0   0   2   0   2   0   0   2   0   0   0   0   0   0   2   2   0   2   2   2   2   0   2   0   0   0   0   2   0   0   0   0   0   2   0   0   2   2   0   2   0   2   0   2   2   0   0   0   0   2   2   2   0   0   0   0   0   0   2   2   2   2   0   0   2   2
 MK-1-16                0   0   0   0   0   2   2   0   0   0   0   2   2   0   0   2   0   2   0   0   0   0   0   0   2   2   2   0   2   0   2   0   0   2   2   2   0   0   2   0   0   0   0   2   2   2   0   2   0   2   0   0   2   2   0   0   0   2   0   2   2   0   0   0   2   2   0   0   2   0   0   2   2   2   0   2   0   0   2   0   0   0   2   0   0   2   2   0   2   2   0   0   0   0   0   2   0   0   0   0   0   2   0   2   0   2   2   2   2   2   2   0   2   2   0   2   2   0   2   2   2   2   2   0   2   2   0   2   2   2   2   0   2   0   0   0   2   0   2   0   0   2   0   0   0   0   0   0   2   2   0   2   2   2   2   0   2   0   0   0   2   2   0   0   0   0   0   2   0   0   2   2   0   2   0   2   0   2   2   0   0   0   0   0   2   2   0   0   0   0   0   0   2   2   2   2   0   0   2   2
 MK-2-1                 2   2   0   0   0   0   0   0   2   0   2   2   0   0   2   2   0   2   0   0   2   0   2   2   0   0   0   2   2   2   2   0   2   2   2   2   0   2   0   0   2   0   2   0   0   0   2   2   0   2   2   2   0   2   0   2   0   0   2   0   2   0   2   0   0   0   2   2   2   0   0   0   0   0   0   2   2   2   2   2   0   2   0   2   0   0   0   2   0   0   0   2   0   0   0   0   2   2   2   0   2   2   2   0   2   0   0   2   0   0   0   2   0   0   2   2   2   2   0   0   0   0   2   0   0   2   2   2   2   2   0   0   0   2   0   0   2   0   2   2   0   2   2   2   0   0   2   2   0   2   2   0   2   2   2   0   2   2   0   2   2   2   2   2   2   2   0   0   0   0   0   0   2   2   2   0   0   0   0   2   0   0   2   0   2   2   0   0   2   2   2   0   0   2   0   0   0   0   0   0
 MK-2-2                 2   0   0   0   0   0   0   0   2   0   2   2   0   0   2   2   0   2   0   0   2   0   2   2   0   0   0   2   2   2   2   0   2   2   0   2   0   2   0   2   2   0   2   0   2   0   2   2   0   2   2   2   0   2   0   2   0   0   2   0   2   0   2   0   0   0   2   2   2   0   0   0   0   0   0   0   2   0   2   2   0   2   0   2   2   0   2   2   0   0   0   2   0   0   0   0   2   2   2   0   2   0   2   0   2   0   0   2   0   0   0   2   0   0   2   2   2   2   0   0   0   0   2   2   0   2   2   2   2   0   2   0   0   0   0   0   2   2   2   2   0   2   2   2   2   0   2   0   2   2   2   0   2   2   2   0   2   0   0   2   2   2   2   2   2   2   0   0   0   0   0   0   2   2   2   0   0   0   0   2   0   0   2   0   2   2   0   0   0   2   2   0   0   2   0   0   0   0   2   2
 MK-2-3                 2   0   0   0   0   0   0   0   2   0   2   2   0   0   2   2   0   2   0   0   2   0   0   2   0   0   0   2   2   2   2   0   2   2   0   2   0   2   0   2   2   0   2   2   2   0   2   0   0   2   2   2   0   2   0   2   0   0   2   0   2   2   2   2   2   0   2   2   2   0   0   0   0   2   0   0   2   0   2   2   0   2   0   0   2   0   2   2   0   0   0   2   0   0   0   0   2   2   2   0   2   0   2   0   2   0   0   2   0   0   0   0   0   0   0   2   2   2   0   0   0   0   2   2   0   2   2   2   2   0   2   0   0   0   0   0   2   2   2   2   0   2   2   2   2   0   2   0   2   2   2   0   2   2   2   0   2   0   0   2   2   2   0   2   2   2   0   0   2   0   0   0   2   2   2   0   0   0   0   2   0   0   2   0   0   2   2   0   0   2   0   0   0   2   0   0   0   0   2   2
 MK-2-4                 2   0   0   0   0   0   0   0   2   0   2   2   0   2   2   2   0   2   0   0   2   0   0   2   0   0   0   2   2   2   2   0   2   2   0   2   0   2   2   2   2   0   2   2   2   0   2   0   0   2   2   2   0   2   0   2   0   0   2   0   2   2   2   2   2   0   2   2   2   0   2   0   0   2   0   2   2   0   2   2   0   2   0   0   2   0   0   2   0   0   0   2   0   0   0   0   2   2   2   0   2   0   2   0   2   0   0   2   0   0   0   0   0   0   0   2   2   2   0   0   0   0   2   2   0   0   2   2   2   0   2   0   0   0   0   0   2   2   2   2   0   2   2   2   2   0   2   0   2   2   2   0   2   0   2   0   2   0   0   2   2   2   0   2   0   2   0   0   2   0   0   0   2   2   0   0   0   0   0   0   0   0   0   0   0   2   2   0   0   2   0   2   2   2   0   0   0   0   2   2
 MK-2-5                 0   0   0   0   0   0   0   0   2   0   2   2   0   2   2   2   0   0   2   2   0   0   0   2   0   0   0   2   2   2   2   0   2   2   0   2   0   2   2   0   2   0   2   2   2   0   2   0   0   0   2   2   0   2   0   0   0   0   2   0   2   2   2   2   2   0   0   2   2   0   2   0   0   2   0   2   2   0   2   0   0   2   0   2   2   0   2   2   0   2   0   2   0   0   0   0   2   2   2   0   2   0   0   0   2   0   0   2   2   0   0   0   0   0   0   2   2   2   0   0   0   0   2   0   0   0   2   2   2   0   2   0   0   0   0   0   2   2   2   2   0   2   2   2   2   0   2   0   2   2   0   0   2   0   2   0   2   0   0   2   2   2   0   2   2   0   0   0   2   0   0   0   2   0   0   0   0   0   0   0   0   0   0   0   0   2   2   2   0   2   2   2   2   2   0   0   0   0   2   2
 MK-2-6                 0   0   0   0   0   0   0   0   2   0   2   2   0   0   2   2   0   0   2   2   0   0   0   2   0   0   0   2   2   2   2   0   2   2   0   2   0   2   2   0   2   0   2   2   2   0   2   0   0   0   2   2   0   2   0   0   0   0   2   0   2   2   2   2   2   0   0   0   2   0   2   0   0   2   0   2   2   0   0   0   0   2   0   2   0   0   2   2   0   0   0   2   0   0   0   0   2   2   2   0   2   0   2   0   2   0   0   2   2   0   0   0   0   0   2   2   2   2   0   0   0   0   2   0   0   0   2   2   2   0   0   0   0   2   0   0   2   2   2   2   0   2   2   2   2   0   2   0   2   2   0   0   2   0   2   0   2   0   0   2   2   2   0   2   2   0   2   0   2   0   0   0   2   0   0   0   0   0   0   0   0   2   0   0   0   2   2   2   0   2   2   2   0   2   0   0   0   2   2   2
 MK-2-7                 0   0   0   2   0   0   0   0   2   0   2   2   0   0   2   2   0   0   2   2   0   2   0   2   0   0   0   2   2   2   2   2   2   2   0   2   2   2   2   0   2   0   2   2   2   0   2   0   0   2   2   2   0   2   2   2   0   0   0   2   2   2   2   2   2   0   0   0   2   0   2   0   0   2   0   2   2   0   0   0   0   2   0   2   0   0   2   2   0   0   0   2   0   0   0   0   2   2   2   0   2   0   2   0   2   0   0   2   2   2   2   0   0   0   2   2   0   2   0   0   0   0   2   0   0   0   2   2   0   0   0   0   0   2   0   2   0   2   2   2   0   0   2   2   2   0   2   0   2   2   0   0   2   0   2   0   2   0   0   2   2   0   0   2   2   0   2   2   2   0   0   0   2   0   0   0   0   0   0   0   0   2   0   2   0   2   0   2   0   2   2   2   0   2   0   0   0   2   2   2
 MK-2-8                 0   0   0   2   0   0   0   0   2   2   2   2   0   2   2   2   0   0   2   2   0   2   0   2   0   0   0   2   2   2   2   2   2   2   0   2   2   2   2   0   2   0   2   2   2   0   2   0   0   2   2   2   0   2   2   2   0   2   0   0   2   0   2   2   2   0   0   0   2   0   2   0   0   2   0   2   2   2   0   0   0   2   0   2   0   2   2   2   0   2   0   2   0   0   0   0   0   0   2   0   2   2   2   0   2   0   0   2   2   2   2   0   0   0   2   2   0   2   0   0   0   0   0   2   2   0   2   2   0   0   0   0   0   2   2   0   0   2   2   2   0   0   2   2   2   0   2   2   2   2   0   0   2   0   2   0   2   0   0   2   2   0   0   2   2   0   2   2   2   0   0   0   2   0   0   0   0   0   0   0   0   2   2   0   0   2   2   2   0   2   2   2   0   2   0   0   0   2   2   2
 MK-2-9                 0   0   0   2   0   0   0   0   2   2   2   2   0   0   2   2   0   0   2   2   0   2   0   2   0   0   0   2   0   2   2   2   2   2   0   2   2   2   2   0   2   0   2   2   2   0   2   0   0   2   2   2   0   2   2   2   0   2   0   0   2   0   2   2   2   0   0   0   2   2   2   0   0   2   0   2   2   2   2   0   0   2   0   2   0   2   2   2   0   2   0   2   0   0   2   0   0   0   2   0   2   2   0   0   2   0   0   2   2   2   2   0   0   0   0   2   2   2   0   0   0   0   0   2   2   0   2   2   0   0   0   2   0   2   2   0   0   2   2   2   0   0   2   2   2   0   0   2   2   2   0   0   2   0   2   0   2   0   2   2   2   0   2   2   2   0   2   0   2   0   0   0   2   2   0   0   0   0   0   0   0   2   2   0   0   2   2   2   0   2   2   2   0   2   0   0   0   2   2   2
 MK-2-10                0   2   0   2   0   0   0   0   2   2   2   2   0   0   2   2   0   0   2   2   0   2   0   2   0   2   0   2   0   2   2   0   2   0   0   2   2   0   2   0   2   0   2   2   2   0   2   0   0   2   2   2   0   2   2   2   0   2   0   0   2   0   0   0   2   0   0   0   2   2   2   0   0   2   0   2   2   2   2   0   0   2   0   2   0   2   2   2   0   2   0   2   0   0   2   0   0   0   2   0   2   2   0   0   2   0   0   2   2   2   0   0   0   0   0   2   2   2   0   0   0   0   0   2   2   0   2   2   0   0   0   2   0   2   2   0   0   2   2   2   0   2   2   2   2   0   2   2   2   2   0   0   2   0   2   0   0   0   2   2   2   0   2   2   2   0   2   0   2   0   0   2   2   2   0   0   0   0   0   0   0   2   2   0   0   2   2   2   0   2   2   2   0   2   0   2   0   2   2   2
 MK-2-11                2   2   0   2   0   0   2   0   2   2   2   2   0   0   2   2   0   2   2   2   0   0   0   2   0   2   0   2   0   2   2   0   2   0   0   2   2   0   2   2   2   0   2   2   2   0   2   0   0   2   2   2   0   2   2   2   0   0   0   2   2   0   0   0   2   0   0   0   2   2   2   0   0   2   0   2   2   2   2   0   0   2   0   2   0   2   2   2   0   2   0   2   0   0   2   0   0   0   2   2   2   2   0   0   2   0   0   2   2   2   0   0   0   0   0   2   2   2   0   2   0   2   0   2   2   0   2   2   0   2   0   2   0   2   2   0   0   0   2   2   2   2   2   2   2   0   2   2   2   2   0   0   2   0   2   0   0   0   2   2   2   0   2   2   2   0   2   0   2   0   2   2   2   2   0   0   0   0   0   0   2   2   2   2   0   2   2   2   0   2   0   2   0   2   0   2   0   2   2   2
 MK-2-12                2   2   0   0   0   0   2   0   2   2   2   2   2   0   2   2   0   2   2   2   0   0   0   2   0   2   0   2   0   2   2   0   2   0   0   2   2   0   2   0   2   0   2   2   2   0   2   0   0   2   2   2   0   2   2   2   0   0   0   2   2   0   0   0   2   0   0   0   2   2   2   0   2   2   0   2   2   2   2   0   0   2   0   2   0   2   2   2   0   2   2   2   0   0   2   0   0   0   2   2   2   2   0   0   2   0   0   2   2   2   0   0   0   0   2   2   2   2   0   2   0   2   0   2   2   0   2   2   2   0   0   2   2   0   2   0   2   0   2   2   2   2   0   0   2   0   2   2   2   2   0   0   2   0   2   0   0   0   2   0   2   2   2   2   2   0   2   2   2   0   2   2   2   2   0   0   0   0   0   0   2   2   2   2   0   2   2   2   0   2   0   2   0   2   0   2   0   2   2   2
 MK-2-13                2   0   0   0   0   0   2   2   2   2   2   2   2   0   2   2   0   0   2   2   0   0   0   2   0   2   0   2   0   2   2   0   2   2   0   2   2   0   2   0   2   0   2   2   2   0   0   0   0   2   2   2   0   0   2   2   0   0   0   2   2   0   0   0   0   0   0   0   2   2   2   2   2   2   0   0   2   2   2   0   0   2   0   2   0   2   2   2   0   2   2   2   0   0   2   0   0   0   2   2   2   2   0   0   2   0   0   0   2   2   0   0   0   0   2   2   2   2   0   0   0   2   0   2   2   0   0   2   2   2   0   2   2   0   2   0   0   2   2   2   2   0   0   0   2   0   2   2   0   2   0   0   0   0   2   0   0   0   2   0   2   2   2   2   0   0   2   2   2   0   2   2   2   2   0   0   0   0   0   0   2   2   2   2   0   2   2   2   0   2   0   2   0   2   0   2   0   2   2   0
 MK-2-14                2   0   0   0   0   0   2   2   2   2   2   2   2   0   2   2   0   2   0   2   0   0   0   2   0   2   0   2   0   2   2   0   2   2   0   2   2   0   2   0   0   2   2   2   2   2   0   0   0   2   2   2   0   0   2   2   0   0   0   2   2   2   0   0   0   2   0   0   2   0   0   2   2   2   0   0   2   2   2   0   0   2   0   2   2   2   2   2   0   2   2   2   0   2   2   0   0   0   0   2   2   2   0   0   2   0   0   0   2   0   0   0   0   0   0   2   2   2   0   2   0   2   0   2   2   0   0   2   2   2   2   0   2   0   2   0   2   2   0   2   2   0   0   0   2   0   2   2   0   2   0   0   0   0   2   0   0   0   2   0   2   2   2   2   0   2   2   2   0   2   2   2   2   2   0   0   0   0   0   0   2   2   2   2   0   2   2   2   0   2   0   2   0   2   0   2   0   2   2   0
 MK-2-15                2   0   0   0   0   0   2   2   2   2   0   2   2   2   2   2   0   2   0   2   0   2   0   2   0   2   0   2   0   2   2   0   2   2   0   2   2   0   2   0   0   2   2   2   2   2   0   0   0   2   2   2   0   0   2   2   0   0   0   2   2   2   2   0   0   2   0   0   2   0   2   0   2   2   0   0   2   2   2   0   0   2   0   2   2   2   2   2   0   2   2   2   0   2   2   0   0   0   0   2   2   2   0   0   2   0   0   0   2   0   0   0   0   0   0   2   2   0   0   2   0   2   0   2   2   0   0   2   2   2   2   0   2   0   2   0   2   2   0   0   2   0   0   0   2   0   0   0   0   2   2   0   0   0   2   2   0   0   2   2   2   2   2   2   0   2   2   2   0   2   2   2   2   2   0   0   0   0   0   0   2   2   2   2   0   2   2   2   0   2   0   2   0   2   0   2   0   2   2   0
 MK-2-16                2   0   0   0   0   0   2   2   0   2   0   2   2   2   2   2   0   2   0   2   2   2   0   2   0   2   0   0   0   2   0   0   2   2   0   2   2   0   2   0   0   2   2   2   2   2   0   0   2   2   2   2   0   0   2   2   0   0   0   2   0   2   2   0   0   2   0   0   2   0   0   0   2   2   0   2   2   2   0   0   2   2   0   2   2   2   2   2   0   2   2   0   0   2   2   2   0   0   0   0   2   2   0   0   2   0   0   2   0   0   0   0   0   2   0   2   2   0   0   2   0   2   0   0   2   0   0   2   2   2   2   0   2   0   2   0   2   2   0   0   2   0   0   2   2   2   0   0   0   2   0   0   0   0   0   2   0   0   2   2   2   2   2   2   0   2   2   2   0   2   2   2   2   2   0   0   0   0   0   0   0   2   2   2   0   2   2   2   0   2   0   2   0   2   0   2   0   2   2   0
 MK-3-1                 0   0   0   2   0   2   2   0   2   2   2   2   2   0   0   2   2   0   2   0   2   0   0   0   0   2   2   0   0   2   2   2   2   2   2   2   0   0   0   2   0   0   0   0   2   0   0   0   0   0   2   2   0   2   0   0   2   2   2   0   0   0   0   2   2   2   0   0   0   2   2   2   0   0   0   2   2   2   2   0   2   0   2   2   0   2   2   0   2   2   0   2   2   2   2   2   2   0   0   0   0   2   0   2   2   2   2   2   0   0   2   0   2   2   2   0   2   0   2   2   0   2   0   2   2   0   0   2   0   2   0   0   2   2   2   0   2   2   2   2   0   2   2   0   2   2   0   2   0   0   2   2   2   0   2   2   2   2   2   2   0   2   2   2   2   0   0   2   2   2   0   0   2   0   2   0   0   0   0   0   0   0   2   2   2   2   0   2   2   0   0   0   2   2   0   2   0   2   2   0
 MK-3-2                 0   0   0   2   0   0   2   0   2   2   2   2   2   0   0   0   2   0   2   0   2   2   0   0   0   0   2   2   0   2   2   2   2   2   2   0   2   0   0   2   0   0   0   0   2   0   0   2   0   0   2   2   0   0   0   0   2   2   2   2   0   0   0   2   2   2   0   2   0   2   2   2   0   0   0   2   2   2   2   0   2   0   2   2   0   2   2   0   2   0   0   0   0   2   2   2   2   0   0   0   0   2   0   2   2   2   2   2   0   0   2   0   2   2   2   0   2   2   2   2   0   2   0   2   2   0   0   2   0   2   0   0   2   2   2   0   2   2   2   2   0   2   2   0   2   2   2   2   0   0   2   2   2   2   2   2   2   2   2   2   0   2   2   2   2   0   0   2   2   2   0   0   0   0   2   2   0   0   0   0   0   0   2   2   2   2   0   2   2   0   0   2   2   2   0   2   0   2   2   2
 MK-3-3                 0   0   0   2   0   0   2   0   2   2   2   2   2   0   0   0   2   0   2   0   2   2   0   0   0   0   2   2   0   2   2   2   0   0   2   0   2   0   0   2   0   0   0   0   0   0   2   2   0   0   0   2   0   0   0   0   2   2   2   2   0   0   0   2   2   2   0   2   0   2   2   2   0   0   0   0   2   2   2   0   2   0   2   2   0   2   2   2   2   0   0   0   0   2   2   2   2   0   0   0   0   2   0   2   2   2   2   2   0   0   2   2   0   2   2   0   2   2   2   2   0   2   0   2   2   2   2   2   0   2   0   0   2   2   2   0   2   2   2   2   0   0   2   0   2   2   2   2   2   0   2   2   2   2   2   2   0   2   2   0   0   2   2   2   2   0   2   2   2   2   0   0   0   2   2   2   0   0   0   0   0   0   2   2   0   2   2   2   2   0   0   2   2   2   0   2   0   2   2   2
 MK-3-4                 0   0   0   2   0   0   2   0   2   2   2   2   2   0   0   0   2   0   2   0   2   0   0   0   0   0   2   2   0   2   2   0   0   0   2   2   2   0   0   0   0   2   0   0   0   0   2   0   0   0   0   2   0   0   0   0   2   2   2   2   0   0   0   2   2   2   0   2   0   2   2   2   0   0   0   0   2   2   2   0   2   0   2   2   0   2   2   2   2   0   0   0   2   0   2   2   2   0   0   0   0   2   0   2   2   0   2   2   0   0   2   0   0   2   2   0   2   2   2   2   0   2   2   2   2   2   2   2   0   2   0   0   2   0   2   0   2   2   2   2   0   0   2   0   2   2   2   2   2   0   2   2   2   2   2   0   0   2   2   0   0   2   2   2   2   0   2   2   2   2   0   0   0   2   2   2   0   0   0   0   0   0   2   2   0   2   2   2   2   0   0   2   2   2   0   0   0   2   2   2
 MK-3-5                 0   0   0   2   0   0   2   0   2   0   2   0   2   0   0   0   2   0   2   0   2   0   0   0   0   0   2   2   0   0   2   0   2   0   2   0   2   0   0   0   0   2   2   0   0   0   2   0   0   0   0   2   0   0   0   0   2   2   2   2   0   0   2   2   0   2   0   2   0   2   2   2   0   0   0   0   2   2   2   0   2   0   2   2   0   0   2   2   2   0   0   0   2   2   2   2   2   0   0   0   0   2   0   2   2   2   2   2   0   0   2   0   0   2   2   0   2   0   2   2   0   2   2   2   2   2   2   2   0   2   0   0   2   0   0   0   2   2   0   2   0   0   2   0   2   2   2   2   2   0   2   2   2   2   2   0   0   2   2   0   0   2   2   2   2   0   2   0   2   2   0   0   0   2   2   2   0   0   0   0   0   0   0   2   0   2   2   2   2   0   0   2   2   2   0   0   0   2   2   2
 MK-3-6                 0   0   0   2   2   0   2   0   2   0   2   0   2   0   2   0   2   0   2   0   2   0   0   2   0   0   0   2   2   0   2   0   0   2   2   0   0   0   0   2   0   2   2   0   0   0   2   0   0   0   0   2   0   0   0   0   2   2   2   2   0   0   2   2   0   2   0   2   0   2   2   2   0   0   0   0   0   2   2   0   2   0   2   0   0   2   2   2   2   0   0   0   2   2   2   2   2   0   0   0   0   2   0   2   2   2   2   2   0   0   2   0   0   0   2   0   2   0   2   2   0   2   2   2   2   2   2   2   0   2   0   0   0   0   0   0   2   2   0   2   2   0   2   0   2   2   2   2   2   0   2   2   2   2   2   0   0   2   2   0   0   2   2   2   0   0   2   0   2   2   2   0   0   2   2   2   0   0   0   0   0   2   0   2   0   2   2   2   2   0   0   2   2   2   0   0   0   0   0   2
 MK-3-7                 0   0   0   0   2   2   2   0   0   0   2   0   2   0   2   0   0   0   2   0   2   0   0   2   0   0   0   0   2   0   2   0   0   2   2   0   0   0   0   2   2   2   2   0   0   0   2   0   0   0   0   2   2   0   0   0   2   2   2   2   0   0   2   0   0   2   0   2   0   2   0   2   0   0   0   0   0   2   2   0   2   0   2   0   0   2   2   2   2   0   0   0   2   2   2   2   2   0   0   0   0   2   0   2   2   2   2   2   0   0   2   0   0   0   2   0   2   2   2   2   0   2   2   2   2   0   2   2   0   2   0   0   0   0   0   0   2   2   0   2   0   0   2   0   2   2   2   2   2   0   2   2   2   2   2   0   0   2   2   0   0   0   2   2   0   0   2   0   2   2   2   0   0   0   2   2   2   0   0   0   0   2   0   2   0   2   0   2   2   0   0   2   2   2   0   0   0   0   0   2
 MK-3-8                 0   0   0   0   2   2   2   0   0   0   2   0   2   0   2   0   0   2   2   0   2   0   0   2   0   0   0   0   2   2   2   0   0   2   2   0   0   2   0   2   2   2   2   0   0   0   2   0   0   0   0   2   2   0   0   0   2   2   2   2   0   0   2   0   0   2   0   2   0   2   0   2   2   0   2   0   0   2   2   0   2   0   2   0   0   2   2   2   2   0   0   2   2   2   2   2   2   0   0   0   0   2   0   2   2   0   2   2   0   0   2   0   0   0   2   0   2   2   0   2   0   2   2   0   2   0   2   2   0   2   0   0   2   0   0   2   2   2   0   2   0   0   2   0   2   2   2   2   2   0   2   2   2   2   0   0   0   0   2   0   0   0   2   2   0   0   2   0   2   2   2   0   0   0   2   2   2   2   0   0   0   2   2   2   0   2   2   2   2   0   0   2   2   2   0   0   0   0   0   2
 MK-3-9                 0   0   0   0   2   2   2   0   0   2   2   0   2   0   2   0   0   2   2   0   2   0   0   2   2   0   0   0   2   2   2   0   2   0   2   0   0   2   2   2   2   2   2   2   0   0   2   0   0   0   0   2   0   0   0   0   2   2   2   2   0   0   2   0   0   2   0   2   0   2   0   2   2   0   2   0   0   2   2   0   2   0   2   0   0   2   2   2   2   0   0   2   2   2   2   2   2   0   0   0   0   2   0   2   2   2   2   2   0   0   2   0   2   0   2   0   2   2   0   2   0   2   2   0   2   0   2   2   0   2   0   0   2   0   0   2   0   2   0   2   0   0   2   0   2   2   2   2   2   0   2   2   2   2   0   0   0   0   2   0   0   0   2   2   0   0   2   0   2   2   2   0   0   0   2   2   0   2   0   0   0   2   2   2   2   2   2   2   2   0   0   2   2   2   0   0   0   0   0   2
 MK-3-10                0   0   0   0   2   2   2   0   0   2   2   0   2   0   2   0   0   2   2   0   2   0   0   2   2   0   0   0   2   2   2   0   2   0   2   0   0   2   2   2   2   2   2   2   0   0   2   0   0   0   2   2   0   0   0   0   0   2   2   0   0   0   2   0   0   2   0   2   0   2   0   2   2   0   2   0   0   2   2   0   0   0   2   0   0   2   0   2   0   0   0   2   2   2   2   2   2   0   0   0   0   2   0   2   2   2   2   2   2   0   2   0   0   0   2   0   2   2   0   2   0   2   2   2   2   0   2   2   0   2   0   0   2   0   0   2   2   2   0   2   0   0   2   0   2   2   2   2   2   0   2   2   2   2   0   0   0   0   2   0   0   0   2   2   0   0   0   0   2   2   2   0   0   0   2   2   0   2   0   0   0   2   2   2   2   2   2   2   2   0   0   2   2   2   0   0   0   2   0   2
 MK-3-11                0   0   0   0   2   2   2   0   0   2   2   0   2   0   2   0   0   2   2   0   0   2   0   2   2   0   0   2   2   2   2   0   2   0   2   0   0   0   2   2   2   2   2   2   0   0   0   0   0   0   0   2   0   0   0   0   0   2   2   0   2   0   2   0   0   0   2   2   0   2   0   2   2   2   2   0   0   0   2   0   0   0   0   0   0   2   0   2   0   0   0   2   2   2   0   2   2   0   0   0   0   2   2   2   2   2   2   2   2   0   2   0   0   0   2   0   2   2   0   2   0   2   2   2   2   0   2   2   0   2   0   2   2   0   0   0   2   2   0   2   0   0   2   0   2   2   2   2   2   0   2   0   2   2   0   0   0   0   2   0   0   0   2   2   0   0   0   0   2   2   2   0   0   0   2   2   2   2   0   0   0   2   2   2   2   2   2   2   2   0   0   2   2   2   0   2   0   2   2   2
 MK-3-12                0   0   0   0   2   2   2   0   0   2   2   0   2   0   2   0   0   2   2   0   0   2   2   0   2   2   0   2   2   2   2   0   2   0   2   0   0   0   2   2   2   2   2   2   2   0   0   0   0   0   2   2   0   0   0   0   0   2   2   0   2   2   2   2   0   0   2   2   0   2   0   2   2   2   2   0   0   0   2   0   0   0   0   0   0   2   0   2   0   0   0   2   2   2   0   2   2   0   2   0   0   2   2   2   2   2   2   2   2   0   2   2   0   0   2   0   2   2   0   2   0   2   2   2   2   0   0   2   0   2   0   0   0   0   0   0   2   2   0   2   0   0   2   0   2   2   2   0   2   0   2   0   2   2   2   0   0   0   0   0   0   0   0   2   0   0   0   0   2   2   2   0   0   0   2   0   0   2   0   2   0   2   2   2   0   2   2   2   2   0   0   2   2   2   0   2   0   2   2   2
 MK-3-13                0   0   0   0   2   2   2   2   2   0   2   0   2   2   2   0   0   2   2   0   2   2   2   0   0   2   0   2   2   2   2   0   0   2   2   2   0   0   2   2   2   2   0   2   0   0   0   0   0   0   0   2   0   0   0   2   0   2   2   0   2   2   2   2   0   0   0   2   0   2   0   2   2   2   2   0   0   0   2   2   0   0   0   2   0   0   0   2   0   0   0   2   2   2   0   0   2   0   2   0   0   2   2   2   2   2   2   2   2   0   2   2   0   0   2   2   2   2   0   2   0   2   2   2   2   0   0   2   0   2   0   2   0   0   0   0   2   2   2   2   0   0   2   0   2   0   2   0   2   0   2   0   2   2   2   0   0   0   0   0   0   0   0   2   0   0   0   0   2   2   2   0   2   0   2   0   2   2   0   2   0   2   2   0   0   2   2   2   2   0   0   2   2   2   0   2   0   0   2   2
 MK-3-14                0   0   0   0   0   2   2   2   2   0   2   2   2   2   2   0   0   2   2   0   2   2   2   0   0   2   2   2   2   0   2   0   0   2   2   2   2   2   2   2   2   0   0   0   0   0   0   0   2   0   0   2   0   0   0   2   0   2   2   0   2   2   2   2   0   0   0   2   0   2   0   2   2   2   2   0   0   2   2   2   0   0   0   2   0   2   0   2   0   0   0   2   2   2   0   0   2   0   2   0   0   2   2   2   2   2   2   2   2   2   2   2   0   0   2   2   2   2   0   2   0   2   2   2   0   0   0   2   0   2   0   2   0   0   2   0   2   2   2   0   2   0   2   2   2   0   0   0   0   0   0   0   2   0   0   0   0   0   0   0   0   0   0   2   0   0   0   0   2   2   2   0   2   0   2   0   2   0   0   2   0   2   2   0   0   0   2   2   2   0   0   2   2   2   0   2   0   0   2   2
 MK-3-15                0   0   2   0   0   2   2   2   2   2   0   2   2   2   2   0   0   2   2   0   2   2   2   0   0   0   2   2   2   0   2   0   0   0   2   2   2   2   2   2   2   0   2   0   2   0   0   2   2   0   0   2   0   0   0   2   2   2   2   0   2   2   2   0   0   0   0   0   0   2   0   2   2   2   2   0   0   2   2   2   0   0   2   0   0   2   0   2   0   0   0   2   2   2   0   0   2   2   2   0   0   2   2   2   2   2   2   2   2   0   2   2   0   0   2   2   2   2   0   2   0   2   2   2   0   0   0   0   0   2   0   2   0   2   2   0   2   2   2   0   2   0   2   2   2   0   0   0   0   0   0   0   2   0   0   0   0   0   0   2   0   2   0   2   0   2   0   0   2   2   2   0   2   0   0   0   2   0   0   0   0   2   2   0   0   0   2   2   2   0   0   0   2   2   0   2   0   0   2   2
 MK-3-16                0   0   2   2   0   0   2   2   2   2   0   2   2   2   0   0   0   2   2   0   2   2   2   0   2   0   2   2   2   0   2   0   0   0   2   2   2   2   2   2   2   0   2   0   2   0   0   2   2   0   0   2   0   0   0   2   2   2   2   0   2   2   0   0   2   0   0   0   0   2   0   2   2   2   2   0   0   2   2   2   0   0   2   0   0   2   0   2   0   0   0   2   2   2   0   0   0   2   2   0   0   2   2   2   2   2   2   2   2   0   2   2   0   0   0   2   2   2   0   2   0   2   2   2   0   0   0   2   0   2   2   2   0   2   2   2   2   2   2   0   2   0   2   2   2   0   0   0   0   0   0   0   2   0   0   0   0   2   0   2   0   2   0   2   2   2   0   2   2   0   2   0   2   0   0   0   0   0   0   2   0   2   2   2   2   0   2   2   2   0   0   0   2   2   0   2   0   2   2   2
 MK-4-1                 2   2   2   2   2   2   0   2   2   2   0   0   0   2   0   2   0   2   0   0   2   2   2   2   0   0   0   2   0   2   2   0   0   0   0   2   2   0   0   2   2   0   2   2   2   2   2   0   2   0   2   2   0   0   2   0   0   2   2   2   0   0   0   2   0   2   0   0   0   0   2   2   2   0   2   2   0   0   2   0   0   0   0   2   2   0   0   2   2   0   2   0   0   2   0   2   2   2   0   0   2   0   2   2   0   2   0   0   2   2   2   0   2   2   0   2   2   0   2   0   2   0   2   0   0   2   2   2   2   0   2   0   2   2   0   2   2   0   0   0   2   2   2   0   2   0   0   2   2   2   0   2   2   0   2   2   0   2   0   0   0   0   0   2   0   0   0   2   0   0   2   0   2   2   2   0   2   0   0   0   2   2   2   0   0   2   0   2   0   2   0   0   0   0   2   0   0   0   2   0
 MK-4-2                 2   2   0   2   2   2   0   2   2   2   0   2   0   2   0   2   0   2   0   0   2   2   2   2   0   0   0   2   0   2   2   0   0   0   0   2   2   0   0   2   2   0   2   2   2   2   2   0   2   0   2   2   0   0   2   0   0   2   2   2   0   0   0   2   0   2   0   0   2   0   2   2   2   0   2   2   0   0   2   0   0   0   0   2   2   0   0   2   2   0   2   0   0   2   0   2   2   2   0   0   2   0   2   0   0   2   0   0   2   2   2   0   0   2   0   2   2   0   2   2   2   0   2   0   0   2   2   2   2   0   2   0   2   2   0   2   2   0   0   0   2   2   2   0   2   0   0   2   2   2   0   2   2   0   2   2   0   2   0   0   0   0   0   2   0   0   0   2   0   0   2   0   2   2   2   0   2   0   0   2   2   2   2   0   2   2   0   2   0   2   0   0   0   0   2   0   0   0   2   0
 MK-4-3                 2   2   0   2   2   2   0   2   2   2   0   2   0   2   0   2   0   2   0   0   0   2   2   2   0   0   0   2   0   2   2   0   0   2   0   0   2   0   0   0   2   0   0   2   2   2   2   0   2   0   2   2   0   0   2   0   0   2   2   2   0   0   0   2   0   2   0   0   2   0   2   0   2   0   2   2   0   0   2   0   2   0   0   2   2   0   0   2   2   0   2   0   0   0   0   2   2   2   0   0   2   0   2   2   2   2   0   0   2   0   2   0   0   2   0   2   2   0   2   2   2   0   2   0   2   2   0   2   2   0   2   0   2   2   2   2   0   0   0   0   2   2   2   0   2   0   0   2   2   2   0   2   2   0   2   0   0   2   0   0   0   0   0   2   0   0   0   2   0   0   2   0   2   2   2   0   2   0   0   2   2   2   2   0   2   0   0   0   0   2   0   0   0   0   2   0   0   0   2   0
 MK-4-4                 2   2   0   2   2   2   0   2   2   2   0   0   0   2   0   2   0   2   0   0   0   2   2   2   0   0   0   2   0   0   2   0   0   2   0   0   2   0   0   0   2   0   0   2   2   2   2   0   2   0   2   2   0   2   2   0   0   2   2   2   0   0   0   2   0   2   0   0   2   0   2   0   2   0   2   2   0   0   2   2   2   0   2   2   2   0   0   2   2   2   2   0   0   0   0   2   0   2   0   0   2   0   2   2   2   2   0   0   0   2   2   0   0   2   0   2   2   0   2   2   2   0   2   0   2   2   0   2   2   0   2   2   2   2   2   2   2   0   0   0   2   2   0   0   2   0   0   2   2   2   0   2   2   0   2   0   0   2   0   0   0   0   0   2   0   0   0   2   0   0   0   0   2   2   2   0   2   0   0   2   2   2   2   0   2   0   0   2   2   2   0   0   0   0   2   0   2   0   2   0
 MK-4-5                 2   2   0   2   2   2   0   2   2   2   0   0   0   2   0   2   0   2   0   0   0   2   2   2   0   0   0   2   0   0   2   0   0   2   0   0   0   0   0   0   2   2   0   0   2   0   2   0   2   0   2   2   0   2   2   0   0   2   2   2   0   0   0   2   0   2   2   0   2   0   2   2   2   0   2   2   0   0   2   2   2   0   2   2   2   0   0   2   2   2   2   0   0   0   0   2   0   0   2   0   2   0   2   2   2   2   0   0   2   2   2   2   0   0   0   2   2   0   2   2   2   0   2   0   0   2   0   2   2   0   2   2   2   2   0   2   0   0   0   0   2   2   0   0   2   0   0   2   0   2   0   2   2   0   0   0   0   2   0   0   0   0   2   2   0   0   0   2   0   0   0   0   2   2   0   2   2   2   0   2   2   2   2   0   2   0   0   2   2   2   0   0   0   0   2   0   2   0   2   0
 MK-4-6                 2   2   0   0   0   2   0   2   2   2   0   2   0   2   2   2   0   0   2   0   0   2   2   2   0   0   2   2   0   0   2   0   0   2   0   0   0   0   0   0   2   2   0   0   2   0   2   0   2   0   2   2   0   2   2   0   0   2   2   2   0   0   0   2   0   2   2   0   2   0   2   0   2   0   2   2   0   0   2   2   2   0   2   2   2   0   0   0   2   2   2   0   0   0   0   2   0   0   2   0   2   0   2   2   2   2   0   2   2   2   2   2   0   0   0   2   2   0   2   2   2   0   2   0   2   0   0   2   2   2   2   2   2   2   0   2   0   0   0   0   0   0   2   0   2   0   0   2   0   2   0   2   2   0   2   0   2   2   0   0   0   0   2   2   2   0   0   2   0   0   0   0   2   0   0   2   0   2   0   2   2   2   2   0   2   0   0   2   2   0   2   0   0   0   0   0   2   2   2   0
 MK-4-7                 2   0   0   2   0   2   0   2   2   2   0   2   0   2   2   2   2   0   0   0   0   2   2   2   0   0   2   2   0   0   2   0   0   2   0   0   0   0   0   0   2   2   0   0   2   0   2   0   2   0   2   0   0   0   2   2   0   2   2   2   0   0   0   2   0   2   0   0   2   0   2   0   2   0   2   0   0   0   2   2   2   0   2   2   2   0   0   0   2   2   2   0   0   0   0   0   0   0   2   0   2   0   2   0   2   0   0   2   0   2   2   2   0   0   0   2   2   0   2   2   2   0   2   0   2   0   0   2   2   0   2   2   2   2   0   2   0   0   0   0   0   0   2   0   2   0   0   2   2   2   0   2   2   0   2   0   2   2   0   0   0   0   2   2   2   0   0   2   0   0   0   0   2   0   0   2   0   2   0   2   0   2   2   0   2   0   0   2   2   0   2   0   0   0   0   0   2   2   2   0
 MK-4-8                 0   0   0   2   0   2   0   2   2   2   0   2   0   2   2   0   0   0   0   0   0   0   2   2   0   0   2   2   0   0   2   0   0   2   0   0   0   0   2   0   2   2   0   0   2   0   2   0   2   0   2   0   2   0   2   2   2   2   2   2   2   0   0   2   0   2   0   0   2   0   2   0   0   0   2   0   0   0   2   2   2   0   0   2   2   2   0   0   2   2   2   2   0   0   0   2   0   0   2   2   2   0   2   0   2   0   0   2   0   2   2   2   0   0   0   2   2   0   2   2   2   0   2   0   2   0   0   2   2   0   2   2   2   2   0   2   0   2   2   0   0   0   2   0   2   0   0   2   2   2   0   2   2   0   2   0   2   2   0   0   0   2   2   2   2   0   0   2   0   0   0   0   2   0   0   2   0   2   0   2   2   2   2   0   2   0   0   2   2   0   2   0   2   2   0   0   2   2   2   0
 MK-4-9                 0   0   0   2   0   2   2   2   2   2   2   2   0   2   2   0   0   0   0   0   0   0   2   2   0   0   2   2   0   0   2   0   0   2   0   0   0   0   2   0   2   2   0   0   0   0   2   0   0   2   2   0   2   0   2   2   2   2   2   2   0   0   0   2   0   0   2   0   2   0   2   0   0   0   2   0   0   0   2   2   2   0   0   2   2   2   0   0   2   2   2   2   0   0   0   2   0   0   2   2   0   0   2   0   2   2   0   0   0   2   2   2   0   0   0   0   2   0   2   2   2   2   2   0   2   0   0   2   2   0   2   2   2   0   0   2   0   2   2   0   0   2   2   0   2   0   0   2   2   2   0   2   2   0   2   0   2   2   0   0   0   2   2   0   2   0   0   2   0   0   0   0   2   2   0   2   0   2   0   2   2   2   2   0   2   0   0   2   2   0   2   0   2   2   0   0   2   2   2   0
 MK-4-10                0   0   0   2   0   2   2   2   2   0   2   2   0   0   2   0   0   0   0   0   0   0   0   2   0   0   2   2   0   0   0   0   0   2   0   0   0   0   2   0   2   2   0   0   0   0   2   0   0   2   2   0   2   0   2   2   2   0   0   2   0   0   0   2   0   0   2   0   2   0   2   0   0   0   2   0   2   0   2   2   2   0   0   2   2   2   0   0   2   2   2   2   0   2   0   2   0   0   2   2   0   0   2   0   2   2   0   0   0   0   2   2   0   0   0   0   2   0   2   2   2   2   2   0   2   0   0   2   2   0   2   2   2   0   0   2   0   2   2   0   0   2   2   0   2   0   2   2   2   2   0   2   0   0   2   0   2   2   0   0   0   2   2   0   2   0   0   2   0   0   2   2   2   2   2   2   0   2   0   2   2   2   2   0   2   0   0   2   2   0   0   0   2   2   0   0   0   0   2   2
 MK-4-11                0   0   0   2   0   2   2   0   2   2   2   2   0   0   0   0   0   0   0   0   0   0   0   2   0   0   2   2   2   0   0   0   0   2   0   0   0   0   2   0   2   2   0   0   0   0   2   0   0   2   2   2   2   0   2   2   2   0   0   2   0   0   0   2   0   0   2   0   2   2   2   0   0   0   2   2   0   0   2   2   2   0   0   2   2   2   0   0   2   2   2   2   0   2   0   2   0   0   2   2   2   0   2   0   2   2   0   0   0   0   2   2   0   0   0   0   2   0   2   2   2   2   2   0   2   0   0   2   0   0   2   2   2   0   0   2   0   2   0   0   0   2   2   0   2   2   2   0   2   2   0   2   0   0   2   0   0   2   0   0   0   2   2   0   2   0   0   2   2   0   2   2   2   2   2   2   0   2   0   2   2   2   2   0   2   0   0   0   2   0   0   0   2   2   0   0   0   0   2   2
 MK-4-12                0   0   0   2   0   2   2   2   2   0   2   2   0   0   0   0   0   0   0   0   2   0   0   2   0   0   2   2   2   0   0   0   0   2   0   0   0   0   2   0   2   0   0   0   0   0   2   0   0   2   0   2   2   0   2   2   2   0   0   2   0   0   0   2   0   0   2   2   2   2   2   0   0   2   2   2   0   0   2   2   2   0   0   2   2   2   0   0   2   2   0   0   0   2   0   2   0   0   2   2   0   0   2   0   0   0   0   0   0   0   2   2   2   0   0   0   2   0   2   2   0   2   2   0   2   0   0   2   0   0   2   2   2   0   0   2   2   2   2   0   0   2   2   0   2   2   2   0   2   2   0   0   0   0   2   0   0   2   0   2   2   2   2   0   2   0   0   2   2   0   2   2   2   2   2   2   0   2   0   2   2   2   2   0   2   0   0   0   2   0   0   0   2   2   0   0   0   0   2   0
 MK-4-13                0   0   2   2   0   2   2   2   2   0   2   2   0   2   0   0   0   0   0   0   2   0   0   0   0   0   2   2   2   0   0   0   0   0   0   0   0   0   2   0   2   0   0   0   0   0   0   0   0   2   0   2   2   0   2   2   2   0   2   0   0   0   0   2   2   2   2   2   2   2   2   0   0   2   2   2   2   0   2   2   2   0   0   0   2   2   0   0   2   2   0   0   0   2   0   2   0   0   2   2   0   0   2   0   2   0   0   0   0   0   0   2   2   0   0   0   2   0   2   2   0   2   2   2   2   0   0   2   0   0   2   2   2   0   0   2   2   2   2   0   0   2   2   0   2   2   0   0   2   2   0   0   0   0   2   0   0   2   0   2   2   2   2   0   2   0   0   2   2   0   2   2   2   2   2   2   0   2   0   2   2   2   2   0   2   0   0   0   2   0   0   0   0   2   0   0   0   0   2   0
 MK-4-14                0   0   2   2   2   2   2   2   2   0   2   2   0   2   2   0   0   0   0   0   2   0   0   0   0   2   2   0   2   2   0   0   2   0   0   0   0   0   2   0   2   0   0   0   0   0   0   0   0   2   0   2   2   0   2   2   2   2   2   0   0   0   0   2   2   2   2   0   2   2   2   0   0   2   2   2   2   0   2   2   2   0   0   0   2   2   2   0   2   2   0   0   2   2   0   2   0   0   2   2   0   0   2   0   2   0   2   2   0   0   0   2   2   0   0   0   2   0   2   2   2   0   2   2   0   0   0   0   0   0   2   2   2   2   0   2   0   2   2   0   0   2   2   0   2   2   0   0   2   2   2   0   0   0   2   0   0   2   0   2   2   0   2   2   2   0   0   2   2   0   2   2   2   0   2   2   0   2   0   2   2   2   2   0   2   0   0   0   2   0   0   0   0   2   0   0   0   0   2   0
 MK-4-15                0   2   2   0   2   2   2   2   2   0   2   2   0   2   2   0   0   0   0   0   2   0   0   0   0   2   2   0   2   2   0   2   2   2   0   0   0   0   2   0   2   0   0   0   0   0   0   0   2   2   0   2   2   0   2   2   2   2   2   0   0   0   0   2   2   2   2   0   0   2   2   0   0   2   2   2   2   0   2   2   2   0   0   0   2   2   2   0   2   2   0   0   2   2   0   0   0   0   0   2   0   0   2   0   2   0   2   2   0   0   0   2   2   0   0   0   2   2   2   2   2   0   2   2   2   2   0   0   0   2   2   2   2   0   0   2   0   2   2   0   0   2   2   2   2   2   0   0   2   2   2   0   0   0   0   0   0   2   0   2   0   0   2   2   0   0   0   2   2   2   2   2   2   0   2   2   0   0   0   2   2   2   2   0   2   0   0   0   2   0   0   0   0   2   0   0   0   0   2   0
 MK-4-16                2   0   2   0   2   2   2   2   2   0   2   2   0   2   2   0   0   0   0   0   2   0   2   0   0   2   2   0   2   2   0   2   2   2   2   0   2   0   2   0   2   0   0   0   0   0   2   2   2   2   0   2   2   0   2   2   2   2   0   0   0   2   0   2   2   2   2   0   0   2   2   0   0   2   0   2   2   0   2   2   2   0   0   0   2   2   2   0   2   2   0   0   2   2   0   0   0   0   0   2   0   0   2   0   2   0   2   0   0   0   0   2   2   0   0   0   2   2   2   2   2   0   2   2   2   2   2   0   0   2   2   2   2   0   2   2   0   2   2   0   0   0   0   2   2   2   0   2   2   2   2   0   0   0   0   0   2   2   0   2   0   0   2   0   0   0   0   2   2   2   2   2   2   2   2   0   0   0   0   2   2   2   2   0   2   2   0   0   2   0   0   0   0   2   0   2   0   0   0   0
 MK-5-1                 0   2   2   2   0   0   2   0   2   2   0   0   0   0   2   0   2   2   0   2   2   2   0   0   2   0   2   0   2   2   0   0   2   2   0   2   2   0   0   0   0   2   0   2   2   0   0   2   0   2   0   0   2   2   0   0   2   2   0   2   0   0   2   2   0   2   0   2   0   2   0   2   0   0   2   0   0   0   2   0   2   0   0   2   0   2   0   2   2   0   0   2   0   0   2   2   2   0   2   2   0   0   0   2   0   2   2   2   2   2   2   2   0   2   2   0   0   0   2   2   2   0   0   2   2   0   2   0   0   2   0   2   0   0   0   0   0   0   0   0   2   0   2   0   0   2   0   2   0   2   2   2   2   0   0   2   2   0   0   0   0   0   0   0   2   0   0   0   2   0   2   0   2   2   0   0   0   2   2   0   0   0   2   0   0   2   2   0   2   0   0   2   0   2   0   2   0   2   2   0
 MK-5-2                 0   2   2   2   0   0   2   0   2   0   0   0   0   0   2   0   2   2   0   2   2   2   2   0   2   2   2   0   2   2   2   0   2   2   0   2   2   0   0   0   0   2   0   2   2   0   0   2   0   2   2   0   2   2   2   0   2   2   0   2   0   0   2   2   0   2   2   2   0   2   0   2   0   0   2   2   0   0   2   0   2   0   0   0   0   2   0   2   2   0   0   2   0   0   2   2   2   0   2   2   0   0   0   2   2   2   2   0   2   2   2   2   0   2   2   0   0   0   2   2   2   0   0   2   2   0   2   0   0   2   0   2   0   0   0   0   0   0   0   0   2   0   2   0   0   2   0   2   0   2   2   2   2   0   2   2   2   0   0   2   2   0   0   0   2   0   0   2   2   0   2   0   2   2   0   0   0   2   2   2   0   0   2   0   0   2   2   0   2   0   0   2   0   2   0   2   0   2   2   2
 MK-5-3                 0   2   2   2   0   0   2   0   2   0   0   0   0   0   2   0   2   0   0   2   2   2   2   0   2   2   2   0   2   2   2   0   2   2   0   2   2   0   0   0   0   2   2   2   2   0   0   2   0   0   2   0   0   2   2   0   2   0   2   2   0   2   2   2   0   0   2   2   0   2   0   2   0   0   2   2   2   0   0   0   2   0   0   0   0   2   0   0   2   0   0   2   0   0   2   2   0   0   2   2   0   0   0   2   2   0   2   2   2   2   2   2   0   2   2   0   0   0   2   2   2   2   0   2   2   0   2   0   0   2   0   2   2   2   0   0   0   0   0   0   2   0   2   0   0   2   0   2   0   2   0   2   2   0   2   0   0   0   0   2   2   0   0   0   2   0   2   0   2   0   2   0   2   0   0   0   0   2   2   2   0   0   2   0   0   2   2   0   2   0   0   2   0   2   0   2   2   2   2   2
 MK-5-4                 0   2   2   2   0   0   2   0   2   0   0   0   0   0   2   0   2   0   0   2   2   2   2   0   2   2   2   0   2   2   2   0   2   2   0   2   2   0   0   0   0   2   2   2   2   0   2   2   0   0   2   0   0   2   0   0   2   0   2   2   0   2   2   2   0   0   2   2   2   2   0   2   0   0   2   2   2   0   0   0   2   0   0   0   0   2   0   0   2   0   0   2   0   0   2   2   2   0   2   2   0   0   0   2   2   0   2   2   2   2   2   0   0   2   2   0   0   0   2   2   2   2   0   2   2   0   2   0   0   2   0   2   0   2   0   0   0   0   0   0   2   0   2   0   0   2   0   2   2   2   0   2   2   0   2   0   0   0   2   2   2   0   0   0   2   0   2   0   2   0   2   0   2   0   0   0   0   2   2   2   0   0   2   0   2   2   2   2   2   2   2   2   0   2   0   2   2   2   2   2
 MK-5-5                 0   2   2   0   2   0   2   0   2   0   0   0   0   0   2   0   2   2   0   2   2   2   2   0   2   2   2   0   2   2   2   0   2   2   0   2   2   0   2   0   0   2   2   2   0   0   2   0   0   2   0   0   0   2   2   0   2   0   2   2   0   2   2   2   0   0   0   2   2   0   0   2   0   0   2   2   2   0   0   0   2   0   0   0   2   2   0   0   2   0   0   2   0   0   2   0   2   0   2   2   0   2   0   2   2   0   2   2   2   2   2   0   0   2   2   0   0   0   2   2   2   2   0   2   0   0   2   0   0   2   0   2   0   2   0   0   0   2   0   0   2   0   2   0   0   2   0   2   0   0   0   2   2   0   2   0   0   2   2   2   2   0   0   0   2   0   2   0   0   0   2   0   2   0   0   2   0   2   2   2   0   0   2   0   2   2   0   2   2   2   2   2   0   2   0   2   2   0   2   0
 MK-5-6                 0   2   2   0   2   2   2   0   2   0   0   2   0   0   2   0   2   2   0   2   2   2   2   0   2   0   2   2   2   2   2   0   2   0   0   2   2   0   2   0   0   0   2   2   0   0   2   0   0   2   0   0   0   2   2   0   2   0   2   2   0   2   2   2   2   2   0   2   2   0   0   2   0   0   2   2   0   0   0   0   2   0   0   0   2   0   0   0   2   0   0   2   0   0   2   0   0   0   2   2   0   2   0   0   2   0   2   2   2   2   2   0   0   2   2   0   0   0   2   2   2   2   0   2   0   0   2   0   0   2   0   0   0   2   0   0   0   2   0   0   2   0   2   0   0   2   0   2   0   2   2   0   2   0   2   0   0   2   2   2   2   0   0   0   2   0   2   0   0   0   2   0   2   2   0   2   0   2   2   2   0   0   2   0   2   0   0   2   2   2   2   2   0   2   0   0   2   0   2   0
 MK-5-7                 0   2   2   2   2   2   2   0   2   0   0   2   0   0   2   0   2   2   0   0   2   0   2   0   2   0   2   2   2   2   2   0   0   0   0   2   2   0   2   0   0   0   0   2   0   0   2   0   0   2   2   0   0   2   2   0   2   0   0   2   0   0   2   0   2   2   0   2   2   0   0   2   0   0   2   2   0   0   0   0   2   2   0   0   2   0   0   0   2   0   0   2   0   0   2   0   0   0   0   2   0   2   0   0   2   0   2   2   0   2   2   0   0   2   2   0   2   0   2   2   2   2   0   2   0   0   2   0   0   2   0   0   0   2   0   0   2   2   0   0   2   0   2   0   0   2   0   2   0   2   2   0   2   0   2   0   0   2   2   2   0   0   0   0   2   0   2   0   0   0   2   0   2   2   0   2   0   2   2   2   0   0   2   0   2   2   0   2   2   2   2   2   0   2   0   0   2   0   2   0
 MK-5-8                 0   2   2   2   2   2   0   0   2   0   0   2   0   0   2   0   2   2   0   0   2   0   2   0   0   2   2   2   2   2   2   0   0   0   0   2   2   0   2   0   0   0   0   2   0   0   2   0   0   0   2   0   0   2   0   0   2   0   0   2   0   0   2   0   2   2   0   2   2   0   0   2   0   0   2   2   0   0   0   0   2   0   0   0   2   0   0   0   2   0   0   2   0   0   2   0   2   2   0   0   0   2   0   2   2   0   2   2   0   2   2   0   0   2   2   0   2   0   2   0   2   0   0   2   0   0   2   0   0   2   0   0   0   2   0   0   2   0   0   2   2   0   2   2   0   0   2   2   0   2   2   0   0   0   0   0   0   2   2   2   0   2   2   0   2   0   2   0   2   0   2   0   2   0   0   2   0   2   2   2   0   2   2   0   0   2   0   2   2   2   2   2   0   0   0   0   2   0   2   0
 MK-5-9                 0   2   2   0   0   2   0   0   2   0   0   2   0   2   2   0   2   2   0   0   2   0   2   0   0   2   2   2   0   2   0   0   0   0   0   2   2   0   2   2   0   0   0   2   0   0   2   0   0   2   2   0   0   2   0   0   2   0   0   2   0   2   2   0   2   2   0   2   2   0   0   2   0   0   2   0   0   0   0   0   2   0   0   0   2   0   0   2   2   0   0   0   0   0   2   0   0   2   0   0   0   2   0   2   0   0   2   0   0   2   2   0   0   2   2   0   2   0   2   0   2   0   0   2   0   0   2   0   0   2   0   2   0   0   0   0   2   0   0   2   2   0   2   2   0   0   2   2   0   2   2   0   0   0   2   2   0   2   2   0   0   2   0   0   2   0   2   0   2   0   2   2   2   0   0   2   0   2   2   2   0   0   2   0   0   2   0   2   2   2   2   2   0   0   2   0   0   0   0   0
 MK-5-10                0   2   2   0   0   2   0   0   2   0   0   2   0   2   2   2   2   2   0   0   2   0   2   0   0   2   2   2   0   2   0   0   0   0   0   2   2   0   0   2   0   2   0   2   0   0   2   0   2   2   0   0   2   2   0   0   2   0   0   2   0   2   2   2   2   2   0   2   2   0   0   2   2   0   2   0   0   0   0   0   2   2   0   0   2   0   0   2   2   2   0   0   0   0   2   0   0   2   0   2   0   2   0   2   2   0   2   0   0   2   2   0   0   2   2   0   2   0   2   0   2   0   0   2   0   0   2   0   2   2   0   2   0   0   0   2   2   2   0   2   2   0   2   2   0   2   2   2   2   2   2   0   2   0   2   2   0   2   2   0   0   2   0   0   2   0   2   0   2   2   2   2   2   0   0   0   0   2   0   0   0   0   2   0   2   2   2   0   2   2   2   2   0   0   2   0   0   0   2   0
 MK-5-11                2   0   2   0   0   2   0   0   2   0   0   2   0   2   2   2   2   2   0   0   2   0   2   0   0   2   2   2   0   2   0   0   0   0   0   2   0   0   0   2   2   2   0   2   2   2   2   0   2   0   0   2   2   0   2   0   2   0   0   2   0   2   2   2   2   0   0   2   2   0   0   2   2   2   2   0   0   0   0   0   2   2   0   0   2   0   0   2   2   2   0   2   0   2   2   0   0   2   0   2   0   2   0   2   2   0   2   0   0   2   2   0   0   2   2   0   2   0   2   0   2   0   0   2   0   0   2   0   2   2   0   2   0   0   2   2   2   2   0   2   2   0   2   2   0   2   2   0   2   2   2   0   2   0   2   2   0   2   2   0   0   2   0   2   2   0   2   0   2   2   2   2   2   0   0   0   0   2   0   0   0   0   2   0   2   0   2   0   2   2   2   2   0   0   2   0   0   0   2   0
 MK-5-12                2   0   2   0   0   2   0   0   2   0   0   2   0   2   0   2   0   2   0   0   2   0   2   0   0   2   2   2   0   2   0   0   0   0   0   2   0   0   0   2   2   2   0   2   2   2   2   0   2   2   0   2   2   0   2   0   2   0   0   2   0   2   2   2   2   0   0   2   2   0   0   2   2   2   2   0   0   0   0   0   0   2   2   0   2   0   0   2   2   0   2   2   0   2   2   0   2   2   0   2   0   2   0   2   2   2   2   0   0   2   2   0   0   2   2   0   2   2   2   0   2   2   0   2   0   0   2   0   2   2   0   2   2   0   2   2   2   2   0   0   2   0   2   2   2   2   2   0   2   2   2   0   2   0   2   0   0   2   2   0   0   2   0   2   2   0   2   0   2   2   0   2   2   0   0   0   0   2   0   0   0   0   2   0   2   0   2   0   2   2   2   2   0   0   2   0   0   0   0   0
 MK-5-13                2   0   2   0   2   2   0   0   2   0   0   2   0   2   0   2   0   2   0   2   2   0   2   0   0   2   2   2   0   2   0   0   0   0   0   2   0   0   0   2   2   2   2   2   2   2   2   0   0   2   0   2   2   0   0   0   2   0   0   2   0   2   2   2   2   0   0   2   2   0   0   2   2   2   2   0   0   0   0   0   0   2   2   2   2   0   0   2   2   0   2   2   0   2   2   0   2   2   0   0   0   2   0   2   2   2   2   0   0   0   2   0   0   0   2   0   0   2   2   0   2   0   0   2   0   0   2   0   0   2   0   2   2   0   2   0   2   2   0   0   2   0   2   2   2   2   2   0   2   2   2   0   2   0   2   0   0   2   0   0   0   2   0   2   2   0   2   0   2   0   0   2   2   0   0   0   0   2   0   0   0   2   2   0   2   0   2   0   0   2   2   0   0   0   2   0   0   0   0   2
 MK-5-14                2   0   2   0   2   2   0   0   2   0   2   2   0   2   0   2   0   2   0   2   2   0   2   0   0   0   2   2   0   2   0   0   0   0   0   2   0   0   0   2   2   2   2   2   2   0   2   0   0   2   0   2   2   0   0   0   2   0   0   2   0   2   2   2   2   0   0   2   2   0   2   2   2   2   0   0   0   2   0   0   0   2   2   2   2   0   0   2   2   0   2   2   0   2   2   0   2   2   0   0   0   2   0   2   2   2   2   0   0   0   2   0   0   0   2   0   0   2   2   0   2   0   2   2   0   0   2   0   0   2   0   2   2   0   2   0   2   2   2   0   2   0   0   2   2   2   0   0   2   2   2   0   2   0   2   0   0   2   0   0   0   2   0   2   0   0   2   0   2   0   0   2   2   0   0   2   0   2   2   0   0   2   2   2   2   0   0   0   0   2   2   0   0   0   2   0   0   0   0   2
 MK-5-15                2   0   2   0   2   0   0   0   2   0   2   2   0   2   0   0   0   0   2   2   2   0   0   0   0   0   2   2   0   2   0   2   0   0   2   2   0   0   0   2   2   2   2   2   2   0   2   0   2   2   2   2   2   0   0   0   2   0   0   2   0   2   2   2   2   0   0   2   2   0   2   2   2   2   0   0   0   2   0   0   0   2   2   2   2   0   0   0   2   0   2   0   0   2   2   2   2   2   0   0   0   2   0   2   0   2   2   0   0   0   2   2   0   0   2   0   0   2   2   0   2   0   2   2   0   0   2   0   0   2   0   2   2   0   2   0   2   2   2   0   2   0   0   2   2   2   0   0   2   2   2   0   2   2   2   0   0   2   0   0   0   2   0   2   0   0   2   0   2   2   2   2   2   0   0   2   0   2   2   0   0   2   2   2   2   0   0   0   0   2   2   0   0   0   2   0   0   0   0   2
 MK-5-16                2   0   2   0   2   0   0   0   2   0   2   0   0   2   0   0   0   0   2   2   2   0   0   0   0   0   2   2   2   2   0   0   0   0   2   2   0   0   2   2   2   0   2   2   2   0   2   0   2   2   2   2   2   0   0   0   2   2   0   2   0   2   2   2   2   0   0   2   2   0   2   2   2   2   0   0   0   2   0   2   0   2   0   2   2   0   0   0   2   0   2   0   0   2   2   2   2   2   0   0   0   2   0   2   2   2   2   0   0   0   2   2   0   0   2   0   0   2   2   0   2   0   2   2   0   0   2   0   0   2   0   2   2   0   2   0   2   2   2   0   0   0   0   2   2   2   0   0   2   2   2   0   2   2   2   0   2   2   2   0   0   2   0   2   0   0   2   0   2   2   2   2   2   0   2   2   0   2   2   0   0   2   2   2   2   2   0   0   0   2   2   0   0   0   2   0   0   0   2   2
 MK-6-1                 2   0   0   2   2   0   0   0   0   2   0   2   2   2   2   0   0   2   0   0   0   0   2   0   0   0   2   0   2   2   2   2   0   0   2   2   0   2   0   2   2   2   0   0   2   2   0   0   0   2   0   0   2   0   0   0   0   0   2   2   0   2   2   0   2   2   0   2   0   2   0   2   0   2   2   0   2   2   0   2   2   0   2   0   2   2   0   2   2   2   0   0   2   2   0   2   0   0   2   0   2   2   0   2   0   2   2   2   0   2   2   2   0   0   0   2   2   2   0   2   2   0   2   2   2   0   2   0   2   0   2   0   0   2   0   2   2   0   2   2   0   2   2   0   2   2   0   2   0   2   2   2   2   2   2   0   2   2   0   2   0   2   2   2   0   2   2   2   2   2   0   0   2   2   2   0   2   2   0   0   0   0   2   2   2   0   0   2   0   2   2   0   0   0   0   0   2   2   2   0
 MK-6-2                 0   0   0   2   2   0   0   0   0   0   0   2   2   2   2   0   0   2   0   0   0   0   2   0   0   0   2   0   2   2   2   0   0   0   2   2   0   2   0   2   2   2   0   0   2   2   0   0   0   2   0   0   2   0   0   0   0   0   0   2   0   0   2   0   2   0   0   2   0   2   0   0   0   2   2   0   2   2   0   2   2   0   2   0   2   2   0   2   2   2   0   2   2   2   0   0   0   0   2   0   0   2   0   0   0   2   2   2   0   0   0   2   2   0   0   2   2   2   0   2   2   0   2   2   2   2   2   0   2   0   0   2   0   2   0   2   2   0   2   2   0   2   2   0   2   2   0   2   0   2   2   2   2   2   2   0   2   0   0   2   0   2   2   2   0   2   2   2   0   0   0   0   2   2   0   0   2   2   0   0   0   0   2   2   2   0   0   2   0   2   2   0   0   0   0   0   2   2   2   0
 MK-6-3                 0   2   0   2   2   2   0   0   0   0   0   2   2   2   2   0   0   2   0   2   0   0   2   0   0   0   2   0   2   2   2   0   0   0   2   2   0   2   0   2   2   2   0   0   2   2   0   0   0   2   0   0   2   2   0   0   2   0   0   2   0   2   2   0   2   0   0   2   2   2   0   0   0   2   2   0   2   2   0   2   2   0   2   0   0   2   0   2   2   2   0   2   0   2   0   0   0   0   2   0   0   2   0   0   0   2   2   2   0   0   0   2   2   0   0   2   2   2   2   2   2   0   2   2   2   2   2   0   2   0   0   2   0   2   0   0   2   0   2   2   0   2   2   0   2   2   0   2   0   2   0   2   2   2   2   0   2   0   0   2   0   2   2   2   0   2   2   2   0   0   0   0   2   2   0   0   0   2   0   0   0   0   2   0   2   0   0   2   0   2   2   0   2   0   0   0   2   2   2   0
 MK-6-4                 0   2   0   2   2   2   0   0   0   0   0   2   2   2   2   0   0   0   0   2   0   0   2   0   0   0   2   0   2   2   2   0   0   0   0   2   0   2   0   2   2   2   0   0   2   2   0   0   0   0   0   0   0   0   0   0   2   2   0   2   0   2   2   0   2   0   2   2   2   2   0   2   2   2   0   0   2   2   2   2   2   0   2   0   0   2   0   2   2   2   0   2   0   2   0   0   0   0   2   0   2   2   0   0   0   2   2   2   0   0   0   2   2   0   0   2   2   2   2   2   2   0   2   2   2   2   2   0   2   0   0   2   0   2   2   0   2   0   2   2   2   0   2   0   2   2   0   2   0   0   0   2   2   2   2   0   2   0   0   2   0   2   2   2   0   2   2   2   0   2   0   0   2   2   0   0   0   2   0   2   0   0   0   0   2   0   2   2   0   2   0   0   2   0   0   0   2   2   2   0
 MK-6-5                 2   2   0   2   2   2   0   0   0   0   0   2   2   2   2   0   0   0   0   2   0   0   2   0   0   0   2   0   2   0   2   2   0   0   0   2   0   2   0   2   2   2   0   0   2   2   0   0   0   0   0   0   0   0   0   0   2   2   0   2   0   2   2   0   2   0   2   2   2   2   0   2   2   2   0   0   2   2   2   2   2   0   2   0   0   2   0   2   2   2   0   2   0   2   2   0   0   0   2   0   2   2   0   0   0   0   0   2   0   0   0   2   2   0   0   2   2   2   2   2   2   0   0   2   2   2   2   0   2   0   0   2   0   2   0   0   2   0   2   2   2   0   2   0   2   2   0   2   0   2   0   2   2   2   2   0   2   0   0   0   0   2   0   2   0   2   2   2   0   2   0   0   2   2   0   0   0   2   0   2   0   0   0   0   2   0   2   2   0   2   0   2   2   2   0   0   2   0   2   0
 MK-6-6                 2   2   0   2   2   2   0   0   0   0   0   2   2   2   2   0   0   0   0   2   0   0   2   2   0   0   2   0   2   0   2   2   0   0   0   2   2   2   0   2   2   2   2   0   2   2   0   0   0   0   0   0   0   0   0   0   2   2   2   2   0   2   2   0   2   0   2   2   2   2   0   2   2   2   0   0   0   2   2   2   2   0   2   0   0   2   0   2   2   2   0   0   2   2   2   0   0   0   2   0   2   0   0   0   0   2   0   2   0   0   0   2   2   0   0   2   2   2   2   0   2   0   0   2   2   2   2   0   2   2   0   2   0   2   0   0   2   0   2   2   2   2   0   0   2   2   0   0   0   2   0   2   2   2   2   0   2   0   2   0   0   2   0   2   2   2   0   0   0   2   0   0   2   2   0   0   0   2   0   2   0   0   0   0   2   0   2   2   0   2   0   2   2   2   0   0   2   0   2   0
 MK-6-7                 2   0   0   2   2   2   0   0   0   0   0   2   2   2   2   0   0   0   0   2   0   0   2   2   0   0   2   0   2   0   0   2   0   0   2   2   2   2   0   2   2   2   2   0   2   2   0   0   0   0   2   0   0   0   0   0   2   2   2   2   0   2   2   0   2   0   2   2   2   2   0   2   2   2   0   0   0   2   2   2   2   0   2   0   0   0   0   2   0   2   0   0   2   2   2   0   0   0   2   0   2   0   0   0   0   2   0   2   0   0   0   2   2   0   0   2   2   2   2   2   2   0   2   2   2   2   2   0   2   2   0   2   0   2   2   0   2   0   2   2   2   0   0   0   2   2   0   0   0   0   2   2   2   2   2   0   2   0   2   0   0   2   2   2   0   2   0   0   0   2   0   0   2   2   0   0   0   2   0   2   0   2   0   0   2   0   2   2   0   2   0   2   2   2   0   0   2   0   2   0
 MK-6-8                 2   0   0   2   2   2   0   0   0   0   0   2   2   2   2   0   0   0   0   2   0   0   2   2   0   0   2   2   2   0   0   2   0   0   2   2   2   2   0   2   2   2   0   0   2   2   0   0   0   0   2   0   0   0   0   0   2   2   2   2   0   2   0   0   2   0   2   2   2   2   0   2   2   2   0   0   2   2   2   2   2   0   2   0   0   0   0   0   2   2   0   0   2   2   0   0   0   0   2   0   2   0   0   0   2   2   0   2   0   2   0   2   2   0   0   2   2   2   2   2   0   0   2   2   2   2   2   0   2   0   2   2   2   0   2   0   2   0   2   2   2   0   0   0   2   2   0   0   0   0   2   2   2   2   2   0   2   0   2   0   0   2   2   2   0   0   0   0   0   2   0   0   2   2   0   0   0   2   0   2   0   2   0   0   2   0   2   2   2   2   0   2   2   0   2   0   2   0   2   0
 MK-6-9                 2   0   0   2   2   2   0   2   0   0   0   2   2   2   2   2   0   0   0   2   0   0   2   2   0   2   2   2   2   2   2   2   2   0   2   2   2   2   0   2   2   2   0   0   0   2   2   2   0   0   2   0   0   0   0   0   2   2   2   2   0   2   0   0   0   0   2   2   2   2   0   2   2   2   0   0   2   2   2   2   2   0   2   0   0   2   0   0   2   2   0   0   2   2   0   0   0   0   2   0   2   2   0   0   2   2   0   2   0   0   0   2   2   0   0   2   2   2   2   2   0   2   2   2   2   2   0   0   0   0   2   2   2   0   2   0   0   0   2   2   2   0   0   0   2   2   0   0   2   0   2   2   2   2   2   0   2   0   2   0   0   2   2   2   0   0   0   0   0   2   0   0   2   2   2   0   0   2   0   2   0   2   0   0   2   0   2   0   2   2   0   2   2   0   2   0   2   0   2   0
 MK-6-10                2   0   0   2   2   0   0   2   0   0   0   2   0   2   2   2   0   0   2   2   0   0   2   2   0   0   2   2   2   2   0   2   2   0   2   2   2   2   2   2   2   2   0   0   0   2   2   2   0   0   2   0   0   0   0   0   2   2   2   2   0   2   0   0   0   0   2   2   2   2   0   2   2   0   0   0   2   2   2   2   0   0   2   0   0   2   0   0   2   2   0   0   2   2   0   0   0   0   2   0   0   2   0   0   2   2   0   2   0   0   0   2   2   0   0   2   0   2   0   2   0   2   2   2   2   2   0   0   0   0   2   2   0   0   2   0   0   0   2   2   2   0   0   0   2   2   0   2   2   2   2   2   2   2   2   2   2   2   2   0   0   2   2   2   0   0   0   0   0   2   0   0   2   2   2   0   0   2   0   0   0   2   0   0   2   0   2   0   2   2   0   2   2   0   2   2   0   0   2   0
 MK-6-11                2   0   0   2   2   0   0   0   0   0   0   2   0   2   2   2   0   0   2   2   0   0   2   2   0   0   2   2   2   2   0   0   2   0   0   2   2   2   2   2   2   2   0   0   0   2   2   2   0   0   0   0   0   0   0   0   2   2   2   2   0   2   2   0   0   0   2   0   2   0   0   2   2   0   0   0   0   2   2   0   0   0   2   0   0   2   0   0   2   2   0   0   2   2   0   0   0   0   2   0   0   2   0   0   2   2   0   2   0   0   0   2   0   0   0   2   0   0   0   2   0   0   2   2   2   2   0   0   0   2   2   2   0   0   2   0   0   0   2   2   2   0   0   0   0   2   0   2   2   2   2   2   2   2   2   2   0   2   0   0   0   2   2   0   0   0   0   0   0   2   0   0   0   0   2   0   0   0   0   0   0   2   0   0   2   0   2   0   2   2   0   2   2   0   2   2   0   0   2   0
 MK-6-12                2   0   0   2   2   2   0   0   0   2   0   2   0   2   2   2   2   0   2   2   0   2   2   2   0   0   2   2   2   2   0   0   2   0   0   2   2   2   2   2   2   2   0   2   0   2   2   2   0   0   0   0   0   0   0   0   2   2   2   0   2   2   2   0   0   0   2   0   2   0   2   2   2   0   0   0   0   2   2   0   0   0   2   2   0   2   0   0   2   2   0   0   2   2   0   0   0   0   2   0   0   2   0   0   2   0   0   2   0   2   0   2   0   0   0   2   0   0   0   2   0   0   2   0   2   2   0   0   0   2   2   2   0   0   2   0   0   0   2   2   2   0   0   0   0   2   0   2   2   2   2   2   2   0   2   2   0   2   0   0   0   2   2   0   2   0   2   0   0   2   0   0   0   2   2   0   2   0   0   0   0   2   0   0   0   0   2   2   2   2   2   2   2   2   2   2   0   0   2   0
 MK-6-13                2   0   0   2   0   2   0   0   0   0   0   2   0   2   2   2   2   0   2   2   0   2   2   0   0   0   2   2   0   2   0   2   2   0   0   2   2   2   2   2   2   2   0   2   0   0   2   2   0   0   0   0   0   0   0   0   2   2   2   2   2   2   0   0   0   0   2   0   2   2   2   2   2   0   0   0   0   0   2   0   0   0   0   2   0   2   0   0   2   2   0   2   2   2   0   0   0   0   2   0   0   2   0   0   2   0   0   2   0   2   0   2   0   0   0   0   0   0   2   0   0   0   2   2   2   2   0   0   0   2   2   2   0   0   2   0   0   0   2   2   2   0   0   0   0   2   0   2   2   2   2   2   2   0   2   2   0   2   0   0   0   2   2   0   0   0   2   0   0   2   0   0   0   2   2   0   2   0   0   0   0   2   0   2   0   0   2   2   2   2   0   2   2   2   2   2   0   0   2   0
 MK-6-14                2   0   0   2   0   2   2   0   0   0   0   2   0   2   2   2   2   0   2   2   0   2   2   2   0   0   2   2   0   2   0   2   2   0   0   2   2   2   2   2   2   2   0   2   0   0   2   2   0   0   0   0   0   0   0   0   0   2   0   2   2   2   0   0   0   0   2   0   2   2   2   2   2   0   0   0   2   0   2   0   0   0   0   2   0   2   0   0   2   2   0   2   2   2   0   0   0   0   2   0   0   2   0   0   2   0   0   2   0   2   0   2   0   0   0   0   0   0   2   0   0   0   2   2   2   2   0   0   0   0   0   2   0   0   2   0   0   0   2   0   0   0   0   0   0   2   0   2   2   2   2   2   2   0   2   2   0   2   0   0   2   2   2   2   0   0   2   0   0   2   0   0   0   2   2   0   2   0   0   2   0   2   0   2   0   0   2   0   2   2   2   2   2   2   2   2   0   2   2   0
 MK-6-15                2   0   2   2   0   2   2   0   0   2   0   2   0   2   2   2   2   2   2   2   0   2   2   2   0   2   2   0   0   2   0   2   2   0   0   2   2   0   2   0   2   2   0   2   0   0   2   2   0   0   0   0   0   2   0   0   0   2   0   2   2   2   0   0   0   0   2   0   2   2   2   2   2   0   0   0   2   2   2   0   0   0   0   2   0   2   2   0   2   2   0   2   2   2   0   0   0   0   2   0   0   2   0   0   2   0   0   2   0   2   0   2   0   0   0   0   0   0   2   0   0   0   2   2   2   0   0   0   0   0   0   2   0   0   2   2   0   0   2   0   0   0   0   0   0   2   0   2   2   2   2   2   2   0   0   2   0   2   0   0   2   2   2   2   2   0   2   0   0   2   0   0   0   2   2   0   2   0   0   2   0   0   0   2   0   0   0   2   2   2   2   2   2   2   2   2   0   2   2   0
 MK-6-16                2   0   2   2   0   2   2   0   0   2   2   2   0   2   2   2   2   2   2   2   0   2   2   2   0   2   2   0   0   2   0   2   2   0   2   2   2   0   2   0   2   2   0   2   0   0   2   2   2   0   0   0   0   2   0   0   0   2   0   2   2   2   0   0   0   0   2   0   2   2   2   2   2   0   0   0   2   2   2   0   0   0   0   2   0   2   2   0   2   2   0   2   2   2   0   0   0   0   2   0   0   2   0   0   2   0   0   2   0   2   0   2   0   0   0   0   0   0   2   0   0   0   2   0   2   0   0   0   0   2   0   2   0   0   2   2   0   0   2   0   0   0   0   0   0   2   0   2   2   2   2   2   2   0   0   2   0   2   0   2   2   2   2   2   2   0   2   0   0   2   0   0   0   2   2   0   2   0   0   0   0   0   0   0   0   0   0   0   2   0   2   2   2   2   2   2   0   2   2   0
 
!****************************************** Phenotypic Data **********************************************************
!-100.0 is resevred for missing phenotype
SimulatedTrait1        13.4898   14.8843   15.3677   16.7126   15.9099   13.3232   14.7113   16.1225   16.0581   15.8323   13.4358   16.3667   14.4227   15.8937   15.5566   15.5988   15.9962   16.5283   15.7184   14.3239   15.9120   13.8663   16.5288   15.2228   16.0357   13.9451   16.3596   14.2288   14.5899   15.5108   15.8250   13.9214   16.0032   14.0226   15.8144   15.5392   16.0489   14.6116   13.7641   13.3930   16.1098   13.2778   14.4460   16.1360   13.4143   14.4475   15.9916   15.4754   13.7639   15.7049   15.4399   15.1975   16.8825   15.1267   16.2943   12.9832   15.1475   15.5595   14.1660   16.1436   13.9597   15.1674   16.2324   15.8755   15.3101   14.0306   14.7654   13.3626   14.7285   13.7793   17.4281   14.0347   15.2446   15.8209   15.3735   15.2368   16.5642   14.9383   16.1973   13.6018   15.2965   14.9407   13.6330   13.8588   14.7275   16.1216   14.8490   15.2095   16.5200   14.4725   13.7712   14.0944   15.5851   13.6000   13.2443   14.9904   14.4778   13.7845   14.5946   14.3456   13.9865   14.9993   14.8456   14.9076   16.0994   14.9622   15.3561   12.7013   13.8583   15.1218   12.9730   13.5114   15.4596   15.3102   14.3935   15.5181   13.6904   15.8774   15.1064   16.2983   15.7325   14.3316   15.5523   14.4843   14.4032   14.0022   15.1408   15.0215   15.0289   13.5117   16.1134   15.8594   14.1423   16.0157   16.1218   15.0260   13.9468   15.9212   15.8234   13.9730   15.6486   14.7515   16.0294   15.8197   15.9330   13.5486   14.2840   13.7207   14.2515   15.5954   15.5327   15.3682   15.1551   15.4195   16.1578   15.1012   13.6794   15.2760   13.7152   14.3057   15.3022   16.7809   15.8155   15.3062   14.3174   16.3599   13.6985   14.3064   14.5952   14.1489   16.1501   16.3248   14.5024   15.6765   15.7193   15.2560   13.4749   15.8070   14.0904   13.9385   13.9476   15.0602   14.2623   15.1692   14.0273   14.0696   13.4922   15.9330   13.3732   14.2316   13.5474   15.9132   15.7727   14.8920   14.0814   14.2303   16.9408   16.1683   15.6786   16.3783
SimulatedTrait2        10.6030    9.6601    9.3236    9.8019    9.3021   10.5567   10.0568    9.2221    9.4954    9.5884   10.4332    9.7564   10.4846    9.7517    9.4578    8.9626    9.5724    9.7440    9.5953   10.5249    9.6377   10.4177    9.7090    9.7804    9.4875   10.5178    9.3134   10.1780   10.4557    9.5115    9.3975   10.7114    9.2015   10.1913    9.3958    9.8533    9.2526   10.9744   10.2636   10.5886    9.5208   10.4103   10.7860    9.4294   10.7615   10.5712    9.7490    9.6722   10.7584    9.2454    9.5062   10.4579    9.5420    9.5110    9.0417   10.7196   10.8087    9.6764   10.2847    9.7273   10.5584    9.4301    9.8864    9.7064    9.7586   10.3198   10.7186   10.9004   10.6316   11.1766    9.5295   10.2953    9.8834    9.8756    9.4468   10.2729    9.5928    9.4265    9.5562   10.3378   10.6777   10.2815   10.6149   10.6873   10.8520    9.5975    9.5138    9.3562    9.1709    9.7452   10.5947   10.5396    9.4365   10.7485   10.2147   10.5591   10.4545   10.3442   10.3245   10.9691   10.9697    9.5878    9.3005   10.4913    9.8111   10.6615    9.7220   10.3045   10.4285    9.5655   10.2734   10.3049   10.3101   10.1340   10.4328    9.2512   10.8993    9.5347   10.7021    9.3244    9.3985   10.5554    9.4390   10.1557   10.6841   10.2748    8.9450   10.5719    9.5575   10.3708    9.2661    9.0863   10.1768    9.4369    9.4935    9.6591   10.6111    9.8590    9.5156   10.7000    9.1629    9.2863    9.3468    9.4056    9.9511   10.3802   10.4523   10.5561    9.6807    9.2218    9.3188    9.1745   10.8522    9.7872    9.2280   10.2977   10.9164    9.3185   10.6146   10.7151   10.6700    9.1428    9.1671    9.3875   10.7051    9.6254   10.6640   10.1741   10.4554   10.6307    9.5292    9.4491   10.6621   10.2050    9.7764   10.6190   10.5249   10.2482   10.5396   10.5053   10.6639    9.5329   10.5617    9.6228   10.4156   10.7686   10.3448    9.4674   10.5185   10.5854   10.5113    9.3119    9.0287   10.6956   10.4405   10.3981    9.5158    9.6897    9.5901    9.5670
 
