# Supplementary material for: Inclusive Composite Interval Mapping of QTL by Environment Interactions in Biparental Populations
Source: PLoS One. 2015 Jul 10;10(7):e0132414. doi: 10.1371/journal.pone.0132414 (PMC4498613; doi:10.1371/journal.pone.0132414)
Supplement: S6 File — (ZIP) [file pone.0132414.s006.zip › H=0.8/L1/run_00056.met]

!**********************Note: lines staring with "!" are remarks and will be ignored in the program********************
!*********************************General Information**********************************
!Assuming F1 = P1 x P2, populations available in QTL IciMapping are: 
!  1, P1BC1F1 = P1 x F1, the first backcrossing where P1 is used as the recurrent parent;
!  2, P2BC1F1 = P2 x F1, the first backcrossing where P2 is used as the recurrent parent;
!  3, F1DH, F1-derived doubled haploids; 
!  4, RIL or F1RIL, recombination inbred lines through the repeated selfing of F1;
!  5, P1BC1RIL, recombination inbred lines through the repeated selfing of P1BC1F1;
!  6, P2BC1RIL, recombination inbred lines through the repeated selfing of P2BC1F1;
!  7, F2, the selfing generation of F1;
!  8, F3, the selfing generation of F2;
!  9, P1BC2F1, the second backcrossing where P1 is used as the recurrent parent; 
! 10, P2BC2F1, the second backcrossing where P2 is used as the recurrent parent;
! 11, P1BC2RIL, recombination inred lines through the repeated selfing of P1BC2F1; 
! 12, P2BC2RIL, recombination inred lines through the repeated selfing of P2BC2F1; 
! 13, P1BC1F2, the selfing generation of P1BC1F1; 
! 14, P2BC1F2, the selfing generation of P2BC1F1; 
! 15, P1BC2F2, the selfing generation of P1BC2F1; 
! 16, P2BC2F2, the selfing generation of P2BC2F1; 
! 17, P1BC1DH, P1BC1F1-derived doubled haploids; 
! 18, P2BC1DH, P2BC1F1-derived doubled haploids; 
! 19, P1BC2DH, P1BC2F1-derived doubled haploids; 
! 20, P2BC2DH, P2BC2F1-derived doubled haploids; 
   3      !Mapping Population (see remarks above)
   2      !Mapping Function (1 for Kosambi; 2 for Haldane; 3 for Morgan)
   2      !Marker Space Type (1 for intervals; 2 for positions)
   1      !Marker Space Unit(1 for centiMorgans; 2 for Morgan)
   6      !Number of Chromosomes (or Linkage Groups)
 200      !Size of the mapping population
   2      !Number of environments
 
!***************************************** Chromosomes and Linkage Maps **********************************************
!Chromosome                 NumMarkers
-CH1                        16
-CH2                        16
-CH3                        16
-CH4                        16
-CH5                        16
-CH6                        16
!Linkage map (Marker name followed by position or the interval length)
 MK-1-1                1     0.000
 MK-1-2                1    10.000
 MK-1-3                1    20.000
 MK-1-4                1    30.000
 MK-1-5                1    40.000
 MK-1-6                1    50.000
 MK-1-7                1    60.000
 MK-1-8                1    70.000
 MK-1-9                1    80.000
 MK-1-10               1    90.000
 MK-1-11               1   100.000
 MK-1-12               1   110.000
 MK-1-13               1   120.000
 MK-1-14               1   130.000
 MK-1-15               1   140.000
 MK-1-16               1   150.000
 MK-2-1                2     0.000
 MK-2-2                2    10.000
 MK-2-3                2    20.000
 MK-2-4                2    30.000
 MK-2-5                2    40.000
 MK-2-6                2    50.000
 MK-2-7                2    60.000
 MK-2-8                2    70.000
 MK-2-9                2    80.000
 MK-2-10               2    90.000
 MK-2-11               2   100.000
 MK-2-12               2   110.000
 MK-2-13               2   120.000
 MK-2-14               2   130.000
 MK-2-15               2   140.000
 MK-2-16               2   150.000
 MK-3-1                3     0.000
 MK-3-2                3    10.000
 MK-3-3                3    20.000
 MK-3-4                3    30.000
 MK-3-5                3    40.000
 MK-3-6                3    50.000
 MK-3-7                3    60.000
 MK-3-8                3    70.000
 MK-3-9                3    80.000
 MK-3-10               3    90.000
 MK-3-11               3   100.000
 MK-3-12               3   110.000
 MK-3-13               3   120.000
 MK-3-14               3   130.000
 MK-3-15               3   140.000
 MK-3-16               3   150.000
 MK-4-1                4     0.000
 MK-4-2                4    10.000
 MK-4-3                4    20.000
 MK-4-4                4    30.000
 MK-4-5                4    40.000
 MK-4-6                4    50.000
 MK-4-7                4    60.000
 MK-4-8                4    70.000
 MK-4-9                4    80.000
 MK-4-10               4    90.000
 MK-4-11               4   100.000
 MK-4-12               4   110.000
 MK-4-13               4   120.000
 MK-4-14               4   130.000
 MK-4-15               4   140.000
 MK-4-16               4   150.000
 MK-5-1                5     0.000
 MK-5-2                5    10.000
 MK-5-3                5    20.000
 MK-5-4                5    30.000
 MK-5-5                5    40.000
 MK-5-6                5    50.000
 MK-5-7                5    60.000
 MK-5-8                5    70.000
 MK-5-9                5    80.000
 MK-5-10               5    90.000
 MK-5-11               5   100.000
 MK-5-12               5   110.000
 MK-5-13               5   120.000
 MK-5-14               5   130.000
 MK-5-15               5   140.000
 MK-5-16               5   150.000
 MK-6-1                6     0.000
 MK-6-2                6    10.000
 MK-6-3                6    20.000
 MK-6-4                6    30.000
 MK-6-5                6    40.000
 MK-6-6                6    50.000
 MK-6-7                6    60.000
 MK-6-8                6    70.000
 MK-6-9                6    80.000
 MK-6-10               6    90.000
 MK-6-11               6   100.000
 MK-6-12               6   110.000
 MK-6-13               6   120.000
 MK-6-14               6   130.000
 MK-6-15               6   140.000
 MK-6-16               6   150.000
!*********************************** Marker Types ********************************************************************
!Co-dominant marker: When heterozygote F1 is present, P1 is coded as 2, F1 is coded as 1, and P2 is coded as 0; Otherwise, P1 is coded as 2, and P2 is coded as 0. 
!Dominant marker: When heterozygote F1 is present, P1 and F1 are coded as 12, and P2 is coded as 0; Otherwise, P1 is coded as 2, and P2 is coded as 0.  
!Recessive markers: When heterozygote F1 is present, P1 is coded as 2, and F1 and P2 are coded as 10; Otherwise, P1 is coded as 2, and P2 is coded as 0. 
!Missing marker is coded as -1. 
 MK-1-1                 2   0   0   0   0   0   0   0   2   0   0   2   2   0   2   0   0   0   0   2   2   2   0   0   0   2   0   2   0   0   0   0   0   2   0   0   0   2   2   2   2   0   2   2   0   2   2   2   0   0   2   2   2   0   0   0   2   2   2   2   0   2   0   0   2   0   2   0   0   2   2   2   2   2   0   0   2   2   2   0   0   2   2   2   0   2   0   2   2   2   2   2   2   2   0   0   0   0   0   2   0   0   2   2   2   2   0   2   2   0   2   0   0   2   2   2   2   0   2   2   2   0   0   0   2   0   0   0   0   0   2   2   2   2   2   2   0   2   0   2   2   2   2   2   0   0   0   2   2   2   2   2   2   0   2   2   2   2   0   0   0   2   0   0   0   0   2   2   0   2   0   0   2   2   2   2   0   2   2   2   0   0   0   2   2   2   2   0   0   0   2   2   0   0   0   0   2   2   0   0
 MK-1-2                 2   0   0   0   0   0   0   0   2   0   2   2   2   0   2   0   0   2   0   2   2   2   0   0   2   2   0   2   0   0   0   0   0   0   2   0   0   2   2   2   2   2   2   2   0   2   2   2   0   0   2   2   2   0   0   0   2   2   2   2   0   2   0   0   2   2   2   0   0   2   2   2   2   2   0   0   2   0   2   0   0   2   2   2   0   2   0   0   2   2   2   2   2   2   0   0   2   0   2   2   0   0   2   2   2   2   0   2   2   0   2   0   0   2   2   2   2   0   2   2   2   0   0   0   2   0   0   0   0   0   2   0   2   2   0   2   0   0   0   2   2   0   0   2   0   0   0   2   2   2   0   2   2   0   2   2   2   2   0   0   0   2   0   0   0   0   2   0   0   2   0   0   0   2   2   2   0   0   2   2   0   0   0   2   2   2   2   0   0   2   2   2   0   0   0   0   2   2   2   0
 MK-1-3                 2   0   0   0   0   0   0   2   2   0   2   2   2   0   2   0   0   2   0   0   2   2   0   0   2   2   0   2   0   0   0   2   0   0   2   0   0   2   2   2   2   2   2   0   0   2   2   2   2   2   2   2   2   0   0   0   2   2   2   2   0   2   0   0   2   2   2   0   2   2   2   0   2   2   0   2   2   0   2   0   0   2   2   0   0   0   0   0   2   2   2   0   2   2   0   0   2   0   2   2   0   0   2   2   2   2   0   2   2   0   2   0   0   2   2   2   2   0   2   2   2   2   0   0   2   0   0   0   0   0   2   0   0   2   0   2   0   0   0   2   2   0   0   0   0   0   0   2   2   2   0   2   2   0   2   2   2   0   0   0   0   2   0   0   0   0   2   0   0   2   0   0   0   2   2   2   2   0   2   2   0   0   0   2   2   2   2   0   0   2   2   0   0   0   2   0   2   2   2   0
 MK-1-4                 2   0   2   0   0   2   0   2   2   0   2   2   2   0   2   0   0   2   0   0   2   2   0   0   2   2   0   2   0   0   0   2   0   0   2   2   0   2   0   2   2   2   2   0   0   2   2   2   2   2   2   2   2   2   0   0   2   2   0   2   0   2   0   0   2   0   2   0   2   2   2   0   2   2   0   2   2   0   2   0   0   2   2   0   0   0   0   0   0   2   2   2   2   2   0   0   2   0   2   2   0   0   2   2   2   2   0   2   2   0   2   0   0   2   2   2   2   0   2   2   2   2   0   0   2   0   0   0   0   0   2   0   0   2   2   2   0   0   0   2   2   0   0   2   0   0   0   2   2   2   0   2   2   2   2   2   0   0   2   0   0   2   0   0   0   0   2   0   0   0   0   0   0   2   2   2   0   0   2   2   0   0   0   0   2   2   2   0   0   2   2   0   0   0   2   2   2   2   2   0
 MK-1-5                 2   0   2   0   0   2   2   2   2   0   2   2   2   0   2   0   0   2   0   0   2   2   2   0   2   2   0   2   0   0   2   2   0   2   2   0   0   2   0   2   2   2   2   0   2   2   2   2   2   2   2   2   2   2   0   2   0   0   0   2   0   2   0   0   2   0   2   0   2   0   2   0   2   2   2   2   2   0   2   0   0   0   2   0   0   0   0   0   0   2   2   2   2   2   2   0   2   0   2   2   0   0   2   2   2   2   0   2   2   2   2   0   2   2   2   2   2   0   2   2   2   2   0   0   2   0   0   0   0   2   2   0   0   2   0   2   0   0   0   2   2   2   0   2   0   0   0   0   2   2   0   0   2   0   2   0   0   2   2   0   0   2   0   0   0   0   2   0   0   0   0   0   0   2   2   2   0   2   2   2   0   0   0   0   2   2   2   0   0   2   0   0   0   0   2   2   2   2   2   0
 MK-1-6                 2   0   2   0   0   2   2   2   2   0   2   2   2   0   0   0   0   2   0   0   2   2   2   0   2   2   0   2   0   0   2   2   0   2   2   0   2   2   0   2   2   0   2   0   2   2   2   2   2   2   2   0   2   2   0   2   0   0   2   2   0   2   2   0   2   0   2   2   2   0   2   0   2   2   2   2   2   0   2   0   0   0   2   0   0   0   0   0   0   2   2   2   2   2   2   2   2   0   2   2   0   0   2   2   2   2   0   0   2   2   2   0   2   2   2   0   2   0   2   2   2   2   0   0   0   0   0   0   0   2   2   0   0   2   0   2   0   0   2   2   2   2   0   2   0   2   0   0   2   2   0   2   2   0   0   0   0   2   2   0   0   2   0   0   0   0   2   0   0   0   0   0   0   2   2   2   0   2   2   2   0   0   0   0   2   2   2   2   2   2   0   0   0   0   0   2   2   2   2   2
 MK-1-7                 2   0   2   0   0   2   2   2   2   0   0   2   2   0   0   0   0   2   0   0   2   2   2   0   2   2   0   2   0   0   2   2   0   2   2   0   2   2   0   2   0   0   2   0   2   2   2   2   0   2   2   0   2   2   0   2   0   0   2   2   0   2   2   0   2   0   2   2   2   0   2   0   2   2   2   2   2   0   0   0   0   0   2   0   0   0   0   0   0   2   2   2   2   2   2   2   2   0   2   2   2   0   2   2   2   2   0   0   2   2   2   0   2   2   2   0   2   0   2   2   2   2   0   0   0   0   0   0   0   2   2   0   0   2   0   2   0   2   2   2   0   2   0   2   0   2   0   0   2   2   0   2   2   0   0   0   0   2   2   0   0   2   0   0   0   0   2   0   0   0   0   0   2   2   2   0   0   2   2   2   0   0   0   0   0   2   2   2   2   2   0   0   0   0   0   2   2   2   2   2
 MK-1-8                 2   0   2   0   0   2   2   2   0   0   0   2   2   0   0   0   0   2   0   0   2   2   2   0   2   2   0   2   0   0   2   2   0   2   2   0   2   2   0   2   0   2   2   0   2   2   2   2   0   2   2   0   2   2   0   2   0   0   2   2   0   2   0   0   2   0   2   2   2   0   2   2   2   2   2   2   2   0   0   0   0   0   2   0   0   0   0   0   0   2   2   2   2   2   2   2   2   2   2   2   2   0   2   2   2   2   2   0   2   2   2   2   2   2   2   0   2   0   2   0   2   2   0   2   0   0   0   0   0   2   2   0   0   0   2   2   0   2   2   2   0   2   0   2   0   2   0   2   2   2   0   2   2   0   0   0   0   2   2   0   0   2   0   0   0   0   2   0   0   0   0   0   2   2   0   0   0   2   2   2   0   0   0   0   2   2   2   2   2   2   0   0   0   0   0   2   2   2   2   2
 MK-1-9                 2   0   0   2   2   2   2   2   2   0   0   2   2   0   0   0   0   2   0   0   2   2   2   0   2   2   0   2   0   0   2   2   0   2   0   0   2   0   0   2   0   2   0   0   2   2   2   2   0   0   2   0   2   2   0   0   0   0   2   0   0   2   0   2   0   2   2   2   2   0   2   2   2   2   2   2   0   0   2   0   0   0   2   0   0   0   0   2   0   2   2   2   2   2   2   0   2   2   0   2   2   0   2   0   2   2   2   0   2   2   2   2   2   2   2   0   2   0   2   0   2   2   0   2   0   0   0   0   0   2   2   0   0   0   2   2   0   2   2   2   0   2   0   2   0   2   0   2   2   2   0   2   2   0   0   2   0   2   2   0   0   2   0   2   0   0   2   0   0   0   0   0   2   2   0   0   0   2   2   2   0   0   0   0   2   2   2   2   2   2   0   0   0   0   0   2   2   0   2   2
 MK-1-10                2   0   0   2   2   0   0   2   2   2   0   2   2   2   0   0   2   2   0   0   2   2   2   0   2   2   0   2   0   0   2   2   0   2   0   0   2   0   0   2   0   2   0   0   2   2   2   2   2   0   2   0   2   2   0   0   0   0   2   0   0   2   0   2   0   2   2   2   2   0   2   2   2   2   2   2   0   0   2   0   0   0   2   0   0   0   0   2   0   2   0   2   2   2   2   0   2   2   0   0   2   0   2   0   2   2   2   0   2   2   2   2   2   2   2   0   2   0   2   0   2   2   0   2   2   0   0   0   0   2   2   0   0   0   2   2   0   2   2   2   0   2   0   2   0   2   0   2   2   2   0   2   0   0   0   0   0   2   2   0   0   2   0   2   0   0   2   0   0   0   0   0   2   2   0   0   0   2   2   2   0   0   0   2   2   2   2   2   2   2   0   0   0   0   2   2   2   0   2   2
 MK-1-11                2   0   0   2   0   0   0   2   2   2   0   2   0   0   0   0   2   2   0   0   2   2   2   0   2   2   0   2   0   0   2   0   0   2   2   0   2   0   2   2   0   2   0   2   2   0   2   2   2   0   2   0   2   2   0   0   2   0   2   0   0   2   0   2   0   2   2   2   2   0   2   0   2   0   0   2   0   0   2   0   0   0   0   0   0   0   0   2   0   0   0   2   2   2   2   0   2   2   2   0   2   0   2   0   2   2   2   0   2   2   2   2   2   2   2   2   2   0   2   2   2   2   0   2   2   0   0   0   0   2   2   0   0   2   2   2   0   2   2   2   0   2   0   0   0   2   2   2   2   2   0   2   0   0   0   0   0   2   2   0   0   0   0   2   2   0   2   0   0   0   0   0   2   2   0   0   0   2   2   2   0   0   0   2   2   0   2   2   2   2   0   0   0   0   2   2   2   0   2   0
 MK-1-12                2   0   0   2   0   0   0   2   2   2   2   2   0   2   0   0   2   0   0   0   2   2   2   0   2   2   0   2   0   0   2   0   0   2   2   0   2   0   2   2   0   2   0   2   2   0   0   2   2   0   2   0   2   0   0   0   2   2   2   0   0   2   0   2   0   2   2   2   2   0   2   0   2   0   0   2   0   0   2   0   0   0   0   0   0   0   0   2   0   0   0   2   2   2   2   0   2   2   0   0   2   0   2   0   2   2   2   0   2   2   2   0   0   2   0   2   2   2   0   2   2   2   0   2   2   2   0   0   0   2   2   0   0   2   2   2   0   2   2   0   0   2   0   0   0   2   2   2   2   2   0   2   0   0   0   0   0   2   2   0   0   0   0   2   2   0   2   0   0   0   0   0   0   2   0   0   0   2   2   2   0   0   0   2   2   2   2   2   2   2   0   0   0   0   2   2   2   0   2   0
 MK-1-13                2   0   0   2   0   0   0   2   2   2   2   0   0   2   0   0   2   0   0   0   0   2   2   2   2   2   0   2   0   0   2   0   0   2   2   0   0   0   2   2   0   2   0   2   2   0   0   2   2   0   2   2   2   0   0   0   2   2   2   0   0   2   0   2   0   2   2   2   2   0   2   0   0   0   0   2   0   0   2   0   0   0   0   0   0   2   0   2   0   0   0   2   2   2   2   0   2   0   0   2   2   0   2   2   2   2   2   0   2   2   2   0   0   2   0   2   2   2   0   2   2   2   0   2   2   2   0   0   0   2   2   0   0   2   2   2   2   2   2   0   0   2   2   2   0   2   2   2   2   2   0   2   0   0   0   0   0   2   2   0   2   0   0   2   2   0   2   0   0   0   0   0   0   2   0   0   0   2   2   2   0   0   0   2   2   2   2   2   2   0   0   0   0   0   2   2   2   0   2   0
 MK-1-14                2   0   0   2   0   0   0   2   2   2   2   0   0   2   0   2   2   0   0   0   0   2   2   2   2   2   0   2   0   0   2   0   0   2   2   0   2   0   2   0   0   0   0   0   2   0   0   2   2   2   2   0   2   0   2   0   2   2   2   0   0   2   0   2   0   2   2   2   0   0   0   0   0   0   0   2   0   0   2   0   0   0   0   0   2   2   0   2   0   0   0   2   2   2   2   0   2   0   0   2   2   0   2   2   2   2   0   0   2   2   2   0   0   2   0   2   2   2   0   2   0   2   0   2   2   0   0   0   0   2   2   0   0   2   2   2   0   0   2   0   0   2   2   2   0   0   0   2   2   2   0   2   0   0   0   0   0   2   2   0   2   0   0   2   2   0   2   0   0   0   0   0   0   2   0   0   0   2   2   2   0   0   0   2   2   2   0   2   2   0   0   0   0   0   2   2   2   0   2   0
 MK-1-15                2   0   0   2   0   0   0   0   2   2   2   0   0   2   0   2   2   0   0   0   0   2   2   2   2   2   0   2   0   0   2   0   2   2   2   0   2   0   2   0   0   0   0   0   2   0   0   0   2   2   2   0   2   0   2   0   2   2   2   0   0   2   0   2   0   2   2   2   0   0   0   0   2   0   0   2   0   0   2   0   2   2   2   0   2   2   0   2   0   0   0   2   2   2   2   0   2   0   0   2   2   2   2   2   2   2   0   0   2   2   0   0   0   0   0   2   2   2   0   0   0   2   0   2   2   0   0   0   0   2   2   2   0   2   2   2   0   0   2   2   0   0   2   2   0   0   0   2   2   2   0   2   0   0   0   0   0   2   2   0   2   0   0   2   2   0   0   0   0   2   0   0   0   2   0   0   0   2   2   2   0   0   2   2   2   2   0   2   2   2   0   0   0   0   0   0   2   0   2   0
 MK-1-16                2   0   0   2   0   0   0   0   2   2   2   0   2   2   0   2   0   0   0   0   0   2   2   2   2   2   2   2   0   0   2   0   2   2   2   0   2   0   2   0   0   0   0   0   2   0   0   0   2   2   2   0   2   0   2   0   2   0   2   0   0   2   0   2   0   2   2   2   0   0   0   0   2   0   0   2   0   2   2   0   2   2   2   0   2   2   0   2   0   2   0   0   2   0   0   0   2   0   0   2   2   2   2   2   2   2   0   0   2   2   0   0   0   0   0   2   2   2   0   0   0   2   0   2   2   0   0   0   0   2   2   2   0   2   2   2   0   0   2   2   0   0   2   2   0   0   0   2   2   2   0   2   0   0   0   0   0   2   2   0   2   0   0   2   2   0   0   0   0   2   0   0   0   2   0   0   0   2   2   2   0   0   2   2   2   2   0   2   2   2   0   0   0   0   0   0   2   0   2   0
 MK-2-1                 0   0   2   0   2   0   0   2   0   0   0   0   0   2   0   0   2   0   0   0   0   2   0   0   2   0   2   0   0   0   2   0   0   2   2   0   0   2   0   0   0   0   0   2   0   0   0   2   0   0   0   0   0   2   2   2   2   0   2   2   0   2   0   2   0   0   2   2   0   2   0   2   0   2   0   2   0   0   0   0   0   2   0   2   0   0   2   2   0   2   2   0   2   2   0   2   2   2   0   2   2   2   2   0   0   2   0   0   0   0   2   0   2   0   2   0   2   0   0   2   0   2   2   0   0   0   2   0   0   2   2   0   2   2   0   2   2   2   0   2   0   2   2   0   0   2   0   0   0   0   2   0   2   2   0   0   0   2   2   0   2   0   0   0   0   0   2   2   0   2   0   0   2   2   2   2   0   2   0   2   2   2   0   0   2   2   0   0   2   0   0   2   0   0   2   0   2   0   2   0
 MK-2-2                 0   0   2   0   2   0   0   2   0   0   0   0   0   2   0   0   2   0   0   0   0   2   0   0   2   0   2   0   0   0   2   0   0   2   2   2   0   2   0   0   2   0   0   2   0   2   0   2   0   0   2   0   2   2   2   2   2   0   0   0   0   2   0   2   0   0   2   2   0   2   0   2   0   2   0   2   0   0   0   0   0   2   0   2   2   0   2   2   0   2   2   0   2   2   0   2   2   2   0   2   0   2   2   0   0   2   0   0   0   0   2   2   2   0   2   0   2   0   0   2   2   2   2   0   0   0   2   0   0   2   2   0   2   2   0   2   2   2   0   2   0   2   2   2   0   2   2   2   0   0   2   0   2   2   0   0   0   2   2   0   2   0   2   2   0   0   2   2   2   2   0   0   2   2   2   2   0   2   0   2   2   2   0   0   2   2   0   0   2   0   0   0   2   0   2   0   2   0   2   2
 MK-2-3                 0   0   2   0   2   0   0   2   0   0   0   0   0   2   0   0   2   0   0   0   0   0   0   0   2   0   2   0   2   0   2   0   0   2   2   2   0   2   0   0   2   0   0   2   0   2   0   2   0   0   2   0   2   2   2   2   2   2   0   0   0   0   0   2   0   0   2   2   2   2   0   2   0   2   0   2   0   0   0   0   0   2   0   2   2   0   2   2   0   2   2   0   2   0   2   2   2   2   0   2   0   2   2   0   0   2   0   0   0   0   2   2   2   0   2   0   2   0   0   0   0   2   2   0   0   0   2   0   0   0   2   0   0   2   0   2   2   2   0   2   0   2   2   2   2   2   0   2   0   0   2   0   2   2   0   0   0   2   2   0   2   0   2   2   0   0   2   2   2   2   0   0   2   2   2   2   0   2   0   2   2   2   0   0   2   0   0   2   0   2   0   2   2   0   2   0   2   0   2   2
 MK-2-4                 0   0   2   0   2   0   0   2   0   0   0   0   0   2   0   0   2   0   0   0   0   0   0   0   2   0   2   0   2   0   2   0   0   2   2   2   0   2   0   0   2   0   0   2   0   2   0   2   0   0   2   0   2   2   2   2   0   0   0   0   0   0   0   0   0   0   2   2   2   2   0   2   0   2   0   2   0   2   0   0   0   2   0   2   2   0   2   0   2   2   2   0   2   0   2   0   2   2   0   2   0   2   2   0   0   2   0   0   0   0   2   2   2   0   2   0   2   0   0   0   0   2   2   0   0   0   2   0   0   0   2   2   2   2   0   2   2   2   0   2   0   2   2   2   2   2   0   2   0   2   2   0   0   2   0   0   0   2   0   2   2   0   2   2   0   0   2   2   2   2   0   0   2   2   2   2   0   2   2   0   2   2   0   0   2   0   0   2   2   2   0   2   2   0   2   0   0   2   2   2
 MK-2-5                 2   0   2   0   2   0   0   0   0   0   0   0   0   2   0   0   0   0   0   0   0   2   0   0   2   0   2   0   2   0   2   0   0   2   2   2   0   0   0   0   2   2   0   2   0   2   0   2   0   0   2   2   2   2   2   2   0   0   0   0   0   0   0   0   0   0   2   2   2   2   0   2   0   2   0   2   2   2   0   0   2   2   0   2   2   0   0   0   2   2   2   0   2   0   0   0   2   2   0   2   0   2   2   2   0   2   0   0   0   0   2   2   2   0   2   0   2   0   0   0   0   2   2   0   0   0   2   0   0   0   2   2   2   2   0   2   2   0   0   2   0   2   2   2   2   2   0   2   2   2   0   0   0   2   0   0   0   2   0   2   2   0   2   2   0   0   2   2   0   2   0   0   2   2   0   2   0   2   2   0   2   2   0   0   2   0   2   2   2   2   0   2   2   0   2   0   0   2   2   2
 MK-2-6                 2   0   0   0   2   0   0   0   0   0   0   0   0   2   0   0   0   0   0   0   0   2   0   0   2   0   2   0   2   0   2   0   0   2   2   2   0   0   0   0   2   2   0   2   0   2   0   2   0   0   2   2   2   0   2   2   0   0   0   2   0   0   0   0   0   2   2   2   2   2   0   2   0   2   0   2   2   2   0   0   0   2   0   2   0   0   2   0   2   2   2   0   2   0   2   2   2   2   0   2   0   2   2   2   0   2   0   0   0   0   2   2   2   0   2   0   2   2   0   2   0   2   2   0   0   2   2   0   2   0   2   2   2   2   0   2   2   0   2   2   0   2   0   2   2   2   0   2   2   2   0   0   0   2   0   0   0   2   0   2   2   0   2   2   0   0   0   2   0   2   0   0   0   2   0   2   0   2   0   0   2   2   0   0   2   0   2   2   2   2   0   2   0   0   2   0   2   2   2   2
 MK-2-7                 2   0   0   0   2   0   0   0   0   0   0   2   0   2   0   0   0   0   2   0   0   2   0   0   2   0   2   0   2   0   2   0   0   2   2   0   0   0   2   0   2   2   2   2   0   2   0   2   0   0   2   2   0   2   2   2   0   0   0   2   0   0   0   0   0   2   2   2   2   2   0   2   2   2   0   2   2   2   0   0   0   2   0   2   0   0   2   0   2   2   2   0   2   0   2   2   2   0   0   2   0   0   2   2   0   0   0   0   0   0   0   2   2   0   2   0   2   2   0   2   0   2   2   0   0   2   2   0   2   0   2   2   2   2   0   2   2   0   2   2   0   2   2   2   2   2   0   2   2   2   0   0   0   0   0   2   0   2   0   0   2   0   2   2   0   0   0   2   0   2   0   0   0   2   0   2   0   2   0   0   2   2   0   0   2   0   2   2   0   2   0   2   0   2   2   2   0   2   2   2
 MK-2-8                 2   0   0   0   2   0   0   0   0   0   0   2   0   2   0   0   2   0   2   2   0   2   0   0   2   0   2   0   2   0   2   0   0   2   2   0   0   0   2   0   2   2   2   0   0   2   0   2   0   0   2   2   0   2   2   2   2   0   0   2   0   0   0   0   0   0   2   2   2   2   0   2   2   2   0   2   0   2   0   0   0   2   0   2   0   0   2   0   2   2   2   0   2   0   2   2   2   0   0   2   0   0   2   2   0   0   2   0   0   2   0   2   2   0   2   0   2   2   0   0   0   2   2   0   0   2   2   0   2   0   0   2   2   2   0   2   2   0   2   2   0   2   2   2   0   2   0   2   2   2   0   0   0   0   0   2   0   2   0   2   0   0   2   2   0   0   0   2   0   2   0   0   0   2   0   2   0   2   0   0   2   2   0   0   2   0   2   0   0   2   0   2   0   2   2   2   0   2   2   2
 MK-2-9                 2   0   0   0   2   2   0   0   0   0   0   2   0   2   0   0   0   0   0   2   2   2   0   0   0   0   2   0   2   0   2   0   0   2   2   0   2   0   2   0   2   2   2   0   2   2   0   2   0   0   2   2   2   0   2   2   2   2   2   2   0   0   0   0   2   0   2   2   2   2   0   2   2   2   0   2   0   0   2   0   0   2   0   2   2   0   2   2   2   2   2   0   2   0   2   2   2   2   0   2   0   0   2   2   0   0   2   0   0   2   0   2   0   0   2   0   2   2   0   2   0   0   0   0   0   2   2   0   2   0   0   0   2   2   0   2   2   0   2   0   0   2   0   2   0   2   0   0   2   2   0   0   0   0   0   2   0   2   0   2   0   0   2   2   0   0   0   2   0   2   0   0   0   0   0   2   0   2   0   0   2   2   0   0   0   0   2   0   0   2   0   2   0   2   2   2   0   0   2   2
 MK-2-10                2   0   0   0   2   2   0   2   0   0   0   2   0   2   0   0   0   0   0   2   2   2   0   0   0   0   0   0   2   0   2   0   0   2   2   0   2   0   2   0   2   2   2   0   2   2   0   2   0   0   2   2   2   0   0   2   2   2   2   2   0   0   0   0   2   0   2   2   2   2   0   2   2   2   0   2   2   0   2   0   0   2   0   2   2   0   2   2   2   2   2   0   2   0   2   2   2   2   0   2   0   0   2   2   0   0   2   0   0   2   0   2   0   0   2   0   2   2   0   2   0   0   0   0   0   0   2   0   2   0   0   0   2   0   0   2   2   0   0   0   0   2   0   2   0   2   0   0   2   2   0   0   0   0   0   2   0   2   0   2   0   0   2   2   0   0   0   2   0   2   0   2   0   0   0   0   0   2   0   0   2   2   0   2   0   0   0   0   0   2   0   2   0   2   0   2   0   2   0   2
 MK-2-11                2   0   0   0   2   2   0   0   2   0   0   2   0   2   0   0   2   0   0   2   2   2   0   2   0   0   2   0   2   0   2   0   0   2   2   2   2   0   0   0   2   2   2   0   2   2   0   2   0   0   0   2   2   2   0   2   2   2   2   2   0   0   0   0   2   0   0   2   2   2   2   2   2   2   0   2   2   0   2   0   0   2   0   2   2   0   2   2   2   2   0   0   2   0   2   2   2   2   0   0   0   0   2   2   0   0   2   0   0   0   0   2   0   2   2   0   2   2   0   2   0   0   0   0   0   0   0   0   2   2   0   0   2   2   0   2   2   0   0   0   2   2   0   0   0   2   0   0   2   2   0   0   0   0   0   2   0   2   0   2   0   0   2   2   0   0   0   2   0   2   0   2   0   0   0   0   0   2   0   0   2   2   0   2   0   0   0   0   0   2   0   2   0   2   0   2   0   2   0   2
 MK-2-12                2   2   0   0   2   2   0   0   2   0   0   0   0   2   0   0   2   0   0   2   2   2   0   0   0   0   2   0   2   0   2   0   0   2   2   2   2   0   0   0   2   2   2   2   2   2   2   2   2   0   0   2   0   2   0   2   2   2   2   2   2   2   0   0   2   0   0   2   2   2   2   2   2   2   0   2   2   0   2   0   0   2   2   2   2   0   2   0   2   2   0   0   2   0   2   2   2   2   0   0   0   0   2   2   0   0   2   0   0   2   0   2   0   2   2   0   0   2   0   2   2   0   0   0   2   0   2   0   2   2   0   0   2   2   0   2   2   0   0   0   2   2   0   0   0   2   2   0   0   2   0   0   0   0   2   2   0   2   0   2   0   0   2   2   0   0   0   2   0   2   0   2   0   0   0   0   0   2   0   0   0   0   0   2   0   0   2   0   0   2   0   0   0   2   2   2   0   2   0   0
 MK-2-13                0   2   2   2   2   2   2   0   2   0   0   0   0   2   0   0   2   2   0   2   2   2   0   0   0   0   2   0   2   0   2   0   0   2   2   2   2   0   0   0   2   2   2   0   2   2   2   2   2   0   2   2   0   2   0   2   2   2   2   2   2   2   2   0   2   0   0   2   2   2   2   2   2   2   0   2   2   0   2   0   0   2   2   2   2   0   2   0   2   2   0   0   2   0   2   2   2   2   0   0   0   2   2   2   0   0   2   0   0   2   2   2   0   2   0   0   0   2   0   2   2   0   0   0   2   0   2   0   2   2   0   0   2   2   0   2   2   2   0   0   2   2   0   0   0   2   2   0   0   2   0   0   0   0   2   2   0   2   0   2   0   0   2   2   0   0   0   2   0   0   0   2   0   0   0   0   0   2   0   0   0   0   0   2   0   0   2   0   0   2   0   0   0   2   0   0   0   2   0   0
 MK-2-14                0   2   2   2   2   2   0   0   2   0   0   0   0   2   0   2   2   2   0   2   2   2   0   0   0   0   2   0   2   0   2   0   2   2   0   2   2   0   0   0   2   2   2   0   2   2   2   2   2   2   2   2   0   2   0   2   2   2   2   2   2   2   2   0   2   0   0   2   0   2   2   2   2   2   0   2   2   0   2   0   2   2   2   2   2   0   2   0   2   2   0   0   2   0   2   2   2   2   0   0   2   2   2   2   0   0   2   0   0   2   2   2   0   0   0   0   0   0   0   2   2   0   0   0   2   0   0   0   2   2   0   0   2   0   0   2   2   2   0   0   2   2   0   0   0   2   2   0   0   2   0   0   0   0   2   2   0   2   0   2   0   0   0   0   0   0   2   2   0   0   0   2   0   0   0   0   0   2   0   0   0   0   0   2   0   0   2   0   0   2   0   0   0   2   0   0   0   2   0   0
 MK-2-15                0   2   2   2   2   2   0   0   2   0   0   0   0   2   0   2   2   2   0   2   2   2   0   0   0   0   2   0   2   0   2   2   2   2   0   2   2   0   0   2   0   2   2   2   2   2   2   2   2   2   2   2   0   2   0   2   2   2   2   2   2   2   2   0   2   0   0   2   0   0   2   2   2   2   0   0   2   0   2   0   2   2   2   2   2   0   2   0   2   2   0   2   2   0   2   0   0   2   0   0   2   2   2   2   2   0   2   0   2   2   2   0   0   0   0   0   0   0   0   2   2   0   0   0   2   0   0   0   0   0   0   0   2   0   0   2   2   0   0   0   2   2   0   0   2   2   2   0   0   2   2   0   0   0   2   2   0   2   0   2   0   0   0   0   0   0   0   2   0   0   0   2   0   0   2   0   0   2   0   0   0   0   0   2   0   0   2   0   0   2   0   0   0   2   2   0   2   2   0   0
 MK-2-16                0   2   0   2   2   0   0   0   2   0   0   0   2   2   0   2   0   2   0   2   0   2   0   0   0   0   2   0   2   0   2   2   2   2   0   2   2   0   0   2   0   2   2   2   2   2   2   2   2   2   2   2   0   2   0   2   2   2   2   2   2   2   2   0   2   0   0   2   0   0   2   2   2   2   0   2   2   0   2   0   2   2   0   2   2   0   2   0   2   2   0   2   2   0   2   0   0   2   0   0   2   2   0   2   2   0   2   0   2   0   2   0   2   0   0   2   0   0   0   2   2   0   0   0   2   0   0   0   0   0   0   0   2   0   0   2   2   0   0   0   2   2   0   0   2   2   0   0   0   2   2   0   0   0   2   2   2   2   0   2   0   0   0   0   0   0   0   2   0   2   0   2   0   0   2   0   0   2   0   2   0   0   0   2   0   0   2   0   0   2   0   0   0   2   0   0   2   2   0   0
 MK-3-1                 0   0   2   0   0   2   0   0   2   2   2   0   2   2   0   2   2   0   2   2   2   2   2   0   2   2   0   2   0   2   2   2   2   0   2   2   0   2   2   0   0   0   2   2   2   2   0   2   0   2   2   0   2   0   0   2   0   2   2   0   0   2   2   2   2   0   0   2   2   0   0   2   0   0   0   2   0   0   2   0   2   0   2   0   0   2   2   2   2   0   2   0   0   0   0   2   2   0   2   2   2   0   2   0   0   2   2   2   0   0   0   0   0   0   0   0   0   0   2   2   2   0   2   0   0   2   0   2   0   2   0   2   2   0   0   0   2   2   2   0   2   2   0   0   2   0   2   2   2   0   0   0   2   0   2   0   0   0   2   2   0   2   0   0   2   0   0   0   2   0   2   2   2   0   0   0   0   2   2   2   0   2   0   0   2   2   2   0   2   2   2   2   0   2   2   0   2   0   2   2
 MK-3-2                 0   0   2   0   0   2   0   2   2   0   2   0   2   2   0   0   2   0   2   2   2   2   2   0   2   2   0   2   0   2   2   2   2   0   2   2   0   2   2   0   0   0   2   2   2   2   0   2   0   2   2   0   2   0   0   2   0   2   2   0   0   2   2   2   2   0   0   2   2   0   0   2   2   0   0   2   0   2   2   0   2   0   2   0   0   2   2   2   2   0   2   0   0   0   0   2   2   2   0   2   0   0   2   0   0   2   2   2   0   0   0   0   2   2   0   0   0   0   0   2   0   0   2   0   0   2   2   2   0   2   0   2   2   0   2   0   2   2   2   0   2   2   0   0   2   0   2   2   2   0   0   0   2   0   2   0   0   0   2   2   0   2   0   0   2   0   0   0   2   0   2   2   2   0   0   0   0   2   2   2   0   2   0   0   2   2   2   0   2   2   2   2   0   2   2   0   0   0   2   0
 MK-3-3                 0   0   2   0   0   2   2   2   2   0   2   0   2   2   0   0   2   2   2   2   2   2   2   0   2   0   0   2   0   2   2   2   2   0   2   0   0   2   2   0   0   0   2   2   2   0   0   2   0   2   2   0   2   0   0   2   0   2   2   0   2   2   2   0   2   0   0   2   2   0   0   2   2   0   0   2   0   2   2   0   2   0   2   0   0   2   0   2   2   0   2   2   0   0   0   2   2   2   0   0   0   0   2   2   0   2   2   2   0   0   0   0   0   2   0   0   0   0   0   2   0   0   0   0   0   2   2   2   0   2   0   2   2   0   2   0   2   2   2   0   2   2   0   2   2   0   2   2   2   0   0   0   2   0   2   0   0   0   2   2   0   2   0   0   2   0   0   0   2   0   0   2   2   2   0   0   0   2   2   2   0   2   0   0   2   2   2   0   0   2   2   2   0   2   0   0   0   0   2   2
 MK-3-4                 0   0   2   0   0   2   2   2   2   0   2   0   2   2   0   0   2   2   2   2   2   2   2   0   2   0   0   2   0   2   2   2   2   0   2   0   0   2   2   0   0   0   2   2   0   0   0   2   0   2   2   0   2   0   2   2   0   2   2   0   2   2   2   0   2   0   0   2   2   2   0   2   2   0   0   2   0   0   2   0   2   0   2   2   0   2   0   2   0   0   2   2   0   0   0   2   2   2   0   0   0   2   2   2   0   0   2   2   0   0   0   0   0   2   0   0   0   0   0   2   0   0   2   0   0   2   2   2   0   2   0   2   2   0   2   0   2   2   2   0   2   2   0   2   2   0   2   2   2   0   0   0   2   0   2   0   0   0   2   2   0   2   0   0   2   0   0   0   2   0   0   2   2   2   0   0   0   0   2   2   2   2   0   0   2   2   2   0   0   2   2   2   0   0   0   0   0   0   2   2
 MK-3-5                 0   0   2   0   0   2   2   2   2   0   2   0   2   2   0   0   2   2   2   2   2   2   2   0   0   0   0   2   0   2   2   2   0   0   2   0   0   0   2   2   0   0   2   2   0   0   2   2   0   2   2   0   2   0   2   2   0   2   2   0   2   2   2   0   2   0   0   2   2   0   0   2   2   0   0   2   0   0   2   0   2   0   2   2   0   2   0   2   0   0   2   2   0   2   0   2   0   2   0   0   0   2   2   2   0   0   2   2   0   0   2   0   0   2   0   0   0   0   2   2   0   2   2   0   0   2   2   2   0   2   0   2   2   0   2   2   2   2   2   0   2   2   0   2   2   0   2   2   2   0   0   0   0   0   2   0   0   0   2   2   0   0   0   2   2   0   0   0   2   0   0   2   2   2   2   0   0   2   2   2   2   2   0   0   2   2   2   0   2   2   2   2   0   0   0   0   0   0   2   2
 MK-3-6                 0   0   2   0   0   2   2   2   2   0   2   0   2   2   0   0   2   2   2   2   2   2   2   0   0   0   0   2   0   2   2   2   0   0   2   0   0   0   0   2   0   0   2   2   0   2   2   2   0   0   2   0   2   0   2   2   0   2   2   0   2   2   2   0   2   0   0   2   2   0   0   2   2   0   0   2   0   0   2   0   2   0   2   2   0   2   0   2   0   0   2   2   0   2   0   2   0   2   0   0   0   2   2   2   0   0   0   2   0   0   2   2   0   2   0   0   0   0   2   2   0   2   2   0   0   2   2   2   0   2   0   2   0   0   2   2   2   2   2   0   2   0   2   2   2   0   2   2   2   0   0   0   0   0   2   0   0   0   2   0   0   0   0   2   2   0   0   0   2   0   0   2   2   2   2   0   0   2   0   2   2   2   2   0   0   0   2   0   2   2   2   2   0   0   0   2   0   0   2   2
 MK-3-7                 0   0   0   2   0   2   2   2   2   0   2   0   2   0   0   0   2   2   2   2   2   0   2   2   0   0   0   2   0   2   2   0   0   0   2   0   0   0   0   2   0   2   2   2   0   2   2   2   0   2   2   0   2   0   2   0   0   2   2   0   2   2   0   0   2   0   0   2   2   0   0   0   2   0   0   2   0   2   2   0   2   0   2   2   0   2   0   0   0   0   2   2   0   2   0   2   0   2   0   0   0   2   2   2   0   0   0   2   0   0   2   0   0   2   0   0   0   0   2   2   0   2   2   0   0   2   2   2   0   2   0   2   0   0   2   2   2   2   2   0   2   0   2   2   2   2   2   2   2   0   0   0   0   0   2   0   0   0   2   0   0   0   0   2   2   0   0   0   2   0   0   2   2   2   0   0   0   2   0   2   2   2   2   0   0   0   2   0   2   2   2   2   0   0   0   2   0   0   0   2
 MK-3-8                 0   2   0   2   0   0   2   0   2   0   2   0   2   0   2   0   2   2   2   2   2   0   2   2   0   0   0   2   0   2   2   0   0   0   2   0   0   0   2   2   0   2   0   2   0   2   2   2   0   2   2   0   2   0   2   0   0   2   2   0   2   0   2   0   2   0   0   0   2   0   0   0   2   0   0   0   0   2   2   0   2   0   2   2   2   2   0   0   0   0   2   2   0   2   0   0   0   2   0   0   0   2   2   2   2   0   2   2   0   0   2   0   0   2   0   0   0   0   0   2   0   0   2   0   0   2   2   0   2   2   2   2   2   0   2   2   2   2   0   0   2   0   2   2   2   2   0   2   2   0   0   0   0   0   2   0   0   0   2   0   0   0   0   0   0   0   0   0   2   0   0   2   2   2   2   0   2   2   2   2   2   2   2   0   0   0   2   0   2   2   0   2   0   0   0   2   0   0   0   2
 MK-3-9                 0   2   0   0   0   0   2   0   2   0   2   0   2   0   0   0   2   2   2   2   2   0   2   2   0   0   2   0   0   2   2   0   0   0   2   0   0   0   2   2   0   2   0   0   0   2   2   2   0   2   2   0   2   0   2   0   0   2   2   0   2   0   2   0   2   0   2   0   2   0   0   0   2   0   0   0   0   2   2   0   2   0   2   2   2   2   0   0   0   0   2   0   0   2   0   0   0   0   0   0   0   2   2   2   2   2   2   2   0   0   2   0   0   2   0   0   0   0   0   2   0   0   2   0   0   2   2   0   2   2   2   2   2   0   0   0   2   2   0   0   2   0   2   2   2   2   0   2   2   0   0   0   0   2   2   2   2   0   2   2   0   0   0   2   0   0   0   0   2   0   0   2   2   2   0   0   2   2   2   2   2   2   2   0   0   0   2   0   2   2   2   2   0   0   0   2   0   0   0   2
 MK-3-10                0   2   0   0   0   0   2   0   2   0   2   0   2   0   0   0   2   0   2   2   2   2   2   2   0   0   2   2   2   2   2   0   0   0   2   0   0   0   2   2   2   2   0   2   0   2   2   2   0   2   2   0   2   0   2   0   0   2   2   0   2   2   2   0   2   0   2   0   2   0   0   0   2   0   0   0   0   2   2   2   2   0   2   2   0   2   0   0   0   0   2   0   2   2   0   0   0   0   0   0   0   0   2   2   2   2   2   2   0   0   2   0   0   2   0   0   0   0   0   2   0   0   2   2   0   2   2   0   2   2   2   0   2   0   2   0   2   2   0   0   2   2   2   2   2   2   0   2   2   0   0   0   2   2   2   2   2   0   0   0   0   0   0   2   0   0   0   0   2   0   0   2   2   2   0   0   2   2   2   2   2   2   2   0   0   0   2   0   2   2   2   2   0   0   0   2   0   0   0   2
 MK-3-11                0   2   2   0   0   0   2   0   2   0   0   0   2   0   0   0   2   0   2   2   2   2   2   2   0   0   2   2   2   2   2   0   0   0   2   0   0   2   2   2   2   2   0   2   0   2   2   2   0   2   2   0   2   0   2   0   0   2   0   0   2   2   2   0   2   0   2   0   2   0   0   0   2   0   0   0   0   2   0   2   2   0   2   2   0   2   0   0   2   0   2   0   2   2   0   0   0   0   0   0   0   0   2   2   2   2   2   2   0   0   2   0   2   2   0   0   0   0   0   2   0   0   2   2   0   2   2   0   2   2   2   0   2   2   2   0   2   2   2   0   2   0   2   2   2   2   0   2   2   0   0   0   2   2   0   2   2   0   0   0   0   0   0   2   2   0   0   0   2   2   0   2   2   2   0   0   2   2   2   2   2   2   2   0   0   0   2   0   2   2   0   2   0   0   2   2   0   0   0   2
 MK-3-12                0   2   2   0   0   0   2   0   2   0   0   2   2   0   0   0   2   0   2   2   2   2   2   2   0   0   2   2   2   2   2   0   0   0   2   0   0   0   2   2   0   2   0   0   2   2   2   2   0   2   2   2   2   0   2   0   0   0   0   0   2   2   2   2   2   0   2   0   0   0   0   0   2   0   0   0   0   2   2   2   2   0   2   2   0   2   0   0   2   0   2   0   2   2   0   0   0   0   0   0   0   2   2   2   2   2   2   2   0   0   0   0   2   2   0   0   0   0   0   2   0   0   2   2   0   2   2   0   2   2   2   2   2   2   2   0   2   2   0   0   2   0   2   2   2   2   0   2   0   2   0   0   2   2   0   2   2   0   0   0   0   0   0   2   2   0   0   2   2   2   0   2   2   2   0   0   2   2   2   2   2   2   2   0   0   0   2   2   2   2   0   2   0   0   2   2   0   0   0   2
 MK-3-13                0   2   2   0   0   0   2   0   2   0   0   2   2   0   0   0   2   0   2   2   2   2   2   2   2   2   2   2   2   2   2   0   0   0   2   0   0   2   2   2   0   2   0   0   2   2   2   2   0   2   2   2   2   0   2   0   0   0   0   2   2   2   2   2   2   0   2   0   0   0   0   0   2   0   2   0   0   2   2   2   2   0   0   2   0   2   0   0   2   0   2   0   2   2   2   0   0   0   0   0   0   2   2   2   2   2   2   2   0   0   0   0   2   2   0   0   0   0   0   2   0   0   2   2   0   2   2   0   2   0   2   2   2   0   0   0   2   2   0   0   2   0   0   0   0   2   0   2   0   2   0   0   0   2   0   2   2   0   0   2   0   0   0   2   2   2   0   2   2   2   0   2   2   2   0   0   2   2   2   2   2   2   2   2   2   0   2   2   2   0   0   2   2   0   2   2   0   0   0   2
 MK-3-14                0   2   0   0   0   0   2   2   2   0   0   2   2   0   0   0   2   0   2   2   2   2   2   2   2   2   2   2   2   2   2   0   0   0   0   0   0   2   2   2   0   2   0   0   0   2   2   2   0   2   2   2   2   0   2   0   2   0   2   2   2   2   2   2   2   0   2   0   0   0   0   0   2   0   2   0   0   2   2   2   2   0   2   2   0   2   0   0   0   2   2   2   2   2   2   2   0   2   0   0   0   2   2   2   2   2   0   2   0   0   0   0   2   2   0   0   0   0   0   2   0   0   2   2   0   2   2   0   2   0   2   2   2   0   0   0   2   2   0   0   2   0   0   2   0   2   0   2   0   2   0   0   0   2   2   2   2   0   0   0   2   2   0   2   2   2   0   2   2   2   0   2   2   2   2   0   2   2   2   2   0   2   2   2   2   0   0   2   2   0   0   2   2   0   2   2   0   0   0   2
 MK-3-15                0   2   0   0   0   0   2   0   2   0   0   2   2   0   0   0   2   0   2   2   2   2   2   2   2   2   0   2   2   2   2   0   0   0   0   0   0   0   2   2   0   2   2   0   0   2   2   2   0   2   2   2   2   0   2   0   2   0   2   2   2   0   2   2   2   0   2   0   0   0   0   0   2   0   2   0   0   2   2   0   2   0   2   2   0   2   0   0   0   2   2   2   2   2   2   2   0   2   0   2   0   2   2   2   0   2   0   2   0   0   0   0   2   2   0   0   0   0   2   0   0   0   2   2   0   2   2   2   2   0   2   2   2   0   0   2   2   2   0   0   2   0   0   2   2   2   0   0   0   2   0   0   0   2   2   2   2   0   0   0   2   2   0   2   0   2   0   2   2   0   0   2   2   2   2   2   2   2   2   0   0   2   2   2   0   0   0   2   2   0   0   2   2   0   2   2   0   0   0   2
 MK-3-16                0   2   0   0   0   0   2   0   2   0   0   2   0   0   0   0   2   0   2   2   2   2   2   2   0   2   0   2   2   2   2   0   0   0   0   0   0   0   2   2   0   2   0   0   0   0   0   2   2   2   0   2   2   0   2   0   2   0   2   2   2   0   2   2   2   0   2   0   0   0   0   0   2   0   2   0   0   2   2   0   2   2   2   2   2   2   0   0   0   2   2   2   2   2   2   2   0   2   0   2   2   2   2   2   0   2   0   2   0   0   0   0   2   2   0   2   0   0   2   0   0   0   2   2   0   2   2   2   2   0   2   2   2   0   0   2   2   2   0   2   2   0   0   2   2   2   0   0   0   2   0   0   0   2   2   2   2   0   0   0   2   2   0   0   0   2   0   2   2   0   0   2   2   2   2   2   2   2   2   0   0   2   2   2   0   0   0   2   2   0   0   2   2   0   0   2   0   0   0   2
 MK-4-1                 0   2   2   0   0   0   0   2   0   0   0   0   2   0   0   0   2   2   0   2   0   2   2   2   0   0   2   2   2   0   2   0   0   2   0   2   2   0   2   0   0   0   0   2   2   2   2   2   0   0   0   2   0   0   2   2   0   2   2   0   2   0   2   2   0   2   2   2   2   0   0   0   0   0   0   0   2   0   2   0   0   2   2   0   0   0   0   2   2   0   0   0   2   2   2   2   2   0   2   0   2   0   2   0   0   0   0   2   2   2   2   0   2   2   0   2   0   0   0   0   2   2   2   2   0   2   0   2   2   2   0   0   0   2   2   0   2   0   2   0   2   0   2   2   2   0   0   2   0   2   0   2   2   2   0   0   2   2   0   2   2   0   2   0   2   0   2   2   2   0   2   0   0   2   0   2   0   2   0   2   2   0   2   0   0   2   0   0   2   0   0   0   0   2   0   2   0   0   0   0
 MK-4-2                 0   2   0   0   0   0   2   2   0   0   0   0   2   0   0   2   2   2   0   2   0   2   2   2   0   0   2   2   2   0   2   0   0   2   0   2   2   0   2   0   0   0   0   2   2   2   2   2   0   0   0   2   0   0   2   2   0   2   2   0   2   0   2   2   2   2   2   2   2   0   0   0   0   0   0   0   2   0   0   0   0   2   2   0   2   0   0   2   2   0   0   0   2   2   2   0   2   2   2   0   2   0   2   0   0   0   0   2   2   2   2   0   2   2   0   2   0   0   0   0   0   2   2   2   0   2   2   2   2   2   0   0   2   2   2   0   2   0   0   0   0   0   2   2   2   0   0   2   0   2   0   2   2   2   0   0   2   2   0   2   2   0   2   0   2   0   2   2   2   0   2   0   2   2   2   2   0   2   0   0   2   0   2   0   0   2   0   0   2   0   0   0   0   2   2   2   0   0   0   0
 MK-4-3                 0   2   0   0   0   0   2   2   0   0   0   0   2   0   0   2   2   2   0   2   0   2   0   2   0   0   2   2   0   0   2   0   0   2   0   2   2   2   2   0   0   0   0   2   2   2   2   2   0   2   0   2   0   0   2   2   0   2   0   0   2   0   2   2   2   2   0   2   2   0   0   0   0   0   0   0   2   0   2   0   0   2   2   0   2   0   0   0   2   0   0   0   2   2   2   0   2   2   2   0   2   0   2   0   0   0   2   2   2   2   2   0   2   2   0   2   0   0   0   0   0   2   2   2   0   0   2   2   2   0   0   0   2   2   2   2   2   0   0   0   0   0   0   2   2   0   0   2   0   0   0   2   2   2   0   0   2   2   2   0   2   0   2   0   2   0   0   2   2   0   2   0   2   2   2   2   0   2   0   0   2   0   0   0   0   2   0   0   2   0   0   2   0   2   2   2   0   0   0   0
 MK-4-4                 0   2   0   0   0   0   2   2   0   0   0   0   2   0   0   0   2   2   0   2   0   2   0   2   0   0   2   2   0   0   2   2   0   2   0   2   2   2   2   0   0   0   0   2   2   0   2   2   0   2   0   2   2   0   2   2   0   2   0   0   2   0   2   2   2   2   2   2   2   0   0   0   0   0   0   0   2   0   0   0   0   2   2   0   2   0   2   0   2   0   0   2   0   2   0   0   2   2   2   0   2   0   2   0   0   0   2   0   2   2   2   0   2   2   2   2   0   0   0   0   0   2   2   2   0   2   2   2   2   0   0   0   2   2   2   2   2   0   0   0   0   0   0   2   2   0   0   2   0   0   0   2   2   2   0   0   2   2   2   0   2   0   2   0   2   0   0   2   2   0   2   0   2   2   2   2   0   2   0   0   2   0   2   0   0   2   0   0   2   0   0   2   0   2   2   2   0   0   0   0
 MK-4-5                 0   2   0   0   2   0   2   2   0   0   2   0   2   0   0   0   2   2   0   2   0   2   0   0   0   0   2   2   0   0   0   2   0   2   0   2   2   2   2   0   0   2   0   2   0   0   0   2   0   2   0   2   2   2   2   2   0   2   0   0   2   0   2   2   2   2   2   2   2   0   0   0   0   0   0   0   2   0   0   0   0   0   2   0   2   0   2   0   2   0   0   2   0   2   0   0   2   2   2   0   2   0   2   0   0   0   2   0   2   2   2   0   0   2   2   2   0   0   0   0   0   2   2   0   0   2   2   2   2   0   2   0   2   2   2   2   2   0   0   0   0   0   0   2   2   0   0   2   2   0   0   2   2   2   0   2   2   2   2   0   2   0   2   0   2   0   2   2   2   0   2   0   2   2   2   2   0   2   0   0   2   0   2   0   0   0   0   0   2   0   0   2   0   2   2   2   0   0   0   0
 MK-4-6                 2   2   0   0   2   0   0   2   0   0   2   2   2   0   0   0   2   0   0   2   2   2   0   0   0   0   2   2   0   0   0   2   2   2   0   2   2   2   2   0   0   2   2   2   0   0   0   2   2   2   0   2   2   2   2   2   0   2   0   0   2   0   2   2   2   0   2   2   2   0   0   0   2   0   0   0   2   0   0   0   0   0   2   0   2   0   0   0   2   0   0   2   0   2   0   0   2   2   2   0   2   0   2   0   0   0   2   0   2   2   2   0   0   2   0   2   0   0   0   0   0   2   2   0   0   2   2   2   2   0   2   0   2   2   2   2   2   0   0   0   0   0   2   2   2   2   0   2   2   0   0   2   2   2   0   2   2   0   2   0   2   0   2   0   2   0   2   2   2   0   2   0   2   2   2   2   0   2   0   0   2   0   2   2   0   0   2   0   2   2   0   2   0   2   2   2   0   0   0   0
 MK-4-7                 2   2   0   0   2   0   0   2   0   0   2   2   2   0   0   2   2   0   0   2   2   0   0   0   2   0   2   2   0   0   0   2   2   2   2   2   0   2   2   0   0   2   2   2   0   0   0   2   2   2   0   2   2   2   2   2   0   2   0   0   2   0   2   0   2   0   0   2   2   0   0   0   2   0   0   0   2   0   0   0   0   0   2   0   2   0   0   0   2   0   0   2   0   2   0   2   2   2   0   0   2   0   0   0   2   0   2   0   2   2   2   0   0   2   0   2   0   2   0   0   0   2   2   0   0   2   0   2   2   0   2   0   2   2   2   2   2   0   0   0   0   0   2   2   2   2   0   2   2   0   0   0   2   2   0   2   2   0   2   0   2   0   2   0   2   0   2   2   2   0   2   0   2   2   2   2   0   2   0   0   2   2   2   2   0   2   2   0   2   2   0   2   0   2   2   2   0   0   2   0
 MK-4-8                 2   0   0   0   2   0   0   2   0   0   2   2   2   0   0   2   2   0   0   2   2   0   0   0   2   0   0   2   0   0   0   2   2   2   2   0   0   2   2   0   0   2   2   2   0   0   0   2   0   2   0   2   2   2   2   2   0   2   2   0   2   0   2   0   2   0   0   2   2   0   0   2   2   0   0   0   2   0   0   0   0   0   2   0   0   0   0   0   2   0   0   2   0   2   0   2   2   2   0   0   0   0   0   0   2   0   2   0   2   2   2   0   0   2   0   0   0   2   0   0   0   2   2   0   0   2   0   2   2   0   2   2   2   0   2   2   2   0   0   0   0   0   2   2   2   2   0   0   2   0   0   0   2   2   0   2   2   0   2   0   2   0   2   2   2   0   2   2   2   0   2   0   2   2   2   2   0   2   0   0   0   2   2   0   0   2   2   0   2   2   0   2   0   2   2   2   0   0   2   0
 MK-4-9                 2   0   0   0   2   0   0   2   0   0   2   2   2   0   0   0   2   0   0   2   2   0   0   0   2   0   0   2   0   0   0   2   2   2   2   0   0   2   2   0   0   2   2   2   0   0   0   2   0   2   0   0   2   2   2   0   0   2   2   0   2   2   2   0   2   0   0   2   2   0   0   2   2   0   0   0   2   0   2   0   2   0   2   2   0   0   0   0   2   0   0   2   0   0   0   2   2   2   0   0   2   0   0   0   2   0   2   0   0   2   2   0   0   2   2   2   0   2   0   2   0   2   2   0   0   2   0   2   0   0   2   2   2   0   2   2   2   0   0   0   2   0   2   2   2   2   0   0   2   0   0   0   2   0   0   0   2   0   2   0   2   0   2   2   2   2   2   2   2   2   2   0   0   2   2   2   2   2   0   0   0   0   2   0   0   2   2   0   0   2   0   2   0   2   2   0   0   0   2   0
 MK-4-10                2   2   0   0   2   0   2   2   2   0   0   2   2   0   0   0   2   0   0   2   2   0   0   0   2   0   0   0   2   0   0   2   2   2   2   0   0   2   2   0   0   2   2   2   0   2   0   2   0   2   0   0   2   2   2   0   0   2   2   2   2   2   2   0   2   0   0   2   2   0   0   2   2   0   0   0   2   0   2   0   2   2   2   2   0   0   0   0   2   0   0   2   0   0   0   2   0   2   0   0   2   2   0   0   2   0   2   0   0   2   0   0   0   2   2   2   0   2   0   2   0   2   2   0   0   2   2   2   0   0   2   0   2   0   2   2   2   0   0   2   2   0   2   2   2   2   0   0   2   0   2   0   2   0   0   0   2   0   2   0   2   0   2   2   2   2   2   2   2   2   0   0   0   2   2   2   2   2   0   0   0   0   2   0   0   2   2   0   0   2   0   2   0   2   2   0   0   0   2   0
 MK-4-11                2   2   0   0   2   0   2   2   2   0   0   2   2   0   0   0   2   0   0   2   0   0   0   0   2   0   0   2   2   0   0   2   2   2   2   0   0   2   2   0   0   2   2   2   0   0   0   0   0   2   0   0   2   2   2   0   0   2   2   2   2   2   2   0   0   2   2   0   2   0   0   2   2   0   0   0   2   0   2   0   2   2   2   2   0   0   0   0   2   0   0   2   0   0   2   2   0   2   0   0   2   2   2   0   2   0   2   0   0   2   0   0   0   2   2   2   0   2   0   2   0   0   2   0   0   2   2   2   0   0   2   2   2   0   2   2   2   0   0   2   2   0   2   2   2   2   0   0   2   0   2   0   2   0   0   0   2   0   2   0   2   0   2   2   2   2   2   2   2   2   0   0   0   2   2   2   2   2   0   0   0   0   2   0   0   0   2   0   0   2   0   2   0   2   2   0   0   0   2   0
 MK-4-12                2   2   0   0   2   0   2   2   2   0   0   0   2   0   0   0   2   0   0   2   0   0   0   0   2   0   0   2   2   0   0   2   2   2   2   0   2   2   2   0   2   2   2   2   0   0   0   0   0   2   0   0   2   2   2   0   2   2   2   2   0   2   2   0   0   2   2   0   2   0   0   2   2   0   0   0   2   0   2   0   2   2   2   2   0   0   0   0   2   0   0   2   0   2   2   2   0   2   0   0   2   2   2   0   2   2   2   0   0   2   0   0   0   0   2   2   0   2   0   2   2   0   2   0   0   0   2   2   0   0   2   2   2   0   0   2   2   0   0   2   2   0   0   2   2   2   0   0   0   0   2   0   2   0   0   0   2   0   2   0   2   0   2   0   2   2   2   2   2   2   0   0   0   2   2   2   2   2   0   0   0   2   2   0   0   0   2   2   0   0   0   2   0   2   2   0   0   0   2   0
 MK-4-13                2   2   0   0   2   0   2   2   2   0   0   0   0   0   0   0   2   0   0   2   0   0   0   0   2   0   0   2   2   0   0   2   2   2   0   0   2   2   2   2   2   0   2   2   0   0   0   0   0   2   0   0   0   2   2   0   0   2   2   2   0   2   2   0   2   2   2   0   2   0   0   2   2   0   0   2   2   0   2   0   2   2   2   2   0   0   0   0   0   0   0   2   0   2   2   2   2   2   0   0   2   2   2   0   2   2   2   0   0   2   0   0   0   0   2   2   0   2   2   0   2   0   2   0   0   0   2   2   0   0   2   2   2   0   0   0   2   0   2   2   2   0   0   2   2   2   0   0   0   0   0   0   2   0   0   0   2   0   2   0   2   0   2   0   2   2   2   2   2   2   2   0   0   2   2   2   2   2   0   0   0   2   2   0   0   2   2   2   0   0   0   2   0   2   2   0   0   0   2   0
 MK-4-14                2   2   0   0   2   2   2   2   2   0   0   0   0   0   0   0   2   0   0   2   0   0   2   0   2   0   0   2   0   2   0   2   2   2   0   2   2   2   2   2   2   0   2   0   0   0   0   0   0   2   0   0   0   0   2   0   0   2   2   2   0   2   2   0   2   2   2   0   2   0   0   2   2   0   0   2   2   0   2   0   2   2   2   0   0   0   2   0   0   0   0   2   0   2   2   2   2   0   0   0   2   2   2   0   2   2   2   0   0   2   0   0   0   0   2   0   0   2   2   0   2   0   0   0   0   2   2   2   0   0   2   2   2   0   0   0   2   0   2   2   2   0   0   2   2   2   0   0   0   0   0   0   2   0   0   0   2   0   2   0   2   0   2   0   2   2   2   2   2   2   2   0   2   0   2   2   2   2   0   0   0   2   2   0   0   2   2   2   0   0   0   2   0   2   2   0   0   0   2   0
 MK-4-15                0   2   0   0   2   2   0   2   2   0   0   0   0   0   2   0   2   0   0   2   2   0   2   0   2   0   0   2   0   2   0   2   2   2   0   2   0   2   0   2   2   0   2   0   0   0   0   0   0   2   0   0   0   0   2   0   0   2   2   2   0   2   2   0   2   2   2   0   2   0   2   2   0   0   0   2   2   0   2   0   2   2   2   0   0   0   2   2   0   0   0   2   2   2   2   2   2   0   0   0   2   2   2   0   2   2   2   0   0   2   0   0   0   0   2   0   0   2   2   0   2   0   0   0   0   2   2   2   0   2   2   2   2   0   0   0   2   0   2   2   2   0   0   2   2   2   0   2   0   0   0   0   2   0   0   0   2   0   2   0   2   0   2   0   2   2   2   2   0   2   2   0   2   2   2   2   2   2   0   0   0   2   2   0   0   2   2   2   0   0   0   2   0   2   2   0   2   0   2   0
 MK-4-16                0   2   0   0   2   2   0   2   2   0   0   0   0   0   2   0   2   0   0   2   0   0   2   0   2   0   0   2   0   2   0   2   2   2   0   2   0   2   0   2   2   0   2   0   0   2   0   0   0   2   0   0   0   0   2   0   0   0   0   2   0   2   2   0   2   2   2   0   2   2   2   2   2   0   0   2   2   0   2   0   2   2   2   0   0   0   2   2   0   0   0   2   2   2   2   0   2   0   0   0   2   2   2   0   2   2   2   0   0   2   0   0   0   0   2   0   0   0   0   0   2   2   2   2   0   2   2   2   0   2   2   2   2   0   0   0   2   0   2   2   2   2   0   2   2   2   0   2   0   0   0   0   2   0   0   0   2   0   2   0   2   0   2   0   2   2   2   2   0   2   2   0   2   2   2   2   2   2   0   0   0   2   2   0   0   2   2   2   0   0   0   2   2   2   0   0   2   0   2   0
 MK-5-1                 2   0   2   0   2   2   2   2   2   0   2   0   0   2   2   2   2   2   2   2   2   2   2   0   0   0   0   0   0   0   0   0   2   2   2   0   2   2   2   2   2   0   2   2   2   2   2   0   0   0   0   0   2   2   0   2   2   2   2   0   0   0   0   0   0   0   0   2   0   2   2   0   0   0   0   0   2   0   2   0   0   2   0   0   0   2   2   2   0   2   2   2   0   0   2   0   2   2   2   0   2   0   0   2   2   0   0   2   0   0   0   2   0   0   2   0   0   0   0   2   0   0   2   0   2   2   0   0   2   0   2   0   2   2   0   0   0   0   0   2   2   2   2   0   2   2   0   2   2   2   0   0   0   0   2   0   0   2   0   2   2   0   0   0   2   0   2   2   0   0   2   0   2   2   0   2   2   0   0   2   2   0   2   2   2   0   0   2   2   2   2   2   2   0   2   2   2   0   0   0
 MK-5-2                 2   0   2   0   2   2   2   2   2   2   2   0   0   2   2   2   2   0   2   2   2   2   0   0   0   2   0   0   0   0   0   0   2   2   2   0   2   2   2   2   2   0   2   2   2   2   2   0   0   0   0   0   2   2   0   2   2   2   2   0   0   0   0   0   0   0   0   2   0   2   2   2   0   0   0   0   2   0   2   0   0   2   0   0   0   2   2   2   0   2   2   2   0   0   0   0   0   2   2   0   2   0   0   2   2   0   0   2   0   2   0   2   0   0   2   0   0   0   2   2   0   0   2   0   2   0   0   0   2   0   2   0   2   2   0   0   0   0   0   2   2   2   2   0   2   2   0   2   2   2   0   0   0   0   0   2   0   2   0   2   2   0   0   0   2   0   0   0   0   0   2   0   2   2   0   2   2   0   0   2   2   0   2   2   2   0   0   2   2   2   2   2   2   0   2   0   2   0   0   0
 MK-5-3                 2   0   2   0   2   2   2   2   2   2   2   0   0   2   2   2   2   0   2   2   2   2   0   0   0   2   0   0   0   0   0   0   0   0   2   0   2   2   2   2   2   2   2   2   2   2   2   0   0   0   0   0   2   2   0   2   2   2   2   0   0   0   0   0   0   0   0   2   0   2   2   2   0   0   0   0   2   0   2   0   0   2   0   0   0   2   2   2   0   2   2   2   0   0   0   0   0   2   2   0   2   0   0   2   2   0   0   2   0   0   2   0   0   0   2   0   0   0   2   2   0   0   2   0   2   0   0   0   2   0   2   0   2   2   2   0   0   0   0   2   2   2   2   0   2   0   0   2   2   2   0   0   0   0   0   0   0   2   0   2   2   0   0   0   2   0   0   0   0   0   2   0   2   2   2   2   2   0   0   2   0   2   2   2   2   0   0   2   2   2   0   2   2   0   0   0   2   0   0   0
 MK-5-4                 2   0   2   0   2   2   2   2   2   2   0   0   0   2   2   2   2   0   2   2   2   2   0   2   0   2   0   0   0   0   0   2   0   0   2   0   2   2   2   2   2   0   2   2   2   2   2   0   0   0   0   0   2   2   0   2   2   2   2   0   0   0   0   0   0   0   0   0   0   2   2   2   0   0   0   0   2   0   2   0   0   2   0   0   0   2   2   2   0   2   2   2   2   0   0   0   0   2   2   0   2   0   0   2   2   0   0   2   0   0   2   0   0   0   0   2   0   0   2   2   0   2   2   0   2   0   2   0   2   0   2   0   2   2   2   0   0   0   0   2   2   2   0   0   2   0   0   0   2   2   0   0   0   0   0   0   0   2   2   2   2   0   0   0   2   0   0   0   0   2   2   0   2   2   2   2   2   0   0   2   0   2   2   2   0   0   2   2   2   2   0   2   2   0   2   0   2   0   0   0
 MK-5-5                 2   2   2   0   0   2   2   2   2   2   0   0   0   2   2   2   2   0   2   0   2   2   0   2   0   2   0   0   0   2   2   2   0   0   2   0   2   0   2   2   2   0   2   2   2   2   2   0   0   0   2   0   2   2   0   2   2   2   2   0   0   2   0   0   0   0   0   0   0   2   2   2   0   0   0   0   2   0   2   0   0   2   0   0   0   2   2   0   0   2   2   2   2   0   0   0   0   2   2   0   2   2   0   2   2   0   2   2   0   0   2   2   0   0   0   2   0   2   0   2   0   2   2   0   2   0   2   0   2   0   2   0   2   2   2   0   0   0   0   2   2   2   0   0   2   0   0   0   2   2   0   0   0   0   0   0   0   2   2   2   2   0   0   0   2   0   0   2   0   2   2   0   2   2   2   2   2   0   0   2   0   2   0   2   0   2   2   2   0   2   0   2   0   0   2   0   2   0   0   0
 MK-5-6                 2   2   2   0   0   2   2   2   2   2   0   0   0   2   2   2   0   0   0   0   2   2   0   2   0   2   0   0   0   2   2   2   2   0   2   0   2   2   0   2   2   0   2   2   2   2   2   0   0   0   2   0   2   2   0   2   2   2   2   0   0   2   0   0   0   0   0   0   0   2   2   2   0   0   2   0   2   0   2   0   0   2   0   0   0   2   2   0   0   2   2   2   2   0   0   2   0   2   0   0   2   2   0   2   2   0   2   2   0   0   2   2   2   2   0   2   0   2   0   2   0   2   0   0   2   2   2   2   0   0   2   2   2   0   2   0   0   0   0   2   2   2   0   0   2   0   0   0   2   2   0   0   0   0   2   0   0   2   2   2   2   2   0   0   0   2   0   2   0   2   2   0   2   2   2   2   2   0   2   2   0   2   0   2   0   2   2   2   0   2   0   2   0   0   2   0   2   0   2   0
 MK-5-7                 2   2   2   2   0   2   2   2   2   2   0   0   0   2   2   2   0   0   0   0   2   2   0   2   0   2   0   0   0   2   2   2   2   0   2   0   2   0   0   2   0   0   2   2   2   2   2   0   0   0   2   0   2   2   0   0   2   2   2   0   0   2   0   0   0   0   2   0   0   2   0   2   0   0   0   0   2   0   0   0   0   2   0   0   0   2   2   0   0   2   0   2   2   0   0   2   0   2   0   0   2   2   2   2   2   2   2   2   2   0   2   2   2   2   0   2   0   2   0   2   0   2   0   0   2   2   2   2   0   0   2   0   2   0   2   0   0   0   0   0   2   2   0   0   2   0   0   0   2   2   0   0   0   0   2   0   2   2   2   2   2   2   0   0   0   0   0   2   0   2   2   0   0   2   2   2   2   2   2   2   2   2   0   2   0   2   2   2   0   0   0   2   0   0   2   0   2   0   2   0
 MK-5-8                 2   2   2   2   0   2   2   0   2   2   0   0   0   2   2   2   0   0   0   0   2   0   0   2   0   2   2   0   0   2   2   2   2   0   2   0   2   0   0   2   0   0   2   2   2   2   2   0   0   0   0   2   2   2   0   0   2   2   2   0   0   2   0   0   0   0   2   0   0   2   0   2   0   0   0   0   2   0   0   0   0   2   0   0   0   2   2   0   0   2   0   2   2   0   0   2   0   2   0   0   2   2   2   2   2   2   2   2   2   0   2   2   2   2   0   2   0   2   0   2   0   2   0   0   0   2   2   2   0   0   2   2   2   0   2   0   0   0   0   2   2   2   0   0   2   0   0   0   0   2   0   0   0   0   2   0   2   2   2   2   2   2   0   0   0   0   0   2   2   2   2   0   0   2   2   2   2   0   2   2   2   2   0   2   0   2   2   2   2   0   0   2   0   2   2   0   2   0   2   0
 MK-5-9                 2   0   2   2   0   2   2   0   2   2   0   0   0   2   2   2   2   0   0   0   2   0   0   2   0   2   2   0   0   2   2   2   2   0   2   0   2   0   0   2   0   0   2   2   2   2   2   0   0   0   0   2   2   2   0   0   2   2   2   0   0   2   0   2   0   0   2   2   0   2   0   0   0   0   0   0   2   0   0   0   0   2   0   0   0   2   2   0   0   0   0   2   2   0   0   2   0   2   0   0   2   2   2   2   0   2   2   2   2   0   2   2   2   0   0   0   0   2   0   2   0   2   0   0   2   0   2   2   2   0   2   2   2   2   2   2   0   0   0   2   2   0   0   0   2   2   0   0   0   2   0   0   0   0   0   0   2   2   2   0   2   2   2   2   0   0   0   2   2   2   2   0   0   2   2   2   2   0   2   2   2   2   0   2   0   0   0   2   2   0   0   0   0   2   2   0   2   0   2   0
 MK-5-10                2   0   2   2   0   2   2   0   2   2   0   0   0   2   2   2   2   0   0   0   2   0   0   2   0   2   2   0   0   2   2   2   2   0   0   0   2   0   0   2   0   0   2   0   2   2   2   0   0   0   0   2   2   2   0   0   2   0   2   0   0   2   0   2   0   2   2   2   0   2   0   0   0   0   0   0   2   0   0   0   0   2   0   2   0   2   2   0   0   0   0   0   0   0   2   2   0   2   0   0   2   2   2   2   0   2   2   2   0   0   2   2   2   2   0   0   0   2   0   2   0   2   0   0   2   0   2   0   2   0   2   2   2   2   2   2   0   0   0   2   2   0   0   2   2   2   0   2   0   0   0   0   0   0   0   0   2   2   2   0   2   2   2   2   0   0   0   2   2   2   2   0   0   2   2   2   0   0   2   2   2   2   0   2   0   0   0   2   2   0   0   2   2   2   0   0   2   0   2   0
 MK-5-11                2   0   2   2   0   2   2   0   2   2   0   2   0   2   2   2   2   0   0   0   2   0   0   2   0   2   2   0   0   2   0   2   2   0   0   2   2   0   0   2   0   0   2   2   2   2   2   2   0   0   0   2   2   2   0   0   2   0   0   0   0   2   0   2   0   2   2   2   0   2   2   2   0   0   0   0   2   0   0   0   0   2   0   2   0   2   2   0   0   0   0   0   2   0   2   2   0   2   0   0   2   2   2   2   2   2   2   2   0   0   2   2   2   0   0   0   0   2   0   2   2   0   0   0   0   0   0   0   2   0   2   2   2   2   2   2   0   0   0   2   2   0   2   2   2   2   0   2   2   0   0   0   0   0   0   0   2   2   2   0   2   2   2   0   0   0   0   2   2   2   2   0   0   2   2   2   0   0   0   2   2   2   0   2   0   0   0   2   2   0   0   2   0   2   0   0   2   0   2   0
 MK-5-12                2   0   2   2   0   2   2   0   2   2   0   2   0   2   2   2   2   0   0   0   2   0   0   2   0   2   2   0   0   2   0   2   2   2   0   2   2   2   0   2   0   0   2   0   2   2   2   2   2   0   0   2   2   2   0   0   2   0   0   0   0   2   0   2   0   2   2   2   0   2   2   2   0   0   0   0   2   0   2   0   0   2   0   2   0   2   2   0   0   0   0   0   2   0   2   0   0   2   0   0   2   2   2   2   2   2   2   0   0   0   2   2   2   2   0   0   0   2   0   2   2   0   2   2   0   0   0   0   2   2   2   0   2   2   2   2   0   0   0   0   2   0   2   2   2   2   0   2   2   0   0   0   0   2   0   0   2   0   2   0   2   2   2   0   0   0   0   2   2   0   2   0   0   2   0   2   0   0   0   2   2   2   0   2   0   0   0   0   0   0   0   2   0   2   0   0   2   0   2   0
 MK-5-13                2   0   2   2   2   2   2   0   0   2   0   2   0   0   2   2   2   0   0   0   2   0   0   2   0   2   2   0   0   2   0   2   2   0   0   2   2   2   0   2   0   0   2   0   2   2   2   2   2   0   0   2   2   2   0   0   2   0   0   0   0   0   0   2   0   2   2   0   0   0   0   2   0   0   0   0   2   0   2   0   0   2   0   2   0   0   2   0   0   0   0   0   0   0   2   2   0   2   0   0   2   2   2   2   2   2   2   0   0   0   2   2   2   2   0   0   0   2   0   2   2   0   2   2   0   0   0   2   2   2   2   0   2   2   2   2   0   0   0   2   0   0   2   2   2   2   0   2   2   0   0   0   0   2   0   0   2   0   2   0   2   2   2   0   0   2   0   2   2   0   2   0   0   2   0   2   0   0   0   2   2   2   0   2   0   0   0   2   0   0   0   2   0   2   0   0   2   0   2   0
 MK-5-14                2   0   2   2   2   2   2   0   2   2   0   2   0   0   2   2   2   0   2   0   2   0   0   2   0   0   0   0   0   2   0   2   2   0   0   0   2   2   0   2   0   0   2   0   2   2   2   2   2   0   0   2   0   2   0   0   2   0   0   0   0   0   0   2   0   2   2   0   0   0   0   2   0   0   0   0   2   0   2   0   0   2   0   2   0   2   2   0   0   0   0   0   0   0   2   2   0   2   0   0   2   2   2   2   2   2   2   0   0   0   2   2   2   2   0   0   0   2   0   2   2   0   2   2   0   0   0   2   2   2   2   0   2   2   2   2   2   0   0   2   0   0   2   2   2   2   0   2   2   0   0   0   2   2   0   0   2   0   2   0   2   2   2   0   0   2   0   2   2   0   2   0   0   2   0   0   0   0   2   2   2   2   0   0   2   0   0   2   0   0   0   2   0   0   0   0   2   0   2   0
 MK-5-15                2   2   2   2   2   2   2   0   2   2   0   2   0   0   2   2   2   0   2   0   2   2   0   2   0   0   0   0   0   2   0   2   2   0   0   0   2   2   2   2   0   0   2   0   2   2   2   2   2   0   0   2   0   2   0   0   2   0   0   0   0   0   2   2   0   2   2   0   0   0   0   2   0   0   0   0   2   0   2   0   2   2   0   0   0   2   2   2   2   0   0   0   0   0   2   2   0   2   0   0   2   2   0   2   2   2   2   0   0   0   2   2   2   2   0   0   2   2   0   2   2   0   2   2   0   0   2   2   2   2   0   0   2   2   2   2   2   0   0   2   2   0   2   2   2   2   0   2   2   0   0   0   2   2   0   0   2   0   2   0   2   2   2   0   0   2   0   2   2   0   2   0   0   2   0   0   0   0   2   2   0   2   0   0   0   0   0   2   0   0   0   2   0   0   0   0   2   2   2   0
 MK-5-16                2   2   2   2   2   2   2   0   2   2   0   2   0   0   2   2   2   0   2   0   2   2   0   2   0   0   0   0   0   2   0   2   2   0   0   0   2   2   2   2   0   0   2   0   2   2   2   2   2   0   0   2   0   2   0   0   0   0   0   0   0   0   2   2   0   2   0   0   0   0   2   2   0   0   0   0   2   0   2   2   0   2   0   0   0   2   2   2   2   0   0   0   0   0   2   2   0   2   2   0   2   2   0   2   2   2   2   0   2   0   2   2   2   2   0   0   2   2   0   0   2   0   0   2   0   0   2   2   2   2   0   0   2   2   2   2   2   0   0   2   2   2   2   2   2   0   0   2   2   0   0   0   2   2   0   0   2   0   2   0   2   2   2   0   2   2   0   2   2   0   2   0   0   2   0   0   2   2   0   2   0   0   0   0   0   0   0   2   0   0   0   0   0   2   0   0   2   2   2   0
 MK-6-1                 2   0   2   2   2   0   2   0   2   2   0   0   2   0   2   0   0   2   2   0   0   0   0   2   2   0   2   2   0   2   0   0   2   2   2   0   2   0   0   0   0   2   2   2   0   2   2   2   2   0   0   2   2   2   0   2   2   2   0   2   0   0   0   0   0   2   0   2   0   2   0   2   2   0   0   2   2   0   0   2   0   0   2   0   0   2   2   0   0   0   0   2   2   2   2   0   0   0   0   2   0   2   2   0   0   0   0   0   0   2   0   0   0   0   2   0   2   2   2   2   2   0   2   0   2   2   2   2   0   2   0   0   2   2   2   0   0   2   0   0   0   2   2   2   0   2   2   0   0   2   2   0   0   2   0   0   2   0   2   0   0   2   0   2   2   0   2   0   2   2   0   2   2   0   0   0   0   0   2   0   2   2   2   2   0   0   0   0   0   0   2   2   0   2   0   0   2   2   0   0
 MK-6-2                 2   0   2   2   2   0   2   0   2   2   0   0   2   0   2   0   0   2   2   0   0   0   0   2   2   0   0   2   0   2   0   0   2   2   2   0   2   2   0   0   0   2   2   2   0   2   2   2   2   0   0   2   2   2   0   2   2   2   0   2   0   2   0   0   0   2   0   2   0   2   2   2   0   0   0   2   2   0   0   2   0   2   2   0   0   2   2   0   0   0   0   2   0   2   2   0   0   0   2   2   0   2   2   0   0   0   0   0   0   2   0   2   0   0   2   0   2   2   0   2   2   0   2   0   2   2   2   2   0   2   0   2   2   2   2   0   0   2   0   2   0   2   2   2   0   2   2   0   0   2   2   0   0   2   2   0   2   0   2   0   0   2   2   2   2   0   2   0   2   2   0   2   2   2   2   0   0   0   2   0   2   2   2   2   0   0   0   0   0   2   2   2   0   2   0   0   2   2   0   0
 MK-6-3                 2   0   0   2   2   0   2   0   2   2   0   0   2   0   2   0   0   2   2   0   0   2   0   2   2   0   2   2   0   0   0   0   2   2   2   0   2   2   0   0   0   2   2   2   0   2   2   0   2   0   0   2   2   2   0   0   2   2   0   2   0   2   0   0   2   2   0   2   0   2   2   2   0   0   0   2   2   0   0   2   0   2   0   0   0   2   2   0   0   0   0   2   0   0   2   0   0   0   2   2   0   2   2   0   2   0   2   0   0   2   0   2   0   2   2   0   2   2   0   2   0   0   2   0   2   2   2   2   0   2   0   2   2   2   2   0   0   2   0   0   0   2   2   2   0   2   2   2   0   2   2   0   0   0   0   0   2   0   2   0   0   2   2   2   2   0   2   0   2   2   2   2   2   2   2   0   0   0   2   0   2   2   0   2   0   0   0   0   0   2   2   0   0   2   0   0   2   2   0   0
 MK-6-4                 2   0   0   2   2   2   2   2   2   0   0   0   0   0   0   0   2   2   2   0   0   0   0   0   2   0   2   2   0   0   0   0   2   2   2   0   2   2   0   0   0   2   2   2   0   2   0   0   2   0   0   2   2   2   0   0   2   2   0   2   0   2   0   0   2   2   0   2   0   0   2   0   0   0   0   2   2   0   0   2   2   2   0   0   0   2   2   0   0   0   2   2   0   0   2   2   0   0   2   2   2   2   2   0   2   0   0   0   0   0   0   2   0   2   2   0   2   2   0   2   0   0   2   0   2   2   2   2   0   0   0   2   2   2   2   0   0   2   0   0   0   2   2   2   0   2   2   0   2   2   2   0   0   0   0   0   2   0   2   0   0   2   2   2   0   0   2   2   2   2   2   2   2   2   2   0   0   0   2   0   2   2   0   2   0   0   0   0   0   2   2   0   0   2   2   0   2   0   0   0
 MK-6-5                 2   0   0   2   2   2   2   0   2   0   0   0   0   0   0   0   2   2   0   0   0   0   2   0   2   0   2   2   0   0   0   0   2   2   2   0   2   0   0   0   0   2   2   2   0   2   0   0   2   0   0   2   2   0   0   2   2   2   0   2   0   2   0   0   2   2   0   2   0   0   0   2   0   0   0   2   2   0   0   2   0   2   0   2   0   2   2   0   0   0   0   2   0   0   2   2   0   0   2   2   2   0   0   0   2   0   0   0   0   0   0   2   2   2   2   0   2   0   0   0   0   0   2   0   2   2   0   2   0   0   0   2   2   2   2   0   0   2   0   0   0   0   2   2   0   2   2   0   2   2   2   0   0   0   0   0   2   0   2   0   0   2   2   2   0   0   2   2   2   0   2   2   2   2   2   0   0   0   2   0   2   2   0   2   0   0   0   0   0   2   2   0   0   2   2   0   2   0   0   0
 MK-6-6                 2   0   0   2   0   2   2   0   2   0   0   0   0   0   0   0   2   2   0   0   0   0   2   0   2   0   2   2   0   0   0   0   2   0   2   0   2   0   0   0   2   2   2   2   0   0   0   2   2   2   0   2   2   0   0   2   2   0   0   2   2   2   0   0   2   2   0   2   0   0   0   2   0   0   0   0   2   0   0   2   2   2   0   2   0   2   2   0   0   0   0   2   0   0   2   2   0   0   2   2   2   0   0   0   2   0   0   0   0   2   2   2   2   2   2   0   2   0   0   0   0   0   0   0   2   2   0   2   0   0   0   0   2   2   0   0   0   2   0   0   0   0   2   2   0   2   2   0   2   2   2   0   0   0   0   0   2   0   2   0   0   2   0   0   0   0   2   2   0   0   2   2   2   2   2   2   0   0   2   0   2   2   0   2   0   0   2   0   0   2   2   0   0   2   0   0   2   0   0   0
 MK-6-7                 2   0   0   2   0   2   2   0   2   0   0   0   0   0   0   0   2   2   0   2   0   2   2   0   2   0   2   0   0   0   0   0   2   0   2   0   2   0   2   0   2   2   2   2   0   0   0   2   2   2   0   2   2   0   0   2   2   0   0   2   2   2   0   0   2   2   0   0   0   0   0   0   0   0   2   0   2   0   0   2   2   2   0   2   0   2   2   0   0   0   0   2   0   0   2   2   0   0   2   2   2   0   0   0   2   2   2   0   0   2   2   2   2   2   2   0   2   2   0   0   0   0   0   0   2   0   0   2   0   0   0   0   2   0   0   0   0   2   0   0   0   0   2   2   0   0   2   0   2   2   2   0   0   0   0   0   2   2   2   0   0   2   0   0   0   0   2   2   0   0   0   2   2   2   2   2   0   0   2   0   0   2   0   2   2   0   0   0   0   2   2   0   0   2   0   0   2   2   0   0
 MK-6-8                 2   0   2   2   0   2   2   0   2   0   0   0   0   0   0   0   2   0   0   2   0   2   2   2   2   0   2   0   0   0   0   2   2   0   2   2   0   0   2   0   2   2   2   2   0   0   0   2   0   2   2   0   0   0   0   0   2   0   0   2   2   0   0   0   2   2   0   0   0   0   0   0   2   0   2   0   2   0   0   0   2   2   0   0   0   2   0   0   0   0   0   2   0   0   2   2   0   0   2   2   2   0   0   0   2   2   2   0   0   2   2   2   2   2   2   0   2   2   0   0   0   0   0   0   2   0   2   2   0   0   0   0   2   0   0   0   0   2   0   0   0   0   0   2   2   0   2   2   2   0   2   0   2   0   0   0   2   2   2   0   0   2   0   0   0   0   2   0   0   2   0   2   2   2   2   2   0   0   0   0   0   2   0   2   2   0   2   0   0   0   0   2   0   2   0   0   2   2   0   0
 MK-6-9                 2   0   2   2   0   2   2   0   2   2   0   0   0   0   0   0   2   0   0   2   0   2   2   2   0   0   2   0   0   0   2   2   2   0   2   2   0   0   2   0   2   2   2   0   0   0   0   2   0   2   2   0   0   2   2   0   0   2   0   2   2   0   0   0   2   0   0   0   0   0   0   0   2   0   2   0   2   0   2   0   2   2   0   0   0   2   0   0   0   0   0   2   0   0   2   2   0   0   2   2   2   0   0   0   2   2   0   0   0   2   0   2   2   2   2   0   2   2   0   2   0   0   0   0   2   0   2   2   0   0   0   0   2   2   0   0   0   2   0   0   0   0   0   2   2   2   0   2   2   0   2   0   2   0   0   0   2   2   2   0   0   2   0   0   0   0   2   0   2   2   0   2   2   2   2   2   2   0   2   0   0   2   0   2   2   0   0   0   0   0   0   2   0   2   2   0   2   2   0   0
 MK-6-10                2   2   2   0   0   2   0   0   2   2   0   0   0   2   0   0   0   0   0   2   0   2   2   2   0   0   2   0   0   0   2   2   2   2   2   2   0   2   2   0   2   2   2   0   0   0   0   2   0   2   2   0   0   2   2   0   0   2   0   0   2   2   0   0   2   0   0   0   0   0   0   0   2   0   2   0   2   0   2   0   2   0   2   0   0   2   0   0   0   0   0   2   0   2   2   2   0   0   2   2   2   2   0   0   2   2   0   0   0   2   0   2   2   2   2   0   2   2   0   2   0   0   0   0   2   0   2   2   0   0   2   0   2   2   0   0   0   2   0   0   0   0   0   2   2   2   0   2   0   0   2   0   2   0   2   0   2   0   2   0   0   2   0   0   0   2   2   0   2   2   0   2   2   2   2   2   2   0   2   0   0   2   0   2   0   0   0   0   0   0   2   2   0   2   2   0   2   2   0   0
 MK-6-11                2   2   2   2   0   2   0   0   2   2   0   2   0   2   0   0   0   0   0   2   2   2   2   2   0   2   2   0   0   0   2   2   2   2   2   2   0   2   2   0   2   2   2   0   0   0   0   2   0   2   2   0   0   2   2   0   0   2   0   0   2   2   0   0   2   0   0   0   0   0   0   0   2   0   2   2   0   2   2   0   2   0   2   0   0   2   0   0   0   2   0   2   0   2   2   2   2   0   0   2   2   2   0   0   2   2   0   0   0   2   0   2   2   2   2   0   2   2   0   2   0   0   0   0   2   2   2   2   2   0   0   0   2   2   0   0   0   2   0   0   0   0   0   2   2   2   0   2   0   2   2   2   2   0   2   2   2   0   2   2   0   2   2   0   0   2   2   0   2   2   0   2   2   2   0   2   2   0   2   0   0   2   0   2   2   0   0   0   0   0   2   2   0   2   2   0   0   2   0   0
 MK-6-12                2   2   2   2   0   0   0   0   2   2   0   2   0   0   0   0   0   0   2   0   2   0   2   2   0   2   2   0   0   0   2   2   0   2   2   2   0   2   2   0   0   0   2   0   0   0   0   0   0   2   2   0   0   2   2   0   0   2   0   0   2   0   2   0   2   0   0   0   0   0   0   0   2   0   2   2   2   2   2   0   2   0   2   0   0   2   0   0   0   2   0   2   0   2   2   2   2   0   0   2   2   2   0   0   0   2   0   0   0   2   0   2   2   2   2   0   2   2   0   2   2   0   0   0   2   2   2   2   2   0   0   0   2   2   0   0   0   2   0   0   0   0   0   0   2   2   0   2   0   2   2   2   2   0   2   2   2   2   2   2   0   2   2   0   0   2   2   0   2   2   0   2   2   2   0   2   2   0   0   0   0   2   0   2   2   0   0   0   0   0   2   2   0   2   2   0   0   2   0   0
 MK-6-13                2   2   2   2   0   2   0   0   0   2   0   2   2   2   0   0   0   0   0   0   2   0   2   2   0   0   2   0   0   0   2   2   0   2   2   2   0   2   2   0   2   0   2   0   0   0   0   0   0   2   2   0   0   2   2   0   0   0   0   0   2   0   2   0   0   0   0   0   0   0   0   0   2   0   2   2   2   2   0   0   2   0   2   2   0   2   0   0   0   2   0   2   0   2   2   2   2   0   0   2   2   2   0   0   0   2   0   0   0   2   0   2   2   2   2   0   2   2   0   2   2   0   0   0   2   2   2   2   2   0   0   0   2   2   0   0   0   2   0   2   0   0   0   0   2   2   0   2   0   0   0   2   2   0   2   2   2   2   2   2   0   2   2   0   0   2   2   2   2   2   0   2   2   2   0   2   2   0   0   0   0   2   0   2   2   0   0   0   0   0   2   0   0   2   2   0   0   2   0   0
 MK-6-14                2   2   2   2   0   2   0   0   0   2   0   0   2   2   0   0   0   0   0   0   2   0   2   2   2   0   2   0   0   0   2   2   0   2   2   2   0   2   2   0   2   0   2   0   0   2   0   0   2   2   2   0   0   2   2   0   0   0   0   0   2   0   0   0   0   0   0   0   0   0   0   0   2   0   2   2   2   2   0   0   2   2   2   2   0   0   2   0   0   2   0   0   0   2   2   2   2   0   0   2   2   2   0   0   0   2   0   0   0   2   0   2   2   2   2   0   2   0   0   2   2   0   0   0   2   2   2   0   2   0   0   0   2   2   0   0   0   2   0   2   0   0   0   0   0   2   0   2   0   0   0   2   2   0   2   2   2   2   2   2   0   2   2   0   0   2   2   2   2   2   2   2   0   2   0   0   2   0   0   0   0   2   0   2   2   0   0   0   0   0   2   0   2   2   2   0   0   2   0   0
 MK-6-15                0   2   2   2   0   2   0   0   0   0   0   2   2   2   0   0   0   0   0   0   2   0   0   2   2   0   2   0   0   0   2   2   0   0   2   2   0   2   2   0   2   0   2   0   0   2   0   0   0   2   2   0   0   2   2   0   0   2   0   0   2   0   0   0   0   0   0   0   0   0   0   0   2   0   2   2   2   2   0   0   2   2   2   2   0   0   2   0   2   2   2   0   2   2   2   2   0   0   0   2   2   2   0   2   0   2   0   0   0   2   0   2   2   2   2   0   2   0   0   2   2   0   0   0   2   2   2   0   0   0   0   0   2   2   2   0   0   2   0   2   0   0   0   0   0   2   0   2   0   0   0   2   2   0   2   2   0   2   2   2   0   2   2   0   0   2   2   2   2   2   2   2   0   2   0   0   2   0   0   0   0   0   0   2   2   0   0   0   0   2   2   0   2   2   2   0   0   2   0   0
 MK-6-16                0   2   2   2   0   2   0   0   0   0   0   2   2   2   0   0   2   0   2   0   2   0   2   2   2   0   2   0   0   0   2   2   0   0   2   2   2   2   2   0   2   0   2   0   2   2   2   2   0   2   2   0   0   2   2   0   0   2   0   0   2   0   0   0   0   0   0   0   0   0   0   0   2   0   2   2   2   2   0   0   0   2   2   2   0   0   2   0   2   2   2   0   2   2   2   2   0   0   0   2   2   2   0   2   0   2   0   0   0   2   0   2   2   2   2   0   2   0   0   2   2   2   0   0   2   2   2   2   0   0   0   0   2   2   2   0   0   2   0   2   2   0   0   0   0   2   0   0   0   0   0   2   2   0   0   2   0   2   2   2   2   2   2   0   0   2   2   2   2   2   2   0   0   2   0   0   2   0   0   0   0   0   0   2   2   0   0   0   0   2   2   0   2   2   2   0   0   2   0   0
 
!****************************************** Phenotypic Data **********************************************************
!-100.0 is resevred for missing phenotype
SimulatedTrait1        16.5100   13.6670   15.4360   13.0475   13.8382   14.8435   15.1255   15.7235   16.3979   13.5653   16.6574   15.9774   15.6331   13.8062   15.3781   13.9355   14.3802   15.9953   13.6080   14.1976   15.3563   15.5043   14.7399   14.1250   15.6964   16.0879   14.2483   15.9607   14.1547   13.9214   15.3234   15.8596   13.9866   15.5321   16.0798   15.0187   14.9701   16.0240   14.0006   14.9652   15.5114   15.6941   15.7704   14.4324   14.3358   15.2346   16.4442   16.0244   16.0582   15.7283   15.6971   15.4926   15.6449   15.0961   14.0155   15.0591   13.8196   14.7959   15.3842   15.0767   14.2679   16.4251   15.7744   14.8894   15.8618   13.7074   15.9884   15.3418   15.8320   14.9375   15.9444   13.6307   16.7147   15.4269   14.9501   16.1279   15.9852   14.0653   16.0054   13.1803   14.4969   15.7316   15.0835   13.9594   14.3696   13.9021   13.8139   14.2094   14.5486   15.3165   16.0168   15.0779   15.4695   15.7569   15.5027   15.7828   16.0763   13.9714   15.8759   15.9547   14.5730   14.1719   15.2793   16.0282   15.6030   15.7144   13.3808   15.4350   15.6484   15.5334   16.4072   14.6419   15.2242   15.3737   16.7895   15.3738   15.8228   13.9553   16.0809   16.0761   16.1803   15.5993   13.4492   14.5514   15.0224   14.5802   13.5616   13.8822   13.7284   15.2753   15.7003   13.5994   13.4160   16.4026   14.0651   15.8099   14.6097   14.4801   15.4672   15.3483   14.7683   15.0575   13.8844   14.4944   13.8493   15.0241   13.9331   14.0203   16.7992   15.8848   14.4873   16.1495   15.4434   14.5455   15.0886   14.6860   13.9841   14.0009   14.8395   14.2857   13.5765   15.4668   14.5232   14.1297   13.7312   13.6762   15.8083   14.2862   13.6879   14.9313   14.1004   14.2635   15.3438   16.5198   16.1122   16.3292   14.1537   15.1072   16.4424   16.2812   14.0807   14.1964   13.5965   15.8210   16.4192   16.4155   16.2422   15.0410   15.2120   15.8545   14.6661   14.4691   13.5148   13.7254   15.0900   15.5800   16.4660   15.7332   15.3441   14.5610
SimulatedTrait2         9.4361   10.2204   10.2639   10.2971   10.4953   10.6510   10.6432    9.6554    9.1543   10.4724    9.4635    9.6376    9.4932   10.3847    9.4399   10.4207   10.1572    9.2063   11.1017   10.3304    9.4780    9.3115   10.6341   10.6062    9.9201    9.3973   10.5813    9.1576    9.9366   10.5939   10.4086    9.6820   10.6991   11.0039    9.0721    9.5142   10.2571   10.0577    9.2395    9.3344    9.4446    9.5165    9.5581   10.2128   10.6708    9.4438    8.9381    9.3707    9.4511    9.5492    9.0829    9.5973    9.4755   10.5845   10.9955   10.4843    9.4503    9.3142    9.9108    9.7850   10.3129    9.6577   10.1235   10.7330    9.7800   10.5046    9.4052   10.3814    9.6977    9.9508    9.7493   10.2012    9.5964    9.4597   10.3246    9.3906    9.4210   10.6781    9.5612   10.3163   10.2536    9.4228    9.3703   10.2764   10.9827   10.7471   10.8272   10.5586    9.6335    9.3939    9.7089   10.4777    9.5128    9.3504   10.1379   10.6180    9.3586   10.9143    9.1463    9.5914   10.4621   10.4392    9.6027    9.8220    9.2308    9.4994   10.7046    9.8198    9.0860   10.7172    9.5830   10.4356   10.5214    9.4980    9.6934    9.3929    9.6265   10.6841    9.2137    9.7133    9.2105    9.5835   10.2605   10.5648    9.8917   10.9422   10.8452   10.4943   10.0535   11.0899    8.8850    9.9304   10.8751    9.7275   10.4107    9.3339   10.4126   10.5388   10.5255    9.5055    9.5530   10.6018   10.8907   10.5905   10.5652   10.3298   10.6785    9.6956   10.0386    9.5725   10.0580    9.3434    9.4752    9.4903    9.5021   10.0179   10.4617   10.2988   10.6941   10.7984   10.7536    9.3290   10.5196   10.1142   10.6454   10.6522    9.2374   10.4057   10.3028    9.4287   10.7521   10.2246    9.9078    9.4423    9.3754    9.3271   10.9392   10.6867    9.4121    9.4801   10.3147   10.3414   10.6522    9.3633    9.4449    9.3004    9.3479   10.4024   10.1505    9.9272    9.4491   10.2485   10.7739   10.4531    9.7194   10.6306    9.7131    9.6733    9.4971   10.8540
 
