# Supplementary material for: Inclusive Composite Interval Mapping of QTL by Environment Interactions in Biparental Populations
Source: PLoS One. 2015 Jul 10;10(7):e0132414. doi: 10.1371/journal.pone.0132414 (PMC4498613; doi:10.1371/journal.pone.0132414)
Supplement: S6 File — (ZIP) [file pone.0132414.s006.zip › H=0.8/L1/run_00057.met]

!**********************Note: lines staring with "!" are remarks and will be ignored in the program********************
!*********************************General Information**********************************
!Assuming F1 = P1 x P2, populations available in QTL IciMapping are: 
!  1, P1BC1F1 = P1 x F1, the first backcrossing where P1 is used as the recurrent parent;
!  2, P2BC1F1 = P2 x F1, the first backcrossing where P2 is used as the recurrent parent;
!  3, F1DH, F1-derived doubled haploids; 
!  4, RIL or F1RIL, recombination inbred lines through the repeated selfing of F1;
!  5, P1BC1RIL, recombination inbred lines through the repeated selfing of P1BC1F1;
!  6, P2BC1RIL, recombination inbred lines through the repeated selfing of P2BC1F1;
!  7, F2, the selfing generation of F1;
!  8, F3, the selfing generation of F2;
!  9, P1BC2F1, the second backcrossing where P1 is used as the recurrent parent; 
! 10, P2BC2F1, the second backcrossing where P2 is used as the recurrent parent;
! 11, P1BC2RIL, recombination inred lines through the repeated selfing of P1BC2F1; 
! 12, P2BC2RIL, recombination inred lines through the repeated selfing of P2BC2F1; 
! 13, P1BC1F2, the selfing generation of P1BC1F1; 
! 14, P2BC1F2, the selfing generation of P2BC1F1; 
! 15, P1BC2F2, the selfing generation of P1BC2F1; 
! 16, P2BC2F2, the selfing generation of P2BC2F1; 
! 17, P1BC1DH, P1BC1F1-derived doubled haploids; 
! 18, P2BC1DH, P2BC1F1-derived doubled haploids; 
! 19, P1BC2DH, P1BC2F1-derived doubled haploids; 
! 20, P2BC2DH, P2BC2F1-derived doubled haploids; 
   3      !Mapping Population (see remarks above)
   2      !Mapping Function (1 for Kosambi; 2 for Haldane; 3 for Morgan)
   2      !Marker Space Type (1 for intervals; 2 for positions)
   1      !Marker Space Unit(1 for centiMorgans; 2 for Morgan)
   6      !Number of Chromosomes (or Linkage Groups)
 200      !Size of the mapping population
   2      !Number of environments
 
!***************************************** Chromosomes and Linkage Maps **********************************************
!Chromosome                 NumMarkers
-CH1                        16
-CH2                        16
-CH3                        16
-CH4                        16
-CH5                        16
-CH6                        16
!Linkage map (Marker name followed by position or the interval length)
 MK-1-1                1     0.000
 MK-1-2                1    10.000
 MK-1-3                1    20.000
 MK-1-4                1    30.000
 MK-1-5                1    40.000
 MK-1-6                1    50.000
 MK-1-7                1    60.000
 MK-1-8                1    70.000
 MK-1-9                1    80.000
 MK-1-10               1    90.000
 MK-1-11               1   100.000
 MK-1-12               1   110.000
 MK-1-13               1   120.000
 MK-1-14               1   130.000
 MK-1-15               1   140.000
 MK-1-16               1   150.000
 MK-2-1                2     0.000
 MK-2-2                2    10.000
 MK-2-3                2    20.000
 MK-2-4                2    30.000
 MK-2-5                2    40.000
 MK-2-6                2    50.000
 MK-2-7                2    60.000
 MK-2-8                2    70.000
 MK-2-9                2    80.000
 MK-2-10               2    90.000
 MK-2-11               2   100.000
 MK-2-12               2   110.000
 MK-2-13               2   120.000
 MK-2-14               2   130.000
 MK-2-15               2   140.000
 MK-2-16               2   150.000
 MK-3-1                3     0.000
 MK-3-2                3    10.000
 MK-3-3                3    20.000
 MK-3-4                3    30.000
 MK-3-5                3    40.000
 MK-3-6                3    50.000
 MK-3-7                3    60.000
 MK-3-8                3    70.000
 MK-3-9                3    80.000
 MK-3-10               3    90.000
 MK-3-11               3   100.000
 MK-3-12               3   110.000
 MK-3-13               3   120.000
 MK-3-14               3   130.000
 MK-3-15               3   140.000
 MK-3-16               3   150.000
 MK-4-1                4     0.000
 MK-4-2                4    10.000
 MK-4-3                4    20.000
 MK-4-4                4    30.000
 MK-4-5                4    40.000
 MK-4-6                4    50.000
 MK-4-7                4    60.000
 MK-4-8                4    70.000
 MK-4-9                4    80.000
 MK-4-10               4    90.000
 MK-4-11               4   100.000
 MK-4-12               4   110.000
 MK-4-13               4   120.000
 MK-4-14               4   130.000
 MK-4-15               4   140.000
 MK-4-16               4   150.000
 MK-5-1                5     0.000
 MK-5-2                5    10.000
 MK-5-3                5    20.000
 MK-5-4                5    30.000
 MK-5-5                5    40.000
 MK-5-6                5    50.000
 MK-5-7                5    60.000
 MK-5-8                5    70.000
 MK-5-9                5    80.000
 MK-5-10               5    90.000
 MK-5-11               5   100.000
 MK-5-12               5   110.000
 MK-5-13               5   120.000
 MK-5-14               5   130.000
 MK-5-15               5   140.000
 MK-5-16               5   150.000
 MK-6-1                6     0.000
 MK-6-2                6    10.000
 MK-6-3                6    20.000
 MK-6-4                6    30.000
 MK-6-5                6    40.000
 MK-6-6                6    50.000
 MK-6-7                6    60.000
 MK-6-8                6    70.000
 MK-6-9                6    80.000
 MK-6-10               6    90.000
 MK-6-11               6   100.000
 MK-6-12               6   110.000
 MK-6-13               6   120.000
 MK-6-14               6   130.000
 MK-6-15               6   140.000
 MK-6-16               6   150.000
!*********************************** Marker Types ********************************************************************
!Co-dominant marker: When heterozygote F1 is present, P1 is coded as 2, F1 is coded as 1, and P2 is coded as 0; Otherwise, P1 is coded as 2, and P2 is coded as 0. 
!Dominant marker: When heterozygote F1 is present, P1 and F1 are coded as 12, and P2 is coded as 0; Otherwise, P1 is coded as 2, and P2 is coded as 0.  
!Recessive markers: When heterozygote F1 is present, P1 is coded as 2, and F1 and P2 are coded as 10; Otherwise, P1 is coded as 2, and P2 is coded as 0. 
!Missing marker is coded as -1. 
 MK-1-1                 2   2   0   0   0   2   0   0   2   0   2   0   0   2   2   0   0   0   0   0   0   2   0   2   2   0   2   2   2   0   2   2   0   2   0   0   0   2   0   0   2   0   2   0   0   2   2   2   2   0   0   0   2   2   0   2   0   0   0   0   0   2   0   0   2   0   0   2   2   0   2   2   0   0   0   0   0   2   0   0   0   0   2   0   0   0   2   0   0   2   2   2   2   0   2   2   2   2   0   2   2   2   0   0   0   2   2   2   2   0   2   0   0   2   0   0   0   2   2   0   0   0   2   2   0   2   0   2   0   2   2   2   0   2   0   2   2   0   2   2   2   2   2   2   2   0   0   0   2   0   0   2   0   0   0   0   2   0   2   2   2   2   2   2   0   0   2   2   2   2   2   2   0   0   0   2   0   0   2   0   2   2   0   2   2   2   2   2   2   2   0   2   2   0   2   2   2   2   2   0
 MK-1-2                 2   0   0   0   2   2   0   0   2   0   2   0   0   0   2   0   0   0   0   0   0   2   2   2   2   0   2   2   2   0   2   2   0   2   0   0   0   0   0   0   2   0   2   0   0   2   2   2   2   0   0   0   2   2   0   2   0   0   0   0   2   2   0   2   2   0   0   2   2   2   2   2   0   0   0   0   0   2   0   0   0   0   2   0   0   0   2   0   0   2   2   0   2   0   2   2   2   2   0   2   2   2   0   0   0   2   2   2   2   2   2   0   0   2   2   0   0   2   2   0   0   0   2   2   0   0   0   0   0   2   2   0   2   2   0   2   2   0   2   2   2   2   2   2   2   0   0   0   2   0   0   2   0   0   0   0   2   2   2   2   2   2   2   2   2   0   2   2   2   2   2   2   0   0   0   2   0   0   2   0   2   2   2   2   2   2   2   2   2   2   0   2   2   0   2   2   2   2   2   0
 MK-1-3                 2   0   0   0   2   2   0   0   2   0   2   2   0   0   2   0   0   0   0   0   0   2   2   2   2   0   2   2   2   0   2   2   0   2   0   0   0   0   0   0   2   0   2   0   0   2   2   2   2   0   0   0   2   0   0   2   0   0   0   0   2   2   0   2   2   0   2   2   2   2   2   2   0   0   2   0   0   2   0   0   0   0   2   0   0   0   2   0   2   2   2   0   2   0   2   2   2   2   0   0   0   2   0   2   0   2   2   2   2   2   2   0   0   2   2   0   0   2   2   0   0   0   2   2   2   0   2   0   0   2   2   0   2   2   0   2   2   2   2   2   2   2   2   2   2   2   0   0   2   2   0   2   0   0   2   0   2   2   2   2   2   2   2   2   0   0   0   2   2   2   2   2   0   0   0   2   0   0   0   0   0   2   2   2   2   2   2   2   2   2   0   2   2   0   2   2   2   2   2   0
 MK-1-4                 2   0   0   0   2   2   0   0   2   0   2   2   0   0   2   0   0   0   0   0   2   2   2   2   2   0   2   2   0   0   2   2   0   2   0   0   0   0   0   0   2   0   2   0   0   2   2   2   2   0   0   0   2   0   0   2   0   0   0   0   2   2   0   2   2   0   2   2   2   2   0   2   0   0   2   0   0   2   0   2   0   0   2   0   2   0   2   0   2   2   2   0   0   0   2   2   2   2   0   0   0   2   0   2   0   2   2   2   2   2   2   0   0   0   0   0   0   2   2   0   0   0   2   2   2   0   2   0   0   2   2   0   2   0   0   2   2   2   2   2   2   2   2   2   2   2   0   0   2   2   0   2   0   0   2   0   2   2   2   2   2   2   0   2   0   2   2   0   2   2   0   2   0   0   0   2   0   0   0   0   0   2   2   2   2   2   2   2   2   0   0   2   2   0   2   2   2   0   2   0
 MK-1-5                 2   0   2   0   2   2   0   0   2   0   2   2   0   0   2   0   0   0   0   0   2   2   2   2   2   0   2   2   0   0   2   2   0   2   0   0   0   0   0   0   2   0   2   0   0   2   2   2   2   0   0   0   2   0   0   2   0   0   0   0   2   2   0   2   2   2   2   2   2   2   2   0   0   0   2   0   0   2   0   2   0   0   2   0   2   0   2   0   2   2   2   0   0   2   2   2   2   2   0   0   0   2   0   2   2   2   2   2   2   2   2   0   0   0   0   0   0   2   2   0   0   0   2   2   2   0   2   0   0   2   2   0   2   0   0   2   0   2   2   2   2   2   2   2   2   2   0   0   2   2   0   2   0   0   2   0   2   0   2   2   2   2   0   2   2   2   2   0   2   2   0   2   0   0   0   2   0   0   0   0   0   2   2   2   2   0   2   2   0   0   0   2   2   0   2   0   2   0   2   0
 MK-1-6                 0   0   2   0   2   2   0   0   2   0   2   2   0   0   2   0   0   0   2   2   2   2   2   0   2   0   2   2   0   0   2   2   0   2   0   0   0   0   0   0   2   0   2   2   0   2   2   2   0   0   2   0   2   0   0   2   0   0   0   2   2   2   0   2   2   2   2   2   2   0   2   0   0   2   2   0   0   2   0   2   0   0   2   0   2   0   2   0   2   2   2   0   0   2   2   2   2   2   0   2   0   0   0   2   2   2   0   2   2   2   2   0   0   0   0   2   0   2   2   0   0   0   2   2   2   0   2   0   0   2   2   0   2   0   0   2   0   2   2   2   2   2   2   2   2   2   0   0   2   2   0   2   0   0   2   2   2   0   2   2   2   0   0   2   2   2   2   0   2   2   0   2   0   0   0   2   0   0   0   0   0   2   2   0   2   0   2   2   0   0   0   2   0   0   2   0   2   0   2   0
 MK-1-7                 0   0   2   0   2   2   0   0   2   0   2   2   0   0   2   0   0   0   2   0   2   2   2   0   2   0   2   2   0   0   0   2   0   2   0   0   0   0   0   2   2   0   2   2   0   2   0   2   0   0   2   0   2   0   0   2   0   0   0   2   2   2   0   2   2   2   2   2   2   0   2   0   0   2   2   0   0   2   0   2   0   0   2   0   2   0   2   0   2   0   2   0   0   2   2   2   2   2   0   2   0   0   0   2   2   2   0   2   2   2   2   0   0   2   0   2   0   2   2   0   0   0   2   2   2   0   2   2   0   2   2   0   2   0   0   2   0   2   2   2   2   2   2   2   2   2   0   0   2   2   0   2   0   0   2   2   2   0   2   2   2   0   0   2   2   2   2   0   2   0   0   2   2   0   0   2   0   0   0   0   0   2   2   0   0   0   2   0   0   0   0   0   0   0   2   0   2   0   2   0
 MK-1-8                 0   2   2   0   2   2   0   0   2   0   2   2   0   0   2   0   0   2   2   2   2   2   2   0   2   0   0   2   0   0   0   2   0   2   0   0   0   0   0   2   2   0   2   2   0   0   0   2   0   0   2   0   2   0   0   2   0   2   0   0   2   2   0   0   2   2   2   2   2   0   2   0   0   2   2   0   0   2   0   2   2   0   2   0   2   2   2   0   2   0   2   2   0   2   2   2   2   2   0   2   0   0   0   2   2   2   2   2   0   2   0   0   2   2   0   2   0   2   2   0   0   0   2   2   2   0   2   2   0   2   2   0   2   0   0   2   0   2   0   2   2   2   2   2   2   0   0   0   0   2   0   2   0   2   2   0   2   0   2   2   2   0   2   2   2   2   2   2   0   0   0   2   2   0   0   2   0   0   0   0   0   2   2   0   0   0   2   0   0   0   0   0   0   0   2   0   2   0   2   0
 MK-1-9                 0   0   2   0   0   2   0   0   2   0   0   0   0   0   2   0   0   2   2   2   2   2   2   0   2   2   0   2   0   0   0   2   0   2   0   0   0   0   0   2   2   0   0   2   0   0   0   2   0   0   2   0   2   0   0   2   0   2   0   0   0   2   0   0   2   0   2   2   2   0   2   0   0   2   2   0   0   2   0   2   2   0   0   0   0   2   2   0   2   0   2   2   2   2   2   2   2   2   2   2   0   0   0   2   0   2   2   2   0   2   0   0   2   2   0   2   0   2   2   0   2   0   2   2   2   2   2   2   0   2   2   0   2   0   0   2   0   2   0   0   2   2   2   2   2   0   0   0   0   2   0   2   0   2   2   0   2   2   2   2   2   0   2   2   2   2   2   2   0   0   0   2   2   0   0   2   0   0   0   0   0   0   2   0   0   0   2   0   0   0   0   0   0   0   2   0   2   2   2   0
 MK-1-10                0   0   0   0   0   2   0   0   2   0   0   0   0   0   2   0   0   2   2   2   2   2   2   0   2   2   0   2   2   0   0   2   0   2   2   0   0   0   0   2   2   0   2   2   0   0   0   2   0   0   2   0   2   0   0   2   0   2   0   0   0   2   0   0   2   0   2   2   2   0   2   0   0   2   2   2   0   2   2   2   0   0   0   0   0   2   2   0   2   0   2   2   2   2   2   2   2   2   2   2   0   0   0   2   0   2   2   2   0   2   0   0   2   2   0   2   0   2   2   0   2   0   2   2   0   2   2   2   0   2   2   0   2   2   0   2   0   2   0   0   0   2   2   2   2   0   2   0   0   0   0   2   0   2   2   0   0   2   2   2   2   0   2   2   2   2   2   2   0   0   2   2   2   0   0   0   0   0   0   0   0   0   2   0   0   0   2   0   0   2   0   0   2   0   0   0   2   2   2   0
 MK-1-11                0   0   0   0   0   2   0   0   2   0   0   0   0   0   2   0   0   2   2   0   2   2   2   0   2   2   2   0   2   2   0   2   2   2   2   0   0   0   0   2   0   2   2   2   0   0   0   2   0   0   2   0   2   0   0   2   0   2   0   0   0   2   0   0   2   0   2   2   2   0   2   0   0   0   2   2   0   2   2   2   0   0   0   0   0   0   0   0   2   0   2   2   2   2   2   2   2   2   2   0   2   0   0   2   0   2   2   2   0   2   0   0   2   2   0   2   0   2   2   0   2   0   2   2   0   2   2   0   0   2   2   0   2   2   0   2   0   2   2   0   0   2   2   2   2   0   2   0   0   0   0   2   0   2   2   0   0   2   2   0   2   0   2   2   2   2   2   2   0   0   2   2   2   0   0   0   0   0   0   2   0   0   2   0   0   0   2   2   0   2   2   2   2   0   0   0   2   2   2   0
 MK-1-12                0   0   0   0   2   2   0   0   0   0   0   0   0   0   2   2   0   0   2   0   2   2   2   0   2   2   2   0   2   2   0   2   2   2   0   0   0   2   0   2   0   0   2   2   0   2   0   2   0   2   2   0   2   0   0   2   0   2   0   0   0   2   0   0   2   0   2   2   2   0   2   0   2   0   2   2   0   2   2   2   0   0   0   0   0   0   2   0   2   0   2   0   2   2   2   2   2   2   2   0   2   0   0   2   0   2   2   2   0   2   0   0   2   2   0   0   0   2   2   0   2   0   2   2   0   0   2   0   0   2   2   0   0   2   0   2   0   2   2   0   2   2   0   2   2   0   2   2   0   0   0   2   0   2   2   0   2   2   2   0   2   0   2   2   2   2   2   2   0   2   0   2   2   0   0   0   0   0   0   2   0   0   2   0   0   0   2   2   0   2   2   2   2   0   0   0   2   2   2   0
 MK-1-13                0   0   0   0   2   2   0   0   2   0   0   0   0   0   2   2   0   0   2   0   2   2   2   0   0   2   2   0   2   2   0   2   2   2   0   2   0   2   2   2   0   0   2   2   0   2   0   2   0   2   2   0   0   0   0   2   2   2   0   0   0   2   0   2   2   0   2   2   2   0   2   0   2   0   2   2   0   2   2   2   0   0   0   0   0   0   2   0   2   0   2   0   2   2   2   2   2   2   2   0   2   0   0   2   0   2   2   2   0   2   0   0   2   2   0   0   0   2   2   0   2   0   2   2   0   0   2   0   0   2   2   0   0   2   0   2   0   2   2   0   2   2   0   2   2   0   2   2   0   0   0   2   0   2   2   0   2   2   2   0   2   0   2   2   2   2   2   2   2   2   0   2   2   0   0   0   0   0   0   2   0   0   2   0   0   0   2   2   0   2   0   2   0   0   0   0   2   2   2   0
 MK-1-14                0   0   0   0   2   2   0   0   0   2   0   0   0   0   2   2   0   0   2   0   2   2   2   0   0   2   2   2   2   2   0   2   2   2   0   2   0   2   2   2   0   0   2   2   2   2   0   2   0   2   2   0   0   0   0   2   2   2   0   0   0   2   0   2   2   0   2   0   2   0   2   0   2   0   2   2   0   2   2   2   2   0   0   2   0   0   2   2   0   0   2   0   2   2   2   2   2   2   2   0   2   0   0   2   0   2   2   2   0   2   0   0   2   2   0   0   0   2   2   0   2   0   2   2   0   2   2   0   0   0   2   0   0   2   0   2   0   2   2   0   2   2   0   2   2   0   2   2   2   0   0   0   0   2   2   0   2   2   2   0   2   0   2   2   2   2   2   2   2   2   0   0   2   0   0   0   0   0   0   2   2   0   2   0   0   0   2   2   0   2   0   2   2   0   0   0   2   2   2   0
 MK-1-15                0   0   0   0   2   2   0   0   0   2   0   0   0   0   0   2   0   0   2   0   2   2   2   0   0   2   2   2   2   2   0   2   2   2   0   2   0   2   2   2   0   0   2   2   2   2   0   2   0   0   2   0   0   0   0   2   2   2   0   2   0   2   2   2   2   0   2   0   0   0   2   0   2   0   2   0   0   2   2   2   2   0   0   2   0   0   2   2   0   0   2   0   2   2   2   2   2   2   2   0   2   0   0   2   0   2   2   2   0   0   0   0   2   2   0   0   2   2   2   0   2   0   2   2   0   2   2   0   0   0   2   0   0   2   2   2   0   0   2   0   2   0   0   2   2   0   2   2   2   0   0   0   0   2   2   0   2   2   0   0   2   0   2   0   2   2   2   2   2   2   0   0   2   0   0   0   0   0   0   2   2   0   2   0   0   0   2   2   0   2   0   2   2   0   0   0   2   2   2   0
 MK-1-16                2   0   0   0   2   2   0   0   0   2   0   0   0   0   0   2   0   0   2   0   2   0   2   0   0   2   2   2   2   2   0   2   2   2   0   0   0   2   2   2   0   0   2   2   2   2   0   2   0   0   2   2   0   0   0   2   2   2   0   2   0   0   2   2   2   0   2   0   0   0   2   0   2   0   2   0   0   2   2   2   2   2   0   2   0   0   2   2   0   0   2   2   0   2   2   2   2   2   2   0   2   0   0   2   0   2   2   2   0   0   0   0   2   2   0   0   2   2   2   0   2   2   2   2   0   2   2   0   0   0   2   0   0   2   0   0   0   0   2   0   2   0   2   0   2   0   2   2   2   0   0   0   0   2   2   0   2   2   0   0   2   0   2   0   2   2   2   2   2   2   0   0   2   0   0   0   0   0   0   2   0   0   2   2   0   0   2   2   0   2   2   2   2   0   0   0   2   2   2   0
 MK-2-1                 0   2   0   0   0   0   2   0   0   2   0   0   2   2   2   0   0   0   0   2   2   0   2   0   2   2   0   0   2   0   0   2   2   0   2   2   0   0   0   0   2   0   0   0   2   0   2   2   0   2   2   2   2   2   2   2   0   2   2   2   0   2   0   2   2   0   0   0   2   0   2   0   0   0   0   2   2   2   2   2   2   0   2   2   2   0   2   0   2   0   2   0   0   2   0   0   0   2   2   0   2   2   0   2   2   2   2   2   2   0   2   0   0   2   2   2   2   2   2   2   0   2   0   0   0   0   2   0   2   2   2   2   0   2   0   2   2   2   2   0   2   2   2   0   2   0   0   2   0   2   0   0   2   2   2   2   0   0   0   0   2   0   0   0   2   2   0   0   2   2   0   2   2   2   0   2   0   2   2   0   2   0   0   2   2   2   0   0   2   0   2   2   0   2   0   2   0   0   2   2
 MK-2-2                 0   2   0   0   0   0   2   0   0   2   2   0   2   2   2   2   0   0   0   2   2   0   2   0   2   2   0   0   2   0   0   2   2   0   2   2   0   0   0   0   2   0   0   2   2   0   2   2   0   2   2   2   0   2   2   2   0   2   2   2   2   0   0   2   2   0   0   0   2   0   2   0   0   0   0   2   2   2   2   2   2   0   2   2   0   0   2   0   2   0   2   0   2   2   2   0   0   2   2   0   2   2   0   2   0   2   2   2   2   0   2   0   0   2   2   2   2   2   2   2   0   2   0   0   0   0   2   0   2   2   2   2   2   2   0   2   0   0   2   0   2   2   2   0   2   0   0   2   0   2   0   0   2   2   2   2   2   0   0   0   2   0   0   0   2   2   0   2   2   2   0   0   2   2   0   2   0   0   2   0   2   0   0   2   2   2   0   0   2   0   2   2   0   2   0   0   0   0   2   2
 MK-2-3                 0   2   0   0   0   0   2   0   0   2   2   0   2   2   2   2   0   0   0   2   2   0   2   0   2   2   0   2   2   0   0   2   2   0   2   2   0   2   0   0   2   0   0   2   2   0   2   2   0   2   2   2   2   2   2   2   0   2   2   2   2   0   0   2   2   0   0   0   2   0   2   0   0   0   2   2   2   2   2   2   2   0   2   2   0   0   2   0   2   0   2   0   2   2   2   0   0   2   2   0   2   2   0   2   2   2   2   2   2   0   2   0   0   2   2   2   2   2   2   2   0   2   0   0   0   0   2   0   0   2   0   2   2   2   0   0   0   0   2   0   2   2   2   0   2   0   0   2   0   0   0   0   2   2   2   2   2   2   2   0   0   0   0   0   2   2   0   2   2   2   0   0   2   2   0   2   0   0   2   0   2   0   0   2   0   0   0   0   2   0   2   2   0   2   0   0   0   0   0   2
 MK-2-4                 2   2   0   2   0   2   2   0   0   2   2   0   2   0   2   2   0   0   0   2   2   0   2   0   2   2   0   2   2   0   2   2   2   0   2   2   0   2   0   0   2   0   0   2   2   0   2   2   0   0   2   2   2   2   2   2   0   2   2   2   2   0   0   2   2   0   0   0   2   0   2   0   0   0   0   2   2   2   2   2   2   0   2   2   0   0   2   0   2   2   2   0   2   2   2   0   0   2   2   0   2   2   0   2   2   2   2   2   2   0   2   0   0   2   2   0   2   2   2   2   0   2   0   0   0   0   2   0   0   2   0   0   2   0   0   0   0   2   2   0   2   2   2   0   2   0   0   0   0   0   0   0   2   2   2   2   2   2   2   0   0   0   0   0   2   2   0   2   2   2   0   0   2   2   0   2   0   0   0   2   2   0   0   2   0   0   2   0   2   0   2   2   0   2   0   0   0   0   0   2
 MK-2-5                 2   2   0   2   0   2   0   0   0   2   2   0   2   0   2   2   0   0   0   2   2   0   2   2   2   2   0   2   2   0   2   2   2   0   2   2   0   2   0   2   2   0   0   2   2   0   2   2   0   0   2   2   2   2   2   2   0   2   2   2   2   0   0   2   2   0   0   0   2   0   2   0   0   0   0   2   2   2   2   2   2   0   2   2   0   0   2   2   2   2   2   2   2   2   2   0   0   2   2   0   2   2   0   2   2   0   2   2   2   0   2   0   0   2   2   0   2   0   0   2   0   2   0   0   0   0   2   0   0   2   0   0   2   0   0   0   0   2   2   2   2   2   2   0   2   0   0   0   2   0   0   0   2   2   2   2   2   2   2   2   0   0   0   0   2   2   0   2   2   2   0   0   2   2   0   2   0   0   0   2   2   0   0   2   0   0   2   0   0   2   2   2   0   2   0   0   0   0   2   2
 MK-2-6                 2   2   0   2   0   2   0   0   0   2   2   0   2   0   2   2   0   0   0   2   0   0   2   2   2   2   0   2   2   0   2   2   2   0   2   2   0   2   0   2   2   0   0   2   2   0   2   2   0   0   0   2   2   0   2   0   0   2   2   2   0   0   0   2   2   2   0   0   0   0   2   0   0   0   0   2   2   2   2   2   2   0   2   2   0   0   2   2   2   2   2   2   2   2   2   0   0   2   2   0   2   2   0   2   2   0   2   2   2   0   2   0   0   2   2   0   2   0   0   2   0   2   0   2   0   0   2   2   0   2   0   0   2   0   0   0   0   2   2   2   2   2   2   2   2   0   0   0   0   0   0   0   2   2   2   2   2   2   0   2   0   2   0   0   2   2   0   2   0   0   0   0   2   2   0   2   0   0   0   2   2   0   0   2   0   0   2   0   0   2   2   2   0   2   0   0   0   0   2   2
 MK-2-7                 2   2   0   2   0   2   0   0   0   2   2   0   2   0   0   2   2   0   0   2   0   0   2   2   2   2   0   2   2   0   2   2   2   0   2   2   0   2   0   2   0   0   0   2   2   0   0   2   0   0   0   2   2   0   2   0   2   2   2   2   0   0   0   2   2   2   0   0   0   0   2   2   0   0   0   2   2   2   2   2   2   0   2   2   0   0   2   2   2   2   2   2   2   2   2   0   0   2   2   0   2   2   0   2   2   0   2   2   2   0   2   0   0   2   2   0   2   0   0   2   0   2   0   2   2   0   2   2   0   2   0   0   2   0   0   0   0   2   2   2   2   2   2   2   2   0   0   0   0   0   2   0   2   2   2   0   2   2   0   0   0   2   0   0   0   2   0   0   0   0   0   0   2   2   0   2   0   0   0   2   2   0   0   2   0   0   2   0   0   0   2   2   0   0   0   0   0   0   2   2
 MK-2-8                 2   2   0   2   0   0   0   0   0   2   2   0   2   0   0   2   2   0   0   2   0   2   2   2   2   2   0   2   2   0   2   2   2   0   2   2   0   2   2   2   0   0   0   2   2   0   0   2   0   0   0   2   2   0   2   0   2   2   2   2   0   0   0   2   2   2   0   2   0   0   2   2   0   0   0   2   0   2   2   2   2   0   2   2   0   0   2   2   2   2   2   2   2   2   2   0   0   2   2   0   2   2   0   2   2   0   2   2   2   2   2   0   0   2   2   0   0   0   0   2   0   2   0   2   2   0   2   2   0   2   0   0   2   0   0   0   0   2   2   2   0   2   2   2   2   0   0   0   0   0   2   0   2   2   2   2   2   2   0   0   0   2   0   0   0   0   2   0   0   0   0   0   2   2   0   2   0   0   0   2   2   0   0   2   0   0   2   0   0   0   2   2   0   0   0   0   0   0   2   2
 MK-2-9                 2   2   0   2   0   0   0   0   0   2   2   0   2   0   0   0   0   0   0   2   0   0   2   2   0   2   0   2   2   2   2   2   2   0   2   2   0   2   2   2   0   0   0   2   2   0   0   2   0   0   0   2   2   0   0   0   0   2   0   2   0   0   0   2   2   2   0   2   0   0   2   2   0   0   0   2   0   2   2   2   2   0   2   2   0   0   2   2   2   2   2   2   2   2   2   0   0   2   2   0   2   2   0   2   2   0   2   2   2   2   2   0   0   2   2   0   0   0   0   2   2   2   0   0   2   2   2   2   0   2   0   0   2   0   0   0   0   2   2   0   0   2   0   2   2   0   0   0   0   0   2   0   2   0   2   2   2   2   0   0   0   2   0   0   0   0   2   0   0   2   0   0   2   2   0   2   0   0   0   2   2   0   0   2   0   0   2   0   0   0   2   2   2   0   0   0   0   0   2   2
 MK-2-10                2   2   0   2   0   0   0   2   0   2   2   2   2   0   2   0   0   0   0   2   0   0   2   2   0   2   0   2   0   0   2   2   2   0   0   2   0   2   2   2   0   0   0   2   2   0   0   2   0   0   0   2   2   0   0   0   0   2   0   2   0   0   0   2   2   2   0   2   0   0   2   0   0   0   0   2   0   2   2   2   2   0   2   2   2   0   0   2   2   2   2   2   2   0   2   0   0   2   2   2   2   2   0   2   2   0   2   2   2   2   2   0   0   2   2   0   0   0   0   0   2   2   0   0   0   2   2   2   0   2   0   2   2   0   0   0   0   0   2   0   2   2   0   2   2   0   0   0   0   0   2   2   2   0   2   2   2   2   2   0   0   2   0   0   0   0   2   0   0   2   0   0   2   2   0   0   0   0   0   2   2   0   0   2   0   0   0   0   0   0   2   2   2   0   0   0   0   0   2   2
 MK-2-11                2   2   0   2   0   0   0   2   0   2   2   2   2   0   0   0   0   0   0   2   0   0   2   2   0   2   0   2   0   0   2   2   2   0   0   0   0   2   2   2   0   0   0   2   2   0   0   2   0   0   0   2   2   2   0   0   0   2   0   2   0   0   0   2   2   2   0   2   0   2   2   0   0   2   0   2   0   2   2   2   0   0   2   2   2   0   2   2   2   2   2   2   2   0   2   0   0   2   2   2   2   2   0   2   2   0   2   2   2   2   2   0   0   2   2   0   0   0   0   0   2   2   0   2   0   2   2   2   0   2   0   2   2   0   0   0   0   0   0   0   2   2   0   0   2   0   2   0   0   0   0   2   2   0   2   2   2   2   2   0   0   2   0   0   2   0   2   2   0   2   0   0   2   2   0   0   0   0   0   2   2   0   0   2   0   0   0   0   0   0   2   2   2   0   0   0   0   0   2   2
 MK-2-12                2   2   0   2   0   0   0   2   0   2   0   2   2   0   0   0   0   0   0   2   0   0   2   2   0   2   0   2   0   0   2   2   2   0   0   0   0   2   2   2   0   0   0   2   2   2   0   2   0   0   2   2   2   2   0   0   0   2   0   0   0   0   0   0   2   2   0   2   0   2   2   0   0   2   0   2   0   2   2   2   0   0   2   2   2   0   2   2   2   2   2   2   2   0   2   0   0   2   2   2   2   2   0   2   0   0   2   2   2   2   2   2   0   2   2   0   0   2   0   0   0   2   2   2   0   2   2   2   0   2   0   0   2   0   2   0   0   0   0   2   2   2   0   0   2   0   2   0   0   2   0   2   2   2   0   0   2   2   2   0   0   2   0   0   2   0   2   2   0   2   0   0   2   2   0   0   0   0   2   2   2   0   0   2   0   0   0   0   0   0   2   2   2   0   0   0   0   0   2   2
 MK-2-13                2   2   0   2   0   0   0   2   0   2   2   2   2   0   0   0   0   0   2   2   0   0   2   2   0   2   0   2   0   0   2   0   0   0   0   0   0   2   2   0   0   0   2   2   2   2   0   2   0   0   0   2   2   2   0   2   0   2   0   0   0   0   0   0   2   2   0   2   0   2   2   0   0   2   0   2   0   2   2   2   0   0   2   2   0   0   2   2   2   2   2   2   2   0   0   0   0   2   2   2   2   2   0   2   0   0   0   2   0   2   2   2   0   2   2   0   0   0   0   0   0   2   2   2   0   2   2   2   0   0   0   0   2   0   2   2   0   0   0   2   2   2   0   0   2   0   2   0   0   2   0   0   2   2   0   0   2   2   2   0   0   2   0   0   0   2   2   2   0   2   0   0   2   2   2   0   0   0   2   2   2   0   0   2   0   0   0   0   0   0   2   2   2   0   0   0   0   0   0   2
 MK-2-14                2   2   2   2   0   2   0   2   0   2   2   2   2   0   0   0   0   0   2   2   2   0   2   2   0   2   0   2   0   0   2   0   0   0   0   0   0   0   2   0   0   0   2   2   2   0   0   2   0   0   0   2   2   0   0   2   0   2   0   0   0   0   0   0   2   0   0   2   0   2   2   0   2   2   0   2   0   2   2   2   0   0   2   2   0   0   2   2   2   2   2   2   2   0   0   0   0   2   2   2   2   2   2   2   2   0   0   2   0   2   2   2   0   2   2   0   0   0   0   0   0   2   2   2   2   0   2   2   0   2   0   0   2   0   2   2   0   0   0   0   2   2   0   0   2   0   2   0   2   2   0   0   2   2   0   0   2   2   2   0   0   2   0   0   0   2   2   2   0   2   0   0   2   2   2   0   0   2   2   0   2   0   0   2   0   0   0   0   0   0   2   2   2   0   0   0   2   0   0   2
 MK-2-15                2   2   2   2   0   0   0   2   0   2   2   2   2   0   0   0   0   0   2   2   2   0   2   2   0   2   0   2   0   0   2   0   2   0   0   0   0   0   2   0   0   0   2   2   2   2   0   2   0   0   0   2   2   0   0   2   0   2   0   0   0   0   0   0   2   0   0   2   0   2   2   2   2   2   0   2   0   2   2   2   0   0   2   2   0   0   2   2   2   2   2   2   2   0   0   0   0   2   2   0   2   2   2   2   2   0   0   2   0   2   2   2   0   2   0   0   0   0   2   0   0   2   2   2   2   0   2   2   0   2   0   0   0   0   2   2   0   0   0   0   2   2   0   0   2   0   2   0   2   2   2   0   2   2   0   0   2   0   2   0   0   2   2   0   0   2   2   2   0   2   0   0   2   2   2   0   2   2   2   0   2   0   0   2   0   2   2   0   0   0   2   2   2   0   0   0   2   0   0   2
 MK-2-16                2   2   2   2   0   0   0   0   0   2   2   2   2   0   0   0   2   0   2   2   2   0   2   2   0   2   0   2   0   0   2   0   2   0   0   0   2   0   2   0   0   0   2   2   0   2   0   2   0   0   0   0   2   0   0   2   0   2   0   0   0   0   0   0   2   0   0   2   0   2   2   2   2   2   0   2   0   2   2   0   0   0   2   2   0   0   2   2   2   2   2   2   2   0   0   0   0   2   2   0   2   2   2   2   2   0   0   2   0   2   2   2   0   2   0   0   0   0   0   0   0   2   2   2   2   0   2   2   0   2   0   0   0   0   2   2   0   0   0   0   2   2   2   0   0   0   0   0   2   2   2   0   2   2   0   0   2   0   2   0   0   2   2   0   0   2   2   2   0   2   0   0   2   2   2   0   2   2   2   0   2   0   2   2   0   2   2   0   0   0   2   2   2   0   0   0   2   0   0   2
 MK-3-1                 0   2   0   0   2   0   2   0   2   2   2   2   2   0   2   2   0   2   2   0   2   0   2   2   0   2   0   0   0   2   0   2   2   2   0   0   0   0   2   0   0   0   2   0   2   2   0   2   0   2   2   0   2   0   2   2   2   2   2   0   0   2   0   0   0   0   2   0   2   0   0   0   0   2   2   2   0   0   0   0   2   0   0   0   0   0   0   2   0   0   0   2   2   0   2   2   2   0   0   2   2   0   2   2   0   2   2   0   0   2   2   0   2   0   2   0   0   0   2   0   0   2   0   2   2   2   2   0   2   0   2   2   2   2   0   2   2   2   2   2   0   0   0   0   0   2   0   2   2   0   0   2   0   2   0   0   2   2   2   0   2   2   0   2   2   0   2   2   0   0   2   0   0   2   0   0   2   0   0   0   2   0   0   2   2   2   0   0   0   2   2   0   0   2   0   2   0   2   2   2
 MK-3-2                 0   2   0   0   0   0   0   0   2   2   2   2   2   0   2   2   2   2   2   0   2   0   2   2   0   2   0   0   0   2   0   2   2   2   0   0   0   0   2   2   0   0   2   0   2   2   0   2   0   0   2   0   2   0   2   2   2   2   2   0   0   2   2   2   0   0   2   0   2   0   2   2   2   2   0   2   0   0   2   0   2   0   0   2   0   0   0   2   0   0   0   2   0   0   2   0   2   0   0   2   2   2   2   2   0   2   2   0   2   2   2   0   2   0   2   0   0   0   2   0   0   2   0   0   2   2   2   0   2   0   2   2   2   2   0   2   2   2   2   2   0   0   0   0   0   2   0   2   2   0   0   2   0   2   0   2   2   2   2   2   2   0   0   2   2   0   2   2   0   2   2   0   0   2   0   0   2   0   0   2   2   0   0   2   2   2   0   0   0   2   2   0   0   2   0   0   0   0   2   2
 MK-3-3                 0   2   2   0   0   0   0   0   0   2   2   2   2   0   2   2   2   2   0   0   2   2   2   2   0   2   0   0   0   2   0   0   2   2   0   2   0   0   2   2   0   0   2   0   2   2   0   2   0   0   0   0   2   0   2   2   2   2   2   0   0   2   0   2   0   0   0   0   2   0   2   2   2   2   0   2   0   0   2   0   2   2   0   2   0   0   0   2   0   0   0   2   0   0   2   0   2   0   0   2   2   2   2   2   0   2   2   0   2   2   0   0   2   0   2   2   0   0   2   0   0   2   0   0   2   2   2   0   2   0   2   0   2   2   0   0   2   2   2   2   0   0   0   0   0   2   0   2   2   0   0   2   0   0   0   2   2   2   2   2   2   0   2   2   2   0   2   2   0   2   2   0   0   2   0   0   2   0   0   2   2   0   0   2   2   2   0   0   2   2   2   0   0   2   0   0   0   0   2   2
 MK-3-4                 0   2   2   0   0   0   0   0   0   2   0   2   2   0   2   2   2   2   0   0   2   2   2   2   0   2   0   0   0   2   0   0   2   2   0   2   0   0   2   2   0   0   2   0   2   2   0   2   0   0   0   0   2   0   2   2   2   2   2   0   0   2   0   0   0   0   0   0   2   0   2   2   2   2   0   2   0   0   2   0   2   2   0   2   0   0   0   2   0   0   0   2   0   0   2   0   0   0   0   2   2   0   2   2   0   2   2   0   2   2   0   0   2   0   2   2   0   2   2   0   0   2   0   0   2   2   2   0   2   0   2   0   2   2   0   0   2   2   2   2   0   0   0   2   0   2   0   2   2   0   0   2   2   0   2   0   2   2   2   0   2   0   2   2   2   0   2   0   0   2   2   0   0   2   0   0   2   0   0   2   2   0   0   2   2   2   0   0   2   2   2   0   0   0   0   0   0   0   2   2
 MK-3-5                 0   2   2   0   0   2   0   0   0   2   0   2   2   2   2   2   2   2   0   0   2   2   2   2   0   2   0   0   0   0   0   0   2   2   0   2   0   0   2   2   0   0   2   0   2   2   0   2   0   0   0   0   2   0   2   2   2   2   2   0   0   2   0   2   0   0   0   0   2   0   2   2   2   2   0   2   2   0   2   0   2   2   0   2   0   0   0   2   0   0   0   2   2   2   2   0   0   0   0   2   2   0   0   2   0   2   2   0   2   2   0   0   2   0   2   2   0   0   2   2   2   2   0   2   2   2   0   0   2   0   2   2   2   0   0   0   2   0   2   0   0   0   2   2   0   2   0   2   2   0   0   2   2   0   2   0   2   2   2   0   2   0   2   2   2   0   2   0   0   2   2   0   0   2   2   0   2   0   0   2   2   0   0   2   2   2   0   0   2   2   2   0   0   0   0   0   0   2   2   2
 MK-3-6                 0   0   2   0   0   2   0   0   0   2   2   2   2   2   2   2   2   2   0   2   2   2   2   2   0   2   0   2   0   0   2   0   2   2   2   2   0   2   2   0   0   0   2   0   2   2   0   2   0   0   0   0   2   0   2   2   2   2   2   0   0   2   0   2   0   0   0   0   2   0   2   2   2   2   0   2   2   2   0   0   2   2   2   2   0   0   0   2   0   0   0   2   2   2   0   0   0   0   0   2   2   0   0   2   0   2   2   0   2   2   0   0   2   0   2   2   0   0   2   2   2   2   2   2   2   2   0   0   2   0   2   2   2   0   0   0   2   0   2   0   0   0   2   2   0   2   0   2   2   0   0   2   2   0   2   0   0   2   2   0   2   0   2   2   2   0   2   0   0   2   2   0   2   2   2   0   2   0   2   2   2   0   0   2   2   2   0   0   2   2   2   0   0   0   2   0   0   2   2   2
 MK-3-7                 0   0   2   0   0   2   0   2   0   2   2   2   2   2   2   2   2   2   0   2   2   2   0   2   0   2   0   2   0   0   2   0   2   2   2   2   0   2   2   0   0   2   2   0   2   2   0   2   0   0   0   0   2   0   2   2   2   2   2   2   0   2   0   0   0   0   0   0   2   0   2   2   2   2   0   2   2   2   2   0   2   2   2   0   2   0   0   2   0   0   0   2   2   2   0   0   0   0   0   2   2   0   2   2   0   2   2   2   2   2   0   0   2   0   2   2   0   0   2   2   2   2   2   2   2   2   0   0   2   0   2   2   2   0   0   0   2   0   2   2   0   0   0   2   0   2   0   0   2   0   0   2   2   0   2   0   0   2   2   0   2   0   2   2   0   0   2   0   0   0   2   0   2   2   2   0   2   2   2   0   2   0   0   2   2   0   0   0   2   2   2   0   0   0   2   0   2   2   2   2
 MK-3-8                 0   2   2   0   0   2   0   2   0   2   2   2   2   2   2   2   2   2   0   2   2   2   0   2   0   2   0   2   0   0   2   0   2   2   2   2   0   2   2   0   0   0   2   0   2   2   0   0   0   0   0   0   2   0   2   2   2   0   2   0   0   2   0   0   0   0   0   2   2   0   2   2   2   2   0   2   2   2   2   0   2   2   2   0   2   2   0   2   0   0   0   2   2   2   0   0   2   0   0   2   2   0   2   2   0   2   2   2   0   2   0   0   2   0   2   2   2   0   2   2   0   2   0   2   0   2   0   0   0   0   2   2   2   0   2   0   2   0   2   2   0   0   0   2   0   2   0   0   2   0   0   2   2   0   2   0   0   2   2   0   2   0   2   2   2   0   2   0   0   0   2   0   2   2   2   0   2   0   2   2   2   2   0   2   2   0   0   0   2   2   2   0   0   0   2   0   2   2   0   2
 MK-3-9                 0   2   2   0   0   2   0   2   0   2   2   2   2   2   2   2   2   2   0   2   2   0   0   2   0   2   0   2   0   0   2   0   0   2   2   0   0   2   2   0   2   0   2   0   0   2   0   0   0   2   0   0   2   0   2   2   2   0   2   0   0   2   0   0   0   0   0   2   0   0   2   0   2   2   0   2   2   2   2   0   2   2   2   0   2   2   0   2   0   0   0   2   2   2   0   2   2   0   0   2   2   0   2   2   0   2   2   2   0   2   0   0   2   0   2   0   2   0   2   2   0   2   0   2   0   2   0   0   0   2   2   2   2   0   2   0   2   0   0   2   0   0   0   2   0   2   0   0   2   0   0   2   2   2   2   0   0   2   2   0   2   0   2   2   2   0   2   0   0   0   2   0   2   2   2   0   2   0   2   2   2   2   0   2   2   0   0   0   2   2   2   0   0   0   2   0   2   0   0   2
 MK-3-10                0   2   2   0   0   0   0   2   0   2   2   2   2   2   2   2   2   2   0   2   2   2   0   2   0   2   0   2   0   0   2   0   2   2   2   0   0   2   2   0   2   0   2   0   0   2   0   0   0   2   0   0   2   0   2   2   2   0   2   0   0   2   0   0   0   0   0   2   0   0   2   0   2   2   0   2   0   2   2   0   2   2   2   0   2   2   0   2   0   0   2   2   2   0   0   2   2   0   0   2   2   0   2   2   0   2   0   2   2   2   0   0   2   0   0   0   0   0   2   2   2   2   0   2   0   2   0   0   0   2   2   2   2   0   0   0   2   0   0   2   0   2   0   2   0   2   0   0   2   0   0   0   2   2   2   0   0   2   2   0   2   0   2   2   2   0   2   0   0   2   2   0   2   2   2   0   2   0   2   2   2   2   2   2   2   0   0   2   2   2   2   0   0   0   2   0   2   0   0   2
 MK-3-11                0   2   2   0   0   0   0   2   0   2   2   2   2   2   2   2   2   2   0   2   2   2   0   2   0   0   0   2   0   0   2   0   2   2   2   0   0   2   2   0   2   0   0   0   0   2   0   0   0   0   0   0   2   0   2   2   2   0   2   0   0   2   0   0   0   0   0   2   0   2   2   0   2   2   0   2   0   2   2   0   2   2   2   0   2   2   0   2   0   0   2   2   2   0   0   2   2   0   0   2   0   0   2   2   0   2   0   2   2   2   0   0   0   0   0   0   2   0   2   2   2   2   0   2   0   2   0   0   0   2   2   2   2   0   0   0   2   0   0   2   0   2   0   2   0   2   0   0   2   0   0   0   2   2   0   0   0   2   2   0   2   0   2   2   0   0   2   0   0   2   2   0   2   2   2   0   2   0   2   2   2   2   2   2   2   0   0   0   2   2   2   0   2   0   2   0   2   2   0   2
 MK-3-12                0   2   2   0   0   0   0   2   0   2   2   2   0   0   2   2   2   2   0   2   2   2   0   2   0   0   0   2   0   0   0   0   0   2   2   0   0   2   0   0   2   0   0   0   0   2   0   0   0   2   0   0   2   0   2   2   2   0   2   0   0   2   2   0   0   0   0   2   0   2   2   0   2   2   0   2   0   2   2   0   0   2   2   0   0   2   2   2   0   0   2   0   2   0   0   0   2   0   0   2   0   0   2   2   0   2   0   0   2   2   0   0   0   2   0   0   2   0   2   2   2   2   0   2   0   2   0   0   0   2   2   2   0   0   0   0   2   2   0   2   0   2   0   2   0   2   0   0   2   0   0   0   2   2   0   0   0   2   2   0   2   0   2   2   0   2   2   0   0   0   0   0   0   2   2   0   2   0   2   2   2   2   2   2   2   0   0   0   2   0   0   0   2   0   2   0   2   2   0   2
 MK-3-13                0   0   2   0   0   0   0   2   0   2   2   2   0   0   2   2   2   2   0   2   2   2   0   2   0   0   0   2   0   0   0   0   0   2   2   0   0   2   0   0   2   0   0   0   0   2   0   0   0   2   0   0   2   0   2   2   2   0   0   0   0   2   2   0   0   0   2   2   0   2   2   0   2   2   0   0   0   2   2   0   0   2   2   2   0   2   2   2   0   0   2   0   2   0   0   0   2   0   0   2   2   0   2   2   0   2   0   0   2   2   0   0   0   2   0   0   2   0   2   2   2   2   2   2   0   2   0   0   2   2   2   2   0   0   0   0   2   2   0   2   0   2   0   2   0   2   0   0   2   0   0   2   2   2   0   0   0   2   2   0   2   0   2   2   0   2   2   0   0   0   0   0   0   2   2   0   2   2   2   2   2   2   2   2   2   0   0   0   2   0   0   0   2   0   2   0   2   2   2   2
 MK-3-14                0   0   2   0   0   0   0   2   0   2   2   2   0   0   2   2   2   2   0   2   2   2   0   2   0   0   0   2   0   0   0   0   0   2   2   0   0   2   0   0   2   0   0   0   0   2   0   0   2   2   0   0   0   0   2   2   2   0   0   0   0   2   2   0   0   0   2   2   0   2   2   0   2   2   0   0   0   2   2   0   0   2   2   2   0   0   0   2   0   0   2   2   2   2   0   0   2   0   0   2   0   0   2   2   0   2   0   2   2   2   0   0   0   2   0   0   2   0   2   2   2   0   2   2   0   2   0   0   2   2   2   0   0   0   0   0   2   2   0   2   0   2   0   2   0   2   0   0   2   2   2   2   2   2   0   0   0   2   2   0   2   0   2   2   0   2   2   0   0   0   0   0   0   2   2   0   2   2   2   2   2   2   2   2   2   0   0   2   2   0   0   0   2   0   2   0   0   2   2   2
 MK-3-15                0   0   2   0   0   0   0   2   0   2   2   0   0   0   2   2   2   2   0   2   2   2   0   2   0   0   0   2   0   0   0   0   2   2   2   0   2   2   0   0   2   0   2   0   0   2   0   0   2   2   0   0   0   0   2   2   2   0   0   2   2   2   2   0   0   0   2   0   0   2   2   0   2   2   0   0   0   2   2   0   0   2   2   2   0   2   0   2   0   0   2   2   2   2   0   0   2   0   0   2   0   0   0   2   0   2   0   2   2   2   0   0   2   2   2   0   2   0   0   2   2   2   2   2   0   2   0   0   2   2   2   0   0   0   0   0   0   2   2   2   0   2   0   2   0   2   0   0   2   2   2   2   2   2   0   0   0   2   2   0   2   0   2   2   0   2   2   0   0   0   0   2   0   2   2   0   2   2   2   2   2   2   2   2   2   0   0   2   2   0   0   0   2   0   2   0   0   2   2   2
 MK-3-16                0   0   2   0   0   2   0   2   0   2   2   2   2   0   2   2   2   2   0   2   2   2   2   0   0   0   0   2   0   0   0   0   2   2   2   0   2   2   0   0   2   0   2   2   0   2   0   0   2   2   0   0   0   0   2   2   0   0   0   2   2   2   2   0   0   0   2   0   0   0   2   0   2   2   0   2   0   2   2   0   2   2   2   0   0   2   0   0   0   0   2   0   2   2   0   0   2   0   0   2   0   0   0   0   0   2   0   2   0   2   0   0   2   2   2   0   2   0   0   2   2   2   2   0   0   2   0   0   2   2   2   2   0   0   0   0   0   2   2   2   2   2   0   2   0   2   0   0   2   2   2   2   2   2   0   0   0   2   2   0   2   0   2   2   0   2   2   2   2   0   0   2   0   0   2   0   2   2   2   2   2   2   2   2   0   0   0   2   2   2   0   0   2   0   2   0   2   2   2   2
 MK-4-1                 2   2   2   0   2   2   0   2   0   0   0   2   0   2   0   0   2   2   2   0   0   0   2   0   2   2   0   0   2   2   2   2   2   2   0   0   2   2   2   0   2   0   0   2   2   0   0   0   2   2   0   2   0   0   2   2   2   2   2   2   2   2   0   0   0   2   0   2   2   2   0   2   0   0   0   2   2   0   0   2   0   2   0   2   2   0   2   2   0   2   0   0   0   0   2   0   0   0   2   2   0   0   2   2   2   2   0   2   0   2   0   0   2   0   2   0   2   2   2   0   2   0   0   0   2   2   2   2   0   0   0   2   2   0   0   0   0   2   0   2   0   0   0   2   0   2   2   2   2   0   0   2   2   2   2   2   2   2   2   0   0   2   2   2   2   0   0   2   2   2   0   0   2   0   0   2   2   0   0   2   0   0   2   0   0   2   0   0   0   2   2   2   2   2   2   0   2   2   0   0
 MK-4-2                 2   2   2   0   2   2   2   2   0   0   0   2   2   2   0   0   2   2   2   0   0   0   0   0   2   2   0   2   2   2   2   0   2   2   0   0   0   2   2   0   2   0   0   2   2   0   0   0   2   2   0   0   0   0   2   2   2   2   2   2   0   2   0   0   0   0   0   2   0   2   2   0   0   0   0   2   2   0   0   2   0   2   0   2   2   0   2   2   0   2   0   0   0   0   2   0   0   0   2   2   0   0   2   2   0   2   0   2   0   2   0   0   2   0   2   0   2   2   2   0   2   2   0   0   2   0   2   2   0   0   0   2   2   0   0   0   0   2   0   2   0   0   0   2   0   2   2   2   2   0   0   2   0   0   2   2   2   2   2   0   2   2   2   2   2   0   2   2   2   2   0   0   2   0   0   0   2   2   0   2   0   0   2   0   0   2   0   0   0   2   2   2   2   2   2   0   2   2   0   0
 MK-4-3                 2   2   2   0   2   2   0   2   0   0   0   2   2   2   0   0   2   2   2   0   0   0   0   0   0   2   2   2   0   2   2   0   2   2   2   0   0   2   2   0   0   0   0   2   2   0   0   0   2   2   0   2   0   0   2   2   2   2   2   2   0   0   0   0   0   0   0   2   0   2   2   2   0   0   0   2   2   0   0   0   0   2   0   2   2   0   2   2   0   2   0   0   0   0   2   0   0   2   2   2   0   0   2   0   2   2   0   2   0   2   2   0   2   0   2   0   2   2   2   0   0   0   0   0   2   0   2   2   0   0   0   2   2   0   0   0   2   2   0   2   0   0   0   2   0   2   2   2   2   0   2   0   0   0   2   2   2   2   2   0   2   2   2   2   2   0   2   0   2   2   0   0   2   0   0   0   2   2   0   2   0   0   2   0   2   2   0   0   0   2   2   2   2   2   2   0   2   2   0   0
 MK-4-4                 2   2   2   0   2   2   2   0   0   2   0   2   2   2   2   0   2   2   2   0   0   0   2   0   0   2   2   2   2   2   2   0   2   2   2   0   0   2   2   0   0   0   0   0   0   0   0   0   2   2   0   2   2   0   2   2   2   0   0   2   0   0   0   0   0   0   0   2   0   2   2   2   0   0   0   2   2   0   2   0   0   2   0   2   2   0   2   2   0   2   2   0   0   0   2   0   0   2   2   2   2   0   2   0   2   2   0   2   0   2   2   0   2   0   2   0   2   2   2   0   0   0   2   2   2   2   2   2   0   0   0   2   2   0   0   0   0   2   0   0   0   0   0   2   0   2   2   2   2   0   2   0   0   0   2   2   2   2   2   0   2   2   2   2   2   0   0   0   2   2   0   0   2   0   0   0   2   2   0   2   2   0   0   0   2   0   0   0   0   2   2   2   2   2   2   0   2   2   0   0
 MK-4-5                 2   2   2   0   2   2   0   0   0   2   0   2   2   2   0   0   0   2   0   0   0   0   2   0   0   2   2   2   2   2   2   0   2   2   2   0   0   2   2   0   0   0   0   0   0   0   0   0   0   0   0   2   2   2   2   2   2   0   0   2   0   0   2   0   0   0   0   2   0   2   2   2   0   0   0   2   0   0   2   0   0   2   0   2   2   0   2   2   0   2   2   0   2   0   2   0   0   2   2   2   2   0   2   0   2   0   0   2   0   2   2   0   2   0   2   0   2   2   2   0   0   0   2   2   2   2   2   2   0   0   2   2   2   0   0   0   0   2   0   0   0   0   0   2   0   2   2   2   2   0   2   0   0   0   2   2   2   2   2   0   2   0   2   2   2   0   0   0   2   2   0   0   2   0   0   0   2   2   2   2   2   0   0   0   2   0   0   0   0   2   2   2   2   0   2   0   0   2   0   0
 MK-4-6                 2   2   2   0   0   2   0   0   2   2   0   2   0   2   0   0   0   2   0   0   0   0   2   0   0   2   2   2   2   2   2   0   2   2   0   0   0   2   0   0   0   0   2   0   0   0   0   0   0   0   0   2   2   0   2   2   2   0   0   2   0   0   0   2   0   0   0   2   0   2   2   2   0   2   0   2   2   0   2   0   0   2   0   0   2   0   2   2   0   2   2   0   2   0   2   0   0   2   2   2   2   0   2   0   0   2   2   2   2   2   2   0   2   0   2   0   2   2   2   0   0   0   2   2   2   2   2   2   0   0   2   2   2   0   2   0   0   2   0   0   0   0   0   2   0   2   2   2   2   0   0   0   0   0   2   2   0   2   2   0   2   0   2   2   2   0   0   0   2   0   0   0   2   0   0   0   2   2   0   2   2   0   0   0   2   0   0   0   0   2   2   0   0   0   2   0   2   2   0   0
 MK-4-7                 2   2   2   0   0   0   0   2   2   2   0   2   2   2   0   2   0   2   0   0   0   0   2   0   0   2   0   2   2   2   2   0   2   2   0   0   0   2   2   0   0   0   2   0   2   0   0   0   0   0   0   2   2   0   2   2   2   0   0   2   2   0   0   2   0   0   0   2   0   2   2   2   0   2   0   2   2   0   2   0   0   2   0   0   0   0   2   2   0   2   2   0   2   0   2   0   0   2   2   2   0   0   2   0   0   2   2   2   2   2   2   0   2   0   2   0   2   2   2   0   0   0   2   2   2   2   2   2   0   0   2   2   2   2   2   0   0   2   0   0   0   0   0   2   0   2   2   2   0   0   0   0   0   0   2   2   0   2   2   0   2   0   2   2   2   0   0   0   2   0   0   0   2   0   0   0   2   2   0   2   2   0   0   0   2   0   0   0   0   2   2   0   0   0   2   0   2   2   0   0
 MK-4-8                 2   2   2   0   0   0   0   2   2   0   0   2   2   2   0   2   2   2   0   0   0   0   2   0   0   2   0   2   2   2   2   0   2   2   0   0   0   2   2   0   0   0   2   0   2   0   0   0   2   0   0   2   2   0   2   2   2   0   0   2   2   2   0   2   0   0   0   2   2   2   2   2   0   2   0   2   2   2   2   0   0   2   0   0   0   0   2   2   0   2   2   0   2   0   2   0   0   2   2   2   0   0   2   0   0   2   2   2   2   2   2   0   2   2   0   0   2   2   2   0   0   0   2   2   2   0   2   2   0   0   2   2   2   2   2   0   0   2   0   0   0   0   0   2   0   2   2   2   0   2   0   0   0   2   2   2   0   2   2   0   0   0   2   2   2   0   0   0   2   0   0   0   2   0   0   0   2   2   2   2   2   0   0   0   2   2   0   0   0   2   2   0   0   0   2   2   2   0   0   0
 MK-4-9                 2   0   2   0   0   0   2   2   2   0   0   2   0   2   0   2   2   2   0   0   0   0   2   2   0   2   0   2   2   2   0   0   2   2   0   0   0   2   2   0   2   0   2   0   2   0   0   0   2   0   0   0   2   2   2   2   2   0   0   2   2   0   0   2   0   0   2   2   2   2   2   2   0   2   0   2   2   2   2   0   0   2   0   0   0   0   0   2   0   2   2   0   2   2   2   0   0   2   2   2   0   0   2   0   0   2   2   2   2   2   2   0   2   2   0   0   2   2   0   0   0   0   2   2   2   0   2   2   0   0   2   2   2   2   2   0   0   2   0   0   0   0   0   2   0   2   2   2   0   2   0   0   0   2   2   2   0   2   2   2   0   0   2   2   2   0   0   0   2   0   0   0   2   0   0   0   2   0   2   2   2   0   0   0   2   2   0   0   0   2   0   2   0   0   2   2   2   0   0   0
 MK-4-10                2   0   2   0   2   0   2   2   2   0   0   2   0   2   0   2   2   2   0   0   0   0   2   0   0   2   0   2   2   2   0   0   2   2   0   0   0   0   2   0   2   0   2   0   2   0   0   0   2   0   0   0   2   0   2   0   2   0   0   2   2   0   0   2   0   0   2   2   2   2   2   2   0   2   0   2   2   2   2   0   0   2   0   0   0   0   0   2   0   2   2   0   2   2   2   0   0   2   2   2   0   0   2   0   0   2   2   2   2   2   0   0   2   2   0   0   2   2   0   0   0   0   0   2   2   0   2   2   0   0   2   2   2   2   2   0   0   2   0   0   2   0   0   2   0   2   2   2   0   2   0   2   0   2   2   2   0   2   2   2   0   0   2   2   2   0   0   0   2   0   0   0   2   0   0   2   2   0   2   2   0   2   0   0   2   2   0   0   0   2   2   2   0   0   2   2   2   0   0   0
 MK-4-11                2   0   2   0   2   0   2   2   2   0   0   2   0   2   0   2   2   2   2   0   2   0   2   0   0   2   0   2   2   2   2   0   2   2   0   2   2   0   2   0   2   0   2   0   2   2   0   2   2   0   0   0   2   0   2   0   2   0   0   2   2   0   0   2   0   0   2   2   2   2   2   2   0   2   2   2   2   2   2   0   0   2   2   0   0   0   0   2   0   2   2   0   2   2   0   0   0   2   0   2   0   0   2   0   0   2   2   2   2   2   0   0   2   2   0   0   2   0   0   0   0   0   0   0   2   0   2   2   0   0   2   2   2   2   2   0   0   0   0   0   2   0   0   0   0   2   2   2   0   0   0   2   2   0   2   2   0   2   2   2   0   0   2   2   2   0   0   0   2   0   0   0   2   2   0   2   2   2   2   2   0   2   0   0   2   2   0   0   0   2   2   2   0   2   2   2   2   0   0   0
 MK-4-12                2   2   2   0   2   0   2   2   2   0   0   0   0   2   0   2   2   2   2   0   2   0   2   0   0   2   0   2   2   2   2   0   2   0   2   2   2   2   0   2   2   2   2   0   2   2   0   2   0   0   0   0   0   0   2   0   2   0   0   0   2   0   0   0   0   0   2   2   2   2   2   2   0   2   2   2   2   2   2   0   0   2   2   0   0   0   0   2   0   0   0   0   2   2   0   0   0   2   0   2   0   0   2   0   0   2   2   2   2   2   0   2   2   2   0   0   2   0   0   0   0   0   0   0   2   0   2   2   0   0   2   2   2   2   2   0   0   0   0   0   2   0   2   0   0   2   2   2   0   0   0   2   2   0   2   2   0   0   2   0   0   0   2   2   2   0   0   0   2   0   0   0   2   0   2   2   2   2   2   2   0   2   0   0   2   2   0   2   0   2   2   2   0   2   2   2   0   0   0   0
 MK-4-13                2   2   2   0   0   0   2   2   2   0   0   0   2   2   0   2   2   2   2   0   0   0   2   0   0   2   0   2   2   2   2   0   2   0   2   2   2   2   0   2   2   2   0   2   2   2   0   2   0   0   0   0   0   0   2   2   2   0   0   0   2   0   2   0   0   0   2   2   2   2   2   2   0   2   2   2   2   2   2   0   2   2   2   0   0   0   0   2   0   0   0   0   2   2   0   0   0   2   0   2   0   2   2   0   0   2   2   2   2   2   0   2   2   2   0   0   2   0   0   2   0   0   0   0   0   0   2   2   0   2   0   2   2   2   2   2   0   0   0   0   2   2   2   0   0   2   0   2   0   0   0   2   2   0   0   2   0   2   0   0   0   0   2   2   2   0   0   0   2   0   0   0   2   0   2   2   2   2   2   2   0   2   2   0   2   2   2   2   0   2   2   0   0   0   2   2   0   0   2   0
 MK-4-14                2   2   2   0   0   0   2   2   2   0   0   0   2   2   0   0   2   2   2   0   0   0   2   2   2   2   0   2   2   2   2   0   2   0   2   2   2   2   0   2   2   2   0   2   2   2   0   2   0   0   0   0   0   0   2   2   2   0   2   0   2   0   2   0   2   0   2   2   2   2   2   2   0   2   2   2   2   2   2   0   2   2   0   0   0   0   0   2   0   0   0   2   2   2   0   0   0   2   0   0   0   2   2   0   0   2   2   2   2   2   0   2   2   2   0   0   2   0   0   2   0   0   0   0   0   0   2   2   0   2   2   2   2   2   2   2   0   0   0   0   2   0   2   0   0   2   2   2   0   0   0   2   2   2   0   2   0   2   0   0   0   0   2   2   2   0   0   0   2   0   2   0   2   0   2   2   2   2   2   2   0   2   2   0   2   2   0   0   0   2   2   0   0   0   2   2   0   0   2   0
 MK-4-15                2   2   2   0   0   0   2   2   2   0   2   0   2   2   0   0   2   2   2   0   0   0   2   2   2   2   0   2   2   2   2   0   2   0   2   2   2   0   0   2   2   2   2   2   2   2   0   2   0   0   0   0   0   2   2   2   2   0   2   0   2   2   2   0   2   0   2   2   2   2   2   2   2   2   2   2   2   2   2   0   2   2   0   0   2   0   0   2   0   0   0   2   2   2   0   0   0   2   0   2   2   2   2   0   0   2   2   2   2   2   0   2   2   2   0   0   0   0   0   2   0   0   0   0   2   0   0   2   0   2   2   0   2   0   2   2   0   0   0   0   2   2   2   0   0   2   2   2   0   2   0   2   2   2   0   2   0   2   0   0   0   0   2   2   2   0   0   0   2   0   2   0   2   0   2   2   0   0   2   2   0   2   0   0   2   2   0   0   0   0   2   0   0   0   2   2   0   0   0   0
 MK-4-16                2   2   2   0   0   0   2   2   2   0   2   0   2   2   0   0   2   2   2   0   0   0   2   2   2   2   0   2   2   2   0   2   2   0   2   2   2   0   0   2   2   2   2   2   2   0   0   0   0   0   0   0   0   2   2   2   2   0   2   0   2   2   2   0   2   0   2   2   2   2   2   2   2   2   2   2   2   0   2   0   2   2   0   2   2   0   0   2   0   0   0   2   2   2   2   0   0   0   0   2   2   2   2   0   0   2   2   2   2   0   0   0   0   2   2   0   0   0   0   2   0   0   0   2   2   0   0   2   0   0   2   2   2   0   2   2   0   0   0   0   2   2   2   0   0   2   2   0   0   0   0   2   2   2   0   2   0   2   2   2   0   2   2   2   2   0   0   0   2   0   0   0   2   0   2   2   2   0   2   2   0   2   0   0   2   2   0   0   0   0   2   0   2   0   0   2   0   0   2   0
 MK-5-1                 2   0   2   2   2   2   2   0   2   0   2   2   2   2   2   2   0   2   0   2   2   2   2   2   0   0   0   2   2   2   0   2   0   2   2   0   2   0   2   2   0   2   2   2   0   0   2   2   0   0   2   2   2   2   0   2   2   0   0   0   2   2   0   0   2   2   0   0   2   2   2   2   2   2   0   0   0   0   2   0   0   0   2   0   2   0   2   0   0   0   2   0   2   0   2   0   2   2   0   2   0   0   2   2   0   0   2   0   2   0   0   2   0   0   2   0   0   0   0   0   2   2   0   0   2   0   2   2   0   2   0   0   0   2   2   0   2   2   0   2   2   0   0   2   0   0   0   0   2   0   2   2   2   2   0   2   0   0   2   2   0   0   0   0   0   0   2   0   2   0   0   2   0   0   2   2   2   2   0   2   0   2   2   2   0   2   2   2   2   2   0   0   2   2   0   2   2   0   0   2
 MK-5-2                 2   0   2   2   0   2   2   0   2   0   2   2   2   2   2   2   0   2   0   2   2   2   2   2   0   0   0   2   2   2   0   2   0   2   2   0   2   0   2   2   0   2   0   2   0   0   0   2   0   0   2   2   0   2   0   2   0   0   0   0   2   2   0   0   2   2   0   0   2   2   2   2   2   2   0   0   0   0   2   0   0   0   2   0   2   0   2   2   0   0   2   0   2   0   2   0   2   2   0   2   2   0   2   2   0   0   2   0   2   0   0   2   0   0   2   0   0   0   0   0   2   2   2   0   2   0   2   2   0   2   0   0   0   2   2   0   2   2   0   2   0   0   0   0   0   0   0   0   2   0   2   2   2   2   2   2   0   0   2   2   0   0   0   0   0   0   2   2   2   0   0   2   0   0   2   2   2   0   0   2   0   2   2   2   0   2   2   2   2   0   0   0   2   2   0   0   2   0   0   2
 MK-5-3                 0   0   2   2   0   0   2   0   2   0   2   2   2   2   2   2   0   2   0   2   2   2   0   2   0   0   0   0   2   2   0   2   0   2   2   0   2   0   2   2   0   2   0   2   0   0   0   2   0   0   2   2   0   2   0   2   0   0   0   0   2   2   0   0   2   2   0   0   2   2   2   2   2   0   0   0   2   0   2   0   0   2   2   0   2   0   2   2   0   0   2   0   2   0   2   0   2   2   0   0   2   0   2   2   0   0   2   0   0   0   0   2   0   0   2   0   0   0   0   0   2   2   2   0   2   0   2   2   0   2   0   0   0   2   2   0   2   2   0   2   0   2   0   0   0   0   2   0   2   0   2   2   2   0   2   2   0   2   2   2   0   0   0   0   2   0   0   2   2   0   0   2   0   0   2   2   2   0   0   2   0   2   2   2   0   2   2   2   2   2   2   0   2   2   0   0   2   0   0   2
 MK-5-4                 0   0   2   2   0   0   2   0   2   0   2   2   2   2   2   2   2   2   2   2   2   2   2   2   0   0   0   0   2   0   0   2   0   2   0   2   2   0   2   2   0   2   0   2   0   0   0   2   0   0   2   2   0   2   0   2   0   0   0   0   2   2   0   0   2   2   0   0   2   2   0   2   2   0   0   0   2   0   2   0   0   2   2   0   2   0   2   2   0   0   2   0   2   0   2   0   0   2   0   0   2   2   2   2   0   0   2   2   2   0   0   2   2   0   2   2   0   0   0   0   2   2   2   0   2   0   2   2   0   2   0   0   0   2   2   0   2   2   0   2   0   2   2   0   2   0   2   0   2   0   2   2   2   0   2   2   0   2   2   2   0   0   0   0   2   0   0   2   2   0   0   0   2   2   2   2   2   0   0   2   0   2   2   2   2   0   2   0   2   2   2   0   2   0   0   0   2   0   0   0
 MK-5-5                 2   0   2   2   0   0   2   0   2   0   2   2   2   2   2   2   2   2   2   2   2   2   2   2   0   0   2   0   2   0   2   0   0   2   0   2   2   0   2   2   0   2   0   2   0   0   0   2   0   0   2   2   0   2   0   2   0   0   0   0   2   2   0   0   2   2   0   2   2   2   0   2   2   0   0   0   0   0   2   0   2   2   2   0   2   0   2   2   0   0   2   0   2   0   2   0   0   2   0   0   2   0   2   2   0   2   2   2   2   0   0   2   2   0   0   2   0   0   0   0   2   2   2   0   2   0   2   2   0   2   0   0   0   2   0   0   2   2   0   2   2   2   2   2   2   0   2   0   2   2   2   2   2   0   2   2   0   2   2   2   0   0   0   2   2   0   0   2   2   0   2   0   2   2   2   2   2   0   0   2   0   2   2   2   2   0   2   0   2   2   2   0   2   0   0   0   2   0   2   0
 MK-5-6                 2   0   2   2   0   0   2   0   2   0   0   2   2   2   2   2   2   2   2   2   2   2   2   2   0   0   2   2   0   2   2   0   0   2   2   2   2   0   2   2   0   2   0   2   0   0   0   2   0   0   2   2   0   2   0   2   0   2   0   0   2   0   0   2   2   2   0   2   2   0   0   2   2   0   0   0   0   2   2   0   2   2   0   0   2   0   2   2   0   0   2   0   2   0   0   0   0   2   0   0   2   0   2   2   0   2   2   2   2   0   0   2   2   0   0   2   0   0   2   2   2   0   2   0   2   0   2   2   0   2   0   0   0   2   0   0   2   2   0   2   2   2   0   2   2   0   2   0   2   2   2   2   2   0   2   2   0   2   2   2   0   0   0   2   2   0   0   2   2   0   2   0   2   2   2   2   2   0   2   2   0   2   2   2   0   0   0   0   2   2   2   0   2   0   0   0   2   0   2   0
 MK-5-7                 0   0   2   2   0   2   2   0   2   0   0   2   2   2   2   2   2   2   2   2   2   2   2   2   0   0   2   2   0   2   2   0   0   2   2   2   2   0   2   2   0   2   0   2   0   0   0   2   0   0   2   2   0   2   0   2   0   0   0   0   2   0   0   2   2   2   0   0   2   0   0   2   2   0   0   0   0   2   0   0   2   2   2   0   2   0   2   2   0   0   2   0   2   0   2   0   0   2   0   0   2   0   2   2   0   2   2   2   2   2   0   2   2   0   0   2   0   2   2   2   2   0   2   0   2   0   2   2   0   2   0   0   0   2   0   0   2   2   0   2   0   2   0   2   2   0   2   0   2   0   2   2   2   0   2   2   0   2   2   2   2   0   0   2   2   0   0   2   2   0   2   0   2   2   2   2   2   0   2   2   0   2   2   2   0   2   0   0   2   2   2   0   2   2   0   0   2   2   2   0
 MK-5-8                 0   0   2   2   0   2   2   0   2   2   2   2   2   2   2   2   2   2   0   2   2   2   2   2   0   0   2   2   0   2   2   0   0   2   2   2   2   2   2   2   0   2   0   2   2   2   0   2   0   0   2   2   0   2   0   2   0   0   0   0   0   0   0   2   2   2   0   0   2   0   0   2   2   0   0   0   2   2   0   2   2   2   2   0   2   2   0   2   0   0   2   0   2   0   2   0   0   2   0   0   2   0   2   2   0   2   2   2   2   0   0   2   2   0   0   2   0   0   2   0   2   0   2   0   2   0   2   2   0   2   0   0   0   2   2   0   2   2   0   2   0   2   0   2   2   2   2   0   2   0   2   2   2   0   2   2   0   2   2   2   0   0   0   0   2   0   0   2   0   0   2   0   2   2   2   2   2   0   2   2   0   0   2   2   2   2   2   0   2   2   2   0   2   2   0   0   2   2   2   0
 MK-5-9                 0   0   2   2   0   0   0   0   2   2   2   2   2   2   2   2   2   2   0   2   2   2   2   2   0   0   2   2   0   2   2   0   0   2   2   2   2   2   2   2   0   0   0   0   2   0   0   2   0   0   2   2   0   2   0   2   0   2   0   0   0   0   0   2   2   2   0   0   2   2   0   0   2   0   0   0   2   2   0   2   2   2   2   0   2   2   2   0   0   0   2   0   2   2   2   0   0   2   0   0   2   0   2   2   0   2   2   2   2   0   0   2   2   0   0   2   2   0   2   0   2   0   2   0   2   0   2   2   0   2   0   2   0   2   0   0   2   2   0   2   0   2   2   2   2   2   2   0   2   0   2   2   0   2   2   2   0   2   2   2   0   0   0   0   2   0   0   2   0   0   0   0   2   2   2   2   2   0   0   2   0   0   2   2   2   2   2   0   2   0   2   0   2   2   0   0   2   2   2   0
 MK-5-10                0   0   0   2   0   2   0   0   2   2   2   2   2   2   2   2   2   2   2   2   2   2   2   2   0   0   2   2   0   0   2   0   0   0   2   2   2   2   2   2   0   0   0   2   2   0   0   2   0   0   2   2   0   2   0   0   0   2   0   0   0   0   0   2   2   2   0   0   2   0   0   0   2   0   0   0   2   2   0   2   2   2   0   0   2   2   2   2   0   0   2   0   2   2   2   0   0   2   0   0   0   2   0   2   0   2   2   0   2   0   0   2   0   0   0   2   2   0   2   0   0   0   2   0   2   0   2   2   0   2   0   2   0   2   0   0   2   2   0   2   0   2   2   2   2   2   2   0   2   2   2   2   0   0   2   2   0   2   2   0   0   0   0   0   2   0   0   2   0   0   0   2   2   2   0   2   2   2   0   0   0   0   0   2   0   2   2   0   2   0   2   0   2   2   2   0   2   2   2   0
 MK-5-11                0   0   0   2   0   2   0   0   2   2   2   2   2   2   2   2   2   2   2   2   2   2   2   2   0   0   2   2   0   2   2   0   0   0   2   2   2   2   2   2   0   0   0   2   2   0   0   0   0   0   2   2   0   2   0   0   2   2   0   0   0   0   0   2   2   2   0   0   2   0   0   2   2   2   0   2   2   2   0   2   2   2   0   0   2   0   2   2   0   0   2   0   2   2   2   0   0   2   0   0   2   2   2   2   0   2   2   0   2   0   0   2   0   0   0   2   2   0   2   0   0   2   2   0   2   0   2   2   2   2   0   2   0   0   0   0   2   2   0   2   0   0   2   2   2   0   2   0   2   2   2   2   0   0   2   2   0   2   2   0   0   2   0   0   2   0   0   2   0   0   0   2   2   2   0   2   2   2   0   0   0   0   0   2   0   2   2   0   2   2   2   2   2   2   0   0   2   2   2   0
 MK-5-12                0   0   0   2   0   2   0   0   2   2   2   2   2   2   2   2   2   2   0   2   2   2   2   2   2   0   2   2   0   2   2   0   0   0   2   2   2   2   2   2   2   0   0   2   2   0   0   0   0   0   2   0   0   2   0   0   2   2   0   0   0   0   0   2   2   2   0   0   2   0   0   2   2   2   0   2   2   2   0   2   2   2   0   0   2   0   2   2   0   0   0   2   2   2   2   0   0   2   0   0   2   2   2   2   0   2   2   0   0   0   0   2   2   0   0   2   2   0   2   0   0   0   2   0   2   2   2   2   2   2   0   2   0   0   0   0   2   2   0   2   0   0   2   2   2   0   2   0   2   2   2   0   0   0   2   2   0   2   2   0   0   2   0   0   2   0   0   2   0   0   0   2   2   2   0   2   2   2   2   0   0   0   0   2   0   2   2   0   2   0   2   2   2   2   0   0   2   2   2   0
 MK-5-13                2   0   0   2   0   2   0   0   2   2   2   2   2   2   2   2   2   2   0   2   2   2   2   2   2   0   2   2   0   2   2   0   0   0   2   2   2   2   2   0   2   2   0   2   2   0   0   0   0   0   2   0   0   2   0   0   2   2   0   0   0   0   0   2   2   2   0   0   2   0   0   2   2   2   0   0   2   0   0   2   2   2   0   0   2   0   2   2   0   0   0   2   2   0   2   0   0   2   0   0   2   2   2   2   2   2   2   0   0   0   0   2   2   0   0   2   2   0   2   0   0   0   2   0   2   2   2   2   2   2   0   2   0   0   0   0   0   2   0   2   0   0   2   2   2   0   2   0   2   2   2   0   0   0   0   2   0   2   0   0   0   2   0   0   2   0   0   2   0   0   2   2   2   2   0   2   2   0   2   0   0   2   0   2   0   2   2   0   2   2   0   0   2   2   0   0   0   2   2   0
 MK-5-14                2   0   0   2   0   2   0   0   2   0   2   2   0   2   2   2   2   2   0   2   2   2   2   2   2   0   0   2   0   2   2   0   2   0   2   2   0   0   2   0   2   2   0   2   2   0   2   0   0   0   2   0   0   2   0   0   0   2   0   0   0   0   0   0   2   2   0   0   2   0   0   2   2   2   0   0   2   0   0   2   2   2   0   0   2   0   2   2   0   0   0   0   2   0   2   0   0   0   2   0   2   2   2   2   2   2   2   0   0   2   0   2   2   2   2   2   2   0   2   0   0   0   2   0   0   2   2   2   2   2   0   0   0   0   2   0   0   0   0   2   0   0   2   2   0   0   2   0   2   2   2   0   0   0   0   2   0   0   0   0   0   2   0   0   2   0   0   2   0   0   2   2   2   0   0   2   2   0   2   0   0   2   0   2   2   2   2   0   2   2   0   0   2   2   0   2   0   2   2   0
 MK-5-15                2   2   0   2   0   2   0   0   2   0   2   2   0   2   2   2   2   2   2   0   2   2   2   2   0   0   0   2   2   2   2   0   2   0   2   2   0   0   0   0   2   2   0   2   2   0   2   0   0   0   2   0   0   2   0   0   0   2   0   0   0   0   0   0   2   2   0   0   2   0   0   2   2   2   0   0   2   0   0   2   2   2   0   2   2   0   0   2   0   0   0   2   0   0   2   0   0   0   2   0   2   2   2   2   2   2   2   0   0   2   0   2   2   2   2   2   2   0   2   0   0   0   2   0   0   2   2   2   2   2   0   0   0   0   2   0   0   0   0   2   0   0   2   0   0   0   2   0   0   2   2   0   0   0   0   2   0   0   2   2   0   0   0   0   2   0   0   2   0   0   2   2   2   2   0   2   2   0   0   0   0   0   0   2   2   2   2   0   2   2   0   0   2   2   0   2   0   2   2   0
 MK-5-16                2   0   0   2   0   2   0   0   2   0   0   2   0   2   2   2   2   2   2   0   2   2   2   2   2   0   0   2   2   2   2   0   2   0   2   2   0   2   0   0   2   2   0   2   2   0   2   0   0   0   2   0   0   0   0   0   0   2   0   0   0   0   0   0   2   0   0   0   2   0   0   2   2   2   0   0   0   0   0   2   2   2   0   2   2   0   0   2   0   0   0   2   0   0   2   0   0   0   2   0   0   2   2   2   2   2   2   0   0   2   0   2   2   2   2   2   2   2   2   0   0   0   2   0   0   2   2   2   2   2   0   0   0   0   2   0   0   0   0   2   2   0   2   2   0   0   2   0   2   2   2   0   0   0   0   2   0   0   2   2   0   0   0   0   2   0   2   2   0   0   2   2   0   2   0   2   2   0   0   0   0   0   0   2   2   2   2   0   2   2   0   0   2   2   0   2   0   0   2   0
 MK-6-1                 0   0   2   0   2   0   0   2   2   0   0   0   2   2   0   2   0   0   0   0   2   2   2   0   0   2   0   2   0   0   2   2   0   2   2   2   0   0   2   2   0   2   0   2   0   2   2   2   2   0   2   0   2   2   2   2   2   2   0   2   2   2   0   0   2   0   2   2   0   0   2   0   2   2   0   2   0   0   0   0   0   0   2   2   2   0   2   2   2   0   0   2   0   0   0   2   0   0   0   2   0   0   0   2   2   2   0   2   0   0   0   0   0   0   2   0   2   2   0   0   0   0   0   0   0   0   2   2   0   0   0   2   2   2   0   0   2   2   2   2   2   2   2   0   2   0   2   0   2   2   0   2   2   2   0   2   2   2   0   2   0   0   2   0   0   0   0   2   2   2   0   0   2   2   2   2   0   2   0   2   2   0   2   2   0   2   2   2   2   2   2   2   2   0   2   0   2   0   2   0
 MK-6-2                 0   0   0   0   2   0   0   2   0   0   0   0   2   0   0   2   0   0   0   0   2   2   0   0   0   2   0   2   0   0   2   2   0   2   2   2   0   0   2   2   0   0   0   2   0   2   2   2   0   0   0   0   2   2   2   2   2   2   0   2   2   2   0   0   2   0   2   2   0   0   2   0   2   2   0   2   0   0   0   0   0   0   2   2   2   0   2   2   2   0   0   2   0   0   0   2   0   0   0   2   0   0   0   2   2   2   0   2   0   0   0   2   0   0   2   2   2   2   0   0   0   2   0   0   0   0   2   2   0   0   0   2   2   2   0   0   2   2   2   2   2   2   2   0   2   0   2   0   0   2   0   2   2   2   0   2   2   2   0   2   0   0   2   0   0   0   0   2   2   2   0   0   2   2   2   2   0   2   0   2   2   2   0   2   0   2   0   0   2   2   2   2   2   0   2   0   2   0   2   2
 MK-6-3                 2   0   0   0   2   0   0   2   0   0   0   0   2   0   0   2   0   0   0   2   2   2   0   0   0   2   0   2   0   0   0   2   0   2   2   2   0   0   2   0   0   0   0   2   0   2   0   2   0   0   0   2   2   2   2   2   2   2   0   2   2   2   0   0   2   0   2   2   0   0   2   0   2   2   0   2   0   0   0   0   0   0   2   2   2   0   2   2   2   0   0   2   0   0   0   2   0   2   0   2   0   0   0   2   2   2   2   2   0   0   0   2   0   0   2   2   2   2   0   0   0   2   0   0   0   0   0   2   0   0   0   2   0   2   0   0   0   2   2   2   2   2   2   0   2   0   0   0   0   2   0   2   2   2   0   2   2   2   0   2   2   0   2   0   0   0   0   2   2   2   0   0   2   2   2   2   2   2   0   2   2   0   0   2   0   2   0   0   2   2   2   0   2   0   2   0   2   0   0   2
 MK-6-4                 2   0   0   2   2   0   2   0   0   0   0   0   2   0   0   2   0   0   0   2   2   2   2   0   0   2   0   2   0   0   0   2   0   2   2   2   0   0   2   0   0   0   0   2   0   2   2   2   0   2   0   2   2   2   2   2   0   2   0   2   2   2   0   0   2   0   2   2   0   0   2   0   2   2   0   2   0   0   0   0   0   0   2   0   2   0   2   2   2   0   0   2   0   0   0   2   0   2   0   2   0   2   0   0   2   2   2   2   0   0   2   2   0   0   2   2   2   2   0   0   2   2   0   0   0   0   0   2   0   2   0   2   0   2   0   0   0   2   2   2   2   2   0   0   2   0   0   0   0   2   0   2   2   2   0   2   2   2   0   2   2   0   2   2   0   0   0   0   0   2   0   0   2   2   2   2   2   2   2   2   2   0   0   2   0   2   0   0   2   0   2   0   2   0   2   0   2   0   0   2
 MK-6-5                 2   0   0   2   2   0   2   0   0   0   0   0   2   0   0   2   0   0   0   2   2   2   2   0   0   2   2   2   0   0   0   2   0   2   2   2   0   0   2   0   0   0   0   2   0   2   2   2   0   2   0   0   0   2   2   2   0   2   0   2   2   2   0   0   2   0   2   2   0   0   2   0   2   2   0   2   2   0   0   0   0   0   2   0   2   0   2   2   2   0   0   2   2   0   0   2   0   0   0   2   0   2   0   0   2   2   2   2   0   0   2   2   2   0   2   2   2   2   0   0   2   2   0   2   0   0   0   2   0   2   0   2   0   2   2   0   0   2   0   2   0   2   0   0   2   2   2   0   2   2   0   2   2   2   0   2   2   2   0   2   2   0   2   2   0   0   2   0   0   2   0   0   2   0   2   2   0   2   2   0   2   0   0   2   0   2   0   0   2   0   2   0   2   0   2   0   2   2   0   2
 MK-6-6                 2   0   0   2   2   0   2   0   0   0   0   0   2   0   0   2   0   0   0   0   2   2   2   0   0   2   2   2   0   0   0   2   0   2   2   2   0   2   2   0   0   0   2   2   0   2   2   2   0   2   0   0   0   2   2   2   0   2   0   0   2   2   0   0   2   0   2   2   2   0   2   0   2   2   0   2   2   0   0   0   2   0   2   0   2   0   2   2   2   0   0   2   0   0   0   2   0   0   0   2   0   2   0   0   2   2   2   2   0   0   2   2   2   0   2   0   2   2   2   0   2   2   2   2   2   0   0   2   0   2   0   0   0   2   2   2   0   2   0   2   0   2   0   0   2   2   2   0   2   2   0   2   2   2   0   2   2   2   2   2   2   0   2   2   0   0   2   0   0   2   0   0   2   2   2   2   0   2   2   0   2   0   0   2   0   2   0   0   2   0   2   0   2   0   2   0   2   2   0   2
 MK-6-7                 2   0   0   2   2   0   2   0   0   0   0   0   2   0   0   2   0   0   0   0   2   2   2   0   0   2   2   2   2   0   0   2   0   2   2   2   0   2   2   0   0   0   2   2   0   2   2   2   0   2   0   0   0   2   2   2   0   2   0   0   2   2   0   0   0   0   2   2   2   0   2   0   2   2   2   2   2   0   0   0   0   0   0   0   2   0   2   2   2   0   0   2   0   0   0   2   0   0   0   2   0   2   0   0   2   2   2   2   0   2   2   2   2   0   2   0   2   2   2   2   2   2   2   2   2   0   0   0   0   2   2   0   0   2   2   2   0   2   0   2   0   2   0   0   2   0   2   0   2   2   0   2   2   2   2   2   0   2   2   2   2   0   2   2   0   0   2   0   2   2   2   0   2   2   0   2   0   2   2   0   0   0   0   2   0   2   0   2   2   0   2   0   2   0   2   0   2   2   0   2
 MK-6-8                 2   0   0   2   2   0   2   0   0   0   0   2   2   0   0   2   0   0   0   0   2   2   2   0   0   2   2   2   2   2   0   2   0   2   2   0   0   2   2   0   0   0   2   2   0   2   2   0   0   2   0   0   0   2   2   2   0   2   0   0   2   2   0   0   0   0   2   2   2   0   2   0   0   2   2   2   2   0   0   0   0   0   0   2   2   0   2   2   0   0   0   2   0   0   0   2   0   0   2   2   0   2   0   0   2   2   2   2   0   2   2   2   2   0   2   0   2   2   2   0   2   2   2   0   2   0   0   0   0   0   2   0   0   2   2   2   0   2   2   2   0   2   0   0   2   0   2   2   2   2   0   2   2   2   2   0   0   0   0   2   2   0   2   2   0   0   2   0   2   2   2   0   2   2   0   2   2   2   2   0   0   0   0   2   0   2   0   2   2   0   2   0   2   0   2   0   2   0   0   2
 MK-6-9                 2   0   0   2   2   0   2   0   0   0   0   2   2   0   0   2   0   0   0   0   2   2   2   0   0   2   2   2   2   2   0   2   0   2   2   0   0   2   2   0   0   0   2   2   0   2   2   0   0   2   0   0   0   2   2   2   2   2   0   0   2   2   0   0   0   0   2   2   2   0   2   0   2   2   2   2   2   0   0   0   0   0   0   2   2   2   2   2   0   0   0   2   0   0   0   2   2   0   2   2   0   2   0   0   2   2   2   2   0   2   2   2   2   0   2   0   2   2   2   0   2   2   2   0   2   0   0   0   0   0   2   0   0   2   2   2   0   2   2   2   0   2   0   0   2   2   2   0   2   2   0   2   2   2   2   0   2   0   0   2   2   0   2   2   0   2   2   0   2   2   2   0   2   2   0   2   2   2   2   0   0   0   0   2   0   2   0   2   2   0   2   0   2   0   2   0   2   0   0   2
 MK-6-10                2   0   0   2   2   0   2   0   0   0   0   2   2   0   0   2   0   0   0   0   2   2   2   2   0   2   2   2   2   2   0   2   0   2   2   0   0   2   2   0   0   0   2   0   0   2   2   0   0   2   0   0   0   2   2   2   2   2   2   0   2   2   0   0   0   0   2   0   2   0   2   0   2   2   2   2   2   0   0   0   0   0   0   2   2   2   2   2   0   0   0   2   2   0   0   2   2   0   0   2   0   2   2   0   2   0   2   2   0   2   2   2   2   0   2   2   2   2   2   0   2   2   2   0   2   2   0   0   0   2   2   0   0   2   0   2   0   2   2   2   0   2   0   0   2   0   0   0   2   2   0   2   2   2   2   2   2   0   0   2   2   0   2   2   0   2   0   0   2   2   2   0   2   2   2   2   2   2   0   0   0   0   0   0   0   2   0   2   2   2   2   0   2   0   2   0   2   2   0   2
 MK-6-11                2   0   0   2   2   0   2   0   0   0   0   2   2   0   0   2   0   0   0   0   2   2   2   0   0   2   2   2   0   2   0   2   0   2   2   0   0   2   2   0   0   0   2   0   0   2   2   0   0   2   2   0   0   2   2   2   2   2   0   0   2   2   0   0   0   0   2   0   2   0   2   0   2   2   2   2   2   0   0   0   0   0   0   2   2   2   2   2   0   0   0   2   2   0   0   2   2   0   0   2   0   2   2   0   2   0   2   2   0   2   2   0   2   0   0   0   2   0   2   0   2   2   2   0   2   2   0   0   2   2   2   2   0   2   0   2   0   2   2   2   0   2   0   0   0   2   0   0   2   0   0   2   2   2   2   0   2   0   0   2   2   0   2   2   0   2   2   0   2   0   2   0   2   2   0   2   2   2   0   0   2   0   0   0   0   2   0   2   2   2   2   2   2   0   2   0   2   2   0   2
 MK-6-12                2   0   0   2   2   0   2   2   0   0   0   2   2   0   0   2   0   0   2   0   2   2   0   0   0   2   2   2   0   0   0   2   0   2   2   0   0   2   2   0   0   0   2   0   0   2   2   0   0   2   2   0   0   2   2   2   0   0   0   0   0   2   0   0   0   0   2   0   0   2   2   2   2   2   2   2   2   0   0   2   0   0   0   2   2   2   2   2   0   0   0   2   2   0   0   2   2   0   0   0   0   2   2   0   2   0   2   2   2   2   2   0   2   0   2   0   2   0   2   0   2   2   2   0   2   2   0   0   0   2   2   2   0   2   0   2   0   2   2   2   0   2   0   0   0   2   0   0   2   0   0   2   2   0   2   0   2   0   2   2   2   0   2   2   2   2   2   0   2   0   2   0   2   2   2   2   2   2   0   0   2   0   0   0   0   2   2   2   2   0   2   2   2   0   2   0   2   2   0   2
 MK-6-13                2   0   0   2   2   0   0   2   0   0   0   2   2   0   0   2   0   0   2   0   2   2   0   0   0   2   2   2   0   0   0   2   0   2   2   0   0   0   2   0   0   0   2   0   0   2   2   0   0   2   2   0   0   2   2   2   0   0   0   0   2   2   2   0   0   0   2   0   0   2   2   2   2   2   2   2   2   0   0   2   0   0   0   2   2   2   2   2   0   0   0   2   2   0   0   2   2   0   0   0   0   2   2   0   2   0   0   2   2   2   0   0   2   0   2   0   2   0   2   0   2   2   2   0   2   2   2   0   0   2   2   2   0   2   0   2   0   2   2   2   0   2   0   0   0   2   0   0   2   2   0   2   2   0   2   0   2   2   2   2   2   0   2   2   2   2   2   0   2   0   2   0   2   2   2   2   2   2   0   0   2   0   0   0   0   2   2   2   2   0   2   2   2   0   2   2   2   0   0   2
 MK-6-14                2   0   0   2   2   0   0   2   2   0   0   2   2   2   0   2   0   0   2   0   2   2   0   0   0   2   2   2   0   0   0   2   0   2   2   0   0   0   2   0   0   0   0   0   0   2   2   0   0   2   2   0   0   2   0   2   0   0   0   0   2   2   2   0   0   0   2   0   0   0   2   2   2   2   2   2   2   0   2   2   0   0   0   2   2   2   2   2   0   2   0   2   2   0   0   2   2   0   0   2   0   2   2   0   2   0   0   2   2   2   0   0   2   0   2   0   2   0   0   0   2   2   2   0   2   2   2   0   0   2   2   2   2   2   0   2   0   2   2   0   0   2   0   0   0   2   0   0   2   2   0   2   2   0   2   0   2   2   2   2   2   2   2   2   0   0   2   0   2   0   2   0   2   2   2   2   2   2   0   0   2   0   0   0   0   2   2   2   2   0   2   2   2   0   2   2   2   0   0   2
 MK-6-15                2   0   0   2   2   0   0   2   2   0   0   2   2   2   2   2   0   0   2   0   2   2   0   0   2   0   2   2   2   2   0   2   0   2   2   0   0   0   2   0   0   0   0   0   2   2   2   0   0   2   2   0   0   2   0   2   2   0   2   0   2   2   2   0   0   0   2   0   0   0   2   2   2   2   2   2   0   2   2   2   0   0   2   2   2   2   2   0   0   2   0   2   2   0   0   2   2   0   0   0   0   2   2   0   2   0   0   2   2   0   0   0   2   0   2   0   2   0   0   0   2   2   2   0   2   2   2   2   0   2   0   2   2   2   0   0   2   2   2   0   0   0   0   0   0   2   2   2   2   0   0   2   2   0   2   0   2   2   2   2   2   2   2   2   0   0   2   0   2   0   2   0   2   2   2   2   2   0   0   0   2   0   0   0   0   0   2   2   2   0   2   2   0   0   2   2   2   0   0   2
 MK-6-16                0   0   0   2   2   0   2   2   2   2   0   2   2   2   2   0   0   0   2   0   2   2   0   0   2   0   2   0   2   2   0   2   2   2   2   0   0   0   2   2   0   0   0   0   2   2   2   0   0   2   2   0   0   2   2   2   2   0   2   0   2   2   2   2   0   0   2   0   0   0   2   2   2   2   2   2   0   2   2   0   0   0   2   2   2   0   2   0   0   2   0   2   2   0   2   2   2   0   0   0   0   2   2   0   2   0   0   2   2   0   0   0   2   0   2   0   2   0   0   0   2   2   2   0   2   2   2   2   2   2   0   0   2   0   0   0   2   2   2   2   0   2   0   2   0   2   2   2   2   0   0   2   2   0   2   0   2   2   2   2   2   2   2   0   0   0   2   0   2   0   2   0   0   2   2   2   0   0   0   0   2   0   0   0   0   0   2   2   2   0   2   2   2   0   2   0   2   0   0   2
 
!****************************************** Phenotypic Data **********************************************************
!-100.0 is resevred for missing phenotype
SimulatedTrait1        15.6394   13.8880   14.9153   14.1536   15.7059   15.9068   14.0505   12.8409   15.6588   14.1737   15.0221   16.1209   13.5447   13.4003   16.0427   13.8447   14.3987   14.2185   15.1271   14.8262   14.3711   15.7339   15.0918   14.6060   15.7866   13.8673   15.6963   15.6329   14.9080   14.4137   16.4603   15.6997   14.2271   15.6951   13.2106   14.1861   14.1935   13.8304   14.3421   15.7626   16.4543   14.2728   16.5433   15.1087   14.1168   16.9803   16.3579   16.9202   15.3388   13.3869   15.5489   13.6999   15.6744   14.1324   14.6528   15.6027   14.0484   13.9614   14.0695   14.8202   15.9554   14.9078   14.3362   15.8049   16.4651   14.9854   15.6387   15.7968   14.5344   15.0026   14.6715   14.1767   14.0682   15.0204   16.1432   14.0369   13.8070   16.0684   14.1778   15.1302   13.8783   14.4527   15.8662   12.9952   16.4650   14.0589   16.3897   14.5104   15.7747   15.5791   16.7998   13.7885   14.3975   14.6199   16.3047   15.4875   15.1614   16.1722   14.4124   14.6629   14.0768   14.1879   13.6889   16.0195   14.5321   15.5442   15.0329   16.7119   16.2995   15.6461   15.7235   14.8380   14.2231   14.2263   14.8416   15.4684   13.7722   16.6032   16.1512   14.9018   13.9915   14.4144   16.1408   16.2307   15.5156   14.4058   16.3919   14.9589   13.3955   15.7234   16.3758   14.3633   15.8231   15.1688   14.1416   15.7781   15.6468   15.5035   15.2414   16.2014   16.3682   15.8307   16.5703   15.3041   16.4096   15.9178   13.6694   14.4185   15.8190   16.2876   14.8586   15.8636   13.6745   13.4333   16.2065   14.2428   15.9862   14.7760   16.0354   16.0930   15.9299   15.1849   14.2000   16.8018   14.8003   14.5851   15.9210   14.6676   16.7972   16.5834   14.7144   16.2098   14.3244   13.7821   13.5021   15.8115   13.9286   13.6850   14.3224   14.3325   13.6839   15.5869   15.9318   15.4955   15.0536   14.5488   15.6522   14.2927   15.2893   14.0330   14.7070   16.1943   15.2584   13.8421   16.5673   14.8965   15.7966   13.3241   15.9581   13.5627
SimulatedTrait2         9.1903   10.4627   10.2800   10.5507    9.6080    9.7519   10.6021   10.6087    9.2084   10.4254    9.4756    9.4167   10.5303   10.2950    9.6791   10.6783   10.5629    9.7468   10.1682   10.7934   11.1885    9.0795    9.4297    9.6322    9.6706   10.5273    9.6643    9.5179    9.0037   10.7439    9.7957    9.3317   10.7106    9.8370   10.6378   10.4044   10.3134   10.4393   10.3037   10.4477    9.0054   10.4661    9.6331   10.3364   10.4884    9.7630    9.8423    9.3217    9.7084   10.8515   10.4259   10.1472    9.3885   10.6618   10.6181    9.1740   11.5081   10.7989   10.4998   10.8949    9.5958    9.6704   10.6644    9.4191    9.7171   10.4805    9.7099    9.3698    9.0140    9.6093   10.7611    9.6817   10.7603   10.3001    9.3031   10.2623   11.0946    9.1671   10.5003   10.6298   10.3378   10.6275    9.5638   10.7800    9.7917   11.0189    9.1685   10.5374    9.2863   10.0803    9.5315   10.3151   10.7608   10.5560    9.3638    9.4299    9.6946    8.9928   10.6091   10.5552   10.1853    9.7943   10.9747    9.6357   10.8183    9.3455   10.0969    9.2985    9.9110    9.5137    9.0674   10.2033   10.4273   10.3977    9.5512   10.2590   10.5629    8.9691    9.2753   10.7451   10.6728   10.2954    9.7470    9.4275    9.1975   10.5350    9.8484   10.4122   10.3624    9.5259    9.6294   10.6131    9.4261    9.5061   10.3900    9.8045    9.2411    9.3731    9.0243    9.6026    9.2525    9.3059    9.5254    9.2765    9.4267    9.4718   10.4479   10.0782    9.5811    9.7687   10.3437    9.3152   10.3362   10.5610    9.3080   10.6815    9.4078    9.1012    9.2833    9.4628    9.3293    9.7913    9.9153    9.7582   10.2959   10.8393    9.5958   10.5441    8.9568    9.4284    9.2810    9.3542   10.5731   10.4321   10.2432    9.3972   10.7397   10.8468   10.4499   10.8372   10.7732   10.2218    9.4686    9.9227    9.3838    9.4076    9.7318    9.3303    9.4009   10.3594   10.5066    9.7976    9.3911   10.0782    9.7068    9.7248    9.5700   10.9171    9.5987   10.3745
 
