# Supplementary material for: Inclusive Composite Interval Mapping of QTL by Environment Interactions in Biparental Populations
Source: PLoS One. 2015 Jul 10;10(7):e0132414. doi: 10.1371/journal.pone.0132414 (PMC4498613; doi:10.1371/journal.pone.0132414)
Supplement: S6 File — (ZIP) [file pone.0132414.s006.zip › H=0.8/L1/run_00058.met]

!**********************Note: lines staring with "!" are remarks and will be ignored in the program********************
!*********************************General Information**********************************
!Assuming F1 = P1 x P2, populations available in QTL IciMapping are: 
!  1, P1BC1F1 = P1 x F1, the first backcrossing where P1 is used as the recurrent parent;
!  2, P2BC1F1 = P2 x F1, the first backcrossing where P2 is used as the recurrent parent;
!  3, F1DH, F1-derived doubled haploids; 
!  4, RIL or F1RIL, recombination inbred lines through the repeated selfing of F1;
!  5, P1BC1RIL, recombination inbred lines through the repeated selfing of P1BC1F1;
!  6, P2BC1RIL, recombination inbred lines through the repeated selfing of P2BC1F1;
!  7, F2, the selfing generation of F1;
!  8, F3, the selfing generation of F2;
!  9, P1BC2F1, the second backcrossing where P1 is used as the recurrent parent; 
! 10, P2BC2F1, the second backcrossing where P2 is used as the recurrent parent;
! 11, P1BC2RIL, recombination inred lines through the repeated selfing of P1BC2F1; 
! 12, P2BC2RIL, recombination inred lines through the repeated selfing of P2BC2F1; 
! 13, P1BC1F2, the selfing generation of P1BC1F1; 
! 14, P2BC1F2, the selfing generation of P2BC1F1; 
! 15, P1BC2F2, the selfing generation of P1BC2F1; 
! 16, P2BC2F2, the selfing generation of P2BC2F1; 
! 17, P1BC1DH, P1BC1F1-derived doubled haploids; 
! 18, P2BC1DH, P2BC1F1-derived doubled haploids; 
! 19, P1BC2DH, P1BC2F1-derived doubled haploids; 
! 20, P2BC2DH, P2BC2F1-derived doubled haploids; 
   3      !Mapping Population (see remarks above)
   2      !Mapping Function (1 for Kosambi; 2 for Haldane; 3 for Morgan)
   2      !Marker Space Type (1 for intervals; 2 for positions)
   1      !Marker Space Unit(1 for centiMorgans; 2 for Morgan)
   6      !Number of Chromosomes (or Linkage Groups)
 200      !Size of the mapping population
   2      !Number of environments
 
!***************************************** Chromosomes and Linkage Maps **********************************************
!Chromosome                 NumMarkers
-CH1                        16
-CH2                        16
-CH3                        16
-CH4                        16
-CH5                        16
-CH6                        16
!Linkage map (Marker name followed by position or the interval length)
 MK-1-1                1     0.000
 MK-1-2                1    10.000
 MK-1-3                1    20.000
 MK-1-4                1    30.000
 MK-1-5                1    40.000
 MK-1-6                1    50.000
 MK-1-7                1    60.000
 MK-1-8                1    70.000
 MK-1-9                1    80.000
 MK-1-10               1    90.000
 MK-1-11               1   100.000
 MK-1-12               1   110.000
 MK-1-13               1   120.000
 MK-1-14               1   130.000
 MK-1-15               1   140.000
 MK-1-16               1   150.000
 MK-2-1                2     0.000
 MK-2-2                2    10.000
 MK-2-3                2    20.000
 MK-2-4                2    30.000
 MK-2-5                2    40.000
 MK-2-6                2    50.000
 MK-2-7                2    60.000
 MK-2-8                2    70.000
 MK-2-9                2    80.000
 MK-2-10               2    90.000
 MK-2-11               2   100.000
 MK-2-12               2   110.000
 MK-2-13               2   120.000
 MK-2-14               2   130.000
 MK-2-15               2   140.000
 MK-2-16               2   150.000
 MK-3-1                3     0.000
 MK-3-2                3    10.000
 MK-3-3                3    20.000
 MK-3-4                3    30.000
 MK-3-5                3    40.000
 MK-3-6                3    50.000
 MK-3-7                3    60.000
 MK-3-8                3    70.000
 MK-3-9                3    80.000
 MK-3-10               3    90.000
 MK-3-11               3   100.000
 MK-3-12               3   110.000
 MK-3-13               3   120.000
 MK-3-14               3   130.000
 MK-3-15               3   140.000
 MK-3-16               3   150.000
 MK-4-1                4     0.000
 MK-4-2                4    10.000
 MK-4-3                4    20.000
 MK-4-4                4    30.000
 MK-4-5                4    40.000
 MK-4-6                4    50.000
 MK-4-7                4    60.000
 MK-4-8                4    70.000
 MK-4-9                4    80.000
 MK-4-10               4    90.000
 MK-4-11               4   100.000
 MK-4-12               4   110.000
 MK-4-13               4   120.000
 MK-4-14               4   130.000
 MK-4-15               4   140.000
 MK-4-16               4   150.000
 MK-5-1                5     0.000
 MK-5-2                5    10.000
 MK-5-3                5    20.000
 MK-5-4                5    30.000
 MK-5-5                5    40.000
 MK-5-6                5    50.000
 MK-5-7                5    60.000
 MK-5-8                5    70.000
 MK-5-9                5    80.000
 MK-5-10               5    90.000
 MK-5-11               5   100.000
 MK-5-12               5   110.000
 MK-5-13               5   120.000
 MK-5-14               5   130.000
 MK-5-15               5   140.000
 MK-5-16               5   150.000
 MK-6-1                6     0.000
 MK-6-2                6    10.000
 MK-6-3                6    20.000
 MK-6-4                6    30.000
 MK-6-5                6    40.000
 MK-6-6                6    50.000
 MK-6-7                6    60.000
 MK-6-8                6    70.000
 MK-6-9                6    80.000
 MK-6-10               6    90.000
 MK-6-11               6   100.000
 MK-6-12               6   110.000
 MK-6-13               6   120.000
 MK-6-14               6   130.000
 MK-6-15               6   140.000
 MK-6-16               6   150.000
!*********************************** Marker Types ********************************************************************
!Co-dominant marker: When heterozygote F1 is present, P1 is coded as 2, F1 is coded as 1, and P2 is coded as 0; Otherwise, P1 is coded as 2, and P2 is coded as 0. 
!Dominant marker: When heterozygote F1 is present, P1 and F1 are coded as 12, and P2 is coded as 0; Otherwise, P1 is coded as 2, and P2 is coded as 0.  
!Recessive markers: When heterozygote F1 is present, P1 is coded as 2, and F1 and P2 are coded as 10; Otherwise, P1 is coded as 2, and P2 is coded as 0. 
!Missing marker is coded as -1. 
 MK-1-1                 2   2   2   0   0   0   0   2   0   2   2   2   0   0   2   2   2   0   0   0   2   2   0   0   2   0   2   2   2   2   0   0   0   2   2   2   0   2   0   2   0   2   2   2   2   2   2   0   2   0   0   0   2   2   0   0   2   0   2   0   0   2   0   0   2   0   0   2   0   2   0   2   2   2   0   0   2   0   0   2   2   2   0   0   0   0   0   2   0   2   0   2   0   0   2   2   0   0   0   2   0   0   0   0   0   2   2   0   2   0   2   0   2   0   0   2   0   0   2   0   0   2   0   2   0   0   0   0   2   0   2   2   2   0   2   2   0   2   0   2   0   0   0   0   0   2   2   2   2   0   0   2   2   2   2   2   2   0   2   0   2   2   0   0   0   0   2   2   0   2   2   0   0   2   0   2   0   2   2   2   0   2   2   0   2   0   0   2   0   0   2   2   0   0   0   0   2   0   0   0
 MK-1-2                 0   2   2   0   0   0   2   2   0   2   2   2   0   0   2   2   2   0   0   0   2   2   0   2   2   2   2   2   2   2   0   0   0   2   2   2   0   2   2   2   0   2   2   2   2   2   2   0   2   2   0   0   0   2   0   0   2   0   2   0   0   2   0   0   2   0   0   2   0   2   0   2   2   2   0   0   2   0   0   2   2   2   0   2   0   0   0   2   2   2   0   2   0   0   2   2   0   0   0   2   0   0   0   0   0   2   2   0   2   0   2   0   2   0   0   2   0   0   2   0   0   0   0   2   0   0   0   0   2   0   2   2   2   0   0   2   0   2   0   0   0   0   0   0   0   2   2   2   2   0   0   2   2   2   2   2   2   0   2   0   2   2   0   0   0   0   2   0   0   2   0   0   0   2   0   2   2   2   2   2   0   2   2   2   2   0   0   2   0   0   0   2   0   0   0   0   2   0   0   0
 MK-1-3                 0   2   2   2   0   0   2   0   0   2   2   2   0   0   2   2   2   0   0   0   2   2   0   0   2   2   2   2   2   2   0   0   2   2   2   2   0   2   2   2   0   2   2   2   2   2   2   0   2   2   0   0   0   2   2   0   2   0   2   0   0   2   0   0   2   0   0   2   0   2   0   0   2   2   0   0   2   0   0   2   2   2   2   2   0   0   0   2   2   2   0   2   0   0   2   2   0   0   2   2   0   0   0   0   0   2   2   0   2   0   2   0   2   0   0   2   0   0   2   2   0   0   0   2   0   0   0   0   2   0   2   2   2   0   0   2   0   2   0   0   2   0   0   0   0   2   2   2   2   0   0   2   2   2   2   2   2   0   2   2   2   2   0   0   2   0   2   0   0   2   0   0   0   2   0   2   2   2   2   2   0   2   2   2   2   0   2   2   0   2   0   2   0   0   0   0   2   0   0   0
 MK-1-4                 0   2   2   2   0   0   2   0   0   2   2   2   0   0   2   2   2   0   0   0   2   2   0   0   2   2   0   2   2   0   0   2   2   2   2   2   0   2   2   2   2   2   2   2   2   2   0   0   2   2   0   0   0   2   2   0   2   0   2   0   0   2   0   0   2   2   0   0   0   2   0   0   0   2   2   0   2   0   0   2   2   2   2   2   0   0   0   2   2   2   0   2   0   0   2   2   0   0   2   2   0   0   2   0   0   2   2   0   2   0   2   0   2   0   0   2   0   0   2   2   0   0   0   2   0   0   0   0   2   0   2   2   0   0   0   2   0   2   0   0   2   0   0   0   0   2   2   2   2   0   0   2   2   2   2   0   2   0   2   2   2   2   0   0   2   0   2   0   0   2   0   0   0   2   2   2   2   2   2   2   0   2   2   2   2   0   2   2   0   2   0   2   2   2   0   0   2   0   0   0
 MK-1-5                 0   2   2   2   0   0   0   0   0   2   2   2   0   0   2   2   2   0   0   0   2   2   0   0   2   2   0   2   2   0   0   2   2   2   2   2   0   2   0   2   2   2   2   2   2   2   0   0   2   2   2   0   0   2   2   0   2   0   2   0   0   2   0   0   2   2   0   0   0   2   2   0   0   0   2   0   2   0   0   2   2   2   2   2   0   0   2   2   2   2   0   2   0   0   2   2   0   0   0   2   0   0   2   0   0   2   2   0   2   0   2   2   2   2   0   2   0   0   2   2   0   0   0   0   0   0   0   0   2   2   2   2   0   0   0   2   0   2   0   0   2   2   0   0   0   2   2   0   2   0   0   2   2   0   2   0   2   0   2   2   2   0   0   0   2   0   2   0   2   2   0   2   0   2   2   2   2   2   0   2   0   2   2   2   2   0   2   2   0   2   0   2   2   2   0   0   2   0   2   0
 MK-1-6                 0   2   2   2   0   0   0   0   0   2   2   2   0   0   2   2   2   2   0   0   2   2   0   0   2   2   0   2   0   0   0   2   2   2   2   2   0   2   0   2   2   2   2   0   2   2   0   0   2   2   2   0   2   2   2   0   0   0   2   0   0   2   0   0   2   0   0   0   0   2   2   0   0   0   2   0   2   0   0   2   2   2   2   2   0   0   2   2   2   2   0   2   0   0   2   2   0   0   0   2   2   0   2   0   0   0   2   0   2   0   2   2   2   2   0   2   0   0   0   2   0   0   0   0   0   0   0   0   2   2   2   2   2   0   0   2   0   2   0   0   2   2   0   0   0   2   2   0   2   2   0   2   2   0   2   0   2   0   2   2   2   0   0   0   2   0   2   0   2   2   0   2   0   2   2   2   2   2   0   2   0   2   2   2   2   0   2   2   0   2   0   2   2   2   0   0   2   0   2   0
 MK-1-7                 0   2   0   2   0   0   0   0   0   2   2   2   0   2   2   2   2   0   0   0   2   0   0   0   2   0   0   2   0   0   0   2   2   2   2   2   0   2   0   2   0   2   2   0   2   2   0   0   2   2   2   0   2   2   0   0   0   2   2   0   0   2   0   0   2   0   2   0   0   2   2   0   0   0   2   2   2   0   0   2   2   2   2   2   0   0   2   2   2   0   2   2   0   0   2   2   0   0   0   0   0   0   2   0   0   0   2   0   2   0   2   2   2   2   0   2   2   0   0   2   0   0   0   0   0   0   0   2   2   2   2   0   2   0   0   2   2   2   0   0   2   2   0   0   2   2   2   2   2   2   0   2   2   0   2   0   2   0   2   2   2   0   0   0   0   0   2   0   2   2   0   2   0   2   2   0   2   2   0   2   2   0   2   2   2   0   2   2   0   2   0   2   2   0   0   0   0   2   2   2
 MK-1-8                 0   0   0   2   0   0   0   2   0   2   2   2   0   2   2   2   0   0   0   0   2   2   2   0   2   0   0   2   0   0   0   2   2   2   2   2   0   2   0   2   0   2   2   0   2   2   0   2   2   2   2   0   2   2   0   0   0   2   2   0   0   2   0   0   2   0   2   0   0   2   2   0   0   0   0   2   2   0   0   2   2   2   2   2   0   0   2   0   2   0   2   2   0   0   2   2   0   0   0   0   0   0   2   0   0   0   2   0   2   0   2   2   2   0   0   2   2   0   0   2   0   0   0   0   0   0   0   2   2   2   2   0   2   0   0   2   2   2   2   0   2   2   0   0   2   2   2   2   2   2   2   0   2   0   2   0   2   0   2   2   0   2   0   0   0   0   2   2   2   2   0   2   0   2   2   0   2   2   0   2   2   0   2   2   2   0   2   2   0   2   0   2   2   0   0   0   0   0   2   2
 MK-1-9                 0   0   0   0   0   0   2   0   2   2   0   2   0   2   2   2   0   0   0   0   2   2   2   0   2   0   0   2   0   0   0   2   0   2   2   2   0   2   2   2   0   2   2   2   2   2   0   2   2   2   2   0   2   2   0   0   0   2   2   0   0   2   0   2   2   0   2   0   0   2   2   0   0   0   0   2   2   0   0   2   2   2   2   2   0   0   2   0   2   0   2   2   0   0   2   2   0   0   0   0   0   0   2   0   0   2   2   0   2   0   0   2   2   0   0   2   2   0   0   2   0   0   0   0   0   0   0   2   2   2   2   0   0   0   0   2   0   2   2   2   2   2   0   0   2   2   2   2   2   2   2   2   2   0   2   2   2   0   0   2   0   2   2   0   0   0   2   2   2   2   0   2   0   2   2   0   2   2   0   2   2   0   2   2   2   0   2   0   2   2   2   2   2   0   0   0   0   0   2   2
 MK-1-10                0   0   0   0   0   0   2   0   2   2   2   0   0   2   2   0   0   0   0   0   2   2   2   0   2   0   0   2   0   0   0   2   0   2   2   2   0   2   2   2   2   2   2   2   2   2   0   2   2   2   2   0   2   2   2   0   0   2   2   0   0   2   2   2   2   0   2   0   2   2   2   0   0   0   0   2   2   0   0   2   2   0   2   2   0   2   2   0   2   0   2   2   0   0   2   2   0   0   0   0   0   0   2   0   0   2   2   0   2   0   0   2   2   0   0   2   2   0   0   2   0   0   0   0   0   0   0   2   2   2   2   0   0   0   0   2   2   2   2   2   2   2   0   0   2   2   2   2   2   2   2   2   0   0   2   2   2   0   0   2   0   2   2   0   0   0   2   2   2   2   2   2   0   2   2   2   2   2   0   2   2   0   2   2   2   0   2   0   2   2   2   2   2   0   0   0   0   0   2   2
 MK-1-11                0   0   0   0   0   0   2   0   2   2   2   2   0   2   2   0   0   0   0   0   2   2   2   2   2   0   0   2   0   2   0   2   0   0   2   2   0   2   2   0   2   2   2   2   2   2   0   0   2   2   0   0   2   2   2   0   0   2   2   0   0   2   0   2   2   0   0   0   2   2   2   0   0   0   0   2   2   0   0   2   2   0   2   2   0   0   2   0   2   0   2   2   0   0   2   2   0   0   2   0   0   0   2   0   0   2   2   0   2   0   0   2   2   0   0   2   2   0   0   2   0   2   0   0   0   2   0   2   2   2   2   0   0   0   0   2   0   2   2   2   2   2   0   0   2   2   0   2   2   2   2   2   0   0   2   2   2   0   0   2   0   0   2   0   0   0   0   0   2   2   2   2   0   2   2   2   2   2   0   2   2   0   2   2   2   0   2   0   2   2   2   2   2   0   0   0   0   0   0   2
 MK-1-12                0   2   0   0   0   0   2   0   2   0   0   0   0   2   2   0   0   0   0   0   2   2   2   2   0   0   0   2   0   2   0   2   2   0   2   2   0   2   0   0   2   2   2   2   2   0   0   2   0   2   0   0   2   2   2   2   0   2   2   0   0   2   0   2   2   0   0   0   2   2   2   0   0   0   0   2   2   0   0   0   2   0   2   2   2   0   0   0   2   0   2   2   0   0   2   2   0   0   2   0   0   0   2   0   0   2   2   0   2   0   0   2   0   0   2   2   2   0   2   2   0   2   0   0   0   2   2   2   2   2   0   0   0   0   0   2   0   0   2   2   2   2   2   2   2   0   0   2   2   2   2   2   0   0   2   2   2   0   0   2   0   0   2   0   0   2   0   0   2   2   2   2   0   0   2   2   2   2   0   2   2   0   2   2   2   0   0   0   2   2   2   2   2   0   0   0   0   0   2   2
 MK-1-13                0   2   0   0   0   0   2   0   2   0   0   0   0   2   2   0   0   0   0   0   0   2   2   2   0   0   0   2   0   2   0   2   2   0   2   2   0   2   0   0   2   2   2   2   2   0   0   2   0   2   2   0   2   2   2   2   0   2   2   0   0   2   0   2   2   0   0   0   2   2   2   2   2   2   0   2   2   2   0   0   2   2   2   2   2   0   2   0   2   2   2   2   0   0   2   2   0   0   2   0   0   0   2   0   0   2   2   0   2   0   0   2   0   0   2   2   2   0   2   2   0   2   0   2   0   2   2   2   2   2   0   0   0   0   0   0   0   0   2   2   2   2   2   2   2   0   0   2   2   2   2   0   0   0   2   0   2   0   0   2   0   0   2   0   0   2   0   0   2   2   2   2   0   0   0   2   2   2   0   2   2   0   2   2   2   2   0   0   0   2   2   2   2   0   0   0   2   2   2   2
 MK-1-14                0   0   0   0   0   0   2   0   2   0   0   0   0   2   2   0   2   0   0   0   0   2   2   2   2   0   0   2   0   2   0   2   0   0   2   2   0   2   0   0   0   2   2   2   2   0   0   2   0   2   2   2   2   2   2   2   0   2   2   0   0   2   0   2   2   0   0   2   2   2   2   2   2   0   0   2   2   2   0   0   2   2   2   2   0   0   2   2   2   2   2   2   0   0   2   0   0   0   2   0   0   0   2   0   2   2   2   0   2   0   2   2   0   0   2   2   2   0   2   2   0   0   0   2   0   2   2   2   2   2   0   0   0   0   0   0   0   0   2   0   2   2   2   2   2   0   0   2   2   2   2   2   0   0   2   0   2   0   0   2   0   0   2   2   0   2   0   0   2   2   2   2   0   0   0   2   2   0   0   0   2   0   2   2   2   2   0   0   0   2   2   2   2   0   0   0   2   2   2   2
 MK-1-15                0   2   0   0   0   0   2   0   2   0   0   0   0   2   2   0   2   0   0   0   0   2   2   2   2   0   0   2   0   2   0   2   0   0   2   2   2   2   0   0   2   2   2   2   2   0   0   2   0   2   2   2   2   2   2   2   0   2   2   0   0   0   0   0   2   0   0   0   2   0   2   0   2   0   0   2   2   2   0   0   2   2   2   2   0   2   2   2   2   2   2   2   0   0   0   2   2   0   2   0   0   0   0   0   2   2   2   0   2   2   2   2   0   2   2   2   2   0   0   2   0   0   2   2   0   2   2   2   2   2   0   0   0   0   0   0   0   0   2   0   2   2   2   2   2   0   2   2   2   2   2   2   0   2   2   2   0   0   0   2   0   0   0   2   0   2   0   0   2   2   2   0   0   0   0   2   2   0   0   2   2   0   2   2   2   2   0   0   0   2   2   2   2   0   0   0   2   2   2   2
 MK-1-16                0   2   0   0   0   2   2   2   2   0   0   0   0   2   2   0   2   0   0   0   0   2   2   2   2   0   0   2   0   2   0   2   0   0   0   2   2   2   0   0   2   0   2   2   2   2   0   2   0   2   2   2   2   2   2   2   0   2   2   0   0   0   2   2   2   0   0   0   2   0   2   0   2   0   0   2   2   2   0   0   2   2   2   2   2   2   0   2   2   2   2   2   0   0   2   2   2   0   2   0   0   0   2   2   2   2   2   0   2   2   2   2   0   2   2   2   2   0   0   2   0   0   2   0   0   2   2   2   2   2   0   0   0   0   0   0   0   0   0   0   0   0   0   2   2   0   2   2   2   2   2   2   0   2   2   2   0   0   0   2   0   0   0   2   0   2   0   0   2   2   2   0   2   0   0   2   2   0   0   2   2   0   0   2   0   2   0   0   0   2   0   2   2   2   0   0   2   2   2   2
 MK-2-1                 2   0   0   2   2   0   2   0   2   2   2   0   2   2   2   0   0   2   2   0   0   0   0   2   2   2   0   2   2   0   0   2   0   2   2   0   0   0   0   2   2   0   2   2   0   0   0   0   0   0   0   0   2   0   2   2   0   2   0   2   2   2   0   2   2   0   0   2   2   0   0   2   0   0   0   2   0   0   0   2   2   2   2   2   2   2   2   0   0   0   0   0   0   0   2   2   0   2   0   0   2   0   0   2   2   0   2   0   2   2   2   0   0   0   2   2   0   0   2   2   0   2   2   0   2   0   0   2   0   2   2   2   0   2   2   0   2   0   2   2   0   2   2   2   0   0   2   2   0   0   2   2   2   0   0   2   2   0   0   2   2   0   0   0   0   2   0   2   0   2   0   2   0   0   0   0   2   2   0   2   2   2   2   2   2   2   0   0   0   2   0   0   0   2   2   2   2   0   2   0
 MK-2-2                 2   0   0   2   2   0   0   0   2   2   2   0   2   2   2   0   0   2   0   0   0   0   0   2   2   2   2   2   2   2   0   2   0   2   2   0   0   0   0   2   2   0   2   2   0   0   0   0   0   2   0   2   2   0   2   2   0   0   0   2   2   2   0   2   0   2   0   2   0   0   0   2   0   0   0   2   0   0   0   2   2   2   2   2   2   0   2   2   0   0   0   0   0   0   2   2   0   0   0   0   2   0   0   2   2   0   2   2   2   2   2   0   2   0   2   2   2   0   2   2   0   2   2   0   2   2   0   2   0   2   2   2   0   2   2   0   2   2   2   2   0   2   2   2   0   0   2   2   0   0   2   2   2   0   0   2   2   2   0   2   2   0   0   0   2   2   0   2   2   2   0   2   0   0   0   0   2   2   0   2   2   2   2   2   2   2   0   0   2   2   0   0   0   2   2   2   2   0   2   0
 MK-2-3                 0   0   2   2   2   0   2   0   2   2   2   0   2   2   2   0   0   2   0   0   2   0   0   2   2   2   2   0   2   2   0   2   0   2   2   0   0   0   2   2   2   0   2   2   0   0   0   0   0   2   0   2   2   0   2   0   0   0   0   0   2   2   0   2   0   2   0   2   0   2   0   2   0   0   0   0   0   0   0   2   2   2   2   2   2   0   2   2   0   0   0   0   0   0   2   2   0   0   0   0   2   0   0   2   2   0   2   2   2   2   2   0   0   0   2   0   2   0   2   2   0   2   2   0   2   2   0   0   0   2   2   2   0   2   2   0   2   2   2   2   0   2   2   2   0   0   2   2   0   2   2   2   2   0   0   2   2   2   0   2   2   0   0   0   2   2   0   2   2   2   0   2   0   0   0   0   2   2   0   2   2   2   2   2   2   2   0   0   2   2   2   0   0   2   2   2   2   0   2   0
 MK-2-4                 0   0   2   2   2   0   0   0   0   2   2   0   2   2   0   0   0   2   0   0   2   0   0   2   2   2   2   0   0   2   0   2   0   2   0   0   0   0   2   0   2   0   0   2   0   2   0   0   0   2   0   2   2   0   2   0   0   0   0   0   2   2   0   2   0   2   0   2   0   2   0   2   0   0   0   0   0   0   0   2   2   2   2   2   2   2   2   2   0   0   0   0   0   0   2   2   0   0   0   0   2   0   0   2   2   0   2   2   2   2   2   0   0   0   0   0   2   0   2   2   0   2   2   0   2   2   0   0   2   2   2   2   0   2   2   0   2   2   2   2   0   2   2   2   0   0   2   2   0   2   2   2   2   0   0   0   2   2   0   2   2   0   0   0   2   2   0   2   2   2   0   2   0   0   0   0   2   2   0   2   2   2   2   2   2   2   0   0   2   2   2   0   0   2   2   2   2   0   2   0
 MK-2-5                 0   0   2   2   2   0   0   0   2   2   2   0   2   2   0   0   0   2   0   0   2   0   0   2   2   2   2   0   0   2   0   2   0   2   2   0   0   0   2   0   2   0   0   2   0   2   2   0   0   2   0   2   2   0   2   0   0   0   0   0   2   2   0   2   0   2   0   2   0   2   0   2   0   0   0   0   0   0   0   2   2   2   2   2   2   2   2   2   0   0   0   0   0   0   2   0   0   0   0   0   2   0   0   2   2   0   2   2   2   2   2   0   0   0   0   2   2   0   2   2   0   2   2   0   2   2   0   0   2   2   2   2   0   0   2   0   2   2   2   2   2   2   2   2   0   0   2   2   0   2   2   2   2   0   2   0   2   2   0   0   2   0   0   0   2   2   0   2   2   2   0   0   0   0   0   0   2   2   0   2   2   2   2   2   2   2   0   0   0   2   2   0   0   2   2   2   2   2   2   0
 MK-2-6                 0   0   2   2   2   2   0   0   2   0   2   0   2   2   0   0   0   2   0   0   2   0   0   2   2   2   2   0   0   2   0   2   0   2   2   2   0   0   2   0   2   0   0   0   0   2   2   0   0   2   2   2   2   0   0   0   0   0   0   0   2   2   0   2   0   2   0   2   0   2   0   2   2   0   0   0   0   0   0   2   2   2   0   2   2   2   2   2   0   0   0   2   0   0   2   0   0   0   0   0   2   0   0   2   2   0   2   2   2   2   2   2   0   0   0   0   2   2   2   2   0   2   2   0   2   2   0   0   2   2   2   2   0   0   2   0   2   2   2   2   2   2   2   2   0   0   2   2   0   2   2   2   2   0   2   0   2   2   0   0   2   0   0   0   2   2   0   2   2   2   0   0   0   0   0   0   2   2   0   2   2   0   2   2   2   2   0   0   0   2   2   0   0   2   2   2   2   0   2   0
 MK-2-7                 0   0   2   2   2   2   0   0   2   0   0   0   2   2   0   0   0   2   0   0   2   0   2   2   2   2   2   2   0   2   0   2   0   2   2   2   0   0   2   0   2   0   0   0   0   2   2   0   0   2   2   2   2   0   0   0   0   0   0   0   2   2   0   0   0   2   0   2   0   2   0   2   2   2   0   0   0   0   0   2   0   2   0   2   2   2   2   2   0   0   0   2   0   0   2   0   0   0   0   0   2   0   2   2   2   0   2   2   2   2   2   2   0   0   0   2   2   2   2   2   0   2   2   0   2   0   0   0   2   2   2   2   2   0   2   0   2   2   2   2   2   2   2   2   0   0   0   0   0   2   2   2   2   0   0   0   2   0   2   2   2   0   0   0   2   2   0   2   2   2   0   0   0   0   0   0   2   2   0   2   2   0   2   2   2   2   0   0   0   2   2   2   0   2   2   2   2   0   2   0
 MK-2-8                 0   0   2   2   2   2   0   0   2   0   0   0   2   2   0   0   0   2   0   0   2   0   2   2   2   2   2   2   0   2   0   2   0   2   2   2   0   0   2   0   2   0   0   0   0   2   2   0   0   2   2   2   2   0   0   0   0   0   2   0   2   2   0   0   0   2   0   2   2   2   0   0   0   2   0   0   0   0   0   2   0   0   0   2   2   2   2   2   0   0   0   2   0   0   2   0   0   0   0   0   2   0   2   2   2   2   0   0   2   2   2   2   0   0   0   2   2   2   2   2   0   2   2   0   2   0   0   0   2   0   2   2   2   0   2   0   0   2   2   2   2   2   2   0   0   0   0   0   0   2   2   2   2   0   0   0   2   0   2   2   2   0   2   0   2   2   0   2   2   2   0   0   0   0   2   0   0   2   0   2   2   0   2   2   2   2   0   0   0   2   2   2   0   2   2   2   2   0   2   0
 MK-2-9                 0   0   2   2   2   2   0   0   2   0   0   0   2   2   0   0   0   0   0   0   2   0   2   2   2   2   2   2   0   2   0   2   0   2   0   2   0   0   2   0   2   0   0   0   0   2   2   2   0   2   2   0   2   0   2   0   0   0   2   0   2   0   0   0   0   2   0   2   2   2   0   0   0   2   0   0   0   0   0   2   0   0   0   2   2   2   2   2   2   0   0   2   0   0   0   0   0   0   0   0   2   0   2   2   2   2   0   0   2   2   2   2   0   0   0   2   0   2   2   2   0   2   2   2   2   0   0   0   2   0   2   2   2   0   2   0   0   0   2   2   2   0   2   0   0   2   0   0   0   2   2   2   0   0   0   0   2   0   2   2   2   0   2   0   2   2   0   2   2   2   2   0   0   0   2   0   0   2   0   2   2   0   0   2   2   2   2   2   0   2   2   2   0   2   2   2   2   0   2   0
 MK-2-10                0   0   2   2   2   2   0   0   2   0   0   0   2   2   0   2   0   0   0   0   2   2   2   2   2   0   2   2   0   2   0   2   0   2   0   2   0   0   2   0   2   0   0   0   0   2   2   2   0   2   2   0   2   0   2   0   0   0   2   0   2   0   0   0   0   2   0   2   2   2   0   0   0   2   0   0   0   0   0   2   0   2   2   2   2   2   0   2   2   0   0   2   0   0   0   0   0   0   0   0   2   0   2   2   2   2   0   0   2   2   2   2   0   2   0   0   0   2   2   0   0   2   2   2   2   0   0   0   2   0   2   2   2   0   2   0   0   0   2   0   2   0   2   2   0   2   0   0   2   2   2   2   0   0   0   0   2   0   2   2   0   0   2   0   2   2   2   2   2   2   2   0   0   0   2   0   0   2   0   2   2   0   0   2   2   2   2   2   0   2   2   2   0   2   2   2   2   0   2   0
 MK-2-11                2   0   2   2   0   2   0   0   2   0   0   0   2   2   0   2   0   2   0   0   2   2   2   2   2   0   0   2   0   2   2   2   0   2   0   2   0   0   2   0   2   0   0   0   0   2   2   2   0   2   2   0   2   0   2   0   0   0   2   0   2   0   0   0   0   2   0   2   2   2   0   0   0   2   0   0   0   0   0   2   0   2   2   2   2   0   0   2   2   0   0   0   0   0   0   0   0   2   0   0   0   0   2   2   2   2   0   0   2   0   2   2   0   2   0   0   0   2   2   0   0   2   2   2   2   0   0   0   2   0   2   2   0   0   2   0   0   0   0   2   2   0   2   2   0   2   0   0   2   2   2   2   0   0   0   0   2   0   2   2   0   0   2   0   0   2   2   2   2   2   2   2   2   0   2   0   0   2   0   2   2   0   0   2   0   2   2   2   2   2   2   2   0   2   2   2   2   0   2   0
 MK-2-12                2   2   2   2   0   2   0   0   2   0   0   0   2   2   0   2   0   2   0   0   2   2   2   2   2   0   0   2   0   2   2   2   0   2   0   2   0   0   0   2   2   0   0   2   0   2   2   2   2   2   2   0   2   0   2   0   0   0   2   0   2   0   0   0   0   2   0   2   2   2   2   0   0   2   0   0   0   0   0   2   0   2   0   2   2   2   0   2   2   0   2   2   0   2   0   0   0   2   0   0   0   0   2   2   2   2   0   0   2   0   2   0   0   2   0   0   0   2   2   0   0   2   2   2   2   0   0   2   2   0   2   2   0   0   0   0   2   0   0   2   2   0   2   2   0   2   0   0   2   2   2   2   0   0   0   0   2   0   2   2   0   0   2   2   0   2   2   2   2   2   2   2   2   0   2   0   0   2   0   2   2   0   2   2   0   2   0   0   0   2   2   2   0   2   2   2   2   0   2   0
 MK-2-13                2   2   2   2   0   2   2   0   2   0   0   0   2   2   0   2   0   2   0   0   2   2   2   2   2   0   0   2   0   0   2   0   0   2   0   2   0   0   0   2   2   0   2   2   0   2   2   2   2   2   2   0   2   0   2   0   0   0   2   0   2   0   0   0   2   2   0   2   0   2   0   0   0   2   0   0   0   0   0   0   0   2   0   2   2   2   0   2   2   0   2   2   0   2   0   0   0   2   0   0   0   0   2   2   2   2   2   2   2   0   2   0   0   2   0   0   0   2   2   0   0   2   2   2   2   0   0   0   2   0   2   2   0   0   0   0   2   0   0   2   2   0   2   2   2   2   0   0   2   2   2   2   0   0   0   0   2   0   2   2   0   0   2   2   0   2   2   2   2   2   2   2   2   0   2   0   0   2   0   2   2   0   2   2   2   2   0   0   0   2   2   2   0   2   2   2   2   0   2   0
 MK-2-14                0   2   0   2   0   2   2   0   2   0   0   0   2   2   0   2   0   2   0   0   2   0   2   0   2   0   0   2   0   0   2   0   0   2   0   0   0   0   0   2   2   0   2   2   0   2   2   2   2   2   2   0   2   0   2   0   0   0   2   0   2   0   0   0   2   2   0   2   0   2   0   0   0   2   0   2   0   0   0   0   0   2   0   2   2   2   0   2   2   0   2   0   0   2   0   0   0   2   0   0   0   0   2   2   2   0   2   0   2   0   2   0   0   2   0   0   2   2   2   0   0   2   2   2   2   0   0   0   2   0   2   0   0   0   0   0   2   2   0   2   2   0   2   2   0   2   0   0   2   2   2   2   0   0   0   0   2   0   2   2   0   0   0   2   0   2   2   2   2   0   2   2   2   0   2   0   0   2   0   2   2   0   2   2   2   2   0   0   0   2   2   2   0   2   2   2   2   2   2   0
 MK-2-15                0   2   0   2   0   2   2   0   2   0   0   2   2   2   0   2   2   2   0   0   2   0   2   0   2   0   0   2   0   0   2   0   2   2   0   2   0   0   0   2   2   0   2   2   0   2   2   2   2   2   2   0   2   0   2   0   0   0   2   0   2   0   0   0   2   0   2   2   0   2   0   0   0   2   0   2   0   0   0   0   2   2   0   2   2   0   0   0   2   0   0   0   0   2   0   0   0   2   0   2   0   0   2   2   2   0   2   0   2   0   2   0   0   0   0   0   2   2   2   2   2   2   2   2   2   2   0   0   2   0   2   0   0   0   0   0   0   0   0   2   2   0   2   2   0   2   0   0   2   2   2   2   0   0   2   0   2   0   2   2   0   0   0   2   0   0   2   2   2   0   2   2   2   2   2   0   0   2   0   0   2   0   2   2   2   2   0   0   0   2   0   2   0   2   2   0   2   2   2   0
 MK-2-16                0   0   0   0   0   2   2   0   2   0   0   0   0   2   0   0   2   2   0   0   2   0   2   0   2   2   0   2   0   0   2   2   2   2   0   2   0   0   0   2   2   0   2   2   0   2   2   2   2   2   2   0   2   0   2   0   2   0   2   0   2   0   0   0   2   2   0   2   0   2   2   0   0   2   0   2   0   0   0   0   2   2   0   2   2   0   0   0   2   0   0   0   0   2   0   0   0   2   2   2   0   0   2   2   2   0   2   0   2   0   2   2   0   0   0   0   2   2   2   0   2   2   2   2   2   2   0   0   2   0   2   0   0   0   0   0   0   0   0   2   2   0   0   2   0   2   0   0   2   2   2   2   0   0   2   0   2   0   2   2   0   0   0   2   0   0   2   2   2   0   2   2   0   2   2   0   0   2   2   0   2   0   2   2   2   2   2   0   0   2   0   2   0   2   2   0   0   2   2   0
 MK-3-1                 0   2   0   0   2   0   0   0   0   2   0   2   2   2   0   0   0   0   2   2   0   2   0   2   2   0   0   0   2   2   0   2   0   0   0   0   2   2   2   0   2   0   2   0   2   0   2   0   0   2   2   0   2   0   0   2   2   2   2   2   2   2   2   2   0   2   0   2   2   2   0   0   0   2   0   2   2   2   0   0   2   2   2   2   2   0   0   0   2   2   2   2   0   2   2   0   0   2   2   0   0   0   0   0   0   2   0   0   2   0   0   2   2   0   0   2   2   2   0   0   0   2   2   2   2   0   2   2   0   2   2   2   2   2   0   0   0   2   0   2   2   2   2   0   0   2   2   2   0   2   2   2   2   0   0   0   2   2   0   2   2   2   0   0   2   0   0   0   2   0   0   2   2   2   2   2   2   0   0   2   2   2   0   0   2   0   2   2   2   0   0   2   0   0   0   2   2   2   0   2
 MK-3-2                 0   2   0   0   2   0   0   0   0   2   0   0   2   2   0   0   0   0   2   2   0   2   0   2   2   0   2   0   0   2   0   2   0   0   0   2   2   2   2   0   0   0   2   0   2   0   2   0   0   2   2   0   2   0   0   2   2   0   0   2   2   2   2   2   0   2   0   0   2   2   0   0   0   0   0   2   2   2   0   0   2   2   2   2   2   2   0   0   2   2   2   2   0   0   2   0   0   2   0   0   0   0   2   0   0   2   0   0   2   0   0   2   0   0   0   2   2   2   0   0   0   2   2   2   2   0   2   2   0   2   2   2   2   2   0   0   0   2   0   2   2   0   2   0   0   2   0   0   0   2   2   2   2   2   0   0   2   2   0   2   2   2   0   0   2   0   0   2   2   0   0   2   2   2   2   2   2   0   0   2   2   2   0   0   2   0   2   0   2   0   0   2   0   0   0   2   2   2   0   0
 MK-3-3                 0   2   0   0   2   0   0   0   0   2   0   0   2   2   0   0   0   0   2   2   0   2   0   2   2   0   2   0   2   2   0   2   0   0   0   2   2   2   2   0   0   0   2   0   2   0   2   0   0   2   2   0   2   0   0   2   2   0   2   2   2   2   2   2   0   2   0   0   2   2   0   0   0   0   0   2   2   2   0   0   2   2   2   2   2   2   0   0   2   2   0   2   0   0   2   0   0   2   0   0   0   0   2   0   0   2   0   0   2   0   0   2   0   0   0   2   2   2   0   0   0   2   0   2   2   0   2   2   0   0   2   2   2   2   0   2   0   2   2   2   2   0   2   0   0   2   0   0   0   2   2   2   2   2   0   0   2   2   0   2   2   2   0   0   2   0   2   2   2   0   0   2   2   2   2   2   0   0   0   2   2   2   0   0   2   0   0   0   0   0   0   2   0   0   0   2   2   2   0   0
 MK-3-4                 0   2   0   0   2   0   0   0   0   2   0   2   2   2   0   0   2   0   2   2   0   2   2   2   2   0   2   0   2   2   0   0   0   0   0   2   0   2   2   0   0   0   2   0   2   0   2   0   0   2   2   0   2   0   0   2   2   0   2   2   2   2   2   2   2   2   0   0   2   2   0   0   0   2   2   2   2   0   0   0   2   2   2   2   2   2   0   0   2   2   0   2   0   0   2   0   0   2   0   0   0   0   2   0   0   2   0   0   2   0   0   2   0   0   2   2   0   2   2   0   0   2   0   2   2   2   2   2   0   0   2   2   2   2   0   2   0   2   2   2   0   0   2   0   0   2   0   2   0   0   2   2   2   2   0   0   2   2   2   2   0   2   2   0   2   0   2   2   2   0   0   0   2   2   2   0   0   0   0   2   2   2   0   0   2   0   2   0   0   0   0   2   0   2   0   2   2   2   0   0
 MK-3-5                 2   2   0   0   2   0   0   0   0   2   0   2   2   2   0   0   2   0   2   2   0   2   2   2   2   0   2   0   2   2   0   0   0   2   0   2   0   2   2   0   0   0   2   0   2   0   2   0   0   2   2   0   2   0   0   2   2   0   2   2   2   2   2   2   2   2   0   0   0   2   0   0   0   2   2   2   2   0   0   0   2   2   2   2   2   2   0   0   2   2   0   2   0   0   2   0   0   2   2   0   0   0   2   0   0   2   0   0   2   0   0   2   0   0   2   2   0   2   0   0   0   2   0   2   0   2   2   2   2   0   2   2   2   2   0   2   0   2   2   2   0   0   0   0   0   2   0   2   0   0   2   2   2   2   0   0   2   2   2   2   0   2   0   0   2   0   0   2   2   2   0   0   2   2   2   0   0   0   0   2   2   2   0   0   2   0   2   0   2   0   0   0   0   2   0   2   2   2   0   2
 MK-3-6                 2   2   0   0   2   0   0   0   0   0   0   2   2   2   0   0   0   0   2   2   2   2   2   2   2   0   2   0   2   2   0   0   0   2   0   2   0   2   2   0   0   0   0   2   2   0   2   0   0   2   2   2   2   0   0   2   2   0   0   2   2   2   2   2   2   0   0   0   0   2   0   0   0   2   2   2   2   0   0   0   2   2   2   2   2   2   0   0   2   2   0   2   0   0   2   2   0   2   2   0   0   0   2   0   2   2   0   0   2   0   0   2   0   0   2   2   0   2   0   0   2   0   0   0   0   2   2   2   2   0   2   0   2   2   0   2   0   2   0   2   0   0   2   0   0   2   0   2   0   0   2   2   2   2   0   0   2   2   2   0   0   2   0   0   0   0   0   2   2   2   0   0   2   2   2   0   0   0   0   2   2   2   0   0   2   0   2   0   2   2   0   0   0   2   0   2   2   2   0   2
 MK-3-7                 2   2   0   0   2   0   0   0   0   2   0   2   2   2   0   0   0   0   2   0   2   2   2   2   2   0   0   0   2   2   0   0   0   2   0   2   0   2   2   0   0   0   0   0   2   0   0   2   0   2   2   2   2   0   0   2   2   0   0   2   2   2   2   2   2   0   0   0   0   2   0   0   0   2   2   2   0   0   0   0   2   2   2   2   2   2   0   0   2   2   0   2   0   2   2   2   0   2   2   0   0   0   2   0   2   2   2   0   2   0   2   2   0   0   2   2   0   0   2   0   2   0   0   0   0   2   2   2   0   2   0   0   2   2   2   2   0   2   0   2   0   0   2   0   0   2   0   2   0   0   2   2   2   2   0   0   2   2   2   0   0   2   0   0   0   0   0   2   2   2   0   0   2   2   2   0   0   0   0   2   2   2   0   0   2   0   2   0   2   2   0   0   0   2   0   2   2   0   0   2
 MK-3-8                 2   2   0   0   2   0   0   0   0   2   0   0   2   2   0   2   0   0   2   0   2   0   2   2   2   0   0   0   2   0   0   0   0   2   0   2   0   2   2   0   0   0   0   0   2   0   0   0   0   2   0   2   2   2   0   2   2   0   0   2   2   2   2   2   2   0   0   0   0   2   0   0   0   2   2   0   2   0   0   0   2   2   2   0   2   2   0   0   2   2   0   2   0   2   0   2   0   2   0   0   0   0   2   0   0   2   0   2   2   0   2   2   0   0   2   2   0   0   0   0   2   0   0   0   0   2   2   2   2   2   0   0   2   0   2   2   2   2   0   2   0   0   2   0   0   2   0   2   0   0   2   0   2   0   0   0   2   2   2   0   0   2   0   0   0   0   0   2   2   2   0   0   2   2   2   0   0   0   0   2   2   2   0   0   2   0   2   0   2   2   0   0   0   2   0   2   2   0   0   2
 MK-3-9                 2   2   0   0   2   0   0   2   0   2   0   0   2   2   0   2   0   0   2   0   2   0   2   2   2   0   0   0   2   0   0   0   0   2   0   2   0   0   2   0   0   0   0   0   2   0   0   0   0   2   0   2   2   2   0   2   2   0   0   2   2   2   2   2   2   0   2   0   0   2   0   0   0   2   0   0   2   0   0   0   2   0   2   2   2   2   0   0   2   2   0   2   0   2   0   2   0   2   2   0   0   0   2   0   0   2   0   0   2   0   2   2   2   0   2   2   0   0   0   0   2   0   0   0   0   2   2   2   2   2   0   0   2   0   2   2   2   2   2   2   0   0   2   0   0   2   0   2   0   0   2   0   2   0   0   0   2   2   2   0   2   2   0   0   0   0   0   2   2   2   0   0   2   2   2   0   0   0   0   2   2   2   0   0   2   0   2   0   2   2   0   0   0   2   0   2   2   0   0   2
 MK-3-10                2   2   0   0   2   0   0   2   0   2   2   0   2   2   0   2   0   0   2   0   2   0   2   2   2   0   0   0   2   0   0   0   0   2   0   2   0   0   2   0   0   2   0   0   2   2   0   0   0   2   0   2   2   2   0   0   0   0   0   2   2   0   2   0   2   0   2   0   0   2   0   0   0   2   0   0   2   0   0   0   0   0   2   2   2   2   0   0   2   2   0   2   0   2   0   2   0   2   2   0   0   0   2   0   0   2   0   0   2   0   2   2   2   0   2   2   0   0   0   0   2   0   0   0   0   2   2   2   0   2   0   0   2   0   2   2   2   2   2   2   0   0   2   0   0   2   0   2   0   2   2   2   2   2   0   0   0   2   2   0   2   2   0   0   2   0   2   2   2   2   0   0   2   2   2   0   0   0   0   2   2   2   2   0   2   0   2   0   2   0   0   0   0   2   0   2   2   0   0   2
 MK-3-11                2   2   0   0   2   2   0   2   0   2   2   0   2   2   0   0   0   0   2   0   0   0   2   2   2   2   0   0   2   0   0   0   0   0   0   2   0   0   2   0   2   2   0   0   2   2   0   0   0   2   0   2   2   0   0   0   0   0   0   2   2   0   0   0   2   2   2   0   0   2   0   0   0   2   0   0   0   0   0   0   0   0   2   0   2   2   0   0   2   2   0   2   0   2   0   0   0   2   2   0   0   0   0   2   0   2   0   0   2   0   2   2   2   0   2   2   0   0   0   0   2   0   0   0   0   2   2   2   0   2   0   0   2   0   2   2   2   2   2   2   0   0   2   0   0   2   2   0   0   2   2   2   2   2   0   2   0   2   2   0   2   2   0   0   2   0   2   2   0   2   0   0   0   2   0   0   0   0   0   2   2   2   2   0   2   0   2   0   0   2   0   0   2   2   0   2   2   0   0   2
 MK-3-12                2   2   2   0   2   2   0   0   0   2   2   0   2   2   0   0   0   0   2   0   0   0   2   2   2   2   0   0   2   0   0   0   0   0   0   2   0   0   0   0   2   2   0   0   2   0   0   2   0   0   0   0   2   2   0   0   0   0   0   2   2   0   0   0   2   2   2   0   0   2   2   0   2   2   0   2   0   0   0   0   2   0   2   0   2   2   0   0   2   2   0   2   0   2   0   0   0   2   2   0   0   2   0   2   0   2   0   2   2   0   2   2   0   0   2   0   0   0   2   0   2   0   0   0   0   2   2   2   2   2   0   2   2   0   2   2   2   2   2   2   0   0   2   0   0   2   2   0   0   2   2   2   2   2   0   2   0   0   2   0   2   2   0   0   2   0   2   2   0   0   0   0   0   2   0   0   0   0   0   2   2   2   2   2   2   0   2   0   0   2   0   0   2   2   0   2   2   0   0   2
 MK-3-13                2   2   2   2   2   2   0   0   0   2   2   0   2   2   2   2   0   0   2   0   0   0   2   2   0   2   0   0   2   0   0   0   0   2   0   2   0   0   0   0   2   2   0   0   2   0   0   2   0   0   0   0   2   2   0   0   0   0   0   2   2   0   0   0   2   2   2   0   0   2   2   0   2   2   2   2   0   0   0   0   2   0   2   0   2   2   0   0   2   0   0   2   0   2   0   0   2   2   2   0   0   0   0   2   0   2   0   0   2   0   2   2   0   0   2   0   0   0   2   0   2   0   2   0   0   2   2   2   0   2   0   0   2   0   2   2   2   2   2   2   0   0   2   0   2   2   2   0   0   0   2   2   2   2   0   2   0   0   2   0   0   2   0   0   2   0   2   2   0   0   2   0   0   2   0   0   0   0   2   2   2   2   2   2   2   0   2   2   0   2   0   0   2   2   0   2   2   0   0   2
 MK-3-14                2   2   2   2   0   2   0   0   0   0   2   0   2   2   2   0   0   0   2   0   0   0   2   2   0   2   0   0   2   0   0   0   0   2   2   2   2   0   0   0   2   2   0   0   2   0   0   2   0   0   0   2   2   2   0   2   0   0   0   2   2   0   2   2   2   2   2   0   0   2   2   0   2   2   2   2   0   0   0   0   2   0   2   0   2   2   0   0   2   0   0   2   0   2   0   0   0   0   2   0   0   2   0   2   0   2   0   0   2   0   2   2   0   0   2   0   0   2   0   0   2   0   2   2   0   2   2   0   0   2   0   0   2   0   2   2   2   2   2   2   0   0   2   0   2   2   2   0   0   0   2   2   2   2   0   0   0   0   2   0   0   2   0   0   2   0   2   2   0   0   2   0   0   0   2   0   2   0   2   0   2   2   2   2   2   2   2   2   0   0   0   0   2   2   0   0   2   0   0   2
 MK-3-15                2   2   2   2   0   2   0   0   0   0   2   0   2   2   2   0   0   0   2   0   0   0   2   2   0   2   0   0   2   0   0   0   2   2   2   0   2   0   0   0   2   2   0   0   2   2   0   0   0   0   0   2   2   0   0   2   0   0   2   2   2   0   2   2   2   2   2   0   2   0   2   0   2   2   2   2   0   0   0   0   0   0   0   0   2   2   0   0   2   0   0   0   0   2   0   0   0   0   2   0   0   2   0   2   0   2   0   2   2   0   2   2   0   0   2   0   0   2   0   0   2   0   2   2   0   2   2   0   0   2   0   0   2   0   2   2   2   2   0   2   0   0   2   2   2   2   2   0   0   0   2   2   2   2   0   0   0   0   2   0   0   2   2   0   0   0   2   2   0   0   2   0   0   0   2   0   2   0   2   0   0   2   2   2   2   2   2   2   2   0   0   0   2   2   0   0   2   0   2   2
 MK-3-16                2   0   2   2   0   2   0   2   0   0   2   0   2   2   2   2   0   0   2   0   2   0   2   2   0   2   0   0   2   0   0   0   2   2   2   0   2   0   0   0   2   2   0   0   2   2   0   0   0   0   0   2   2   0   0   2   0   0   2   2   2   0   0   2   2   2   2   0   2   0   0   0   2   2   0   2   0   0   0   0   0   0   0   0   2   2   0   0   0   0   0   0   0   2   0   0   0   0   2   0   0   2   0   2   0   2   2   2   2   0   2   2   0   0   2   0   0   2   2   0   2   0   2   2   0   2   2   0   0   2   2   0   2   0   2   2   2   2   0   2   0   2   2   2   2   2   2   0   0   0   2   2   0   2   0   0   0   0   0   0   0   2   2   0   0   2   2   2   0   0   2   0   0   0   2   0   2   0   2   0   0   2   2   2   2   2   2   0   2   0   0   0   2   2   2   0   2   0   2   2
 MK-4-1                 0   2   0   0   2   0   0   0   2   2   2   0   2   2   2   2   0   0   0   0   2   2   0   0   2   0   2   0   0   2   2   2   2   2   2   2   0   0   2   0   0   0   2   0   2   2   2   0   2   0   0   2   2   0   2   0   2   0   2   2   2   0   2   0   0   0   2   2   0   2   2   2   2   0   2   2   2   0   2   2   2   0   0   0   0   2   2   2   2   2   0   0   2   0   2   0   0   0   0   0   2   0   0   2   0   2   2   2   2   2   0   0   0   0   0   0   2   0   0   0   0   2   0   2   0   2   2   0   2   2   2   0   0   2   2   0   2   2   0   0   0   2   2   0   2   0   0   0   0   2   0   2   2   2   2   0   2   2   2   0   0   2   2   2   0   0   2   2   2   0   2   2   0   0   2   0   2   2   2   0   2   2   2   0   2   2   2   0   0   2   2   0   0   0   2   0   0   0   2   2
 MK-4-2                 0   2   0   0   2   2   0   0   2   2   2   0   0   2   2   0   0   2   0   0   0   2   0   0   2   0   2   0   0   2   0   2   2   2   2   2   0   0   2   0   0   0   2   0   2   2   0   0   2   0   0   2   0   0   2   0   2   0   2   2   2   2   0   0   0   0   0   2   0   2   2   2   2   0   2   2   2   0   2   2   2   0   0   0   0   2   2   2   0   2   0   2   2   0   2   0   0   0   0   0   2   0   0   2   0   2   2   2   2   2   0   0   0   0   0   0   0   0   0   2   0   2   0   2   0   2   2   0   2   2   2   0   2   2   2   0   2   2   0   0   0   2   2   0   2   0   0   0   0   2   0   2   2   2   2   0   2   2   2   0   2   2   2   2   0   0   2   2   2   0   2   2   0   0   2   0   2   2   2   0   2   2   2   0   2   2   2   0   0   2   2   0   0   0   2   0   0   0   2   2
 MK-4-3                 0   2   0   0   2   2   2   2   2   0   2   0   0   2   0   0   0   2   0   0   0   2   0   0   0   0   2   0   0   2   0   0   2   2   2   2   0   0   2   0   0   0   2   0   2   0   0   0   2   0   0   2   0   0   2   0   2   0   2   2   2   2   0   0   0   0   0   2   0   2   2   2   2   0   2   2   2   0   2   2   2   0   0   0   0   2   2   2   0   2   0   0   2   0   2   0   0   0   0   0   2   0   0   2   0   2   0   2   2   2   2   0   0   0   0   0   0   0   0   2   0   2   0   2   0   0   2   0   2   2   2   0   2   2   2   0   2   2   0   0   0   2   0   0   2   0   0   0   0   2   0   2   2   2   2   2   2   2   2   0   2   2   2   2   0   0   0   2   2   0   0   2   0   0   2   0   2   2   2   0   2   2   2   0   0   2   2   0   0   2   2   0   0   0   0   0   0   0   0   2
 MK-4-4                 0   0   0   0   2   2   2   0   2   0   2   0   0   0   0   0   0   2   0   0   0   2   0   0   0   0   2   0   0   2   0   0   0   2   2   0   0   0   2   0   0   0   2   0   2   0   0   0   2   0   0   2   0   0   2   2   2   0   2   2   2   2   0   0   0   0   0   2   0   2   2   2   2   0   2   2   2   0   2   2   2   0   0   0   0   2   2   2   2   2   0   0   2   0   0   0   0   0   0   2   2   0   0   2   0   2   2   2   2   2   2   0   0   0   0   0   0   0   0   2   0   2   0   2   0   0   2   0   2   2   2   0   2   2   2   0   0   2   0   0   2   2   0   0   2   0   0   0   0   0   0   2   2   2   0   2   2   2   2   0   2   2   2   0   0   0   0   2   2   0   0   2   0   0   2   0   2   2   2   0   2   2   0   0   0   2   2   0   2   2   2   0   0   0   0   0   0   0   0   2
 MK-4-5                 0   0   0   0   2   2   2   0   2   0   2   0   2   0   0   0   0   2   0   0   0   2   0   0   0   0   2   0   0   2   0   0   0   2   2   2   2   0   2   0   0   0   2   0   2   0   0   0   2   0   0   2   0   0   2   2   2   2   2   2   2   2   0   0   0   0   0   2   0   2   0   2   2   0   2   2   2   0   0   2   2   0   0   0   0   2   0   2   2   2   0   0   2   0   2   0   0   0   0   2   2   0   0   2   0   2   2   2   2   2   2   0   0   0   2   0   0   0   0   2   2   2   0   2   0   2   2   0   2   2   2   0   2   2   2   0   0   0   0   0   0   0   0   0   2   0   0   2   0   0   2   2   0   2   0   2   2   2   2   0   2   2   2   0   0   0   0   2   2   0   2   2   2   0   2   0   2   2   2   0   2   2   0   0   0   2   2   2   2   2   2   0   0   0   2   0   0   0   0   2
 MK-4-6                 0   0   0   0   2   2   2   0   2   0   2   2   0   0   0   0   0   2   0   0   0   2   0   0   0   0   0   0   2   2   0   0   0   0   0   2   2   0   2   0   0   0   2   0   2   2   0   0   0   0   0   2   0   0   2   2   2   2   2   2   2   2   0   0   2   0   0   2   0   2   0   2   2   0   0   2   2   0   0   2   2   0   0   0   0   2   0   2   2   2   0   0   2   0   0   0   0   0   0   2   2   0   0   2   0   2   0   2   2   2   2   0   0   0   2   0   0   0   0   0   2   2   0   2   0   2   2   0   2   2   2   0   2   2   2   0   0   0   0   0   0   0   0   0   2   0   0   2   0   0   2   2   0   2   0   2   2   2   2   0   2   2   2   0   0   0   0   0   2   0   2   2   2   0   2   0   2   2   2   0   2   2   0   0   0   2   2   2   2   2   2   0   0   0   2   0   0   2   2   2
 MK-4-7                 0   0   0   0   2   2   2   0   2   0   2   2   0   0   0   0   0   2   0   0   0   2   0   0   0   0   2   0   2   2   0   0   0   0   0   2   2   2   0   0   0   0   2   0   2   2   0   0   0   0   2   2   0   0   2   2   2   2   2   2   2   2   0   0   2   0   0   2   0   2   0   2   2   0   0   2   2   0   0   2   2   2   0   0   0   2   0   2   2   2   2   0   2   0   0   0   0   0   0   2   2   0   0   2   2   2   0   2   2   2   0   0   2   0   2   0   0   0   0   0   2   2   0   2   0   2   2   0   2   2   0   0   2   2   2   0   0   0   0   0   0   0   0   0   2   2   0   2   2   0   2   2   0   2   0   2   2   2   2   0   2   2   2   0   0   0   0   0   2   0   2   2   2   0   2   0   2   2   2   0   2   2   0   0   0   2   2   2   2   0   2   0   0   0   2   0   0   2   2   2
 MK-4-8                 0   0   0   0   2   2   2   0   2   0   2   2   0   0   0   0   0   2   2   0   0   2   0   2   0   0   2   0   2   2   0   0   0   0   0   0   2   2   0   0   0   0   2   0   0   2   2   0   0   0   0   2   0   0   2   2   2   2   0   2   2   2   0   0   2   0   0   2   2   0   0   2   2   0   0   2   2   0   0   2   2   2   0   0   0   2   0   0   2   2   2   0   2   0   0   0   0   0   0   2   2   0   0   2   2   2   0   2   2   2   0   0   2   0   2   0   0   0   0   0   2   2   0   2   0   2   2   0   2   2   0   0   2   2   2   0   0   0   0   0   0   0   0   0   2   2   2   2   2   2   0   2   0   2   0   2   2   2   2   0   2   2   2   0   2   2   2   0   2   0   2   2   2   0   2   0   2   2   2   0   2   2   0   0   0   2   2   2   2   0   2   0   0   0   0   0   0   2   2   2
 MK-4-9                 0   0   0   2   2   2   2   0   2   0   2   2   0   2   0   0   0   2   2   0   0   2   0   2   0   0   0   2   2   2   0   0   0   0   2   0   2   2   0   0   0   0   2   0   0   2   2   0   2   0   0   2   0   0   2   2   2   2   0   2   2   0   2   0   2   2   0   2   2   0   0   2   2   0   0   2   2   2   0   2   2   2   0   0   0   2   2   0   2   2   2   0   2   0   0   0   2   0   2   2   2   0   0   2   2   2   2   2   2   2   0   0   2   0   2   0   0   0   0   0   2   2   0   2   2   2   2   0   2   2   0   0   2   2   2   0   0   0   0   0   0   2   0   0   2   2   2   2   2   0   0   2   0   2   0   2   2   2   2   0   2   2   2   0   0   2   2   0   2   0   2   2   0   0   2   0   2   2   2   0   0   2   0   0   0   2   2   2   2   0   2   0   0   0   0   0   0   2   2   0
 MK-4-10                0   0   0   2   2   2   2   0   2   0   2   2   0   0   0   2   0   2   2   0   0   2   0   2   0   0   0   2   2   0   0   0   0   2   2   0   2   2   0   0   0   0   0   0   0   2   0   0   2   0   0   2   2   0   2   2   2   2   0   2   2   0   2   0   2   2   2   0   2   0   0   2   2   2   0   2   2   2   2   2   2   2   2   0   0   2   2   0   2   2   2   0   2   0   0   2   2   0   2   2   2   2   0   2   2   2   2   2   2   2   0   0   2   0   2   0   0   0   0   0   2   2   0   2   2   2   2   0   2   2   0   0   2   0   2   0   0   2   0   0   0   2   0   0   2   2   2   2   2   0   0   2   2   2   0   2   2   2   2   0   0   2   2   0   2   2   2   0   2   0   0   2   0   0   2   0   0   2   2   0   0   2   0   0   0   2   2   2   2   2   2   0   0   0   0   0   0   2   2   0
 MK-4-11                0   0   0   2   0   2   2   0   2   0   2   2   0   0   2   0   0   2   2   0   0   2   0   2   0   0   0   2   2   2   0   0   0   2   0   0   2   2   0   0   0   0   0   0   0   2   0   0   2   2   0   2   2   0   0   0   0   2   0   2   2   0   2   0   2   2   2   0   2   0   0   2   2   2   0   2   2   2   0   2   2   2   2   0   0   2   2   0   2   0   2   0   0   0   0   2   2   0   2   0   2   0   0   2   2   2   2   2   2   2   0   0   2   0   2   0   0   0   0   0   2   2   0   2   2   2   0   0   2   2   0   0   2   0   2   0   0   2   0   0   2   0   0   0   2   2   2   2   2   0   0   2   2   2   2   2   2   2   2   0   0   2   2   0   2   2   2   0   2   0   0   2   0   0   2   0   0   2   2   0   0   2   0   0   0   2   2   2   2   2   2   0   0   0   0   0   0   0   2   0
 MK-4-12                0   0   0   2   0   2   2   0   2   0   2   0   0   0   2   0   0   2   2   0   2   2   0   2   0   0   0   2   2   2   0   0   0   2   0   0   2   2   0   0   0   0   0   0   0   2   0   0   0   2   0   2   2   0   0   0   0   0   2   2   2   0   2   0   0   0   0   0   2   0   0   2   2   2   0   2   2   2   0   2   0   2   2   0   0   2   2   0   2   0   2   0   0   0   0   2   2   0   2   2   2   0   0   2   2   2   0   2   2   2   0   0   2   0   0   0   0   0   2   0   2   2   0   2   2   2   0   0   2   0   0   0   2   0   2   0   0   0   0   0   2   0   0   0   2   2   2   2   2   2   0   2   2   2   2   2   2   2   2   0   0   0   2   0   2   2   2   0   2   0   0   2   0   0   2   0   0   2   2   0   0   2   0   0   0   2   2   2   2   2   2   0   0   0   0   0   0   0   2   0
 MK-4-13                0   0   0   2   0   2   0   0   2   0   2   0   0   0   2   0   0   2   2   0   2   2   0   2   0   0   0   2   2   0   0   0   0   2   0   0   2   0   0   0   2   0   0   0   0   2   0   2   2   2   0   2   2   0   0   0   0   2   2   2   2   0   2   0   0   0   0   0   2   0   0   2   2   2   0   2   2   2   0   2   0   2   2   0   0   2   2   0   2   0   2   0   0   0   0   2   2   2   2   2   2   0   2   2   2   2   0   2   2   2   0   2   2   0   0   0   0   0   2   0   2   2   0   2   2   2   0   0   2   0   0   0   0   0   2   0   0   0   0   0   2   0   0   0   2   2   2   2   2   2   0   2   2   2   2   2   2   2   2   0   2   0   2   0   2   0   0   0   2   0   0   0   0   0   0   0   0   2   2   0   0   2   0   0   0   2   2   2   2   2   2   0   2   0   0   0   0   0   2   0
 MK-4-14                0   0   0   2   0   2   0   0   2   0   2   0   0   0   0   0   0   2   0   0   2   2   0   2   0   0   2   2   2   2   0   0   0   2   2   0   2   0   0   0   2   0   0   0   0   2   0   2   0   2   0   2   2   0   0   0   0   2   2   2   2   2   2   0   0   0   0   0   2   0   0   2   2   2   0   2   2   2   0   2   0   2   2   0   0   2   0   0   2   0   2   2   2   0   2   2   0   2   2   2   2   0   2   2   2   2   0   2   2   0   0   2   2   2   0   0   0   0   2   0   2   2   0   2   2   0   0   0   2   0   0   0   0   0   2   0   0   0   0   0   2   2   0   0   2   2   2   2   2   2   0   2   2   2   0   2   2   0   2   0   2   0   0   0   0   0   0   0   2   0   0   0   0   0   2   0   2   2   2   0   0   2   0   0   0   2   2   2   2   0   0   0   2   0   0   0   0   2   2   0
 MK-4-15                2   0   2   2   0   2   2   0   2   0   2   0   0   0   0   2   0   2   0   0   2   0   0   2   0   0   2   2   2   2   0   0   0   2   2   0   2   0   0   0   2   0   0   2   0   2   0   2   0   2   0   2   2   2   2   0   0   2   2   2   2   2   2   0   0   0   0   0   2   0   0   2   2   2   0   2   2   2   2   2   0   2   2   0   0   2   0   0   2   0   2   2   2   0   2   2   0   2   0   2   2   0   2   2   2   2   0   2   2   0   0   2   2   2   0   0   0   0   2   2   2   0   0   2   2   0   0   0   2   0   0   0   0   0   2   0   2   0   2   0   2   2   0   2   2   2   0   2   2   2   0   0   2   2   0   2   2   0   2   0   2   0   0   2   0   2   0   0   2   0   0   0   0   0   2   0   2   2   2   0   0   2   0   0   0   2   2   2   2   0   0   0   2   0   2   0   0   2   2   0
 MK-4-16                2   0   2   2   0   2   2   0   2   0   2   0   0   0   0   0   0   2   0   0   2   0   0   0   0   0   2   2   2   2   0   0   0   2   0   0   2   0   0   0   2   2   0   2   0   2   0   2   0   2   0   0   2   2   2   0   0   2   2   2   2   2   2   0   0   0   2   2   0   2   0   2   2   2   0   0   2   0   2   2   0   2   2   0   0   2   0   0   2   0   2   2   2   0   0   2   0   2   0   2   2   0   2   2   2   2   0   2   0   0   0   2   2   2   0   0   0   0   2   0   2   0   0   2   2   2   0   0   2   0   0   0   0   0   2   0   2   0   2   0   2   2   0   2   2   2   0   2   2   2   0   0   2   2   2   2   2   0   2   0   2   0   0   2   0   0   0   0   2   0   0   0   0   0   2   0   2   2   0   0   0   2   0   0   0   2   2   2   2   0   0   0   0   0   2   0   0   2   2   0
 MK-5-1                 0   0   2   2   2   2   0   0   2   2   0   2   0   2   2   2   0   2   0   2   2   0   2   2   2   2   0   0   0   0   2   0   2   2   0   0   0   2   2   0   0   0   0   2   2   2   2   2   0   0   0   0   2   2   2   0   0   2   2   0   2   2   0   0   2   2   2   0   0   2   0   2   0   2   0   2   0   0   0   2   0   2   0   2   0   0   2   2   0   2   0   0   0   2   0   2   0   0   0   2   0   2   2   0   2   0   2   2   0   2   0   0   0   2   2   0   0   2   0   2   0   0   2   0   2   0   2   2   2   0   0   0   2   0   2   0   2   2   0   2   2   2   0   2   0   0   0   0   0   0   0   0   2   2   2   2   2   0   2   0   2   2   0   0   2   0   0   2   2   2   0   0   0   0   0   2   0   2   2   0   0   2   0   0   2   0   0   0   2   2   0   2   0   0   2   2   2   2   0   2
 MK-5-2                 0   2   2   2   2   2   0   0   2   2   0   2   0   2   2   2   2   2   0   2   2   2   2   2   2   2   0   0   0   0   2   0   2   2   0   0   0   2   2   0   0   2   0   2   2   2   2   2   0   0   0   0   2   2   2   0   0   2   2   2   0   2   0   2   2   2   2   2   0   2   0   2   0   2   0   2   0   0   0   2   0   2   0   2   0   0   2   0   0   2   0   0   0   2   0   0   0   0   0   0   0   2   0   0   0   0   2   2   0   2   0   0   0   2   2   0   0   2   0   2   2   0   2   0   2   0   2   2   2   0   0   0   0   0   2   0   2   2   0   2   2   2   0   2   0   0   0   0   0   0   0   0   2   2   2   2   2   0   2   0   2   2   0   2   2   0   0   2   2   0   0   0   0   0   0   2   0   2   2   0   0   2   0   0   2   0   0   0   2   2   2   2   0   0   2   0   2   2   0   2
 MK-5-3                 2   2   2   2   2   2   0   0   2   2   0   2   0   2   2   2   2   2   0   2   2   2   2   2   2   2   0   0   0   0   2   0   2   2   0   0   0   2   2   2   2   2   0   2   2   2   2   2   0   0   0   0   2   2   2   0   0   2   2   2   0   2   0   2   0   2   2   2   0   2   0   2   0   2   0   2   0   2   0   2   0   2   0   2   0   0   2   0   0   2   0   0   0   2   0   0   0   0   0   0   2   2   0   0   0   2   2   2   0   0   0   0   0   2   2   0   0   2   0   2   2   0   2   0   2   0   2   2   2   0   0   0   0   0   2   0   2   2   0   2   0   2   0   2   0   0   0   0   0   0   0   0   2   2   2   2   2   0   2   0   2   2   0   2   2   0   0   0   2   0   0   0   0   0   0   2   0   2   0   2   0   2   0   0   0   0   0   0   2   2   2   2   0   0   2   0   2   2   0   2
 MK-5-4                 2   2   2   2   2   2   0   0   2   2   0   2   0   2   2   2   2   2   0   2   2   2   2   2   2   2   2   0   0   0   2   0   2   2   0   0   0   2   2   2   2   2   0   2   2   0   2   2   0   0   0   0   2   0   0   0   0   2   2   2   0   2   0   2   0   2   2   0   0   2   0   2   0   2   2   2   0   2   0   2   2   2   0   2   2   0   2   0   0   2   0   0   0   2   0   0   0   0   0   0   2   2   0   0   0   2   2   2   0   0   0   2   0   2   2   0   0   2   0   2   2   0   0   0   2   2   2   2   2   0   0   0   0   2   2   0   2   2   0   0   0   2   0   2   0   0   0   0   0   0   0   0   2   2   2   2   2   2   2   0   2   2   2   2   2   0   2   0   2   0   0   0   0   0   0   2   2   2   0   2   0   2   2   0   0   0   0   0   2   2   0   2   0   0   2   2   2   2   0   2
 MK-5-5                 2   2   2   2   2   2   0   0   2   2   0   2   0   2   2   2   2   2   0   0   2   0   2   2   2   2   2   0   0   0   0   0   2   2   0   2   2   2   2   2   2   2   0   2   2   0   2   2   0   0   0   0   2   0   0   0   0   2   2   2   2   2   0   0   0   2   2   0   0   2   2   2   2   2   2   2   0   2   0   2   2   2   0   2   2   0   2   0   2   2   0   0   0   2   0   0   0   0   0   0   2   2   0   0   0   2   2   2   0   0   0   2   0   2   2   0   0   2   0   2   2   0   0   0   2   2   2   2   2   0   0   0   0   2   0   0   2   2   0   0   0   2   0   2   0   0   0   0   0   0   0   0   2   2   2   2   2   2   2   0   2   2   2   2   0   0   2   2   2   0   0   2   0   0   0   2   2   2   0   2   0   2   2   0   0   0   0   0   2   2   0   2   0   2   2   2   2   2   0   2
 MK-5-6                 2   2   2   2   2   0   2   0   2   2   0   2   0   2   2   2   2   2   0   0   0   0   2   2   2   2   2   0   0   0   0   0   2   2   0   2   2   2   2   2   2   2   0   2   2   0   2   2   0   0   0   0   2   2   0   0   0   2   2   2   2   2   0   0   0   2   2   0   0   2   0   2   2   2   2   2   0   2   0   0   2   2   0   2   2   0   2   2   2   2   0   0   0   2   0   0   0   0   0   0   2   2   0   0   0   2   2   0   0   0   0   0   0   0   2   0   0   2   0   2   2   0   0   0   2   2   2   2   2   0   0   0   0   2   0   2   2   2   0   0   2   2   0   2   2   0   0   0   0   0   0   0   2   2   2   2   2   2   2   0   2   2   2   2   0   0   2   2   2   0   0   2   0   0   0   2   2   0   0   2   0   2   2   0   2   0   0   0   2   2   0   2   2   2   2   2   2   2   2   2
 MK-5-7                 2   2   2   0   2   2   2   0   2   2   0   0   0   2   2   2   2   2   0   0   0   0   2   2   2   2   2   0   0   0   0   0   2   2   0   2   2   2   2   2   2   2   0   2   2   0   2   2   0   0   0   2   2   2   0   0   0   2   2   2   2   2   0   0   0   2   0   0   0   2   0   2   2   2   2   2   0   2   0   0   2   2   0   2   2   0   2   2   2   0   0   0   2   2   0   0   0   0   0   0   2   0   0   0   0   2   2   0   0   0   0   2   0   0   2   0   0   0   0   2   2   0   0   0   2   0   2   2   2   0   2   0   0   2   0   2   2   2   0   0   2   0   0   2   2   0   0   2   2   0   0   0   2   2   2   2   2   2   2   0   0   2   2   2   0   0   2   2   2   0   0   2   0   0   0   2   2   0   0   2   0   2   2   0   2   0   0   0   2   2   0   2   0   0   2   2   2   2   2   2
 MK-5-8                 2   2   2   0   2   2   2   0   2   2   0   0   0   2   2   2   2   2   0   0   0   0   2   2   2   2   2   2   2   2   0   0   2   2   0   2   2   2   2   2   2   2   0   2   2   0   0   2   0   0   0   2   0   0   0   0   2   0   2   2   2   2   0   0   2   2   0   0   0   2   0   2   0   2   2   2   0   2   0   0   2   2   0   0   2   0   2   2   2   0   0   2   2   2   0   0   0   0   0   0   2   0   0   0   0   2   2   0   0   0   2   2   0   2   2   0   0   0   0   2   2   0   0   0   2   0   2   2   2   2   2   0   0   2   0   2   2   0   0   0   0   0   0   2   2   2   0   0   2   0   0   0   2   2   2   2   2   2   0   2   0   2   2   2   0   2   2   2   2   0   2   2   0   2   2   2   2   0   0   2   0   2   2   0   0   0   0   2   2   2   0   0   0   0   2   2   0   2   0   2
 MK-5-9                 2   2   2   0   2   2   2   0   0   2   0   2   0   2   2   2   2   2   0   0   0   0   2   2   2   2   2   2   2   2   0   0   2   2   0   2   2   2   2   2   2   2   2   2   2   0   0   2   0   0   0   2   0   0   0   0   2   0   2   2   0   2   0   0   2   2   0   0   0   2   0   2   0   2   2   2   0   2   0   0   2   2   0   2   2   0   2   0   2   0   2   2   2   2   0   0   0   2   0   0   2   0   0   0   0   2   2   0   0   0   2   2   0   2   2   0   0   2   0   2   2   2   0   2   2   0   2   2   2   2   2   2   0   2   0   2   0   0   0   0   0   0   0   2   2   0   0   0   0   0   0   0   2   2   2   2   2   0   0   2   0   2   2   2   0   2   0   2   2   0   2   2   0   2   2   2   2   0   0   2   0   0   2   0   0   0   0   2   0   2   0   2   0   0   2   0   0   2   0   2
 MK-5-10                2   2   2   0   2   2   2   0   0   2   0   2   0   2   2   2   2   2   0   0   0   0   2   2   2   2   2   2   2   2   0   0   2   2   0   2   2   2   2   0   2   2   2   2   0   0   2   2   0   0   0   2   0   0   0   0   2   0   2   0   2   2   0   0   2   2   0   0   0   2   0   2   0   2   2   2   0   2   0   0   0   2   0   0   2   0   2   2   2   0   2   2   2   2   2   0   0   2   0   0   2   0   0   2   0   2   2   0   0   0   2   2   0   2   2   0   0   2   0   2   2   0   0   2   0   0   2   2   2   2   2   2   2   2   0   2   2   0   2   0   0   0   0   2   2   2   0   0   0   0   0   0   2   2   0   2   2   0   2   2   0   2   2   2   0   2   0   2   2   0   2   2   0   2   2   2   0   0   0   2   0   2   2   0   0   0   0   2   0   2   0   2   0   0   2   0   0   2   0   2
 MK-5-11                2   2   2   0   2   2   2   0   0   2   0   0   0   2   2   2   2   2   0   2   0   0   2   0   2   2   2   0   2   2   0   0   2   2   0   2   2   2   2   0   2   2   2   2   0   0   2   2   0   2   0   2   0   0   2   0   2   0   2   0   2   2   0   0   0   0   0   0   2   2   0   2   2   2   2   2   0   2   0   0   0   0   0   2   2   0   2   2   0   0   2   0   2   2   2   0   0   2   0   0   2   0   0   2   0   2   2   2   0   0   2   2   0   2   2   0   2   2   0   2   2   0   0   2   0   0   2   2   2   2   2   2   2   2   0   2   0   0   2   2   0   0   0   2   2   2   0   0   0   0   0   0   2   2   0   2   2   0   2   0   0   2   2   2   0   2   0   2   2   0   2   2   0   2   2   2   2   0   0   2   2   2   2   0   0   0   0   2   0   2   0   2   0   0   2   0   0   2   0   2
 MK-5-12                0   2   2   0   2   2   2   0   0   2   0   0   0   2   2   2   2   0   2   2   0   0   2   2   2   2   0   0   0   2   0   0   2   2   0   2   2   2   0   0   0   2   2   2   0   0   2   2   0   2   0   2   0   0   2   0   0   0   2   0   2   2   0   0   0   0   0   0   2   2   0   0   2   2   2   2   0   2   0   0   0   0   0   2   0   0   2   2   0   0   2   0   2   2   2   0   0   2   0   2   2   0   0   2   0   2   2   2   0   0   2   2   0   0   2   0   2   2   0   2   2   0   0   2   0   0   2   2   2   2   2   2   2   2   0   2   0   0   2   2   0   0   0   2   2   2   0   0   0   0   0   0   2   2   2   2   0   2   2   0   0   2   2   0   0   2   0   2   2   0   2   2   0   2   2   2   2   0   0   2   2   2   2   0   0   0   2   2   0   2   0   2   0   0   2   0   0   2   0   2
 MK-5-13                0   2   2   0   2   2   2   0   0   2   0   0   0   2   2   2   2   0   2   2   0   2   2   2   2   2   0   0   0   2   0   0   2   2   0   2   2   2   0   0   0   2   2   2   0   0   2   2   0   0   0   2   2   0   2   0   0   0   2   2   2   2   2   2   0   0   0   0   2   2   0   0   0   2   2   2   0   2   0   0   0   0   0   2   0   0   2   0   0   2   2   0   2   2   0   0   0   2   0   2   2   0   0   2   0   2   2   2   0   0   2   2   0   0   2   0   2   2   0   2   2   0   0   2   2   0   2   2   2   2   0   2   2   2   0   2   0   0   2   2   0   0   0   2   2   2   0   0   0   2   0   2   2   2   0   2   0   2   2   0   0   2   2   0   2   2   2   2   2   0   2   2   2   2   2   2   2   2   0   2   2   2   2   2   2   0   2   2   0   2   0   2   0   0   2   0   0   0   0   2
 MK-5-14                0   0   2   2   2   2   2   0   0   2   0   0   0   0   2   0   2   0   2   2   0   2   2   2   0   2   0   0   0   2   0   0   2   2   0   2   2   2   0   0   0   2   2   2   0   0   2   2   0   0   0   2   2   0   2   0   0   0   2   2   2   2   2   2   0   0   0   0   2   2   0   0   0   2   2   2   0   2   0   0   0   0   0   2   2   0   2   2   0   2   2   0   2   2   0   0   0   2   0   2   0   0   0   2   0   2   2   0   0   2   2   2   0   0   2   0   2   2   0   2   2   2   0   0   2   0   2   2   2   0   0   2   2   2   0   2   0   0   2   2   0   0   0   2   2   2   0   0   0   2   0   2   2   2   0   2   0   2   2   0   0   2   2   0   2   2   2   2   2   0   2   2   2   2   2   2   2   2   0   2   2   2   2   2   2   0   2   2   0   2   2   2   0   0   2   0   0   0   0   2
 MK-5-15                0   0   2   2   2   2   2   0   0   2   0   0   0   0   0   0   2   0   2   2   0   2   2   2   0   2   0   0   0   0   2   0   2   0   0   2   2   2   0   0   0   2   2   2   0   2   2   2   0   0   2   2   2   0   2   0   0   0   2   2   2   2   0   2   2   0   0   0   2   0   0   2   0   2   2   2   0   2   0   0   0   0   0   2   2   0   0   2   0   2   2   0   2   0   0   0   0   0   0   2   0   0   0   2   0   2   2   2   0   2   2   2   0   0   2   0   2   2   0   2   2   2   0   0   0   0   2   2   2   0   0   2   2   2   0   2   0   0   2   2   2   0   0   2   0   2   0   0   2   2   0   2   2   0   0   2   0   2   2   2   0   2   2   0   2   2   0   2   2   0   2   2   2   2   2   2   2   2   0   2   2   2   2   2   2   0   2   2   0   2   2   2   0   0   2   0   0   0   0   2
 MK-5-16                0   0   2   2   2   2   2   0   2   2   0   0   0   0   0   0   2   0   2   0   0   0   2   2   0   2   0   0   0   0   2   2   2   0   2   2   2   0   0   0   0   2   2   2   2   2   2   2   2   0   2   2   2   0   2   0   0   0   2   2   2   2   0   2   2   0   0   0   2   0   0   2   0   0   2   2   0   2   0   0   0   0   0   2   2   0   0   2   2   2   2   0   2   0   2   0   0   0   0   0   0   0   0   0   0   2   2   2   0   2   2   2   0   0   2   0   2   2   0   2   2   2   0   2   0   0   2   2   2   0   0   2   2   2   0   2   0   0   2   2   2   0   0   2   0   2   2   0   2   2   0   2   2   0   0   2   0   2   2   0   0   2   2   0   2   2   0   2   2   0   2   2   2   2   2   2   0   2   0   2   2   2   2   2   2   2   2   2   0   2   2   2   0   0   2   2   2   0   2   2
 MK-6-1                 0   2   0   0   0   0   0   0   0   0   2   0   2   0   0   0   0   2   0   2   0   2   2   0   0   2   2   0   2   2   0   2   0   2   0   0   2   2   2   2   2   0   2   2   2   0   0   0   0   0   2   2   0   2   2   0   2   0   0   0   0   0   2   2   0   0   2   2   0   2   2   2   0   2   2   2   2   0   0   2   2   0   0   0   0   0   2   2   2   2   2   2   2   2   0   0   2   0   2   0   2   2   0   0   2   0   2   0   0   2   2   2   0   2   2   0   2   2   0   2   0   2   2   2   0   0   2   2   0   2   2   0   0   2   2   2   0   0   2   2   2   2   0   2   2   0   2   0   0   0   2   0   0   2   0   2   2   2   2   0   0   0   0   2   2   2   0   2   0   0   0   0   2   2   2   2   2   2   2   0   2   0   0   2   2   2   2   0   0   0   2   0   0   2   0   2   0   2   0   0
 MK-6-2                 0   2   0   0   0   0   0   0   0   0   0   0   2   0   0   0   0   0   0   2   0   2   2   0   0   2   2   0   2   0   2   0   0   2   0   0   2   2   2   2   2   0   2   2   2   0   0   0   0   0   0   2   0   2   2   0   2   0   0   0   0   0   2   2   0   0   2   0   2   0   2   0   0   0   2   2   0   2   0   2   2   0   0   0   0   0   0   2   2   2   2   2   0   2   0   0   2   0   2   0   2   2   0   0   0   0   2   0   0   2   2   2   2   2   2   0   2   2   0   2   0   2   2   2   0   0   2   2   2   2   2   0   0   2   0   2   0   0   2   2   2   2   0   2   2   0   2   0   2   0   2   0   0   2   0   2   2   2   2   0   0   0   0   0   2   2   0   2   0   0   0   0   2   2   2   2   2   2   0   0   2   2   0   0   2   2   0   0   0   0   2   0   0   2   0   2   0   2   0   0
 MK-6-3                 0   2   0   0   0   0   0   0   0   0   0   0   2   0   0   0   0   0   2   2   2   2   2   0   2   2   2   0   2   0   2   0   0   2   0   0   2   2   2   2   2   0   2   2   2   0   0   0   0   0   0   2   0   2   2   0   2   0   0   0   0   0   2   2   2   0   2   2   2   0   2   0   0   0   2   2   0   2   0   0   0   0   0   0   0   0   0   2   2   2   2   2   0   2   0   0   2   0   2   0   2   2   0   0   0   0   2   0   2   2   0   2   2   2   2   0   2   2   0   2   0   2   2   2   0   2   2   2   2   2   2   0   0   2   0   2   2   0   2   2   2   2   2   2   2   2   2   0   2   0   2   0   0   2   0   2   2   2   2   0   0   0   0   0   2   2   0   2   0   0   0   0   0   2   2   2   2   2   2   0   2   2   0   0   2   0   0   0   0   0   2   0   0   2   2   2   0   2   0   0
 MK-6-4                 0   2   0   0   0   0   0   0   0   0   0   0   2   2   0   0   0   0   2   2   2   2   2   0   2   2   2   0   2   0   2   0   0   0   0   0   2   2   2   2   2   0   2   2   0   0   0   0   0   0   0   2   0   2   2   0   2   0   0   0   0   0   2   2   2   0   2   2   2   0   2   0   0   0   2   2   0   2   0   0   0   0   0   0   0   0   0   2   2   2   2   2   0   2   2   0   2   0   2   0   2   2   0   0   0   0   2   0   2   2   0   2   2   2   2   0   2   2   0   2   0   2   2   2   2   2   0   2   2   0   0   0   0   0   0   2   2   0   2   2   2   0   2   0   2   0   2   0   2   0   2   0   0   2   0   2   2   2   2   0   0   2   0   0   2   2   0   2   0   2   0   0   0   2   2   2   2   0   2   0   2   2   0   0   0   0   0   0   0   0   2   0   0   0   2   2   0   0   0   0
 MK-6-5                 0   2   0   2   0   0   0   0   0   0   0   2   2   2   0   0   0   2   2   2   2   2   2   0   2   2   2   0   2   0   2   0   0   0   0   2   2   0   2   0   0   0   2   2   0   0   0   0   0   2   0   2   0   2   2   0   2   0   0   2   0   0   2   2   2   0   2   2   2   0   2   2   0   0   2   2   0   0   0   0   0   0   0   0   0   0   0   2   2   2   2   2   2   2   0   0   2   2   2   0   2   2   0   0   2   0   2   0   2   2   0   2   2   2   2   0   2   2   0   2   0   2   2   2   2   2   0   2   2   0   0   0   0   2   0   2   2   0   2   2   2   0   2   0   2   0   2   0   0   0   2   0   0   2   0   0   2   2   2   0   0   2   0   0   2   2   0   2   0   2   2   0   0   2   2   2   2   0   2   0   2   2   0   0   0   0   0   0   2   0   2   0   0   0   2   2   0   0   0   0
 MK-6-6                 0   2   0   2   0   0   0   0   0   0   2   0   2   2   0   0   2   2   2   2   2   2   2   2   2   2   0   0   2   2   2   2   0   0   0   0   2   0   2   2   0   0   2   2   2   0   0   0   0   2   0   2   0   2   2   0   0   0   0   2   0   0   2   2   2   0   2   2   2   0   2   2   0   0   0   2   0   0   0   2   0   0   0   2   0   0   2   2   2   2   2   2   2   2   0   0   2   2   0   0   2   2   2   0   2   0   2   0   2   2   0   2   2   2   2   0   2   2   0   2   0   2   2   2   0   2   0   2   2   0   0   0   2   2   0   2   2   2   2   2   2   2   2   0   2   0   2   0   0   0   2   0   0   2   0   0   2   2   2   0   2   2   0   0   2   2   0   2   0   2   2   0   0   2   2   2   2   0   2   0   2   2   0   0   0   0   0   0   2   0   2   0   0   0   2   2   0   0   0   0
 MK-6-7                 0   2   0   0   0   0   0   0   0   2   2   0   2   2   0   0   2   2   2   2   2   2   2   2   2   2   0   0   2   2   2   2   0   0   0   0   2   0   2   2   0   0   2   2   2   0   0   0   0   2   0   2   0   2   2   0   0   0   0   2   0   0   2   2   0   0   0   2   2   0   2   2   0   0   0   2   0   0   0   2   0   0   0   2   0   0   0   2   0   2   2   2   2   2   0   0   2   2   0   2   2   2   2   0   2   0   2   0   2   2   0   2   0   2   2   0   2   2   2   2   0   2   2   2   0   2   0   2   2   0   0   2   2   2   0   2   2   2   2   2   0   2   2   0   2   0   2   0   0   0   2   0   0   2   0   0   2   2   2   0   2   2   0   0   2   2   0   2   0   2   2   0   0   2   2   2   2   0   2   0   2   0   2   0   0   0   0   0   0   2   2   0   0   0   2   2   0   0   0   0
 MK-6-8                 0   2   0   0   0   0   0   0   0   2   2   0   2   2   2   0   2   2   2   2   2   2   2   2   2   2   0   0   2   2   2   2   2   2   0   0   2   0   2   2   0   0   2   0   0   0   0   0   0   2   0   0   0   0   2   0   0   2   2   2   0   0   2   2   0   0   0   2   2   0   0   2   0   2   0   2   0   2   0   2   0   0   0   2   0   0   0   2   0   2   0   2   2   0   0   0   2   2   0   2   2   2   2   0   2   0   2   0   2   2   0   2   0   2   2   0   2   2   2   2   0   2   2   2   0   2   0   2   2   0   0   2   2   2   0   2   2   2   2   2   0   2   2   0   0   0   2   0   0   0   2   0   0   2   0   0   2   2   2   0   2   0   0   0   2   2   0   2   0   2   0   0   0   2   2   2   2   0   2   0   2   0   2   0   0   0   0   0   0   2   2   0   0   0   2   2   0   0   0   0
 MK-6-9                 0   2   0   2   0   0   0   0   2   2   2   0   0   2   2   0   2   2   2   2   2   0   2   2   2   2   0   0   2   2   2   2   2   2   0   0   2   0   2   2   0   0   2   2   0   0   2   0   0   2   2   0   0   0   0   0   0   2   2   2   0   2   2   2   0   0   0   0   2   0   0   2   0   2   0   2   0   2   0   2   0   0   2   0   0   0   0   2   0   2   0   2   2   0   0   0   2   2   0   0   2   0   0   0   2   0   2   0   2   2   0   0   0   2   2   0   2   2   2   2   0   2   2   2   0   2   0   2   2   0   0   2   0   2   0   2   2   2   2   2   0   2   2   0   0   0   2   0   0   0   2   2   0   2   0   0   2   2   0   0   2   0   0   2   2   0   0   2   0   2   0   0   0   2   2   2   2   0   2   0   2   0   2   0   0   0   0   0   0   2   2   0   0   0   2   0   0   0   0   0
 MK-6-10                0   2   0   2   0   0   0   0   0   2   2   0   0   2   2   0   2   2   2   2   2   0   2   2   2   2   0   0   0   0   2   2   0   2   0   0   2   0   2   0   0   0   2   2   0   0   0   0   0   2   2   0   0   0   0   0   0   2   2   2   0   0   2   2   0   0   0   0   2   0   2   2   0   2   0   2   0   2   0   0   0   0   2   2   0   0   0   2   0   2   0   2   2   0   2   0   2   2   0   2   2   0   0   0   2   0   2   2   0   2   0   0   0   2   2   0   2   2   2   2   0   2   2   2   0   2   0   2   2   0   0   2   0   2   0   2   2   2   2   0   0   2   2   0   0   0   2   0   0   0   2   2   0   2   0   0   2   2   0   0   2   0   0   2   2   0   0   0   0   2   0   0   0   2   2   2   2   0   2   2   2   0   0   0   0   0   0   0   0   2   2   0   0   0   2   0   0   0   0   0
 MK-6-11                0   2   0   2   0   0   0   2   2   2   2   0   0   2   2   0   2   2   2   2   2   0   2   2   2   2   0   0   0   2   0   2   0   2   0   0   2   0   2   0   0   0   2   2   0   0   0   0   0   0   2   0   0   0   0   0   0   2   2   2   0   0   2   2   0   0   0   0   2   0   2   2   0   2   0   2   0   2   2   0   0   0   2   2   0   0   0   2   0   2   0   2   2   0   2   0   2   2   0   2   2   0   0   0   2   0   2   2   0   0   2   0   0   2   2   0   2   2   2   2   2   2   2   2   0   2   0   2   0   0   0   2   0   2   0   2   0   0   2   0   0   2   2   0   0   0   2   0   0   0   2   2   0   2   0   0   2   2   0   0   2   0   0   2   2   0   0   0   0   2   2   0   0   2   2   2   2   0   2   2   2   0   0   0   0   0   0   0   0   2   2   0   0   0   2   0   0   0   0   0
 MK-6-12                0   2   0   0   0   0   0   2   0   2   2   0   0   2   2   2   2   2   2   2   2   0   2   2   2   2   0   0   0   2   0   0   0   2   0   0   2   0   2   0   0   0   2   2   0   0   0   0   0   2   2   0   0   0   0   0   0   2   2   2   0   0   2   2   0   0   0   0   2   0   2   2   0   2   0   2   0   2   2   0   0   0   2   2   0   0   0   2   0   2   0   0   2   0   2   0   2   2   0   2   2   0   0   0   2   0   2   2   0   0   2   0   0   2   2   2   2   2   2   2   2   2   2   0   0   2   0   2   0   0   0   0   0   2   0   2   0   0   2   0   0   2   2   0   2   0   2   0   0   0   2   2   0   0   0   0   2   2   0   0   2   0   0   2   2   0   0   0   0   2   2   0   0   2   2   2   2   0   0   2   2   0   0   0   0   0   2   0   2   2   2   0   2   0   2   0   0   0   0   2
 MK-6-13                0   2   0   0   0   0   0   2   0   2   2   0   2   2   2   2   2   2   2   2   2   0   2   2   2   2   0   0   0   2   2   0   2   2   0   2   2   0   2   0   0   0   2   2   0   0   0   0   0   0   2   0   0   0   0   0   2   2   2   2   0   0   2   0   0   2   0   0   2   0   2   2   0   2   0   2   0   2   2   0   0   0   0   2   0   0   0   2   0   2   0   0   2   0   0   2   0   2   0   2   2   0   0   0   2   0   2   2   0   0   2   0   0   2   2   2   2   0   2   2   2   2   2   0   0   2   0   2   0   0   0   0   0   2   0   2   0   0   2   0   0   2   2   0   2   0   0   0   0   0   2   2   0   0   0   0   2   2   0   0   2   0   0   0   2   0   0   0   0   2   0   0   0   2   2   2   2   0   0   2   2   0   0   0   0   0   2   0   2   2   2   0   0   2   2   0   0   0   0   0
 MK-6-14                0   2   0   0   0   2   0   2   0   2   2   0   2   2   2   2   2   2   2   2   2   0   2   2   2   2   0   0   0   2   2   0   2   2   0   2   2   2   0   0   0   0   2   2   0   0   0   0   0   0   2   0   2   0   0   0   2   2   2   0   0   0   2   0   0   2   2   0   2   0   2   2   0   2   0   2   0   2   2   0   0   0   0   2   0   2   2   2   2   2   0   0   2   0   0   2   0   2   0   2   2   2   0   0   2   0   0   0   2   0   0   0   0   2   0   2   2   0   2   0   2   2   0   0   0   2   0   2   0   0   0   0   0   2   0   2   0   0   2   0   0   2   2   0   2   0   0   0   0   0   2   2   0   0   0   0   2   2   0   0   2   2   0   0   2   0   0   2   0   2   0   0   0   2   2   0   2   0   2   2   2   0   0   0   0   0   0   0   2   2   2   0   0   2   2   0   0   0   0   0
 MK-6-15                0   2   0   0   0   2   0   2   0   2   0   2   2   2   2   2   0   2   2   2   2   0   2   0   2   2   0   2   0   2   2   0   2   2   0   2   2   2   0   0   2   0   2   2   0   0   0   0   0   0   2   0   0   0   0   0   0   2   2   0   0   0   2   0   0   2   2   0   2   0   2   0   0   2   0   2   0   2   2   0   0   0   0   2   0   2   2   0   2   2   0   0   2   0   0   2   0   2   0   2   2   2   0   0   2   0   0   2   2   0   0   0   0   2   0   0   2   0   2   0   2   2   0   0   0   2   0   2   0   0   0   0   0   2   0   2   0   0   0   0   0   2   2   0   2   0   0   0   0   0   2   2   0   0   0   0   2   2   0   0   2   2   0   0   2   0   0   2   0   2   0   0   0   2   2   0   2   0   2   2   2   0   0   2   0   2   0   0   2   2   0   0   0   2   2   0   0   0   0   0
 MK-6-16                0   2   0   0   2   0   0   0   0   2   0   2   2   2   0   2   0   2   2   2   2   2   2   0   2   2   2   2   2   2   2   0   2   2   0   2   2   0   0   0   0   0   2   2   0   2   0   0   0   0   2   0   0   0   0   0   0   2   2   0   0   0   2   0   0   2   2   0   2   0   0   0   0   2   0   2   0   2   2   0   0   0   0   2   0   2   2   0   2   2   0   0   2   0   0   2   0   2   2   2   0   2   0   2   2   0   0   2   2   0   0   0   0   2   0   0   2   0   2   0   0   2   0   0   0   2   2   2   0   0   0   0   0   2   0   2   0   0   0   0   0   2   2   0   2   0   0   0   0   0   2   2   0   0   0   0   2   2   0   0   0   2   0   0   2   0   0   2   0   2   2   0   0   2   2   0   2   2   2   2   2   0   0   2   0   2   0   0   2   2   0   0   0   2   2   0   0   0   0   0
 
!****************************************** Phenotypic Data **********************************************************
!-100.0 is resevred for missing phenotype
SimulatedTrait1        13.4415   15.7166   15.9026   15.7503   13.4195   14.1567   15.2971   13.8821   14.3869   16.5011   15.8260   15.4424   14.1236   13.7816   15.0743   15.7087   16.5616   14.8097   15.0104   14.1845   15.7275   14.5283   14.4844   13.6493   15.2577   14.8277   15.2809   16.7612   15.3162   14.9122   13.6042   14.7998   15.5425   15.4536   16.3573   16.0945   13.6644   15.2656   14.5869   16.3657   15.6173   16.3882   16.0585   14.7589   16.3425   16.4905   14.6652   14.3274   16.6397   16.2049   15.3608   13.7054   14.6543   16.1953   15.6699   14.5097   14.2345   14.1613   15.7235   14.0086   14.3601   15.7636   13.7057   14.5134   14.8508   13.4786   14.3328   14.7002   14.4341   16.6732   15.2705   13.8717   13.9573   14.8496   16.2001   15.0735   15.1325   14.2396   13.3439   15.9870   16.9228   15.6258   15.9151   16.8516   14.1022   14.4375   15.3566   16.4642   15.8473   16.1818   14.0320   15.1200   14.5418   14.7611   16.0776   15.9981   12.6657   14.1992   14.6937   15.6068   13.7901   14.6657   15.3188   14.4350   13.9445   15.1842   15.9244   14.0756   15.4391   13.3908   16.0229   15.5602   16.5189   15.1579   14.1487   16.4122   15.3526   14.1645   15.4909   16.3132   13.8739   14.6650   13.8544   14.7486   14.3996   13.4365   13.6125   15.1978   15.5867   15.3786   16.1729   16.2424   15.8338   13.6592   14.4453   15.7885   15.4377   15.9637   14.0495   14.1745   15.8824   14.7515   14.0958   13.7783   15.9625   15.2871   15.7494   14.8181   15.7617   15.6013   13.6757   15.6359   16.1847   15.4695   15.7573   15.0645   16.9644   14.1508   15.5866   16.4019   15.6477   14.9341   13.6808   14.5915   15.1774   14.3096   16.3949   13.4542   14.8411   15.6127   13.9577   15.3940   13.9831   15.9642   15.5964   15.9736   16.3954   15.1738   14.9338   16.4405   14.7033   14.1244   15.9155   16.1144   16.0870   13.3855   16.1176   15.7631   13.4922   16.2273   14.0100   16.1551   16.3880   16.0989   14.2175   13.5197   16.6409   14.8944   14.3618   14.3094
SimulatedTrait2        10.7611    9.6218    9.9422    9.5980   10.5131   10.4758    9.2619   10.8801   10.5666    9.5305    9.6320    9.8123   10.2692   10.5495    9.4259    9.7908    8.9980   10.5324   10.4371   10.4123    9.3163    9.8775   10.6660   11.1224    9.5426    9.1752    9.9314    9.6849    9.1518    9.5210   10.3432   10.5967    9.2923    9.5649    9.5972    9.3078   10.4471    9.4579    9.2381    9.9800    9.5566    9.6222    9.6291    9.3728   10.1348    9.2758   10.2608   10.4400    9.3841    9.4891   10.2384   10.9916   10.6088    9.3072    9.6710   10.4617    9.3449   10.4011    9.6175   10.4459   10.7184    9.7110   10.8021   10.6528    9.5632   10.2772   10.6178    9.4627   10.6748    9.5316   10.3923   10.4465   10.4909    9.0984    9.4296   10.5912    9.6841   10.6939   10.1109    9.2580    9.5640    9.3649    9.4314    9.3094   10.9181   10.4880   10.7659    9.9391    9.4661    9.3970   10.8139    8.4667   10.1270   10.2752    9.8557    9.3542   10.5104   10.5656    9.4276    9.8492   10.2989   10.6643   10.2355   10.4378   10.5543    9.7914    9.5547    9.9483    9.7094   10.7380    9.5781   10.6304    9.2449   10.1837   10.6557    9.6450   10.5130   10.4764    9.7940    9.2163   10.5153    9.8949   10.8286    9.3562   10.5945   10.6344   10.5148   10.1518    9.9573   10.5453    9.5061    9.8580    9.3515   10.5643   10.0406    9.4146   10.4893    9.4833   10.7143   10.2455    9.7128   10.6824   10.3817   10.4785   10.5582    9.5348    8.8773    9.2396    9.1925   10.2590   10.8104    9.8926    9.1277    9.4804    9.6202    9.2948    9.5768   10.6137    9.1161   10.0100    9.2865    8.9138   10.8423   10.0830    9.5095   10.5919    9.9795   10.2448   10.6586    9.0664   10.5127   10.3257   10.8570    9.6037   10.5224    9.7550    9.7346    9.3648    9.2357    9.7994   10.3133    9.8743    9.2277    9.5673    9.2145   10.3757    9.0459    9.6597   10.3838    9.3017   10.4003    9.6400    9.3241    9.5204   10.9474   10.2477    9.4153   10.2140   10.6917   10.8307
 
