# Supplementary material for: Inclusive Composite Interval Mapping of QTL by Environment Interactions in Biparental Populations
Source: PLoS One. 2015 Jul 10;10(7):e0132414. doi: 10.1371/journal.pone.0132414 (PMC4498613; doi:10.1371/journal.pone.0132414)
Supplement: S6 File — (ZIP) [file pone.0132414.s006.zip › H=0.8/L1/run_00059.met]

!**********************Note: lines staring with "!" are remarks and will be ignored in the program********************
!*********************************General Information**********************************
!Assuming F1 = P1 x P2, populations available in QTL IciMapping are: 
!  1, P1BC1F1 = P1 x F1, the first backcrossing where P1 is used as the recurrent parent;
!  2, P2BC1F1 = P2 x F1, the first backcrossing where P2 is used as the recurrent parent;
!  3, F1DH, F1-derived doubled haploids; 
!  4, RIL or F1RIL, recombination inbred lines through the repeated selfing of F1;
!  5, P1BC1RIL, recombination inbred lines through the repeated selfing of P1BC1F1;
!  6, P2BC1RIL, recombination inbred lines through the repeated selfing of P2BC1F1;
!  7, F2, the selfing generation of F1;
!  8, F3, the selfing generation of F2;
!  9, P1BC2F1, the second backcrossing where P1 is used as the recurrent parent; 
! 10, P2BC2F1, the second backcrossing where P2 is used as the recurrent parent;
! 11, P1BC2RIL, recombination inred lines through the repeated selfing of P1BC2F1; 
! 12, P2BC2RIL, recombination inred lines through the repeated selfing of P2BC2F1; 
! 13, P1BC1F2, the selfing generation of P1BC1F1; 
! 14, P2BC1F2, the selfing generation of P2BC1F1; 
! 15, P1BC2F2, the selfing generation of P1BC2F1; 
! 16, P2BC2F2, the selfing generation of P2BC2F1; 
! 17, P1BC1DH, P1BC1F1-derived doubled haploids; 
! 18, P2BC1DH, P2BC1F1-derived doubled haploids; 
! 19, P1BC2DH, P1BC2F1-derived doubled haploids; 
! 20, P2BC2DH, P2BC2F1-derived doubled haploids; 
   3      !Mapping Population (see remarks above)
   2      !Mapping Function (1 for Kosambi; 2 for Haldane; 3 for Morgan)
   2      !Marker Space Type (1 for intervals; 2 for positions)
   1      !Marker Space Unit(1 for centiMorgans; 2 for Morgan)
   6      !Number of Chromosomes (or Linkage Groups)
 200      !Size of the mapping population
   2      !Number of environments
 
!***************************************** Chromosomes and Linkage Maps **********************************************
!Chromosome                 NumMarkers
-CH1                        16
-CH2                        16
-CH3                        16
-CH4                        16
-CH5                        16
-CH6                        16
!Linkage map (Marker name followed by position or the interval length)
 MK-1-1                1     0.000
 MK-1-2                1    10.000
 MK-1-3                1    20.000
 MK-1-4                1    30.000
 MK-1-5                1    40.000
 MK-1-6                1    50.000
 MK-1-7                1    60.000
 MK-1-8                1    70.000
 MK-1-9                1    80.000
 MK-1-10               1    90.000
 MK-1-11               1   100.000
 MK-1-12               1   110.000
 MK-1-13               1   120.000
 MK-1-14               1   130.000
 MK-1-15               1   140.000
 MK-1-16               1   150.000
 MK-2-1                2     0.000
 MK-2-2                2    10.000
 MK-2-3                2    20.000
 MK-2-4                2    30.000
 MK-2-5                2    40.000
 MK-2-6                2    50.000
 MK-2-7                2    60.000
 MK-2-8                2    70.000
 MK-2-9                2    80.000
 MK-2-10               2    90.000
 MK-2-11               2   100.000
 MK-2-12               2   110.000
 MK-2-13               2   120.000
 MK-2-14               2   130.000
 MK-2-15               2   140.000
 MK-2-16               2   150.000
 MK-3-1                3     0.000
 MK-3-2                3    10.000
 MK-3-3                3    20.000
 MK-3-4                3    30.000
 MK-3-5                3    40.000
 MK-3-6                3    50.000
 MK-3-7                3    60.000
 MK-3-8                3    70.000
 MK-3-9                3    80.000
 MK-3-10               3    90.000
 MK-3-11               3   100.000
 MK-3-12               3   110.000
 MK-3-13               3   120.000
 MK-3-14               3   130.000
 MK-3-15               3   140.000
 MK-3-16               3   150.000
 MK-4-1                4     0.000
 MK-4-2                4    10.000
 MK-4-3                4    20.000
 MK-4-4                4    30.000
 MK-4-5                4    40.000
 MK-4-6                4    50.000
 MK-4-7                4    60.000
 MK-4-8                4    70.000
 MK-4-9                4    80.000
 MK-4-10               4    90.000
 MK-4-11               4   100.000
 MK-4-12               4   110.000
 MK-4-13               4   120.000
 MK-4-14               4   130.000
 MK-4-15               4   140.000
 MK-4-16               4   150.000
 MK-5-1                5     0.000
 MK-5-2                5    10.000
 MK-5-3                5    20.000
 MK-5-4                5    30.000
 MK-5-5                5    40.000
 MK-5-6                5    50.000
 MK-5-7                5    60.000
 MK-5-8                5    70.000
 MK-5-9                5    80.000
 MK-5-10               5    90.000
 MK-5-11               5   100.000
 MK-5-12               5   110.000
 MK-5-13               5   120.000
 MK-5-14               5   130.000
 MK-5-15               5   140.000
 MK-5-16               5   150.000
 MK-6-1                6     0.000
 MK-6-2                6    10.000
 MK-6-3                6    20.000
 MK-6-4                6    30.000
 MK-6-5                6    40.000
 MK-6-6                6    50.000
 MK-6-7                6    60.000
 MK-6-8                6    70.000
 MK-6-9                6    80.000
 MK-6-10               6    90.000
 MK-6-11               6   100.000
 MK-6-12               6   110.000
 MK-6-13               6   120.000
 MK-6-14               6   130.000
 MK-6-15               6   140.000
 MK-6-16               6   150.000
!*********************************** Marker Types ********************************************************************
!Co-dominant marker: When heterozygote F1 is present, P1 is coded as 2, F1 is coded as 1, and P2 is coded as 0; Otherwise, P1 is coded as 2, and P2 is coded as 0. 
!Dominant marker: When heterozygote F1 is present, P1 and F1 are coded as 12, and P2 is coded as 0; Otherwise, P1 is coded as 2, and P2 is coded as 0.  
!Recessive markers: When heterozygote F1 is present, P1 is coded as 2, and F1 and P2 are coded as 10; Otherwise, P1 is coded as 2, and P2 is coded as 0. 
!Missing marker is coded as -1. 
 MK-1-1                 0   2   0   2   0   2   0   0   2   0   2   2   0   0   2   2   2   2   0   0   2   2   2   2   2   2   2   2   0   2   0   0   0   0   2   0   0   2   0   0   0   2   0   2   0   0   0   0   0   0   2   2   2   0   2   0   2   2   2   0   0   2   0   0   2   2   0   2   2   0   0   2   0   2   2   0   0   0   0   2   0   2   0   0   2   2   0   0   2   2   0   0   0   2   2   2   0   0   2   2   2   0   2   2   2   2   0   0   2   0   0   2   0   0   2   2   2   2   2   0   0   0   0   2   2   2   0   2   2   0   2   0   0   2   0   2   2   0   2   0   2   0   2   2   2   2   0   0   2   2   2   0   0   2   0   0   2   0   0   2   2   2   0   2   0   2   2   0   2   2   2   2   2   2   2   2   2   0   2   0   0   0   0   0   0   0   2   0   2   2   0   0   0   0   2   0   2   2   0   0
 MK-1-2                 0   2   0   2   0   2   0   0   2   0   2   0   0   0   2   2   2   2   0   0   2   2   2   0   2   2   2   2   0   2   0   0   0   0   0   0   0   2   2   0   0   2   0   2   2   0   0   0   0   0   2   2   2   2   2   0   2   2   2   2   0   2   0   0   2   2   0   2   2   0   2   2   0   2   2   0   0   0   0   2   0   2   0   2   2   2   0   0   2   2   0   0   0   2   0   2   0   0   2   2   2   0   2   2   0   2   0   0   2   0   0   2   0   0   2   2   2   0   2   0   0   0   0   2   2   2   0   2   2   0   2   0   2   2   0   2   2   0   2   0   2   2   2   2   2   2   0   2   2   0   2   0   0   2   2   0   2   0   0   2   2   2   0   2   0   2   2   0   2   2   0   2   2   2   2   2   2   0   2   0   0   0   0   0   0   0   2   0   2   2   0   0   0   0   2   0   2   2   0   0
 MK-1-3                 2   2   0   2   0   2   0   0   2   0   2   0   0   0   0   2   2   2   0   0   2   0   2   0   2   2   2   2   2   2   0   0   0   0   0   0   0   2   2   0   0   2   0   2   2   0   0   0   0   2   2   2   2   2   2   0   2   2   2   2   0   2   0   0   0   2   0   2   2   0   2   2   0   2   2   0   0   0   2   2   0   2   0   2   2   2   0   2   2   2   0   0   0   2   0   2   0   0   2   2   2   0   2   2   2   2   0   0   0   0   0   0   0   0   2   2   2   0   2   0   0   0   0   0   2   2   2   0   2   0   2   0   0   2   0   2   2   0   2   0   2   2   2   2   2   2   0   2   2   0   2   0   2   2   2   0   2   0   0   2   2   2   0   2   0   2   2   0   2   2   0   2   2   0   2   2   2   0   2   0   2   2   2   0   0   0   2   0   2   0   0   2   0   0   2   0   2   2   0   0
 MK-1-4                 2   2   0   2   0   2   0   0   2   0   2   0   0   0   0   2   2   2   0   0   2   2   2   0   2   2   2   0   2   2   0   0   0   0   0   0   0   2   2   0   0   2   0   2   2   0   0   0   0   2   2   2   2   2   2   0   2   2   2   2   0   2   0   0   2   2   0   2   2   0   2   2   2   2   2   2   0   2   2   2   2   2   2   2   2   2   0   2   2   2   0   0   0   2   0   0   0   0   2   2   2   0   2   2   2   2   0   0   0   0   0   0   0   0   2   0   2   0   2   0   0   0   0   0   2   2   2   0   2   0   2   0   2   2   0   2   2   0   2   0   2   2   2   2   2   2   0   2   2   0   0   0   2   2   2   0   2   0   0   2   2   2   0   2   0   2   2   0   2   2   0   2   2   0   2   2   2   0   2   0   2   2   2   0   0   0   2   0   2   0   0   0   0   0   2   0   2   2   0   0
 MK-1-5                 2   2   2   2   0   2   0   0   2   0   2   0   0   0   0   2   2   2   0   0   2   2   0   0   2   2   0   0   2   2   0   0   0   2   0   0   0   2   2   0   2   2   0   2   2   0   0   0   0   2   2   2   2   2   2   2   2   2   2   2   0   2   0   0   2   2   0   2   2   0   2   2   2   2   2   2   0   0   2   2   2   2   2   2   2   2   2   2   2   2   0   0   0   2   0   0   0   0   2   2   2   0   2   2   2   2   0   0   0   0   0   0   2   0   2   0   2   0   2   0   0   2   0   0   2   2   2   0   2   0   0   0   2   2   0   2   2   0   2   0   2   2   2   2   2   2   0   2   2   0   0   0   2   2   2   0   2   0   0   2   2   2   0   2   0   2   2   0   2   2   0   2   2   2   2   2   2   0   2   0   2   2   2   0   2   0   2   0   2   0   0   0   0   0   0   0   2   2   0   0
 MK-1-6                 0   0   2   2   0   2   2   0   2   0   2   0   0   0   0   2   2   2   0   0   2   2   0   0   2   2   0   0   2   2   0   0   0   2   0   0   0   2   2   0   2   2   0   2   2   0   0   0   0   2   2   0   2   2   2   2   2   2   2   2   0   2   0   0   0   2   0   2   2   0   2   2   2   2   2   2   0   0   2   2   2   2   0   0   2   2   0   2   2   0   0   0   0   2   0   0   0   0   2   2   2   0   2   2   2   2   0   0   0   0   0   0   2   0   2   0   2   0   2   0   0   2   2   0   2   2   2   0   2   0   0   0   2   2   0   2   2   2   2   2   2   2   2   2   2   2   0   2   2   0   0   0   2   0   2   0   2   0   2   2   2   0   0   2   0   2   2   0   2   2   0   2   2   2   0   2   2   0   2   0   2   2   2   0   2   0   2   0   2   0   2   0   0   0   0   0   2   2   0   2
 MK-1-7                 0   0   2   2   0   2   2   0   2   0   2   0   0   0   0   2   2   2   0   0   2   2   0   0   0   2   2   0   2   2   0   0   0   2   0   0   0   0   2   0   2   0   2   2   2   0   2   0   2   2   2   0   2   2   2   0   0   2   2   2   0   2   0   0   2   2   0   2   0   0   2   2   2   2   2   2   0   0   2   2   2   2   0   0   2   2   0   2   2   0   2   2   0   2   0   0   0   0   2   2   2   0   2   2   2   2   0   0   0   0   0   0   2   0   2   0   2   0   0   0   0   2   2   0   2   0   2   0   2   0   0   0   2   2   0   2   2   2   2   0   2   2   2   2   2   2   0   2   2   0   0   0   2   0   2   2   2   0   2   2   2   0   0   2   0   2   2   0   2   2   0   2   2   0   0   2   2   0   2   0   2   2   2   0   2   0   2   0   2   2   2   0   2   0   0   0   2   2   0   2
 MK-1-8                 0   0   2   2   0   2   0   2   2   0   2   0   0   0   0   2   2   2   0   0   2   2   0   0   0   2   2   0   2   0   0   0   0   2   0   0   0   0   2   0   2   0   2   0   2   0   2   0   2   2   2   0   2   2   0   0   2   2   2   2   0   2   0   0   2   2   0   2   0   0   2   2   2   0   2   2   0   0   2   2   2   2   0   0   2   0   0   2   2   2   0   2   0   2   0   0   0   0   2   2   2   0   2   2   2   2   0   0   2   0   0   0   2   0   2   0   2   0   0   0   0   2   2   0   2   0   2   0   2   0   0   0   2   2   0   2   2   2   2   0   2   0   2   2   2   2   0   2   2   0   0   0   2   0   2   0   2   0   2   2   2   0   0   2   0   2   2   0   2   2   0   2   2   0   0   2   2   0   2   0   0   2   2   0   2   0   2   0   0   2   2   0   2   0   0   0   2   2   0   2
 MK-1-9                 0   0   2   2   0   2   0   2   2   0   2   0   0   2   0   2   2   2   2   0   2   2   2   0   0   2   2   0   2   0   0   0   0   2   0   2   0   0   2   0   2   0   2   0   2   0   2   0   2   2   2   0   2   2   0   0   2   0   2   2   0   2   0   0   2   2   2   2   0   0   2   2   2   0   2   2   0   0   2   2   2   2   0   0   2   0   0   2   2   0   0   2   2   2   0   0   0   0   2   2   2   0   0   2   2   2   0   0   2   0   0   0   2   0   2   0   2   0   0   0   0   2   2   0   2   0   2   0   2   0   0   0   0   2   0   2   2   2   2   0   2   0   2   2   2   2   0   2   2   0   0   2   2   0   2   0   2   0   2   2   2   0   0   2   0   2   2   0   2   2   0   2   2   0   0   2   2   0   2   0   0   2   2   0   2   0   2   0   0   2   2   0   2   0   0   0   2   2   0   2
 MK-1-10                0   0   2   2   0   2   0   2   2   0   2   0   0   2   0   0   2   2   2   2   2   2   0   0   0   2   2   0   2   0   0   0   2   2   0   2   0   0   2   0   2   0   2   0   2   2   2   0   2   2   2   0   2   2   0   0   2   0   2   2   2   2   0   2   2   2   2   2   0   0   0   2   2   0   2   2   0   0   2   2   2   2   0   0   2   0   0   2   2   0   0   2   2   2   0   0   0   0   2   2   2   0   0   2   2   0   0   0   0   0   0   0   2   0   2   0   2   0   0   0   0   2   2   0   0   0   2   0   2   0   0   0   0   2   0   2   2   2   2   0   2   0   2   2   2   2   0   2   2   0   0   2   2   0   2   0   2   0   2   2   2   0   0   2   0   2   2   0   2   2   0   2   2   0   0   2   2   0   2   0   0   2   2   0   2   0   2   2   0   2   2   0   2   0   0   0   0   2   0   2
 MK-1-11                2   0   2   2   0   2   0   2   2   0   2   0   2   2   0   2   2   2   2   2   0   2   0   0   0   2   2   0   2   0   0   0   2   2   0   2   0   0   2   2   2   0   2   0   2   2   0   0   2   2   2   2   0   2   0   0   2   0   2   2   0   2   0   2   2   2   2   2   0   0   0   2   2   0   2   2   0   0   2   2   2   2   0   0   0   0   0   2   2   0   2   2   2   2   0   0   2   0   2   2   0   0   0   2   2   0   0   0   0   0   0   0   2   0   2   0   2   0   2   0   0   2   2   0   0   0   2   0   2   0   0   0   0   0   2   2   2   2   2   0   2   2   0   2   2   2   0   2   2   0   0   2   2   2   2   0   0   0   2   2   2   0   0   2   0   2   2   0   2   2   0   2   0   0   0   0   2   0   2   0   0   2   2   0   2   0   0   2   0   2   0   0   2   0   0   0   0   2   0   2
 MK-1-12                2   0   2   2   0   2   0   2   2   0   2   0   2   2   0   2   2   2   2   2   0   2   0   0   0   2   2   2   2   0   0   0   2   2   0   2   0   0   2   2   2   0   2   0   2   2   2   0   2   2   2   2   0   2   0   2   2   0   2   0   2   2   0   2   2   2   2   2   0   0   0   0   2   0   2   2   0   2   2   2   2   2   0   0   0   0   0   2   2   0   2   0   0   2   0   0   2   0   0   2   0   0   0   2   2   0   0   0   0   0   0   0   2   0   0   0   2   0   2   0   0   2   2   0   0   0   2   0   2   0   0   0   0   2   0   2   2   2   2   0   0   2   0   2   2   2   0   2   2   0   0   2   2   2   2   0   0   0   2   0   2   0   0   2   0   2   2   0   2   2   0   2   0   0   2   0   2   0   2   0   2   2   2   0   2   0   0   2   0   2   0   0   2   0   0   0   0   2   0   2
 MK-1-13                2   0   2   2   0   2   0   2   2   0   2   0   0   2   0   2   2   2   2   2   0   0   0   0   0   0   2   0   2   0   0   0   2   2   0   0   0   0   2   2   2   0   2   2   2   0   2   0   2   2   2   2   0   2   0   2   2   0   2   0   2   2   0   2   2   2   2   2   0   2   0   0   2   0   2   2   0   2   2   2   2   0   0   0   0   0   2   2   2   0   2   0   0   2   0   0   2   0   0   2   0   0   0   2   2   0   0   0   0   0   0   2   2   0   0   0   2   0   2   0   0   2   2   0   0   0   2   0   2   0   0   0   0   0   0   2   0   2   2   0   0   2   0   2   2   2   0   2   2   2   0   2   2   2   2   0   0   2   2   0   2   0   0   2   0   2   2   0   2   2   0   2   0   2   2   0   2   0   0   0   2   2   2   0   2   0   2   2   0   2   0   0   2   2   0   0   0   2   0   2
 MK-1-14                0   0   2   2   0   2   0   2   2   0   2   0   0   0   0   2   2   2   2   2   0   0   0   0   0   0   2   0   2   0   0   0   0   2   0   0   0   0   2   2   2   0   2   2   2   0   0   0   2   2   2   0   0   2   0   2   0   0   2   0   2   2   2   2   2   2   2   2   2   2   0   0   2   0   2   2   0   2   2   2   2   0   0   0   0   0   2   0   2   0   2   2   0   2   0   0   2   0   0   2   0   0   0   2   2   0   0   0   0   0   0   2   2   0   0   0   2   0   2   0   0   2   2   0   0   0   2   2   2   0   0   2   0   0   0   2   0   2   2   0   0   0   0   2   2   2   0   0   2   2   0   2   2   2   2   2   0   2   2   0   2   2   0   2   0   0   2   0   2   2   0   2   0   2   2   2   2   0   0   0   2   2   2   0   2   0   2   0   0   2   0   0   2   2   2   0   0   2   0   2
 MK-1-15                2   0   2   2   0   2   0   2   0   0   2   0   0   0   0   2   2   2   2   2   0   0   2   0   0   0   2   0   2   0   0   2   0   2   0   0   0   0   2   2   2   0   2   2   2   0   0   0   2   2   2   0   0   2   0   2   0   0   2   2   2   2   2   2   2   0   2   2   2   2   0   2   0   0   0   2   0   2   2   2   2   0   0   0   0   0   2   0   2   0   2   2   0   2   0   0   2   0   0   2   0   0   0   2   2   0   0   0   0   0   0   2   2   0   0   0   2   0   2   0   0   0   2   0   0   0   2   2   2   0   0   2   0   0   0   0   0   2   2   0   0   0   0   2   0   2   0   0   2   0   0   2   2   2   0   2   0   0   2   0   0   2   0   2   0   0   0   0   2   2   0   0   2   2   2   2   2   0   0   0   2   2   2   0   2   0   2   0   0   2   2   2   2   2   2   0   0   2   0   2
 MK-1-16                0   2   0   2   2   2   0   2   0   0   2   0   0   0   0   2   0   2   2   2   0   0   2   2   0   0   2   0   2   0   0   2   0   2   0   0   0   0   2   2   2   0   2   2   2   0   0   0   0   2   0   0   0   2   0   2   0   0   0   0   2   2   2   2   2   0   2   2   2   2   0   2   0   0   0   2   0   0   2   2   2   0   0   0   0   2   2   0   2   0   2   2   0   2   0   0   0   0   0   2   0   0   0   2   0   0   0   2   0   0   0   2   2   0   0   0   2   2   2   0   0   0   2   0   0   0   0   2   0   0   0   2   0   2   0   0   0   0   2   0   0   2   0   2   0   2   0   0   2   0   0   2   2   2   0   2   0   0   2   0   0   2   0   2   2   0   0   2   2   2   0   0   2   2   0   0   0   0   0   0   2   2   2   2   2   2   2   0   0   2   2   2   2   2   2   0   0   2   0   2
 MK-2-1                 2   2   0   0   0   2   0   0   2   0   0   2   0   0   0   2   2   2   0   0   2   2   2   0   2   2   2   2   2   0   0   2   0   2   0   2   0   0   2   2   0   0   2   0   2   0   0   0   2   2   0   0   0   2   2   0   0   2   0   2   2   2   0   0   0   2   0   2   2   2   0   0   2   0   2   2   2   0   2   2   0   2   2   0   2   2   0   2   2   2   2   0   2   2   0   2   0   2   2   0   2   2   0   0   2   2   2   2   0   0   0   0   2   2   0   2   0   2   0   0   0   2   2   0   2   2   0   0   0   0   2   2   2   0   0   0   0   2   0   0   2   2   2   2   2   0   0   2   0   0   2   0   0   2   2   2   0   2   0   0   0   0   2   2   0   0   2   2   0   0   2   0   0   2   2   2   0   2   0   2   0   2   0   0   0   2   2   0   0   2   0   2   2   0   0   0   2   2   0   2
 MK-2-2                 0   2   0   2   0   2   0   0   2   0   0   2   0   2   0   2   2   2   2   0   2   2   2   0   2   2   0   2   0   0   2   2   0   2   0   2   0   0   2   0   0   0   2   0   2   0   2   0   0   2   0   0   0   2   2   0   0   2   0   2   2   2   0   0   0   2   0   2   2   2   0   0   2   0   2   2   2   0   2   2   0   2   2   0   2   0   2   2   2   0   2   0   2   2   0   2   0   2   2   2   2   2   0   0   2   2   2   2   0   0   0   0   2   2   0   2   0   2   0   0   0   2   2   0   2   2   0   0   0   0   2   2   0   0   0   0   0   2   0   0   2   2   2   2   2   0   2   2   0   0   2   0   0   2   0   2   0   2   0   2   2   0   2   2   0   0   2   2   0   0   2   0   0   2   2   2   0   2   0   2   0   2   0   0   0   2   2   0   0   2   0   2   2   0   0   0   2   2   2   2
 MK-2-3                 0   0   0   2   0   2   0   0   2   0   0   2   2   2   0   2   2   2   2   0   2   2   0   0   2   2   0   2   0   2   2   2   0   2   0   0   2   0   2   0   0   0   2   0   2   2   2   0   0   2   0   0   0   2   2   0   0   2   0   2   2   2   0   0   0   2   2   2   2   2   0   0   2   0   2   2   2   0   0   0   0   2   2   0   2   0   2   2   2   0   2   0   2   2   0   0   2   2   2   2   2   2   2   2   2   0   2   2   0   0   0   0   2   2   0   2   0   2   0   0   0   2   2   0   2   2   0   0   0   0   2   2   0   0   0   0   0   2   0   0   2   2   2   2   2   0   2   2   0   0   2   0   0   2   0   2   2   2   0   0   0   0   2   2   0   0   2   2   0   0   2   2   0   2   2   2   0   2   0   2   0   0   0   0   0   2   2   2   0   2   2   2   2   0   0   0   2   2   2   2
 MK-2-4                 0   0   0   2   0   0   0   0   2   0   0   2   2   2   0   0   2   2   2   0   2   2   0   2   2   2   0   2   0   0   2   2   0   2   2   0   2   0   2   0   0   0   2   0   2   2   2   0   0   2   0   0   0   2   2   0   2   2   0   2   2   2   0   0   0   0   2   0   2   2   0   0   2   0   0   2   2   0   0   0   0   2   2   2   2   0   2   2   2   0   2   2   2   2   0   2   2   2   2   2   0   0   2   2   2   0   2   2   0   0   0   0   2   2   0   2   0   2   0   0   0   2   2   2   2   2   0   0   0   0   2   0   0   0   0   0   0   2   0   0   2   2   2   2   2   0   2   2   0   0   2   0   0   2   0   2   2   2   0   0   0   0   2   2   0   0   0   2   0   0   2   2   0   2   2   2   0   2   2   0   0   0   2   0   0   2   2   2   0   2   2   2   2   2   0   0   2   2   2   2
 MK-2-5                 0   0   2   2   0   0   0   0   2   0   2   2   2   2   0   0   2   2   2   0   2   2   0   2   2   2   0   0   0   0   2   2   0   2   2   0   2   2   2   0   0   0   2   0   2   2   2   0   0   2   0   0   0   2   2   2   0   2   0   2   2   2   0   0   0   0   2   0   2   2   0   0   2   0   0   2   2   0   0   0   0   2   2   2   2   2   2   2   2   2   2   2   2   2   0   2   2   2   2   2   0   0   2   2   2   2   2   2   0   0   0   0   2   2   0   0   0   2   0   0   0   2   2   2   0   2   0   0   0   0   2   0   0   0   0   0   0   2   0   0   2   2   2   2   0   0   2   2   2   0   2   0   0   2   0   2   2   2   0   0   0   0   2   2   0   0   0   2   0   0   2   2   0   2   2   2   0   2   2   0   0   0   2   0   0   2   2   2   0   2   2   2   2   0   0   0   2   2   2   2
 MK-2-6                 0   0   2   2   0   0   0   0   2   0   2   2   2   2   0   0   2   2   2   2   2   2   0   0   2   2   0   0   0   0   2   2   0   2   2   0   2   2   2   0   0   2   2   0   2   2   2   0   0   2   0   0   0   0   2   2   2   2   0   2   2   2   0   0   0   0   2   0   2   2   0   0   0   0   0   2   2   0   0   0   0   2   2   2   2   2   2   2   2   2   0   2   2   2   0   2   2   2   2   2   0   0   2   2   2   2   2   2   0   0   0   0   2   2   0   0   2   2   0   0   0   2   2   2   0   0   0   0   0   0   0   0   0   0   2   2   0   0   0   0   2   2   2   2   0   0   2   2   2   0   2   2   0   2   0   2   2   2   2   0   0   0   2   2   2   0   0   0   0   0   2   2   0   2   2   2   0   2   2   0   0   0   2   0   0   2   2   2   0   2   2   2   2   0   0   0   2   2   2   2
 MK-2-7                 0   0   2   2   0   0   0   0   2   0   2   2   2   2   0   0   0   2   0   2   2   2   0   0   0   2   0   0   0   0   2   2   0   2   2   0   2   0   2   0   0   2   2   0   2   2   2   0   0   2   0   0   0   0   2   2   2   2   0   2   0   2   0   0   0   0   2   0   2   2   0   0   0   0   0   2   0   0   0   0   0   2   2   2   0   2   2   2   2   2   0   2   2   2   0   2   2   2   2   2   0   0   2   2   2   2   2   0   0   2   2   0   0   2   0   0   2   2   0   0   0   0   0   2   0   0   0   0   0   2   0   0   0   0   2   2   0   0   2   2   2   2   2   2   0   0   2   2   0   0   2   2   0   2   0   2   2   2   2   0   2   0   2   2   0   2   2   0   0   0   2   2   0   2   2   2   0   2   2   0   0   0   2   0   0   2   2   2   0   2   2   2   0   0   0   0   2   2   2   2
 MK-2-8                 0   0   0   0   0   0   0   0   2   0   2   2   2   2   0   0   0   2   2   2   2   2   0   0   0   2   0   2   0   0   2   2   0   2   2   2   2   0   2   0   0   0   2   0   2   2   2   0   0   2   0   0   0   0   2   2   2   0   0   0   0   2   0   0   0   0   2   2   2   2   0   0   0   0   0   2   0   0   0   0   0   0   2   2   0   2   2   2   0   2   0   2   2   2   0   2   2   0   2   2   0   2   2   2   2   2   2   0   0   2   2   0   0   2   2   0   2   2   0   0   0   0   0   0   2   0   0   2   0   0   0   0   2   0   2   0   0   0   2   2   2   2   2   2   0   0   2   2   0   0   2   2   0   2   0   0   2   2   2   0   2   2   2   2   0   2   2   0   0   0   2   2   0   2   2   0   0   2   2   2   0   0   2   0   0   2   0   2   0   2   2   2   0   0   0   0   2   2   2   2
 MK-2-9                 0   0   0   0   0   0   0   0   2   0   2   2   2   2   0   0   0   2   2   2   2   2   0   0   0   0   0   2   0   0   2   2   0   2   2   2   0   0   2   0   0   0   2   0   2   0   2   0   0   2   2   0   0   0   2   2   2   2   2   2   2   2   0   0   0   0   0   2   2   2   0   0   0   0   0   2   0   0   0   0   2   0   0   2   0   2   2   2   0   2   2   0   0   2   0   2   2   0   2   2   0   2   2   2   2   2   2   0   0   2   2   0   2   2   2   0   0   2   0   0   0   0   2   0   2   0   0   2   0   0   2   0   2   2   2   0   0   0   2   0   2   2   0   2   2   0   2   2   0   0   2   2   0   2   0   0   2   2   2   0   0   2   2   2   0   2   2   0   0   2   2   2   0   2   2   0   0   2   2   2   0   0   2   0   0   2   0   2   0   2   2   2   0   0   0   0   2   2   2   2
 MK-2-10                0   0   0   0   0   0   0   0   2   0   2   2   2   2   0   0   0   2   2   2   2   2   0   0   0   0   0   2   0   0   2   0   0   2   2   2   0   2   2   0   0   0   2   0   2   0   2   0   0   2   2   0   0   0   0   2   2   2   2   2   2   2   0   0   0   0   0   2   2   0   0   0   0   0   0   2   0   0   0   0   2   0   0   2   0   2   2   2   0   2   2   0   0   2   0   2   2   0   2   2   2   2   2   2   2   2   0   0   0   2   2   2   2   2   2   0   0   0   0   0   0   0   0   0   2   2   0   2   0   0   2   0   2   2   2   0   0   0   2   0   0   2   0   2   2   0   2   2   0   0   2   2   0   2   2   0   2   2   2   0   2   2   2   2   0   2   2   0   0   2   0   2   0   2   0   0   0   2   2   2   0   0   2   0   0   2   0   2   0   2   2   2   0   2   0   0   2   2   2   2
 MK-2-11                0   0   0   0   0   0   0   0   0   0   2   2   2   2   0   2   0   2   2   2   2   2   0   2   0   0   0   2   0   0   2   0   0   2   2   2   2   2   2   0   2   0   2   0   2   0   2   0   0   2   2   0   0   0   0   2   2   2   2   2   2   2   0   0   0   0   0   2   2   0   0   0   0   2   0   2   0   0   0   0   2   0   0   2   0   2   2   2   0   2   2   0   0   2   0   2   2   0   2   2   2   2   2   2   2   2   0   2   0   2   2   2   2   2   2   0   0   2   2   0   0   0   0   0   2   2   0   2   0   0   2   0   2   2   2   0   2   2   2   0   0   2   2   2   2   0   2   0   0   0   2   0   0   2   2   0   2   2   2   0   2   2   2   2   2   2   2   2   0   2   2   0   2   2   0   0   0   0   2   2   0   0   2   0   0   2   2   2   0   2   2   2   0   2   0   0   2   2   2   0
 MK-2-12                0   0   0   0   0   0   0   0   0   0   2   0   2   2   0   2   0   2   2   2   2   2   0   2   0   0   0   0   0   0   2   0   0   2   2   2   2   2   2   2   2   0   2   0   2   0   2   0   0   2   2   2   0   0   0   2   2   2   2   2   2   2   0   0   0   0   0   0   2   2   0   2   0   2   0   2   0   0   0   2   2   0   2   2   2   2   2   0   0   2   2   0   0   2   0   2   2   0   2   2   2   2   2   0   2   2   0   2   0   2   2   2   2   2   2   2   0   0   2   0   0   2   0   2   2   2   0   2   2   0   2   0   2   2   2   0   2   2   0   0   0   0   2   2   2   2   2   0   0   0   2   0   0   2   2   0   2   2   2   0   2   2   2   2   2   2   2   2   2   2   2   0   2   2   2   0   0   2   2   2   0   0   2   2   0   2   2   2   0   2   2   2   0   2   0   0   2   2   2   0
 MK-2-13                0   0   0   0   0   0   0   0   2   0   2   0   2   2   0   0   0   2   2   2   2   2   0   2   0   0   0   0   0   0   2   0   0   2   2   2   2   2   2   2   0   0   2   0   2   0   2   0   0   2   2   2   0   0   0   2   2   2   2   2   2   2   0   0   0   0   0   0   2   2   0   2   0   2   0   2   0   2   0   2   2   2   0   2   2   2   2   0   0   2   2   0   0   2   0   2   2   0   2   2   2   2   2   0   2   2   0   2   0   2   2   2   2   2   2   2   0   0   2   0   0   2   0   2   2   2   2   2   2   0   2   0   2   2   2   0   2   2   0   0   0   0   2   2   0   2   2   2   0   0   2   0   0   2   2   0   2   2   2   0   2   2   0   2   2   2   2   2   2   2   0   2   2   2   2   0   0   2   2   2   0   0   0   2   0   2   2   2   0   2   2   2   0   2   0   0   2   2   2   2
 MK-2-14                0   0   0   0   0   0   0   0   2   0   2   0   2   2   2   0   0   2   2   2   0   2   0   2   2   0   0   0   0   2   2   0   0   2   2   2   2   2   2   2   0   2   2   0   2   0   2   0   0   2   2   2   0   0   0   2   2   0   2   0   2   2   2   0   0   0   0   0   2   2   0   2   0   2   0   2   0   2   2   2   2   2   2   2   2   2   2   0   0   2   2   0   0   2   0   2   2   0   2   2   2   2   2   0   2   2   0   2   0   0   2   2   2   2   2   2   0   0   2   0   0   2   0   2   2   2   2   2   2   0   2   0   2   2   2   2   2   2   0   0   0   0   2   2   0   2   2   2   0   0   2   2   2   2   2   0   2   2   2   0   0   2   0   2   2   2   2   2   2   2   0   2   2   2   2   2   0   2   2   2   0   0   0   2   0   2   2   2   0   2   2   2   0   0   0   0   2   0   2   2
 MK-2-15                0   0   0   0   0   0   0   0   0   0   2   0   2   2   2   0   0   2   2   2   0   2   0   2   2   0   0   0   2   0   2   2   0   2   2   2   2   2   2   2   0   2   2   0   2   0   2   0   0   2   2   0   0   0   0   2   2   0   2   0   2   2   0   0   0   2   0   0   2   0   2   2   0   2   0   2   0   2   2   2   2   2   0   2   2   2   2   0   0   2   2   0   0   2   0   2   2   0   2   2   2   2   2   0   2   2   0   2   0   2   0   2   0   2   2   2   0   0   2   0   0   2   0   2   2   2   2   2   2   0   2   0   2   2   2   2   0   2   0   2   0   0   2   2   0   2   2   2   0   0   2   2   2   2   2   0   2   2   2   0   0   2   0   2   2   0   0   2   2   0   2   2   2   2   2   2   0   2   2   2   0   0   0   2   0   2   2   2   0   2   2   2   0   0   0   0   2   0   2   2
 MK-2-16                0   0   0   0   0   0   0   0   0   0   0   0   0   2   2   0   0   2   2   2   0   2   0   2   2   0   0   0   2   0   2   2   0   2   2   2   2   2   2   2   0   2   2   0   2   0   2   0   0   2   2   0   0   0   0   2   2   0   0   0   0   2   0   0   0   2   0   2   2   0   2   2   0   0   0   2   0   0   2   2   2   2   0   0   2   2   0   0   0   2   2   0   0   2   0   0   2   0   2   0   0   2   2   0   2   2   0   2   0   2   0   2   0   2   2   2   0   0   2   0   0   2   0   2   2   2   2   2   2   0   2   2   2   0   2   2   0   2   0   2   0   0   2   2   0   2   2   0   0   0   2   2   2   2   0   0   2   2   2   2   0   2   0   2   2   0   0   2   2   2   0   2   2   2   2   2   0   0   2   2   0   2   0   2   0   2   2   2   2   2   2   2   0   0   0   0   2   0   2   2
 MK-3-1                 2   0   0   2   0   2   0   0   0   2   0   0   2   2   0   0   0   0   0   0   2   0   0   0   0   0   0   2   2   0   2   0   0   0   0   2   0   0   0   2   2   0   0   0   2   2   0   0   0   2   2   2   0   2   0   2   2   0   2   0   2   2   0   2   2   0   0   2   2   0   2   2   2   0   0   2   2   2   0   0   2   2   0   0   0   0   2   2   2   2   0   0   2   0   2   2   0   2   0   0   0   2   2   0   2   0   2   2   0   0   0   2   0   2   0   0   2   0   0   0   0   0   0   0   0   2   0   0   2   0   0   2   0   0   0   0   0   0   2   0   2   2   2   0   0   2   2   0   0   2   2   0   2   0   0   0   2   0   0   0   2   0   2   2   2   0   0   2   2   0   0   0   2   2   0   2   2   0   0   0   2   2   2   0   2   0   0   2   2   0   2   0   0   2   0   0   2   2   2   2
 MK-3-2                 2   0   0   0   0   2   2   2   0   2   0   0   2   2   0   2   0   0   0   0   2   0   0   0   0   0   0   2   2   0   2   0   0   2   0   2   0   0   2   2   2   0   0   0   2   2   2   0   0   2   0   2   0   2   0   2   2   0   2   0   2   2   2   2   2   0   0   2   2   0   2   2   2   0   0   2   0   2   0   0   2   0   0   0   0   0   2   0   2   2   0   0   2   0   2   0   0   0   2   0   0   2   2   0   2   0   0   2   0   0   0   2   0   2   0   0   2   0   0   0   0   0   2   0   0   2   0   0   2   0   0   2   0   0   0   0   0   0   2   0   2   2   2   0   0   0   2   0   0   2   2   0   2   0   2   0   2   0   0   0   2   0   2   0   2   0   0   0   2   0   0   0   2   2   0   2   2   0   0   0   2   2   2   2   0   0   0   2   2   0   2   0   0   2   0   0   2   2   2   0
 MK-3-3                 2   0   0   0   0   2   2   2   0   0   0   0   2   2   2   2   0   0   0   0   2   0   0   0   0   0   0   2   2   0   2   0   0   2   0   2   0   0   2   2   2   0   2   0   2   2   2   0   0   2   0   2   0   2   0   2   2   0   2   0   2   2   2   0   2   0   0   2   2   2   2   0   2   0   0   2   0   2   0   0   2   0   0   0   0   0   2   0   2   2   0   0   2   0   0   0   0   0   2   0   2   2   2   0   0   2   0   2   2   0   0   2   0   2   0   0   2   0   0   0   0   0   2   0   0   2   0   0   2   0   0   2   0   0   0   0   0   2   2   0   0   2   2   0   0   0   2   0   2   2   2   0   0   2   2   0   2   0   0   0   2   0   2   0   2   0   0   0   2   0   0   0   2   2   0   0   2   0   0   0   2   2   2   2   0   0   0   2   2   0   2   0   2   2   0   0   2   0   2   0
 MK-3-4                 2   0   0   0   0   2   2   0   0   0   0   0   2   2   2   2   0   0   0   0   2   0   0   0   0   0   0   2   2   2   2   0   0   2   0   0   0   0   2   2   2   0   2   0   0   2   2   0   0   0   0   2   0   2   0   2   2   0   2   0   2   2   2   0   2   0   0   2   2   2   2   0   2   0   0   2   2   2   0   0   2   0   0   0   0   0   0   0   2   2   0   0   2   0   0   0   0   0   2   0   2   2   2   2   0   2   0   2   2   0   0   2   0   2   0   0   2   2   0   0   0   0   2   0   2   2   0   0   2   0   0   2   0   0   0   0   0   2   0   0   0   2   2   0   0   0   2   0   2   2   2   0   0   0   2   2   2   0   0   0   2   0   2   0   2   0   0   0   2   0   0   0   2   2   0   0   2   0   0   0   2   2   2   2   0   0   0   2   2   0   2   0   0   2   0   0   2   0   2   0
 MK-3-5                 2   2   0   0   2   2   2   0   0   0   0   0   2   2   2   0   0   0   0   2   2   0   2   0   0   0   0   2   2   2   2   0   0   2   0   2   0   0   2   2   2   0   2   0   0   2   2   0   0   0   0   2   0   0   0   2   2   0   2   0   2   2   2   0   2   0   0   2   2   2   2   2   0   0   2   2   2   2   0   0   2   0   0   0   0   0   0   0   2   0   0   0   2   0   0   0   0   2   2   0   2   2   2   2   0   2   0   2   2   0   0   2   0   2   0   0   2   2   0   0   0   0   2   2   2   2   0   0   2   0   0   2   0   0   0   0   0   2   0   0   0   2   2   0   0   0   2   2   2   2   2   2   0   0   2   2   2   0   0   0   2   0   2   2   2   0   0   0   2   0   2   0   2   2   0   0   2   0   0   0   2   2   2   2   0   0   0   2   2   0   0   0   0   2   0   2   2   0   2   0
 MK-3-6                 2   2   0   0   0   2   2   0   0   0   0   0   2   2   2   2   0   0   0   2   0   0   2   0   0   0   0   2   2   0   2   0   0   2   0   2   0   0   2   2   2   0   0   0   2   2   2   0   0   0   0   0   0   2   0   2   2   0   2   0   2   2   2   0   2   2   0   0   2   2   2   2   0   2   2   2   2   2   0   0   2   0   0   0   0   0   0   0   2   0   0   0   2   0   0   0   0   2   2   0   2   0   2   2   0   0   0   2   2   0   0   2   0   2   0   2   2   2   2   0   0   0   2   2   2   2   0   0   2   0   0   2   0   0   0   0   0   2   0   0   0   2   2   0   0   0   2   2   2   2   2   2   0   0   0   2   2   0   0   0   2   0   2   2   2   0   0   0   2   0   2   0   0   2   2   0   2   2   0   0   2   2   2   2   0   0   0   0   2   0   0   0   0   2   0   2   2   0   2   0
 MK-3-7                 2   2   0   0   0   0   2   0   0   0   0   0   2   2   0   2   0   0   0   2   2   0   2   0   0   0   0   2   2   0   2   0   0   2   0   2   0   0   2   2   2   0   0   0   2   2   2   0   0   0   2   0   0   2   0   2   2   0   2   0   2   2   2   0   2   2   0   0   2   2   2   2   0   2   2   0   2   2   0   0   2   0   0   0   2   0   0   0   2   0   0   0   2   0   0   0   0   2   2   0   2   0   0   2   0   0   0   2   2   0   0   2   0   2   0   2   2   2   2   0   0   0   2   2   2   2   2   0   2   0   0   2   0   0   0   0   0   2   0   0   0   0   2   0   0   0   2   2   0   2   2   2   0   0   0   2   2   0   0   0   0   0   2   2   2   0   0   0   2   0   2   0   0   2   2   0   2   2   0   0   2   2   2   2   0   0   0   0   2   2   0   2   0   2   0   2   2   0   2   0
 MK-3-8                 2   2   0   0   0   0   0   0   0   0   0   0   2   2   0   2   2   0   0   2   0   0   2   0   0   0   0   2   0   0   2   0   0   0   2   2   0   0   2   2   2   0   0   0   2   2   2   2   0   0   2   0   0   2   0   2   0   0   2   0   2   0   2   0   2   2   0   0   2   2   0   2   0   2   2   0   2   2   0   0   0   0   0   0   2   0   0   0   2   0   0   0   2   0   0   0   0   2   2   0   2   0   2   2   0   0   0   2   2   0   0   2   0   2   0   2   0   2   2   0   0   0   2   2   2   2   2   0   2   0   0   2   0   0   0   0   0   2   2   0   2   0   2   0   0   0   2   2   0   0   2   0   0   0   0   2   2   0   0   0   0   0   2   2   2   0   0   0   2   0   2   0   0   2   2   0   2   2   0   0   2   2   2   2   0   0   0   0   2   2   0   0   0   2   0   2   0   0   0   0
 MK-3-9                 2   2   0   0   2   0   0   0   0   0   2   0   2   2   2   2   2   0   0   2   0   2   2   0   0   2   0   2   0   2   2   0   0   0   2   2   0   0   2   2   2   0   0   2   2   2   2   2   0   0   2   0   0   2   0   2   0   0   2   0   2   2   2   0   2   2   0   0   2   2   0   2   0   2   2   0   0   2   0   0   0   0   0   0   2   0   0   0   2   0   0   0   2   0   0   2   0   2   2   0   0   0   2   2   0   0   2   2   0   0   0   2   0   2   0   2   0   2   0   0   0   2   0   0   2   2   2   0   2   0   0   2   0   0   0   0   0   0   0   0   2   0   2   0   0   0   2   2   0   0   2   2   0   2   0   2   2   0   0   0   0   0   2   2   2   0   2   0   2   0   2   0   0   2   2   0   2   0   0   0   2   0   2   2   0   0   0   0   2   2   0   0   0   2   0   2   0   0   0   0
 MK-3-10                2   2   0   0   2   0   0   2   0   0   2   0   2   0   2   2   2   0   0   2   0   2   2   0   0   2   0   2   0   2   2   0   0   2   2   0   0   0   0   0   2   0   0   2   2   2   2   2   0   0   2   0   0   2   0   2   2   0   0   0   2   2   2   0   2   2   0   2   2   2   0   2   0   2   2   0   0   2   0   0   0   0   0   0   2   0   0   0   0   0   0   0   2   0   0   2   0   2   2   0   2   0   2   2   0   0   2   2   0   0   2   2   0   2   0   2   0   2   0   0   0   2   0   0   2   2   2   0   2   2   0   2   0   2   0   0   0   0   0   0   0   0   2   0   0   0   2   2   0   0   2   2   0   2   0   0   2   0   0   0   0   0   2   2   2   0   2   0   2   0   2   2   0   2   2   0   2   0   0   0   2   0   0   2   0   0   0   0   2   2   0   0   2   2   0   2   0   0   0   2
 MK-3-11                2   2   0   0   2   2   0   0   0   0   2   0   2   0   2   2   2   0   0   2   0   2   2   0   0   2   0   2   0   2   2   0   0   2   2   0   0   0   0   0   2   0   2   2   2   2   2   2   0   0   2   0   0   2   0   2   2   0   0   0   0   2   2   0   2   0   0   2   2   2   0   2   0   2   2   0   0   2   0   0   0   0   0   0   0   2   0   2   0   0   2   0   2   0   0   2   0   2   2   0   0   0   2   2   0   0   2   2   0   0   2   2   0   2   0   2   0   2   0   0   2   2   0   0   2   2   2   0   2   2   0   2   0   2   0   0   0   0   0   0   2   0   2   0   0   2   0   0   0   0   2   2   0   2   0   0   0   0   0   0   0   0   2   2   2   0   2   0   2   0   2   2   0   2   2   0   2   0   0   0   2   0   0   2   0   0   0   0   2   2   0   0   2   2   0   2   0   0   2   2
 MK-3-12                2   2   0   2   2   2   0   0   0   0   2   0   2   0   2   2   2   0   0   2   0   2   2   0   0   2   0   2   0   2   2   0   0   2   2   0   0   0   0   0   2   0   2   2   2   2   2   2   0   0   2   0   0   2   0   2   0   0   0   0   0   2   2   0   2   2   0   0   2   2   0   2   0   2   2   0   0   2   0   0   0   0   0   0   2   2   0   2   0   0   2   0   2   2   0   2   0   2   2   0   0   0   2   2   0   2   0   2   0   0   2   2   0   2   0   2   0   2   0   0   2   2   0   0   2   0   2   0   2   2   0   2   0   0   0   0   2   0   0   0   2   0   2   0   0   2   2   0   2   0   2   2   0   2   0   0   0   0   0   0   2   0   2   2   2   0   2   0   2   0   2   2   0   2   2   0   2   0   0   0   2   0   0   2   0   0   0   0   2   2   0   0   2   2   0   2   0   0   2   2
 MK-3-13                2   2   0   2   2   2   0   0   0   2   2   0   2   0   2   2   2   0   0   2   0   2   2   0   0   2   0   2   0   0   2   0   0   0   2   0   0   0   0   0   2   0   2   2   2   2   2   2   0   0   2   0   0   2   0   2   0   0   0   0   0   2   2   0   2   2   0   0   2   2   0   2   0   2   2   0   2   0   0   0   0   0   0   2   2   2   0   2   0   0   2   0   2   2   0   2   0   2   2   0   0   0   2   2   0   2   2   2   0   2   2   2   2   2   2   2   0   2   0   0   2   2   0   0   2   0   2   0   2   2   0   2   0   0   0   0   2   0   2   0   2   0   2   0   0   2   2   0   2   0   2   2   0   2   0   0   0   0   0   0   2   0   2   2   2   0   2   0   2   0   2   2   0   2   2   0   2   0   0   2   0   0   0   2   2   0   0   0   2   2   0   0   2   0   2   2   0   0   2   2
 MK-3-14                2   2   0   2   2   2   0   0   0   0   2   0   2   0   2   2   2   0   0   2   0   2   2   0   0   2   0   2   2   0   2   0   0   0   2   0   0   2   0   0   2   0   2   2   2   2   2   0   0   0   2   0   2   2   0   2   0   0   0   0   0   0   2   0   0   2   0   0   2   2   0   2   0   2   2   0   2   0   0   0   0   0   0   2   0   2   0   2   0   2   2   2   2   2   0   0   0   2   2   2   0   0   0   2   0   2   2   2   0   2   2   0   2   0   2   2   0   2   0   0   2   2   0   0   2   0   2   2   2   2   0   2   0   0   0   2   2   0   2   0   2   0   2   0   0   2   2   2   2   0   2   2   0   2   0   0   0   0   0   0   2   0   2   2   2   0   2   0   0   0   2   2   0   0   2   0   2   0   0   2   0   0   0   2   2   0   0   0   2   2   0   0   2   0   2   0   0   0   0   2
 MK-3-15                2   2   0   2   2   2   0   0   2   0   2   0   2   0   2   2   2   0   0   0   0   2   2   0   0   2   0   2   2   0   2   0   0   2   2   0   0   2   2   2   2   2   2   2   2   2   2   0   0   0   2   0   2   2   0   2   0   0   0   0   0   0   2   0   0   2   0   0   0   2   0   0   0   2   2   0   2   2   0   0   0   0   0   2   0   2   0   2   0   2   2   2   2   2   0   0   0   2   2   0   0   0   0   2   0   2   2   2   0   2   2   0   0   0   2   2   0   2   0   0   2   2   0   0   2   0   2   2   2   2   0   2   0   2   0   2   2   2   2   0   0   0   0   0   0   2   2   2   2   0   2   2   0   2   0   0   0   0   0   0   2   0   2   2   2   2   2   0   0   0   2   2   0   0   2   0   2   2   0   2   0   2   0   2   2   0   0   0   2   2   2   0   2   0   2   2   0   2   2   2
 MK-3-16                2   2   2   2   2   2   0   0   2   0   0   0   2   0   2   2   2   0   0   0   0   2   2   0   0   2   0   2   2   0   2   0   0   2   2   0   0   2   2   2   0   0   0   2   2   0   2   0   2   0   2   0   2   2   0   2   0   0   0   0   0   0   2   0   0   2   0   0   0   2   0   0   0   2   2   0   2   2   0   2   0   0   0   2   0   2   0   2   0   2   2   2   2   0   0   0   0   2   2   0   0   0   0   2   0   2   2   2   0   2   0   0   0   0   2   2   2   2   0   0   2   0   0   0   2   0   2   2   2   2   0   0   0   2   0   2   2   2   0   0   0   0   0   0   0   2   2   2   2   0   2   2   0   2   0   0   0   0   0   0   2   0   2   2   2   2   2   0   2   0   0   2   0   0   2   0   2   2   0   2   0   2   0   2   2   0   0   0   2   2   2   0   2   0   2   2   0   2   2   2
 MK-4-1                 2   0   0   0   2   2   0   2   2   2   2   0   0   0   0   0   2   0   0   0   0   0   2   0   0   2   2   0   2   0   2   0   2   0   0   2   0   2   0   2   2   0   0   0   0   0   2   2   0   2   0   0   2   0   0   2   2   2   0   0   2   0   2   2   2   2   0   0   0   0   2   0   2   0   0   2   0   2   0   0   0   2   0   0   0   0   0   0   2   0   2   2   2   2   0   2   2   0   2   0   2   0   0   0   0   0   0   2   0   2   2   2   2   0   0   2   0   0   2   0   0   2   0   2   0   0   0   2   0   2   2   2   0   2   2   2   0   2   0   2   0   2   0   0   2   2   2   2   0   0   2   2   2   0   0   2   0   0   2   2   0   2   0   0   2   0   2   0   0   2   0   0   2   2   0   2   0   2   0   2   0   0   0   0   2   2   2   0   2   0   2   0   2   0   2   0   2   2   0   2
 MK-4-2                 2   0   0   0   2   2   0   2   2   2   2   0   0   0   0   0   2   0   0   0   0   0   0   0   0   2   2   0   2   0   2   0   2   0   0   2   0   2   0   2   2   2   2   0   0   0   2   2   0   2   0   0   2   0   2   2   2   2   0   0   2   0   2   2   2   2   0   0   0   2   2   2   2   0   0   2   0   2   0   0   0   2   0   0   0   0   2   2   2   0   2   2   0   2   0   2   2   2   2   0   2   0   0   0   0   2   0   2   0   0   2   2   2   0   0   0   0   0   0   0   0   2   0   2   0   0   2   2   0   2   2   0   0   2   2   2   0   0   2   2   0   2   2   0   2   2   2   0   2   0   2   2   2   0   0   2   0   0   0   2   0   2   0   2   0   2   2   0   0   2   0   0   2   2   0   2   2   2   0   2   0   0   0   0   2   2   2   0   2   0   2   0   2   0   2   0   2   2   2   2
 MK-4-3                 2   0   0   0   2   2   0   0   0   2   2   0   0   0   0   0   2   0   0   0   0   0   0   2   0   2   0   2   2   0   2   0   0   0   0   2   0   2   0   2   2   2   2   0   0   0   2   2   0   2   0   0   2   0   0   2   2   0   0   0   2   0   0   2   2   2   0   0   0   2   2   2   2   0   0   2   0   2   0   0   0   2   0   0   0   2   2   2   2   0   2   0   0   2   0   2   2   2   2   0   2   2   0   0   0   2   0   2   0   0   2   0   2   0   0   0   0   0   0   0   0   2   0   2   0   0   0   2   0   2   2   0   0   2   2   2   0   0   0   2   0   2   2   0   2   2   2   0   2   0   0   2   2   2   0   0   0   0   0   2   0   2   0   2   0   2   2   0   0   2   0   2   2   2   0   2   2   2   0   2   0   0   0   2   2   2   2   0   2   0   2   0   2   0   2   0   2   2   2   0
 MK-4-4                 2   0   0   0   2   2   0   0   0   2   2   0   0   0   2   0   2   0   0   0   0   0   2   2   0   2   0   2   2   0   2   0   0   0   0   2   0   2   0   2   0   2   2   0   0   0   2   2   0   2   0   0   2   0   0   2   2   0   0   0   2   0   0   2   2   2   0   0   2   0   2   2   2   0   2   2   0   2   0   0   0   2   0   0   0   0   0   2   2   0   2   0   0   2   0   2   2   2   2   2   2   2   2   0   0   2   0   2   2   2   2   0   2   0   0   0   0   0   0   0   0   2   0   2   0   0   0   2   0   2   0   2   2   2   2   2   0   0   0   2   0   0   2   0   2   2   2   2   2   0   0   2   2   2   0   0   0   0   0   2   0   2   0   0   0   2   2   0   0   2   0   2   2   2   0   2   2   2   0   2   2   0   0   2   2   2   2   0   0   0   0   0   2   0   2   2   2   2   2   0
 MK-4-5                 2   0   0   2   2   2   0   0   0   2   2   0   0   0   2   0   2   0   0   0   0   0   2   2   0   2   0   2   2   0   2   0   0   2   0   2   2   2   0   2   0   2   2   0   0   0   2   2   0   2   2   2   2   0   0   2   2   0   0   0   2   0   0   2   2   0   0   0   2   0   2   2   2   0   2   2   0   2   0   0   0   2   2   0   0   0   0   2   2   0   2   0   0   2   0   0   0   2   2   2   2   2   2   0   0   2   0   2   2   2   2   0   2   0   0   2   0   0   0   0   0   2   0   2   0   0   0   2   0   2   2   2   2   2   2   2   0   0   0   2   0   0   2   0   2   2   2   2   2   0   0   2   2   2   0   0   0   0   0   2   0   2   2   0   0   2   2   0   0   2   0   2   2   2   0   2   2   0   0   0   2   0   0   2   2   2   2   0   0   0   0   0   2   0   2   2   2   2   2   0
 MK-4-6                 2   0   0   2   2   2   0   0   0   2   2   0   0   0   0   0   2   0   0   0   0   0   2   2   0   2   0   2   2   0   0   0   0   2   0   2   2   2   0   2   0   2   2   0   0   0   2   2   0   2   2   2   2   2   0   2   2   0   0   0   2   0   0   2   2   0   2   0   2   0   2   2   2   0   2   2   0   2   0   0   0   2   2   0   0   0   0   2   2   0   2   0   0   2   0   0   2   2   2   2   2   2   2   0   0   2   0   0   2   2   2   0   2   0   0   0   0   0   0   0   0   2   0   2   0   0   0   2   0   2   2   2   2   2   2   2   0   0   0   2   0   0   2   0   2   2   2   2   2   0   0   2   2   2   2   0   0   0   0   2   0   2   2   0   0   2   2   0   0   2   0   2   2   2   0   2   2   0   0   0   2   0   0   2   2   2   2   0   0   2   0   0   2   2   2   2   2   2   2   0
 MK-4-7                 2   0   0   2   2   2   0   0   0   2   2   0   0   2   0   0   2   0   2   0   2   0   2   2   0   2   0   2   2   0   0   0   0   2   0   2   2   2   0   0   0   2   2   0   0   0   2   2   0   2   2   2   2   2   0   2   2   0   0   0   2   0   0   2   2   0   2   0   2   0   2   2   2   0   2   2   0   2   0   0   0   2   2   0   0   0   0   2   2   0   2   0   0   2   2   2   2   2   2   2   2   2   2   0   0   2   0   0   2   2   2   0   2   0   0   0   0   0   0   0   0   2   0   2   2   0   2   2   0   2   2   2   2   2   2   2   0   0   0   2   0   0   2   0   2   2   2   2   2   0   0   2   2   2   2   0   0   0   0   0   0   2   2   0   2   2   2   0   0   2   0   2   2   0   0   2   2   0   0   0   2   0   0   2   2   2   0   0   0   2   0   0   2   2   2   2   2   2   2   0
 MK-4-8                 2   0   0   0   2   2   0   2   0   2   0   0   0   2   0   0   2   0   2   0   2   0   2   2   2   2   0   2   0   0   0   0   0   2   0   2   0   2   0   0   0   2   2   0   0   0   2   2   0   2   2   2   2   2   0   2   2   0   0   0   2   0   0   2   2   0   2   0   2   0   2   2   2   0   2   2   0   2   0   0   0   2   2   0   0   0   0   2   2   0   2   0   0   2   2   2   0   2   2   0   2   2   2   0   0   0   0   0   2   2   2   2   2   2   0   0   0   0   0   2   0   2   0   2   2   0   2   2   0   0   2   2   2   2   2   2   0   0   0   0   0   0   2   0   2   2   2   2   2   0   0   2   2   2   2   0   0   0   0   0   0   2   2   0   2   2   2   0   0   2   0   2   2   0   0   2   0   0   0   0   2   0   0   2   2   0   0   0   0   2   0   2   2   2   2   2   2   2   2   0
 MK-4-9                 2   0   2   2   2   2   0   2   0   2   0   0   0   2   0   0   2   0   2   0   2   0   2   2   0   2   0   2   0   0   0   0   0   2   0   2   0   2   0   0   0   2   2   0   0   0   0   2   0   2   2   2   2   2   0   2   2   0   0   0   2   0   0   2   2   0   2   0   2   0   2   2   2   0   2   2   0   2   0   2   0   2   2   0   0   0   0   2   2   0   2   2   0   2   2   2   0   2   2   0   2   0   2   0   0   0   0   0   2   2   0   0   2   2   0   0   0   0   0   2   0   2   0   2   0   0   2   2   0   0   0   2   0   2   2   2   0   2   0   2   0   0   2   0   2   2   2   2   2   0   0   2   2   2   2   0   2   0   0   0   0   2   0   0   2   2   2   0   0   2   0   2   2   0   0   2   0   0   0   0   2   0   0   2   2   0   2   0   0   2   0   2   2   2   2   2   2   2   2   0
 MK-4-10                0   0   2   2   2   2   0   2   0   2   2   0   0   2   0   0   2   0   2   2   2   0   2   2   0   2   0   0   2   0   0   0   0   2   0   2   0   2   0   2   0   2   2   0   2   0   2   2   0   2   2   2   2   2   0   2   2   0   0   0   2   0   0   0   2   0   2   0   2   0   2   2   2   2   2   2   0   2   0   2   0   2   2   0   0   0   0   2   2   0   2   2   0   2   2   2   0   2   2   0   2   0   2   0   0   0   0   0   2   0   0   0   2   2   0   0   0   0   0   2   0   2   0   2   0   0   2   2   0   0   0   2   0   2   2   2   0   0   0   2   2   0   2   2   2   2   2   2   2   0   2   2   2   2   2   0   2   0   0   2   0   2   0   0   2   2   2   0   0   2   0   2   2   0   0   2   2   2   0   0   0   0   0   2   2   0   2   0   0   2   0   2   2   2   2   2   2   2   2   2
 MK-4-11                0   0   2   2   2   0   0   0   0   2   2   0   0   2   0   0   2   0   2   0   2   0   2   2   0   2   0   0   2   2   0   0   0   2   0   2   0   2   2   2   0   2   2   0   2   2   2   2   0   2   2   2   2   2   0   2   2   0   0   0   2   0   0   0   2   0   2   0   2   0   2   2   2   2   2   0   0   2   2   2   0   2   2   0   0   0   0   2   0   0   2   2   0   2   2   2   0   2   0   0   2   0   2   0   0   2   0   0   2   0   0   0   2   2   2   0   2   0   0   2   0   2   0   2   0   0   2   2   0   0   0   2   0   2   0   2   0   0   0   2   2   0   2   2   0   2   2   2   2   0   2   2   2   2   2   0   2   0   2   2   0   2   0   0   2   2   2   0   0   2   0   2   2   0   0   2   2   2   0   0   0   2   0   2   0   0   0   0   0   0   0   2   2   2   2   2   2   2   2   2
 MK-4-12                0   0   0   2   2   0   0   0   0   2   2   0   0   2   0   2   2   0   2   0   2   0   2   2   0   2   0   0   2   2   0   0   0   0   0   2   0   2   0   2   0   2   2   0   2   2   2   2   0   2   2   2   2   2   0   2   2   0   0   0   2   0   0   0   2   0   2   0   0   0   2   2   2   2   2   0   0   2   0   2   0   2   2   0   2   0   0   2   0   0   2   0   0   2   2   2   0   2   0   0   2   0   2   0   0   2   0   0   2   2   0   0   0   2   2   0   2   0   0   2   0   2   0   2   0   2   2   2   0   0   0   2   0   2   0   2   0   0   0   2   2   0   2   0   0   2   2   2   2   0   2   0   2   2   2   0   2   2   2   2   0   2   0   0   2   2   2   0   0   2   0   2   2   0   0   2   2   2   0   0   0   2   0   2   0   0   0   0   0   0   0   2   2   2   2   2   0   0   2   2
 MK-4-13                0   2   0   2   2   0   0   0   0   2   2   0   0   2   0   2   0   0   2   0   2   0   2   2   2   2   0   0   2   2   2   0   0   0   0   2   2   2   0   2   0   2   2   0   2   0   2   0   0   2   2   2   2   2   0   2   2   0   0   0   2   0   0   0   2   0   2   0   0   0   2   2   2   2   2   0   0   2   0   2   0   2   2   0   2   0   0   2   0   0   0   0   0   2   2   2   0   2   2   0   2   0   2   0   0   2   0   0   2   2   0   0   0   2   2   0   2   0   0   2   0   2   0   2   0   2   2   2   0   0   0   0   2   2   0   2   0   0   0   2   2   0   2   0   0   0   2   2   2   2   2   0   2   2   2   0   2   2   2   2   0   2   0   0   2   2   0   0   0   2   0   2   0   0   0   0   2   2   0   2   2   2   2   2   0   0   0   0   0   0   0   2   2   0   2   2   0   0   2   2
 MK-4-14                0   2   0   2   2   0   0   0   0   2   2   0   0   2   0   2   0   0   2   0   2   0   2   2   2   2   0   0   2   2   2   0   0   0   0   2   2   2   0   0   0   2   2   0   2   0   0   0   0   2   2   2   2   2   0   2   2   0   0   0   2   0   0   0   2   0   2   0   0   0   2   2   2   2   0   0   0   2   0   2   0   2   2   0   2   0   0   2   0   0   0   0   0   0   0   2   0   0   2   0   2   0   2   0   0   2   0   0   2   2   0   0   0   2   2   0   2   0   0   2   0   2   0   2   2   2   0   2   0   0   0   0   2   2   0   2   0   0   0   2   0   0   2   0   0   0   2   2   0   2   2   0   2   2   2   0   2   2   2   2   0   2   0   0   2   2   0   0   0   2   0   2   0   0   0   0   2   2   0   2   0   2   2   2   0   0   0   0   0   2   0   2   2   0   2   2   0   0   2   2
 MK-4-15                0   0   0   2   2   0   0   0   0   2   2   0   0   2   0   2   0   0   2   0   2   0   0   2   2   2   0   2   2   2   2   0   0   0   0   2   2   2   0   0   0   2   0   0   2   0   0   0   0   2   2   2   2   2   0   2   2   0   2   0   0   0   0   0   2   0   2   0   0   0   2   2   2   2   0   0   0   2   0   2   0   2   2   0   2   0   2   2   0   0   0   0   0   0   0   2   0   0   2   0   2   0   2   0   0   2   0   0   2   2   0   0   0   2   2   0   2   0   0   2   0   2   2   2   2   2   0   2   0   0   0   2   2   2   0   2   0   0   0   2   0   0   2   0   0   0   2   2   0   2   0   0   2   2   2   0   2   0   2   2   0   2   0   0   0   2   0   0   0   2   0   2   0   0   0   0   2   2   0   2   0   0   2   2   0   0   0   0   2   2   0   2   2   0   2   2   0   0   2   2
 MK-4-16                0   0   0   2   2   0   0   0   0   0   2   2   0   2   0   2   0   0   0   0   2   0   0   2   2   2   0   2   2   2   2   0   0   0   0   2   2   2   0   0   2   2   0   0   2   0   2   0   0   2   2   2   2   2   0   2   2   0   2   0   0   0   0   0   2   0   2   0   0   0   2   2   2   2   0   0   0   0   0   0   0   2   2   0   2   0   2   2   0   0   0   0   0   0   0   2   0   0   0   0   2   0   0   0   0   2   0   0   2   2   0   0   0   2   2   0   2   0   2   2   0   2   2   0   2   2   0   2   0   0   0   2   2   2   0   2   0   0   0   2   0   0   2   0   0   2   2   2   0   2   2   0   2   0   2   0   2   0   2   2   0   2   0   0   0   2   0   0   0   2   0   2   0   0   0   0   2   0   0   2   2   0   2   2   0   0   0   0   2   2   0   2   2   0   2   2   0   0   2   2
 MK-5-1                 2   2   2   0   2   0   2   0   2   2   2   2   0   0   0   2   0   2   0   0   0   2   0   0   2   0   0   2   0   2   2   0   0   0   0   0   0   0   0   0   2   0   0   2   2   0   0   2   2   0   2   0   0   2   0   2   2   0   2   2   2   2   2   0   2   0   2   2   0   2   0   2   0   0   2   0   0   0   0   0   2   2   2   2   0   2   0   0   2   0   0   2   0   2   0   2   2   0   2   0   0   0   0   0   2   2   2   2   0   2   2   0   0   2   2   2   2   0   2   2   0   0   0   0   0   0   2   2   0   0   0   2   2   0   0   0   0   2   2   0   2   2   0   0   0   0   0   0   0   0   2   0   0   2   0   2   2   0   2   2   0   2   2   0   0   2   2   2   0   2   0   0   0   2   2   2   0   0   0   2   2   0   0   2   2   2   2   2   0   0   0   2   2   2   2   2   2   0   0   2
 MK-5-2                 2   2   2   0   2   0   2   0   0   2   2   2   0   0   0   0   0   2   0   0   0   2   0   0   2   0   0   2   0   2   2   0   0   0   0   0   0   0   0   0   2   0   0   2   2   0   0   2   2   0   2   0   0   2   0   2   2   0   2   0   2   2   2   0   2   0   2   2   0   2   0   2   0   0   2   0   0   2   0   0   2   2   0   2   0   2   0   0   2   0   0   2   0   2   0   2   2   0   2   0   0   0   0   0   2   2   2   0   0   2   2   0   0   2   2   2   2   0   2   2   0   0   2   0   0   0   2   0   0   0   0   2   0   0   0   0   0   2   2   0   2   2   0   0   0   0   0   0   2   0   2   0   0   2   0   2   2   0   2   2   0   2   2   0   0   2   2   2   0   2   0   2   2   2   2   2   0   0   0   2   2   0   2   2   2   2   2   2   0   2   0   2   2   2   2   2   2   0   2   2
 MK-5-3                 2   2   0   0   0   0   2   0   0   2   2   2   0   0   0   0   0   2   0   2   0   2   0   0   2   0   0   2   0   0   2   0   0   0   0   0   0   0   0   2   2   0   0   2   2   0   0   2   2   0   2   0   0   2   0   2   0   0   2   0   2   0   2   0   2   2   0   2   0   0   0   2   0   0   2   0   0   2   0   0   2   2   2   2   0   2   0   0   2   0   0   2   0   2   0   2   0   0   2   0   0   0   0   0   2   2   2   0   2   2   2   0   0   2   2   2   2   0   2   2   0   0   2   0   0   0   2   2   0   0   0   2   0   0   0   0   0   2   2   2   2   2   2   0   0   0   0   0   2   0   2   0   0   0   0   2   2   0   2   2   0   2   2   0   0   2   2   2   0   2   0   2   2   2   2   2   0   0   0   2   2   0   2   2   2   2   0   2   0   2   0   2   2   2   2   2   2   0   2   0
 MK-5-4                 2   2   0   0   0   0   2   2   0   2   2   2   0   0   0   0   0   2   0   2   0   2   0   2   0   0   0   2   0   0   2   0   0   0   0   0   0   0   0   2   2   0   0   2   2   0   0   2   2   0   2   0   0   2   0   2   0   0   2   2   2   0   2   0   2   2   0   2   0   0   0   2   0   2   2   0   0   0   0   0   2   2   2   2   0   2   0   0   0   2   0   2   0   2   0   2   0   2   2   2   0   0   0   0   2   2   2   0   0   2   2   0   0   2   0   2   2   0   2   2   0   0   2   2   0   0   2   2   0   0   0   2   2   0   0   0   0   2   2   2   2   2   0   0   0   0   0   0   2   2   2   2   0   0   0   2   2   0   2   2   0   2   2   0   0   2   2   2   0   2   0   0   2   2   2   2   2   0   0   2   2   2   2   2   2   2   0   2   2   2   0   2   2   2   2   2   2   0   2   2
 MK-5-5                 2   2   0   0   0   0   0   0   0   2   2   2   0   0   0   2   0   2   0   2   0   0   0   2   0   0   0   2   0   0   2   0   0   0   0   0   2   0   0   2   2   0   0   2   2   0   0   2   2   0   2   2   0   2   0   2   0   0   2   2   2   0   2   0   2   2   0   2   0   0   2   0   0   2   2   0   0   0   0   0   2   2   0   2   0   2   0   0   0   2   0   2   0   2   0   2   0   2   2   2   0   2   0   0   2   2   2   0   0   2   2   0   0   2   0   2   2   2   2   0   0   0   2   2   2   0   2   2   2   0   0   2   2   0   2   0   0   2   0   0   2   2   0   0   0   0   0   0   2   2   2   2   0   0   0   2   2   2   2   2   0   2   2   0   0   2   0   2   0   2   0   0   2   2   2   2   2   0   0   2   2   2   0   2   2   0   0   0   2   2   0   2   2   0   2   2   2   0   2   2
 MK-5-6                 2   2   2   2   0   0   0   0   0   2   2   0   0   2   0   2   0   2   0   2   0   0   2   2   0   2   0   2   0   0   2   2   0   0   0   0   0   0   0   0   2   0   0   0   2   0   0   2   2   0   2   2   0   2   0   2   0   0   2   0   2   0   2   0   2   2   0   2   0   0   2   0   0   0   2   0   0   0   0   0   2   2   0   0   0   0   0   0   2   2   2   2   0   2   0   2   0   2   2   2   0   2   0   0   2   2   2   0   0   2   2   0   0   2   0   2   2   2   2   0   0   0   2   2   2   0   2   2   2   0   2   2   2   0   2   0   0   2   0   0   2   2   0   0   0   0   0   0   2   0   2   2   0   2   0   2   2   2   2   2   2   2   2   0   0   2   0   2   0   2   0   0   2   2   2   2   2   0   0   2   2   2   0   2   2   0   0   0   2   2   0   2   2   0   2   2   2   0   2   2
 MK-5-7                 2   2   2   2   0   2   0   2   0   2   2   0   0   2   0   2   0   2   0   2   0   0   2   2   2   2   2   2   0   0   2   2   0   0   0   0   2   2   0   0   2   0   0   0   2   0   0   2   2   0   2   2   0   2   0   2   2   2   2   0   2   2   2   0   2   0   0   2   0   2   2   0   0   0   2   0   0   0   0   0   2   2   0   0   0   0   0   2   2   2   2   2   0   2   0   2   0   2   0   2   0   2   0   0   2   2   2   2   0   2   2   0   0   2   0   2   2   2   2   0   0   0   0   2   2   0   2   2   2   0   2   2   0   0   2   2   0   2   0   0   2   2   0   0   0   2   0   0   2   2   2   2   0   2   0   2   2   2   2   2   2   2   2   0   0   2   0   2   0   2   0   2   2   2   0   2   2   0   0   0   2   2   0   2   2   0   0   0   2   2   0   2   2   0   2   2   2   0   2   2
 MK-5-8                 2   2   2   2   0   2   0   2   0   2   2   0   0   2   0   2   0   2   0   2   0   2   2   2   2   2   2   2   0   0   2   2   0   2   0   0   2   2   0   0   2   0   0   0   2   0   0   2   2   0   2   2   0   2   0   2   2   2   2   0   2   2   2   0   2   0   0   0   0   2   0   0   0   2   2   0   0   0   0   0   2   2   0   0   0   0   2   2   2   2   2   2   0   0   0   2   0   2   0   2   0   2   0   0   2   2   2   2   0   2   2   0   0   0   0   2   2   2   2   0   0   0   0   2   2   2   2   2   2   0   2   2   0   0   2   2   0   2   0   0   2   2   0   0   0   2   0   0   2   2   0   2   2   0   0   2   2   2   2   2   2   2   2   0   2   2   0   2   0   2   0   2   2   2   0   2   2   2   0   0   2   0   0   2   2   0   0   0   2   2   0   2   2   0   2   2   2   0   0   2
 MK-5-9                 2   2   2   2   0   2   0   2   0   0   2   0   2   2   0   2   0   2   0   2   0   2   2   2   2   2   2   0   0   0   2   2   0   2   0   0   2   2   0   0   2   0   0   0   2   0   0   2   2   0   0   2   0   2   0   2   2   2   2   0   2   2   2   0   2   0   0   0   0   2   0   0   2   0   2   0   0   0   0   0   2   2   2   0   0   0   2   2   2   2   2   2   0   0   2   2   0   2   0   2   0   2   0   0   2   2   2   2   2   2   2   0   0   0   0   2   2   0   2   0   0   0   0   2   2   2   2   2   0   0   2   2   0   0   2   2   0   2   0   0   2   2   0   0   0   2   0   0   2   0   0   2   2   0   0   2   2   2   2   2   2   2   2   0   2   2   0   2   0   0   0   0   2   2   0   2   2   2   0   0   2   2   2   2   2   0   0   2   2   2   0   2   2   0   2   2   2   2   2   2
 MK-5-10                2   2   2   2   0   2   0   2   0   0   2   0   0   2   0   2   0   2   2   2   0   2   0   2   2   2   2   0   0   0   2   2   0   2   0   0   2   2   0   0   2   0   0   0   2   0   2   2   2   0   0   2   0   2   0   2   2   2   2   0   2   2   2   0   2   0   0   0   0   2   0   0   2   0   0   0   0   0   0   0   2   2   2   0   0   2   2   2   2   2   2   2   0   0   2   2   0   2   0   2   0   0   0   0   2   2   2   2   2   2   2   0   0   0   0   2   2   2   2   0   0   0   0   0   2   2   2   2   0   0   2   2   0   0   2   2   0   2   0   0   2   2   0   0   0   0   0   0   2   0   0   2   2   0   0   2   2   2   0   2   2   2   0   0   2   2   0   2   0   0   0   0   2   2   0   2   2   2   0   0   2   2   2   2   2   0   0   2   0   2   0   2   2   0   2   2   2   2   2   0
 MK-5-11                2   2   2   2   0   2   0   0   0   0   2   0   0   2   0   2   0   2   2   2   0   2   2   2   2   2   2   2   0   0   2   2   0   2   0   0   2   2   2   0   2   0   0   0   0   0   2   2   2   2   0   2   0   2   0   2   2   2   2   0   2   2   2   0   2   0   0   0   0   2   0   0   2   0   0   0   0   0   0   2   2   2   2   2   2   2   2   2   2   2   2   2   0   0   2   0   0   2   0   2   0   0   2   0   0   2   2   2   0   2   2   0   0   0   0   2   2   2   2   0   0   0   0   0   2   2   2   2   0   0   2   0   0   2   2   2   0   2   0   0   2   2   0   2   0   2   0   0   2   0   2   2   2   0   0   2   0   0   0   2   2   2   0   0   2   2   0   2   0   0   0   2   2   2   0   2   2   2   0   0   2   2   2   2   0   0   0   2   0   2   0   2   0   2   2   2   2   2   0   0
 MK-5-12                0   2   2   2   0   2   0   0   0   0   2   0   0   2   0   2   0   2   2   2   0   2   2   0   2   2   2   2   0   0   2   2   0   2   0   0   2   2   0   0   2   0   0   2   0   0   2   2   2   2   0   2   0   2   0   2   2   2   2   0   0   2   2   0   2   0   0   0   0   2   0   0   2   0   0   0   0   0   0   2   2   2   2   2   2   2   2   2   2   2   2   2   0   0   2   0   2   2   0   2   0   0   2   0   0   2   2   2   0   2   2   0   0   0   0   2   2   2   2   0   0   0   0   0   2   2   2   2   0   2   2   0   0   2   2   2   0   2   0   0   0   2   0   2   0   2   2   0   2   0   2   0   2   2   0   2   0   0   0   2   2   2   0   0   2   2   0   2   0   0   0   2   2   2   0   0   2   2   0   0   0   0   2   2   0   0   0   2   0   2   0   2   0   2   2   2   2   2   0   0
 MK-5-13                0   2   2   0   0   2   0   0   0   0   2   0   0   2   0   2   0   2   2   2   0   2   2   0   2   2   2   2   2   0   2   2   2   2   0   0   2   2   0   0   2   0   0   2   0   0   2   2   2   2   0   2   0   0   0   2   2   2   2   0   0   2   2   2   2   0   0   0   0   2   0   0   2   0   0   0   0   0   2   2   2   2   0   0   2   2   2   0   2   2   2   0   0   0   2   0   2   2   0   2   0   0   2   0   0   2   2   2   0   0   2   0   0   0   0   2   2   2   2   0   0   0   0   0   2   2   2   2   0   2   2   2   0   2   2   2   2   2   0   0   0   0   2   2   0   2   0   2   2   0   2   0   2   2   0   2   0   0   0   2   2   0   0   0   2   2   2   2   0   0   0   2   2   2   0   0   2   0   0   2   0   0   2   2   0   0   2   2   0   2   0   2   0   2   2   2   2   2   0   0
 MK-5-14                0   0   2   0   0   2   0   0   0   0   0   0   0   2   2   2   2   2   2   2   0   2   2   0   2   2   2   2   2   0   2   2   2   0   0   0   0   0   0   0   2   0   0   2   0   0   2   2   2   2   0   0   0   0   0   2   0   2   2   0   0   0   2   2   2   0   2   0   0   2   0   0   0   0   0   0   0   0   2   2   2   2   0   0   2   2   2   0   2   2   2   0   2   0   2   0   2   2   0   2   0   0   2   2   0   2   2   2   0   0   2   0   0   0   0   2   2   2   2   0   0   0   0   0   0   2   2   0   0   2   2   2   0   2   2   2   2   2   0   0   0   0   2   0   0   2   0   2   2   0   2   0   2   2   0   2   0   0   0   2   2   0   0   0   2   2   2   2   0   0   0   2   0   2   0   0   2   0   0   2   0   0   2   2   0   0   2   2   0   2   0   2   2   0   2   2   0   2   0   0
 MK-5-15                0   0   2   0   0   2   0   0   2   2   0   0   0   2   2   2   2   2   2   2   0   2   2   2   2   2   2   2   2   0   2   2   2   0   0   0   0   0   0   0   2   0   0   2   0   2   2   2   2   0   0   0   0   0   0   2   0   2   2   0   0   0   2   2   2   0   2   0   0   2   0   2   0   0   0   0   0   2   0   2   2   2   0   0   2   2   2   0   2   2   2   0   2   0   2   0   2   2   0   2   0   0   2   2   0   2   2   2   0   0   2   0   0   0   0   2   2   2   2   2   0   0   0   0   0   2   2   2   0   2   2   2   0   2   2   2   2   0   0   0   2   0   2   0   0   2   0   0   2   0   2   0   2   2   0   2   0   2   0   0   2   0   0   2   0   2   2   2   0   0   0   2   0   0   0   0   2   0   0   2   0   0   2   2   2   2   2   2   0   2   0   2   2   0   2   2   0   0   0   0
 MK-5-16                0   0   2   0   0   0   0   0   2   2   0   0   0   2   2   2   2   2   2   2   0   0   2   2   0   2   2   2   2   2   2   2   2   0   0   0   0   0   0   0   2   0   0   2   0   2   2   2   2   0   0   0   0   0   0   2   0   2   2   2   0   0   2   2   2   0   2   2   0   0   0   2   0   0   0   0   0   2   0   2   2   2   0   0   0   2   2   0   2   2   2   0   2   2   2   0   2   2   0   2   0   0   0   2   2   2   2   2   0   0   2   0   0   0   2   2   2   2   2   2   0   0   0   0   0   2   0   2   0   0   2   2   0   0   2   2   2   0   0   0   2   0   2   2   0   0   0   0   2   0   2   0   2   2   0   2   0   2   0   0   2   0   0   2   0   2   0   2   0   2   0   0   0   0   0   0   2   0   0   2   2   0   2   2   0   2   2   0   0   2   0   2   2   0   2   2   0   0   0   0
 MK-6-1                 0   0   2   0   0   2   2   2   2   0   2   2   0   2   2   0   2   2   0   2   0   2   2   0   2   2   0   2   0   0   0   0   2   2   2   0   0   0   2   2   2   2   2   0   2   0   2   2   0   2   0   0   0   0   0   2   2   0   2   2   2   0   2   0   0   2   2   2   2   2   0   2   2   0   0   2   0   0   0   0   2   2   2   0   2   2   0   0   2   2   2   2   0   0   2   0   2   2   2   2   2   0   2   0   0   0   0   0   0   0   2   0   2   0   2   0   2   0   0   0   2   2   2   0   2   2   2   2   2   2   2   2   0   0   2   2   0   2   0   0   0   2   0   2   2   2   0   0   0   0   0   0   2   2   2   0   2   2   2   2   2   0   2   2   0   0   2   2   0   0   0   2   2   2   2   0   0   2   2   2   0   2   0   0   0   0   0   0   2   2   0   2   0   0   0   2   2   2   2   0
 MK-6-2                 0   0   2   2   0   0   2   2   2   0   2   2   2   2   2   0   2   2   0   0   0   2   2   0   2   2   0   2   0   0   2   0   2   2   2   0   0   0   2   2   2   2   2   0   0   0   2   2   0   2   0   0   0   0   0   2   0   2   2   2   2   0   2   0   0   2   2   2   2   2   0   2   2   0   0   2   0   0   0   0   2   2   2   0   2   2   0   0   2   2   2   2   0   0   0   0   2   2   2   2   2   0   0   0   0   0   0   0   0   0   2   0   0   0   2   0   2   0   0   0   2   2   2   0   2   2   2   2   2   2   2   2   0   0   2   2   0   2   0   0   0   2   0   2   2   0   0   0   0   0   0   0   2   2   2   0   2   2   2   2   2   0   2   2   2   0   2   2   0   0   0   2   2   2   2   0   2   2   2   2   0   2   0   0   0   0   0   2   2   2   0   2   0   0   0   2   2   2   2   0
 MK-6-3                 0   0   2   2   2   0   2   2   2   0   2   2   2   2   2   0   2   2   0   0   0   2   2   0   2   2   0   2   2   0   2   0   2   2   2   0   0   0   2   2   2   2   2   0   0   0   2   2   0   0   0   0   0   0   0   2   0   2   2   2   2   0   2   2   0   2   2   2   2   2   0   2   2   0   2   2   0   0   0   0   2   2   2   0   2   0   0   0   2   2   2   2   2   0   0   0   2   2   2   2   2   0   0   0   0   0   2   0   0   0   2   0   0   0   2   0   2   0   0   0   2   2   2   0   2   2   2   2   2   2   2   2   0   2   2   2   0   2   2   0   0   2   0   2   2   0   0   0   2   2   0   0   2   2   0   0   2   2   2   2   2   0   2   2   2   0   2   0   0   0   0   2   2   2   2   0   2   2   2   2   0   0   2   0   0   0   0   2   2   2   0   2   2   0   2   2   2   2   2   0
 MK-6-4                 0   0   2   2   2   0   2   2   2   0   2   2   2   2   2   0   2   2   0   0   0   0   0   0   2   0   0   2   0   0   2   2   2   2   2   0   0   0   2   2   0   2   2   0   0   0   2   2   0   0   0   0   0   0   2   2   0   2   2   2   2   0   2   2   0   2   2   2   2   2   0   2   2   0   2   2   0   0   0   0   2   2   2   0   2   0   0   0   2   2   2   2   2   0   0   0   2   2   2   2   2   0   0   0   0   0   2   0   0   0   0   0   0   0   2   0   2   2   0   0   2   2   2   0   2   2   2   2   2   2   2   2   0   2   2   2   0   2   2   0   0   2   0   2   2   0   0   0   2   0   0   0   2   2   0   0   2   2   2   2   2   0   2   2   2   0   2   0   0   0   0   2   2   2   2   0   2   2   2   2   0   2   2   2   0   0   0   2   2   2   0   0   2   0   2   2   2   2   2   0
 MK-6-5                 0   0   2   2   2   2   2   2   2   0   0   2   0   2   2   0   0   2   0   0   2   2   0   0   2   0   0   2   0   0   2   2   2   2   2   0   0   0   2   0   0   2   2   2   2   0   2   2   0   0   0   0   0   0   2   2   0   2   2   2   2   0   2   0   2   2   2   2   2   2   0   2   0   0   2   0   0   0   2   0   2   0   2   0   2   0   0   0   2   2   2   2   2   2   0   0   2   2   2   0   2   0   0   0   0   0   2   0   0   0   0   0   0   2   2   0   2   2   0   0   2   2   2   0   2   2   2   2   2   2   2   2   0   2   2   2   2   2   2   0   0   2   2   2   2   0   0   0   2   0   0   2   2   2   0   0   2   2   0   0   2   0   2   2   2   0   2   0   0   0   0   2   2   2   2   0   2   2   2   0   0   2   0   2   0   0   0   2   2   2   0   0   2   0   2   2   2   2   2   0
 MK-6-6                 0   0   2   2   2   2   2   2   2   0   0   2   0   2   2   0   0   2   0   0   2   2   0   0   2   0   0   2   0   0   0   2   2   2   2   0   2   0   2   0   0   2   2   2   2   0   2   0   0   0   0   0   0   0   2   2   0   2   2   2   2   0   0   0   2   2   2   2   0   2   0   2   0   0   2   0   0   0   2   0   2   0   2   0   0   0   2   2   2   2   2   0   2   0   0   0   2   2   2   0   2   0   0   0   0   0   2   0   0   2   0   0   0   2   2   0   2   2   0   0   2   2   2   0   2   2   2   2   2   2   2   2   2   2   2   2   2   2   2   0   0   2   0   0   2   2   0   0   0   0   0   0   2   2   0   0   2   2   0   0   0   0   2   0   2   0   0   0   0   0   0   0   2   2   0   0   2   2   0   0   0   2   0   2   0   0   0   2   2   2   0   0   2   0   2   2   2   2   2   0
 MK-6-7                 0   0   2   2   2   2   0   2   2   0   0   2   0   0   2   0   0   2   0   0   2   2   0   0   0   0   0   2   0   2   0   2   2   2   2   0   2   0   2   0   0   2   2   2   2   0   0   0   0   0   0   0   0   0   2   2   0   0   2   2   2   0   0   2   2   0   2   2   0   2   0   2   0   0   2   0   0   0   2   0   0   0   2   0   0   0   2   2   2   2   2   0   2   0   0   0   2   2   0   0   2   0   0   0   0   0   2   0   0   2   0   0   0   2   2   0   2   2   0   0   2   2   2   0   2   2   2   2   2   0   2   2   0   2   2   2   2   0   0   0   0   2   0   0   2   2   0   0   0   0   0   0   2   0   0   0   2   2   0   0   0   0   2   2   2   0   0   0   0   0   0   0   2   2   0   0   2   2   0   0   0   2   0   2   0   0   0   2   2   2   0   0   2   0   2   2   2   2   2   0
 MK-6-8                 0   0   2   2   2   0   0   2   2   0   0   2   0   0   0   0   0   2   0   0   2   2   0   0   2   0   0   2   0   2   0   2   2   2   2   0   2   0   2   0   0   2   2   2   2   0   0   0   0   0   0   0   0   0   0   2   0   0   2   2   2   0   0   2   2   0   2   2   0   2   0   2   0   0   2   0   0   0   2   0   0   0   2   0   0   0   2   2   2   2   2   0   2   0   0   0   2   2   0   0   2   0   0   0   0   0   2   0   0   2   0   0   0   2   2   2   2   2   0   0   2   0   0   0   2   2   2   2   2   0   2   2   0   2   2   2   2   0   0   0   0   2   0   0   2   2   2   0   0   0   0   0   2   0   0   2   2   2   0   0   0   0   2   2   2   0   0   0   0   0   0   0   2   0   0   0   2   2   0   0   2   2   0   2   0   0   0   2   2   2   0   0   2   0   2   2   2   2   2   0
 MK-6-9                 0   0   2   0   2   0   0   2   2   0   0   2   0   2   0   0   0   2   0   0   0   2   0   2   2   0   0   2   0   2   0   0   2   2   2   0   2   0   0   0   0   2   2   2   2   0   0   0   2   0   0   0   0   0   0   0   0   0   2   2   2   2   0   2   2   0   2   2   0   2   0   2   0   0   2   0   2   0   2   0   2   2   2   0   0   0   2   2   2   2   2   0   2   0   0   0   2   2   0   0   2   0   2   0   0   0   2   0   2   2   0   0   0   2   0   2   2   2   0   0   2   0   0   0   2   2   0   2   2   0   2   2   2   2   2   2   2   0   0   0   0   2   0   0   2   2   2   2   0   0   0   0   0   2   0   2   2   2   2   2   0   0   2   2   2   0   0   0   0   0   0   0   2   0   0   0   2   2   0   0   2   2   0   2   2   0   0   2   2   2   0   0   2   0   2   2   2   2   2   0
 MK-6-10                0   0   2   0   2   0   0   2   2   0   0   2   0   2   0   0   0   0   0   0   0   2   0   2   2   0   0   2   0   2   0   0   2   2   2   0   2   0   0   2   0   2   2   2   2   0   0   0   2   0   2   0   0   0   0   0   0   0   2   2   2   2   0   2   0   0   2   2   0   2   0   2   0   0   2   0   2   0   2   0   2   2   2   0   0   0   2   2   2   2   2   0   2   0   0   2   2   2   0   2   2   0   2   0   0   0   2   2   2   2   0   0   0   2   0   2   2   2   0   0   2   0   0   0   2   2   0   2   2   0   2   2   2   2   2   2   2   0   0   0   0   2   0   0   2   0   2   2   0   0   0   0   0   2   0   2   2   2   2   0   2   0   2   2   2   0   0   0   0   0   0   0   2   0   0   0   2   2   0   0   2   2   0   2   2   0   2   2   2   2   0   0   2   0   2   2   2   2   2   0
 MK-6-11                0   0   2   0   2   0   0   0   2   0   0   2   0   2   0   0   0   0   0   0   0   0   0   2   2   0   0   2   0   0   2   0   2   2   2   0   2   0   0   2   0   2   2   2   2   2   0   0   2   0   2   2   0   0   0   0   0   0   2   0   2   2   0   2   0   2   2   2   0   2   0   2   0   0   2   0   2   0   2   0   2   2   2   0   0   0   2   2   2   2   2   0   2   2   0   2   2   2   0   2   2   0   2   0   0   0   2   2   2   2   0   0   0   2   0   2   2   2   0   0   2   0   2   0   2   2   0   2   2   0   2   2   2   2   2   2   2   0   0   0   0   0   0   0   2   0   0   2   0   0   0   0   2   0   0   2   2   2   2   0   2   2   2   2   2   0   0   0   0   0   0   0   2   0   0   2   2   2   0   0   2   2   0   2   2   0   2   2   2   2   0   0   2   0   2   2   2   2   2   0
 MK-6-12                2   0   2   0   2   0   0   0   2   0   0   2   0   2   0   0   0   0   0   0   0   0   0   2   2   0   0   2   0   0   2   0   2   2   2   0   2   0   0   2   0   2   2   2   2   2   0   0   2   2   2   2   0   0   0   0   0   0   2   0   2   2   0   2   0   2   2   2   0   2   0   2   0   0   0   0   2   2   2   0   2   2   2   2   0   0   2   2   2   2   2   0   2   2   2   2   0   2   0   2   2   0   2   0   2   0   2   2   2   2   0   0   0   0   0   2   2   2   0   0   0   0   2   0   2   2   0   2   2   2   2   2   2   0   0   2   2   0   0   2   0   0   0   0   2   0   0   2   0   0   0   2   2   0   0   2   2   2   2   0   2   2   2   2   2   0   0   0   0   0   0   0   2   0   0   2   2   0   0   0   2   2   0   0   2   0   2   2   2   0   0   0   2   0   2   2   2   2   2   0
 MK-6-13                2   0   2   0   2   0   0   0   2   2   0   2   0   2   0   0   0   2   2   0   0   0   0   2   2   0   0   2   0   0   2   0   2   2   2   0   2   0   2   2   0   2   2   0   0   2   0   0   2   2   2   2   0   2   0   0   2   0   2   0   2   2   0   2   0   2   2   2   0   2   0   2   0   0   0   2   2   2   2   0   2   2   2   2   0   2   2   2   2   2   2   0   2   2   2   2   0   2   0   2   2   0   2   0   2   0   2   2   2   0   0   0   0   0   0   2   2   2   0   0   0   0   2   0   2   0   0   2   2   2   2   0   2   0   0   2   2   0   0   2   0   0   0   0   2   0   2   2   0   0   0   2   2   0   0   2   2   2   2   0   2   2   0   2   2   0   0   0   0   0   0   0   2   0   0   2   2   0   0   0   2   2   0   0   2   2   2   2   2   0   2   0   2   0   2   2   2   2   2   0
 MK-6-14                2   0   2   0   2   0   0   0   2   2   0   2   0   2   0   0   0   2   2   0   0   0   0   2   2   0   0   2   0   0   0   0   2   2   2   0   2   0   2   2   0   2   2   2   0   2   0   0   2   2   2   2   0   2   0   0   2   0   2   0   2   2   0   2   0   2   2   2   0   2   0   2   0   2   2   2   2   2   2   0   2   2   2   2   0   2   2   2   2   2   2   0   0   2   2   2   0   2   0   2   2   2   2   0   2   0   0   2   2   0   0   0   2   2   0   2   2   2   0   0   0   2   2   0   2   0   0   2   2   0   2   0   2   0   0   2   2   0   0   2   0   0   0   0   2   0   2   2   0   0   0   2   2   0   0   2   2   2   0   0   2   2   0   2   2   2   0   0   0   0   0   0   2   0   0   2   2   0   0   0   2   2   0   0   2   0   0   2   2   0   2   0   2   0   2   2   2   2   2   0
 MK-6-15                2   2   2   0   2   0   0   0   2   2   0   2   0   2   0   0   0   2   2   0   0   2   2   2   2   0   0   2   0   0   0   0   2   2   2   0   2   0   2   2   0   2   2   2   0   2   0   0   2   2   2   0   0   2   0   0   2   0   2   0   2   2   0   2   0   2   0   2   0   2   0   2   0   0   0   0   2   2   2   0   2   2   2   2   2   2   2   2   2   2   2   0   0   2   2   2   2   2   0   2   2   2   2   0   2   0   2   2   2   0   0   0   2   2   0   2   2   2   0   0   0   2   2   0   0   0   0   2   2   0   2   0   2   0   0   2   2   0   0   2   0   0   0   2   2   0   2   2   0   0   0   2   2   0   2   0   2   2   0   0   2   2   0   2   2   2   0   0   0   0   0   0   2   0   0   2   2   0   0   0   2   2   0   0   2   0   0   2   2   0   2   0   2   0   2   2   2   2   2   0
 MK-6-16                2   2   2   0   2   0   0   0   2   2   0   2   0   2   0   0   0   2   2   0   2   2   2   2   2   0   0   2   0   0   0   0   2   0   2   0   2   0   2   2   0   2   2   2   0   2   2   0   2   2   2   0   0   2   0   0   2   0   2   0   0   2   2   2   0   2   0   2   0   0   0   0   0   0   0   0   2   2   0   0   0   2   2   2   2   2   2   2   0   2   2   0   0   2   2   2   2   2   0   2   2   2   0   0   0   0   2   2   2   0   0   0   2   2   0   2   2   2   0   0   0   2   2   2   0   0   0   2   2   0   2   0   2   0   0   0   2   0   0   2   0   0   0   2   2   0   2   2   0   0   0   2   2   0   2   0   2   2   0   0   2   2   0   2   2   2   0   0   0   0   0   0   0   0   2   2   2   0   0   0   2   2   0   0   2   0   0   2   2   0   2   0   0   0   2   2   2   2   2   0
 
!****************************************** Phenotypic Data **********************************************************
!-100.0 is resevred for missing phenotype
SimulatedTrait1        14.6151   14.8425   15.0702   15.6191   13.8372   15.8860   14.2949   13.8855   15.8292   14.3762   15.4938   13.6200   13.5962   13.7998   13.7344   16.1373   15.7049   15.9920   14.1651   14.0523   16.2283   15.6730   15.0303   13.2018   15.2064   16.1718   15.8445   13.6842   16.2235   15.8194   13.4269   14.4728   14.3581   15.1570   14.3946   13.0993   13.4579   15.4265   15.6805   13.5355   14.9599   14.5281   14.9233   15.6746   15.7067   14.6401   14.3976   13.8545   13.8884   16.0352   16.3621   14.7636   15.2469   16.4658   15.0882   15.5462   15.3185   16.1764   16.1195   16.1079   14.0586   15.5335   14.0439   14.9409   14.6738   15.7132   14.0494   15.5781   14.9165   14.3963   16.6076   15.5297   15.2599   15.6909   16.0300   15.4741   13.9421   13.4051   16.1129   15.5724   16.0785   15.8065   15.4172   15.1400   16.1785   16.8100   14.2764   15.8167   16.2793   15.1073   14.3980   15.2772   14.2554   16.6149   13.7864   15.3514   14.0651   14.4360   16.0017   16.1905   16.4088   14.3752   15.5355   15.8084   15.9980   15.7810   13.8574   13.6163   14.6924   14.1968   13.6912   14.0952   14.6493   14.0936   15.7325   15.2471   15.9945   14.1423   15.4045   13.4476   14.1400   15.7432   14.9406   14.0736   16.3770   14.8438   16.4757   14.2038   15.7347   13.8062   15.2452   14.2230   15.5391   15.3159   14.4178   15.9623   15.8264   15.1418   16.6091   14.6817   15.9155   16.3866   15.8554   15.8947   15.6766   16.4458   14.6011   15.7988   15.8798   13.9679   14.1654   14.2145   15.5474   14.1283   16.2289   14.7005   15.9882   13.2343   15.0236   16.8976   16.6249   15.0127   13.8702   15.9255   14.1590   16.6498   16.0733   14.3351   16.3190   15.4475   13.6187   15.6832   15.4925   13.8380   15.1356   16.0008   15.5971   14.3621   16.6315   13.7442   16.5523   16.2222   16.1522   13.0892   15.0099   13.6766   15.8912   14.1516   16.2241   15.3471   15.0597   14.8838   15.3322   14.5394   15.4721   13.4163   16.1106   16.1267   13.7816   15.3710
SimulatedTrait2         9.7437    9.5401   10.7602    9.8150   10.5256    9.6870   10.5373   10.3251    9.6565   10.2655    9.6395   10.7111   10.1887   10.4211   10.2253    9.3677    9.9469    9.6853   10.4340   10.4866    9.5514    9.5687    9.3733   10.5498    9.3904    9.5603    9.7078   10.4751    9.4381    9.5059   10.9452   10.4790   10.5400   10.4076   10.2010   10.6015   10.3384    8.9862    9.2082   10.6622   10.4755    9.2557   10.7781    9.5794    9.9037   10.5186   10.2300   10.0223   10.7044    9.2852    9.5192    9.7246    9.8048    9.9542    9.8282   10.1940    9.6079    9.3164    9.5914    9.3387   10.3314    9.3817   10.9377   10.7399    9.8070    9.5183   10.3177    9.4061    9.0309   10.5344    9.1237    9.3926    9.3845   10.0987    9.4959   10.6277   10.1654   10.4688    9.1681    9.1281    9.5119    9.7987    9.7674   10.0962    9.5701    9.5441   10.2993    9.9745    9.1050    9.2469   10.3925   10.5911   10.8460    9.3758   10.5923    9.3274   10.4610   10.5434    9.6618    9.5190    9.1591   10.3635    8.9968    9.7362    9.5914    9.5784   10.1360   10.2345   10.4245   10.6755   10.5928   10.6122   10.7483   10.6937    9.4350    9.3780    9.7609   10.6794    9.6596   10.3332   10.4081   10.9681   10.7119   10.7169    9.0487    9.4782    9.4822   10.4760    9.3495   10.4458    9.3361   10.9868    9.2494    9.6791   10.1008    9.6870    9.8700   10.7195    9.4030   10.4795    9.3898    9.6368    9.5470    9.1702    9.6144    9.7525   10.5912    9.7347    9.4840   10.5455   10.8487   10.6758    9.5049    9.0933    9.5118   10.2005    9.5167   10.0777   10.6184    9.7879    9.5495    9.5481   10.5076    9.1659   10.7260    9.6907    8.9308   10.5124    9.6236    9.5082   10.3464    9.4566    9.4287   10.0417    9.3427    9.6769    9.3603   10.5055    8.9616   10.4555    9.4014    9.2967    9.7175   10.1855   10.5800   10.7019    9.2813   10.4453    9.4517   10.7313   10.1589   10.4424    9.8901   10.4877    9.5509   10.3824    9.3786    9.3808   10.4450   10.7947
 
