# Supplementary material for: Inclusive Composite Interval Mapping of QTL by Environment Interactions in Biparental Populations
Source: PLoS One. 2015 Jul 10;10(7):e0132414. doi: 10.1371/journal.pone.0132414 (PMC4498613; doi:10.1371/journal.pone.0132414)
Supplement: S6 File — (ZIP) [file pone.0132414.s006.zip › H=0.8/L1/run_00060.met]

!**********************Note: lines staring with "!" are remarks and will be ignored in the program********************
!*********************************General Information**********************************
!Assuming F1 = P1 x P2, populations available in QTL IciMapping are: 
!  1, P1BC1F1 = P1 x F1, the first backcrossing where P1 is used as the recurrent parent;
!  2, P2BC1F1 = P2 x F1, the first backcrossing where P2 is used as the recurrent parent;
!  3, F1DH, F1-derived doubled haploids; 
!  4, RIL or F1RIL, recombination inbred lines through the repeated selfing of F1;
!  5, P1BC1RIL, recombination inbred lines through the repeated selfing of P1BC1F1;
!  6, P2BC1RIL, recombination inbred lines through the repeated selfing of P2BC1F1;
!  7, F2, the selfing generation of F1;
!  8, F3, the selfing generation of F2;
!  9, P1BC2F1, the second backcrossing where P1 is used as the recurrent parent; 
! 10, P2BC2F1, the second backcrossing where P2 is used as the recurrent parent;
! 11, P1BC2RIL, recombination inred lines through the repeated selfing of P1BC2F1; 
! 12, P2BC2RIL, recombination inred lines through the repeated selfing of P2BC2F1; 
! 13, P1BC1F2, the selfing generation of P1BC1F1; 
! 14, P2BC1F2, the selfing generation of P2BC1F1; 
! 15, P1BC2F2, the selfing generation of P1BC2F1; 
! 16, P2BC2F2, the selfing generation of P2BC2F1; 
! 17, P1BC1DH, P1BC1F1-derived doubled haploids; 
! 18, P2BC1DH, P2BC1F1-derived doubled haploids; 
! 19, P1BC2DH, P1BC2F1-derived doubled haploids; 
! 20, P2BC2DH, P2BC2F1-derived doubled haploids; 
   3      !Mapping Population (see remarks above)
   2      !Mapping Function (1 for Kosambi; 2 for Haldane; 3 for Morgan)
   2      !Marker Space Type (1 for intervals; 2 for positions)
   1      !Marker Space Unit(1 for centiMorgans; 2 for Morgan)
   6      !Number of Chromosomes (or Linkage Groups)
 200      !Size of the mapping population
   2      !Number of environments
 
!***************************************** Chromosomes and Linkage Maps **********************************************
!Chromosome                 NumMarkers
-CH1                        16
-CH2                        16
-CH3                        16
-CH4                        16
-CH5                        16
-CH6                        16
!Linkage map (Marker name followed by position or the interval length)
 MK-1-1                1     0.000
 MK-1-2                1    10.000
 MK-1-3                1    20.000
 MK-1-4                1    30.000
 MK-1-5                1    40.000
 MK-1-6                1    50.000
 MK-1-7                1    60.000
 MK-1-8                1    70.000
 MK-1-9                1    80.000
 MK-1-10               1    90.000
 MK-1-11               1   100.000
 MK-1-12               1   110.000
 MK-1-13               1   120.000
 MK-1-14               1   130.000
 MK-1-15               1   140.000
 MK-1-16               1   150.000
 MK-2-1                2     0.000
 MK-2-2                2    10.000
 MK-2-3                2    20.000
 MK-2-4                2    30.000
 MK-2-5                2    40.000
 MK-2-6                2    50.000
 MK-2-7                2    60.000
 MK-2-8                2    70.000
 MK-2-9                2    80.000
 MK-2-10               2    90.000
 MK-2-11               2   100.000
 MK-2-12               2   110.000
 MK-2-13               2   120.000
 MK-2-14               2   130.000
 MK-2-15               2   140.000
 MK-2-16               2   150.000
 MK-3-1                3     0.000
 MK-3-2                3    10.000
 MK-3-3                3    20.000
 MK-3-4                3    30.000
 MK-3-5                3    40.000
 MK-3-6                3    50.000
 MK-3-7                3    60.000
 MK-3-8                3    70.000
 MK-3-9                3    80.000
 MK-3-10               3    90.000
 MK-3-11               3   100.000
 MK-3-12               3   110.000
 MK-3-13               3   120.000
 MK-3-14               3   130.000
 MK-3-15               3   140.000
 MK-3-16               3   150.000
 MK-4-1                4     0.000
 MK-4-2                4    10.000
 MK-4-3                4    20.000
 MK-4-4                4    30.000
 MK-4-5                4    40.000
 MK-4-6                4    50.000
 MK-4-7                4    60.000
 MK-4-8                4    70.000
 MK-4-9                4    80.000
 MK-4-10               4    90.000
 MK-4-11               4   100.000
 MK-4-12               4   110.000
 MK-4-13               4   120.000
 MK-4-14               4   130.000
 MK-4-15               4   140.000
 MK-4-16               4   150.000
 MK-5-1                5     0.000
 MK-5-2                5    10.000
 MK-5-3                5    20.000
 MK-5-4                5    30.000
 MK-5-5                5    40.000
 MK-5-6                5    50.000
 MK-5-7                5    60.000
 MK-5-8                5    70.000
 MK-5-9                5    80.000
 MK-5-10               5    90.000
 MK-5-11               5   100.000
 MK-5-12               5   110.000
 MK-5-13               5   120.000
 MK-5-14               5   130.000
 MK-5-15               5   140.000
 MK-5-16               5   150.000
 MK-6-1                6     0.000
 MK-6-2                6    10.000
 MK-6-3                6    20.000
 MK-6-4                6    30.000
 MK-6-5                6    40.000
 MK-6-6                6    50.000
 MK-6-7                6    60.000
 MK-6-8                6    70.000
 MK-6-9                6    80.000
 MK-6-10               6    90.000
 MK-6-11               6   100.000
 MK-6-12               6   110.000
 MK-6-13               6   120.000
 MK-6-14               6   130.000
 MK-6-15               6   140.000
 MK-6-16               6   150.000
!*********************************** Marker Types ********************************************************************
!Co-dominant marker: When heterozygote F1 is present, P1 is coded as 2, F1 is coded as 1, and P2 is coded as 0; Otherwise, P1 is coded as 2, and P2 is coded as 0. 
!Dominant marker: When heterozygote F1 is present, P1 and F1 are coded as 12, and P2 is coded as 0; Otherwise, P1 is coded as 2, and P2 is coded as 0.  
!Recessive markers: When heterozygote F1 is present, P1 is coded as 2, and F1 and P2 are coded as 10; Otherwise, P1 is coded as 2, and P2 is coded as 0. 
!Missing marker is coded as -1. 
 MK-1-1                 0   2   2   0   2   2   0   2   0   2   0   0   0   0   0   0   0   2   0   2   2   2   0   0   0   2   0   2   2   2   2   2   2   2   2   0   0   0   0   0   2   0   0   2   2   0   2   0   2   0   0   0   0   0   0   0   0   2   2   2   2   2   2   2   0   0   0   0   2   2   0   0   2   0   2   2   0   2   0   2   2   2   2   2   0   2   2   2   2   2   2   0   0   2   2   2   0   0   2   2   0   0   0   0   0   2   2   0   2   2   2   2   2   2   2   0   0   0   0   0   2   2   2   0   0   2   2   0   0   0   2   0   2   2   2   0   0   2   0   0   0   2   2   0   2   0   0   2   0   0   0   2   0   0   0   2   0   2   2   0   0   0   0   0   2   2   0   0   2   2   2   0   2   0   0   0   0   2   2   2   0   2   0   0   0   0   0   0   2   2   2   2   2   0   2   2   2   0   2   0
 MK-1-2                 0   0   2   0   2   2   0   2   0   0   0   0   0   0   0   0   0   2   0   2   2   2   0   0   2   2   0   2   2   2   2   2   2   2   2   0   0   0   0   0   0   0   0   2   2   0   2   0   2   0   0   0   0   0   0   0   0   2   2   2   0   2   2   2   0   0   0   0   2   2   2   0   2   0   2   2   0   2   0   2   2   2   2   2   0   0   2   2   2   2   2   2   0   2   2   2   0   0   2   2   0   0   0   0   0   2   2   0   2   2   0   2   2   2   2   0   0   0   0   0   2   2   2   2   0   2   2   0   0   0   2   0   2   2   2   0   0   2   0   0   0   2   2   0   2   0   2   0   0   2   0   2   0   2   0   2   0   2   2   0   0   0   0   2   2   2   0   0   2   2   2   0   2   0   0   0   0   2   2   2   0   2   0   0   0   0   0   0   2   2   2   2   2   0   2   2   2   0   2   0
 MK-1-3                 0   0   2   0   0   2   0   2   0   0   0   0   2   0   0   0   0   2   0   2   2   2   0   0   2   2   0   2   2   2   2   2   2   2   2   0   2   0   0   0   0   0   0   0   2   0   2   0   2   0   0   0   0   0   0   0   0   2   2   2   0   0   2   2   0   0   0   0   2   2   2   0   2   0   2   2   0   0   0   2   2   2   2   2   0   0   2   2   2   2   2   0   0   2   2   2   2   0   2   2   2   0   0   0   2   2   2   0   2   2   0   2   2   2   2   0   0   0   0   0   2   2   2   2   0   2   2   0   0   0   2   0   2   2   2   0   0   2   0   0   2   2   0   0   0   0   0   0   0   2   0   2   0   2   0   0   0   2   2   2   0   0   0   2   2   2   0   0   2   2   2   0   2   0   0   0   0   2   2   2   0   2   0   0   0   0   0   0   2   0   2   2   2   0   2   2   2   0   2   0
 MK-1-4                 0   0   2   0   2   2   0   2   0   0   0   0   0   2   0   0   0   2   0   2   2   2   0   2   2   2   0   2   2   2   2   2   0   2   2   0   2   0   0   0   0   0   0   2   2   2   2   0   0   0   0   0   0   0   0   0   0   2   2   2   0   0   2   2   0   0   0   0   2   2   2   0   2   0   2   2   0   0   0   2   2   0   2   2   0   0   2   2   2   0   2   0   0   2   2   2   2   0   0   2   2   0   0   0   2   2   2   0   2   2   0   2   2   2   2   0   0   0   0   0   2   2   2   2   2   0   2   0   0   0   2   0   2   2   2   0   2   2   0   0   2   2   2   0   0   0   0   0   0   2   0   2   2   2   0   0   2   2   2   2   0   0   0   2   2   2   0   0   2   2   2   0   2   0   0   0   0   2   2   2   0   2   0   0   0   2   0   0   2   0   2   2   0   0   2   2   2   0   2   0
 MK-1-5                 0   0   2   0   2   2   0   2   0   0   2   2   2   2   0   0   0   2   0   2   2   2   0   2   2   2   0   2   2   2   2   0   0   2   2   0   2   0   0   0   0   0   2   2   2   2   2   0   0   0   2   0   0   0   0   0   0   2   2   2   0   0   2   2   0   0   0   2   2   2   2   0   2   0   2   2   2   0   0   2   2   0   2   2   0   0   2   2   2   0   2   0   0   2   2   2   2   0   0   2   2   0   0   0   2   2   2   0   2   2   0   2   2   2   2   0   0   0   0   0   2   2   2   2   2   0   2   0   0   0   2   0   2   2   2   0   2   2   0   0   2   2   2   0   0   0   0   0   0   2   0   2   2   2   0   2   0   2   0   2   0   0   0   2   2   2   0   0   2   2   2   2   0   0   0   0   2   2   2   2   0   2   0   0   2   2   0   0   2   0   2   2   0   0   2   2   2   2   0   0
 MK-1-6                 2   2   2   0   2   2   0   2   0   0   2   2   2   2   0   0   0   0   0   2   2   2   0   2   2   2   0   2   2   2   0   0   0   2   2   0   2   0   0   0   0   0   2   2   2   2   2   0   0   2   2   0   0   0   0   0   0   2   2   2   0   0   2   2   0   0   0   2   2   2   2   0   2   0   2   0   2   0   0   2   0   0   2   2   0   2   2   2   2   0   2   0   0   2   0   2   2   0   0   2   0   0   0   0   2   2   2   0   2   0   0   2   2   2   2   0   0   0   0   0   2   0   2   2   2   0   2   2   2   0   2   0   2   2   2   0   2   2   0   0   0   2   2   0   0   0   0   0   0   2   0   0   2   2   0   2   2   2   0   2   0   0   0   2   2   0   0   0   2   2   2   2   0   2   0   0   2   2   2   2   2   2   0   0   2   2   0   0   2   0   2   2   0   0   2   2   2   2   0   0
 MK-1-7                 2   2   2   2   2   2   0   2   0   0   2   2   2   2   0   0   0   0   0   2   2   2   0   2   2   2   0   2   2   2   0   0   0   2   2   0   2   0   0   0   0   0   2   2   2   2   2   0   0   2   2   0   2   0   0   0   0   2   2   2   0   0   2   2   0   0   0   2   2   2   2   0   2   0   2   0   0   0   0   2   0   0   2   2   0   2   2   2   2   0   2   0   0   2   2   2   2   0   0   2   0   0   0   0   2   2   2   0   2   0   0   2   2   2   2   0   0   0   2   0   2   0   2   0   2   0   2   2   2   2   2   0   2   2   2   0   2   2   0   0   0   2   2   0   0   0   0   0   0   2   0   0   2   2   0   2   2   2   0   2   0   0   0   2   2   0   0   0   2   2   2   2   0   2   0   0   2   2   2   2   2   2   0   0   2   0   0   0   2   0   2   2   0   0   2   2   2   0   0   0
 MK-1-8                 2   2   2   2   2   2   0   2   0   0   2   2   0   2   0   0   0   0   0   2   0   2   2   2   0   2   0   2   2   2   0   0   0   0   2   0   0   0   0   0   0   0   0   2   2   2   2   0   0   2   2   0   2   2   0   0   0   2   2   0   0   2   2   2   0   0   0   2   2   2   2   0   2   0   0   2   0   0   2   0   0   2   2   2   0   2   2   0   2   0   2   0   0   2   2   0   2   0   0   2   0   0   0   0   2   2   2   0   2   0   0   2   2   2   2   0   2   0   2   0   2   0   2   0   2   2   2   2   2   2   2   0   2   2   2   0   2   2   0   0   0   2   2   0   0   0   0   0   0   2   0   0   2   2   0   2   0   2   0   2   0   0   2   2   2   0   0   0   2   2   2   2   0   2   0   0   2   2   2   2   2   2   2   2   2   0   2   0   0   0   2   2   0   0   2   0   2   0   0   0
 MK-1-9                 2   2   2   2   2   2   0   2   0   0   2   2   0   0   0   0   0   0   0   0   0   2   2   2   0   2   0   2   2   2   0   0   0   0   2   0   0   0   2   0   0   0   0   2   2   2   2   0   0   0   2   0   2   2   0   0   0   0   2   0   0   2   2   2   0   0   0   2   2   2   2   0   2   0   0   0   2   2   0   0   0   2   0   2   0   2   0   0   2   0   2   0   2   2   2   0   2   0   0   2   0   0   0   0   2   2   2   0   2   0   0   2   2   2   2   2   2   2   2   0   2   2   2   0   2   2   2   2   2   2   2   0   2   2   2   0   2   2   0   0   0   0   0   0   0   0   0   0   0   0   2   0   2   2   2   2   0   0   0   2   0   0   2   2   2   0   0   0   2   2   2   2   0   2   0   0   2   2   2   2   2   2   2   2   0   2   0   0   0   0   2   2   0   0   2   0   2   0   0   0
 MK-1-10                2   2   0   2   2   2   2   2   0   2   0   2   0   0   0   0   0   0   0   0   0   2   2   2   0   2   2   2   2   2   0   0   0   0   2   0   0   0   2   0   0   0   0   2   2   2   0   0   0   0   2   0   2   2   0   0   0   0   2   0   0   2   2   2   0   0   0   2   2   2   2   0   2   0   0   2   2   2   0   2   0   2   0   2   0   2   0   0   2   2   2   0   2   2   2   0   2   0   0   2   2   0   0   0   2   2   2   0   2   0   2   2   2   2   2   2   2   2   2   0   2   0   2   0   2   2   2   2   2   2   2   2   2   2   2   0   2   2   0   0   0   0   0   0   0   0   0   0   0   0   2   0   2   0   2   2   0   0   0   2   0   0   2   2   2   0   0   2   2   2   2   2   0   2   0   0   2   2   2   2   2   2   2   2   0   2   0   0   0   0   2   2   0   0   2   0   2   0   0   0
 MK-1-11                2   2   0   2   2   2   2   2   0   2   0   2   0   0   0   0   0   0   0   0   0   2   2   2   0   2   0   2   2   0   0   0   2   2   2   0   0   0   2   0   0   2   0   2   2   2   0   0   0   0   2   0   2   2   2   0   2   0   0   0   0   0   2   2   0   2   0   2   2   2   2   0   2   0   2   2   2   2   0   2   2   2   0   2   0   2   0   0   2   2   2   0   2   2   2   0   2   0   0   2   2   2   0   0   2   2   2   0   2   2   2   2   2   2   2   2   2   2   2   0   2   0   2   2   2   2   2   2   2   2   2   0   2   2   0   0   2   2   0   0   0   0   0   0   0   0   0   0   0   2   2   2   2   0   2   2   0   0   0   2   0   0   2   2   2   0   0   2   2   2   2   2   0   2   0   0   2   2   2   2   0   2   2   2   0   2   2   0   0   0   2   2   2   0   2   0   2   0   0   0
 MK-1-12                2   2   0   2   2   2   2   2   0   0   0   2   0   0   0   2   0   0   0   0   0   2   2   2   0   2   0   2   0   0   0   0   2   2   2   0   0   0   2   0   0   0   0   2   2   2   0   2   0   0   2   0   2   0   2   0   2   0   0   2   2   0   2   2   0   2   0   2   0   2   2   0   2   0   2   2   2   2   0   2   2   2   0   2   0   2   0   0   2   2   2   0   0   2   2   0   0   0   0   2   2   2   0   0   2   2   2   0   2   2   2   2   2   0   2   2   2   2   0   0   2   0   2   2   2   2   0   2   0   2   2   0   2   0   2   0   2   2   2   0   0   0   0   0   2   0   0   0   0   2   2   2   2   0   2   2   0   0   0   2   0   0   2   2   0   0   0   2   2   2   2   2   0   2   0   0   2   2   2   2   0   2   2   2   0   0   2   0   0   0   2   0   2   0   2   0   2   0   0   0
 MK-1-13                2   2   0   2   0   2   2   2   0   0   0   2   0   0   0   2   0   0   0   0   0   2   2   2   0   2   0   2   2   0   0   0   2   2   2   0   0   0   2   0   0   0   0   2   2   2   2   2   0   0   2   0   2   0   0   0   2   0   0   2   2   0   2   2   0   2   0   2   0   2   2   0   2   0   2   2   2   2   0   2   2   2   0   2   0   2   0   0   2   2   2   0   0   2   2   0   0   0   0   0   2   2   0   0   2   2   2   0   2   2   0   2   0   0   2   2   2   2   0   0   2   0   2   2   2   2   2   2   0   2   2   0   2   0   2   0   2   2   2   0   0   0   0   0   2   0   0   0   0   2   2   2   0   0   2   2   0   0   0   2   2   0   2   0   0   0   0   2   2   2   2   2   0   2   0   0   2   2   0   2   0   2   2   2   0   0   2   0   0   0   2   0   2   0   0   0   2   0   0   0
 MK-1-14                0   2   2   2   0   2   2   0   0   0   0   2   0   0   0   2   0   0   2   0   0   2   2   2   0   2   0   2   2   0   0   2   2   2   2   0   0   0   2   0   0   2   0   2   2   2   2   2   0   0   2   0   2   0   0   0   2   2   0   2   2   0   2   2   0   2   0   2   0   2   2   0   0   0   2   0   2   2   0   2   2   2   0   2   0   2   0   0   2   2   2   0   0   2   2   0   0   0   0   0   2   2   0   0   2   2   2   0   2   2   0   0   0   0   2   2   2   2   0   0   2   2   2   0   2   2   2   2   0   2   0   0   2   0   2   2   2   2   2   0   0   0   0   0   2   0   0   0   0   2   2   2   0   0   0   2   0   0   0   0   2   0   2   0   0   0   0   2   2   2   2   2   2   2   0   0   2   2   0   2   0   2   2   2   0   0   2   0   0   0   2   0   2   0   0   0   2   0   0   0
 MK-1-15                0   2   2   2   0   2   2   0   0   0   0   2   0   0   0   0   0   0   2   0   0   2   2   2   0   2   0   2   2   0   0   2   2   2   2   0   0   0   2   0   0   2   0   2   2   2   2   2   0   0   0   0   0   0   0   0   2   2   0   2   2   0   2   0   0   2   2   2   0   2   2   0   0   0   2   0   2   2   2   2   2   2   0   2   2   2   0   0   2   2   2   0   0   2   2   0   0   0   0   0   2   2   2   0   2   2   2   0   2   2   0   2   0   0   2   2   2   2   0   0   2   2   0   0   2   0   2   2   0   2   0   0   2   2   2   2   2   0   2   2   0   0   2   0   2   0   0   0   0   2   2   2   2   0   0   2   0   0   0   0   0   0   0   0   0   0   0   2   2   2   2   2   2   2   0   0   2   2   0   2   0   2   2   2   0   0   2   0   2   0   2   0   2   0   0   0   2   0   0   0
 MK-1-16                0   2   2   2   0   2   2   0   0   0   0   2   0   0   0   0   2   0   2   0   0   2   2   2   2   2   0   2   2   0   0   2   0   2   2   0   2   0   2   0   0   2   2   2   2   2   2   2   0   0   0   0   2   2   2   0   2   2   0   2   2   0   2   0   0   2   2   2   0   0   2   0   0   0   0   0   2   2   2   2   0   2   0   2   2   2   0   0   2   2   2   0   0   2   2   0   0   0   0   0   2   2   2   0   2   2   2   0   2   2   2   0   0   0   2   2   2   2   0   0   2   2   0   0   2   2   2   2   0   0   0   0   2   2   2   2   2   0   2   2   2   0   2   0   2   0   0   0   0   2   2   2   2   0   0   2   0   0   0   0   0   0   0   0   0   0   0   2   2   2   2   0   2   2   0   0   2   2   0   0   0   0   2   2   0   0   2   2   2   0   2   0   2   0   2   0   2   0   0   0
 MK-2-1                 0   2   2   2   0   0   0   0   0   2   2   0   0   2   0   0   2   0   0   2   2   2   2   0   0   0   0   2   0   2   0   0   0   2   0   0   0   2   2   2   2   0   0   2   0   2   2   2   2   0   2   0   2   2   0   0   0   2   0   2   0   2   2   2   2   2   0   0   2   0   0   0   2   2   0   2   0   0   0   2   0   2   0   0   0   2   0   2   2   0   2   0   2   0   2   2   2   0   2   2   0   0   2   0   0   0   0   2   2   2   0   0   2   0   2   0   0   0   2   2   2   0   0   0   2   2   0   0   2   0   2   2   0   0   0   2   0   0   2   2   0   2   0   0   0   2   0   0   2   2   2   2   2   2   0   2   0   0   0   2   2   0   0   2   2   0   2   0   0   0   0   0   0   2   0   2   0   0   0   0   2   2   2   2   0   0   2   0   0   0   0   2   2   2   0   0   2   0   0   2
 MK-2-2                 0   0   2   2   2   0   0   0   0   2   0   0   0   2   0   0   2   0   0   2   2   2   2   0   2   0   0   2   0   2   2   0   0   2   0   0   0   2   2   2   2   0   0   0   0   2   2   2   2   0   2   0   2   2   0   0   0   2   2   2   0   2   2   2   2   2   0   2   2   0   0   0   2   2   0   2   0   0   0   2   0   2   0   0   0   0   0   2   2   0   2   0   2   0   0   2   2   0   2   2   0   0   2   0   0   0   0   2   2   2   0   0   2   0   2   0   0   0   2   2   2   0   0   0   2   2   0   0   2   0   2   2   0   0   2   0   0   0   2   2   0   2   0   0   0   0   0   0   0   2   2   2   2   2   0   2   0   0   0   0   2   0   0   2   2   0   2   2   0   0   0   0   0   2   0   2   0   2   2   0   2   2   0   2   0   0   2   0   0   0   0   2   2   2   0   0   2   2   2   0
 MK-2-3                 0   0   2   2   2   0   0   0   0   2   0   0   0   2   0   0   2   0   0   2   2   2   2   0   2   0   0   2   0   2   2   0   0   2   2   2   2   2   2   2   2   0   0   0   0   2   2   2   2   0   2   0   2   2   0   0   0   2   2   2   0   2   2   2   2   2   0   2   2   0   0   0   2   2   0   2   0   0   2   2   0   2   0   0   0   0   0   0   2   0   2   0   2   0   2   2   2   0   0   2   0   0   2   2   0   0   0   2   2   2   0   0   2   0   2   0   0   0   2   2   2   0   0   0   2   2   0   0   2   0   2   2   0   0   2   0   0   0   2   2   0   2   0   0   0   0   0   0   0   2   2   2   2   2   0   2   0   0   0   0   0   2   0   2   2   2   2   2   0   0   0   0   0   2   2   2   0   2   2   2   0   2   0   2   0   0   2   0   0   0   0   2   0   2   0   0   2   2   2   0
 MK-2-4                 0   0   2   2   2   2   0   0   0   2   0   0   0   2   0   0   2   0   0   2   2   2   0   0   2   0   0   2   0   2   0   0   0   2   2   2   0   2   0   2   0   0   0   0   0   0   2   2   2   0   2   0   2   0   0   0   0   2   2   2   2   2   2   2   2   2   0   2   2   0   0   0   2   2   0   2   0   0   2   2   0   2   0   0   0   0   0   0   2   0   2   0   2   0   2   2   2   0   0   2   0   0   0   2   0   0   0   2   2   2   0   0   2   0   2   0   0   0   2   2   2   2   0   0   2   0   0   0   2   0   2   0   0   0   2   0   0   0   2   2   0   2   0   0   0   0   2   0   0   2   2   2   2   2   0   2   0   0   0   0   0   2   0   2   2   2   0   2   0   0   0   0   2   2   2   2   2   0   2   0   0   2   0   2   0   0   2   0   0   0   0   2   0   2   0   0   2   0   2   0
 MK-2-5                 0   0   2   2   2   2   0   0   2   2   0   0   0   2   0   0   2   0   0   2   2   2   0   0   2   0   0   2   0   0   0   0   0   2   2   2   0   2   0   2   0   0   2   0   0   0   2   2   2   0   2   0   2   0   0   0   0   2   2   2   2   2   2   2   2   2   0   0   2   2   0   0   0   2   0   2   0   0   2   2   0   2   0   0   2   0   0   0   2   0   2   0   2   0   2   2   2   0   0   2   0   0   0   2   0   2   0   2   2   2   0   0   2   0   2   0   0   2   2   2   2   0   2   0   2   0   0   0   0   0   2   0   0   0   0   0   0   0   2   2   0   2   0   0   0   0   2   0   0   2   2   2   2   2   0   2   2   0   0   0   0   2   0   2   2   2   0   2   0   0   0   0   2   2   2   2   2   0   2   0   0   2   0   2   0   0   0   0   0   0   0   2   0   2   0   0   0   0   2   0
 MK-2-6                 0   0   2   2   2   2   0   0   2   2   0   0   0   2   0   0   2   0   0   2   2   2   0   0   2   0   0   2   0   0   0   0   0   2   2   2   0   2   0   0   0   0   2   0   0   0   2   2   2   0   2   0   2   0   0   0   0   2   2   2   2   2   2   2   2   2   0   0   2   2   0   0   0   2   0   2   0   0   2   2   2   0   0   0   2   0   0   0   2   0   2   0   2   0   0   2   2   0   0   2   2   0   0   0   0   0   0   2   2   2   0   0   2   0   2   0   0   2   2   2   0   0   2   0   2   0   0   0   2   0   2   0   2   0   0   0   0   0   2   2   0   0   0   0   2   0   2   0   0   2   2   2   0   2   0   2   0   0   0   0   0   2   0   2   2   2   0   2   0   0   0   2   2   2   2   2   2   0   2   2   0   2   2   0   0   0   0   0   0   0   0   2   0   2   0   2   0   0   2   2
 MK-2-7                 0   0   2   2   2   2   0   0   2   2   0   0   0   0   0   0   2   0   0   2   2   2   0   0   2   0   0   2   0   0   0   0   0   2   2   2   0   2   0   0   0   0   2   0   2   0   2   2   2   0   2   0   0   0   0   0   0   2   2   2   0   0   2   2   2   2   0   0   0   2   0   0   0   2   0   2   0   0   2   2   0   2   0   0   2   0   0   0   0   0   2   0   0   0   0   2   2   0   0   2   2   0   0   2   0   0   0   2   2   2   0   0   2   0   2   0   0   0   2   0   0   0   2   0   2   0   0   0   2   0   2   0   0   0   0   0   0   0   2   0   0   0   0   0   2   0   2   0   0   2   2   2   0   2   0   2   2   0   0   0   0   2   0   2   2   2   0   0   0   0   0   2   2   0   2   2   2   0   2   2   0   2   2   2   0   0   0   0   0   0   0   2   2   2   0   2   0   0   2   2
 MK-2-8                 0   0   2   2   2   2   0   0   2   2   0   0   0   0   0   0   2   0   0   2   0   2   0   0   2   0   2   2   0   0   2   0   0   2   2   2   0   2   0   0   0   0   2   2   2   0   2   0   2   0   2   0   0   0   0   0   0   2   2   2   0   2   2   2   2   2   0   0   0   0   0   0   0   2   0   2   0   0   2   2   0   2   0   0   2   0   2   0   0   0   2   0   0   0   0   2   2   0   0   2   2   0   0   2   0   0   0   2   2   2   0   0   2   0   2   2   0   0   2   0   0   0   2   2   2   0   0   0   2   0   2   2   0   0   0   0   0   0   2   0   0   0   0   0   0   0   2   0   2   2   2   2   0   2   0   2   2   0   0   0   0   2   0   0   2   2   0   0   0   2   2   2   2   2   2   2   2   0   2   0   0   2   2   2   0   0   0   0   0   0   0   2   2   2   0   2   0   2   2   2
 MK-2-9                 0   2   2   2   2   2   0   0   2   2   0   0   0   0   0   0   2   0   0   2   0   2   0   0   2   0   2   2   0   0   2   0   0   2   2   2   0   2   0   0   0   0   2   2   2   0   2   0   2   0   2   0   0   2   0   0   0   2   2   2   0   2   2   2   2   2   0   0   0   0   0   2   0   2   0   0   0   2   2   2   0   0   0   0   2   0   2   0   0   0   2   0   0   0   0   2   0   0   2   2   2   0   2   2   0   0   0   2   2   2   2   0   2   2   2   2   0   0   2   0   0   0   2   0   2   0   0   0   2   0   2   2   0   0   0   2   0   0   2   2   0   0   0   0   0   0   2   0   2   2   2   2   0   2   2   2   2   0   0   0   2   2   0   0   2   2   0   0   0   2   2   2   2   2   2   2   2   0   2   0   0   2   2   2   2   0   0   0   0   0   0   2   2   2   0   2   0   2   2   2
 MK-2-10                0   2   2   2   2   2   0   0   2   0   0   0   0   0   0   0   2   0   0   2   0   2   0   0   2   0   2   2   0   0   2   0   0   2   2   2   0   2   0   2   0   0   2   2   2   0   2   0   0   2   0   2   0   0   0   0   0   2   2   2   2   2   2   2   2   2   0   0   0   0   0   2   0   2   0   0   0   2   2   2   0   0   0   0   2   0   2   0   0   0   2   0   0   0   0   2   0   0   2   2   2   0   0   2   2   0   0   2   0   2   2   0   2   2   0   2   2   0   2   0   0   0   2   2   2   0   0   0   2   0   2   0   0   0   0   2   0   0   2   2   0   0   0   0   0   0   2   0   2   2   2   2   0   2   0   2   2   0   2   0   2   2   0   0   2   2   0   0   0   0   2   2   2   2   2   2   0   0   2   0   0   2   2   2   2   0   0   0   0   0   0   2   2   2   0   2   0   2   2   2
 MK-2-11                0   2   2   2   2   2   0   0   2   0   0   0   0   0   2   0   2   2   2   2   0   2   0   0   2   0   2   2   0   0   2   0   0   2   0   2   0   2   0   2   0   0   2   2   2   0   2   0   0   2   0   0   0   0   0   0   0   2   2   2   2   2   0   2   2   2   0   0   0   0   0   2   0   0   2   0   0   2   2   2   0   0   0   0   2   0   0   0   0   0   2   2   0   0   0   2   0   2   2   2   0   0   0   2   2   0   0   2   0   0   2   0   2   2   0   2   2   0   2   0   0   0   2   2   2   0   0   0   2   0   2   0   0   2   0   2   0   0   2   2   0   0   0   0   0   0   2   0   2   2   0   2   0   2   0   2   2   0   2   0   2   2   0   0   2   2   0   0   0   0   2   2   2   2   2   2   0   0   2   0   0   0   2   2   2   0   0   0   0   0   0   2   2   2   0   2   0   2   2   2
 MK-2-12                0   2   2   2   2   2   0   0   2   0   0   0   0   0   2   0   2   2   2   2   2   2   2   0   2   0   2   2   2   0   2   0   0   2   0   2   0   2   0   2   0   0   2   2   0   0   0   0   0   2   0   0   0   0   0   0   0   2   2   2   2   2   0   2   2   2   0   2   0   0   0   2   0   0   2   0   0   2   2   2   0   0   0   2   2   0   0   2   0   0   2   2   2   0   0   2   0   2   2   2   0   0   0   2   2   2   0   2   0   0   2   0   2   2   0   2   2   0   2   0   0   0   2   2   2   0   2   0   2   0   2   0   0   2   0   2   0   0   2   2   0   0   0   0   0   0   2   0   2   2   0   2   0   2   0   2   2   0   2   0   0   0   0   0   2   0   0   0   0   0   2   2   2   2   2   2   0   0   2   0   2   0   2   2   2   0   0   0   0   0   0   2   2   0   2   0   0   2   2   2
 MK-2-13                0   2   2   2   0   2   0   0   2   0   2   0   0   0   2   0   2   2   2   2   2   2   2   0   2   0   2   2   2   0   2   0   0   2   0   2   0   2   0   2   0   0   0   2   0   0   0   2   0   2   0   2   0   0   0   0   0   2   2   2   2   2   0   0   2   0   2   2   0   0   0   2   0   2   2   0   0   2   2   2   0   0   0   2   2   0   0   2   0   0   2   2   2   0   2   2   0   2   2   0   0   0   0   2   2   2   0   2   0   2   0   0   2   2   0   2   2   0   2   2   0   0   2   2   0   0   2   0   2   0   2   0   0   2   0   2   0   0   2   2   0   0   0   0   0   2   2   0   2   0   0   2   2   2   0   2   2   0   2   0   0   0   0   0   0   0   0   0   0   0   0   2   2   0   2   2   0   0   2   0   2   0   2   2   2   0   0   0   0   0   0   2   2   2   2   0   2   2   0   0
 MK-2-14                0   2   2   2   0   2   2   2   2   2   2   0   0   0   2   0   2   2   2   2   2   2   0   0   2   0   2   2   2   0   2   0   0   2   0   2   0   2   0   2   0   0   0   2   0   2   0   2   2   2   0   2   0   0   0   0   0   2   2   2   2   2   0   0   2   0   2   2   0   0   0   2   0   2   2   0   0   2   2   2   0   0   0   2   2   0   0   2   0   2   2   2   0   0   2   2   0   0   2   0   0   0   0   2   2   2   0   2   0   2   0   0   2   2   0   2   2   0   2   2   0   0   2   2   0   0   2   0   2   0   0   0   0   2   0   2   0   0   2   2   0   2   0   0   0   2   0   0   2   0   0   2   2   2   0   2   2   0   2   0   0   0   0   0   0   0   0   0   0   0   0   2   2   0   2   2   0   0   2   0   2   2   2   2   0   0   0   0   0   0   2   2   2   0   2   0   2   2   2   0
 MK-2-15                0   2   2   2   0   2   2   2   2   2   2   0   0   0   0   0   2   2   2   2   2   2   0   0   2   0   2   2   2   0   2   0   2   2   0   2   0   2   0   2   2   0   0   2   0   2   0   2   2   2   0   0   0   2   0   0   0   2   2   2   2   2   0   0   2   0   2   2   0   0   0   2   0   2   2   0   0   2   2   2   0   0   0   2   2   2   0   2   0   0   2   2   0   0   2   2   0   0   2   0   0   0   0   2   2   2   0   2   0   2   0   0   2   2   0   2   2   0   2   0   0   0   2   2   0   0   2   0   0   0   0   0   0   2   0   2   0   0   2   2   0   2   0   0   0   2   0   0   2   0   0   2   2   2   0   2   2   0   0   0   0   0   0   0   0   0   0   0   0   2   0   2   2   0   2   2   0   0   2   0   2   2   0   2   0   0   0   0   0   2   2   2   2   2   2   0   2   2   2   0
 MK-2-16                0   2   2   2   0   2   2   2   2   2   2   0   0   0   0   0   2   2   2   2   2   2   0   0   2   0   2   0   2   0   0   0   2   2   0   2   0   2   0   2   0   0   0   2   0   0   0   2   2   0   0   0   2   2   0   0   0   2   2   2   2   2   0   0   2   0   2   2   0   2   0   2   0   2   2   0   0   2   2   2   0   2   0   2   2   2   0   2   0   0   2   2   0   0   2   2   0   0   2   0   0   0   0   2   2   2   0   2   0   2   0   2   2   0   0   2   2   0   2   0   0   0   2   2   0   0   2   0   0   0   2   0   0   2   0   2   2   0   2   2   0   2   0   0   0   2   0   0   2   0   0   2   2   0   0   2   2   0   0   0   0   0   0   0   0   0   0   0   2   2   0   2   2   0   2   0   0   0   2   0   2   2   0   2   0   0   0   0   0   2   2   2   2   2   0   0   2   2   2   0
 MK-3-1                 2   2   2   2   0   0   0   2   2   0   0   0   0   2   2   2   2   2   0   0   0   0   2   0   2   2   0   2   0   0   2   2   0   2   0   2   0   0   2   2   2   2   2   2   2   0   0   2   2   2   2   0   2   2   0   2   2   2   2   2   2   2   0   2   2   2   2   2   0   0   0   2   2   0   2   0   2   2   0   0   2   2   2   0   0   0   0   0   0   2   2   0   0   2   0   0   0   2   2   0   2   2   2   0   2   0   0   2   2   0   2   0   2   0   2   2   0   0   2   0   2   0   0   0   2   0   2   0   2   2   2   2   2   0   2   2   2   0   2   2   0   0   2   2   0   2   2   0   2   0   0   0   0   2   2   0   0   2   2   2   0   0   2   0   0   0   0   0   2   2   0   2   0   0   0   0   0   2   0   2   2   2   0   2   2   0   0   0   0   2   2   2   2   2   0   2   0   0   0   0
 MK-3-2                 2   2   2   2   0   0   0   2   2   2   0   0   2   2   2   2   2   2   0   2   0   0   2   0   2   0   0   0   2   0   2   2   0   2   0   2   2   0   2   0   2   2   2   2   2   0   0   2   2   2   2   0   2   2   2   0   2   2   2   2   2   2   2   2   2   2   2   2   0   0   0   2   2   0   2   0   2   2   0   0   2   2   2   0   0   0   0   0   0   0   2   0   0   2   0   0   0   0   0   0   2   0   2   0   2   0   0   2   2   0   0   0   2   0   2   2   0   0   2   0   2   0   0   0   2   0   2   0   2   2   2   2   2   0   2   0   2   2   2   2   0   0   0   2   0   2   2   0   2   0   0   0   0   2   2   0   0   2   2   2   0   0   2   0   0   0   2   0   2   2   0   2   0   2   0   0   0   2   0   2   2   0   0   0   2   0   0   0   0   2   0   2   2   2   0   2   0   0   0   0
 MK-3-3                 2   2   2   2   2   0   0   2   2   2   0   0   0   2   2   2   2   2   0   2   0   0   2   0   2   0   0   0   0   2   2   2   0   2   0   2   2   0   2   0   2   2   2   2   2   0   0   0   2   0   2   0   2   2   2   0   2   2   2   2   2   2   2   2   2   2   2   2   0   0   0   2   2   0   0   0   2   2   0   0   2   2   2   0   0   0   0   0   0   0   2   0   0   2   0   0   0   0   0   0   2   0   2   0   2   2   0   2   2   0   0   0   2   0   2   2   0   0   2   0   2   0   0   0   2   0   2   0   0   2   2   2   2   0   2   0   2   2   2   2   0   0   0   2   0   2   2   0   2   2   0   0   0   2   2   0   0   2   0   2   0   0   2   0   0   0   2   0   0   0   0   2   0   2   0   0   0   2   0   2   2   0   0   0   2   0   0   2   0   2   2   0   2   2   0   2   0   0   0   2
 MK-3-4                 2   2   2   2   2   0   0   2   2   2   0   0   2   2   2   2   2   2   0   2   0   0   2   0   2   0   0   0   0   2   2   2   0   2   0   2   2   2   2   0   2   2   2   2   2   0   0   0   2   2   2   0   2   2   2   0   2   2   0   2   2   2   2   2   2   2   2   2   0   2   0   2   2   0   0   0   2   2   0   2   2   2   2   0   0   0   0   0   0   0   2   0   0   2   0   0   0   0   0   0   2   0   2   0   2   0   0   2   0   0   0   0   2   0   2   2   0   0   2   2   0   0   0   0   2   0   2   0   0   2   0   0   2   0   2   0   2   2   2   2   0   2   0   2   0   2   2   0   2   2   0   0   0   2   2   0   0   2   0   2   0   0   2   0   0   0   2   0   0   0   0   2   2   2   0   0   0   2   0   0   2   0   0   0   2   0   0   2   0   2   2   2   2   2   0   2   0   0   0   2
 MK-3-5                 2   2   2   2   2   0   0   2   2   2   2   0   0   2   2   2   2   2   0   0   0   0   2   0   2   0   0   0   0   2   2   2   0   2   0   2   2   2   2   0   0   2   2   2   2   0   0   0   2   2   2   0   2   2   2   2   2   2   0   2   2   0   2   2   2   2   2   2   0   2   0   2   2   0   0   0   2   2   0   2   2   2   2   2   0   0   0   0   0   0   2   2   0   2   0   0   0   0   0   0   2   0   2   0   2   2   0   2   0   0   0   0   2   0   2   2   0   0   2   2   0   0   0   0   2   0   2   0   0   2   0   0   2   0   2   0   2   0   2   2   0   2   0   2   0   2   2   0   2   2   0   0   0   2   2   0   0   2   0   2   0   0   2   0   0   0   2   0   0   0   0   2   2   0   0   0   0   2   0   0   2   0   0   0   2   0   0   0   2   2   2   2   2   2   2   2   0   0   2   2
 MK-3-6                 0   2   2   2   0   0   0   2   2   2   2   0   0   2   0   2   2   2   0   0   0   0   2   2   2   0   0   0   0   0   2   2   0   2   0   2   2   2   0   2   0   2   2   2   2   0   0   0   2   2   2   2   2   2   0   2   2   2   0   2   2   0   0   2   2   2   2   2   2   2   0   2   2   2   0   0   2   2   0   2   2   2   2   2   0   0   0   0   0   0   2   2   2   2   0   0   0   0   0   0   2   0   2   0   2   2   0   2   0   0   0   0   0   0   0   0   0   0   2   2   0   2   0   0   2   0   2   0   0   2   0   0   2   0   2   0   2   0   2   2   0   2   0   2   0   2   2   0   2   2   0   0   0   2   2   0   0   2   2   2   0   0   2   0   0   0   2   0   0   2   0   0   2   0   0   0   0   2   0   0   2   0   0   0   2   0   0   0   2   2   2   2   2   2   2   2   0   0   2   2
 MK-3-7                 0   2   2   2   0   0   0   2   2   2   2   0   0   2   0   2   2   0   0   0   0   0   2   2   2   0   0   0   0   0   2   2   0   2   0   2   2   2   0   2   0   0   2   2   2   0   0   0   2   2   2   2   0   2   0   2   2   2   0   2   2   0   0   2   2   2   2   2   2   2   0   2   2   0   0   0   2   2   0   0   2   2   2   2   0   0   2   0   0   0   2   2   2   2   0   0   0   0   0   0   2   0   0   0   0   2   0   2   0   0   2   0   0   0   0   0   0   0   2   2   2   2   2   0   2   0   2   0   0   2   0   0   2   2   2   0   2   0   2   2   0   2   0   2   0   2   2   0   2   2   0   0   0   2   2   0   0   2   2   2   0   0   2   0   0   0   0   0   0   2   0   0   2   0   0   0   0   2   0   2   2   0   0   0   2   0   0   0   2   2   2   2   2   2   0   2   0   0   2   2
 MK-3-8                 0   2   2   2   0   0   0   2   2   0   2   0   0   2   0   2   2   0   2   2   0   0   2   2   0   0   0   0   0   0   2   2   0   2   0   2   2   2   0   2   0   0   2   2   2   0   0   0   2   2   2   2   0   2   0   2   2   2   2   2   2   0   0   2   2   2   2   2   2   2   0   2   2   0   0   0   2   2   0   0   2   2   2   0   0   0   2   0   0   0   2   2   0   2   0   0   0   0   0   0   2   0   0   0   0   2   0   2   0   0   2   0   0   0   0   0   0   0   2   2   2   2   2   0   2   0   2   0   0   2   0   0   2   2   0   0   2   0   2   2   0   2   0   2   0   2   2   0   2   2   0   0   0   2   2   0   0   2   2   2   2   0   2   0   0   2   0   0   0   2   0   0   2   0   0   0   0   0   2   2   2   0   0   0   2   0   0   0   2   2   0   2   0   2   0   2   0   2   2   2
 MK-3-9                 0   2   2   2   0   0   0   2   0   2   2   0   0   2   0   0   2   0   2   2   0   0   2   2   0   0   0   0   0   0   2   2   0   2   0   2   2   2   2   2   0   0   2   2   2   0   0   0   2   2   2   2   0   2   2   2   2   2   2   2   2   0   0   2   2   2   2   2   2   2   0   2   2   0   0   2   2   2   0   0   0   2   2   0   0   0   2   0   0   0   2   2   2   2   0   0   0   0   0   0   0   0   2   0   0   2   0   2   0   0   2   2   0   0   0   0   2   0   2   0   0   2   2   0   0   0   2   2   0   2   0   0   2   2   2   2   2   2   2   2   0   2   0   0   0   0   2   0   2   2   0   0   0   2   2   2   0   2   0   0   2   0   2   0   0   2   2   2   0   2   0   0   2   0   0   0   0   2   2   2   2   0   0   0   2   0   0   0   2   2   0   2   0   2   0   2   0   0   2   2
 MK-3-10                0   2   2   2   0   2   0   0   0   2   2   0   0   2   0   0   2   0   2   2   0   0   2   2   0   0   0   0   0   2   2   2   0   0   2   0   2   2   2   2   0   2   2   2   2   0   0   0   2   2   2   2   0   2   2   2   2   2   2   0   2   2   0   2   2   2   2   2   2   2   0   2   2   0   0   2   2   0   0   0   0   2   2   0   2   0   2   0   0   0   2   2   2   0   0   0   0   0   0   0   0   2   2   0   0   2   0   2   0   2   2   2   0   0   0   0   2   0   2   0   0   2   2   0   0   0   2   2   0   2   0   0   2   0   2   2   2   2   2   2   0   2   0   0   0   0   2   2   2   2   0   0   0   2   2   2   0   2   0   0   2   2   2   0   0   2   2   2   0   2   0   0   2   0   0   0   0   2   2   2   0   0   0   0   2   0   0   0   0   2   2   2   0   2   0   2   0   0   2   2
 MK-3-11                0   2   2   2   0   2   0   0   0   2   2   2   0   2   0   0   2   0   2   2   0   0   2   2   0   0   0   0   2   2   2   2   0   0   2   0   2   2   2   2   0   2   2   2   2   2   0   0   2   2   2   2   0   2   2   2   2   2   2   0   2   2   0   2   2   2   2   0   2   2   0   2   2   0   0   2   2   0   0   0   0   2   2   2   2   0   2   0   0   0   2   2   2   0   0   0   0   0   0   0   0   2   2   0   0   2   0   2   0   2   2   2   2   0   0   0   2   0   2   0   0   2   2   0   0   0   0   2   0   2   0   0   2   0   2   2   2   2   2   2   0   2   0   0   0   0   2   0   2   2   0   0   0   2   2   2   0   0   0   0   2   2   2   0   0   2   2   2   0   2   0   0   2   0   0   0   0   2   2   2   0   0   0   0   2   0   0   0   2   2   2   2   0   2   0   2   0   0   2   2
 MK-3-12                0   2   2   2   0   2   0   0   0   2   2   2   0   2   0   0   2   0   2   2   0   0   2   2   0   0   0   0   2   2   2   2   2   0   2   0   2   2   2   2   0   2   2   2   2   2   0   0   2   2   2   2   0   2   2   2   2   2   2   0   2   2   2   2   2   2   2   0   2   0   0   2   2   0   0   0   2   0   0   0   0   2   2   2   0   0   2   0   0   0   0   2   2   0   0   0   0   0   0   0   0   2   2   0   0   2   0   2   0   2   2   2   2   0   0   0   2   0   2   2   0   2   2   0   0   2   0   2   0   0   0   0   0   0   2   2   2   2   2   2   0   2   0   2   0   0   2   0   2   2   0   0   0   0   2   2   0   0   0   0   2   2   2   2   0   2   2   2   0   2   0   0   2   0   0   0   0   2   2   2   0   0   0   2   2   0   0   0   2   2   2   2   0   2   0   2   0   0   2   2
 MK-3-13                2   2   2   2   0   2   0   0   2   2   2   2   0   2   0   0   2   0   2   2   0   0   2   2   0   0   0   0   2   2   2   2   2   2   2   0   2   2   2   2   0   2   2   2   2   2   0   0   2   2   2   2   0   0   2   2   2   2   2   0   2   2   2   2   2   2   2   0   2   0   0   2   2   0   0   0   2   0   0   0   0   2   2   2   0   0   2   0   0   0   0   2   2   0   0   2   2   0   0   0   0   2   2   0   0   2   0   2   0   2   2   2   2   0   0   0   2   0   2   2   0   2   2   0   0   2   0   2   0   0   2   0   0   2   2   2   2   2   2   2   0   2   2   2   0   0   2   0   2   2   0   2   2   2   2   2   0   0   0   0   2   2   0   2   0   2   2   2   0   2   2   0   0   0   0   0   0   0   2   2   0   0   0   2   2   0   0   0   2   2   2   2   0   2   0   2   0   0   2   2
 MK-3-14                2   2   2   2   0   2   0   0   2   2   2   0   0   2   0   0   2   0   2   2   0   0   2   2   0   0   0   0   2   2   2   2   2   2   2   0   2   2   2   2   0   2   2   2   2   2   0   0   2   0   2   2   0   0   0   2   2   2   2   0   0   2   2   2   2   2   2   0   2   0   0   2   2   0   0   0   2   0   0   0   0   2   2   0   0   2   2   0   0   0   0   2   2   0   2   2   2   0   0   0   0   2   2   0   0   2   0   2   0   2   2   2   2   0   0   0   2   2   2   2   0   2   2   0   0   2   0   2   0   0   2   0   0   0   2   2   2   2   2   2   0   2   2   2   0   0   0   2   2   2   0   2   2   2   2   2   0   0   0   0   2   2   0   2   0   2   2   2   0   2   2   0   0   0   0   0   2   0   2   2   0   0   0   2   2   0   0   0   2   2   2   0   0   2   2   2   0   0   2   2
 MK-3-15                0   2   2   2   0   0   0   0   2   0   2   0   0   2   0   2   2   0   2   0   0   0   2   2   0   0   0   0   2   2   2   2   2   2   2   2   2   2   2   2   0   2   2   2   2   2   0   0   2   0   0   2   0   0   0   2   2   2   2   0   0   0   2   2   2   2   2   0   0   0   0   2   2   0   0   0   2   0   2   2   0   2   2   0   0   2   2   0   0   0   0   2   2   0   2   2   2   0   0   0   0   2   2   0   0   2   0   2   0   2   2   2   2   0   2   0   2   2   2   0   0   2   0   0   0   2   0   2   0   0   2   0   2   0   2   2   2   0   2   2   0   2   2   2   0   0   2   2   2   2   0   2   2   0   2   2   0   0   2   0   0   2   0   2   0   2   2   2   0   2   2   0   0   0   0   0   2   0   2   2   0   0   0   2   2   0   0   0   2   0   2   0   0   2   0   2   0   0   2   2
 MK-3-16                0   2   0   0   0   0   0   0   2   0   2   0   0   2   0   2   2   0   2   0   0   0   0   2   0   0   0   0   0   2   2   2   2   2   2   2   0   0   2   2   0   2   0   2   2   2   0   0   2   0   0   2   0   0   0   2   2   0   2   0   0   0   2   0   2   2   2   0   0   0   0   2   2   0   2   0   0   2   2   2   0   2   2   2   0   0   2   0   0   0   0   2   2   0   2   2   2   0   0   0   0   0   2   0   0   2   0   2   0   2   2   2   2   0   2   0   2   2   0   0   0   2   0   0   0   2   0   2   0   0   2   0   2   0   2   2   2   2   2   2   0   2   2   2   0   0   2   2   2   2   0   2   2   0   2   2   0   0   2   0   0   2   0   2   0   2   2   2   0   2   2   0   0   0   0   0   0   0   2   2   0   0   0   2   2   0   0   0   2   0   2   0   0   2   0   2   0   2   2   2
 MK-4-1                 0   2   2   0   0   2   0   0   0   0   0   2   2   2   0   2   0   2   0   0   0   2   2   2   0   2   2   2   0   0   0   0   0   0   0   2   0   2   0   2   2   0   2   0   2   0   2   0   0   0   0   2   0   2   0   2   0   0   0   2   0   0   0   2   0   2   2   2   0   0   0   2   0   2   0   2   0   2   2   2   0   2   0   0   2   2   0   2   2   0   2   2   2   2   0   2   2   2   2   2   2   2   2   2   0   2   0   2   0   0   0   2   2   2   0   0   0   2   2   2   2   0   2   2   2   2   2   0   0   0   2   2   0   0   2   2   0   0   0   0   0   0   0   2   0   2   2   2   0   0   2   2   0   0   0   0   0   2   2   0   2   2   0   0   0   0   0   2   0   0   2   0   0   2   0   0   2   2   0   0   2   0   0   2   2   2   0   0   2   0   0   2   2   2   0   2   2   2   0   0
 MK-4-2                 2   2   2   0   0   2   0   0   0   0   0   2   2   2   0   2   0   2   0   0   0   2   2   2   0   2   2   2   0   0   0   0   0   0   0   2   0   2   0   2   2   0   2   0   2   0   2   0   2   0   0   2   0   2   0   0   0   0   0   0   0   0   0   0   0   2   2   2   0   0   0   2   2   2   0   0   0   2   2   0   0   2   0   0   2   2   0   2   2   0   2   2   2   0   0   2   2   2   2   2   2   2   2   2   0   2   2   2   0   0   0   2   2   2   0   2   0   2   2   2   2   0   2   2   2   2   2   0   0   2   0   2   0   0   2   0   0   0   0   0   0   0   0   2   0   2   2   2   0   0   2   2   0   0   2   0   0   2   0   0   2   2   0   2   0   0   0   0   0   0   2   0   0   2   0   0   2   2   0   0   2   0   0   2   2   2   0   0   2   0   0   2   2   2   0   2   2   0   0   0
 MK-4-3                 2   2   2   0   0   2   0   0   0   0   2   2   2   2   0   2   0   2   0   0   0   2   2   2   0   2   2   2   0   0   0   0   0   0   2   2   0   2   0   2   2   0   2   0   2   2   2   0   2   0   0   2   0   2   0   0   0   0   0   0   0   0   2   0   0   2   2   2   0   0   0   2   2   2   0   0   0   0   2   0   0   2   0   0   2   2   0   2   2   0   2   2   2   0   0   2   0   2   2   2   2   2   2   2   2   0   2   2   0   0   0   2   2   2   0   2   0   2   2   2   2   0   2   2   2   2   2   0   0   2   0   2   0   0   2   0   0   0   0   0   0   0   0   0   0   2   2   0   0   0   2   2   0   0   2   0   0   2   0   0   2   2   0   2   0   0   0   0   0   0   2   0   0   2   0   0   2   2   0   0   2   0   0   2   2   2   0   0   2   0   0   2   2   2   0   2   2   2   0   0
 MK-4-4                 0   2   2   0   0   2   0   0   0   0   2   2   0   2   0   2   0   2   0   0   0   2   2   2   0   2   2   2   0   0   0   0   0   0   2   2   0   2   0   0   2   0   2   0   2   2   2   0   2   0   2   0   0   2   0   0   0   0   0   0   0   0   2   0   0   2   2   2   0   0   0   2   2   2   0   0   0   0   2   0   0   2   0   0   2   2   0   2   2   0   2   2   2   0   0   2   0   2   0   2   2   0   2   2   0   0   2   2   2   0   0   2   2   2   0   2   0   2   2   2   2   0   2   2   2   2   2   0   0   2   0   2   0   0   2   0   0   0   0   0   0   2   0   0   0   2   2   0   0   0   2   2   0   0   2   0   0   0   0   0   2   2   0   2   0   0   0   0   0   0   2   0   0   2   0   0   2   2   0   0   2   2   0   2   2   2   0   0   2   0   0   2   2   2   0   2   2   2   0   0
 MK-4-5                 0   2   2   0   0   0   0   0   0   0   2   2   0   2   2   2   2   2   0   2   0   2   2   2   2   2   2   2   2   0   0   2   0   0   2   2   0   2   2   0   0   0   2   0   2   0   2   0   2   0   2   0   2   2   0   2   0   0   0   0   2   0   0   0   0   0   2   2   0   0   2   2   2   2   0   0   0   0   2   0   0   2   0   2   2   2   0   2   2   0   2   2   2   0   0   2   0   2   0   2   2   0   2   2   0   0   0   2   2   0   0   0   2   2   0   2   0   2   2   2   2   2   2   2   0   2   2   0   0   2   0   2   0   0   2   0   0   0   0   0   0   2   0   0   0   2   2   0   0   0   2   2   2   0   2   0   0   0   2   0   2   0   0   2   0   0   0   0   2   0   2   0   0   2   0   0   2   2   0   0   2   2   0   2   2   2   0   0   2   0   0   2   0   2   0   2   2   2   0   0
 MK-4-6                 0   2   2   0   0   0   0   0   0   0   2   2   0   2   2   2   2   2   0   2   0   2   2   2   2   2   2   2   2   0   0   2   0   0   2   2   0   2   2   0   0   0   2   0   2   0   2   0   2   0   2   0   2   2   0   2   0   0   0   0   2   0   2   0   0   0   2   2   0   0   2   2   2   2   0   0   0   2   2   0   0   2   0   2   2   2   0   2   2   0   2   2   2   2   0   2   0   2   0   0   2   0   2   2   0   0   0   2   2   0   0   0   2   2   0   2   0   2   2   2   2   2   2   2   0   2   2   0   0   2   0   2   0   0   2   0   0   0   0   0   0   2   0   0   0   2   2   0   0   0   2   2   2   0   0   0   0   0   2   0   2   0   2   2   0   0   0   0   2   0   2   0   2   2   0   0   2   2   0   0   2   2   0   2   2   2   0   0   2   0   0   2   0   2   0   2   2   2   0   0
 MK-4-7                 0   2   2   0   2   0   0   0   0   0   2   2   0   2   2   2   2   0   0   0   0   2   2   2   2   2   2   2   2   0   0   2   0   0   0   2   2   2   2   0   0   0   2   2   2   0   2   0   2   0   2   2   2   2   0   2   0   0   0   0   2   0   2   0   2   0   2   2   0   0   2   2   2   2   0   0   0   2   0   0   0   2   0   0   2   2   0   2   2   2   2   2   0   2   0   2   0   2   0   0   2   0   2   2   0   0   0   2   0   0   0   0   2   2   0   2   0   0   2   2   2   0   2   2   0   2   2   2   0   2   0   2   0   0   2   0   0   0   0   0   0   2   0   0   2   2   2   0   0   0   2   0   2   0   0   0   0   0   2   0   2   0   0   2   0   0   0   0   0   0   2   0   2   2   0   0   2   2   0   0   2   2   0   2   2   0   0   0   2   0   0   2   0   2   0   0   2   0   0   0
 MK-4-8                 0   2   2   0   2   0   0   0   0   0   2   2   0   2   2   2   2   2   0   0   0   2   2   0   2   2   2   2   2   0   2   2   0   0   0   2   2   0   2   0   0   0   0   2   0   0   2   0   0   0   2   2   2   0   0   2   0   0   0   0   2   0   0   0   2   0   2   2   2   0   2   2   2   2   0   0   0   2   0   0   0   2   0   0   2   2   0   2   2   2   2   2   0   2   0   2   0   2   0   0   2   0   2   2   0   0   0   2   0   0   0   2   2   2   0   0   0   0   2   2   2   0   0   2   0   2   2   2   0   2   0   2   0   0   2   0   0   2   0   2   0   2   0   0   2   2   2   0   0   0   2   0   2   0   0   0   0   0   2   0   2   0   0   2   0   0   0   0   0   0   2   0   2   2   2   0   2   2   0   0   2   2   0   0   2   0   0   0   0   0   0   2   0   0   0   0   2   0   0   0
 MK-4-9                 0   2   2   0   2   0   0   2   0   0   2   2   2   2   2   2   2   2   0   2   0   0   2   0   2   2   2   2   2   0   2   2   0   0   0   2   0   0   2   0   0   0   0   2   0   0   2   2   0   0   0   2   0   0   2   2   0   0   0   0   2   0   0   0   2   0   2   2   2   0   2   2   2   2   0   0   0   2   0   0   0   0   2   0   2   2   0   2   2   2   2   2   0   2   0   2   0   2   0   0   2   0   2   2   0   2   0   2   2   2   0   2   2   2   0   0   0   2   2   2   2   0   0   2   0   2   2   2   0   2   2   2   0   0   2   0   0   2   0   2   0   2   0   0   2   2   2   0   0   0   2   0   2   0   0   0   0   0   2   0   2   0   0   2   0   0   0   0   0   0   2   0   2   2   2   0   2   2   0   0   2   2   2   0   2   0   0   0   0   2   0   2   0   0   0   0   2   0   0   2
 MK-4-10                0   2   2   0   2   0   0   2   0   0   2   2   2   2   2   2   2   2   0   2   0   0   2   0   2   0   2   2   2   0   2   2   0   0   0   2   0   0   2   0   0   0   0   2   0   0   2   2   0   0   0   2   0   0   2   2   0   0   0   0   2   0   0   0   2   0   2   2   2   0   2   2   2   2   0   0   0   2   0   0   0   0   2   0   2   2   0   2   2   0   2   2   0   2   0   2   0   2   2   0   2   0   2   2   0   2   0   2   0   2   0   2   2   2   0   0   0   2   2   2   2   0   0   2   0   2   0   2   0   0   0   2   2   0   2   0   0   2   0   2   0   2   0   0   2   0   2   0   0   0   2   2   2   0   0   2   0   2   2   0   2   0   0   2   0   0   0   0   0   0   0   0   2   2   2   0   2   2   0   2   2   2   2   2   2   0   0   2   0   2   0   2   0   0   0   0   2   0   0   0
 MK-4-11                0   2   2   0   2   0   0   2   0   0   0   2   2   2   2   2   2   2   0   2   0   0   2   0   2   0   2   2   0   0   2   2   0   2   0   2   0   0   2   0   0   0   2   0   0   2   2   2   0   0   0   2   0   0   2   2   0   0   0   0   2   0   0   0   2   0   2   2   2   2   2   2   2   2   0   0   0   2   0   0   0   0   2   0   2   2   0   2   2   0   2   2   0   2   0   2   0   2   2   0   2   0   2   2   0   2   0   2   0   0   0   2   2   2   0   0   0   2   2   2   2   2   2   2   0   2   0   2   0   0   0   2   2   0   2   0   0   0   2   2   2   2   0   0   0   0   2   0   0   2   2   2   2   0   0   2   2   2   2   0   2   0   0   2   0   0   0   0   0   0   0   0   2   2   2   0   2   2   2   2   2   0   0   2   2   0   0   2   0   2   0   2   0   0   0   0   2   0   0   0
 MK-4-12                0   2   2   0   2   0   0   2   2   0   2   2   2   2   0   2   2   0   0   2   0   0   2   2   2   0   2   2   0   0   2   2   2   2   0   2   0   0   2   0   0   0   2   0   0   2   0   2   0   0   0   2   0   0   2   2   0   0   0   0   0   0   0   0   2   0   2   2   2   2   2   2   2   2   0   0   2   2   0   0   0   2   2   0   2   2   0   2   2   0   2   2   0   2   0   2   0   2   2   0   2   0   2   2   0   2   0   2   0   0   0   2   0   2   0   0   0   0   0   2   2   0   2   0   0   2   0   2   0   0   0   2   2   0   2   0   0   0   2   2   2   2   0   0   0   0   2   0   0   2   2   2   0   0   0   2   0   2   2   0   2   0   0   2   2   0   0   0   0   0   0   0   2   2   2   0   2   2   2   2   2   0   0   2   2   0   2   2   0   2   0   2   0   0   0   2   0   0   0   0
 MK-4-13                0   2   0   0   2   0   2   2   2   0   2   2   2   2   0   2   2   0   0   2   0   0   0   2   2   0   0   2   0   0   2   2   2   2   0   2   2   0   2   0   0   0   2   0   0   2   0   2   0   0   0   2   0   0   2   2   0   0   0   0   2   0   0   0   2   0   2   0   2   2   2   2   2   2   0   0   2   2   0   0   0   2   2   0   2   2   0   2   2   0   2   2   0   2   0   2   0   2   2   0   2   0   2   2   2   0   0   2   0   0   0   0   0   2   0   0   0   0   0   2   2   0   2   0   2   2   2   2   0   0   0   2   2   0   2   0   0   0   2   2   2   2   0   0   0   0   2   0   0   2   2   2   0   0   2   2   0   2   2   0   2   0   0   2   0   0   0   0   0   0   2   0   2   2   2   0   2   0   0   2   2   0   0   2   2   0   2   0   0   2   0   2   0   2   0   2   0   0   2   0
 MK-4-14                0   2   0   2   2   0   2   2   2   0   2   2   2   2   2   2   2   0   0   2   0   0   0   2   2   2   0   2   0   0   2   2   2   2   0   2   2   0   0   0   0   2   2   0   0   2   0   2   0   0   0   2   0   0   2   0   0   0   0   0   2   0   0   0   2   0   2   0   2   2   2   2   2   2   0   0   2   2   0   0   0   2   2   0   2   2   0   2   2   0   2   2   0   2   0   2   0   2   2   0   2   2   2   2   0   0   0   2   0   0   0   0   0   2   0   2   0   0   0   2   2   0   2   0   2   2   2   2   0   0   0   2   0   2   2   0   0   0   2   2   2   0   0   0   0   0   2   0   0   2   2   2   0   2   2   0   0   2   2   0   2   0   0   2   0   0   0   0   0   0   2   0   0   2   0   0   2   0   0   2   2   0   0   2   2   0   2   0   0   2   0   0   2   2   0   2   0   0   2   0
 MK-4-15                0   2   0   2   2   2   2   2   2   0   2   2   2   2   2   2   2   0   0   2   0   0   0   2   2   2   0   2   0   0   0   2   2   2   0   2   2   0   0   0   0   2   2   0   0   2   0   0   0   0   0   2   0   0   2   0   0   0   0   0   2   0   0   0   2   2   2   0   2   2   2   2   2   2   0   0   2   2   0   0   0   2   2   0   2   2   0   2   2   0   2   2   0   2   0   2   0   2   2   0   2   2   2   2   0   0   0   2   0   0   0   0   0   2   2   2   0   0   0   2   2   0   2   0   2   2   2   2   0   0   0   2   0   2   2   0   0   2   2   2   0   0   0   0   0   0   2   0   0   2   2   2   0   2   2   0   0   2   2   0   2   0   0   2   0   0   0   0   0   0   2   0   0   2   0   2   2   0   0   2   2   0   2   2   0   0   2   0   0   2   2   0   2   0   0   2   0   0   2   0
 MK-4-16                0   2   0   2   2   2   2   2   2   0   2   2   2   2   2   2   2   0   2   2   0   0   0   2   2   2   0   0   0   0   0   2   2   2   0   2   2   0   0   0   0   2   2   0   0   2   0   0   0   0   0   2   0   0   0   0   0   0   0   0   2   0   2   0   2   2   0   2   2   2   2   2   2   2   0   0   2   2   0   0   0   2   2   0   2   2   0   2   2   0   2   2   0   2   0   2   0   2   2   0   2   0   2   0   0   0   2   2   0   0   0   0   0   2   2   0   2   0   0   2   2   0   2   0   2   2   2   2   0   0   0   2   0   2   2   2   0   0   2   2   0   0   0   0   0   0   2   0   0   2   2   2   0   2   2   0   0   2   2   0   2   0   0   0   0   0   0   0   0   0   2   0   0   2   0   2   2   0   0   2   0   0   2   2   0   0   2   0   0   2   2   0   2   0   0   2   0   0   2   0
 MK-5-1                 0   2   2   0   2   0   2   0   2   2   2   0   2   0   0   0   0   2   0   0   0   0   2   2   2   2   0   2   2   2   0   0   2   2   0   0   2   0   2   2   0   2   0   2   2   2   0   2   0   2   2   2   0   0   0   2   0   2   0   0   0   2   2   0   2   0   0   2   2   0   2   0   0   0   2   0   0   0   2   0   0   2   2   2   2   2   2   0   0   0   2   2   2   2   0   2   0   2   0   0   2   0   2   2   0   0   2   0   0   0   2   0   2   0   2   0   0   2   0   0   0   2   0   0   2   2   2   2   0   0   0   2   0   0   2   2   2   0   2   2   0   0   2   0   0   0   0   0   0   0   2   2   0   0   0   0   0   2   2   2   2   2   2   2   0   0   0   0   0   2   0   0   2   0   0   2   0   0   0   2   0   2   2   0   0   0   0   0   0   2   2   2   2   0   0   0   2   0   0   0
 MK-5-2                 0   2   2   0   2   0   2   0   2   2   2   0   2   0   0   0   0   2   2   0   0   0   2   0   2   2   0   2   2   2   0   0   2   2   0   0   2   0   2   2   0   2   0   2   0   0   0   2   0   2   2   2   0   0   0   2   0   2   0   0   0   2   2   0   2   0   2   2   2   0   2   0   0   0   0   0   0   0   2   0   0   2   2   2   2   2   2   0   0   0   2   2   2   2   0   2   0   2   0   0   2   0   2   2   0   0   2   0   0   0   2   0   2   0   2   0   0   0   0   0   0   2   0   0   2   2   2   2   0   0   0   2   0   0   2   2   2   0   2   2   0   0   2   0   0   2   0   0   0   0   2   2   0   0   2   0   0   0   2   2   2   2   2   2   2   2   0   0   0   2   0   2   2   0   0   2   0   0   0   2   0   0   2   0   0   2   0   0   2   2   2   2   0   0   0   0   2   0   0   0
 MK-5-3                 0   2   2   0   2   2   2   0   0   0   0   0   2   0   0   0   0   2   2   2   0   0   0   0   2   2   2   0   0   2   0   0   2   2   0   2   2   0   2   2   0   2   2   0   0   0   0   2   0   2   2   2   0   0   0   2   0   2   0   0   0   2   2   0   2   0   2   2   2   0   2   0   0   0   0   0   0   2   2   0   2   2   2   2   0   2   2   0   0   0   0   2   2   2   0   0   0   0   0   0   2   0   2   2   0   0   2   0   0   0   2   0   2   0   2   0   0   0   0   0   0   2   0   0   2   2   0   2   0   0   2   2   0   0   0   2   2   0   2   2   0   0   2   0   0   2   0   0   0   0   2   2   0   0   2   0   0   0   2   2   2   2   0   2   2   2   0   0   0   2   0   0   2   0   0   2   0   0   0   2   0   0   2   0   0   2   0   0   0   2   2   2   0   0   0   0   0   0   0   0
 MK-5-4                 0   2   2   0   2   2   2   0   0   0   0   0   2   0   0   0   0   2   2   2   0   0   0   0   2   2   2   0   0   2   0   0   2   2   0   2   2   0   2   2   0   2   2   0   2   0   0   2   0   2   2   2   0   0   0   2   0   2   0   0   0   2   0   0   2   0   2   2   2   0   2   0   0   0   0   0   0   2   2   0   2   2   2   2   0   0   2   0   0   0   0   2   2   2   0   0   0   0   0   2   2   0   2   2   0   0   2   0   0   0   2   0   2   0   2   0   0   0   0   0   0   2   0   0   2   2   0   2   0   0   2   2   0   0   0   0   2   0   2   2   0   0   2   0   0   2   0   0   0   0   2   2   0   0   2   0   0   0   2   2   0   2   0   2   2   2   0   0   0   2   0   2   2   0   0   2   2   0   2   2   2   0   2   0   0   2   0   0   0   2   2   2   0   0   0   0   0   0   0   0
 MK-5-5                 0   2   2   2   2   2   2   0   0   2   0   0   2   0   0   0   2   2   2   2   0   0   0   0   2   2   2   0   2   2   0   0   2   2   0   2   2   0   2   2   0   2   2   0   2   0   0   0   0   2   2   2   0   0   0   2   0   2   0   0   0   2   0   0   2   0   2   2   2   0   2   0   0   0   0   0   0   2   2   0   2   2   2   2   2   0   2   0   0   0   0   2   2   2   0   0   0   0   0   2   2   0   2   0   2   0   2   0   0   0   2   0   2   0   2   0   2   0   0   0   0   2   0   0   2   2   0   2   0   0   2   2   0   0   0   0   2   0   2   2   0   0   2   0   0   2   0   0   0   0   2   2   0   0   0   0   0   0   0   2   0   2   0   2   2   2   0   0   0   2   0   2   2   0   0   0   2   0   2   2   2   0   2   0   2   2   0   0   0   2   2   2   0   0   0   0   2   0   0   0
 MK-5-6                 0   2   0   2   0   2   2   2   0   0   2   0   0   0   0   0   2   2   2   2   0   0   0   0   2   2   2   0   2   2   0   2   2   2   2   0   2   0   2   2   0   2   2   0   2   0   0   0   2   2   0   2   0   0   0   2   0   2   0   0   0   0   2   0   2   0   0   2   2   2   2   0   2   0   0   0   0   2   2   0   2   2   2   0   2   0   2   2   0   0   0   2   2   2   0   0   0   0   0   2   2   0   2   0   2   0   2   0   0   0   2   0   2   0   2   0   2   0   0   0   0   2   0   0   2   0   2   2   0   2   2   0   0   2   0   0   0   2   2   2   0   0   2   0   0   2   0   0   0   0   2   2   0   0   0   0   0   2   2   2   0   2   0   2   2   2   0   0   0   2   0   2   2   0   0   0   2   0   2   2   2   2   2   0   2   2   2   0   0   2   2   2   0   0   0   0   2   0   0   0
 MK-5-7                 0   0   2   2   0   2   2   2   0   0   2   0   0   0   0   0   2   2   2   2   0   2   0   0   2   2   0   0   2   2   0   0   2   2   2   0   2   2   2   2   0   2   0   0   0   0   0   0   2   2   0   2   0   0   0   2   2   2   0   0   2   0   2   0   2   0   0   0   2   2   2   0   2   0   0   0   0   2   2   0   2   2   0   0   2   0   2   2   0   0   0   2   2   2   0   0   2   0   0   2   2   0   2   0   2   0   2   0   0   0   2   0   2   0   2   0   2   0   0   0   0   2   2   0   2   0   2   2   0   2   2   0   0   2   0   0   0   2   2   2   0   0   0   0   0   2   0   0   0   0   2   2   0   0   0   0   0   2   2   2   0   2   2   2   2   2   0   0   0   2   0   2   0   2   0   0   2   0   2   2   2   2   2   0   2   2   2   0   0   2   0   2   0   0   0   0   2   0   0   0
 MK-5-8                 0   0   2   2   0   2   2   2   0   0   2   0   0   0   0   0   2   2   0   2   0   2   0   0   2   2   0   0   2   2   0   0   2   2   2   0   2   2   2   2   0   2   0   0   0   0   2   0   0   2   0   2   0   0   0   2   2   2   0   0   2   0   2   0   2   0   0   0   2   2   2   0   2   0   0   0   0   2   2   0   2   2   0   0   2   2   2   2   0   0   2   2   2   2   0   0   2   0   0   2   2   0   0   0   2   0   2   0   0   0   0   0   2   0   2   0   2   0   2   0   0   2   2   0   2   0   2   2   2   2   2   0   0   2   0   2   0   2   2   2   0   0   0   0   0   2   0   0   0   0   0   2   0   0   0   0   0   2   2   2   0   2   2   2   2   2   0   0   0   2   0   2   0   2   2   0   2   0   2   2   2   2   2   0   2   2   2   0   0   2   0   2   0   0   0   2   2   0   2   0
 MK-5-9                 0   0   2   2   0   2   2   2   0   2   2   0   0   0   0   0   2   2   0   2   0   2   0   0   2   2   0   0   2   2   0   0   0   2   2   0   2   2   2   2   0   2   0   0   0   0   2   0   0   2   0   2   0   0   0   2   2   2   2   0   2   0   2   2   2   0   0   0   2   2   0   0   2   0   0   0   0   2   0   0   2   2   0   0   2   2   2   2   0   0   2   2   2   2   0   0   2   0   0   2   2   0   0   0   2   0   2   0   0   0   0   0   2   0   2   2   2   0   2   0   0   0   2   0   2   0   2   0   0   2   2   0   0   2   0   2   0   2   2   2   0   0   0   0   0   2   0   0   0   0   0   2   0   0   0   0   0   2   2   2   2   2   2   2   2   2   0   0   0   2   0   2   0   2   2   0   2   0   2   0   2   2   2   0   2   2   2   0   0   2   0   2   0   0   0   2   2   0   2   0
 MK-5-10                0   0   0   2   0   2   2   2   0   2   0   0   0   0   0   0   2   2   0   2   0   2   0   0   0   2   2   0   2   2   0   0   0   2   0   0   2   2   2   2   0   2   2   0   0   0   2   0   0   2   0   2   0   0   0   2   2   0   2   0   0   0   2   0   2   0   0   0   2   2   0   0   0   0   0   0   0   2   0   0   2   2   0   0   2   0   2   0   0   0   2   2   0   2   0   0   2   0   0   2   2   0   0   0   2   0   2   2   0   0   0   2   0   0   2   2   2   0   2   0   0   0   2   0   2   0   2   0   0   2   2   0   0   2   0   2   0   2   2   2   0   0   0   0   0   2   0   0   0   0   0   2   0   0   0   2   0   2   2   0   2   2   2   0   2   2   0   0   0   2   0   2   0   2   0   0   0   0   2   0   2   2   2   2   2   2   2   0   0   2   0   2   2   0   0   2   0   0   0   0
 MK-5-11                0   0   0   2   2   2   2   0   0   2   0   0   0   0   0   2   0   2   0   2   0   2   0   2   0   2   2   0   2   0   0   0   0   2   0   0   2   2   2   2   0   2   2   0   0   0   2   0   0   2   0   0   0   0   2   2   2   0   2   0   0   0   2   0   2   0   0   0   2   2   0   0   0   0   0   0   0   2   0   0   2   2   0   0   2   0   2   0   0   0   2   2   0   2   0   0   2   0   0   2   2   0   0   0   2   0   2   2   2   2   0   2   0   2   2   2   2   0   2   0   0   0   2   0   0   0   2   2   0   2   2   0   0   2   0   2   0   2   2   2   2   2   2   0   0   2   0   0   0   0   0   2   0   0   0   0   0   2   2   0   2   2   2   2   2   2   0   0   0   2   0   2   2   2   0   0   2   0   2   0   2   0   2   2   2   2   2   0   0   2   0   2   0   2   0   2   0   0   2   0
 MK-5-12                2   0   2   2   0   2   2   0   0   2   0   0   0   0   0   2   2   2   0   2   0   2   0   2   0   2   2   0   2   0   0   0   0   2   2   0   2   2   2   2   0   2   2   0   0   0   2   0   2   2   0   0   0   0   2   2   2   0   2   0   0   0   0   0   2   0   0   0   2   0   0   0   2   0   2   0   2   0   0   0   2   2   0   0   2   0   2   0   0   0   2   2   0   2   0   0   2   0   0   2   2   0   0   0   2   0   2   2   0   2   0   2   2   2   2   2   2   0   2   0   0   0   2   0   0   0   2   2   0   2   2   2   0   2   2   2   0   2   2   2   0   2   2   0   0   2   0   0   2   0   0   2   0   0   2   0   0   2   2   0   2   0   2   2   2   2   0   2   0   2   0   2   2   2   0   0   2   0   0   0   2   0   0   2   2   2   2   0   0   2   0   2   0   2   0   2   0   0   2   0
 MK-5-13                2   0   0   2   0   2   2   0   0   2   0   0   0   0   0   2   2   2   0   2   0   2   0   2   0   2   2   0   0   0   0   0   0   2   2   2   2   2   2   2   0   2   2   0   0   0   2   2   2   2   0   0   0   0   2   2   2   0   2   0   0   0   0   0   2   0   0   0   2   0   0   0   2   0   2   0   2   0   0   0   2   2   0   0   2   0   2   0   0   0   2   2   0   2   0   0   2   0   2   2   2   0   0   2   2   0   2   2   0   2   0   2   2   0   0   2   0   0   2   0   0   0   2   0   0   0   2   2   0   2   0   2   0   2   2   2   0   2   2   2   0   2   0   0   0   0   0   0   2   0   0   2   0   0   2   0   0   2   0   2   2   2   2   2   2   2   0   2   0   2   0   2   2   2   0   0   2   2   0   0   2   0   0   2   2   2   2   0   0   2   0   2   0   2   0   2   0   2   2   0
 MK-5-14                2   0   0   2   0   2   2   2   2   2   2   0   0   2   0   2   2   2   0   0   0   2   0   2   0   2   2   0   0   0   0   0   0   2   2   2   2   2   2   2   2   2   2   0   0   0   2   2   2   2   0   0   2   0   2   2   2   0   2   0   0   0   0   0   2   0   2   0   2   0   0   0   2   0   2   0   2   0   0   0   2   2   2   0   2   2   2   0   0   0   2   2   0   2   0   0   2   0   2   2   2   0   0   2   2   0   2   2   0   0   0   2   2   0   0   2   0   0   2   0   0   2   0   0   0   0   2   2   0   2   0   2   0   2   2   2   0   2   2   2   0   2   0   0   0   0   0   0   2   0   0   2   0   0   2   0   2   2   0   2   2   2   2   2   0   2   0   2   0   0   0   2   2   0   2   0   2   2   2   0   2   0   0   2   2   2   2   0   0   2   0   2   0   2   0   2   0   2   2   0
 MK-5-15                2   0   2   2   0   0   2   2   2   2   2   2   0   2   0   2   2   2   2   0   0   2   0   2   0   2   2   0   0   0   0   0   0   2   2   2   2   2   2   2   2   0   2   2   0   0   2   2   0   2   0   0   2   0   2   2   2   0   2   0   0   0   0   0   2   2   0   0   2   0   0   2   2   0   2   0   2   0   0   0   2   2   0   0   2   2   2   0   0   0   2   2   0   2   0   0   2   0   2   2   2   0   0   2   2   0   2   2   0   0   2   2   2   2   2   2   0   0   0   2   0   2   2   0   0   0   2   2   0   2   0   2   0   2   2   2   0   2   2   2   0   2   0   0   0   0   0   0   2   0   0   2   0   0   2   0   2   2   0   2   2   2   2   2   0   2   0   2   0   0   0   0   2   0   0   0   2   2   2   0   0   0   0   2   2   2   2   0   0   2   0   2   0   2   0   2   0   2   2   0
 MK-5-16                2   0   2   2   0   0   2   2   2   2   2   2   0   2   0   2   2   2   2   0   0   2   0   2   0   0   2   0   0   0   0   0   2   2   2   2   2   2   2   2   2   0   2   2   0   0   2   2   0   2   0   2   2   0   2   2   2   0   2   0   0   0   0   0   2   2   0   0   2   0   0   0   2   2   2   0   2   0   0   0   2   2   0   0   2   2   2   2   0   0   2   2   0   2   0   0   2   0   2   2   2   0   0   0   2   0   2   2   0   0   2   2   2   2   0   2   0   0   0   2   0   2   0   0   0   0   2   2   0   2   0   2   2   2   0   2   0   2   2   2   2   2   0   0   2   0   0   0   2   0   0   2   0   0   2   0   2   2   0   2   0   0   2   2   0   2   0   0   0   0   2   0   2   0   2   0   2   0   2   0   2   0   2   2   2   2   0   0   0   0   0   2   0   2   0   2   0   2   2   0
 MK-6-1                 0   2   2   0   0   0   2   2   2   2   2   0   0   0   0   0   2   0   2   0   2   0   2   2   2   0   0   2   0   0   0   2   0   2   0   0   2   0   2   2   2   2   2   2   0   0   0   2   2   2   2   2   0   0   2   0   2   2   0   0   2   2   0   0   2   2   2   2   2   0   0   2   0   0   0   0   2   2   2   2   0   0   0   0   2   2   0   0   0   2   2   0   0   2   0   0   2   2   2   2   0   2   2   2   2   2   0   0   0   0   2   2   2   0   0   2   0   0   0   0   0   0   2   0   2   2   0   0   2   0   0   0   2   2   2   2   2   0   0   2   0   2   0   2   2   0   0   0   0   2   0   2   2   2   2   0   2   2   0   0   0   0   2   2   0   0   0   0   2   2   2   0   2   2   0   2   0   0   0   2   2   0   2   2   2   2   2   2   0   2   0   0   0   2   0   0   2   0   0   0
 MK-6-2                 0   0   2   0   0   0   2   2   2   2   2   0   0   0   0   2   2   0   2   0   2   0   2   2   2   0   0   2   0   0   0   2   0   2   0   0   2   0   2   2   0   2   0   2   0   0   0   2   2   2   2   0   0   0   2   0   2   2   0   0   2   2   0   0   2   0   2   2   2   2   2   2   0   0   0   0   2   2   2   2   0   2   0   0   2   2   2   0   0   2   2   0   0   2   0   0   2   2   2   2   0   2   2   2   2   0   2   0   0   0   2   2   2   0   0   2   0   2   0   2   0   0   2   0   2   2   0   0   2   0   0   0   2   2   2   2   2   0   0   2   0   2   0   2   2   0   0   2   2   2   0   2   2   2   2   0   2   2   2   0   0   2   2   0   0   0   0   0   2   2   2   0   2   2   0   2   0   0   0   0   2   0   2   2   0   2   2   2   0   2   2   0   0   2   0   0   2   2   0   0
 MK-6-3                 0   0   2   0   0   0   2   2   2   2   2   0   0   0   0   2   2   0   2   0   2   0   2   0   2   0   0   2   0   0   0   0   0   2   0   0   2   0   2   2   2   2   0   2   0   0   0   2   2   2   2   0   0   0   2   0   2   2   0   0   2   2   0   0   2   0   0   2   2   2   2   2   0   0   0   2   2   2   2   2   0   2   0   0   2   2   2   0   0   2   2   2   2   2   0   0   2   2   2   2   0   2   2   2   2   0   2   0   0   0   2   2   2   0   0   2   0   2   0   2   0   0   2   0   2   2   0   0   2   0   0   0   2   2   2   2   2   0   2   2   0   0   2   0   2   0   0   2   2   2   0   2   2   2   2   0   0   0   2   2   2   2   2   0   0   0   2   2   2   0   2   0   0   2   0   0   0   0   0   0   2   0   2   2   0   2   2   2   0   2   2   2   0   2   0   0   2   2   0   0
 MK-6-4                 0   0   2   0   0   0   2   2   2   2   2   0   0   0   0   2   2   0   2   0   2   0   2   2   2   0   2   2   0   2   2   0   0   2   0   0   2   0   0   2   2   2   0   2   0   0   0   2   2   2   2   0   0   0   2   0   2   2   0   2   2   2   0   0   2   0   0   2   0   2   2   2   0   0   0   2   2   2   2   2   0   2   0   0   2   2   2   0   0   2   2   2   2   2   0   0   2   2   2   2   0   2   0   0   2   0   2   0   0   0   2   2   2   0   0   0   0   2   0   2   0   0   2   0   2   2   0   0   2   0   0   0   2   0   2   0   2   2   2   2   0   0   2   0   0   2   0   2   2   0   0   2   2   2   2   2   0   0   2   2   2   2   2   0   0   0   2   2   2   0   2   0   0   2   0   0   0   0   0   2   2   0   2   2   0   2   2   2   0   2   2   2   0   2   0   0   2   2   0   0
 MK-6-5                 2   0   2   0   0   0   2   2   2   2   2   2   0   0   0   2   2   0   2   0   2   2   2   2   2   0   0   2   0   2   2   0   0   2   0   0   2   0   0   2   2   2   0   2   0   0   0   2   2   2   2   0   0   0   0   0   2   2   0   2   2   2   0   0   2   2   0   2   0   2   2   2   0   0   0   0   2   2   2   0   0   2   0   0   2   2   2   0   2   2   0   2   2   2   0   0   2   2   2   2   0   2   0   0   2   0   2   0   0   2   2   2   2   0   0   0   0   2   0   2   0   0   2   0   2   0   0   0   2   0   0   0   2   0   2   0   2   2   2   2   0   0   0   0   0   2   0   2   2   2   0   2   2   2   2   0   0   0   2   2   2   2   2   0   0   0   2   2   2   0   2   0   0   2   0   0   0   0   0   2   2   0   2   2   0   2   2   2   0   2   0   2   0   2   2   0   0   2   0   0
 MK-6-6                 2   0   2   0   0   0   2   2   2   2   2   2   0   0   0   2   2   0   2   0   2   0   2   2   2   0   0   2   0   2   2   0   0   0   0   0   0   0   0   2   0   2   0   2   0   0   0   2   2   2   2   0   0   0   0   0   2   2   0   2   2   2   0   2   2   2   0   2   0   2   2   2   0   0   0   0   2   2   2   0   0   2   0   0   2   2   2   0   2   2   0   2   2   2   0   0   2   2   2   2   0   2   0   0   2   0   2   0   0   2   2   2   2   0   0   0   0   2   0   2   0   0   2   0   2   0   0   0   2   2   0   0   2   0   2   0   2   2   2   2   0   2   0   0   0   2   0   2   2   2   0   2   2   2   2   0   0   0   2   2   2   2   2   0   0   0   2   2   2   2   2   0   0   2   0   0   0   0   0   2   2   0   2   0   0   2   2   2   0   2   0   2   0   2   2   0   0   2   0   0
 MK-6-7                 2   0   2   0   0   0   2   2   2   2   2   0   0   0   0   2   2   0   2   0   2   0   2   2   2   0   0   0   0   2   0   2   0   2   0   0   0   0   0   2   0   2   2   2   0   0   2   2   2   2   2   0   0   0   0   0   2   2   0   2   2   2   0   2   2   2   0   0   0   2   2   2   0   0   0   0   2   0   2   0   0   2   0   0   2   2   0   0   2   2   2   2   2   2   0   0   2   0   0   2   0   2   0   0   2   0   2   0   0   2   2   2   2   0   0   0   0   2   0   2   0   0   2   0   2   0   0   0   2   2   0   0   2   0   2   0   2   2   2   2   0   2   0   0   0   2   0   0   2   2   0   2   0   2   2   0   0   0   2   2   2   2   2   0   0   0   2   2   0   2   2   0   0   2   0   0   0   0   0   2   2   0   2   0   0   2   2   2   0   2   0   2   0   2   2   0   0   2   0   2
 MK-6-8                 2   0   2   0   2   0   2   2   2   2   2   0   0   0   0   2   2   0   2   0   2   0   2   2   2   0   0   0   0   2   0   2   0   2   0   0   0   0   0   2   0   2   2   2   0   0   0   2   2   2   0   0   2   0   0   0   2   2   0   2   2   0   0   2   0   2   0   2   0   2   0   2   0   0   0   0   2   0   2   0   0   2   0   0   2   2   0   0   2   2   0   2   2   2   0   0   2   0   0   2   0   0   0   0   2   0   2   0   0   2   2   2   2   0   0   0   0   2   0   0   0   0   2   0   2   0   0   0   0   0   0   0   2   0   2   0   2   2   2   2   0   2   0   0   0   2   0   0   2   2   0   2   0   2   2   2   0   0   0   2   2   2   2   0   0   0   2   2   0   2   2   0   2   2   0   2   0   0   2   2   2   0   2   0   0   2   2   2   0   2   0   2   0   2   2   0   0   2   0   2
 MK-6-9                 2   0   0   0   2   0   2   2   2   2   2   0   0   0   0   2   2   0   2   0   2   0   2   2   2   0   0   2   0   2   0   2   0   2   0   0   0   0   0   2   0   2   2   2   0   2   0   2   2   2   0   0   2   0   0   0   2   2   0   2   2   0   2   2   0   2   2   2   0   2   0   2   0   0   0   0   2   0   0   0   2   0   0   0   2   2   0   2   2   0   0   2   2   2   0   0   2   0   0   2   0   0   0   0   2   0   2   0   0   2   2   2   2   0   0   0   0   2   0   0   0   0   2   0   2   0   0   0   0   0   0   0   2   0   0   0   2   2   2   2   0   2   0   0   0   2   2   0   2   2   0   2   0   2   2   2   0   0   0   2   2   2   2   0   0   0   2   2   0   2   2   0   2   2   0   0   0   0   2   2   2   0   2   0   0   2   2   2   0   2   0   2   0   2   2   0   0   2   2   2
 MK-6-10                2   0   0   0   2   0   2   2   2   2   2   0   0   2   0   2   2   0   2   0   2   0   2   2   2   0   0   2   0   2   0   2   0   2   0   2   0   0   0   2   0   2   2   2   0   2   2   2   2   2   0   0   2   0   0   2   2   0   2   2   2   0   2   2   0   2   2   2   0   2   0   2   0   0   0   0   2   0   2   0   0   0   0   0   2   2   0   2   2   0   0   2   0   2   0   0   2   2   0   2   0   0   0   0   2   0   2   0   2   2   2   2   2   0   2   2   0   2   0   2   0   0   2   0   0   2   0   0   0   0   2   0   2   0   0   0   2   2   2   2   0   2   0   0   0   2   2   0   2   2   0   2   0   2   2   2   0   0   0   2   2   2   0   2   0   0   2   2   0   2   2   0   2   2   0   0   0   0   2   2   2   2   2   0   0   0   2   2   0   2   0   2   0   2   2   0   0   2   2   0
 MK-6-11                2   0   0   0   2   0   2   2   2   2   2   0   0   2   0   2   2   0   2   0   0   0   2   2   2   0   0   2   0   2   0   2   0   2   0   2   0   0   0   2   0   2   2   2   0   2   2   2   2   2   2   0   2   0   0   2   2   0   2   2   2   0   2   2   0   2   2   2   0   2   0   2   0   0   0   0   2   0   2   0   0   0   0   0   2   2   2   2   2   0   0   2   0   2   0   0   2   2   0   2   0   2   0   0   2   0   2   0   2   2   2   2   2   0   2   2   0   2   0   2   0   0   2   2   0   2   0   0   0   0   2   0   2   0   0   0   2   2   2   2   0   2   0   0   0   2   2   0   2   2   0   2   0   2   2   2   0   0   0   0   2   2   0   2   0   0   2   2   0   0   2   0   2   2   0   0   2   0   2   2   2   2   2   0   0   0   2   2   0   2   0   2   0   2   2   0   0   0   2   0
 MK-6-12                2   0   0   0   2   0   2   0   2   2   2   0   0   2   0   2   2   0   2   0   0   0   2   2   2   0   2   2   2   2   0   2   0   2   0   2   0   0   0   2   0   2   2   2   0   2   2   2   2   2   2   0   2   0   0   2   2   0   2   0   2   0   2   2   0   2   2   2   0   2   0   2   0   0   0   0   2   0   2   0   0   2   0   0   2   2   2   2   2   0   0   2   0   2   2   0   2   0   0   0   2   2   0   0   2   0   2   0   2   2   2   2   2   0   0   2   0   2   0   2   0   0   2   2   0   2   0   0   0   0   2   0   2   0   0   0   2   2   0   2   2   2   0   0   0   2   2   0   2   2   0   2   0   2   2   2   0   2   0   0   2   2   2   2   0   0   0   2   0   0   2   0   2   2   0   0   2   0   0   0   2   2   2   0   0   0   2   0   0   2   0   2   0   2   0   0   0   0   2   0
 MK-6-13                2   0   0   0   2   0   2   0   2   2   2   0   0   2   0   2   2   0   2   0   0   2   2   2   2   0   2   2   2   2   2   2   0   2   0   2   0   0   0   2   0   2   2   2   0   2   2   2   2   2   2   0   2   0   0   2   2   0   0   0   2   0   2   2   0   2   2   0   0   2   0   0   0   0   0   0   2   0   2   2   0   2   0   0   2   2   2   2   2   0   0   2   2   2   2   0   2   0   0   0   2   2   0   0   2   0   2   0   2   2   2   2   2   0   2   2   0   0   0   2   0   0   2   0   0   2   0   0   0   0   2   0   2   0   0   0   2   2   0   2   2   2   0   0   0   2   0   0   2   2   0   2   0   2   2   2   0   2   0   0   2   2   2   2   0   0   0   2   0   0   2   0   2   0   2   0   2   0   0   0   2   2   2   0   0   0   2   0   0   2   0   2   0   2   2   0   2   0   2   0
 MK-6-14                2   0   2   0   2   0   2   0   2   2   2   0   0   2   0   2   0   0   2   0   0   2   2   2   2   0   2   0   2   2   2   2   0   2   0   2   0   2   0   2   0   2   2   2   0   2   2   2   2   2   2   0   2   0   0   2   2   0   0   0   2   0   2   0   0   2   2   2   0   2   0   2   0   0   0   0   2   2   0   2   0   2   0   0   2   2   2   2   2   0   0   2   2   2   2   0   2   0   2   0   2   2   0   0   2   0   2   2   2   2   2   2   2   0   2   2   0   0   0   2   2   0   2   0   0   2   0   0   0   0   2   0   0   0   0   0   2   2   0   2   2   2   0   0   0   2   0   0   2   2   0   2   0   2   2   2   0   2   0   0   2   2   2   2   0   2   0   2   0   2   2   0   2   0   2   0   2   0   2   0   2   2   2   0   0   0   2   0   0   2   0   2   0   2   2   2   2   0   2   0
 MK-6-15                2   0   2   2   2   0   2   0   2   2   2   0   0   2   0   2   0   0   2   0   0   2   0   2   2   0   2   0   2   2   2   2   0   2   0   2   0   2   0   2   2   2   2   0   0   2   2   2   2   2   2   0   2   0   2   2   2   2   0   0   2   0   0   0   0   2   2   2   0   2   0   2   2   0   0   0   0   2   0   2   0   2   2   2   2   2   0   2   2   0   0   2   2   2   2   0   2   0   2   0   2   2   0   0   2   0   2   2   2   2   2   0   2   2   0   2   0   0   0   2   2   0   2   0   0   2   0   0   0   0   2   0   0   0   0   0   2   2   0   2   2   2   0   0   0   2   0   0   2   2   2   2   0   2   2   2   0   2   2   0   2   2   0   2   0   2   0   2   0   2   2   0   2   0   2   0   2   0   2   2   2   0   2   0   0   0   2   0   0   0   0   2   0   2   2   2   2   0   2   2
 MK-6-16                2   0   2   2   2   0   2   2   2   2   2   0   0   2   0   2   0   0   2   0   0   2   0   0   2   0   2   0   2   2   2   2   0   2   0   2   0   2   0   2   2   2   2   0   0   2   2   2   2   2   2   0   2   0   2   2   2   0   0   0   2   0   0   0   0   2   2   2   0   2   0   2   2   0   0   0   2   2   0   2   0   2   0   2   2   2   0   2   2   0   0   2   2   0   2   0   2   0   2   0   2   2   0   0   2   0   0   2   2   2   2   0   2   2   0   0   0   0   0   2   2   0   2   0   0   2   0   0   0   0   2   0   0   2   0   0   2   2   0   2   2   2   0   0   0   2   0   0   2   2   2   2   0   2   2   2   0   2   2   0   2   2   0   2   0   2   0   2   0   2   2   0   2   0   2   0   2   0   2   2   2   0   0   0   0   0   2   0   0   0   2   2   0   0   0   2   2   0   2   2
 
!****************************************** Phenotypic Data **********************************************************
!-100.0 is resevred for missing phenotype
SimulatedTrait1        14.7131   15.2979   15.4875   14.0326   15.8129   15.9605   14.1849   15.9892   14.1873   14.4704   14.7333   14.8507   16.2058   15.2386   13.7121   13.5220   14.4096   15.0201   14.1970   16.4439   15.8758   16.1050   13.5983   14.9872   14.9811   15.8553   14.6323   16.2989   15.4566   16.8635   14.5808   14.6572   14.5295   16.0708   15.9655   14.6481   16.4828   14.2411   14.7176   13.9760   13.6441   13.5757   14.4248   16.3282   16.2347   14.8658   16.2657   13.6795   14.5804   14.5805   14.9890   13.8554   14.3306   13.6141   13.8937   14.1710   13.8480   15.0064   16.1044   16.6803   14.8244   13.9418   16.4465   15.5690   13.8859   13.9432   14.6599   14.5503   15.8707   16.2814   15.3370   13.8659   16.4715   13.9559   17.1731   14.2502   14.3036   14.1847   14.0738   15.3813   15.5394   14.6807   15.9753   15.5984   13.9172   14.8772   16.4991   16.4242   16.3472   13.7321   15.3567   13.3766   14.6144   16.0929   16.4035   15.6531   16.1819   13.4544   15.1239   16.8838   14.7348   14.1154   13.4092   13.8293   16.3463   15.2628   15.5504   13.9516   15.9604   15.8563   14.3410   15.3452   15.9238   15.2277   16.3340   14.0924   14.5492   14.4391   13.5936   13.5175   16.2940   14.2887   16.0564   16.2856   16.0650   14.8448   15.8559   15.5801   15.0385   13.6899   15.9224   13.8265   16.0919   16.3621   16.2793   14.2153   15.1797   15.7687   14.2188   13.5576   14.7379   16.8176   15.5511   15.1064   14.4857   14.1361   13.6052   13.8683   14.5288   16.8244   13.8859   15.2514   15.7619   15.8545   13.9919   14.4971   15.6375   15.8484   15.3618   15.7932   13.9642   13.2255   13.7767   16.0029   15.6818   15.2667   14.0513   13.8972   16.3541   15.9032   15.4091   14.3475   14.8686   14.9778   14.0371   14.1010   14.3869   15.7348   16.0164   16.1545   15.2431   15.8921   13.9654   14.1877   14.8707   15.2608   14.3012   14.1633   16.2232   13.0880   15.7005   16.2760   14.9937   14.3739   15.9877   15.6702   15.5136   14.3460   15.7116   13.6644
SimulatedTrait2        10.8240   10.6589    9.9828   10.1717    9.4412    9.4153   10.4786    9.2916   10.5038   10.1161   10.4110   10.9049    9.1480   10.2345   10.4393   10.4562   10.5769    9.7785   10.3402    9.4541    9.4922    9.6758   10.0985   10.4447    9.4301    9.8679   10.1875    9.5049    9.6654    9.7458    9.4945    9.3800   10.0076    9.5072    9.3731   10.4131    9.4863   10.6381   10.6643   10.7235   10.6130   10.5858   10.0434    9.3687    9.3510   10.1543    9.3644   10.2567    9.0098   10.4023   10.1802   10.3823   10.8419   10.8927   10.7593   10.5748   10.4087    9.7275    9.6616    9.1832   10.0621   10.3732    9.8528   10.1600   10.5814   10.3852   10.4792   10.8422    9.2409    9.6767    9.4058   10.7962    9.8393   10.4063    9.8346    9.2192   10.6460   10.2265   10.1830    9.6422    9.5818    9.2514    9.3745    9.3038   10.2133   10.2523    9.5097    9.3934    9.3243   10.2107    9.8411   10.5329   10.4385    9.5488    9.8434    9.3685    9.8564   10.4151    9.2652    9.4802    9.5420   10.5317   10.7620   10.3563    9.4285    9.2172    9.7476   10.7137    9.6373    9.9584   10.4697    9.5304    9.6339    9.4759    9.2677   10.4908   10.6176   10.5533   10.2561   10.7529    9.2799    9.3890    9.8173    9.7935    9.4003    9.3082    9.8908   10.1786   10.0627   10.8001    9.4939   10.9232    9.2637    9.3103    9.0101   10.5604   11.0088    9.3722   10.3041   11.0694    9.6638    9.7261    9.9527   10.6314   10.8472   10.5699   10.7039   10.5222   10.4187    9.0615   10.0133    9.1858    9.9018    9.2414   10.7427    9.9943    9.1120    9.8472    9.1667    9.9001   10.3567   10.3895   10.2076    9.6507    9.7970    9.7901   10.7571   10.3515    9.7226    9.7121    9.8543   10.3769    9.4716   10.3283   10.6010   10.1284   10.9251    9.8231    9.4556    9.3088   10.6254    9.5875   10.2063   10.9555   10.6443   10.3867   10.4208   10.5564    9.6236    9.7789    9.2834    9.4731    9.9433   10.8044    8.9987    9.7859    9.5203   10.1208    9.2142   10.7997
 
