# Supplementary material for: Inclusive Composite Interval Mapping of QTL by Environment Interactions in Biparental Populations
Source: PLoS One. 2015 Jul 10;10(7):e0132414. doi: 10.1371/journal.pone.0132414 (PMC4498613; doi:10.1371/journal.pone.0132414)
Supplement: S6 File — (ZIP) [file pone.0132414.s006.zip › H=0.8/L1/run_00061.met]

!**********************Note: lines staring with "!" are remarks and will be ignored in the program********************
!*********************************General Information**********************************
!Assuming F1 = P1 x P2, populations available in QTL IciMapping are: 
!  1, P1BC1F1 = P1 x F1, the first backcrossing where P1 is used as the recurrent parent;
!  2, P2BC1F1 = P2 x F1, the first backcrossing where P2 is used as the recurrent parent;
!  3, F1DH, F1-derived doubled haploids; 
!  4, RIL or F1RIL, recombination inbred lines through the repeated selfing of F1;
!  5, P1BC1RIL, recombination inbred lines through the repeated selfing of P1BC1F1;
!  6, P2BC1RIL, recombination inbred lines through the repeated selfing of P2BC1F1;
!  7, F2, the selfing generation of F1;
!  8, F3, the selfing generation of F2;
!  9, P1BC2F1, the second backcrossing where P1 is used as the recurrent parent; 
! 10, P2BC2F1, the second backcrossing where P2 is used as the recurrent parent;
! 11, P1BC2RIL, recombination inred lines through the repeated selfing of P1BC2F1; 
! 12, P2BC2RIL, recombination inred lines through the repeated selfing of P2BC2F1; 
! 13, P1BC1F2, the selfing generation of P1BC1F1; 
! 14, P2BC1F2, the selfing generation of P2BC1F1; 
! 15, P1BC2F2, the selfing generation of P1BC2F1; 
! 16, P2BC2F2, the selfing generation of P2BC2F1; 
! 17, P1BC1DH, P1BC1F1-derived doubled haploids; 
! 18, P2BC1DH, P2BC1F1-derived doubled haploids; 
! 19, P1BC2DH, P1BC2F1-derived doubled haploids; 
! 20, P2BC2DH, P2BC2F1-derived doubled haploids; 
   3      !Mapping Population (see remarks above)
   2      !Mapping Function (1 for Kosambi; 2 for Haldane; 3 for Morgan)
   2      !Marker Space Type (1 for intervals; 2 for positions)
   1      !Marker Space Unit(1 for centiMorgans; 2 for Morgan)
   6      !Number of Chromosomes (or Linkage Groups)
 200      !Size of the mapping population
   2      !Number of environments
 
!***************************************** Chromosomes and Linkage Maps **********************************************
!Chromosome                 NumMarkers
-CH1                        16
-CH2                        16
-CH3                        16
-CH4                        16
-CH5                        16
-CH6                        16
!Linkage map (Marker name followed by position or the interval length)
 MK-1-1                1     0.000
 MK-1-2                1    10.000
 MK-1-3                1    20.000
 MK-1-4                1    30.000
 MK-1-5                1    40.000
 MK-1-6                1    50.000
 MK-1-7                1    60.000
 MK-1-8                1    70.000
 MK-1-9                1    80.000
 MK-1-10               1    90.000
 MK-1-11               1   100.000
 MK-1-12               1   110.000
 MK-1-13               1   120.000
 MK-1-14               1   130.000
 MK-1-15               1   140.000
 MK-1-16               1   150.000
 MK-2-1                2     0.000
 MK-2-2                2    10.000
 MK-2-3                2    20.000
 MK-2-4                2    30.000
 MK-2-5                2    40.000
 MK-2-6                2    50.000
 MK-2-7                2    60.000
 MK-2-8                2    70.000
 MK-2-9                2    80.000
 MK-2-10               2    90.000
 MK-2-11               2   100.000
 MK-2-12               2   110.000
 MK-2-13               2   120.000
 MK-2-14               2   130.000
 MK-2-15               2   140.000
 MK-2-16               2   150.000
 MK-3-1                3     0.000
 MK-3-2                3    10.000
 MK-3-3                3    20.000
 MK-3-4                3    30.000
 MK-3-5                3    40.000
 MK-3-6                3    50.000
 MK-3-7                3    60.000
 MK-3-8                3    70.000
 MK-3-9                3    80.000
 MK-3-10               3    90.000
 MK-3-11               3   100.000
 MK-3-12               3   110.000
 MK-3-13               3   120.000
 MK-3-14               3   130.000
 MK-3-15               3   140.000
 MK-3-16               3   150.000
 MK-4-1                4     0.000
 MK-4-2                4    10.000
 MK-4-3                4    20.000
 MK-4-4                4    30.000
 MK-4-5                4    40.000
 MK-4-6                4    50.000
 MK-4-7                4    60.000
 MK-4-8                4    70.000
 MK-4-9                4    80.000
 MK-4-10               4    90.000
 MK-4-11               4   100.000
 MK-4-12               4   110.000
 MK-4-13               4   120.000
 MK-4-14               4   130.000
 MK-4-15               4   140.000
 MK-4-16               4   150.000
 MK-5-1                5     0.000
 MK-5-2                5    10.000
 MK-5-3                5    20.000
 MK-5-4                5    30.000
 MK-5-5                5    40.000
 MK-5-6                5    50.000
 MK-5-7                5    60.000
 MK-5-8                5    70.000
 MK-5-9                5    80.000
 MK-5-10               5    90.000
 MK-5-11               5   100.000
 MK-5-12               5   110.000
 MK-5-13               5   120.000
 MK-5-14               5   130.000
 MK-5-15               5   140.000
 MK-5-16               5   150.000
 MK-6-1                6     0.000
 MK-6-2                6    10.000
 MK-6-3                6    20.000
 MK-6-4                6    30.000
 MK-6-5                6    40.000
 MK-6-6                6    50.000
 MK-6-7                6    60.000
 MK-6-8                6    70.000
 MK-6-9                6    80.000
 MK-6-10               6    90.000
 MK-6-11               6   100.000
 MK-6-12               6   110.000
 MK-6-13               6   120.000
 MK-6-14               6   130.000
 MK-6-15               6   140.000
 MK-6-16               6   150.000
!*********************************** Marker Types ********************************************************************
!Co-dominant marker: When heterozygote F1 is present, P1 is coded as 2, F1 is coded as 1, and P2 is coded as 0; Otherwise, P1 is coded as 2, and P2 is coded as 0. 
!Dominant marker: When heterozygote F1 is present, P1 and F1 are coded as 12, and P2 is coded as 0; Otherwise, P1 is coded as 2, and P2 is coded as 0.  
!Recessive markers: When heterozygote F1 is present, P1 is coded as 2, and F1 and P2 are coded as 10; Otherwise, P1 is coded as 2, and P2 is coded as 0. 
!Missing marker is coded as -1. 
 MK-1-1                 2   2   0   0   2   0   2   2   2   0   0   2   0   2   0   0   2   2   2   0   2   2   0   0   0   2   2   0   2   2   2   2   0   0   2   2   0   2   2   2   0   2   2   0   0   2   2   0   0   0   2   0   2   0   2   0   2   0   0   2   0   2   2   0   0   2   0   0   0   0   0   0   0   2   2   2   0   0   2   2   2   2   0   0   0   2   0   2   2   2   2   2   2   0   2   0   2   2   2   2   2   2   2   2   2   2   0   0   0   0   2   2   2   0   2   2   2   2   0   0   0   2   0   2   0   2   0   2   0   0   2   2   0   2   2   2   2   0   0   2   2   0   0   0   2   0   2   0   2   0   0   0   0   0   0   2   0   0   2   2   2   0   0   0   2   2   0   2   0   2   2   0   0   2   0   2   0   2   0   2   2   2   0   0   2   2   2   2   0   0   2   0   0   0   2   0   0   2   2   0
 MK-1-2                 2   2   0   0   2   0   2   2   2   0   0   2   0   0   0   2   2   2   2   0   2   2   0   2   0   2   2   0   2   2   2   0   0   0   2   2   0   0   2   2   0   2   2   0   0   2   2   0   0   0   0   0   2   2   2   2   2   0   0   2   0   2   2   0   0   2   0   0   0   0   0   2   0   2   2   2   0   0   2   2   2   2   0   0   0   2   2   0   2   2   2   2   2   0   2   0   2   2   2   2   2   2   2   2   0   2   0   0   0   0   2   2   2   0   2   0   2   2   0   0   0   2   0   2   0   2   0   2   0   0   2   2   0   2   0   2   2   0   0   2   2   2   0   0   2   0   2   0   2   0   2   0   0   0   0   2   2   0   2   0   0   0   0   0   2   2   0   2   0   2   2   0   0   2   0   2   0   2   2   2   2   2   0   0   2   2   2   2   0   0   2   0   0   0   2   2   0   2   2   0
 MK-1-3                 2   2   0   0   2   0   2   2   2   0   2   2   0   0   2   2   2   0   2   0   2   2   0   2   0   2   2   0   2   2   2   0   0   0   2   2   0   0   2   2   0   2   2   0   0   2   2   0   0   0   2   0   2   2   2   2   2   0   0   2   0   2   0   0   0   2   2   0   0   0   0   0   2   2   2   0   0   0   2   0   2   2   0   0   0   2   2   0   2   2   2   0   2   0   2   0   2   2   2   2   0   2   2   0   0   2   0   0   0   0   2   0   0   0   2   0   2   2   0   0   0   2   0   2   0   0   0   2   0   0   2   2   0   2   0   2   2   0   0   2   2   2   0   0   2   0   2   0   2   0   2   0   0   0   2   2   2   0   2   0   0   0   0   0   2   0   0   2   0   2   2   0   0   2   0   2   0   2   2   2   2   2   2   0   2   2   0   2   0   0   0   0   0   0   2   2   0   2   2   0
 MK-1-4                 2   2   0   0   0   0   2   2   2   0   2   2   0   0   2   2   0   0   2   0   2   0   0   2   0   2   2   0   2   2   2   0   2   0   0   2   0   0   2   2   0   0   2   0   0   2   2   0   0   2   2   0   2   2   2   2   2   0   0   2   0   2   0   0   0   2   2   0   0   0   0   0   2   2   2   0   2   0   2   0   2   2   0   0   0   2   2   0   2   2   2   0   2   0   2   0   2   2   0   2   2   2   2   0   0   2   0   2   0   0   2   0   0   0   2   0   2   2   0   0   0   2   0   2   0   0   0   2   2   0   2   2   0   0   0   2   0   0   0   2   2   2   0   2   2   0   2   0   2   0   2   0   0   2   2   2   2   0   2   0   0   0   0   0   2   0   0   2   0   2   2   0   0   2   0   2   0   2   2   2   2   2   2   0   2   2   0   2   0   0   0   0   0   0   2   2   0   2   2   0
 MK-1-5                 2   2   0   0   0   0   2   2   2   0   2   2   0   0   2   0   0   0   2   0   2   0   0   2   0   2   2   0   2   2   2   0   2   0   0   2   0   0   2   2   0   0   2   0   0   2   2   0   0   2   2   0   2   2   2   2   0   0   0   2   0   2   0   0   0   2   2   2   0   0   0   0   2   2   2   0   2   0   2   0   2   2   0   0   0   2   2   2   2   2   2   0   0   0   2   0   2   2   0   2   2   0   2   0   0   2   0   2   0   0   2   0   0   0   2   0   2   2   0   0   0   2   0   2   0   0   0   2   2   0   2   2   0   0   0   2   0   0   0   2   2   2   0   2   2   0   2   0   2   0   2   0   0   2   2   2   2   0   0   0   0   0   0   2   2   0   0   2   0   0   2   0   0   2   0   0   0   2   2   0   2   2   2   0   2   2   0   2   0   0   2   0   0   0   2   2   0   2   2   0
 MK-1-6                 2   0   0   0   0   2   2   2   0   0   2   2   0   0   2   0   0   0   2   0   2   2   0   2   2   2   0   0   2   2   2   0   2   0   0   2   0   0   2   2   0   0   2   0   0   2   2   0   0   2   2   0   2   2   2   2   0   0   0   0   0   2   0   2   0   2   2   2   0   0   0   0   2   2   2   0   2   0   2   0   2   2   0   0   0   2   2   2   2   2   0   0   0   0   2   0   2   2   0   2   2   0   2   0   0   2   2   2   0   0   2   0   0   0   2   0   2   2   0   2   0   2   0   2   0   0   0   2   2   0   0   2   0   0   0   2   0   0   0   2   2   2   0   2   2   0   0   0   2   0   2   0   0   2   2   2   2   0   0   0   2   0   0   2   2   0   0   2   0   0   2   0   0   2   2   0   0   2   2   0   2   2   2   0   2   2   0   2   0   0   2   0   0   0   2   2   0   2   0   0
 MK-1-7                 2   0   0   0   0   2   2   2   0   0   0   2   0   0   2   0   0   0   2   0   0   2   0   2   2   2   0   0   2   2   2   0   2   0   0   2   0   0   2   2   2   0   2   0   0   2   2   0   0   2   2   0   2   2   2   2   0   0   0   0   0   2   0   2   0   2   2   2   0   0   0   0   2   2   2   0   0   2   2   2   2   0   0   0   0   2   2   2   2   2   0   0   0   0   2   0   2   2   0   2   2   0   2   0   0   2   2   2   0   0   2   0   0   2   2   2   2   2   0   2   0   2   0   2   0   0   0   2   2   0   0   2   0   0   0   2   0   0   0   2   2   2   0   0   2   0   0   0   0   0   2   0   0   0   2   2   2   0   0   0   2   2   0   2   2   0   0   2   0   0   2   2   0   2   2   0   0   2   2   0   2   2   2   0   0   2   0   2   0   0   2   2   0   0   2   2   0   2   0   0
 MK-1-8                 2   0   0   0   0   2   2   2   0   0   0   2   2   0   2   0   0   0   2   2   0   2   0   0   2   2   0   2   2   2   2   0   2   0   0   0   0   0   2   2   2   0   2   0   0   2   2   2   0   2   2   0   2   2   2   2   0   0   0   0   0   2   2   2   0   2   2   2   0   0   0   0   2   2   2   0   0   0   2   2   2   0   0   0   0   2   2   0   2   0   0   0   2   0   2   0   2   2   0   2   2   0   2   0   0   2   2   2   0   0   2   0   0   2   2   2   2   2   0   2   2   2   0   2   0   0   0   2   2   0   0   2   0   0   0   2   0   0   0   2   2   2   0   0   2   0   0   0   2   0   2   0   0   2   2   2   2   2   0   0   2   0   2   2   2   0   0   0   0   2   2   2   0   2   2   0   0   2   2   0   2   2   0   0   0   2   0   2   0   0   2   0   0   0   2   0   0   2   0   0
 MK-1-9                 2   0   0   0   0   2   2   2   0   0   0   2   0   0   2   0   0   0   2   2   0   2   0   0   2   2   0   2   2   2   2   2   2   0   0   0   0   0   2   2   2   0   2   0   0   2   2   2   0   2   2   2   2   2   2   2   0   0   0   0   0   2   2   0   0   2   0   2   0   0   0   0   2   2   2   0   0   0   2   2   2   0   0   2   0   2   2   0   2   0   0   0   0   0   2   0   2   2   0   2   2   0   2   0   0   2   2   2   0   0   2   0   0   2   2   2   2   2   0   2   2   0   0   0   0   0   0   2   2   2   0   2   0   0   0   2   0   0   0   2   0   2   0   0   2   0   0   0   2   0   2   0   0   2   2   2   2   2   0   2   2   0   2   2   2   0   0   0   0   2   2   2   0   2   2   0   0   2   2   0   0   2   0   0   0   2   0   2   0   0   2   0   0   0   2   0   0   2   0   0
 MK-1-10                2   0   2   0   0   2   2   2   0   0   0   2   0   0   2   0   0   0   2   2   0   2   0   0   2   2   0   2   2   2   2   2   2   0   0   0   0   0   2   2   2   0   2   2   0   2   2   2   0   2   2   2   2   2   2   2   0   0   0   0   0   2   2   0   0   0   2   2   0   0   2   0   0   2   2   0   0   0   2   2   2   0   0   0   0   2   2   0   0   0   0   0   0   0   2   0   2   2   0   0   2   0   2   2   0   2   2   2   2   0   2   0   0   2   2   2   2   2   0   2   2   0   0   0   0   0   0   0   2   2   0   2   0   0   0   2   0   0   0   2   0   2   0   0   2   0   0   0   2   0   0   0   0   2   2   0   2   2   0   2   2   0   2   2   2   0   0   0   0   2   2   2   0   0   0   0   0   2   2   0   0   2   0   2   0   2   0   2   0   0   2   0   0   0   2   0   0   0   2   0
 MK-1-11                2   0   2   0   0   2   2   2   0   0   0   2   0   0   0   0   0   0   2   2   0   2   0   0   2   2   0   0   2   2   2   2   2   0   0   0   0   0   2   2   2   0   2   2   0   2   2   2   0   2   2   2   2   0   2   2   0   0   0   0   0   0   2   0   0   0   2   2   0   0   2   0   2   0   2   0   0   0   2   2   2   2   0   0   0   0   2   0   0   0   0   0   0   0   2   0   2   2   0   0   2   0   2   0   0   2   2   2   2   0   0   0   0   2   2   2   2   2   2   2   2   0   0   0   0   0   0   0   2   2   0   0   0   0   0   2   0   2   0   2   2   2   0   0   2   0   0   0   2   0   0   0   0   2   2   2   2   2   0   2   2   2   2   2   2   0   0   0   0   2   2   2   0   0   0   0   0   0   2   0   0   2   0   2   0   2   0   0   0   0   2   0   0   0   2   0   0   0   2   0
 MK-1-12                2   0   2   0   0   2   2   2   2   0   0   2   0   0   0   0   0   0   2   0   2   2   0   0   2   2   0   0   0   2   2   2   2   0   0   0   0   0   2   0   2   0   2   0   0   2   0   2   0   0   2   2   2   0   2   2   0   0   0   0   0   0   2   0   0   0   0   2   0   0   2   0   2   0   2   0   0   0   0   2   2   2   0   0   0   0   2   0   0   0   0   0   0   0   2   0   2   2   0   2   2   0   2   0   0   0   2   2   2   0   0   0   0   2   2   2   2   2   2   2   2   0   0   0   0   0   0   0   2   2   0   0   0   0   0   2   0   2   2   2   2   0   0   0   2   0   0   0   2   0   0   0   0   2   2   2   2   0   0   2   2   2   2   2   2   0   0   0   0   2   2   2   2   0   0   0   0   0   0   0   0   2   2   2   0   2   0   0   0   0   2   0   0   0   2   0   0   0   2   0
 MK-1-13                0   0   2   0   0   2   0   2   2   0   0   2   0   0   0   0   0   0   2   0   2   2   0   0   2   2   0   0   0   2   2   2   2   0   0   0   0   0   2   0   2   0   2   0   0   2   0   2   0   0   2   2   2   0   2   2   0   0   0   0   0   0   2   0   0   0   0   2   0   0   2   0   2   0   2   0   0   0   0   2   2   2   2   0   0   0   2   0   0   0   0   0   2   0   2   0   2   2   0   2   0   0   2   0   0   0   2   2   2   0   2   0   0   2   2   2   2   2   2   0   2   0   0   0   0   0   0   2   2   2   0   0   0   0   0   2   0   2   2   0   2   0   0   0   2   0   0   0   2   0   0   0   0   2   2   2   2   0   0   2   2   2   2   2   2   0   0   0   0   2   2   2   2   0   2   0   0   0   0   2   0   2   2   2   0   2   0   0   0   0   2   0   0   0   2   0   0   0   0   0
 MK-1-14                0   0   2   0   0   2   0   2   2   0   0   2   0   0   0   0   2   2   2   0   2   2   0   0   2   2   0   0   0   2   2   2   2   0   2   0   2   0   2   0   0   0   2   0   0   2   0   2   0   0   2   2   2   0   2   2   2   0   0   0   0   0   2   0   2   0   0   2   0   0   2   0   2   0   2   0   0   0   0   2   0   2   2   0   0   0   0   0   0   2   0   0   2   0   0   0   2   2   0   2   0   0   2   0   0   0   2   0   2   0   2   0   0   2   2   2   0   2   2   0   2   0   0   0   0   0   0   2   2   2   2   0   2   0   2   2   0   2   0   0   0   2   0   0   2   0   2   0   2   0   0   0   0   2   2   2   2   0   0   2   2   2   2   2   2   2   0   0   0   2   2   2   2   0   2   0   2   0   0   2   0   2   2   2   0   2   0   0   0   0   2   0   0   0   2   2   0   2   0   0
 MK-1-15                0   0   2   0   2   2   0   2   2   0   0   2   0   0   0   0   2   2   2   0   2   2   0   0   2   2   0   0   2   2   2   2   2   2   2   0   2   0   0   0   2   0   2   0   0   2   0   2   0   0   2   2   2   0   2   2   2   0   0   0   0   2   0   0   2   0   2   2   0   0   2   0   2   0   2   0   0   0   0   2   0   2   2   0   0   0   0   0   0   2   0   0   2   0   0   0   2   2   0   2   0   0   2   0   0   0   0   0   0   0   2   0   0   2   2   2   2   2   0   0   2   0   0   0   0   0   0   2   2   2   2   0   2   0   2   2   0   2   0   2   0   2   0   0   0   0   2   0   2   0   0   0   0   2   2   2   2   0   0   2   2   2   2   2   0   2   0   0   0   2   2   2   2   2   2   0   0   0   0   2   0   2   0   2   0   2   2   0   0   0   0   0   2   0   2   2   0   2   0   0
 MK-1-16                0   2   2   0   2   2   0   2   2   0   0   2   0   0   0   0   0   2   2   0   2   2   0   2   2   0   0   0   2   2   2   2   2   2   2   0   2   0   0   0   2   0   2   0   0   2   0   2   0   0   2   2   2   0   0   2   2   0   0   0   0   2   0   0   2   2   2   0   0   0   2   2   2   0   2   0   0   0   0   2   0   0   2   0   0   0   0   0   0   2   0   0   0   0   0   2   2   2   0   2   0   0   2   0   2   0   0   0   0   0   2   0   0   2   2   2   0   2   0   0   2   0   0   0   0   0   0   2   2   2   2   0   2   0   2   2   0   2   0   2   0   2   0   0   0   0   2   0   2   2   0   0   0   2   2   2   2   0   0   2   2   2   2   2   0   2   0   0   0   2   2   2   2   2   2   0   0   0   0   2   0   2   0   2   0   2   2   0   0   0   0   0   2   2   2   2   0   2   0   0
 MK-2-1                 0   0   0   2   2   2   2   0   2   0   2   0   2   0   0   0   0   2   0   2   0   0   0   0   2   0   2   2   0   0   0   2   2   0   0   2   2   0   0   0   0   0   2   0   0   0   0   2   0   0   2   2   2   2   0   0   0   2   0   2   0   2   0   0   2   0   2   2   0   2   0   0   0   2   2   0   0   0   2   2   0   0   2   0   0   2   0   2   2   2   0   0   0   2   2   0   0   2   0   0   2   2   0   0   2   0   2   2   2   0   0   0   0   2   0   2   2   2   0   2   0   0   2   2   2   0   0   2   0   2   0   2   0   2   2   0   0   2   0   0   2   2   2   2   2   0   0   2   2   0   2   0   2   2   0   2   2   0   0   0   2   0   2   0   2   0   2   2   0   2   2   0   0   2   0   0   0   2   0   2   0   2   2   2   2   2   0   2   2   2   2   0   2   0   0   0   2   2   0   2
 MK-2-2                 0   0   2   2   2   2   2   0   2   0   0   0   2   0   0   0   0   2   0   2   0   0   0   0   2   0   2   2   2   0   0   2   2   2   0   2   2   0   0   2   0   0   2   0   0   0   2   2   0   0   2   2   2   2   0   0   0   2   0   2   0   2   0   2   2   0   2   2   0   2   0   0   0   2   2   0   0   0   2   2   0   0   2   0   0   0   0   2   0   2   0   0   0   2   2   0   0   2   0   0   2   2   0   0   2   0   2   2   2   0   0   2   0   2   0   2   2   2   2   2   0   0   2   2   2   0   0   2   0   2   0   2   0   2   2   0   0   2   0   0   2   2   2   2   2   0   2   2   2   0   2   2   2   2   0   2   2   0   0   0   2   2   2   0   2   0   2   2   0   2   2   0   0   2   2   0   0   2   0   2   2   2   2   2   2   0   0   2   2   2   2   2   0   0   0   0   2   0   0   2
 MK-2-3                 0   0   0   0   2   2   2   0   2   0   0   0   2   0   0   0   0   2   0   2   0   0   0   0   2   0   2   2   0   0   0   2   2   2   0   2   2   0   0   2   0   0   2   0   0   0   2   2   0   0   2   2   0   2   0   0   0   2   0   2   0   0   0   2   2   0   2   2   0   2   0   0   0   2   2   0   0   0   2   0   0   0   2   0   0   0   0   2   0   2   0   0   0   2   2   0   0   2   0   0   2   0   0   0   2   0   0   2   2   0   0   2   0   2   0   2   2   2   2   2   0   0   2   2   2   0   0   2   0   2   0   2   2   2   2   0   2   2   0   0   2   2   2   2   0   0   2   0   2   2   2   2   2   2   0   2   2   0   0   0   2   2   2   0   2   0   2   2   0   2   2   0   0   2   2   0   0   2   0   2   2   2   2   2   2   0   0   2   2   0   2   2   0   0   0   0   0   0   0   2
 MK-2-4                 0   0   0   0   2   2   2   0   0   0   2   0   2   0   0   0   0   2   0   2   0   0   0   0   2   0   2   2   0   0   0   2   2   2   0   2   2   0   0   2   0   0   2   0   0   0   2   2   0   0   2   2   0   2   0   0   2   2   0   2   0   0   0   2   0   0   2   2   0   2   0   0   0   2   2   0   0   0   2   0   0   0   2   0   0   0   0   2   2   2   0   0   0   2   2   2   0   2   0   0   2   0   0   0   2   0   0   2   2   0   0   2   0   2   0   0   2   2   2   2   0   0   2   2   2   0   0   2   0   2   0   2   2   2   2   2   2   2   2   0   2   2   2   2   0   0   2   0   0   2   2   2   2   2   0   0   2   0   0   0   2   0   2   0   2   0   2   2   0   2   2   0   0   2   2   0   0   2   0   2   2   2   2   2   2   0   0   2   2   0   2   0   0   0   0   0   0   2   2   2
 MK-2-5                 0   0   0   0   2   2   2   0   0   0   2   0   2   0   0   0   0   2   0   2   0   0   0   0   2   2   2   2   0   0   0   2   2   2   0   0   2   0   0   0   0   0   2   2   0   2   2   2   0   0   2   0   0   2   0   0   2   2   0   2   2   0   0   2   0   0   2   2   0   2   0   2   0   2   2   0   0   0   2   2   0   0   2   0   0   0   0   2   2   0   0   0   0   2   2   2   0   2   0   0   0   0   0   0   2   0   0   2   2   2   0   2   0   2   0   0   2   2   2   2   0   0   2   2   2   0   0   2   0   2   0   2   2   2   0   2   2   0   2   2   2   2   2   2   0   0   2   0   0   2   2   2   2   2   0   0   2   0   0   0   2   0   2   0   2   0   2   2   0   2   2   0   0   2   2   0   0   2   0   2   2   2   0   2   2   0   0   2   2   0   2   0   0   0   0   0   0   2   2   2
 MK-2-6                 0   0   0   0   2   2   2   0   2   0   2   0   2   0   0   0   0   2   0   2   0   0   0   0   2   2   2   2   0   0   0   2   2   2   0   0   2   0   0   0   0   0   2   2   0   2   2   2   0   0   2   0   2   2   0   0   2   2   0   2   0   0   0   2   0   2   2   2   0   2   0   2   0   2   2   2   0   0   2   2   0   0   2   0   0   0   0   2   2   0   0   0   0   2   2   2   0   2   0   0   0   2   0   0   2   0   0   2   2   2   0   2   0   2   0   0   2   2   2   0   0   0   2   2   2   0   0   2   2   2   0   2   2   2   0   2   2   0   2   2   2   0   2   2   0   0   2   0   0   2   0   2   2   0   0   0   2   0   0   0   2   0   2   0   0   0   2   2   0   2   2   0   0   2   2   0   0   2   0   2   2   2   0   2   2   0   0   2   0   2   2   0   0   0   0   0   0   2   2   2
 MK-2-7                 0   0   0   0   2   0   2   0   2   2   2   2   0   0   0   0   0   2   0   2   0   0   0   0   2   2   2   2   0   2   0   2   2   0   0   0   2   0   0   0   0   0   2   2   0   2   2   2   0   2   2   0   2   2   0   0   2   2   0   2   0   0   0   2   0   2   2   2   0   2   0   2   0   2   2   2   0   0   0   2   0   0   2   0   0   2   2   2   2   0   2   0   0   2   2   2   0   2   0   0   0   2   0   0   2   0   0   2   2   2   0   2   0   2   0   2   2   2   2   0   0   2   2   2   2   0   0   2   2   2   0   2   2   2   0   2   2   0   2   2   2   0   2   2   0   0   2   0   0   2   2   2   2   0   0   0   2   0   0   0   2   0   2   0   2   0   2   2   0   2   2   0   0   2   2   0   0   2   2   2   2   2   0   0   2   0   0   2   0   2   2   0   0   2   0   0   0   2   2   2
 MK-2-8                 0   0   0   0   2   0   2   0   2   2   2   2   0   0   0   0   0   2   0   2   0   0   0   0   0   2   2   2   0   2   0   2   2   0   2   0   2   0   0   0   0   0   2   2   0   2   2   0   0   2   2   0   2   2   0   0   2   2   2   0   0   0   0   2   2   2   2   2   0   2   0   2   0   2   2   2   0   0   0   2   0   0   2   0   2   2   2   2   0   0   2   0   0   2   2   2   0   0   0   0   0   2   0   0   2   0   0   2   2   2   0   2   0   2   0   2   2   2   2   0   0   2   2   2   2   0   0   2   2   2   0   2   2   2   0   0   2   0   2   2   2   0   2   2   0   0   2   0   0   2   2   2   2   0   0   0   2   0   0   0   2   2   2   0   2   0   2   2   0   2   2   0   0   2   2   0   0   2   2   2   2   0   0   0   2   0   0   0   0   2   2   0   0   0   2   0   0   2   2   2
 MK-2-9                 0   0   0   0   2   0   2   0   2   2   2   2   0   2   0   0   0   2   0   2   0   0   0   0   0   2   2   2   0   2   0   2   2   0   2   0   2   2   0   0   0   2   2   2   0   2   2   0   0   2   2   0   0   2   0   0   2   2   2   0   0   2   0   2   2   2   2   2   0   2   0   0   0   2   2   2   2   0   0   2   0   2   2   2   2   2   2   2   0   0   2   2   0   2   2   2   0   0   0   0   0   2   0   0   2   0   0   2   2   2   0   0   0   2   0   2   2   2   2   0   0   2   2   2   0   0   0   2   2   2   0   0   0   0   0   0   2   2   2   2   0   0   2   2   0   0   2   0   0   2   2   2   2   0   0   2   2   0   2   0   2   2   2   0   2   2   2   2   2   2   2   0   0   2   2   0   0   2   2   2   2   0   0   0   2   0   0   0   0   2   2   0   0   0   2   0   0   2   2   2
 MK-2-10                0   0   0   0   2   0   2   0   2   2   2   2   0   2   0   0   0   2   0   2   0   0   0   0   0   2   2   2   0   2   0   2   2   0   2   0   2   2   0   0   0   2   2   2   0   2   2   0   0   2   2   0   0   2   0   0   2   2   2   0   0   2   0   2   2   2   2   2   0   2   0   0   0   2   2   2   2   0   0   2   0   2   2   2   2   2   2   0   0   0   2   2   0   2   2   2   0   0   0   0   0   2   2   0   2   0   0   0   2   2   0   0   0   2   0   2   2   2   2   0   2   2   2   2   0   0   0   2   2   2   0   0   0   0   0   0   0   2   2   2   0   0   2   2   0   0   2   0   0   2   2   2   2   2   0   2   0   0   2   0   2   2   2   0   2   2   2   2   0   2   2   0   0   2   0   0   0   2   2   2   2   0   0   0   2   0   0   2   0   2   2   2   0   0   0   0   0   2   0   2
 MK-2-11                0   2   0   0   2   2   2   0   2   2   2   2   0   2   0   0   0   2   0   2   0   0   0   0   0   2   2   2   0   2   0   2   0   0   2   0   2   2   0   0   0   2   0   0   0   2   2   0   0   0   2   0   0   2   0   0   2   2   2   0   0   2   0   2   2   2   2   0   2   2   0   0   0   2   2   2   2   0   0   2   0   2   2   2   2   2   2   2   0   0   2   2   0   2   2   2   0   0   0   0   0   2   2   0   2   0   0   0   2   2   0   2   0   2   0   2   2   2   0   0   0   2   2   2   0   0   0   2   2   2   0   0   0   2   0   0   2   2   2   2   0   0   2   0   2   0   2   0   0   2   2   2   2   2   0   2   0   0   2   0   2   2   2   0   2   2   0   2   0   2   2   0   2   2   0   0   0   2   2   2   2   0   0   0   2   0   0   2   2   2   2   2   0   0   0   0   0   2   0   0
 MK-2-12                0   2   2   0   2   2   0   0   2   2   2   2   0   2   0   0   0   2   0   2   2   0   0   0   0   2   2   2   0   2   0   2   0   0   2   0   2   2   0   0   0   2   2   0   0   2   2   0   0   0   2   0   2   2   0   0   0   0   2   0   2   2   0   0   2   2   2   0   2   2   0   0   0   2   2   2   2   0   0   2   0   0   2   2   2   2   2   2   0   2   2   2   0   0   0   2   0   0   0   0   0   2   2   0   2   0   0   0   0   2   0   2   0   2   0   0   0   2   0   0   0   2   2   2   0   0   0   2   2   2   2   0   0   2   0   0   2   0   0   2   0   0   2   2   2   0   2   0   0   2   2   2   2   2   0   2   0   0   0   0   2   2   2   0   0   2   0   2   0   2   2   0   2   2   0   0   2   2   0   2   2   0   0   0   2   0   0   2   2   2   2   2   0   0   0   0   0   2   0   0
 MK-2-13                0   2   2   0   2   2   0   0   2   2   2   2   0   2   0   0   0   2   0   2   2   0   0   0   2   0   2   2   0   2   0   2   2   0   2   0   2   2   0   0   2   2   2   2   0   2   2   0   0   0   2   0   2   2   0   2   0   0   2   2   2   0   0   0   0   2   2   0   2   2   0   0   0   2   2   2   2   0   0   2   0   0   2   0   2   2   2   2   0   0   2   2   0   0   0   2   0   0   0   0   0   2   2   2   2   0   0   0   0   2   0   2   0   2   0   0   0   0   0   0   0   2   2   2   0   0   0   2   2   2   2   0   0   0   0   0   2   0   0   2   0   2   2   2   2   0   2   0   0   2   2   2   2   2   0   2   0   0   0   0   2   0   2   0   0   2   0   2   0   2   2   0   2   2   0   0   2   2   0   0   2   0   0   0   2   0   0   2   0   2   2   2   0   0   0   0   0   2   0   0
 MK-2-14                0   2   2   0   0   2   0   0   2   2   2   2   0   2   0   0   0   2   0   2   2   2   0   0   2   0   2   2   0   2   0   2   2   0   2   0   2   0   0   0   2   2   2   2   0   2   2   2   0   0   2   0   2   2   0   2   0   0   2   2   2   0   2   0   0   2   2   0   2   0   0   0   2   2   2   2   2   0   0   2   0   0   2   0   2   2   2   2   0   0   2   2   0   0   0   2   0   0   2   0   0   2   2   2   2   0   0   0   0   2   0   2   0   2   0   0   0   2   0   0   0   0   2   2   0   0   0   0   2   2   2   0   0   0   0   0   2   0   0   2   0   2   2   2   2   2   2   0   0   2   2   2   2   2   2   2   0   2   0   0   2   2   2   0   0   0   0   0   2   2   2   0   2   2   0   0   0   2   2   0   2   0   0   0   2   0   0   2   0   2   0   2   0   0   0   0   0   2   0   2
 MK-2-15                0   2   2   0   0   2   0   0   2   2   0   2   2   2   0   0   0   2   0   2   2   2   0   2   2   0   2   2   0   2   0   2   2   0   2   0   2   2   0   0   2   2   2   2   0   0   2   2   0   0   0   0   2   2   0   2   0   2   0   2   2   0   2   0   0   2   2   0   2   0   0   0   2   2   2   2   2   0   0   2   0   0   2   0   0   0   0   2   0   0   2   2   0   0   0   2   0   2   2   0   0   2   2   2   2   0   0   0   0   2   0   0   0   2   0   0   0   2   0   0   0   0   2   2   0   0   0   0   2   2   2   0   0   0   0   0   2   0   0   2   0   2   2   2   2   2   2   0   0   2   2   2   2   2   2   2   0   2   2   0   2   2   2   0   2   2   0   0   0   2   0   0   2   2   0   0   0   2   0   0   2   0   0   0   2   0   0   2   0   2   0   2   0   0   0   0   0   2   2   2
 MK-2-16                0   2   2   0   0   2   0   0   2   0   0   2   2   2   0   0   0   2   2   2   2   2   0   2   0   0   2   2   0   2   0   0   2   2   2   0   2   2   0   0   2   2   2   2   0   0   2   2   0   2   0   0   2   2   0   2   0   2   0   2   2   0   2   0   0   2   2   0   2   0   0   0   0   2   2   0   2   2   0   2   0   0   2   0   0   0   0   2   2   2   2   2   0   0   0   2   0   2   2   0   0   2   2   0   2   0   0   0   2   2   0   0   0   2   0   0   2   2   0   0   0   0   0   0   0   0   0   0   2   2   2   0   0   0   0   0   0   0   0   2   0   0   2   2   2   2   2   0   0   2   2   2   0   2   2   2   0   2   2   0   2   2   2   0   2   2   0   0   2   2   0   0   2   2   0   0   0   0   0   0   2   2   0   0   2   0   0   2   0   2   0   2   0   0   2   0   0   0   2   2
 MK-3-1                 0   0   0   2   0   2   0   0   2   2   2   0   0   2   0   0   0   2   0   2   0   2   2   2   2   2   0   0   0   0   2   0   2   0   2   2   2   0   2   2   0   0   0   0   2   0   0   2   2   2   0   2   2   2   2   0   2   2   0   2   0   2   2   0   0   0   2   2   0   2   0   0   2   2   2   0   0   0   2   0   2   0   2   2   2   2   2   0   2   0   0   2   0   2   0   2   2   0   2   0   2   0   0   0   2   0   0   0   2   2   2   2   0   2   2   2   0   0   2   2   0   0   2   0   2   2   0   0   0   2   0   0   0   0   2   0   0   2   2   0   2   0   0   2   2   0   0   2   0   2   2   0   2   0   2   2   2   2   0   2   2   0   0   2   2   0   2   0   2   2   0   0   0   2   2   0   2   2   2   0   2   0   2   2   0   2   0   2   2   2   0   0   0   0   0   0   2   0   2   2
 MK-3-2                 2   0   0   2   0   2   0   0   2   2   2   0   0   0   0   0   0   2   0   2   0   2   2   2   2   2   0   0   0   0   2   0   2   0   0   2   2   0   2   0   0   0   0   0   2   0   0   0   2   2   0   2   2   2   2   0   2   2   0   2   0   2   2   0   0   0   2   2   0   2   0   0   2   2   2   2   0   0   2   0   2   0   0   2   2   2   2   2   2   0   0   2   0   2   0   2   2   0   2   0   2   0   0   0   2   0   0   0   2   2   2   2   0   2   2   2   0   0   2   2   0   0   2   0   2   2   0   0   0   2   0   2   0   0   2   0   0   2   2   0   2   0   0   2   0   0   0   2   0   2   2   0   2   0   2   2   2   0   0   2   2   0   0   2   2   0   2   0   2   2   0   0   0   2   2   0   2   2   2   0   2   0   2   2   0   2   0   2   2   2   0   0   0   2   0   0   2   0   2   2
 MK-3-3                 2   0   0   2   0   2   0   0   2   2   2   0   0   0   0   0   0   2   0   2   0   2   2   2   2   2   0   0   0   0   2   0   2   0   0   2   2   0   2   0   2   0   2   0   2   0   0   0   2   2   0   2   2   2   2   0   2   2   0   2   0   2   2   0   0   0   2   2   0   2   0   0   2   2   2   2   0   0   2   0   2   0   0   2   2   2   2   2   2   0   2   2   0   2   2   2   2   0   2   0   2   0   0   2   2   0   0   0   0   0   2   2   0   2   2   2   0   0   2   2   0   0   2   0   2   0   0   0   0   2   0   2   2   0   2   0   0   0   2   0   0   0   0   0   0   0   0   2   0   2   2   0   0   0   2   2   2   2   0   2   2   2   0   2   2   0   2   2   0   2   0   0   0   2   2   0   2   2   2   0   2   0   2   2   0   2   0   2   2   2   0   0   2   2   0   0   2   0   2   2
 MK-3-4                 2   0   0   2   0   2   0   0   2   2   2   0   0   0   0   2   0   2   0   2   0   0   2   2   2   2   0   0   0   0   2   0   2   2   0   2   2   0   2   0   2   0   2   0   2   0   0   0   2   2   0   2   2   2   2   0   2   2   0   2   0   2   2   0   0   0   2   2   0   2   2   0   2   2   2   2   0   0   2   2   2   0   0   2   2   2   0   2   2   0   0   2   0   2   2   2   2   0   0   0   2   0   0   2   2   0   0   0   0   0   2   2   2   2   2   2   2   0   2   2   0   0   2   2   2   0   0   0   0   2   2   0   2   0   2   0   2   2   2   0   0   0   0   2   0   0   0   2   2   0   2   0   0   0   2   2   2   2   0   2   2   2   0   2   2   0   2   0   0   2   0   0   0   2   2   0   2   2   0   0   2   0   2   2   0   2   0   2   2   2   0   0   2   2   0   0   2   0   2   2
 MK-3-5                 2   0   0   2   0   2   0   0   2   2   2   0   0   0   0   2   2   2   0   2   0   0   2   2   2   2   0   0   0   0   2   0   2   2   0   2   2   0   2   2   2   0   2   0   2   0   0   0   2   2   0   2   2   2   0   0   2   0   2   0   0   2   2   2   0   0   2   2   0   2   2   0   2   2   2   2   0   0   2   2   2   0   0   2   2   2   0   2   2   0   0   2   0   2   2   2   2   0   0   0   0   0   0   2   0   0   0   0   0   0   2   2   2   2   2   2   2   0   2   2   0   0   2   2   2   0   0   0   0   2   2   0   2   0   2   0   2   0   2   0   0   0   0   2   0   0   0   2   2   0   2   0   0   2   2   2   2   2   0   2   2   2   0   2   2   2   2   0   0   2   0   0   0   2   2   0   2   2   0   0   2   2   2   2   0   2   0   2   2   2   0   0   2   2   0   0   0   0   2   2
 MK-3-6                 2   0   0   2   0   2   0   0   2   2   2   0   0   0   0   2   2   2   0   2   0   0   2   2   2   2   0   0   0   0   2   0   2   2   0   2   0   0   2   2   2   0   0   0   2   0   0   0   2   2   0   2   2   2   2   0   0   0   2   0   0   2   2   2   0   0   2   2   0   2   2   0   2   2   2   2   0   0   2   2   2   0   0   2   2   2   0   2   2   0   0   0   2   2   2   2   2   0   2   0   0   0   0   2   2   2   0   0   0   0   2   0   2   2   2   2   0   0   2   2   0   0   2   2   2   0   0   0   0   2   2   0   2   0   2   0   2   0   2   0   0   0   0   2   0   0   0   2   2   2   2   0   2   2   2   2   2   2   0   2   2   2   0   2   2   2   2   0   0   2   0   0   0   2   2   0   2   2   0   0   2   0   2   2   0   2   2   2   2   2   0   0   2   2   0   0   0   0   2   2
 MK-3-7                 0   0   0   2   0   2   0   0   2   2   2   0   0   0   0   2   2   2   0   2   0   0   2   2   2   2   0   0   0   0   2   0   2   2   0   2   0   0   2   2   2   0   2   0   2   0   0   0   0   2   0   2   2   2   2   0   0   0   0   0   2   2   2   2   0   0   2   2   0   2   2   2   2   2   2   2   0   2   2   2   2   0   0   2   2   2   0   0   2   0   0   0   2   2   2   2   2   2   2   0   0   0   0   2   2   2   0   0   0   0   2   0   2   2   2   2   0   0   2   2   0   0   2   2   2   0   0   0   0   2   2   0   2   2   2   0   2   0   2   0   0   0   0   2   0   0   0   2   2   2   2   0   2   2   0   2   2   2   0   2   2   2   0   2   2   2   2   0   0   2   0   0   0   2   2   0   2   2   0   0   2   0   2   2   0   2   2   2   2   2   0   0   2   2   0   0   0   0   2   2
 MK-3-8                 0   0   0   2   0   2   0   0   2   2   2   0   0   0   0   2   2   2   0   2   0   0   0   2   2   2   2   0   0   0   2   0   2   2   0   2   0   0   2   2   2   0   2   0   2   0   0   0   0   2   0   2   2   0   2   0   0   2   0   2   0   2   2   2   0   0   2   2   0   2   2   2   2   2   2   2   0   2   2   2   2   0   0   2   2   2   0   0   2   0   0   0   2   2   2   2   2   2   2   2   0   0   0   2   2   2   2   0   0   0   2   0   2   2   2   2   0   0   2   2   0   0   2   2   2   0   0   0   0   0   2   0   0   2   2   0   2   0   2   0   0   0   0   2   0   0   0   0   2   2   2   0   2   2   2   2   0   2   0   2   2   2   0   2   2   2   2   0   0   2   0   0   0   2   2   0   2   0   0   2   2   0   2   2   0   2   2   2   2   2   2   0   2   2   0   0   0   0   2   2
 MK-3-9                 0   0   0   2   0   2   0   0   2   0   2   0   0   0   0   2   2   2   0   2   0   0   0   2   2   2   2   0   2   0   2   0   2   2   0   2   0   0   2   0   2   0   2   0   2   0   0   0   0   2   0   2   0   0   2   0   0   2   0   2   2   2   2   2   0   0   2   0   0   2   2   2   2   2   2   2   0   2   2   2   2   0   0   2   2   2   0   0   2   0   0   0   2   2   2   2   2   2   0   2   0   2   0   2   2   2   2   0   0   0   2   0   2   0   2   2   2   0   0   2   2   0   2   2   2   2   0   0   2   0   2   0   0   2   2   0   0   0   2   0   0   0   2   2   0   0   0   0   2   2   2   0   2   2   2   2   0   2   0   2   2   2   0   2   2   2   2   0   2   2   0   0   0   2   2   0   2   0   0   2   2   0   2   0   0   2   0   2   2   2   2   0   2   0   2   0   0   0   2   2
 MK-3-10                0   0   0   2   0   0   0   0   2   0   0   0   0   0   0   2   2   2   0   2   0   0   0   2   2   2   2   0   2   0   2   0   2   2   0   2   0   0   2   0   0   0   2   0   2   0   0   0   0   2   0   2   0   0   0   0   0   2   0   2   2   0   0   2   0   0   2   2   0   2   2   2   2   2   2   2   0   2   2   2   2   0   0   2   2   2   0   2   2   0   0   0   2   0   2   2   0   2   0   2   0   2   0   2   2   0   2   0   0   0   2   0   0   0   2   2   2   0   0   2   2   0   2   2   2   2   0   0   2   0   2   0   0   2   2   0   0   0   2   0   0   2   2   2   0   0   0   0   2   2   2   0   2   2   0   2   0   2   2   0   0   2   0   2   2   2   2   0   2   2   2   0   0   2   2   0   2   0   0   2   2   0   2   0   0   2   0   2   2   2   2   0   2   0   2   0   0   0   2   2
 MK-3-11                0   0   0   2   0   0   0   0   2   0   0   0   0   0   0   2   2   2   0   0   0   0   0   2   2   2   2   0   2   0   2   0   2   2   0   2   0   0   0   0   0   0   2   0   2   0   0   0   0   2   0   2   0   0   0   0   0   2   0   2   2   0   0   2   0   0   2   2   0   2   2   2   2   2   0   2   0   2   2   2   0   0   0   2   2   2   0   0   2   0   0   0   2   0   2   2   0   2   0   2   0   2   0   0   2   0   2   2   2   0   0   0   0   0   2   2   0   0   0   2   2   0   2   2   2   2   0   0   2   0   2   0   0   2   2   0   0   0   2   0   0   2   2   0   0   0   0   0   2   2   2   0   2   2   0   0   0   2   2   0   0   0   0   2   2   2   2   0   2   2   2   0   2   2   2   0   2   2   2   2   2   2   2   0   0   2   2   2   2   2   2   0   2   0   2   0   2   0   2   2
 MK-3-12                0   0   0   2   0   0   0   0   2   0   2   0   0   0   0   2   0   2   0   0   0   2   0   2   2   0   2   0   2   0   2   0   2   2   0   2   0   2   0   0   2   0   2   0   2   0   0   0   0   2   0   2   0   0   2   0   0   2   0   2   2   0   0   2   2   0   2   2   0   2   2   2   0   2   0   2   0   2   2   2   0   0   0   2   2   2   0   2   2   2   0   0   2   0   0   2   0   2   0   2   0   0   2   0   0   0   2   2   2   0   0   0   0   0   2   2   0   2   0   2   2   0   2   2   2   2   0   0   2   0   2   0   0   2   2   0   0   0   2   0   0   2   2   0   0   0   0   0   2   2   2   0   2   2   0   0   2   2   2   0   0   0   0   0   2   2   2   0   2   2   2   0   2   2   2   0   0   2   2   2   2   2   2   0   0   2   2   0   0   2   2   0   2   0   2   0   2   0   2   2
 MK-3-13                0   0   0   2   0   0   0   0   2   0   0   0   2   0   0   2   0   2   2   0   0   2   0   2   2   0   2   0   2   0   2   0   2   2   0   2   0   2   0   2   2   0   2   0   2   0   0   0   0   2   0   2   0   0   2   0   0   2   0   2   2   0   0   2   2   0   2   2   0   2   2   2   0   2   0   2   0   2   2   2   0   0   0   0   2   2   0   2   0   2   0   0   2   0   0   2   0   2   0   2   0   0   0   0   0   0   2   2   2   0   0   0   0   2   0   2   0   2   0   2   2   0   2   2   0   2   0   0   2   0   2   0   0   2   0   0   0   0   2   0   0   2   2   0   0   0   0   0   2   2   2   0   2   2   0   0   2   2   2   0   0   0   0   0   2   2   2   0   2   0   2   2   2   2   2   2   0   2   2   0   2   2   2   0   0   2   2   0   0   2   2   0   2   0   2   0   2   0   0   2
 MK-3-14                0   0   0   2   0   0   0   0   2   0   0   0   2   0   0   2   0   2   2   0   0   2   0   2   2   0   2   0   2   0   2   0   2   2   0   0   0   2   2   2   2   0   2   2   2   0   2   0   0   0   0   2   0   0   2   2   0   2   0   2   2   0   0   2   2   0   2   2   0   2   2   2   0   2   0   2   0   2   2   2   0   2   0   0   2   2   0   2   0   2   0   0   2   0   0   2   0   2   0   2   0   0   0   0   0   0   2   0   2   0   0   0   0   2   0   2   0   2   0   0   2   0   2   2   0   2   0   0   2   2   2   0   0   2   0   0   2   0   2   0   0   2   2   0   0   0   0   0   0   2   2   0   2   2   0   0   0   2   2   0   0   0   0   0   2   2   2   0   2   0   2   2   2   2   2   2   0   2   0   0   2   2   2   0   0   2   2   0   2   2   2   0   2   0   2   0   2   0   0   2
 MK-3-15                2   0   0   2   0   0   0   0   2   0   0   2   2   0   0   2   2   0   2   0   2   2   0   2   2   0   2   0   2   0   2   0   2   2   2   0   0   2   2   2   2   0   2   2   2   2   2   0   0   2   2   2   2   0   2   2   0   2   0   2   2   0   0   2   2   0   2   2   0   2   2   0   2   2   0   0   0   0   2   2   0   2   0   0   2   2   0   2   0   2   0   0   2   2   0   2   0   2   0   2   0   0   2   0   0   0   2   0   2   0   0   0   0   0   0   2   0   2   2   0   2   0   2   2   0   2   0   0   2   2   2   0   0   2   2   0   0   0   2   0   0   2   2   2   0   0   0   2   0   2   2   0   2   2   0   0   0   2   0   0   0   0   0   0   2   2   2   0   0   0   0   2   2   2   2   2   0   2   0   0   0   2   2   0   0   2   2   0   2   2   2   0   2   0   2   2   2   0   0   2
 MK-3-16                2   2   0   2   0   0   0   0   2   0   0   2   2   0   0   2   0   0   2   0   2   2   0   2   0   0   2   0   2   0   2   0   2   2   2   0   0   0   2   2   2   0   2   2   2   2   2   0   0   2   2   2   2   0   2   2   0   2   0   2   2   0   0   2   2   2   2   2   0   2   2   0   2   2   0   0   0   0   2   2   0   0   0   0   2   2   0   2   0   2   0   0   2   2   0   2   0   2   0   0   0   0   2   0   0   0   2   0   2   0   0   0   0   0   0   2   0   2   2   0   2   2   2   2   0   2   0   0   2   2   2   0   0   2   2   0   0   0   2   0   0   2   0   2   0   0   0   2   0   2   2   0   2   2   0   0   0   2   0   0   2   0   0   0   2   2   2   0   0   0   0   2   2   0   2   2   0   2   0   0   0   2   2   0   2   2   2   0   2   0   2   0   2   0   2   2   2   0   0   2
 MK-4-1                 2   0   0   2   2   0   0   0   0   2   2   0   0   2   2   0   0   0   0   2   0   0   0   0   2   0   0   2   2   0   0   0   0   2   2   0   0   0   0   2   2   0   2   0   2   0   0   0   0   0   0   0   2   2   2   0   0   0   2   0   2   0   2   2   2   2   2   2   0   0   2   2   0   2   2   2   0   2   0   0   2   0   2   0   2   2   2   0   0   2   0   0   2   2   2   2   0   2   2   0   0   2   0   2   0   2   0   2   0   0   2   2   0   2   2   2   0   2   0   0   0   2   0   0   2   0   2   2   2   2   0   0   2   2   2   0   0   2   0   0   2   2   0   2   2   2   0   2   0   0   2   2   0   2   2   2   2   2   0   2   0   0   2   2   2   0   0   0   0   0   2   0   0   2   2   0   0   0   0   2   2   0   0   0   0   0   0   0   2   2   2   0   0   2   2   0   0   0   0   2
 MK-4-2                 2   0   0   2   2   0   0   0   0   2   2   2   0   2   2   0   0   0   0   2   0   0   2   0   2   0   0   2   2   0   0   0   0   2   2   0   0   0   0   2   2   0   2   0   2   0   0   0   0   0   0   0   2   2   0   0   0   0   2   0   2   0   2   2   2   2   2   0   0   0   2   2   0   2   2   2   0   2   0   0   2   0   2   0   2   2   2   0   2   2   0   0   2   2   2   2   0   2   0   0   0   2   0   2   0   2   2   2   0   0   0   0   0   2   2   2   0   2   0   0   0   2   0   0   2   0   2   2   2   2   0   0   2   2   2   0   0   2   0   0   2   0   2   2   2   2   0   2   2   0   2   2   0   2   2   2   2   2   0   2   0   0   2   2   2   0   0   0   0   0   2   0   0   2   2   0   0   0   0   2   2   0   0   2   0   0   0   0   2   2   2   0   0   2   2   0   0   0   0   2
 MK-4-3                 2   0   0   0   2   0   0   0   0   2   2   2   0   2   0   0   0   0   0   2   0   0   2   0   2   0   0   2   2   2   0   0   0   2   2   0   0   0   0   2   2   0   2   0   2   0   0   0   0   2   0   0   2   2   2   2   0   0   2   0   2   0   2   2   2   0   2   0   0   0   2   2   0   2   2   2   0   2   2   0   2   2   2   0   2   2   2   0   2   2   0   0   2   2   2   2   0   2   0   2   2   2   2   2   0   2   0   2   0   0   2   2   0   2   2   2   0   2   0   0   0   2   0   0   2   2   2   2   2   0   0   0   2   2   0   0   0   2   0   0   0   2   2   2   2   0   0   2   2   0   2   2   0   2   2   2   2   2   0   2   2   0   0   2   2   0   0   0   0   0   2   0   0   2   2   0   0   0   0   2   2   2   2   0   0   0   0   0   2   2   2   0   0   2   2   0   0   0   0   0
 MK-4-4                 2   0   0   0   0   0   0   0   0   2   2   2   0   0   0   0   0   0   0   2   0   0   0   0   2   0   0   2   2   2   0   0   0   2   2   0   0   0   0   2   2   0   2   2   2   0   0   0   0   2   0   0   2   2   2   2   0   2   2   0   2   0   2   2   2   0   2   0   0   0   2   2   0   2   2   2   0   2   2   0   0   2   2   0   2   2   2   0   2   2   0   0   2   2   0   2   0   2   0   2   2   2   2   2   2   2   2   2   0   0   2   2   0   2   2   2   0   2   0   0   0   2   0   0   2   2   2   2   2   0   0   0   2   2   0   0   0   2   0   0   0   2   2   0   2   0   0   2   2   2   0   2   0   2   2   2   0   2   0   2   2   0   0   2   2   0   0   2   0   0   2   0   0   2   2   0   0   0   0   2   2   2   2   0   2   0   0   0   2   2   2   0   0   2   2   0   0   0   0   0
 MK-4-5                 2   0   0   2   0   0   0   0   0   2   2   2   0   0   0   0   0   0   0   0   0   2   0   0   2   0   0   2   2   2   0   0   0   2   2   0   0   0   0   2   2   0   2   2   2   0   0   0   0   2   0   0   2   2   2   0   0   0   2   0   2   0   2   2   2   0   2   0   0   0   0   2   0   2   2   2   0   2   2   0   0   2   2   0   2   0   2   0   2   2   0   0   2   2   0   2   0   2   0   2   2   2   2   2   2   2   2   2   0   0   2   2   0   0   2   2   0   2   0   0   0   2   0   0   2   2   2   2   2   0   0   0   0   2   0   0   0   0   0   2   0   2   0   0   0   0   0   2   0   0   0   2   2   0   2   2   0   2   0   2   2   0   0   2   2   0   0   2   0   0   2   0   0   0   0   0   0   0   0   2   2   2   2   0   2   2   0   0   2   0   2   0   0   2   2   0   0   0   0   0
 MK-4-6                 2   0   0   2   0   0   0   2   0   0   2   2   0   0   0   0   0   0   0   0   0   0   0   0   2   0   2   2   2   2   0   0   0   2   2   0   0   0   0   2   2   0   2   2   2   0   0   0   0   2   0   0   2   0   2   0   0   0   2   0   2   0   2   2   2   0   2   0   0   0   0   0   0   2   2   2   0   2   2   0   0   2   2   2   0   0   2   0   2   2   0   0   0   2   0   2   0   2   0   2   2   2   2   2   2   2   0   0   0   0   2   2   0   0   2   0   0   2   0   0   0   2   0   0   2   2   2   2   2   0   0   0   0   2   0   0   0   2   0   2   0   2   0   0   0   0   0   2   2   0   0   2   2   0   2   2   0   0   0   2   2   0   0   0   2   0   2   2   0   0   2   0   0   0   0   2   0   0   0   2   2   0   2   0   0   0   0   0   2   0   2   0   0   2   2   0   0   0   0   0
 MK-4-7                 2   0   0   2   2   2   0   2   0   0   2   2   0   2   0   0   2   0   0   0   0   0   0   0   0   0   2   2   2   2   0   0   0   2   2   0   0   0   0   2   2   0   2   2   2   0   0   0   0   2   0   0   2   2   2   0   0   0   2   0   2   0   2   2   2   0   2   0   0   0   0   2   0   2   0   2   0   2   2   0   0   2   2   2   0   0   2   0   0   2   0   0   0   2   0   2   0   2   0   2   2   2   2   2   2   2   0   0   0   0   2   0   0   0   2   2   0   2   0   0   0   2   0   0   2   2   2   2   2   0   0   2   2   2   0   0   2   2   2   2   0   2   0   0   2   0   0   2   0   0   2   2   2   2   2   2   0   0   0   2   2   0   0   0   2   0   2   2   0   0   2   0   0   2   0   2   0   0   0   2   2   0   2   0   0   0   0   0   2   0   2   0   2   2   0   0   2   0   2   2
 MK-4-8                 2   2   0   2   0   2   0   2   0   0   2   0   0   2   0   0   2   0   0   0   0   0   0   0   0   0   2   2   2   2   0   2   0   2   2   0   0   0   2   2   2   0   2   2   2   2   0   0   0   0   0   0   2   0   2   0   0   0   2   0   2   2   2   2   2   0   2   0   0   0   0   2   2   2   0   2   0   2   0   0   0   2   2   0   0   0   2   0   0   2   2   0   0   2   0   2   2   0   2   2   2   2   2   2   2   2   0   0   0   0   0   0   0   0   2   2   0   2   0   0   0   2   0   0   2   2   2   2   2   0   0   2   2   2   0   0   2   2   2   0   0   2   0   0   2   2   0   2   0   0   2   2   2   2   2   2   0   0   0   0   2   0   0   0   2   0   2   2   0   2   2   0   0   2   0   2   2   0   0   2   0   0   2   2   0   0   0   2   2   0   2   0   2   2   0   0   2   0   0   2
 MK-4-9                 2   2   0   2   0   2   0   2   0   0   2   0   0   2   0   0   2   0   0   0   0   0   0   0   0   0   2   2   2   2   0   0   0   2   2   0   0   0   2   2   2   0   2   2   2   2   0   0   0   0   0   0   2   0   2   0   0   0   2   0   2   0   2   2   0   0   2   0   0   0   0   2   2   0   0   2   0   2   0   0   0   2   2   0   0   0   0   0   0   2   2   0   0   2   0   2   2   2   2   2   2   2   2   2   2   0   0   0   0   0   0   0   0   0   2   2   2   2   0   0   0   2   0   0   2   2   2   2   2   0   0   2   2   2   0   0   2   2   2   0   2   2   2   0   2   2   0   2   0   0   0   2   0   2   2   2   0   0   0   0   2   0   0   0   2   0   2   0   0   2   2   2   0   2   0   2   2   0   0   2   0   0   0   2   0   0   0   2   2   0   2   0   2   2   0   0   2   2   0   2
 MK-4-10                2   2   0   2   0   2   2   2   0   0   2   2   0   2   0   0   2   0   0   0   0   0   0   0   0   0   0   2   2   2   0   0   0   2   2   0   0   0   2   2   2   0   0   2   2   2   0   0   0   0   0   0   2   0   2   0   0   0   2   0   2   0   2   2   0   0   2   0   0   0   0   2   2   2   0   2   0   2   0   0   0   2   2   0   0   0   0   0   0   2   2   2   0   2   0   2   2   2   2   2   2   2   2   2   2   0   0   0   0   0   0   0   0   0   2   0   2   2   2   0   0   2   0   0   2   2   2   2   2   0   0   2   2   2   0   0   2   2   2   0   2   2   2   0   2   2   0   2   0   0   0   2   0   2   2   2   0   0   0   0   2   2   0   0   0   0   2   0   0   2   2   2   2   2   0   2   2   0   0   2   0   2   0   2   0   0   0   2   2   2   2   2   2   2   0   0   2   2   0   2
 MK-4-11                0   2   2   2   0   2   2   2   0   0   2   2   2   2   2   2   2   2   0   0   2   0   0   0   0   0   0   2   0   2   0   0   0   2   0   0   0   0   2   2   2   0   0   2   0   2   0   0   0   0   0   0   0   0   2   0   0   0   2   0   2   0   2   2   0   0   2   0   0   2   0   2   2   2   0   2   0   2   0   0   0   2   2   0   0   0   0   0   0   2   2   2   0   2   0   2   2   2   2   2   0   2   2   2   2   0   0   0   0   0   0   0   0   0   2   0   2   2   0   0   0   2   0   2   2   2   2   2   2   0   0   2   2   2   0   2   2   2   2   0   2   2   2   0   2   2   2   2   0   0   0   2   2   2   2   2   0   0   0   0   2   2   0   0   0   0   2   0   2   2   2   2   2   2   0   2   2   0   0   2   0   2   0   2   0   0   0   2   2   2   2   2   2   2   0   0   2   2   0   2
 MK-4-12                0   2   0   2   0   2   2   2   0   0   2   0   2   2   2   0   2   2   0   0   2   0   0   0   0   0   0   2   0   2   0   0   0   2   2   0   0   0   2   2   2   0   0   2   0   2   0   0   2   0   0   0   0   0   2   0   0   0   2   0   2   2   0   2   0   0   0   0   0   0   0   2   0   2   0   2   0   2   0   0   0   2   2   0   0   0   2   0   0   2   2   2   0   0   0   2   0   0   2   0   0   2   2   2   2   0   0   0   0   0   0   0   0   0   2   0   2   2   0   0   0   2   0   0   2   2   2   2   2   0   0   2   2   2   0   2   2   2   2   0   2   2   2   0   2   2   2   2   0   0   0   2   2   2   0   2   0   0   0   0   2   2   0   0   0   0   0   0   2   2   2   2   2   2   0   2   2   0   0   2   0   2   0   2   2   0   0   2   2   2   2   2   2   2   0   0   2   2   0   2
 MK-4-13                0   2   0   2   0   0   2   0   0   0   2   0   2   2   2   0   2   2   0   0   2   0   0   0   0   0   0   2   0   2   0   0   0   2   2   0   0   0   2   2   2   0   0   2   0   2   0   0   2   0   2   0   0   0   2   0   0   0   2   0   2   2   0   2   0   0   0   0   0   0   0   2   0   2   0   2   0   2   0   0   0   2   2   2   0   0   2   0   0   2   2   2   0   2   0   2   0   0   2   2   0   2   2   2   2   0   0   0   0   0   0   0   0   0   2   0   2   2   0   0   0   2   0   0   2   2   2   2   2   0   0   2   2   2   0   2   2   2   2   0   2   2   2   0   2   2   2   2   0   0   0   2   2   2   0   2   0   0   0   0   2   2   0   2   0   0   0   0   2   2   0   2   2   0   0   2   2   0   0   2   0   0   0   2   2   0   0   2   2   2   2   2   0   2   0   0   2   2   0   2
 MK-4-14                2   2   0   2   0   0   2   0   0   0   0   0   2   2   2   0   2   2   0   0   2   0   0   0   0   0   0   2   2   2   0   0   0   2   2   0   0   0   2   2   0   0   0   2   0   2   0   0   2   0   2   2   0   0   2   0   0   2   2   2   2   2   0   2   0   0   0   0   0   0   0   2   0   0   0   2   0   2   0   0   2   2   2   2   0   0   2   0   0   0   2   2   0   2   0   2   0   2   2   2   2   2   0   2   2   0   0   0   0   0   0   0   2   0   0   0   0   2   0   0   0   2   0   0   2   2   2   2   2   0   0   2   2   2   2   2   2   2   2   0   2   2   2   0   2   0   2   2   0   0   0   2   2   2   0   2   0   0   0   0   2   2   0   2   0   0   0   0   2   2   0   2   2   0   2   2   2   0   0   2   0   0   0   2   2   0   0   2   2   0   2   0   0   2   0   0   0   2   0   0
 MK-4-15                2   2   2   0   2   0   0   0   0   0   2   0   2   2   2   0   2   2   0   2   2   0   0   0   0   0   0   0   2   2   0   0   0   2   2   0   0   0   2   2   0   2   0   2   0   2   0   0   2   0   0   2   0   0   2   0   0   2   2   2   2   2   0   2   0   0   0   0   0   0   0   2   0   0   0   0   2   2   2   0   2   2   2   2   0   0   2   0   0   2   2   2   0   2   0   0   0   2   2   2   2   2   0   2   2   0   0   0   0   0   0   0   2   0   0   2   0   2   0   0   0   2   0   0   2   2   2   2   2   2   0   2   2   2   2   2   2   2   2   0   2   2   2   0   2   0   2   2   0   0   0   2   2   0   0   2   0   0   0   2   2   2   2   2   0   0   0   0   2   2   0   2   2   0   2   2   2   0   0   2   0   0   0   2   2   0   0   2   0   0   2   0   0   2   0   0   2   2   0   0
 MK-4-16                2   2   2   0   2   0   0   0   0   0   2   0   2   2   2   0   2   2   0   2   2   0   2   0   0   0   2   0   2   2   0   0   2   2   2   0   0   0   2   2   2   2   0   2   0   2   0   0   0   0   0   2   0   0   2   0   0   2   0   2   2   2   0   2   0   0   0   0   0   0   0   2   0   0   0   0   2   0   2   0   2   2   2   2   0   0   2   0   0   2   2   2   0   2   0   0   0   2   2   2   2   2   0   0   2   0   0   0   2   0   0   0   2   0   0   2   0   2   0   0   0   0   0   0   2   2   2   2   2   2   0   2   2   2   2   2   2   2   2   0   2   2   2   0   2   0   2   2   0   2   0   2   2   0   0   2   0   0   0   2   2   2   2   2   0   0   0   0   0   2   0   2   2   0   2   2   0   0   0   0   0   0   0   2   2   0   0   2   0   0   2   2   0   2   0   0   2   0   2   0
 MK-5-1                 2   0   0   2   0   2   2   0   2   2   2   2   0   0   0   2   0   2   0   0   2   0   0   0   2   0   0   2   2   0   0   2   2   0   2   2   0   2   2   2   0   2   0   2   2   2   0   2   2   2   0   0   2   0   0   2   0   0   0   2   0   2   2   2   2   2   0   2   2   0   2   2   0   0   0   0   0   0   0   2   2   0   2   2   2   0   0   0   0   2   0   2   2   0   2   2   2   0   2   2   0   2   0   2   0   2   2   0   2   2   0   0   2   2   2   0   2   0   2   0   2   0   2   0   2   0   2   2   2   2   0   0   0   2   0   2   0   0   0   2   2   2   2   0   0   0   0   2   2   2   0   2   2   2   0   2   2   0   2   2   2   0   0   0   0   2   2   0   2   2   2   0   0   0   2   0   0   2   2   2   0   2   2   2   2   0   0   0   2   2   2   0   0   2   2   0   0   2   0   2
 MK-5-2                 2   0   0   2   0   2   2   0   2   2   2   2   0   0   0   0   0   2   0   2   2   0   0   0   0   0   0   2   2   0   0   2   2   0   2   2   0   2   2   2   0   2   0   2   2   2   0   2   2   2   0   0   0   0   0   2   0   0   2   2   0   2   2   2   2   2   0   2   2   0   2   2   0   0   0   0   0   0   0   2   2   0   2   2   0   0   0   0   0   2   0   2   2   0   2   2   2   0   2   2   0   2   0   2   0   2   2   0   0   2   2   0   2   2   2   0   2   0   2   0   2   0   2   0   2   0   2   2   0   2   0   2   0   2   0   2   0   2   0   2   2   2   2   0   0   2   0   2   2   2   0   2   2   2   0   2   2   0   2   2   2   0   0   0   0   2   2   0   2   2   2   0   0   0   2   2   0   2   2   2   0   2   2   0   2   0   0   0   2   2   2   0   0   2   2   0   0   2   0   2
 MK-5-3                 2   0   0   2   0   2   2   0   2   2   2   2   0   0   2   0   2   2   0   2   2   2   0   0   0   0   0   2   0   0   2   0   2   0   2   2   0   2   2   2   2   2   0   2   2   2   0   2   2   2   0   0   0   0   2   2   0   0   2   2   0   0   2   2   2   2   0   2   2   0   2   2   0   0   2   0   0   0   0   2   2   0   2   2   0   2   0   0   0   2   0   2   2   0   2   2   2   0   2   2   0   2   0   0   0   2   2   0   0   2   2   0   0   2   2   0   2   0   2   2   2   0   2   0   2   0   0   2   0   2   0   2   0   2   0   2   0   2   0   2   0   0   2   0   0   2   0   2   2   2   0   2   2   0   0   2   2   0   2   2   2   0   0   0   0   0   2   2   2   2   2   0   0   0   2   2   0   2   2   2   0   2   2   0   2   0   0   0   2   2   2   0   0   2   2   0   0   2   2   2
 MK-5-4                 2   0   0   2   2   2   2   0   2   2   2   2   0   0   2   0   2   2   0   2   2   2   0   0   0   0   0   2   0   0   0   0   2   0   2   0   0   2   2   2   2   2   0   2   2   2   2   2   2   2   0   0   0   2   2   2   0   0   0   2   0   0   2   2   2   2   0   2   2   0   2   2   2   0   2   0   0   0   0   2   2   0   2   2   0   0   0   0   0   2   0   2   2   0   2   2   2   2   2   2   0   2   0   0   0   2   2   0   0   2   2   0   0   0   2   0   2   0   2   2   2   0   2   2   2   0   0   2   0   2   0   2   0   2   0   2   0   2   0   2   0   0   2   0   0   2   0   2   2   2   0   2   2   0   0   2   2   0   2   0   2   0   0   0   0   0   2   2   2   2   2   0   0   0   2   0   0   0   2   2   0   2   2   0   2   0   0   0   2   2   0   0   0   2   2   0   0   2   2   2
 MK-5-5                 2   0   0   0   0   2   0   0   2   2   2   2   2   0   2   0   2   0   0   0   2   2   0   0   0   0   0   2   0   0   0   0   0   0   2   0   0   2   2   2   2   2   0   2   0   2   2   2   2   2   0   0   2   0   2   2   0   0   0   2   0   0   2   2   2   2   0   2   2   0   2   2   2   0   2   0   0   0   0   2   2   0   2   2   0   0   0   0   0   2   0   2   0   0   2   2   2   2   2   2   2   0   0   0   0   2   2   0   0   0   2   0   0   0   2   0   2   0   0   2   2   0   2   2   2   0   0   2   2   2   0   2   0   2   2   2   0   2   2   2   0   0   2   2   0   2   0   2   2   2   0   2   2   0   0   2   2   0   2   0   2   0   0   0   2   0   2   2   2   2   2   0   0   0   2   0   0   0   0   2   0   2   2   0   2   0   0   0   0   2   0   0   0   2   0   0   0   0   0   0
 MK-5-6                 0   0   0   2   0   2   0   0   2   2   2   2   2   0   2   0   2   0   0   0   2   2   0   2   2   0   0   2   0   0   0   0   2   2   0   0   0   0   2   2   2   2   0   2   0   2   2   2   0   2   0   0   2   0   2   2   0   0   0   2   0   2   2   2   2   2   2   2   2   0   2   2   2   0   2   0   0   0   0   0   2   0   2   2   0   0   0   2   0   2   0   2   0   0   2   2   2   2   2   2   0   0   2   0   0   2   2   0   0   0   2   2   0   0   2   0   2   0   0   0   0   0   2   0   2   0   0   2   0   2   0   2   0   2   2   2   0   2   0   2   0   2   2   2   0   2   0   2   2   2   0   2   2   0   0   2   0   0   2   0   2   0   0   0   2   0   2   2   2   2   2   0   0   0   2   0   2   0   2   2   0   2   2   0   2   0   0   0   0   2   0   0   2   2   0   0   0   0   0   0
 MK-5-7                 0   0   0   0   0   2   2   0   2   2   2   2   2   0   0   0   2   0   0   0   2   2   0   2   2   0   0   2   0   0   0   0   0   2   0   0   0   2   2   2   2   2   0   2   0   0   2   2   0   2   0   0   2   0   2   2   0   0   0   2   0   2   2   2   2   2   0   2   2   0   2   2   2   0   2   0   0   2   0   0   2   0   2   0   0   0   0   2   0   2   0   2   0   0   2   2   0   2   2   0   0   0   2   0   2   2   2   0   0   0   2   2   0   0   2   0   2   0   0   0   0   0   2   0   2   0   0   2   0   2   0   2   0   2   2   0   0   2   0   2   0   2   2   2   0   2   0   2   2   0   0   2   0   0   2   2   0   0   2   0   2   0   0   0   2   0   2   2   0   2   2   0   0   0   2   0   2   0   2   2   0   0   2   0   2   0   2   0   0   2   0   0   2   2   0   0   0   0   0   0
 MK-5-8                 0   2   0   0   0   2   2   0   2   2   2   2   2   0   0   0   2   0   0   0   2   2   0   0   2   0   0   2   2   0   0   0   0   2   0   0   0   2   2   2   2   2   0   2   0   0   2   2   0   2   0   0   2   0   2   2   0   0   2   2   0   2   2   2   2   2   0   2   2   0   2   2   2   0   2   2   0   2   0   0   0   0   2   0   0   0   0   2   0   2   0   2   0   0   2   2   0   2   2   0   0   0   2   0   2   2   2   0   0   0   2   2   0   0   2   0   2   0   0   2   2   0   2   0   2   0   0   2   0   2   0   2   0   2   2   0   0   2   0   2   0   2   2   0   2   0   0   0   2   0   2   2   0   0   2   2   0   0   2   0   2   0   0   0   0   0   2   2   0   2   2   0   0   0   2   0   2   0   2   2   0   0   2   0   2   0   2   0   0   2   0   0   2   2   0   0   0   0   0   2
 MK-5-9                 0   2   0   0   0   2   2   0   2   2   2   2   2   0   0   0   2   0   0   2   2   0   0   2   2   2   2   2   2   0   0   0   0   0   0   0   0   2   2   2   2   2   0   2   0   0   2   2   0   2   2   0   2   2   2   2   0   0   2   2   2   2   2   2   2   2   0   2   2   0   2   2   2   2   2   2   2   2   0   0   0   0   2   0   0   0   0   2   0   2   0   2   0   2   2   2   0   0   2   0   0   0   2   0   2   0   2   0   0   2   2   2   0   0   2   0   2   0   0   2   2   0   2   0   2   0   0   2   0   2   0   2   0   2   2   0   2   0   0   2   0   2   0   0   0   2   0   0   2   0   2   0   0   0   2   0   0   0   0   0   2   2   0   0   0   0   2   2   0   0   2   0   0   0   2   0   2   0   2   2   0   0   2   0   2   0   2   0   0   2   0   0   2   0   0   0   0   0   2   2
 MK-5-10                2   2   0   2   0   2   2   0   2   2   2   2   2   0   0   0   2   0   0   0   2   2   0   0   2   2   2   2   2   0   0   0   0   0   0   0   0   2   2   2   2   2   0   0   2   0   0   2   0   2   2   0   2   2   2   2   0   0   2   2   2   0   2   2   2   2   0   2   2   0   0   2   0   0   0   2   2   2   0   0   0   0   2   0   0   0   0   2   0   2   0   2   0   2   2   2   0   0   2   0   0   0   2   0   2   0   2   0   0   2   2   2   0   0   2   2   2   0   0   2   2   0   2   0   2   0   0   2   2   2   0   2   0   2   2   0   0   0   0   2   2   2   0   0   0   2   0   0   2   0   2   0   0   0   2   0   0   0   0   0   2   2   0   0   2   0   2   2   0   0   2   0   0   0   2   0   2   0   2   2   0   0   2   0   2   0   2   0   2   2   0   0   2   0   0   0   0   0   2   2
 MK-5-11                2   2   0   2   0   2   2   2   2   2   2   0   2   0   0   0   2   0   0   0   2   2   0   0   2   2   2   2   2   0   0   2   0   0   0   0   2   2   2   2   0   2   0   0   2   0   0   2   0   2   2   0   2   2   2   2   0   0   2   2   2   0   2   2   2   2   0   2   2   0   0   2   0   0   0   2   2   2   0   0   0   0   2   0   0   0   0   2   0   2   0   2   0   2   2   2   0   0   2   0   0   0   2   0   2   0   2   0   0   2   2   2   0   2   2   0   2   0   0   2   2   0   2   0   2   0   0   2   2   2   0   2   0   2   0   0   0   0   0   2   2   2   0   0   0   2   2   0   2   0   2   0   0   0   2   0   0   0   0   0   2   0   0   0   2   2   2   0   0   0   2   0   0   0   2   0   2   0   2   2   0   0   2   0   2   0   2   0   2   2   0   0   0   0   0   0   0   0   2   2
 MK-5-12                2   2   0   2   0   2   2   2   0   2   2   0   2   0   0   0   2   0   0   0   2   2   0   0   0   0   2   2   2   0   0   2   0   0   0   0   2   2   2   2   0   2   0   0   2   0   0   2   0   2   2   0   2   2   2   0   0   0   2   2   2   0   2   2   2   2   0   2   2   2   0   2   0   0   0   2   0   2   0   0   0   0   2   0   0   0   0   2   0   2   0   2   0   2   2   2   2   0   2   0   0   0   2   0   2   0   2   2   0   2   2   0   0   2   2   0   2   0   0   2   2   0   2   0   2   0   0   2   0   2   0   2   0   2   0   0   0   2   0   2   2   2   0   2   0   2   2   2   0   0   2   0   0   0   0   0   0   0   0   0   2   0   0   0   2   2   2   0   0   0   2   0   2   0   2   0   2   0   2   2   0   0   2   0   2   2   2   0   2   2   2   0   0   0   0   0   0   0   2   2
 MK-5-13                2   2   0   2   0   2   2   2   0   0   2   2   2   0   2   0   2   0   0   0   2   2   0   0   0   0   0   2   2   0   0   0   0   0   0   0   2   2   2   2   0   2   0   0   0   0   0   2   0   0   2   0   2   2   0   0   0   2   2   2   2   0   2   2   2   0   0   2   2   2   2   2   2   0   2   2   0   2   0   0   0   0   2   0   0   2   0   0   0   2   0   2   0   2   0   2   2   0   2   0   0   2   2   0   2   0   2   2   0   2   2   0   0   2   0   0   2   0   0   2   2   0   2   2   2   0   0   2   0   2   0   2   0   2   0   0   0   2   0   2   0   2   0   2   0   2   2   2   2   2   0   2   0   0   0   0   0   0   0   0   2   0   0   0   2   2   2   0   2   0   2   0   2   0   2   0   2   2   2   2   0   0   2   2   2   2   2   0   0   0   2   0   0   0   0   0   0   0   0   2
 MK-5-14                2   2   0   2   0   0   2   2   0   2   2   2   2   0   2   0   2   0   0   0   2   2   0   0   0   0   0   2   2   2   2   0   0   0   0   0   2   2   0   2   0   2   0   0   0   0   0   2   0   0   0   0   2   2   0   0   0   2   2   0   2   0   2   2   0   0   0   2   2   2   0   2   2   0   2   2   0   2   2   0   0   0   2   0   0   2   0   0   0   2   0   2   0   0   0   2   2   0   2   0   0   2   2   0   2   2   2   2   0   2   0   0   0   2   0   0   2   0   0   2   2   0   2   2   0   2   0   2   0   2   0   2   0   2   0   0   0   2   2   2   0   2   0   2   0   2   2   2   0   0   0   2   0   0   0   0   0   0   0   0   2   0   0   2   2   2   2   0   2   0   2   0   2   0   2   0   2   2   2   2   0   0   2   2   2   2   2   0   0   0   2   2   0   0   0   0   0   0   0   2
 MK-5-15                2   2   0   2   0   0   2   2   0   2   2   2   2   2   2   2   2   0   0   0   2   2   0   0   0   0   0   2   2   2   2   0   0   0   0   0   2   2   0   2   0   2   0   0   0   0   0   2   0   2   0   0   2   2   0   0   2   2   2   0   2   0   2   0   0   2   2   2   2   2   0   2   2   0   2   2   0   2   2   2   0   0   2   2   0   2   0   0   0   2   0   2   0   0   2   0   0   0   2   0   0   2   0   0   2   2   2   2   0   2   0   2   0   2   0   0   2   0   0   2   2   0   2   2   0   2   0   2   0   2   2   2   0   2   0   2   0   2   2   2   0   2   2   2   0   2   2   0   0   0   0   2   0   0   0   0   0   0   0   0   2   0   0   2   2   2   2   0   2   0   2   0   0   0   2   0   0   2   2   2   0   0   2   2   2   2   2   0   0   0   2   2   0   0   0   0   0   0   0   2
 MK-5-16                2   2   0   2   0   0   2   2   0   2   2   2   0   2   2   2   2   0   0   0   2   2   0   0   0   0   0   2   2   2   2   0   0   0   0   0   0   2   0   2   0   2   0   0   0   0   0   2   0   2   0   0   2   2   0   2   2   2   2   0   2   0   2   0   0   2   2   2   2   2   0   2   2   0   2   2   2   2   2   2   0   0   2   2   0   2   0   2   0   2   0   2   0   0   0   0   0   0   0   0   0   2   0   0   2   2   2   2   0   2   0   2   0   2   0   0   2   0   0   2   2   0   2   2   0   0   0   2   0   2   2   2   2   2   0   2   0   2   2   2   0   0   2   2   0   2   2   0   2   0   0   2   2   0   0   0   0   0   0   0   0   0   0   2   2   0   2   0   2   0   2   0   0   2   2   0   0   2   2   2   0   0   2   2   2   2   2   0   0   0   2   2   0   0   0   0   0   0   0   0
 MK-6-1                 2   0   2   0   0   2   0   2   0   2   0   2   0   0   2   2   2   2   0   2   2   0   0   0   2   0   2   0   0   2   2   2   0   2   0   0   0   2   2   0   2   0   0   2   0   0   2   2   0   2   0   2   0   0   2   2   0   0   0   2   2   0   2   2   0   2   0   2   2   2   0   0   2   0   0   2   0   0   0   0   0   2   0   0   2   2   0   0   2   2   0   0   0   0   2   2   0   2   0   2   2   0   0   2   2   0   2   2   2   2   2   2   0   2   2   0   2   2   2   0   0   2   2   0   2   2   2   0   0   0   0   0   0   2   0   0   0   0   2   0   2   0   2   2   2   0   2   0   0   2   0   0   0   2   2   0   2   2   0   0   2   2   0   2   2   2   2   2   0   2   2   2   2   0   0   2   0   2   2   0   2   2   0   2   2   2   2   0   0   2   0   0   2   0   2   0   0   2   2   0
 MK-6-2                 0   0   2   0   0   0   0   2   0   2   0   2   0   0   2   2   2   2   0   2   2   0   2   0   2   0   2   0   0   2   2   2   0   2   0   0   2   2   2   0   2   0   0   2   0   0   2   2   2   2   0   2   0   0   2   2   0   0   0   2   2   0   2   2   0   2   0   2   2   2   0   2   2   0   0   2   0   0   0   0   0   2   2   0   2   2   2   0   2   2   0   0   0   0   2   2   0   2   0   2   2   0   0   2   2   0   2   2   2   2   2   2   2   2   2   0   2   2   2   0   0   2   2   2   2   2   2   0   0   0   0   0   2   2   0   0   0   0   2   0   2   0   2   2   2   0   2   0   0   2   0   0   0   2   2   0   2   2   0   0   2   2   0   2   2   2   2   2   0   2   2   2   0   0   0   2   2   2   2   0   2   2   0   0   2   2   2   2   0   2   0   0   2   2   2   0   0   2   2   0
 MK-6-3                 0   0   2   0   0   0   0   2   0   2   0   2   0   0   2   2   2   2   0   2   2   0   2   0   2   0   2   0   0   2   2   2   0   2   0   0   2   2   2   0   0   0   0   0   0   0   2   2   2   0   0   2   0   0   2   2   0   0   0   2   2   2   2   2   0   2   0   2   2   2   0   2   0   0   0   2   0   0   0   0   0   0   2   0   2   2   2   2   2   2   0   0   0   0   2   2   0   2   0   2   0   0   0   2   2   0   2   2   2   2   2   2   2   0   2   0   2   0   2   0   0   2   2   0   2   0   2   0   0   0   0   0   2   2   0   0   0   0   2   0   2   0   2   2   2   0   2   0   0   0   0   0   0   0   2   0   2   0   0   0   2   2   0   2   2   2   2   2   0   2   2   2   0   0   0   2   2   2   2   0   2   0   0   0   2   2   2   2   0   2   0   0   2   2   2   2   0   2   2   0
 MK-6-4                 0   0   2   0   0   0   0   0   0   2   0   2   0   0   2   2   2   2   0   2   2   0   2   0   2   0   2   0   0   0   0   2   0   2   0   0   2   2   2   0   0   0   0   0   0   0   2   2   2   0   0   2   0   0   2   2   0   0   0   2   2   2   2   2   0   2   0   0   2   2   0   2   0   0   0   2   0   0   0   0   0   0   2   0   2   2   0   0   2   2   0   0   0   0   0   2   0   2   0   2   0   2   0   0   2   0   2   2   2   2   0   2   2   0   2   0   2   0   2   0   0   2   2   0   2   0   2   2   2   0   0   0   2   2   0   0   0   0   2   0   2   0   2   2   2   0   2   2   2   0   0   0   0   0   2   0   2   0   0   0   2   2   0   2   0   0   0   2   0   2   2   2   0   0   0   2   2   2   2   0   2   0   0   2   2   2   2   2   0   0   0   0   2   2   2   2   0   2   2   0
 MK-6-5                 0   0   2   0   0   0   0   0   0   2   0   2   0   0   2   2   2   2   0   2   2   0   0   0   2   0   2   2   0   0   0   2   0   2   0   0   2   2   2   0   0   0   0   0   0   0   2   2   2   0   0   2   0   0   2   2   0   2   0   2   2   2   2   2   0   2   0   0   2   2   0   2   0   0   0   2   0   0   0   0   0   0   2   0   2   2   0   0   2   2   0   0   0   0   0   2   0   0   0   2   0   2   0   0   2   0   2   2   0   2   0   0   2   0   0   0   2   0   0   0   0   2   2   2   2   0   2   2   2   0   0   0   2   2   0   0   0   0   2   0   2   0   2   2   2   2   2   2   2   0   0   0   0   0   2   0   2   0   0   2   2   2   0   2   0   0   0   2   0   2   0   2   0   0   2   2   2   2   2   0   2   0   0   2   2   2   2   2   0   0   0   0   2   2   2   2   2   2   2   0
 MK-6-6                 0   0   2   0   0   0   0   0   0   2   0   0   2   0   0   2   2   0   0   2   2   0   0   0   2   2   0   2   0   0   0   2   0   2   0   0   2   2   2   0   0   0   0   0   0   2   2   2   2   0   0   2   0   0   2   2   0   2   0   2   2   2   2   2   0   2   0   0   0   2   0   2   0   0   0   2   0   2   0   0   2   0   2   0   0   2   0   0   2   2   0   0   0   0   0   2   0   0   0   2   0   2   0   0   2   0   2   2   0   2   0   0   2   0   0   0   2   0   2   0   0   2   2   2   2   0   2   2   2   0   2   0   2   2   0   0   0   0   2   0   2   0   2   2   2   2   2   2   2   0   0   0   0   0   2   0   2   0   0   2   2   2   0   2   0   0   0   2   0   2   0   2   0   0   0   2   0   2   2   0   2   0   0   2   0   2   0   2   0   0   0   0   2   2   2   2   2   2   2   0
 MK-6-7                 0   0   2   0   0   0   0   0   2   2   2   0   2   0   0   2   2   0   0   0   2   0   0   0   2   2   0   2   2   0   0   0   0   2   0   0   2   2   2   0   2   0   0   0   0   2   2   2   2   0   0   2   2   2   2   2   0   2   0   2   2   2   2   2   0   2   0   0   0   0   0   2   0   0   0   0   0   2   0   2   2   0   0   0   0   2   0   0   2   2   0   2   0   0   0   2   0   0   0   0   0   2   0   0   0   0   2   2   0   2   0   2   2   0   2   0   2   0   2   0   0   2   2   2   2   0   2   2   2   0   2   0   2   2   0   0   0   0   2   0   2   0   2   2   2   2   2   2   2   0   0   0   0   0   2   2   2   0   2   2   2   2   0   2   0   0   0   2   0   2   0   2   2   0   2   2   0   2   2   0   2   0   2   2   0   2   2   2   0   0   0   0   2   2   2   2   2   2   2   0
 MK-6-8                 0   0   2   0   0   0   0   0   2   2   2   0   0   0   0   2   2   2   0   0   2   0   2   0   2   0   0   2   2   0   0   2   0   0   0   0   2   2   2   0   2   0   0   0   0   2   2   2   2   0   0   2   2   2   2   0   0   2   0   2   2   0   2   2   0   2   0   0   0   0   0   2   2   0   0   0   0   2   2   2   2   0   0   0   0   2   0   0   2   2   0   2   0   0   0   2   0   0   0   0   0   2   0   0   0   0   2   2   0   2   0   2   2   0   2   0   2   0   2   0   0   2   2   2   2   0   0   2   0   0   2   0   2   2   0   0   0   0   2   0   2   0   2   0   2   2   2   2   2   0   2   0   0   0   2   2   2   0   2   2   2   2   0   2   2   0   0   2   0   2   0   2   2   0   0   2   0   2   2   0   2   0   0   2   0   0   2   2   0   0   0   0   2   2   2   2   2   2   0   0
 MK-6-9                 0   0   2   0   0   0   0   0   2   2   2   0   0   0   0   2   2   2   0   0   2   2   2   2   2   0   0   2   2   2   0   2   2   0   0   0   2   0   2   0   2   0   0   0   0   2   2   2   2   0   0   2   2   2   2   0   0   2   0   2   2   2   2   2   0   2   0   0   0   0   0   2   2   0   0   0   0   2   2   2   2   0   0   0   0   2   0   0   2   0   0   2   0   0   0   2   0   0   0   0   0   2   0   0   0   0   2   0   0   2   0   2   0   0   2   0   2   0   2   0   0   0   2   2   2   0   2   2   0   0   2   0   2   2   0   0   0   0   2   0   2   0   0   0   2   2   0   2   2   0   2   0   0   0   2   2   2   0   2   2   2   2   0   0   2   2   0   2   2   2   0   2   2   0   0   0   0   2   2   0   2   0   2   2   2   0   2   2   0   0   0   0   2   2   2   2   2   0   0   0
 MK-6-10                0   0   2   0   0   0   0   0   2   2   2   0   0   0   0   2   2   2   0   0   2   2   2   2   2   0   0   2   2   2   0   2   2   0   0   0   2   0   2   0   2   0   0   0   2   2   2   2   2   0   0   2   2   2   2   0   0   2   0   2   2   2   2   2   2   2   0   0   0   0   0   2   2   0   0   0   0   2   2   2   2   0   0   0   0   2   0   2   2   0   0   2   2   0   0   2   0   0   2   0   0   2   0   0   0   0   0   0   0   2   0   2   0   0   2   2   2   0   2   0   0   0   2   2   2   0   2   0   0   0   2   2   0   2   2   0   0   2   2   0   2   0   0   0   2   0   0   2   2   0   2   2   0   0   2   2   2   0   2   2   2   2   0   0   2   2   0   2   2   2   0   0   2   0   0   0   0   2   2   0   2   0   2   2   2   0   2   0   0   0   0   0   2   2   2   2   2   0   0   0
 MK-6-11                0   0   2   0   0   0   0   0   2   2   2   0   0   0   0   2   2   2   2   0   0   2   2   2   0   0   0   2   2   2   0   2   2   0   0   0   2   0   0   0   2   0   2   0   2   0   2   2   2   0   0   2   0   2   2   0   0   2   0   2   2   2   2   0   2   2   0   0   0   2   0   2   2   0   0   0   0   2   0   0   2   0   0   0   0   2   0   2   2   2   0   2   2   0   0   2   0   0   2   0   0   2   0   0   0   0   0   0   0   2   0   2   0   0   2   2   2   0   2   0   0   0   2   2   2   0   2   0   0   0   2   2   0   2   2   0   0   2   2   0   2   0   0   0   0   0   0   2   2   0   2   2   0   2   2   2   2   0   2   2   2   2   0   0   2   2   0   2   2   2   0   0   2   0   0   0   0   2   2   0   2   0   2   2   2   0   2   0   0   0   0   0   2   2   2   2   2   0   0   0
 MK-6-12                0   0   0   0   2   0   0   2   2   2   2   0   0   0   0   2   2   2   2   0   0   2   2   2   0   0   0   2   2   2   0   2   2   0   0   0   2   0   0   0   0   0   2   0   2   0   2   2   2   0   0   0   0   2   2   0   0   2   0   2   2   2   2   2   2   2   0   0   0   2   0   0   2   0   0   0   0   2   0   0   2   0   0   0   0   2   2   2   2   2   0   2   0   0   0   2   0   0   2   0   0   0   2   0   0   0   0   2   0   2   0   2   0   0   2   2   2   2   0   0   0   0   2   2   2   0   2   0   0   0   0   2   0   0   2   0   0   2   2   0   2   0   0   0   0   0   0   2   2   0   2   2   0   2   2   2   2   0   2   2   2   2   0   0   2   2   0   2   2   2   0   0   2   0   2   0   0   0   2   0   2   0   2   2   2   0   2   0   0   2   0   0   0   2   2   2   2   0   0   0
 MK-6-13                0   2   0   0   2   0   0   2   2   2   2   0   2   2   0   2   2   2   2   0   0   2   0   2   0   0   0   2   2   2   0   2   2   0   0   0   2   0   0   2   0   0   2   0   0   0   0   2   2   0   0   0   0   2   2   0   0   2   0   2   2   2   2   2   2   2   0   0   0   0   0   0   2   0   0   0   0   2   2   0   2   0   0   0   0   2   2   2   2   2   0   2   2   2   0   2   0   0   2   0   0   0   0   0   0   2   0   2   0   2   0   2   0   0   2   2   2   2   0   0   0   0   2   2   2   0   2   0   0   0   0   2   0   0   2   0   2   2   2   2   2   0   0   0   0   0   0   2   2   0   0   2   0   2   2   2   0   0   2   2   2   2   0   0   2   2   0   2   0   2   0   0   2   0   2   0   0   0   2   0   2   0   2   2   2   0   2   0   0   2   0   0   0   2   2   2   0   0   0   0
 MK-6-14                0   2   0   0   2   2   0   2   2   2   2   0   2   2   0   2   2   2   0   0   0   0   0   2   0   0   0   2   2   2   0   2   2   0   0   0   2   0   0   2   0   0   0   0   0   0   0   2   2   0   0   2   0   2   2   0   0   2   0   2   2   2   2   2   0   2   0   0   0   0   0   0   2   0   2   0   0   2   2   0   2   0   0   0   0   2   2   2   2   2   0   2   2   2   2   2   0   2   2   0   0   0   0   2   0   2   0   2   0   2   0   2   0   0   2   2   2   2   0   0   0   0   2   2   2   2   2   0   0   0   0   2   0   2   2   2   2   2   0   2   2   0   0   2   0   0   0   2   2   0   0   2   0   2   0   2   0   0   2   2   2   2   0   0   2   2   0   2   0   2   0   0   2   0   2   0   0   2   2   0   2   0   2   2   2   0   2   0   0   2   0   2   0   2   2   2   0   0   0   0
 MK-6-15                0   2   0   0   0   2   0   2   2   2   0   0   2   2   0   2   2   2   0   0   0   0   0   2   0   0   0   2   2   2   0   2   2   0   0   0   2   0   0   0   0   0   0   0   0   0   2   2   2   0   2   0   0   2   2   2   2   0   0   2   2   2   2   2   0   2   0   0   0   0   0   0   2   0   2   0   0   2   2   0   0   0   0   0   0   2   2   2   2   0   0   2   2   2   2   2   0   2   2   0   0   0   0   2   0   2   0   2   0   2   0   0   0   0   2   2   2   2   0   0   2   0   2   2   2   2   2   0   0   0   2   2   0   2   2   2   2   2   0   2   2   0   0   2   0   2   2   2   2   2   2   2   0   2   0   2   0   0   2   2   2   2   0   0   2   2   0   0   0   2   0   0   2   0   2   0   0   2   2   2   2   0   2   2   2   0   0   0   0   2   0   2   0   0   2   2   2   0   0   0
 MK-6-16                0   2   0   0   0   2   0   2   2   2   0   0   2   2   0   2   2   2   0   0   0   0   0   2   0   0   0   2   2   2   0   0   0   0   0   0   2   0   0   0   0   0   0   0   0   2   2   0   2   0   2   0   0   2   2   0   2   0   0   2   2   2   2   2   0   2   0   0   0   0   0   0   2   0   2   0   0   2   2   0   0   0   0   0   0   2   2   0   2   0   0   2   2   2   2   2   0   2   2   0   0   0   0   2   0   2   0   2   0   2   0   0   0   0   2   2   2   2   0   0   2   0   2   2   0   2   2   0   0   0   2   2   0   0   2   0   2   2   0   2   2   0   0   2   0   0   2   2   2   2   2   2   0   2   2   2   0   0   2   2   2   2   0   0   2   2   0   0   0   2   0   0   2   0   2   0   0   2   2   2   2   0   0   2   0   0   0   0   0   0   0   2   0   0   0   2   2   0   2   0
 
!****************************************** Phenotypic Data **********************************************************
!-100.0 is resevred for missing phenotype
SimulatedTrait1        16.0531   15.3305   14.0248   14.6666   13.1766   15.1490   16.0159   15.5873   15.4334   14.4971   16.1586   15.9496   13.1470   13.7636   16.7879   15.1168   15.0859   14.5320   16.1723   14.8147   16.1375   16.4080   13.0613   15.6614   15.8782   16.9191   14.7986   14.1728   16.0391   15.3769   16.0074   14.6553   15.6986   13.6169   15.4282   16.1158   13.6576   13.4910   15.6295   15.9487   15.5145   15.0359   15.7228   14.0129   13.6989   16.5042   15.3483   13.8443   13.6481   16.0989   16.9068   14.0963   15.7146   16.2911   16.0040   16.1854   14.5174   14.7912   13.5813   14.9921   14.6467   16.4369   13.7050   14.9996   13.9550   16.0575   15.7990   14.4732   14.2155   14.3453   14.1540   13.7327   16.2394   15.5209   15.7838   13.9588   14.0345   15.0820   16.2067   13.2157   16.1304   15.6065   13.8366   13.4059   13.2473   15.7396   15.3889   15.7754   16.7812   15.3163   14.7178   14.0108   14.5142   13.8522   15.3342   14.4205   15.5415   16.7098   15.0091   15.6976   15.9599   14.9492   16.7016   14.7000   13.3375   15.5894   14.9604   15.7167   13.6863   14.9907   15.7314   14.1710   14.2593   13.5301   16.0635   15.3457   15.6729   15.4308   14.0348   15.5848   14.3256   16.1434   14.5820   15.7161   14.0023   14.0603   14.6249   16.8603   14.2854   13.8814   14.4827   15.4284   14.0909   14.1556   14.3368   15.1616   14.6780   13.5033   14.0896   15.3281   16.5447   15.5177   13.5653   14.3216   16.0778   14.0859   15.1742   14.1395   14.7588   13.8047   16.1559   13.3949   14.1130   14.3763   16.1954   15.5144   16.1005   14.0664   14.6387   13.9037   15.0850   14.2270   13.5231   15.0708   16.1250   14.3404   13.0743   15.7969   12.8377   15.0761   15.8528   14.4099   13.2114   15.7873   15.3233   15.1320   13.4947   16.3168   15.3175   14.8937   16.1833   15.7582   15.7724   13.5202   14.3925   15.9441   14.4718   16.2996   14.1438   14.0582   14.2595   15.3124   13.8290   13.7209   16.3421   15.6553   14.0766   15.7224   14.7264   13.5390
SimulatedTrait2         9.4322    9.6016   10.4511   10.1496   10.3675   10.3723    9.3245    9.5379    9.1425   10.4412    9.6551    9.8900   10.1776   10.4726    9.3301    9.6489    9.6183   10.2491    9.5622   10.3793    9.8802    9.7765   10.3398    9.5593   10.8902    9.3294    9.6085   10.2676    9.5277    9.4838    9.8458   10.5829    9.5579   10.4938    9.3963    9.3526   10.2908   10.7086    9.8686    9.1219   10.2580    9.4213    9.6313   10.6245   10.4008    9.1185    9.4423   10.4441   10.8330    9.4599    9.4321   10.1678    9.3737    9.7152    9.1813    9.5432    9.1560   10.3715   10.5457    9.4817   10.5092    9.8090   10.3034   10.6797   10.2701    9.5692    9.3866   10.8288   10.4349   10.6186   10.5968   10.7228    9.4900   10.0000    9.5968   10.3755   10.7297   10.4758    9.5242   10.6315    9.5149    9.2197   10.5924   10.6244   10.4248    9.6938    9.5912   10.6529    9.2403    9.5184   10.0058   10.6232    9.2529   10.0198    9.5555   10.5422    9.5740    9.1481    9.5250    9.5293   10.6488    9.9808    9.4466   10.6975   10.6323    9.5511   10.6798    9.1753   10.6864   10.5534    9.6711   11.1895   10.4462   10.4512    9.8279   11.0789    9.5158   10.0094   10.1381   10.4777   10.3252    9.8536   10.9077    9.4422    9.9316   10.5774   10.7774    9.3172   10.1954   10.3016    9.3116    9.5671   10.7674   10.0722   10.2296   10.0702    9.6191   10.9401   10.4522    9.6638    9.0981    9.8361   10.4683   10.4606    9.4307   10.7136    9.3066   10.4726    9.4208   10.4293    9.4554   10.6589   10.2609   10.3277    9.5813    9.6129    9.2205   10.8406    9.7127   10.4135   10.1275   10.6852   10.2787   10.4644    9.0368   10.4499   10.6708    9.5125   10.6679    8.7165    9.6002   10.2059   10.1848    9.4702   10.3393    8.9894   10.8861    9.6105    9.3737   10.0973    9.0844    9.4001   10.2162   10.4916    9.5971    9.4827   10.6884    9.6579   10.8939   10.5840   10.1653   10.4634   10.5056   10.7768    9.5343    9.0855   10.2234    9.6953    9.4123   10.9836
 
