# Supplementary material for: Inclusive Composite Interval Mapping of QTL by Environment Interactions in Biparental Populations
Source: PLoS One. 2015 Jul 10;10(7):e0132414. doi: 10.1371/journal.pone.0132414 (PMC4498613; doi:10.1371/journal.pone.0132414)
Supplement: S6 File — (ZIP) [file pone.0132414.s006.zip › H=0.8/L1/run_00062.met]

!**********************Note: lines staring with "!" are remarks and will be ignored in the program********************
!*********************************General Information**********************************
!Assuming F1 = P1 x P2, populations available in QTL IciMapping are: 
!  1, P1BC1F1 = P1 x F1, the first backcrossing where P1 is used as the recurrent parent;
!  2, P2BC1F1 = P2 x F1, the first backcrossing where P2 is used as the recurrent parent;
!  3, F1DH, F1-derived doubled haploids; 
!  4, RIL or F1RIL, recombination inbred lines through the repeated selfing of F1;
!  5, P1BC1RIL, recombination inbred lines through the repeated selfing of P1BC1F1;
!  6, P2BC1RIL, recombination inbred lines through the repeated selfing of P2BC1F1;
!  7, F2, the selfing generation of F1;
!  8, F3, the selfing generation of F2;
!  9, P1BC2F1, the second backcrossing where P1 is used as the recurrent parent; 
! 10, P2BC2F1, the second backcrossing where P2 is used as the recurrent parent;
! 11, P1BC2RIL, recombination inred lines through the repeated selfing of P1BC2F1; 
! 12, P2BC2RIL, recombination inred lines through the repeated selfing of P2BC2F1; 
! 13, P1BC1F2, the selfing generation of P1BC1F1; 
! 14, P2BC1F2, the selfing generation of P2BC1F1; 
! 15, P1BC2F2, the selfing generation of P1BC2F1; 
! 16, P2BC2F2, the selfing generation of P2BC2F1; 
! 17, P1BC1DH, P1BC1F1-derived doubled haploids; 
! 18, P2BC1DH, P2BC1F1-derived doubled haploids; 
! 19, P1BC2DH, P1BC2F1-derived doubled haploids; 
! 20, P2BC2DH, P2BC2F1-derived doubled haploids; 
   3      !Mapping Population (see remarks above)
   2      !Mapping Function (1 for Kosambi; 2 for Haldane; 3 for Morgan)
   2      !Marker Space Type (1 for intervals; 2 for positions)
   1      !Marker Space Unit(1 for centiMorgans; 2 for Morgan)
   6      !Number of Chromosomes (or Linkage Groups)
 200      !Size of the mapping population
   2      !Number of environments
 
!***************************************** Chromosomes and Linkage Maps **********************************************
!Chromosome                 NumMarkers
-CH1                        16
-CH2                        16
-CH3                        16
-CH4                        16
-CH5                        16
-CH6                        16
!Linkage map (Marker name followed by position or the interval length)
 MK-1-1                1     0.000
 MK-1-2                1    10.000
 MK-1-3                1    20.000
 MK-1-4                1    30.000
 MK-1-5                1    40.000
 MK-1-6                1    50.000
 MK-1-7                1    60.000
 MK-1-8                1    70.000
 MK-1-9                1    80.000
 MK-1-10               1    90.000
 MK-1-11               1   100.000
 MK-1-12               1   110.000
 MK-1-13               1   120.000
 MK-1-14               1   130.000
 MK-1-15               1   140.000
 MK-1-16               1   150.000
 MK-2-1                2     0.000
 MK-2-2                2    10.000
 MK-2-3                2    20.000
 MK-2-4                2    30.000
 MK-2-5                2    40.000
 MK-2-6                2    50.000
 MK-2-7                2    60.000
 MK-2-8                2    70.000
 MK-2-9                2    80.000
 MK-2-10               2    90.000
 MK-2-11               2   100.000
 MK-2-12               2   110.000
 MK-2-13               2   120.000
 MK-2-14               2   130.000
 MK-2-15               2   140.000
 MK-2-16               2   150.000
 MK-3-1                3     0.000
 MK-3-2                3    10.000
 MK-3-3                3    20.000
 MK-3-4                3    30.000
 MK-3-5                3    40.000
 MK-3-6                3    50.000
 MK-3-7                3    60.000
 MK-3-8                3    70.000
 MK-3-9                3    80.000
 MK-3-10               3    90.000
 MK-3-11               3   100.000
 MK-3-12               3   110.000
 MK-3-13               3   120.000
 MK-3-14               3   130.000
 MK-3-15               3   140.000
 MK-3-16               3   150.000
 MK-4-1                4     0.000
 MK-4-2                4    10.000
 MK-4-3                4    20.000
 MK-4-4                4    30.000
 MK-4-5                4    40.000
 MK-4-6                4    50.000
 MK-4-7                4    60.000
 MK-4-8                4    70.000
 MK-4-9                4    80.000
 MK-4-10               4    90.000
 MK-4-11               4   100.000
 MK-4-12               4   110.000
 MK-4-13               4   120.000
 MK-4-14               4   130.000
 MK-4-15               4   140.000
 MK-4-16               4   150.000
 MK-5-1                5     0.000
 MK-5-2                5    10.000
 MK-5-3                5    20.000
 MK-5-4                5    30.000
 MK-5-5                5    40.000
 MK-5-6                5    50.000
 MK-5-7                5    60.000
 MK-5-8                5    70.000
 MK-5-9                5    80.000
 MK-5-10               5    90.000
 MK-5-11               5   100.000
 MK-5-12               5   110.000
 MK-5-13               5   120.000
 MK-5-14               5   130.000
 MK-5-15               5   140.000
 MK-5-16               5   150.000
 MK-6-1                6     0.000
 MK-6-2                6    10.000
 MK-6-3                6    20.000
 MK-6-4                6    30.000
 MK-6-5                6    40.000
 MK-6-6                6    50.000
 MK-6-7                6    60.000
 MK-6-8                6    70.000
 MK-6-9                6    80.000
 MK-6-10               6    90.000
 MK-6-11               6   100.000
 MK-6-12               6   110.000
 MK-6-13               6   120.000
 MK-6-14               6   130.000
 MK-6-15               6   140.000
 MK-6-16               6   150.000
!*********************************** Marker Types ********************************************************************
!Co-dominant marker: When heterozygote F1 is present, P1 is coded as 2, F1 is coded as 1, and P2 is coded as 0; Otherwise, P1 is coded as 2, and P2 is coded as 0. 
!Dominant marker: When heterozygote F1 is present, P1 and F1 are coded as 12, and P2 is coded as 0; Otherwise, P1 is coded as 2, and P2 is coded as 0.  
!Recessive markers: When heterozygote F1 is present, P1 is coded as 2, and F1 and P2 are coded as 10; Otherwise, P1 is coded as 2, and P2 is coded as 0. 
!Missing marker is coded as -1. 
 MK-1-1                 0   0   2   2   0   0   0   2   2   2   0   0   2   0   2   2   0   2   2   2   2   0   2   2   2   2   0   0   2   2   2   0   2   2   0   0   0   0   2   2   0   2   2   2   0   0   2   0   2   2   2   2   2   0   2   2   0   0   0   2   2   2   2   0   2   0   0   0   2   0   0   0   0   2   0   2   2   0   2   2   2   2   0   2   0   0   2   0   2   0   2   2   2   0   2   2   0   2   2   0   0   0   0   0   0   2   0   0   0   2   2   0   2   0   0   0   0   0   0   0   2   0   0   0   2   0   0   2   2   0   2   2   0   0   2   2   2   2   2   0   0   0   0   2   0   0   0   2   0   2   2   2   0   0   0   0   0   2   2   2   0   2   0   2   2   2   0   0   0   0   0   0   0   2   0   2   0   2   0   2   0   0   2   0   2   0   2   0   2   2   2   2   2   0   0   0   2   2   2   2
 MK-1-2                 0   0   2   0   2   0   0   2   2   2   2   0   2   0   2   2   0   2   2   2   2   0   2   2   2   2   0   0   2   2   2   0   2   2   2   0   0   0   2   2   0   2   2   2   0   0   2   0   2   0   0   2   2   0   2   2   0   0   0   0   0   2   2   0   2   0   0   0   0   0   0   0   0   2   0   2   0   0   2   2   2   2   0   2   0   0   0   0   2   0   2   2   2   0   0   2   2   0   2   0   2   0   0   0   0   2   0   0   0   2   2   0   2   0   0   0   0   0   0   2   2   0   0   0   2   0   0   2   2   2   2   2   0   0   2   2   2   2   0   2   0   0   2   2   0   2   0   2   0   2   2   2   0   0   0   0   0   2   2   2   0   2   0   2   2   2   0   0   0   0   0   0   0   2   0   2   0   0   0   2   0   0   2   0   2   0   2   0   2   2   2   2   2   0   2   0   2   2   2   2
 MK-1-3                 0   0   2   0   0   2   0   2   2   2   2   0   0   0   2   2   2   2   2   2   2   0   2   2   2   2   2   0   2   2   2   0   2   2   2   0   2   0   2   2   0   2   2   2   0   0   2   0   2   0   0   2   2   0   2   2   0   0   0   0   0   2   2   2   2   0   0   0   0   0   0   0   0   2   0   2   0   0   2   2   2   2   0   2   0   0   0   0   2   0   2   2   2   0   0   2   2   0   2   0   0   0   0   0   0   2   0   0   0   2   2   0   2   0   0   0   0   0   0   0   2   0   0   0   2   0   0   2   2   2   2   2   0   0   2   2   2   2   0   2   0   0   2   2   0   2   0   2   0   2   2   2   0   0   0   0   2   2   2   2   0   2   0   2   2   2   0   0   0   2   0   0   0   2   0   2   0   0   0   2   0   0   2   0   0   0   2   0   0   0   2   2   2   0   2   2   2   2   2   2
 MK-1-4                 0   0   2   2   0   2   0   2   2   2   2   0   0   0   2   2   2   2   2   2   2   0   2   2   2   2   2   0   2   2   2   0   2   2   2   0   2   0   2   2   0   2   2   2   0   0   2   0   2   0   0   0   2   0   2   2   0   2   0   0   0   2   2   2   2   0   0   0   0   0   0   0   0   2   0   2   0   0   2   2   0   2   0   2   0   0   0   0   2   0   2   2   2   0   0   2   0   0   2   0   0   0   0   0   0   0   0   2   0   2   2   2   2   0   0   0   0   0   0   0   2   0   0   0   2   0   0   2   2   2   2   2   0   0   2   2   2   2   0   2   0   0   2   0   0   2   0   2   0   2   2   2   0   0   0   0   2   2   2   2   0   0   2   2   0   2   0   0   0   2   0   0   0   2   0   2   0   0   0   2   0   0   2   0   2   0   2   0   0   0   2   2   2   0   2   2   2   2   2   2
 MK-1-5                 0   0   2   2   0   2   0   2   2   0   2   0   0   0   2   2   2   2   2   2   2   0   2   2   2   2   2   0   2   2   0   0   2   2   2   0   2   0   2   2   0   2   0   0   0   0   2   0   2   0   0   0   2   0   2   2   0   2   0   0   0   2   2   2   0   0   0   0   0   0   0   0   0   2   0   2   0   0   2   2   0   2   0   0   0   0   0   0   2   0   2   2   2   0   0   2   0   0   0   0   0   0   0   0   0   0   0   2   0   2   2   2   2   0   0   0   2   0   0   0   2   0   0   0   2   0   0   2   2   2   2   2   0   2   0   2   2   2   2   2   0   0   2   0   2   2   0   2   0   2   2   0   0   0   0   0   2   2   2   2   0   0   2   2   0   2   0   0   0   2   0   0   0   2   0   2   0   0   0   2   0   2   2   2   2   0   2   0   0   0   2   0   2   0   2   0   2   2   2   2
 MK-1-6                 0   0   2   2   2   2   0   2   2   0   2   0   0   0   2   0   2   2   2   2   2   0   2   2   2   2   2   2   2   2   0   0   2   2   2   0   2   0   2   2   0   0   2   0   0   0   2   0   2   0   0   0   2   0   2   2   0   2   0   2   0   2   0   2   2   0   0   0   2   2   0   0   0   2   0   2   0   2   2   2   0   2   0   0   2   0   0   2   2   0   2   2   2   0   0   2   0   0   0   0   0   0   0   0   2   0   0   2   0   2   2   2   2   0   0   0   2   0   2   0   2   0   2   0   2   0   0   2   2   2   2   2   0   2   0   2   2   2   2   0   0   0   2   2   2   2   0   2   0   2   2   0   0   0   2   0   2   2   2   2   0   0   2   2   2   2   0   0   0   2   0   0   2   2   2   2   0   0   0   2   0   2   0   2   2   0   2   0   0   0   2   0   2   0   2   0   2   2   2   0
 MK-1-7                 0   0   2   2   0   2   0   2   2   0   2   0   0   0   2   0   2   2   2   2   2   0   2   2   0   2   2   2   2   2   0   0   2   2   0   0   2   0   2   2   0   0   2   0   0   0   2   0   2   0   0   0   2   0   2   2   0   2   0   2   0   2   0   2   2   0   2   0   2   0   0   0   0   2   0   2   2   2   2   2   0   2   0   0   2   0   2   2   2   0   0   2   0   0   0   2   0   0   0   0   0   0   0   0   2   0   0   2   0   2   2   2   2   0   0   2   2   0   2   0   2   0   2   0   2   0   0   2   2   2   2   2   0   2   0   2   2   2   2   0   0   0   2   2   2   2   0   2   0   2   0   0   0   2   2   2   2   2   2   2   0   0   2   2   2   0   0   0   0   2   0   0   2   2   0   2   0   0   0   2   0   2   2   2   2   0   2   0   0   0   0   0   2   2   0   0   2   2   0   0
 MK-1-8                 0   0   2   2   0   2   0   2   2   0   2   0   0   0   2   0   2   2   2   2   2   2   2   2   0   2   2   2   2   2   0   0   2   2   0   0   2   0   2   2   0   0   2   0   0   0   2   0   2   0   0   0   2   0   0   2   0   0   0   2   0   2   0   2   2   0   2   0   2   0   0   0   0   2   0   2   2   2   2   2   0   2   0   0   2   0   2   2   2   0   0   2   0   0   2   2   0   0   2   0   0   0   0   0   2   0   0   2   0   2   2   0   2   0   2   0   2   0   2   0   2   0   2   0   2   0   0   2   2   2   2   2   0   2   0   2   2   2   2   0   0   0   2   2   2   2   2   2   0   2   0   0   0   2   0   2   2   2   2   2   0   0   2   0   2   2   0   0   0   2   0   0   2   2   0   2   2   0   0   2   0   2   2   2   2   0   0   0   0   0   0   0   2   2   0   0   2   2   0   0
 MK-1-9                 0   0   2   2   0   2   0   0   2   0   2   0   0   0   2   0   2   2   2   2   2   2   2   2   0   2   2   2   2   2   0   0   2   2   0   0   2   0   2   2   0   0   2   0   0   0   0   0   2   0   0   2   2   2   0   0   0   0   0   2   0   2   2   2   2   0   2   0   0   0   0   0   2   2   2   2   2   2   2   2   0   2   0   0   2   0   2   0   2   0   0   2   0   0   2   2   0   2   2   0   0   0   2   0   2   0   0   2   0   2   2   0   0   0   2   0   0   0   2   0   2   0   2   0   2   0   0   2   2   2   2   2   0   2   0   2   2   2   2   0   0   2   2   2   2   2   2   2   0   2   2   0   0   2   2   0   2   2   2   2   0   0   0   0   2   2   0   0   0   2   0   0   2   2   0   2   2   0   0   2   2   2   2   2   2   0   0   0   2   0   0   0   0   2   2   0   2   2   0   0
 MK-1-10                2   2   2   2   0   2   2   0   2   0   2   0   0   0   2   0   2   2   2   0   2   2   2   2   0   2   2   2   2   2   0   0   2   2   0   0   0   0   2   2   0   0   2   0   2   0   0   0   2   0   0   2   2   0   0   0   0   0   0   2   0   2   2   2   2   0   2   0   0   0   0   0   2   0   2   2   2   0   2   2   0   2   0   0   2   0   2   0   2   0   0   2   0   0   2   2   0   2   2   0   0   0   2   0   2   2   0   0   0   2   2   0   0   0   2   0   0   0   2   0   2   0   2   0   2   0   0   0   2   2   2   2   0   2   0   2   2   2   0   0   0   0   2   2   2   2   2   2   0   2   2   0   0   2   0   0   2   2   2   2   0   0   0   0   2   2   0   0   0   0   0   0   2   2   0   2   2   0   0   0   2   2   2   2   2   0   0   0   2   0   0   0   0   2   2   0   2   2   0   0
 MK-1-11                2   2   2   2   0   2   2   0   2   0   2   0   0   0   2   0   2   2   2   0   2   2   2   2   0   2   2   2   2   2   2   0   2   2   0   0   0   0   2   2   0   0   2   0   2   2   0   0   2   2   2   2   2   0   0   0   0   0   0   2   0   2   2   2   2   0   2   0   0   0   0   0   2   0   2   2   2   0   2   2   2   2   0   0   2   2   2   0   2   0   0   2   0   0   2   2   0   2   2   0   2   2   2   0   2   2   0   0   0   2   2   0   0   0   2   0   0   0   0   2   2   0   2   0   0   0   0   0   0   2   2   2   0   2   0   2   2   2   0   0   0   2   2   2   2   2   2   2   0   2   2   0   0   2   0   0   0   2   2   2   0   0   0   0   2   2   0   0   0   0   0   0   2   2   0   2   2   0   0   0   2   2   2   0   2   0   0   0   2   0   2   0   0   2   2   0   2   2   0   2
 MK-1-12                2   2   2   0   0   2   2   0   2   0   0   0   0   0   2   0   2   2   2   0   2   2   2   2   0   2   2   2   0   2   2   0   2   2   0   0   0   0   0   2   0   0   2   0   2   2   0   0   2   2   2   2   2   0   0   0   0   0   0   2   0   2   2   2   2   2   2   0   0   0   0   0   2   2   2   2   2   0   0   2   2   2   0   0   2   2   2   0   2   0   0   2   0   0   2   2   0   2   2   0   0   2   0   0   2   2   0   0   0   2   2   0   0   0   2   2   2   0   0   2   2   0   2   0   0   0   0   0   0   2   2   2   0   0   0   2   2   2   0   0   0   2   2   2   0   2   2   2   0   2   2   0   0   2   0   0   0   2   2   2   0   0   0   2   2   2   0   0   0   0   0   0   2   2   2   2   2   0   0   0   2   2   2   0   2   0   2   0   0   0   2   0   0   2   0   0   2   2   0   2
 MK-1-13                2   2   2   0   0   2   2   0   2   0   0   0   0   0   2   0   2   2   0   0   2   2   2   2   0   2   2   2   0   2   2   0   2   2   0   2   2   0   0   2   0   0   2   0   2   2   0   0   2   2   2   2   2   0   0   0   0   0   0   2   0   2   2   2   2   2   2   0   0   0   0   0   2   2   2   2   2   0   0   2   0   2   2   0   2   2   2   0   2   0   0   2   0   0   2   2   0   2   2   0   0   2   0   0   2   2   0   0   2   2   2   0   0   0   2   2   2   0   0   2   2   0   0   2   0   0   0   0   0   2   2   2   0   0   0   2   2   2   0   0   0   2   2   2   0   2   2   2   0   2   2   0   0   2   0   0   0   2   2   2   0   0   0   2   2   2   0   0   0   2   0   2   2   2   2   2   0   0   0   0   2   2   2   0   2   0   2   0   0   0   2   0   0   0   0   0   2   2   0   2
 MK-1-14                2   2   2   0   0   2   2   0   2   0   0   0   0   0   2   0   2   2   0   0   2   0   2   2   0   2   2   2   0   2   2   0   2   2   0   2   2   0   0   2   0   0   2   0   2   2   0   2   2   2   2   2   2   0   0   0   0   0   0   2   0   2   2   2   2   2   2   0   0   0   2   0   2   2   2   2   2   0   0   2   0   0   2   2   2   2   2   0   2   0   0   2   0   0   2   2   0   2   2   0   0   2   0   0   0   2   0   2   2   2   2   0   0   0   2   0   2   0   0   2   2   0   2   2   0   2   0   0   0   2   0   2   0   0   0   0   2   2   0   0   0   2   2   0   0   2   2   2   0   2   2   2   0   2   0   0   0   2   2   2   0   0   0   2   2   0   0   0   0   0   0   2   2   2   2   2   0   0   0   0   2   2   2   0   2   0   2   0   0   0   2   0   0   0   0   0   2   2   0   2
 MK-1-15                2   2   2   0   0   2   2   0   2   0   0   0   0   0   2   0   2   0   0   0   2   0   2   2   0   2   2   0   0   2   2   2   2   0   0   2   0   0   0   2   0   2   2   0   2   2   0   2   2   2   2   2   2   0   0   0   0   0   0   2   0   0   2   2   2   2   2   0   0   0   2   0   2   2   2   2   2   0   0   2   0   2   2   2   2   2   2   0   2   0   0   2   0   0   2   0   2   2   2   0   2   2   0   0   0   2   0   2   2   2   2   0   0   2   2   0   2   0   0   2   2   0   0   2   0   2   0   0   0   2   0   2   0   0   0   0   2   2   0   0   0   2   2   0   0   2   2   2   0   2   2   2   0   2   0   0   0   2   2   2   0   0   0   2   2   0   2   0   0   0   0   2   2   2   2   2   0   0   0   0   2   2   2   0   2   0   2   0   0   0   2   2   0   0   0   0   2   2   0   2
 MK-1-16                2   2   2   0   0   2   2   0   2   0   0   0   0   0   2   0   2   0   0   0   2   0   2   2   0   2   2   2   0   2   2   2   2   0   0   2   0   0   0   2   0   2   2   0   0   2   0   2   2   2   2   0   2   0   2   0   0   0   0   2   0   0   2   2   2   2   2   0   0   0   2   0   2   0   2   2   2   0   0   2   0   2   2   2   2   2   2   0   2   0   0   2   0   0   2   0   2   2   2   0   2   2   2   0   0   2   0   2   2   2   2   0   0   2   2   0   2   0   0   2   2   0   0   2   2   2   0   0   0   2   0   2   0   0   0   2   2   2   2   0   0   2   2   0   0   2   2   2   2   2   2   2   0   2   0   0   0   2   2   2   0   0   0   2   2   0   0   0   0   0   0   2   2   2   0   2   0   0   0   0   2   2   2   0   2   2   2   0   0   0   0   2   0   0   0   0   2   2   0   2
 MK-2-1                 2   0   0   2   0   2   0   0   0   0   0   2   0   2   2   2   0   0   0   2   2   0   0   2   0   0   0   0   0   0   0   0   0   0   2   0   0   0   0   0   0   2   2   0   0   0   2   0   0   0   2   0   2   0   2   2   0   2   0   2   0   0   2   2   2   0   2   2   0   0   2   2   2   2   0   0   0   0   2   2   0   2   0   2   2   0   2   0   2   2   0   0   2   2   2   0   0   2   0   2   2   0   0   0   2   0   2   2   2   2   2   2   0   0   2   2   0   0   0   2   2   2   2   2   2   0   0   0   0   2   0   2   0   2   0   0   2   0   0   0   0   0   2   0   0   0   0   0   0   0   2   2   2   2   2   0   0   0   2   2   0   0   2   0   0   0   2   0   0   0   2   0   0   2   0   2   2   0   0   2   0   2   0   0   0   2   2   0   0   0   2   2   0   2   0   0   2   0   0   2
 MK-2-2                 2   0   0   2   0   2   0   0   0   0   0   2   0   2   2   2   0   0   0   2   2   0   0   2   0   2   0   0   0   0   0   0   0   2   2   0   0   0   0   2   0   2   2   0   0   0   0   0   0   0   2   0   2   0   2   2   0   0   0   2   0   0   2   2   2   0   2   2   0   0   2   2   2   2   0   0   0   0   2   2   0   2   0   2   2   0   2   0   2   2   0   0   0   2   2   0   2   2   0   2   2   0   0   0   2   0   2   2   2   2   2   2   0   0   2   2   0   0   0   2   2   2   2   2   2   0   2   0   0   2   0   2   0   2   0   0   2   0   0   0   0   0   2   0   0   0   0   0   0   0   2   2   2   2   2   0   0   0   2   2   0   0   0   0   0   0   2   0   0   0   2   0   0   2   0   2   0   0   0   2   0   2   0   0   0   2   0   0   0   0   2   2   0   2   0   0   2   0   0   2
 MK-2-3                 2   0   0   2   0   2   0   2   0   0   0   2   0   2   2   2   0   0   0   2   2   0   0   2   0   2   0   0   0   0   0   0   0   2   2   0   0   0   0   2   2   0   2   0   0   0   2   0   0   0   2   2   2   0   2   2   0   2   0   0   0   0   2   2   2   0   2   2   0   0   2   0   2   2   0   0   0   0   2   2   0   2   0   2   2   0   2   0   2   0   0   0   0   2   2   0   2   2   0   2   2   0   0   0   2   0   2   2   2   2   2   2   2   0   2   2   0   0   0   2   2   2   0   2   2   0   2   0   0   2   0   2   0   2   0   0   0   0   0   0   0   2   2   0   0   0   0   0   2   0   2   2   2   2   2   0   0   2   2   2   0   0   0   0   0   0   2   0   0   0   2   0   0   2   0   2   0   0   2   2   0   2   0   0   0   2   0   0   2   0   2   2   0   2   0   0   2   0   0   2
 MK-2-4                 2   0   2   2   0   2   0   2   0   0   0   2   0   2   2   2   0   0   0   2   2   0   0   2   0   2   0   0   0   0   0   0   0   2   2   0   0   0   0   2   2   0   2   0   0   0   2   0   0   0   2   2   2   0   2   0   0   2   0   0   0   0   2   2   2   2   2   2   0   0   2   2   2   0   0   0   2   0   2   2   2   2   0   2   2   0   2   0   2   0   2   2   0   2   2   0   2   2   0   2   2   0   0   0   2   0   2   0   2   2   2   0   2   0   2   2   0   0   0   2   2   2   0   2   2   0   2   0   0   0   0   2   0   2   0   0   0   0   0   0   0   2   2   0   0   0   0   0   2   0   2   2   2   2   2   0   0   2   2   2   2   0   0   0   0   0   2   0   0   0   2   0   0   2   0   2   2   0   2   2   0   2   0   0   0   2   0   0   2   0   2   2   0   2   0   0   2   0   0   2
 MK-2-5                 2   0   2   2   0   2   0   2   2   0   0   0   0   2   2   2   2   2   0   2   2   0   0   2   0   0   0   0   0   0   0   2   2   2   2   0   0   0   0   2   2   0   2   0   0   0   2   0   0   0   0   0   2   0   2   2   0   2   0   0   0   0   2   2   0   2   2   0   0   0   2   2   2   0   0   0   2   0   2   2   2   0   0   2   2   0   2   0   2   0   2   2   0   2   2   0   2   2   0   2   2   0   0   0   2   2   2   2   2   2   2   0   2   0   2   2   0   0   0   2   0   2   0   2   2   2   2   0   0   0   0   2   0   2   0   0   0   0   0   0   0   2   2   0   0   0   0   0   2   0   2   2   2   2   2   0   0   0   2   2   2   0   0   0   0   0   2   2   0   0   2   0   2   2   0   2   2   2   2   2   0   2   0   0   0   2   0   0   2   0   2   2   0   2   0   2   2   0   0   2
 MK-2-6                 2   0   2   2   0   2   0   2   2   0   0   0   2   0   2   2   2   2   0   2   2   0   2   2   0   0   0   0   0   0   0   2   2   2   2   0   0   0   0   2   2   0   2   0   0   0   2   0   0   0   0   0   2   0   2   2   0   2   0   0   0   0   0   2   0   2   2   0   0   0   2   2   2   0   0   2   2   0   2   2   2   0   0   2   2   0   2   0   2   2   2   2   2   2   2   2   2   2   0   2   2   0   0   0   2   0   2   2   2   2   2   0   2   0   2   2   0   0   0   2   0   2   2   2   2   2   2   0   0   0   2   2   0   2   0   2   0   0   0   0   2   2   2   0   0   0   0   0   2   0   2   2   2   2   2   0   0   0   2   2   2   0   0   2   0   0   2   2   0   0   2   0   2   2   0   2   2   2   2   2   0   2   2   0   0   2   0   0   0   0   2   2   0   2   0   2   2   0   0   2
 MK-2-7                 2   0   2   0   0   2   0   2   2   0   0   0   2   0   0   2   2   2   0   2   2   0   2   2   0   0   0   0   0   0   0   2   2   2   0   0   0   0   0   2   2   0   2   0   0   0   2   0   0   0   2   0   2   0   2   2   0   2   0   0   0   0   0   2   0   2   0   0   0   0   2   2   2   0   0   2   2   2   2   2   2   0   0   2   2   0   2   0   2   2   2   0   2   2   2   2   2   2   2   2   2   0   0   0   2   0   2   2   2   2   2   0   2   0   2   2   0   0   0   2   0   2   2   2   2   2   2   0   0   0   2   2   0   2   0   2   0   0   0   0   2   2   2   0   0   0   0   0   2   0   2   2   2   2   0   0   0   0   2   2   2   0   0   0   0   0   2   2   2   0   0   0   2   2   0   2   2   2   2   2   0   2   2   0   0   2   0   2   0   0   2   2   0   2   0   2   2   2   0   2
 MK-2-8                 2   0   2   0   0   2   0   2   2   0   0   0   2   2   0   0   2   2   0   2   2   0   2   2   0   0   0   0   0   0   0   2   2   2   0   2   0   0   0   2   2   0   2   0   0   0   0   2   0   0   0   0   2   0   2   2   0   2   0   0   2   0   0   2   0   2   2   0   0   0   2   2   2   0   0   0   2   2   2   2   2   0   0   2   2   0   2   0   2   2   2   0   2   0   0   2   2   2   2   2   2   0   0   0   2   0   2   2   0   2   2   0   2   0   2   2   2   0   0   2   0   2   2   2   2   2   2   0   0   0   2   2   0   2   0   2   0   0   0   0   2   2   0   0   0   0   0   0   2   0   2   2   2   2   0   0   0   0   2   2   2   0   0   2   0   0   2   2   0   0   0   0   2   2   2   2   2   2   2   2   0   2   2   0   2   2   0   2   0   0   0   2   0   2   0   2   2   2   2   2
 MK-2-9                 2   0   2   0   0   2   0   2   2   0   0   0   2   0   0   0   2   2   0   2   2   0   2   2   0   0   2   0   0   0   0   2   2   2   0   2   0   0   0   2   2   0   2   0   0   0   0   0   0   0   0   0   0   0   2   2   2   2   0   0   2   0   0   2   0   0   2   2   0   0   2   0   2   0   0   0   2   2   0   2   2   0   0   2   2   0   0   0   2   2   2   0   2   0   0   2   2   2   2   2   2   0   0   0   0   0   2   2   0   2   2   0   2   2   2   2   2   0   0   0   0   2   2   2   2   2   2   0   0   0   2   2   0   0   0   2   0   0   0   0   0   2   0   0   0   0   0   0   2   0   2   2   2   2   0   0   0   0   2   2   2   0   0   0   2   0   2   2   0   0   0   0   2   0   2   2   2   2   2   2   0   2   0   0   2   0   0   2   0   2   0   2   0   2   2   2   2   2   0   2
 MK-2-10                2   0   2   0   0   2   0   2   2   0   0   0   2   0   0   0   2   2   0   2   0   0   0   2   0   0   2   0   0   0   0   2   2   0   0   2   0   0   0   2   2   0   2   0   0   0   0   0   0   0   0   0   0   2   2   2   2   2   0   0   2   0   0   2   0   0   2   0   0   0   2   0   2   0   0   2   0   2   0   2   2   0   0   2   2   0   2   0   2   2   2   2   2   0   0   2   0   2   0   0   2   0   0   0   0   2   2   2   0   0   0   2   2   2   2   2   2   0   0   0   0   0   2   2   2   2   2   0   0   0   2   2   0   0   2   0   2   0   0   2   0   2   0   0   0   0   0   0   2   0   2   2   2   2   0   0   0   0   2   2   2   0   0   0   2   0   2   2   0   0   0   0   2   0   2   2   2   2   2   2   0   2   0   0   2   0   0   2   0   2   0   2   2   2   2   2   2   0   0   0
 MK-2-11                2   0   2   0   2   2   0   2   2   0   0   0   2   0   0   0   2   2   0   2   0   0   0   2   0   0   2   0   0   2   0   2   2   0   0   2   0   0   0   2   2   0   2   0   0   2   0   0   2   0   2   0   0   2   2   2   2   2   0   2   2   0   0   2   0   0   2   0   0   0   2   0   0   0   0   2   0   2   0   0   2   0   0   2   2   0   0   0   0   2   2   2   2   0   0   2   0   2   0   0   2   0   0   0   0   2   2   2   0   0   0   2   2   2   2   2   2   0   0   2   0   0   2   2   2   2   2   0   0   0   2   2   2   0   2   0   2   2   0   2   0   2   2   0   0   0   0   0   2   0   0   2   2   2   0   0   2   0   2   2   2   0   0   0   2   0   2   2   0   0   0   0   2   0   2   2   0   2   2   2   0   2   0   0   2   0   0   2   0   2   0   2   2   2   2   2   2   0   0   0
 MK-2-12                0   2   2   0   2   2   0   2   2   0   0   0   2   0   0   2   0   2   0   2   0   0   0   2   0   0   2   2   0   2   2   2   2   0   0   2   0   0   0   2   2   0   2   0   0   2   0   0   2   0   2   0   0   2   2   2   2   2   0   2   2   0   0   2   0   0   2   0   0   0   2   0   0   0   0   2   0   2   0   0   0   0   0   2   2   0   0   0   0   2   2   2   2   2   0   2   0   2   0   0   2   0   0   0   2   2   2   2   0   2   0   2   2   2   2   2   2   0   0   2   0   0   2   2   2   2   2   0   0   0   2   2   2   0   2   0   2   2   0   2   0   2   2   0   0   0   0   0   2   0   0   2   2   2   0   0   0   0   2   2   2   0   0   0   0   0   2   0   0   0   0   0   2   0   2   0   0   2   2   2   0   2   0   2   0   0   0   0   0   2   0   2   2   2   2   2   2   0   0   0
 MK-2-13                0   2   0   0   2   2   0   2   2   0   0   0   2   0   0   2   0   0   0   2   0   0   0   0   0   0   2   0   0   2   2   2   2   0   0   2   0   2   0   2   2   2   2   0   0   2   0   0   2   0   2   0   0   2   2   2   0   2   0   2   2   0   0   2   0   0   2   0   0   0   2   2   0   0   2   2   0   2   0   0   0   0   2   2   2   0   0   0   0   2   2   2   2   2   0   2   2   2   2   0   0   0   0   0   2   2   2   2   0   2   0   2   2   2   2   2   2   0   0   2   0   0   2   2   2   2   2   0   0   0   2   2   2   0   2   0   2   2   0   2   2   2   2   0   0   2   0   0   2   0   0   2   0   2   0   0   0   0   2   2   2   0   0   0   0   0   0   0   0   0   0   0   2   0   2   0   0   0   2   2   0   2   0   2   0   0   0   0   0   2   0   2   2   2   2   2   2   0   0   0
 MK-2-14                0   2   0   0   2   2   0   2   2   0   0   0   2   2   0   2   0   2   2   2   0   0   0   0   0   0   2   0   0   2   2   2   2   0   0   2   0   2   0   2   2   2   2   0   0   2   0   0   2   0   2   0   0   2   2   0   0   2   0   2   2   0   0   2   0   0   2   0   0   2   2   2   0   0   2   2   0   2   0   0   0   0   2   2   2   0   0   0   0   2   2   2   2   2   0   2   2   2   2   0   0   2   0   0   2   2   0   2   0   2   0   2   2   0   2   2   2   0   0   2   0   0   2   2   2   2   2   0   0   0   2   2   2   0   2   0   2   2   0   0   2   2   2   0   0   2   0   0   0   0   0   2   0   2   0   2   0   0   0   2   2   0   2   0   0   2   0   0   0   0   0   0   2   0   2   0   0   2   2   2   0   2   0   2   0   0   0   0   0   2   0   2   2   2   2   2   2   0   0   0
 MK-2-15                0   2   0   0   2   2   2   2   2   0   2   0   2   2   0   2   0   2   2   2   0   0   0   0   0   0   2   0   0   2   2   2   2   2   0   0   0   2   0   2   2   2   2   0   2   2   0   0   2   0   2   2   0   0   2   0   0   2   0   2   2   0   0   2   0   0   2   0   2   2   2   2   0   0   2   2   2   2   0   0   0   0   2   0   2   0   2   0   0   2   0   2   2   0   2   2   2   2   2   2   0   0   0   0   2   2   2   2   0   2   0   2   2   0   2   2   2   0   0   2   0   0   2   2   2   2   2   0   0   2   2   2   2   0   2   0   2   2   0   0   2   2   0   0   0   2   0   0   0   2   0   2   2   2   0   2   0   0   0   2   2   0   2   0   0   2   0   0   0   0   0   0   2   2   2   0   0   2   2   2   0   2   0   2   0   0   0   0   0   2   0   2   2   2   2   2   2   0   0   0
 MK-2-16                0   2   0   0   2   2   2   2   2   0   0   0   2   2   0   0   0   2   2   2   0   2   0   0   0   2   2   0   0   2   2   2   2   2   0   0   0   2   2   2   0   2   2   0   2   2   0   0   2   0   2   2   0   0   0   0   0   2   0   2   2   0   0   2   0   0   2   0   2   2   2   2   0   0   2   2   2   2   0   0   0   0   2   2   2   0   2   0   2   2   0   2   2   0   2   2   2   2   2   2   0   0   0   0   2   2   2   2   2   2   0   2   2   0   2   2   2   0   2   2   0   0   2   2   0   2   2   0   0   2   2   0   2   0   2   2   2   2   0   0   2   2   0   0   0   2   0   0   0   2   0   2   2   2   0   2   0   0   2   2   0   0   2   0   0   2   0   0   0   0   0   0   2   2   2   0   0   2   0   2   0   2   0   2   0   0   0   0   2   2   0   2   2   2   2   2   2   0   0   0
 MK-3-1                 0   2   0   0   2   0   0   2   2   2   0   2   2   2   2   2   0   2   2   2   2   0   2   2   0   0   2   0   2   2   2   0   0   2   0   2   2   0   2   0   0   2   2   0   2   2   2   0   0   2   0   2   2   2   2   2   2   0   0   0   2   0   0   2   0   0   0   2   0   0   2   0   2   2   2   2   2   0   2   2   2   0   2   0   0   2   0   2   0   2   0   2   0   2   0   0   2   2   0   2   0   0   2   2   0   0   2   0   0   0   0   0   2   2   0   2   2   2   2   2   0   2   0   2   2   0   0   0   0   2   2   0   0   2   0   2   0   2   2   0   0   0   2   0   0   0   2   0   2   0   2   0   0   2   0   0   0   0   2   0   0   2   0   0   2   2   2   2   0   2   2   0   2   0   0   2   2   0   2   0   2   2   2   0   2   0   2   0   2   0   2   2   0   0   2   0   0   2   2   0
 MK-3-2                 0   2   0   0   2   0   0   2   2   2   0   0   2   2   2   2   0   2   2   2   2   0   2   2   0   2   2   0   2   2   2   0   0   2   0   2   0   2   2   0   0   2   2   0   2   2   2   0   0   2   0   2   2   2   2   2   2   0   0   0   2   0   0   0   0   2   0   2   0   2   2   0   2   2   2   2   2   0   2   2   2   0   2   0   0   2   0   2   0   0   0   2   0   0   0   0   0   2   0   2   0   2   2   2   2   0   2   0   0   0   0   0   2   2   0   2   2   2   2   2   0   2   0   2   2   0   0   0   0   2   0   0   0   2   0   2   2   2   0   0   0   0   2   0   0   0   2   0   2   0   2   0   0   2   0   0   0   0   2   0   0   2   0   0   0   2   2   2   2   0   2   0   2   0   0   2   2   2   2   0   0   2   0   0   2   0   2   0   2   0   2   2   2   0   2   0   2   2   2   0
 MK-3-3                 0   2   0   0   2   2   0   2   2   0   0   0   2   2   0   2   0   2   2   2   2   2   2   2   0   2   2   0   2   2   2   0   0   2   0   2   0   2   2   0   0   0   2   0   2   0   2   0   0   2   0   2   2   2   2   2   2   0   0   0   2   0   0   0   0   2   0   2   0   2   2   0   2   2   2   2   2   0   2   2   2   0   0   0   0   2   0   2   0   0   0   2   0   0   0   2   0   2   2   2   0   0   2   2   2   0   2   0   0   0   0   0   0   2   0   2   2   0   0   2   0   2   0   2   2   0   0   0   2   2   0   0   2   2   0   0   2   2   0   0   2   0   2   0   0   0   2   0   2   0   2   0   2   2   0   0   0   0   2   0   0   2   0   0   0   2   2   2   0   2   2   0   2   0   0   2   2   2   2   0   0   2   0   0   2   0   2   0   2   0   2   2   2   0   2   0   2   0   2   0
 MK-3-4                 0   2   0   0   2   2   0   0   2   0   0   0   0   2   0   2   0   2   2   2   2   2   2   2   0   2   2   0   0   2   2   0   0   2   0   2   0   2   2   0   0   0   2   0   2   0   2   0   0   2   0   2   2   0   2   0   2   0   0   0   0   0   0   0   0   2   0   2   0   2   0   0   2   2   2   2   2   0   2   2   2   0   0   0   0   0   0   2   0   0   0   2   0   0   0   2   0   2   2   2   0   0   2   2   2   0   2   0   2   0   0   2   0   2   0   2   2   0   0   0   0   2   0   2   2   0   0   0   2   2   0   0   2   2   0   0   2   2   0   0   2   0   0   0   0   0   2   0   2   0   2   0   2   2   0   0   0   0   2   0   0   2   0   0   0   0   2   2   0   2   2   0   2   0   0   2   2   2   0   0   0   2   0   0   2   0   2   0   0   0   2   2   2   0   2   0   2   0   2   0
 MK-3-5                 0   2   0   0   2   2   0   0   2   0   2   0   0   2   0   2   0   2   2   2   2   2   2   2   0   2   2   0   0   0   0   0   0   2   0   2   0   2   2   0   0   0   2   0   2   0   2   0   0   0   0   2   2   0   2   0   2   0   0   2   0   0   0   0   0   2   0   0   0   0   0   0   2   2   2   2   2   0   2   2   2   0   0   0   0   0   0   0   0   0   0   0   0   0   0   2   0   2   0   0   0   2   2   2   2   0   0   0   2   0   0   0   0   2   0   0   2   0   0   2   0   2   0   2   2   0   0   0   2   2   0   0   2   2   0   0   2   2   0   0   2   0   0   0   0   0   2   0   2   0   2   0   0   2   0   0   0   0   2   0   0   2   0   0   0   0   2   2   0   2   2   0   2   0   0   2   2   2   0   0   0   2   2   0   2   0   2   0   0   0   2   2   2   0   2   2   2   0   2   0
 MK-3-6                 0   2   0   2   2   2   0   0   2   0   2   0   0   2   2   2   0   2   2   2   2   2   2   2   0   2   2   0   0   0   0   0   0   2   0   0   0   2   2   0   0   0   2   0   2   0   2   0   0   0   0   2   2   2   2   0   2   0   0   2   0   0   0   0   0   2   0   0   0   0   2   0   2   2   2   0   2   0   2   2   2   2   2   0   0   2   0   0   0   0   0   0   0   0   0   2   2   2   0   0   0   2   2   2   0   0   0   0   2   2   0   0   0   2   0   0   2   0   2   2   0   2   0   2   2   2   0   2   2   2   2   0   2   2   0   0   2   2   0   2   2   0   0   0   0   0   2   0   2   0   2   0   0   2   0   0   0   2   2   0   0   2   0   2   0   0   0   2   0   2   2   0   2   0   2   2   2   2   0   0   0   2   2   0   2   2   2   0   0   0   2   2   2   0   2   0   2   0   2   0
 MK-3-7                 0   2   0   2   2   2   0   0   2   0   2   0   0   2   2   2   0   2   2   2   2   2   2   2   0   2   2   0   0   0   0   0   0   2   0   0   0   2   2   0   0   0   2   0   2   0   2   0   0   0   0   2   2   2   2   0   2   0   0   2   0   0   0   0   0   2   0   0   0   0   2   0   2   0   2   0   2   0   2   2   2   2   2   0   0   2   0   0   0   0   0   2   0   0   0   2   2   2   2   0   0   2   2   2   0   0   0   0   2   2   0   0   0   2   0   0   2   0   2   2   0   2   0   2   2   2   0   2   2   2   2   0   2   2   0   0   2   0   0   2   2   0   0   0   0   0   2   2   2   0   2   0   0   2   0   0   0   2   0   0   2   2   0   2   0   0   0   2   0   2   2   0   2   0   2   2   2   2   0   0   0   2   2   0   0   2   0   0   0   0   2   2   0   2   2   0   0   0   2   0
 MK-3-8                 2   0   0   2   2   2   0   2   2   0   2   2   0   2   2   0   0   2   2   2   0   2   2   0   0   2   2   2   0   0   0   0   0   2   0   0   0   2   0   0   0   0   2   0   2   0   2   2   0   0   0   0   2   2   0   0   2   0   0   2   0   0   0   0   0   2   2   0   0   0   2   0   2   2   2   0   2   0   2   0   2   2   2   0   0   2   0   0   0   0   0   2   0   0   2   2   0   2   2   0   0   2   2   2   0   0   0   0   2   2   0   0   0   2   0   0   2   0   2   2   0   0   0   2   0   2   0   2   2   2   2   0   2   2   0   0   2   0   0   2   2   0   0   0   0   0   2   2   2   0   2   0   0   2   0   0   0   0   0   0   2   2   0   2   2   0   0   2   2   2   2   0   2   0   2   2   2   2   0   0   0   2   2   2   0   2   0   2   0   0   2   2   0   2   2   0   0   0   2   0
 MK-3-9                 2   0   0   0   2   2   0   0   2   2   2   2   0   2   0   0   2   2   2   2   0   0   2   0   0   2   2   2   0   2   0   0   0   2   2   0   0   2   0   0   0   0   2   0   2   0   2   2   0   0   0   0   2   2   0   0   2   0   0   2   0   0   0   0   2   2   2   2   0   0   2   0   2   2   2   0   2   0   2   0   2   2   2   0   0   2   0   0   2   0   0   2   0   2   2   2   0   2   2   0   0   2   2   2   0   0   0   0   2   2   0   0   0   2   0   0   2   0   2   2   0   0   0   2   0   2   0   0   2   2   2   0   2   2   0   0   2   0   0   2   2   0   0   0   0   0   2   2   0   0   2   0   0   2   0   0   0   0   0   0   2   2   0   0   2   0   0   2   2   2   2   0   2   0   2   2   2   2   0   0   0   2   2   2   2   2   0   2   0   0   2   2   0   2   2   0   0   0   2   0
 MK-3-10                2   0   0   0   2   2   0   2   2   2   2   2   0   2   0   2   2   2   2   2   0   2   2   0   0   2   0   2   0   2   0   0   0   2   2   0   0   0   2   0   0   0   0   0   2   0   2   2   2   0   0   0   2   2   2   0   2   0   0   0   0   0   2   0   2   2   0   0   0   0   2   0   2   2   2   0   2   0   2   0   2   2   2   2   0   2   0   0   2   0   0   2   0   2   2   2   0   2   2   0   0   2   2   2   0   0   2   0   2   2   2   0   0   2   0   2   2   0   2   2   0   0   0   0   0   2   0   0   0   2   2   0   0   2   0   2   2   2   0   2   2   0   0   0   0   0   2   2   0   0   0   0   0   2   0   0   0   0   0   2   2   2   0   0   2   0   0   2   2   2   2   0   2   0   2   2   2   2   0   0   0   2   2   2   2   2   0   2   0   2   2   2   2   2   2   0   0   0   2   0
 MK-3-11                2   0   0   0   2   2   0   2   2   2   2   2   0   2   0   2   2   2   2   2   0   2   2   0   0   2   0   2   0   2   0   0   0   2   2   0   2   0   2   0   0   0   0   2   2   0   2   2   2   0   2   0   2   2   0   0   2   0   0   0   0   0   2   0   2   2   0   0   0   2   2   0   2   2   2   0   2   0   2   0   2   2   2   2   0   2   2   0   0   0   0   2   2   2   2   2   0   2   2   0   0   2   2   2   2   2   2   0   2   2   2   0   0   2   0   2   2   0   2   0   0   0   0   0   0   2   0   0   0   2   2   0   0   2   2   2   2   2   0   2   2   2   0   0   0   0   2   2   0   0   2   2   0   2   0   0   2   0   0   2   2   2   0   0   2   0   0   2   2   2   2   0   2   0   2   2   2   2   2   0   0   2   0   2   2   0   0   2   0   2   2   2   2   2   2   0   0   0   2   0
 MK-3-12                2   0   0   0   2   2   0   2   2   2   0   2   0   2   0   2   2   2   2   2   0   2   2   0   0   2   0   2   0   2   0   0   0   2   2   0   2   0   2   0   0   0   0   2   2   2   2   2   2   0   2   0   0   2   2   0   2   0   0   0   0   0   0   0   2   0   0   0   0   2   2   0   2   2   2   2   2   0   2   0   0   2   2   2   0   0   2   0   0   0   0   2   2   2   2   2   0   2   2   2   0   2   2   2   2   2   2   0   2   2   2   0   0   2   0   2   2   0   2   0   0   0   0   0   0   2   0   0   0   2   2   0   0   2   2   2   2   2   0   2   2   2   0   0   0   0   2   2   0   0   0   2   0   2   0   0   2   0   0   2   2   2   0   0   2   0   0   2   2   2   2   0   2   0   2   2   2   2   2   0   0   2   0   0   2   0   0   2   0   2   2   0   2   2   2   0   0   0   2   0
 MK-3-13                2   0   0   0   2   2   0   2   0   2   0   2   0   2   0   2   2   2   2   0   2   0   2   0   0   2   0   2   0   2   2   0   0   0   2   0   2   0   2   0   0   0   0   2   2   2   2   0   2   0   2   0   0   2   2   0   2   0   0   0   0   0   0   2   2   0   0   0   0   2   2   0   2   2   2   2   2   0   2   0   0   2   2   0   0   0   2   0   0   2   0   2   0   2   2   2   0   2   2   2   0   0   2   2   2   2   2   0   2   2   2   0   0   2   0   2   2   0   2   0   0   0   0   0   0   2   0   0   0   2   2   0   0   2   2   2   2   2   2   2   2   2   0   0   0   0   2   2   0   0   0   2   0   2   0   0   2   0   0   2   2   2   0   0   2   0   2   2   2   2   2   0   2   0   2   2   2   2   2   0   2   2   0   0   2   0   0   0   0   2   2   0   2   2   2   0   0   0   2   0
 MK-3-14                2   0   0   0   2   2   0   2   0   2   0   2   0   2   0   2   2   2   2   0   2   0   2   0   2   2   0   2   0   2   2   0   0   0   2   0   2   2   2   0   0   0   0   2   2   2   2   0   2   0   2   0   0   2   2   0   2   0   0   0   0   0   0   2   2   0   0   0   0   2   2   0   2   2   2   2   2   0   2   2   0   2   2   0   0   0   2   2   0   2   0   2   0   2   2   2   0   0   2   2   0   2   2   0   2   2   2   0   2   2   2   0   0   2   0   2   2   0   2   0   0   0   0   2   0   0   0   0   0   2   2   2   0   2   2   2   2   2   2   2   2   2   0   0   0   0   2   2   2   0   0   0   0   0   2   0   2   0   0   0   2   2   0   0   2   0   2   2   2   2   0   0   2   0   2   2   2   2   2   0   2   2   0   0   0   0   0   0   0   2   2   0   2   2   2   0   0   0   2   0
 MK-3-15                2   0   0   0   2   2   2   2   0   2   0   2   0   2   0   2   0   2   2   0   2   0   2   0   2   2   2   0   0   2   2   0   0   0   0   0   2   2   2   0   0   0   0   2   2   0   2   0   2   0   2   0   0   2   2   0   2   0   0   0   0   0   0   2   2   0   0   0   0   2   2   0   2   2   2   2   2   0   2   2   0   2   2   0   2   0   2   2   2   2   0   2   0   2   0   2   0   0   2   2   0   2   2   0   2   0   2   2   2   2   2   0   0   2   0   2   2   0   2   0   0   0   0   2   0   0   0   0   2   2   0   2   0   2   2   2   2   2   2   2   2   2   0   0   0   0   2   2   2   0   0   0   0   0   2   0   2   0   0   0   0   2   0   0   2   0   2   2   2   2   0   0   2   0   2   0   2   2   2   0   2   2   0   0   0   0   0   2   0   2   2   0   2   0   2   2   0   0   2   0
 MK-3-16                2   2   0   0   2   2   2   2   0   2   0   2   0   0   0   2   0   2   2   0   2   0   2   0   2   2   2   0   0   2   0   0   0   0   0   0   0   2   0   0   0   0   2   2   2   0   2   0   2   0   2   0   0   2   2   2   2   0   0   0   2   2   0   2   2   0   0   2   0   2   2   0   2   2   2   2   2   0   0   0   0   2   2   2   2   2   0   2   2   2   0   2   0   2   0   2   0   0   2   2   0   2   2   0   2   0   2   2   2   2   2   0   2   2   0   2   2   0   2   0   2   2   0   2   0   0   0   0   2   2   0   2   0   2   2   0   2   2   2   2   2   2   0   0   0   0   2   2   2   0   0   0   0   0   2   0   2   0   0   0   0   2   2   0   2   0   2   2   2   2   0   0   2   0   2   0   2   2   2   0   2   0   2   0   0   0   0   2   0   2   0   0   2   0   2   2   2   0   2   0
 MK-4-1                 2   0   2   0   2   2   0   2   0   0   0   2   0   2   2   0   2   0   2   0   2   2   2   2   2   2   0   0   0   2   0   2   0   2   2   2   0   0   2   0   0   0   2   0   2   2   0   0   2   2   0   0   0   2   2   2   0   2   0   0   2   0   0   0   0   0   2   2   2   0   0   2   0   2   2   0   0   2   0   0   2   2   0   0   0   2   0   2   2   2   0   2   0   0   0   0   0   2   2   2   2   0   2   2   2   0   2   2   2   0   2   0   2   2   2   2   2   2   2   0   2   0   2   2   2   0   0   2   0   2   2   2   2   2   2   0   0   0   0   0   0   0   2   0   2   0   2   2   0   0   2   0   2   2   0   0   0   0   0   2   0   0   2   2   2   2   2   2   0   0   2   0   0   0   0   0   0   2   0   0   2   2   2   0   2   0   0   2   0   0   2   2   2   0   2   0   0   2   0   2
 MK-4-2                 2   2   2   0   2   2   0   0   0   0   0   2   0   2   2   0   2   0   2   0   2   2   2   2   2   2   0   0   0   2   0   2   0   2   0   2   2   0   2   0   0   0   2   0   2   2   0   0   2   2   2   0   0   2   2   2   0   2   0   0   2   0   0   0   0   0   2   2   2   0   0   2   0   2   2   0   0   2   0   0   2   2   0   2   0   2   0   2   2   2   0   2   0   0   0   0   0   0   2   2   2   2   2   2   2   0   2   2   2   0   2   2   2   2   2   2   2   2   2   0   2   0   0   2   2   0   0   0   0   2   2   2   0   0   2   0   0   0   0   0   2   0   2   0   2   0   2   2   0   2   2   0   2   2   0   0   0   0   0   2   0   0   2   2   2   0   2   2   0   0   2   0   0   0   2   0   0   2   0   0   2   2   0   2   2   0   0   2   0   0   2   2   2   0   0   0   0   2   0   2
 MK-4-3                 2   2   2   0   2   2   0   0   0   0   0   2   0   0   2   0   0   0   2   0   2   2   2   2   2   2   0   0   0   0   0   0   0   2   0   2   2   0   2   0   0   0   2   0   2   2   0   2   0   2   2   0   0   2   2   2   0   2   0   0   2   0   2   0   0   0   0   2   2   0   0   2   0   2   2   0   0   2   2   0   2   2   2   2   0   2   0   2   2   2   0   2   0   2   0   0   0   0   2   2   2   2   2   2   2   0   2   2   2   0   0   2   2   2   2   0   2   2   2   0   2   0   0   0   2   0   0   2   0   2   2   2   0   0   2   0   0   0   0   0   2   0   2   0   2   0   2   2   0   2   2   0   2   2   0   0   0   0   0   2   0   0   2   2   2   0   2   2   0   0   0   0   0   0   2   0   0   2   2   2   0   2   0   2   2   0   0   2   0   0   2   2   2   2   0   0   2   2   2   2
 MK-4-4                 2   2   2   0   2   2   0   0   2   0   0   0   0   0   2   0   0   0   0   0   2   2   2   2   2   2   0   0   0   0   0   0   0   2   0   2   2   0   2   0   0   0   2   0   2   2   0   2   0   2   2   0   2   2   2   2   0   2   0   0   2   0   2   0   0   0   0   2   2   0   0   0   0   2   2   0   0   2   2   0   2   2   2   0   0   2   0   2   2   2   0   0   0   2   0   2   0   0   2   2   2   2   2   2   2   2   0   2   2   0   0   2   2   2   2   0   2   2   2   0   2   0   0   2   2   0   0   2   0   2   2   2   2   0   2   0   0   0   0   0   2   2   2   0   2   0   2   2   0   2   2   0   0   2   0   0   0   0   0   2   0   0   2   2   2   0   2   2   2   0   0   0   0   0   2   0   0   2   2   2   0   2   0   0   2   0   0   2   0   0   0   2   2   2   0   0   2   2   2   2
 MK-4-5                 2   2   2   0   2   2   0   0   2   0   0   0   0   0   2   0   0   0   0   0   2   2   2   2   2   0   0   0   0   2   0   0   0   2   0   0   2   0   2   0   0   0   2   2   2   2   0   2   0   2   2   0   2   2   2   2   0   2   0   2   0   0   2   0   2   0   0   2   2   0   0   0   0   2   2   0   0   2   2   0   2   2   2   0   0   2   0   2   2   2   0   0   0   2   2   2   0   0   2   2   2   2   2   2   2   2   0   2   0   0   0   2   2   2   2   0   2   2   0   0   2   0   0   2   2   0   0   0   0   2   2   2   2   0   2   0   2   2   0   0   2   2   2   0   2   0   2   2   0   0   2   0   0   2   0   0   0   0   0   2   0   0   2   2   2   2   2   2   2   0   2   0   0   0   2   0   0   2   2   2   0   2   0   0   2   2   0   2   0   0   0   2   2   2   0   0   2   0   2   2
 MK-4-6                 0   2   2   0   2   2   0   0   2   0   0   0   0   0   2   0   0   0   0   0   0   2   2   2   2   0   0   0   0   2   0   0   0   2   0   0   2   0   2   0   0   0   2   0   0   2   0   0   0   2   2   0   2   2   2   2   0   2   0   2   0   0   2   0   2   0   0   2   2   0   0   0   0   2   2   0   0   2   2   2   2   2   2   0   0   2   0   2   2   0   0   0   0   2   2   2   0   0   2   2   2   2   2   2   2   2   0   2   0   0   0   2   2   2   2   0   2   2   0   0   2   0   0   0   2   2   0   0   0   0   2   2   2   0   2   0   2   2   0   0   0   2   2   2   2   0   2   2   0   2   2   0   0   2   0   0   0   0   0   0   0   0   2   2   2   0   2   2   0   0   2   0   0   0   2   0   0   2   2   2   0   2   0   0   2   2   0   2   2   0   0   2   2   2   0   0   2   0   2   2
 MK-4-7                 0   2   2   0   2   0   0   0   2   0   0   0   2   0   0   0   0   0   0   0   0   2   0   2   2   0   0   0   0   0   0   0   0   2   0   0   0   0   2   0   0   0   2   0   0   2   0   0   0   2   2   0   2   2   2   2   0   2   0   2   0   0   2   2   2   0   0   2   2   0   0   0   0   2   2   0   0   0   2   2   2   2   2   0   0   2   0   2   2   0   0   0   0   2   0   2   0   0   2   2   2   2   2   2   2   2   0   2   0   0   0   2   2   2   2   0   2   0   0   0   2   0   0   0   2   2   0   2   0   0   2   2   2   2   2   0   2   2   0   0   0   2   2   2   2   0   2   2   0   2   2   0   0   2   0   0   0   0   0   0   0   0   2   2   2   0   2   2   0   0   2   0   0   0   2   0   0   2   0   2   0   2   2   0   2   2   0   2   2   0   0   2   2   2   0   0   2   0   2   2
 MK-4-8                 0   2   2   0   2   0   0   0   2   0   2   0   2   0   0   0   0   0   0   0   0   2   0   2   2   0   0   0   0   0   0   0   0   2   0   0   0   2   2   0   0   0   2   0   0   2   0   0   0   0   2   0   2   2   2   0   0   2   0   0   2   0   2   2   2   0   0   2   2   0   0   0   0   0   2   0   0   0   2   2   2   2   2   0   0   0   0   2   0   0   0   0   0   2   0   0   0   0   0   2   2   2   2   2   2   2   0   2   0   0   2   2   2   2   2   0   2   0   0   2   2   0   0   2   2   2   0   2   0   0   2   2   0   2   2   2   2   2   0   0   0   2   2   2   2   0   0   2   0   2   2   0   0   2   0   0   0   0   2   0   0   0   2   2   2   0   2   0   0   0   2   0   0   0   2   0   0   0   0   0   0   2   2   0   2   2   0   0   2   0   0   2   2   2   0   0   2   2   0   2
 MK-4-9                 0   2   2   0   2   2   0   0   2   0   2   2   2   0   0   0   0   0   0   0   0   2   0   2   2   0   0   0   0   0   0   0   0   2   0   0   0   2   2   0   0   0   2   0   0   2   2   0   0   0   2   2   2   2   2   0   2   2   0   0   2   0   2   2   2   0   0   2   2   0   0   0   0   0   2   2   0   0   2   2   2   2   2   0   0   0   0   2   0   0   0   0   0   2   0   0   0   0   0   2   2   2   2   2   2   2   0   2   0   0   2   2   2   2   2   0   2   0   2   2   2   0   0   2   2   2   0   2   0   0   2   2   0   2   2   2   2   2   0   0   0   2   0   2   2   0   0   2   0   0   2   0   0   2   0   0   0   0   2   0   0   0   2   2   2   0   2   2   0   0   2   0   0   0   2   0   0   0   0   2   0   2   2   0   2   2   0   0   2   0   2   2   2   2   0   0   2   2   0   0
 MK-4-10                0   2   2   0   2   2   0   0   2   0   2   2   2   0   0   0   0   2   0   0   0   2   0   0   2   0   2   0   2   0   0   0   0   2   0   0   0   2   2   0   0   0   2   0   0   2   2   0   0   0   0   0   2   2   2   0   2   2   0   0   2   0   2   2   2   0   0   0   2   0   0   0   0   0   2   2   0   2   2   2   2   2   2   0   0   2   2   2   2   0   0   0   0   2   0   0   0   0   0   2   2   2   2   2   2   2   0   2   0   0   2   0   2   2   2   0   2   0   2   2   2   0   0   2   2   2   0   2   0   0   2   2   0   2   2   2   0   2   0   0   0   2   0   2   2   0   0   2   2   0   2   0   0   2   2   0   0   0   2   0   0   0   2   2   2   0   2   2   0   0   2   0   0   0   2   0   0   0   0   2   0   2   2   0   2   0   0   0   2   0   2   2   0   2   0   0   0   2   0   0
 MK-4-11                0   2   2   0   2   2   0   0   2   0   2   2   2   2   0   0   0   2   0   0   0   2   0   0   0   0   2   0   2   0   0   0   0   2   0   0   0   2   2   2   0   0   2   0   0   2   2   0   0   0   0   0   2   2   2   0   2   2   0   0   2   0   2   2   2   0   0   0   2   0   0   0   0   0   2   2   0   2   2   2   2   2   0   0   0   2   2   2   0   0   0   0   0   2   0   0   2   0   0   2   2   2   2   2   2   2   0   2   0   0   2   0   2   2   2   0   2   0   2   2   2   0   0   2   2   2   0   2   0   0   2   2   0   2   2   2   0   2   0   0   2   2   2   2   2   0   0   2   2   0   2   0   0   2   2   0   0   0   2   0   0   0   2   2   2   2   2   2   0   0   0   0   0   0   2   0   0   0   0   2   0   2   2   2   2   0   0   0   2   0   2   2   0   2   2   0   0   0   0   0
 MK-4-12                0   2   2   0   2   2   0   0   2   0   0   2   2   2   0   0   0   2   0   0   0   2   0   0   2   0   2   0   2   0   0   0   0   2   0   0   2   2   2   2   0   0   2   0   0   2   2   2   0   0   0   0   2   2   2   0   2   2   0   0   2   0   2   2   2   0   0   0   2   0   2   0   2   0   2   2   0   2   0   2   2   2   0   0   0   2   2   2   0   0   0   0   0   2   0   0   2   0   0   2   0   2   2   2   2   2   0   2   0   0   2   0   2   2   2   0   2   0   2   2   2   0   0   2   2   2   2   0   0   0   0   2   0   2   2   2   0   2   2   0   0   2   2   2   2   0   0   2   2   0   2   0   0   2   0   0   0   0   2   0   0   0   2   2   2   2   2   2   0   0   0   0   0   0   2   0   0   0   0   2   0   2   2   0   2   0   0   0   2   0   2   0   0   2   2   0   2   0   0   0
 MK-4-13                0   2   2   2   2   2   0   0   2   0   0   2   2   2   0   0   0   2   0   0   0   2   0   0   2   0   0   0   2   0   0   0   0   2   0   0   2   2   2   2   0   0   2   0   0   2   2   2   2   0   0   0   2   2   2   0   2   2   0   0   0   0   2   2   2   2   0   0   2   0   2   2   2   0   2   2   0   2   0   2   2   2   2   0   0   2   2   2   0   0   0   0   0   2   0   2   2   0   2   2   0   2   2   2   2   2   0   0   0   0   2   0   2   2   2   0   2   0   2   2   2   0   0   2   2   2   2   0   0   2   0   2   0   2   2   2   0   2   2   2   0   0   2   2   2   0   0   0   2   0   2   0   0   2   0   0   0   0   2   2   0   0   2   2   2   0   2   2   0   0   0   0   0   0   2   0   0   0   0   2   0   2   0   0   2   0   0   0   2   0   2   0   0   2   2   0   2   0   0   0
 MK-4-14                0   2   2   2   2   2   0   0   2   0   0   2   2   0   0   0   0   2   0   0   0   0   0   0   2   2   0   0   2   0   2   0   0   2   0   0   2   2   2   2   0   0   2   0   0   2   2   2   2   0   2   0   2   2   0   0   2   2   0   0   0   0   2   2   2   2   0   0   2   0   2   2   2   0   2   2   0   2   2   2   2   2   2   0   0   2   2   2   0   0   0   0   2   2   0   2   0   0   2   2   0   0   2   2   2   2   0   0   0   0   2   0   2   2   2   0   2   0   2   2   2   0   0   0   0   2   0   0   0   2   0   2   0   2   2   2   0   2   2   2   0   2   2   2   0   0   0   0   2   0   2   0   2   2   0   0   0   0   2   2   0   2   2   2   2   0   2   2   0   0   0   0   0   0   2   0   0   0   0   2   0   2   0   0   2   2   0   0   2   0   2   0   0   2   2   0   2   0   2   0
 MK-4-15                0   2   2   2   2   2   0   2   2   0   0   2   2   0   0   0   0   2   0   0   0   0   0   0   2   2   0   0   2   0   2   0   0   2   0   0   2   2   0   2   0   0   2   0   0   2   2   2   2   0   2   0   2   2   0   0   2   2   0   0   0   0   2   2   2   2   0   0   2   0   2   2   2   0   2   0   0   0   2   2   2   0   2   0   2   2   2   0   0   0   0   0   2   2   0   2   0   0   2   2   0   0   2   2   2   2   0   0   0   0   0   0   2   2   2   0   2   0   2   2   2   0   0   0   0   2   0   0   0   2   0   2   0   2   2   2   0   2   2   2   2   2   2   2   0   0   0   2   2   0   2   0   2   2   0   0   0   0   2   2   0   2   2   2   2   0   2   2   0   0   2   2   0   0   2   0   2   0   0   2   0   2   0   0   2   2   0   0   2   0   2   0   0   2   2   0   2   0   0   0
 MK-4-16                0   2   2   0   2   2   0   2   2   0   0   2   2   0   0   0   0   2   0   0   0   0   0   0   2   2   0   0   0   0   2   0   0   2   0   0   2   2   0   2   0   0   0   2   0   0   2   2   2   0   2   0   2   2   0   0   2   2   0   0   0   0   2   2   2   2   0   0   2   0   2   2   2   0   2   0   0   0   2   2   2   0   0   0   2   2   2   0   0   0   0   0   2   2   0   2   0   0   2   2   0   0   2   2   0   2   0   0   0   0   0   0   0   2   2   0   2   0   2   2   2   0   2   0   0   2   0   0   0   2   0   0   2   2   2   2   0   2   0   0   2   0   2   2   0   0   0   2   2   0   2   0   2   2   2   2   0   0   2   2   0   2   2   2   2   0   2   2   2   0   2   2   2   2   2   0   2   0   0   2   0   2   0   0   2   2   2   0   2   0   2   0   0   2   2   0   2   0   0   0
 MK-5-1                 2   2   2   2   2   0   0   2   0   2   2   0   0   2   0   2   0   2   0   0   2   0   2   0   2   2   2   0   0   2   0   2   0   2   0   2   0   0   2   2   2   0   2   2   2   2   0   2   0   0   2   2   0   2   2   2   2   2   2   0   0   0   2   0   0   2   0   2   2   0   2   0   2   0   2   2   0   0   2   2   2   2   0   2   2   0   2   2   0   2   2   2   0   2   0   0   2   0   0   2   0   0   2   2   2   2   0   0   2   0   2   2   0   2   2   2   0   0   0   2   0   2   0   0   2   0   0   2   0   2   0   0   2   2   0   0   2   2   0   0   2   0   2   0   0   2   0   2   0   2   0   0   2   2   2   0   0   2   2   0   0   2   2   0   0   2   2   2   2   2   2   0   0   2   2   2   2   0   2   0   2   0   2   2   0   2   2   2   0   0   0   2   2   2   2   0   2   0   2   0
 MK-5-2                 2   2   2   0   2   0   0   2   0   2   2   0   0   2   0   2   0   2   0   0   2   0   0   0   2   2   2   0   0   2   0   2   0   0   0   2   2   0   2   2   2   0   2   2   2   2   0   2   2   0   2   0   0   2   2   2   2   2   2   0   0   0   2   0   0   2   0   2   2   0   2   0   2   0   2   0   0   0   2   2   2   2   2   2   2   0   2   2   0   2   2   2   0   2   0   0   2   0   0   2   0   0   2   2   2   2   0   0   2   0   2   2   0   2   2   2   0   0   0   2   2   2   0   0   2   0   0   2   0   2   0   0   2   2   0   0   2   2   0   0   2   0   2   0   0   2   0   2   0   2   0   0   2   2   2   0   0   2   2   0   0   2   2   0   0   0   2   2   2   2   2   2   0   2   2   2   2   0   2   0   0   0   2   2   0   2   2   2   0   2   2   2   2   2   2   0   2   2   2   0
 MK-5-3                 2   2   0   0   2   0   0   2   0   2   2   0   0   2   2   2   0   0   0   0   2   0   0   0   2   0   2   0   0   2   0   2   0   0   0   2   2   0   2   2   2   0   2   2   2   2   0   2   0   0   2   0   0   2   2   2   2   2   2   0   0   0   2   0   0   2   0   2   2   0   2   0   2   0   2   0   0   0   2   2   2   0   2   2   2   0   2   2   0   2   2   2   0   2   0   0   2   0   0   2   0   0   2   2   2   0   0   0   2   0   2   2   0   2   2   2   0   0   0   2   2   2   0   0   2   0   0   2   0   2   0   0   2   2   0   0   2   2   0   0   2   2   2   0   0   2   2   2   2   2   0   0   2   2   2   0   0   2   2   0   0   2   2   0   0   0   2   2   2   2   2   2   0   2   2   2   2   0   2   0   0   0   2   2   0   0   2   2   2   2   2   2   2   0   2   0   2   2   2   0
 MK-5-4                 2   2   2   0   2   0   0   2   0   2   2   0   0   2   2   2   2   0   0   0   2   0   0   0   2   0   2   2   0   2   2   0   0   0   0   2   2   0   2   0   2   0   2   2   2   2   0   2   0   0   2   0   0   2   2   2   0   2   2   0   0   0   2   0   0   0   0   2   2   0   2   0   2   0   2   0   0   0   2   2   2   0   2   2   2   0   2   2   0   2   2   2   0   2   0   0   2   0   0   2   0   0   2   2   2   0   0   0   2   0   2   2   0   2   2   2   0   0   0   2   2   2   0   0   2   0   2   2   0   2   0   0   0   2   0   0   2   2   0   0   2   2   2   0   2   2   2   2   2   2   0   0   2   2   2   0   0   2   2   0   0   2   2   0   0   0   2   2   2   0   2   2   0   2   2   2   2   0   2   0   0   0   0   2   0   0   2   2   2   2   2   2   2   0   2   0   2   2   2   0
 MK-5-5                 2   2   2   0   2   2   0   2   0   2   2   0   0   2   2   0   2   0   0   0   0   0   2   0   2   0   2   2   2   2   2   0   2   0   0   2   2   0   2   0   0   2   2   2   2   2   2   2   0   0   2   0   0   2   2   2   0   2   0   0   0   0   2   0   0   0   0   2   2   0   0   0   2   0   0   0   0   0   2   2   2   0   2   2   2   0   2   0   0   0   2   2   0   2   0   2   2   0   0   2   2   0   2   2   2   0   0   0   2   0   2   2   0   2   2   2   2   0   0   2   2   2   0   0   2   0   2   0   0   2   2   0   0   2   0   0   2   2   0   0   2   0   2   0   2   2   2   2   2   2   0   0   2   2   0   0   0   2   0   0   0   2   2   0   2   0   2   0   0   0   2   2   2   2   2   2   2   0   2   0   0   0   0   2   0   0   2   0   2   2   2   2   0   0   2   0   2   2   2   0
 MK-5-6                 2   2   2   0   2   2   0   0   0   2   2   0   0   2   2   0   2   0   0   2   0   0   2   0   2   0   2   2   2   2   0   0   2   0   0   2   2   0   2   0   0   2   2   2   2   2   2   2   0   0   2   0   0   2   2   2   0   2   2   0   0   0   2   0   0   0   2   2   2   0   0   0   2   0   0   0   0   0   2   2   0   0   2   0   2   0   2   0   0   0   2   2   0   2   0   2   2   0   0   2   0   2   2   2   2   0   0   0   2   0   2   2   2   2   2   2   2   0   0   2   2   2   0   0   2   0   2   0   2   2   2   0   0   2   0   0   0   0   2   0   2   0   2   0   2   2   2   2   2   2   2   0   2   2   0   0   0   2   2   0   0   2   2   0   2   0   2   0   2   0   2   2   2   2   2   2   2   0   2   0   0   0   0   2   0   0   2   0   2   2   2   2   0   0   2   0   2   2   2   0
 MK-5-7                 0   2   2   0   2   0   0   2   0   2   2   0   0   2   2   0   2   0   0   2   0   0   2   0   2   0   2   2   2   2   0   0   2   0   0   2   2   0   2   0   0   2   2   2   0   2   2   2   0   0   2   0   0   2   2   2   0   2   2   0   0   0   2   0   0   0   2   2   2   0   0   0   2   0   0   2   0   0   2   2   0   2   2   0   2   0   2   0   0   0   2   2   0   2   0   2   2   0   0   2   0   2   2   2   2   0   2   0   2   0   0   2   0   2   0   2   2   0   0   2   2   2   2   0   2   0   2   0   2   2   2   0   2   0   0   0   0   0   2   0   2   0   2   0   2   2   2   2   2   2   2   0   2   2   0   0   0   2   0   0   0   2   2   0   2   0   2   0   2   0   2   2   2   2   2   2   2   0   2   0   2   0   0   2   0   0   2   0   0   2   2   2   0   0   2   0   2   2   2   0
 MK-5-8                 0   2   0   0   2   0   2   2   0   2   2   0   0   2   2   0   2   0   0   2   0   0   2   0   2   0   2   2   2   2   0   0   2   0   0   2   2   0   2   0   0   2   2   2   0   0   2   2   0   0   2   0   0   2   2   2   2   2   0   0   0   0   2   0   0   0   2   0   2   2   0   0   2   0   0   2   0   0   2   2   0   2   2   0   2   0   2   0   0   0   2   2   0   2   0   2   2   0   0   2   2   2   2   2   2   0   2   0   2   0   0   2   2   0   0   2   2   0   0   2   2   2   0   0   2   0   2   0   2   2   2   0   2   0   0   0   0   0   2   0   2   2   2   0   2   2   2   2   0   2   2   0   2   2   0   0   2   2   2   0   0   2   2   0   2   0   2   0   2   0   2   2   2   2   2   0   0   0   2   0   2   0   0   2   0   0   2   2   0   2   2   2   0   0   0   0   2   2   2   0
 MK-5-9                 0   2   2   0   2   0   2   0   0   2   2   0   0   2   2   0   2   0   0   2   0   0   2   0   2   0   2   2   0   2   0   0   2   0   0   2   2   0   2   0   0   2   2   2   0   0   2   2   0   0   2   0   0   2   2   2   2   2   0   0   0   2   2   0   0   0   2   0   2   2   0   0   2   0   0   2   0   0   2   2   0   2   2   0   2   0   2   0   0   0   2   2   0   2   0   2   2   0   0   2   2   2   2   2   2   0   2   0   2   0   0   2   2   0   0   2   0   0   0   2   2   2   0   0   2   0   2   0   2   2   2   0   2   0   0   0   0   0   2   0   2   2   2   0   2   2   2   0   0   2   2   0   2   2   0   0   2   2   2   0   0   2   2   0   2   0   2   0   2   2   2   2   0   0   2   0   2   0   2   0   2   0   0   0   0   0   2   2   2   2   2   2   0   0   0   0   2   2   2   0
 MK-5-10                0   2   2   0   2   2   2   0   0   2   2   0   0   2   2   0   2   0   0   2   0   2   0   0   2   0   2   2   0   0   0   0   2   0   0   2   0   0   2   0   0   2   2   2   0   0   2   2   0   2   2   0   0   2   2   2   0   2   2   2   2   0   2   2   0   0   2   0   2   0   0   0   2   0   0   2   0   0   2   2   0   2   2   0   2   0   2   0   0   0   2   2   0   2   0   2   2   0   2   2   2   2   0   2   2   0   2   0   0   0   0   2   2   0   0   0   0   2   0   2   2   2   0   0   2   2   2   0   2   0   2   0   2   0   0   0   0   0   2   0   2   2   2   0   2   2   2   0   0   2   0   2   2   2   0   0   2   2   2   0   0   2   2   0   2   0   2   0   2   2   2   2   0   0   2   0   2   0   2   0   2   0   0   0   0   0   2   0   2   2   2   2   0   0   0   0   2   2   2   0
 MK-5-11                0   2   2   0   2   2   2   0   0   2   2   0   0   2   2   0   2   0   0   2   0   0   0   0   2   0   2   2   0   0   0   0   2   0   0   2   0   2   2   0   0   2   2   2   2   0   2   2   0   2   2   0   0   2   2   0   0   2   2   2   2   2   2   2   0   0   0   0   2   0   0   0   2   0   0   2   0   0   2   2   0   2   2   0   2   0   2   0   0   0   2   0   0   2   2   0   2   0   2   2   2   2   0   2   2   0   2   0   0   0   0   2   2   0   0   0   2   0   0   2   2   2   0   0   2   2   0   0   2   0   0   0   2   0   0   0   0   0   0   2   2   2   2   0   0   2   2   0   0   2   0   2   2   2   0   0   2   0   2   0   0   2   2   2   2   2   2   0   2   2   2   2   0   2   2   0   2   0   2   0   2   0   0   2   2   0   2   0   2   2   2   0   0   0   0   0   2   2   2   0
 MK-5-12                0   2   0   2   2   0   2   0   0   2   2   0   0   2   2   0   0   0   0   2   2   2   0   0   2   0   2   2   0   0   0   0   2   0   0   2   0   2   0   0   2   2   2   2   2   0   2   2   0   2   2   0   0   2   2   0   0   2   2   2   2   2   2   2   0   0   0   0   2   0   0   0   2   0   0   2   2   0   2   2   0   2   2   0   2   0   2   0   0   0   2   0   0   2   2   0   2   0   2   2   2   2   0   2   2   0   2   0   0   0   0   2   2   0   0   0   2   0   0   2   2   2   0   0   2   2   0   0   2   0   0   0   2   0   2   0   0   0   0   2   2   2   2   0   0   2   2   0   0   2   0   0   2   0   0   0   2   0   0   0   0   2   2   2   2   0   2   2   2   2   2   2   0   2   2   0   2   0   2   2   2   0   2   0   2   0   2   0   2   2   2   0   0   0   0   0   2   2   2   0
 MK-5-13                0   2   0   2   2   0   2   0   0   2   2   0   0   2   2   0   0   0   0   2   2   2   0   0   2   0   0   2   2   0   0   0   2   0   0   2   0   2   0   0   2   2   2   2   2   0   2   0   0   2   2   0   0   2   2   0   0   2   2   2   2   2   2   2   0   0   0   2   2   2   0   0   2   0   0   2   2   0   2   2   0   0   2   0   2   0   2   0   0   0   2   0   0   2   0   0   2   0   2   2   2   2   0   0   2   0   2   0   0   0   0   2   2   2   0   0   2   0   0   2   2   2   0   0   2   2   0   0   2   0   0   0   2   0   2   0   0   0   0   2   2   2   2   0   0   2   2   0   0   2   0   0   2   0   2   0   2   2   2   0   0   2   2   2   2   0   2   2   2   2   2   2   0   2   0   0   2   0   2   2   2   0   2   0   2   0   2   0   2   2   2   0   0   0   2   0   2   2   2   2
 MK-5-14                0   2   0   2   2   0   2   0   2   2   2   0   0   2   2   0   0   0   0   2   2   2   0   0   2   0   0   2   2   0   0   0   2   0   0   2   0   2   2   0   2   2   2   2   2   0   2   0   0   2   2   0   0   2   2   0   0   2   2   2   2   2   2   0   0   0   2   2   2   2   0   0   2   0   0   0   2   0   2   2   0   0   0   0   2   0   2   0   0   0   2   0   0   2   0   0   2   0   0   2   2   2   0   0   2   0   2   0   0   0   0   2   2   2   0   2   2   0   0   2   2   2   0   0   0   2   0   0   2   0   0   0   2   2   2   0   0   0   0   2   2   2   2   0   0   2   2   2   0   2   0   0   2   0   2   0   2   2   2   0   0   2   2   2   2   0   2   0   2   2   2   2   0   2   0   2   2   0   2   2   2   0   2   0   2   0   2   0   2   2   2   0   0   0   2   0   2   2   2   0
 MK-5-15                0   2   0   2   2   0   2   0   2   2   2   0   0   2   2   0   0   0   0   2   2   2   0   0   2   0   0   2   2   0   0   0   2   0   0   2   0   2   2   0   2   2   2   0   0   0   2   0   2   2   2   0   0   2   2   0   0   2   2   2   2   2   2   0   0   0   2   2   0   2   0   0   2   0   0   0   2   2   2   2   0   0   2   0   2   0   2   0   2   0   2   0   0   2   0   0   2   0   2   2   2   2   0   0   2   0   2   0   0   0   0   2   2   2   0   0   2   2   0   2   2   2   0   0   0   2   0   0   0   0   0   2   2   2   2   0   0   0   0   2   2   2   2   0   0   2   2   2   0   2   0   0   2   0   2   0   2   2   2   0   0   2   2   2   2   0   2   0   2   2   2   2   0   2   0   2   2   0   2   2   2   0   2   0   2   0   2   0   2   2   2   0   0   0   2   0   2   2   2   0
 MK-5-16                0   2   0   2   2   0   2   0   2   0   2   0   0   2   2   0   0   2   0   2   2   2   2   0   2   0   0   2   2   0   0   0   2   0   0   2   0   2   2   0   2   2   2   0   0   0   2   0   2   2   0   0   0   2   2   0   0   2   2   2   2   2   2   0   0   0   2   2   0   2   0   0   2   2   0   0   2   2   2   2   0   0   2   0   0   0   2   0   2   0   2   0   0   2   2   0   2   0   2   2   2   2   0   0   2   2   2   0   0   0   0   2   0   2   0   0   2   2   0   2   2   2   0   0   0   0   0   0   0   0   0   2   2   2   2   0   0   0   0   2   2   2   2   0   0   2   2   2   0   2   0   0   2   0   2   0   2   2   2   0   0   2   2   2   2   0   0   0   0   2   2   2   0   2   0   2   2   0   2   2   2   0   2   0   2   0   2   0   2   2   2   0   0   0   2   2   2   2   2   0
 MK-6-1                 0   0   2   2   0   2   0   2   0   0   0   2   2   0   0   0   2   2   2   2   2   0   0   0   0   2   0   2   2   2   2   2   0   0   0   2   2   0   0   2   2   2   2   0   0   2   2   2   2   2   0   2   2   0   0   2   2   2   0   0   2   0   2   2   2   0   2   2   0   2   2   0   0   0   0   0   0   0   0   2   0   2   0   0   0   2   2   2   2   0   0   0   2   0   2   0   2   0   2   0   0   2   2   2   2   2   2   0   2   0   0   2   2   0   0   0   0   2   0   2   0   0   0   2   0   0   0   2   2   2   2   2   0   0   2   0   0   2   0   0   2   2   2   0   0   0   2   2   2   2   2   2   2   2   0   0   2   0   0   0   0   2   2   0   0   0   0   2   2   2   0   0   2   0   2   2   2   2   0   0   2   0   0   2   0   2   2   0   0   0   0   2   2   2   2   0   2   0   0   2
 MK-6-2                 0   0   2   2   0   2   0   2   0   0   2   2   2   0   0   2   2   2   2   2   2   0   0   0   0   2   0   2   2   2   2   2   0   0   0   2   2   0   0   2   2   2   2   0   0   2   2   2   2   2   0   2   2   2   0   2   2   2   0   0   2   0   2   2   2   0   2   2   0   0   2   0   2   0   0   2   0   0   0   2   0   2   0   0   0   2   2   2   2   2   0   2   2   2   2   0   2   0   2   0   2   2   2   2   2   2   2   0   2   0   0   0   2   0   0   0   0   2   0   2   0   2   0   2   0   0   0   2   2   2   2   2   2   0   2   0   2   2   0   2   2   2   2   2   0   0   2   2   2   2   2   2   2   2   0   0   2   0   0   0   0   2   2   0   0   0   0   2   2   2   0   0   2   0   2   2   2   2   0   0   2   0   2   2   0   2   2   0   2   0   0   2   2   2   2   0   2   0   0   0
 MK-6-3                 0   0   2   2   0   2   0   2   0   0   2   2   0   0   0   2   2   0   2   2   0   0   0   0   0   2   0   0   2   2   0   2   0   0   0   2   0   0   0   2   2   2   2   0   0   2   2   0   2   2   0   2   0   2   0   2   2   2   0   0   2   0   2   2   2   0   2   2   0   0   2   0   2   0   0   2   0   0   0   2   0   2   0   0   0   2   0   2   2   0   0   2   2   2   0   0   2   0   2   0   2   0   2   2   2   2   2   2   2   0   0   0   2   0   0   0   0   2   0   2   0   0   0   0   0   0   0   2   2   2   2   2   2   0   0   0   2   2   0   2   2   2   2   2   0   2   2   0   2   0   2   2   2   2   0   0   2   0   0   0   0   2   2   2   0   0   0   2   0   0   0   2   2   0   2   2   2   2   0   0   2   0   2   2   2   2   0   0   2   0   0   2   2   2   2   0   0   0   0   0
 MK-6-4                 0   0   2   2   0   2   0   2   0   0   2   2   0   0   0   2   2   0   2   2   0   0   0   0   0   2   0   0   2   2   0   2   0   0   0   2   0   0   0   2   2   2   2   0   0   2   2   0   2   2   0   2   0   2   0   2   2   2   0   0   0   0   2   2   2   0   2   2   0   0   2   0   2   0   0   2   0   0   0   2   0   2   0   0   0   2   0   2   2   0   0   2   2   0   0   0   2   0   2   0   2   0   2   2   2   2   2   2   2   0   0   0   2   0   0   0   2   2   0   2   0   0   0   0   0   0   0   2   2   2   0   2   2   0   0   2   2   0   0   2   2   2   2   0   0   2   2   0   2   0   2   2   2   0   0   2   2   0   2   0   0   2   2   2   0   0   0   0   0   0   0   2   2   0   2   2   2   2   0   0   2   0   2   0   2   2   0   0   2   0   2   2   2   2   2   0   0   0   0   0
 MK-6-5                 0   0   2   2   2   2   0   2   0   0   0   0   2   0   0   2   2   0   2   2   0   0   0   0   0   2   0   2   2   2   0   2   0   0   0   2   0   0   0   2   2   2   2   2   0   2   2   0   2   0   0   2   0   2   0   2   2   2   0   0   0   0   2   2   0   2   2   2   0   0   2   0   2   0   0   2   0   0   0   2   0   2   0   0   0   2   0   2   2   0   0   2   0   0   0   0   2   0   2   0   2   0   2   2   2   0   2   2   2   0   0   0   2   0   0   0   2   2   0   2   0   0   0   0   0   0   2   2   2   2   0   2   2   0   0   2   2   0   0   2   2   2   2   2   0   0   2   0   2   2   2   2   2   0   0   2   2   0   2   0   0   2   2   2   0   0   0   0   0   0   0   2   2   0   2   2   0   2   0   2   2   0   2   0   2   2   0   0   2   2   2   2   2   2   2   0   0   0   0   0
 MK-6-6                 0   0   2   0   2   2   0   2   0   0   0   0   2   0   0   2   2   0   2   0   0   0   2   0   0   2   0   2   2   2   0   2   0   0   0   2   0   0   0   2   2   0   2   2   0   2   2   0   2   0   0   2   0   2   0   2   2   2   0   0   0   0   2   2   0   2   2   2   0   2   2   0   2   0   0   2   0   0   0   2   0   2   0   0   0   0   0   2   2   0   0   2   0   0   0   0   2   2   0   0   2   0   2   2   2   0   0   2   0   0   0   0   2   0   0   0   2   2   0   2   0   2   0   0   0   0   0   2   2   2   0   2   2   0   0   2   2   0   0   2   2   2   2   2   0   2   2   0   2   0   2   2   0   0   0   2   2   0   0   0   2   0   2   2   0   0   0   0   0   0   0   2   2   0   2   2   0   2   2   2   2   0   2   0   2   2   0   0   2   2   2   2   0   2   2   0   0   0   0   2
 MK-6-7                 0   0   2   0   2   2   0   2   0   0   0   0   2   0   0   2   2   0   2   0   0   0   2   0   0   0   0   2   2   0   0   2   0   0   0   2   0   0   0   2   2   2   2   2   0   2   2   2   2   0   0   2   0   2   0   2   2   2   0   0   0   2   2   2   0   2   2   2   0   2   0   2   2   0   0   0   0   0   2   2   0   0   0   0   0   0   0   2   2   0   0   2   0   0   0   2   2   2   0   0   2   0   2   2   2   0   0   2   0   0   0   0   0   0   0   0   2   2   0   2   0   2   0   0   0   0   0   2   2   2   0   2   2   2   0   2   2   2   0   2   2   2   2   2   2   2   0   0   2   0   2   2   0   0   0   2   2   0   0   0   2   0   2   2   0   2   0   0   0   2   0   2   2   2   0   2   0   2   2   2   2   0   2   0   2   2   0   0   2   2   2   2   0   2   2   0   2   0   0   2
 MK-6-8                 0   0   2   0   2   2   0   2   0   0   0   0   2   0   0   2   2   0   2   0   0   0   2   0   0   0   0   2   2   0   0   2   0   0   0   0   2   0   0   0   2   2   2   2   0   2   2   2   2   0   0   2   0   2   0   2   2   2   0   0   0   0   2   2   0   2   2   2   2   2   0   0   0   0   0   0   2   0   2   2   0   0   0   0   0   2   2   2   2   0   0   2   2   0   0   2   2   2   0   0   0   0   2   2   2   0   0   2   0   2   0   0   2   0   0   0   2   2   0   2   0   2   0   0   0   0   2   2   2   0   0   2   2   2   0   0   2   2   0   2   0   2   2   2   0   2   0   0   2   0   2   2   0   0   0   2   2   0   0   0   2   0   2   2   0   2   0   0   0   2   0   0   2   2   0   2   0   0   0   2   2   0   2   0   0   2   0   0   2   2   2   2   2   2   2   0   2   0   0   2
 MK-6-9                 2   0   2   0   2   2   0   2   0   0   0   0   2   0   0   0   0   0   2   0   0   0   2   0   0   0   0   2   2   0   0   2   0   0   0   0   2   0   0   0   2   2   2   2   0   2   2   2   2   0   0   2   0   2   0   2   2   2   0   0   0   2   0   2   0   0   2   2   2   2   0   0   2   0   0   0   2   0   2   0   0   0   0   0   0   2   2   2   2   0   0   2   2   2   0   2   2   2   0   0   0   0   2   2   2   0   0   2   0   2   0   0   0   0   2   0   2   2   2   2   0   2   0   0   0   0   2   2   2   0   0   2   2   2   2   0   2   2   0   2   0   2   0   2   0   2   0   0   2   0   2   2   0   0   0   2   2   0   0   0   2   2   2   2   0   2   0   0   2   2   0   0   2   0   2   2   0   0   0   2   2   2   2   0   0   2   0   0   2   2   2   2   2   2   2   0   2   0   0   2
 MK-6-10                2   0   2   0   2   2   0   2   0   0   0   0   2   0   0   0   0   0   0   0   0   0   2   0   0   0   0   2   2   0   0   2   0   0   2   0   2   0   0   0   2   2   2   2   0   2   2   2   2   0   0   2   0   2   0   2   2   2   0   0   0   2   0   2   0   0   2   2   2   2   0   0   0   0   0   0   2   2   2   0   0   0   0   0   0   2   0   0   2   0   0   2   2   2   0   2   2   2   0   0   0   0   2   2   2   0   0   2   0   2   0   0   2   0   2   0   2   2   2   2   0   0   0   0   0   0   2   2   2   0   2   2   2   2   0   0   2   2   0   2   0   2   0   2   0   2   0   0   2   0   2   2   0   0   0   2   2   0   0   0   0   2   0   2   0   2   2   0   0   0   0   2   2   0   2   2   0   0   0   2   2   2   2   0   0   2   0   0   2   2   2   2   2   2   2   0   2   0   0   2
 MK-6-11                2   0   2   2   2   2   0   2   0   0   0   2   2   0   0   0   0   0   0   0   0   0   2   0   0   0   0   2   0   0   2   2   0   0   2   0   2   0   0   0   2   2   2   2   0   0   2   0   2   0   0   2   0   2   0   2   2   2   0   0   0   2   0   2   2   0   2   2   2   0   0   0   0   0   0   0   2   2   2   0   0   0   0   0   0   2   0   0   2   0   0   2   2   2   0   2   2   2   0   0   0   0   2   2   2   2   0   2   0   0   0   0   0   0   2   0   2   2   0   2   0   0   0   0   0   0   2   0   0   0   2   2   2   2   0   0   2   2   0   2   0   2   0   2   0   2   0   0   2   0   0   2   0   0   0   2   2   0   0   0   0   2   0   2   0   2   2   0   0   2   0   2   2   0   2   2   0   0   0   2   2   2   2   0   0   2   0   0   2   2   2   2   2   0   2   0   2   0   2   2
 MK-6-12                2   0   2   2   2   2   0   2   0   0   0   2   0   0   0   0   0   0   0   2   0   0   2   0   2   0   0   2   0   0   0   2   0   0   0   0   2   0   0   0   2   2   2   2   0   0   2   0   2   0   0   2   0   0   0   2   2   2   0   0   0   2   0   2   0   0   2   2   2   0   0   0   0   0   0   0   2   2   2   0   0   0   2   0   0   2   0   0   2   0   0   2   2   2   0   2   2   2   0   0   0   0   2   2   2   2   0   2   0   0   0   0   2   0   2   2   2   2   0   2   0   0   0   2   0   0   2   0   0   0   2   2   2   2   0   0   2   2   0   2   0   2   0   2   0   2   0   0   2   0   0   2   0   0   0   2   2   0   0   0   0   2   0   2   0   2   2   0   0   2   0   2   2   0   2   2   0   0   0   2   2   2   2   0   0   2   0   0   2   2   2   2   0   2   2   0   2   0   2   2
 MK-6-13                2   0   2   2   2   2   0   2   0   0   0   2   0   0   0   0   0   0   0   2   0   0   2   0   2   0   0   2   2   0   0   2   0   0   0   0   2   0   0   0   2   2   2   2   0   0   0   0   2   0   0   2   0   0   0   2   2   2   2   0   0   2   0   2   0   0   2   2   2   0   0   0   0   0   0   0   2   2   0   0   0   0   2   0   0   2   0   0   2   0   0   0   2   2   0   2   2   2   0   0   0   0   2   2   0   2   0   2   0   0   0   0   2   0   2   2   2   2   0   2   0   0   0   2   2   0   2   0   0   0   2   2   2   2   0   0   2   2   2   2   0   2   0   2   0   2   0   0   2   0   0   2   0   2   2   2   2   0   0   2   2   2   0   2   0   2   2   0   0   2   0   2   2   0   2   2   0   0   0   2   2   2   2   2   0   2   0   0   2   2   2   2   0   2   2   0   2   0   2   2
 MK-6-14                2   0   2   2   2   2   0   2   0   0   0   2   0   0   0   0   0   0   0   2   0   0   0   0   2   0   0   2   2   0   0   2   0   2   0   0   2   0   0   0   2   2   2   2   0   0   2   0   2   0   2   2   2   0   0   2   2   2   2   0   0   2   0   2   0   0   2   2   0   0   0   0   0   0   0   0   2   2   0   0   0   0   0   0   0   2   0   0   2   0   0   0   2   0   0   0   2   2   0   0   0   0   2   2   0   2   2   2   0   0   0   0   2   0   2   2   2   2   0   2   0   0   0   2   2   0   2   0   0   0   0   2   2   0   0   0   2   2   2   2   0   2   0   0   2   2   0   0   2   0   0   2   0   2   2   2   2   0   0   2   2   2   0   2   0   2   2   0   0   2   2   2   0   0   2   2   0   0   0   2   2   2   2   2   0   2   0   0   2   2   2   2   0   2   2   0   2   0   2   2
 MK-6-15                2   0   2   2   2   2   0   2   0   0   0   2   0   0   0   0   0   0   0   2   2   0   0   0   0   0   0   2   2   0   0   2   0   2   0   0   2   0   0   0   2   2   2   2   0   0   2   0   2   0   2   2   2   2   0   0   2   2   0   0   0   2   0   2   0   0   2   2   0   0   2   0   2   0   0   0   2   2   0   0   0   0   0   0   0   2   0   0   2   2   0   0   0   0   0   0   2   2   0   0   0   0   2   2   0   0   2   2   0   0   0   0   2   0   2   2   0   2   0   2   0   0   0   2   2   0   2   0   0   0   0   2   2   2   0   0   2   2   2   2   0   2   0   0   2   2   0   0   2   0   0   2   0   2   0   2   2   0   0   2   2   2   0   2   0   2   2   2   0   2   2   2   0   0   2   2   2   0   0   2   2   2   2   2   0   2   0   0   2   2   2   2   0   2   2   0   2   0   2   2
 MK-6-16                2   0   2   2   2   2   2   2   0   0   0   2   0   0   0   0   0   0   0   2   2   0   0   0   0   0   0   2   2   0   0   2   0   2   2   0   2   0   2   0   0   2   2   2   2   0   2   0   2   0   2   0   2   2   0   0   0   2   0   0   0   2   2   2   0   0   0   0   0   0   2   2   2   0   0   0   2   2   0   0   0   0   0   0   2   2   0   0   2   0   0   0   0   0   0   0   2   2   0   0   0   0   2   2   0   0   2   2   0   0   2   2   2   0   2   2   0   2   0   0   0   0   0   2   0   0   2   0   2   0   0   2   0   2   0   0   2   2   2   0   0   2   0   0   2   2   0   0   2   0   0   2   2   2   0   2   2   2   0   2   2   2   0   2   0   2   0   2   0   0   2   2   0   0   2   2   0   0   0   2   2   0   2   2   2   2   0   0   2   2   2   2   0   2   2   0   2   2   2   2
 
!****************************************** Phenotypic Data **********************************************************
!-100.0 is resevred for missing phenotype
SimulatedTrait1        14.8174   13.6950   16.5457   15.6226   13.9968   16.2248   14.1453   16.0201   15.7023   15.2540   15.8560   13.7669   14.1288   13.4254   16.4074   15.1555   15.6863   15.7581   16.0144   16.4355   16.1987   13.6430   16.5092   15.2730   15.1725   16.2578   15.8692   15.0350   16.4820   16.5345   14.6833   13.6320   16.2022   16.6921   15.8344   14.4748   15.2992   13.8041   16.2441   16.1022   13.9950   14.7707   15.8938   14.3863   14.1814   13.8286   16.4405   14.5682   16.8490   14.3815   13.3196   14.6514   15.7899   14.3891   16.6196   16.1696   14.0477   16.5840   14.5553   14.9745   13.7133   15.2015   14.8197   15.0259   16.0470   13.7772   15.2121   13.8446   14.9477   14.9089   13.3906   14.7531   15.7764   15.6128   14.3907   15.7402   14.9782   15.4891   15.7265   15.6161   13.4224   15.9831   15.1730   15.6176   14.9108   14.6140   14.1463   15.1893   15.5791   14.7897   15.6460   17.2887   14.8621   13.5314   14.1705   16.8953   13.5955   14.0522   15.0483   13.1908   13.5770   14.0590   13.9336   14.0122   14.8387   14.2545   13.6885   15.4505   13.5546   15.8817   16.5790   16.1283   16.1809   13.9591   14.0821   15.0891   14.7891   13.8843   14.8074   13.9705   16.1184   13.5328   15.2447   13.6783   16.1316   13.6949   13.7049   15.2680   15.8087   16.7138   16.7722   15.6106   13.7779   15.5514   15.4382   16.1949   16.0887   15.9027   14.0415   15.1694   13.9430   14.2635   15.1169   15.3079   15.0551   15.9409   14.4210   16.1015   14.2236   15.6978   14.3109   15.5665   14.4203   15.4768   15.3961   14.1799   16.9024   16.0877   15.9513   15.5338   14.1988   14.9287   15.4940   15.6023   15.1711   15.1129   14.7121   13.8105   13.9922   16.0035   14.7271   14.0961   14.9429   16.5982   14.1206   16.1738   14.7046   13.9338   13.7808   16.0932   13.4024   15.1326   14.5887   15.2398   15.5854   13.4997   16.5072   13.5388   14.7107   14.1876   14.5631   15.0411   14.8889   14.7890   14.6489   14.9198   16.3139   16.0316   14.5186   14.8293
SimulatedTrait2        10.2477   10.3356    9.5053   10.7883   10.3673    9.2008   10.4910    9.1486    9.9056    9.2738    8.8140   10.5967   10.5025   10.4203    9.6034    9.5619    9.5320    9.0541    9.5882    9.1664    9.6205   10.3363    9.4062    9.0932    9.3587    9.2099    9.5481   10.7710    9.0469    9.5806    8.9456   10.4659    9.7414    9.3458    9.3855   10.4812    9.7347   10.0131    9.3531    9.5860   10.6615    9.0398    8.9464    9.5753   10.5287   10.6823    9.4233   10.5969    9.2890   10.6716   10.2159   10.4653    9.8167   10.4242    9.4879    9.5982   10.5612    9.7094   10.6475   10.6373   10.1093    9.5776    9.4642    9.2779    9.6472   10.6098   10.5306   10.2666   10.7232   10.3887   10.2947   10.6320   10.3522    9.2389   10.7123    9.4972   10.7282   10.9040    9.5736    9.2179   10.3900    9.4668   10.3008    9.8731   10.5941   10.6094   10.6189   10.1234    9.6663   10.6755    9.6023    9.5214    9.4534   10.6741   10.4076   10.1204   10.5854   10.7059    9.3478   10.7196   10.8171   10.2228   10.7798   10.7148   10.5165   10.5750   10.9895    9.4377   10.4984    9.4752    9.4962    9.4747    9.6942   10.2482   10.5667   10.9111   10.3077   10.5142   10.4878   10.6528    9.6449   10.1872   10.4298   10.2477    9.6525   10.8413   10.4545    9.6380    9.3702    9.7495    9.2551    9.6841   10.4416   10.1250    9.7844    9.6089    9.4677    9.2918   10.8718    9.6655   10.5180   11.1732    9.7713   10.3511   10.2714    9.3656   10.1897    9.6786   10.5450    9.1156    9.3704    9.9576   10.4116   10.8741   10.4439   10.6500    9.5045    9.3601    9.5592    9.9504   10.5122    9.2846   10.3753    9.1812   10.2871    9.4217   10.6085   10.8539   10.1572    9.3865   10.7089   10.3493   10.3069    9.8104   10.2079    9.6583   10.6840   10.3741   10.3069    9.4842   10.5152   10.3117    9.0249   10.4657   10.8545   10.9381    9.5825   10.4503   10.1459   10.4611    9.2090    9.7868    9.5174   11.1532    9.4125    9.2772    9.7102    9.2204    9.4685    9.5575
 
