# Supplementary material for: Inclusive Composite Interval Mapping of QTL by Environment Interactions in Biparental Populations
Source: PLoS One. 2015 Jul 10;10(7):e0132414. doi: 10.1371/journal.pone.0132414 (PMC4498613; doi:10.1371/journal.pone.0132414)
Supplement: S6 File — (ZIP) [file pone.0132414.s006.zip › H=0.8/L1/run_00063.met]

!**********************Note: lines staring with "!" are remarks and will be ignored in the program********************
!*********************************General Information**********************************
!Assuming F1 = P1 x P2, populations available in QTL IciMapping are: 
!  1, P1BC1F1 = P1 x F1, the first backcrossing where P1 is used as the recurrent parent;
!  2, P2BC1F1 = P2 x F1, the first backcrossing where P2 is used as the recurrent parent;
!  3, F1DH, F1-derived doubled haploids; 
!  4, RIL or F1RIL, recombination inbred lines through the repeated selfing of F1;
!  5, P1BC1RIL, recombination inbred lines through the repeated selfing of P1BC1F1;
!  6, P2BC1RIL, recombination inbred lines through the repeated selfing of P2BC1F1;
!  7, F2, the selfing generation of F1;
!  8, F3, the selfing generation of F2;
!  9, P1BC2F1, the second backcrossing where P1 is used as the recurrent parent; 
! 10, P2BC2F1, the second backcrossing where P2 is used as the recurrent parent;
! 11, P1BC2RIL, recombination inred lines through the repeated selfing of P1BC2F1; 
! 12, P2BC2RIL, recombination inred lines through the repeated selfing of P2BC2F1; 
! 13, P1BC1F2, the selfing generation of P1BC1F1; 
! 14, P2BC1F2, the selfing generation of P2BC1F1; 
! 15, P1BC2F2, the selfing generation of P1BC2F1; 
! 16, P2BC2F2, the selfing generation of P2BC2F1; 
! 17, P1BC1DH, P1BC1F1-derived doubled haploids; 
! 18, P2BC1DH, P2BC1F1-derived doubled haploids; 
! 19, P1BC2DH, P1BC2F1-derived doubled haploids; 
! 20, P2BC2DH, P2BC2F1-derived doubled haploids; 
   3      !Mapping Population (see remarks above)
   2      !Mapping Function (1 for Kosambi; 2 for Haldane; 3 for Morgan)
   2      !Marker Space Type (1 for intervals; 2 for positions)
   1      !Marker Space Unit(1 for centiMorgans; 2 for Morgan)
   6      !Number of Chromosomes (or Linkage Groups)
 200      !Size of the mapping population
   2      !Number of environments
 
!***************************************** Chromosomes and Linkage Maps **********************************************
!Chromosome                 NumMarkers
-CH1                        16
-CH2                        16
-CH3                        16
-CH4                        16
-CH5                        16
-CH6                        16
!Linkage map (Marker name followed by position or the interval length)
 MK-1-1                1     0.000
 MK-1-2                1    10.000
 MK-1-3                1    20.000
 MK-1-4                1    30.000
 MK-1-5                1    40.000
 MK-1-6                1    50.000
 MK-1-7                1    60.000
 MK-1-8                1    70.000
 MK-1-9                1    80.000
 MK-1-10               1    90.000
 MK-1-11               1   100.000
 MK-1-12               1   110.000
 MK-1-13               1   120.000
 MK-1-14               1   130.000
 MK-1-15               1   140.000
 MK-1-16               1   150.000
 MK-2-1                2     0.000
 MK-2-2                2    10.000
 MK-2-3                2    20.000
 MK-2-4                2    30.000
 MK-2-5                2    40.000
 MK-2-6                2    50.000
 MK-2-7                2    60.000
 MK-2-8                2    70.000
 MK-2-9                2    80.000
 MK-2-10               2    90.000
 MK-2-11               2   100.000
 MK-2-12               2   110.000
 MK-2-13               2   120.000
 MK-2-14               2   130.000
 MK-2-15               2   140.000
 MK-2-16               2   150.000
 MK-3-1                3     0.000
 MK-3-2                3    10.000
 MK-3-3                3    20.000
 MK-3-4                3    30.000
 MK-3-5                3    40.000
 MK-3-6                3    50.000
 MK-3-7                3    60.000
 MK-3-8                3    70.000
 MK-3-9                3    80.000
 MK-3-10               3    90.000
 MK-3-11               3   100.000
 MK-3-12               3   110.000
 MK-3-13               3   120.000
 MK-3-14               3   130.000
 MK-3-15               3   140.000
 MK-3-16               3   150.000
 MK-4-1                4     0.000
 MK-4-2                4    10.000
 MK-4-3                4    20.000
 MK-4-4                4    30.000
 MK-4-5                4    40.000
 MK-4-6                4    50.000
 MK-4-7                4    60.000
 MK-4-8                4    70.000
 MK-4-9                4    80.000
 MK-4-10               4    90.000
 MK-4-11               4   100.000
 MK-4-12               4   110.000
 MK-4-13               4   120.000
 MK-4-14               4   130.000
 MK-4-15               4   140.000
 MK-4-16               4   150.000
 MK-5-1                5     0.000
 MK-5-2                5    10.000
 MK-5-3                5    20.000
 MK-5-4                5    30.000
 MK-5-5                5    40.000
 MK-5-6                5    50.000
 MK-5-7                5    60.000
 MK-5-8                5    70.000
 MK-5-9                5    80.000
 MK-5-10               5    90.000
 MK-5-11               5   100.000
 MK-5-12               5   110.000
 MK-5-13               5   120.000
 MK-5-14               5   130.000
 MK-5-15               5   140.000
 MK-5-16               5   150.000
 MK-6-1                6     0.000
 MK-6-2                6    10.000
 MK-6-3                6    20.000
 MK-6-4                6    30.000
 MK-6-5                6    40.000
 MK-6-6                6    50.000
 MK-6-7                6    60.000
 MK-6-8                6    70.000
 MK-6-9                6    80.000
 MK-6-10               6    90.000
 MK-6-11               6   100.000
 MK-6-12               6   110.000
 MK-6-13               6   120.000
 MK-6-14               6   130.000
 MK-6-15               6   140.000
 MK-6-16               6   150.000
!*********************************** Marker Types ********************************************************************
!Co-dominant marker: When heterozygote F1 is present, P1 is coded as 2, F1 is coded as 1, and P2 is coded as 0; Otherwise, P1 is coded as 2, and P2 is coded as 0. 
!Dominant marker: When heterozygote F1 is present, P1 and F1 are coded as 12, and P2 is coded as 0; Otherwise, P1 is coded as 2, and P2 is coded as 0.  
!Recessive markers: When heterozygote F1 is present, P1 is coded as 2, and F1 and P2 are coded as 10; Otherwise, P1 is coded as 2, and P2 is coded as 0. 
!Missing marker is coded as -1. 
 MK-1-1                 2   0   2   0   2   2   2   0   2   0   0   0   2   2   2   2   2   2   0   0   0   0   0   0   2   2   0   0   0   0   2   0   2   0   0   2   2   0   0   2   2   2   0   0   0   2   0   2   0   2   0   0   2   0   2   2   2   0   2   2   0   2   2   0   2   2   0   0   0   2   0   0   2   0   0   0   0   0   0   2   0   0   2   2   2   0   2   0   0   0   0   0   2   2   0   0   2   2   0   0   0   2   2   2   2   2   0   0   0   2   2   0   0   0   0   0   2   2   0   2   2   2   0   2   0   0   0   2   2   2   0   2   0   0   0   0   0   2   2   2   0   0   0   0   2   2   0   0   2   2   0   2   0   0   2   0   0   2   2   2   0   2   2   0   0   2   0   0   2   0   2   0   0   0   2   2   0   2   0   0   2   0   0   2   0   2   2   2   0   0   0   2   0   2   2   2   2   0   0   0
 MK-1-2                 2   0   2   0   2   2   2   0   2   0   0   0   2   2   2   2   2   2   0   2   0   0   0   2   2   2   0   0   0   2   2   0   2   0   0   2   2   0   0   2   2   0   0   0   0   2   0   2   0   2   2   0   2   0   2   2   2   0   2   2   2   2   2   0   2   2   0   0   0   2   0   0   2   0   0   0   0   0   0   2   0   0   2   2   2   0   2   0   0   0   0   0   2   2   0   0   2   2   0   0   0   2   0   2   0   0   0   2   0   2   2   0   0   0   0   0   2   2   0   2   2   2   0   2   0   0   0   2   2   2   0   2   0   0   0   0   0   2   2   2   0   0   0   0   0   2   0   2   2   2   0   2   0   0   2   0   0   2   2   2   0   0   2   0   0   2   0   0   2   0   2   0   0   2   2   2   0   2   0   0   2   0   0   2   0   2   2   2   0   0   0   2   0   2   2   2   2   0   2   2
 MK-1-3                 2   2   2   0   2   2   0   0   2   0   0   0   2   0   0   2   0   0   0   2   0   0   0   2   2   2   0   0   0   2   2   0   2   0   0   2   0   0   0   2   2   0   0   0   0   2   2   2   0   2   0   0   2   0   2   2   2   0   2   2   2   2   0   0   2   2   0   0   0   2   0   0   2   0   0   0   0   0   0   0   0   0   2   2   2   2   2   0   0   0   0   2   2   2   0   0   2   2   0   2   0   2   0   2   0   0   2   2   2   2   2   0   0   0   0   0   2   2   0   2   2   2   0   2   0   0   0   2   2   0   0   2   0   0   0   0   0   2   2   0   0   2   0   0   0   2   0   2   0   2   0   2   0   0   2   0   0   2   2   2   0   0   2   0   2   2   0   0   2   0   2   0   0   2   2   2   0   2   0   0   2   0   2   2   0   2   0   2   0   0   0   2   0   2   0   2   2   2   2   2
 MK-1-4                 2   2   2   0   2   2   0   0   2   0   0   2   2   0   0   2   0   0   0   2   0   2   2   0   2   2   0   0   0   2   2   0   2   0   0   2   0   0   0   2   2   0   0   0   0   2   0   2   0   2   0   0   2   0   0   2   2   0   2   2   2   2   0   0   0   0   0   0   2   2   2   0   2   0   0   0   0   0   0   0   0   0   2   2   2   2   2   0   0   0   0   2   2   2   2   0   2   0   0   2   0   2   2   2   0   0   2   2   2   2   0   0   0   0   0   0   2   2   0   2   2   2   0   2   0   0   0   0   2   0   0   2   0   0   0   0   0   2   0   2   0   2   0   0   2   2   0   2   0   2   0   0   0   0   2   0   0   2   2   2   0   0   2   0   2   2   0   0   0   0   2   0   0   2   2   2   0   2   0   0   2   0   2   2   0   2   0   2   0   0   0   2   0   2   0   2   2   2   2   2
 MK-1-5                 2   2   0   0   2   2   0   0   2   0   0   2   2   0   2   2   0   0   0   2   0   2   2   0   2   2   2   0   0   2   2   0   2   0   0   2   0   0   0   2   0   0   0   0   0   2   0   2   0   2   2   0   2   0   0   2   2   0   2   0   2   2   0   0   2   0   0   0   0   2   2   0   2   0   2   0   0   0   0   0   2   0   2   2   2   2   2   0   0   0   0   2   2   2   2   0   2   0   0   2   0   2   2   2   0   0   2   2   2   2   2   0   0   0   2   0   2   2   0   2   2   2   0   2   0   0   0   0   2   0   0   2   0   0   0   0   0   2   0   2   0   2   2   0   0   2   0   2   0   2   0   2   0   0   2   0   0   2   2   2   0   0   2   0   2   0   0   0   0   0   2   0   0   2   2   2   0   2   0   0   2   0   2   2   0   2   2   2   0   0   0   2   0   2   0   2   0   2   2   2
 MK-1-6                 2   2   0   0   2   2   0   0   2   0   0   2   2   0   0   0   0   0   0   2   0   2   0   0   2   2   2   0   0   2   2   0   2   0   0   2   0   0   0   2   0   0   0   0   0   2   0   2   0   2   2   0   2   2   0   2   2   0   2   0   2   2   0   0   2   0   0   0   0   2   2   0   2   0   2   0   0   0   0   0   2   0   2   2   2   2   2   0   0   0   0   2   0   0   2   0   2   0   0   2   0   2   2   2   0   0   2   2   2   2   2   0   0   2   0   0   2   2   0   2   2   2   0   2   0   2   0   0   0   0   0   2   0   0   2   0   0   2   0   2   0   2   2   0   0   2   2   2   0   0   0   2   0   0   2   0   0   0   2   2   0   0   2   0   2   2   0   2   0   2   2   0   0   2   2   2   0   2   0   0   2   0   2   2   0   2   2   2   2   0   0   2   0   2   2   2   0   2   2   2
 MK-1-7                 2   0   0   0   2   2   0   0   2   2   0   2   0   0   0   0   0   0   0   2   0   2   0   0   2   2   2   0   2   2   2   0   2   0   0   2   0   0   0   2   0   0   0   0   0   2   0   2   2   0   2   0   2   2   0   2   2   0   2   0   2   2   2   0   2   0   0   0   0   2   2   0   2   0   2   0   0   0   0   0   2   2   2   2   2   2   2   0   0   2   0   2   0   0   2   0   2   0   0   2   2   2   2   2   0   0   2   2   2   2   2   0   0   2   0   0   2   2   0   2   2   2   0   2   0   2   0   0   0   2   0   2   0   0   0   0   2   2   0   2   0   2   0   0   0   2   2   2   0   2   0   2   0   0   2   0   0   0   2   2   0   0   2   0   2   2   0   2   0   2   0   0   0   2   2   2   0   2   0   0   2   0   2   2   0   2   2   2   2   0   0   2   0   2   2   2   0   2   0   2
 MK-1-8                 2   0   0   0   2   2   0   0   2   2   0   2   0   0   0   0   0   0   0   2   2   2   0   0   2   2   2   0   2   2   2   0   2   2   2   2   0   2   0   2   0   0   0   0   0   2   0   2   2   0   2   0   2   2   0   2   2   2   2   0   2   2   2   0   2   0   0   0   0   0   2   0   2   0   2   0   0   0   0   0   0   2   2   2   2   2   2   0   0   2   0   2   0   0   2   0   2   0   0   2   2   2   2   2   0   0   2   2   2   0   2   0   0   2   0   0   2   0   0   2   2   0   0   0   0   2   0   0   0   2   0   2   0   0   0   0   0   2   0   2   0   2   0   0   0   2   2   2   2   2   0   0   0   0   2   0   0   0   0   2   2   0   2   0   2   2   2   2   0   2   0   0   0   0   2   2   0   2   2   0   0   0   2   0   0   2   0   2   0   0   0   2   0   2   2   2   0   2   0   2
 MK-1-9                 2   0   0   0   0   2   0   0   2   2   0   0   0   2   0   0   0   0   0   2   2   2   2   2   2   2   2   0   2   2   2   0   0   2   2   2   0   0   0   2   0   0   0   0   2   2   0   2   0   0   0   0   2   2   0   2   2   2   2   0   2   2   2   0   2   0   0   0   0   0   2   0   2   0   2   0   0   0   0   0   0   2   2   2   2   2   2   0   0   2   0   2   0   0   2   0   2   0   0   2   2   2   2   2   0   0   2   2   2   0   2   0   0   2   0   2   0   0   2   2   2   0   0   0   0   2   0   0   0   2   0   2   0   0   0   0   0   2   0   2   0   2   0   2   0   2   2   2   2   2   0   0   0   0   2   0   0   0   2   2   2   0   2   0   2   2   2   2   0   2   0   0   0   0   2   2   0   2   2   0   0   0   2   0   0   2   0   0   0   0   0   2   0   2   2   0   0   0   0   2
 MK-1-10                2   0   0   2   0   2   0   0   2   2   0   0   0   2   0   0   2   0   0   2   2   2   2   2   2   2   2   0   2   2   2   0   0   2   2   2   2   0   0   0   0   0   0   2   2   2   0   2   0   0   0   0   2   2   0   2   2   2   2   0   2   2   2   0   0   0   0   0   0   0   2   0   2   0   2   0   0   0   0   0   0   2   2   2   2   2   2   2   0   2   0   2   0   0   2   0   2   0   0   2   2   0   2   2   0   0   2   2   2   0   2   0   0   2   0   2   0   0   2   2   2   0   0   0   2   2   0   0   0   2   0   2   0   0   0   0   0   2   0   2   0   2   0   2   0   0   2   2   2   0   0   0   0   0   2   0   0   0   2   2   2   0   2   0   2   2   2   2   0   2   0   0   0   0   2   2   0   2   2   0   0   0   0   0   0   2   0   0   0   0   0   2   0   2   2   0   0   0   0   2
 MK-1-11                2   0   0   2   0   0   0   2   2   2   0   0   0   2   0   0   0   0   0   2   2   2   2   2   0   2   2   0   2   2   2   2   0   2   2   2   2   0   0   0   0   0   0   2   2   2   0   2   0   0   0   0   2   2   0   2   2   2   2   0   2   2   2   0   0   2   0   0   0   0   2   0   0   0   2   2   0   0   0   0   0   2   2   2   2   2   2   2   0   2   0   2   0   0   2   0   2   0   0   2   2   0   2   2   0   0   2   2   0   0   2   0   0   2   2   2   0   0   2   2   2   0   0   0   2   2   0   0   0   2   0   2   2   0   0   0   0   2   0   2   0   2   0   2   0   0   2   0   2   0   2   0   0   2   2   0   0   0   2   2   2   0   2   0   2   2   2   2   0   2   0   0   0   0   2   2   0   2   2   0   0   0   0   0   0   2   0   0   2   2   0   2   0   0   2   0   0   0   0   2
 MK-1-12                2   0   0   2   0   0   0   2   2   2   0   0   0   2   0   0   0   0   0   2   2   2   2   2   0   2   2   0   2   0   2   2   0   2   2   2   2   0   0   0   0   2   0   2   2   2   0   2   0   0   0   0   2   2   0   2   2   2   2   0   2   2   2   0   2   2   2   0   0   0   2   0   0   0   2   2   0   0   0   0   0   2   0   2   2   2   2   2   0   2   2   2   0   0   2   0   2   0   0   2   2   0   2   2   0   0   2   2   0   0   2   0   0   2   2   2   0   0   2   2   2   0   0   0   2   2   0   0   0   2   0   2   2   2   0   0   0   2   0   2   0   2   0   2   0   0   2   0   2   2   2   0   0   2   2   0   0   0   2   2   2   0   0   0   2   2   0   2   0   2   0   0   0   0   2   2   0   2   2   0   0   0   0   0   0   2   0   0   2   2   0   2   0   0   2   0   0   0   0   0
 MK-1-13                2   0   0   2   0   0   0   0   2   2   0   0   0   2   0   0   0   0   0   0   2   2   2   2   2   2   2   0   2   0   2   2   0   2   2   2   2   2   0   0   0   2   0   2   2   2   0   2   0   0   0   2   2   2   0   2   2   2   2   0   2   2   2   0   2   2   2   0   0   0   2   0   0   2   2   2   2   0   0   0   0   2   0   2   2   2   2   2   0   2   2   2   0   0   2   0   2   0   0   2   2   0   2   2   0   2   2   0   0   0   2   2   0   2   2   2   0   0   2   2   2   0   0   0   2   2   0   0   0   2   0   2   2   2   0   0   0   0   0   2   0   2   0   2   0   0   0   0   2   2   2   2   0   2   2   0   0   0   2   2   2   0   0   0   2   2   0   2   0   0   2   0   0   0   2   2   0   2   2   2   0   0   0   0   0   2   0   0   0   2   0   2   0   0   2   0   0   2   0   0
 MK-1-14                2   0   0   2   0   0   0   0   2   0   0   0   0   2   0   0   0   0   0   2   2   2   2   2   2   2   2   0   2   0   2   2   0   2   2   2   2   2   0   0   0   2   0   2   2   2   0   2   0   0   0   2   2   2   0   2   2   2   2   0   2   2   2   2   2   2   2   0   2   0   2   0   0   2   2   0   2   0   2   0   0   2   0   2   0   2   2   2   0   2   2   2   0   0   2   0   0   2   0   2   2   0   2   2   0   2   2   0   0   0   2   2   0   2   2   0   2   0   2   2   2   0   0   0   2   2   0   0   0   0   0   2   0   2   0   0   0   0   0   2   0   2   0   2   0   0   0   0   2   2   2   2   0   2   2   0   0   2   2   2   2   0   0   0   2   2   0   2   0   0   2   0   0   0   2   2   0   2   2   2   0   0   0   0   0   2   0   0   0   2   0   2   0   0   0   0   2   0   0   0
 MK-1-15                2   0   0   2   0   0   0   0   0   0   0   0   0   2   0   0   0   0   0   2   2   2   2   2   2   2   2   0   2   0   2   2   0   2   2   2   2   0   0   0   0   2   2   2   2   2   0   2   0   2   0   2   2   0   0   2   2   2   2   2   2   2   2   2   2   2   2   0   2   0   2   0   0   2   2   0   2   0   2   0   0   2   0   2   0   2   2   2   0   2   2   2   0   0   2   0   0   2   0   2   2   0   0   2   0   2   0   2   0   0   2   2   0   2   2   0   2   0   2   2   2   0   0   0   2   2   0   0   0   0   0   2   0   2   0   2   0   2   0   2   0   0   0   2   0   0   0   0   2   2   2   2   0   2   2   0   0   2   2   2   2   0   0   0   2   2   0   2   0   0   2   0   0   0   0   2   2   2   2   2   0   0   0   0   0   0   0   0   0   2   0   2   0   0   0   0   2   2   0   0
 MK-1-16                2   0   0   2   0   0   0   0   0   0   0   0   2   2   0   0   0   0   0   0   2   2   2   2   2   2   2   0   2   0   2   2   0   2   2   2   2   0   0   0   0   2   2   2   2   0   0   2   0   2   0   2   2   0   0   2   0   2   2   2   2   2   2   2   2   2   0   0   2   0   0   0   0   2   2   0   2   0   0   0   0   2   0   2   0   2   2   2   0   2   2   2   2   0   2   0   0   2   0   2   2   0   0   2   0   2   0   2   2   0   2   2   0   2   2   0   2   0   2   0   2   0   0   0   2   2   0   0   0   2   0   2   0   2   2   2   0   2   0   2   0   0   0   2   0   0   0   0   2   2   0   2   0   2   2   0   0   2   2   0   2   0   0   0   2   2   0   2   0   0   2   0   0   0   2   2   2   2   2   2   0   0   0   0   0   0   0   0   0   2   0   2   0   0   0   0   2   2   0   0
 MK-2-1                 0   0   0   2   0   0   2   0   0   0   0   2   0   2   2   2   2   2   0   2   2   2   2   2   2   0   2   2   2   2   2   0   0   2   0   0   2   0   0   0   0   2   2   2   0   0   0   0   2   2   2   2   0   2   0   0   0   0   2   2   0   2   2   0   0   2   0   0   0   0   0   0   2   2   0   0   0   2   2   0   2   0   0   0   0   0   2   0   0   2   2   2   2   0   0   0   0   2   0   2   2   0   0   0   2   0   0   0   0   2   2   0   0   0   2   0   2   0   0   2   2   2   2   2   2   2   0   2   0   0   2   2   2   2   2   2   2   0   2   2   0   2   2   0   2   2   0   2   0   0   2   0   0   0   2   2   2   2   0   2   0   2   0   2   0   2   2   2   0   2   0   0   2   0   0   0   2   0   2   2   2   0   0   0   2   2   2   2   0   0   0   0   0   2   0   2   2   0   2   2
 MK-2-2                 0   0   0   2   0   0   2   0   0   0   0   2   0   2   2   2   2   2   0   2   2   2   2   2   2   2   2   2   2   2   2   0   0   2   0   0   2   0   0   0   0   2   2   2   0   0   0   0   2   2   2   2   2   2   0   0   0   0   2   2   0   2   0   2   0   2   0   0   0   0   0   0   2   2   0   0   0   2   2   0   2   2   0   0   0   0   2   0   0   2   2   2   2   0   0   0   0   0   0   2   2   2   0   0   2   0   0   0   0   0   0   0   0   0   2   0   2   0   0   2   2   2   2   0   2   2   0   2   0   0   2   2   2   2   2   2   2   0   2   2   0   2   2   0   2   2   0   2   0   0   2   0   0   0   2   2   2   2   0   2   0   2   0   2   2   2   2   2   0   2   0   0   2   0   2   0   2   0   2   2   0   0   0   0   2   2   2   0   0   0   0   0   0   2   0   2   2   0   2   2
 MK-2-3                 2   0   0   2   0   0   2   0   0   0   0   2   2   2   2   0   2   2   0   2   2   2   0   2   2   2   2   2   2   2   2   2   0   2   0   0   2   2   0   0   0   2   0   2   0   0   0   0   2   2   2   2   2   2   0   0   0   0   2   2   0   0   0   2   0   2   0   0   0   0   0   2   0   2   0   0   0   2   2   0   2   2   0   0   0   0   2   0   0   2   2   2   2   0   0   0   0   0   0   2   0   2   0   0   2   0   0   0   0   0   0   0   0   0   2   0   2   0   0   2   2   0   2   0   0   2   0   0   0   2   2   2   2   2   2   2   2   0   2   2   0   2   2   0   2   2   0   2   0   0   2   0   0   0   2   2   2   2   0   2   0   2   2   2   2   2   2   2   0   2   0   0   2   0   2   0   2   0   2   2   0   0   0   0   2   2   2   0   0   0   0   0   0   2   0   2   2   0   2   2
 MK-2-4                 2   0   0   0   0   0   2   0   0   0   0   2   2   2   2   2   2   2   0   2   2   2   0   2   0   2   2   2   2   2   2   0   0   2   0   0   2   2   0   2   0   2   0   2   0   0   0   0   2   2   2   2   2   2   0   0   0   0   2   2   0   0   0   0   0   2   0   2   0   0   0   2   0   2   0   0   2   2   2   0   2   2   0   0   0   0   2   2   0   2   2   2   2   0   0   0   2   2   0   2   0   2   0   0   2   0   0   0   0   0   0   0   0   0   2   0   2   0   0   2   2   0   2   0   0   2   0   0   0   2   2   2   2   2   2   2   2   0   2   2   0   2   2   0   2   0   0   2   0   0   2   2   0   0   2   2   2   2   0   2   0   2   2   2   2   2   2   2   0   2   0   0   2   0   2   0   2   0   2   2   2   0   0   0   2   2   2   0   0   0   0   0   0   2   0   0   2   0   2   2
 MK-2-5                 2   0   0   0   0   0   2   0   0   0   0   2   2   2   2   2   2   2   0   2   2   2   0   2   0   2   2   2   2   2   2   0   0   2   0   0   0   2   0   2   0   2   0   2   2   0   0   0   2   2   2   0   2   2   0   2   0   0   2   2   0   2   2   0   0   2   0   2   0   0   0   2   0   2   0   0   2   2   2   0   2   2   0   0   0   0   2   2   0   2   0   2   2   0   0   0   2   0   0   2   0   2   0   0   2   0   0   0   0   0   2   2   0   0   2   2   2   0   0   2   2   0   2   0   0   2   0   0   0   2   2   2   2   2   2   2   2   0   2   2   0   2   2   0   2   0   0   2   2   0   2   2   0   0   0   0   2   2   0   2   0   2   2   0   0   2   2   2   0   2   0   0   2   0   2   0   2   0   2   2   2   2   0   0   2   2   2   0   0   0   0   0   0   2   0   0   2   0   2   2
 MK-2-6                 2   0   0   0   0   0   2   0   0   0   0   2   2   2   2   2   2   2   0   2   2   2   0   2   0   2   2   2   2   2   2   0   0   2   2   0   0   2   0   2   0   0   0   2   2   2   0   0   2   2   2   2   2   2   0   2   2   2   2   2   0   2   2   0   0   2   0   2   0   0   0   2   0   2   0   0   2   2   2   0   2   2   0   0   0   0   2   2   0   2   0   2   2   0   0   0   2   0   0   0   0   2   0   0   2   2   0   2   0   0   2   2   0   0   2   2   0   0   0   2   2   0   0   0   0   2   0   0   0   2   0   2   2   2   2   0   2   0   2   2   0   2   2   0   2   0   0   2   2   0   2   2   0   0   0   0   2   2   0   2   0   2   2   0   0   2   2   2   0   2   0   0   2   0   2   0   2   0   2   2   2   2   0   2   2   2   2   0   2   0   2   0   0   0   0   0   2   0   2   2
 MK-2-7                 2   2   0   0   2   2   2   0   0   0   0   2   2   2   2   2   2   2   0   2   0   2   0   2   0   2   2   2   2   0   2   0   0   2   2   0   0   2   0   2   0   0   2   2   2   2   0   0   2   2   2   2   2   2   2   2   2   2   2   2   0   2   2   0   0   2   2   2   0   0   0   2   0   2   0   0   2   2   2   2   2   2   0   0   0   0   2   2   0   2   0   2   2   0   0   0   2   0   0   0   0   0   0   0   2   2   0   2   0   0   0   2   0   0   2   2   0   2   0   2   0   0   0   0   0   2   0   0   0   2   0   2   2   2   2   0   2   0   2   2   0   2   0   0   2   2   0   2   2   0   2   2   0   0   0   0   2   2   0   2   0   2   0   0   0   2   2   2   0   2   0   0   2   0   2   0   2   0   2   2   0   0   0   2   2   2   2   0   2   2   2   0   0   0   0   0   2   0   2   2
 MK-2-8                 2   2   0   0   2   2   2   0   0   0   0   2   2   2   2   2   2   2   0   0   2   0   0   2   0   2   2   2   2   0   2   0   2   2   0   0   0   2   0   2   0   0   2   2   2   2   0   0   0   2   2   0   2   2   2   2   2   0   2   2   0   2   2   0   0   2   2   2   0   0   0   2   0   2   0   0   0   2   0   2   0   2   0   0   0   0   2   2   2   2   2   2   2   2   0   0   2   0   2   0   0   0   0   0   2   2   0   2   2   2   0   2   0   0   2   2   0   2   0   2   0   2   0   0   2   0   0   0   0   2   0   2   2   2   2   0   2   0   2   2   0   2   0   0   2   2   0   2   2   0   2   2   0   2   0   0   2   0   0   2   0   2   0   0   0   2   2   2   0   2   2   2   2   0   2   0   2   0   2   0   0   0   0   2   2   2   2   0   2   2   2   0   0   2   0   0   2   0   0   2
 MK-2-9                 2   2   0   0   2   2   2   0   0   0   0   2   2   2   2   2   2   2   0   0   2   0   0   2   0   2   2   0   2   0   2   0   2   2   2   2   0   0   0   2   0   0   2   2   2   2   0   0   0   2   2   0   2   2   2   2   2   0   2   2   0   2   0   0   0   0   2   2   0   0   0   2   0   2   0   0   0   2   0   2   0   2   0   0   0   0   2   2   2   2   2   2   2   2   0   2   2   0   2   0   0   0   0   0   2   2   0   2   2   2   0   2   0   0   2   2   0   2   0   2   0   2   0   0   2   0   0   0   0   2   0   2   2   0   2   0   2   0   2   0   0   0   0   0   2   2   0   0   0   0   0   2   0   2   0   0   2   0   0   2   0   2   0   0   0   2   2   2   2   2   2   2   2   0   0   0   2   0   2   0   0   0   0   2   0   2   2   0   2   2   2   0   0   2   0   0   2   0   0   2
 MK-2-10                2   2   0   0   2   2   2   0   0   0   0   0   2   2   2   2   2   2   0   0   0   0   0   2   2   2   2   0   2   0   2   0   2   2   2   2   0   2   0   2   0   0   2   2   2   2   0   0   0   2   2   0   2   0   2   2   2   0   2   2   0   2   0   2   0   0   2   0   0   0   0   2   0   2   0   0   0   2   0   2   0   2   0   0   0   0   2   0   2   2   2   2   2   2   0   2   2   0   0   0   0   0   0   0   2   2   0   2   2   2   0   2   0   0   2   2   0   2   2   2   0   2   0   2   2   0   0   0   0   2   0   2   2   0   0   0   2   0   2   0   2   0   0   0   2   2   0   0   0   0   0   2   0   2   2   2   2   0   0   2   0   2   0   0   0   2   2   2   2   2   0   2   2   0   0   2   2   0   2   0   0   0   0   2   0   2   2   2   2   2   2   0   0   2   0   0   2   0   2   2
 MK-2-11                2   2   0   0   2   2   2   0   0   0   0   0   2   2   2   2   2   2   0   0   0   0   0   2   2   2   2   0   0   0   2   0   2   2   2   2   0   2   0   2   2   0   2   2   2   0   0   0   0   2   2   0   2   0   2   2   2   0   2   2   0   2   0   2   0   0   2   0   0   0   0   2   0   2   0   0   0   2   0   2   2   2   0   0   0   2   2   0   2   2   2   2   0   2   0   2   2   0   0   0   0   0   0   0   0   2   0   2   2   2   0   2   0   0   0   2   0   2   2   2   0   2   0   0   2   0   0   0   2   2   0   2   2   0   0   2   2   0   2   0   2   0   0   0   2   2   0   0   0   0   0   2   0   2   2   2   2   0   2   0   0   2   0   0   0   2   2   2   2   2   0   2   2   0   0   2   2   0   2   0   2   0   0   0   0   2   0   2   2   2   2   0   0   0   0   0   0   0   0   2
 MK-2-12                2   2   0   0   2   2   2   0   0   0   0   0   2   0   2   2   2   2   0   0   0   0   0   2   2   2   2   0   0   0   2   0   2   2   2   2   2   2   0   2   2   0   0   2   2   0   0   0   0   2   2   0   2   0   2   2   2   0   2   2   0   2   0   0   0   0   2   0   0   2   0   2   0   2   0   0   0   2   0   2   2   2   2   0   0   2   2   0   2   2   2   2   0   2   0   2   2   0   0   0   0   0   0   0   2   2   2   2   2   2   0   2   0   0   0   2   2   2   2   2   0   2   0   2   2   0   0   0   2   2   0   2   2   0   0   2   2   0   2   0   2   2   0   0   2   2   0   0   0   0   0   2   0   2   2   2   2   0   2   0   0   2   0   0   0   2   2   2   2   2   2   0   2   0   0   2   2   0   2   0   2   0   0   0   0   2   0   2   2   2   2   2   0   2   0   0   0   0   2   2
 MK-2-13                2   2   0   0   2   2   2   0   2   0   0   0   2   0   2   2   2   2   2   0   2   0   0   0   2   0   2   0   0   0   2   0   2   2   0   2   2   2   0   2   2   0   0   2   2   0   0   0   0   2   2   0   2   0   2   2   2   0   2   0   0   2   0   0   0   0   2   0   0   2   0   2   0   2   2   0   2   2   0   0   2   2   2   0   0   2   2   0   2   2   2   2   0   2   0   2   2   0   0   0   0   2   0   0   0   2   2   2   2   2   0   2   0   2   0   2   0   2   2   2   0   0   0   0   2   0   0   2   2   2   0   2   2   0   0   2   2   0   2   0   2   2   0   0   0   2   0   0   0   0   0   2   0   2   2   2   2   0   2   0   0   2   0   0   0   2   2   2   2   2   2   0   2   0   0   2   2   0   2   0   2   0   0   0   0   2   0   2   2   2   0   2   0   2   0   0   0   2   2   2
 MK-2-14                2   2   0   0   2   0   2   0   2   0   0   0   2   2   2   2   2   2   2   0   0   0   0   2   2   0   2   0   0   0   2   0   0   2   0   0   0   2   0   2   2   0   0   2   2   0   0   0   0   2   2   0   2   0   2   2   0   0   2   0   0   2   0   0   0   0   2   0   0   2   0   2   0   2   0   0   2   2   0   0   2   2   2   0   0   2   2   0   0   2   2   2   0   2   0   2   2   0   0   0   0   2   0   0   0   2   2   2   2   2   2   2   0   2   0   0   0   2   2   2   0   0   0   0   2   0   0   2   2   2   0   2   2   0   0   2   2   2   2   0   2   2   0   0   0   2   2   0   0   0   0   2   0   2   2   2   2   0   2   0   0   2   0   0   0   2   2   0   2   2   2   0   2   0   0   2   2   0   2   2   2   0   0   0   0   2   0   2   2   2   0   2   0   2   0   0   0   2   0   2
 MK-2-15                2   2   0   0   2   0   2   0   2   0   0   0   0   0   2   2   2   2   2   0   0   0   0   2   2   0   2   2   0   0   2   0   0   2   0   0   0   2   0   2   2   0   0   2   2   0   0   0   2   2   2   2   2   0   2   2   0   0   2   0   0   2   2   0   0   0   2   0   0   0   0   2   0   2   0   0   2   2   0   0   2   2   0   0   0   2   2   0   0   2   0   2   0   2   0   2   2   0   0   0   0   2   0   0   2   2   2   2   2   2   2   2   0   2   0   2   0   2   2   2   2   0   0   0   2   0   0   2   2   2   0   2   2   0   0   2   2   2   2   0   2   2   0   0   2   2   0   0   0   0   0   2   0   2   2   2   2   0   2   0   0   2   0   0   0   2   2   0   2   2   2   0   2   0   0   2   2   0   2   2   2   0   0   2   0   2   0   2   2   2   0   2   0   2   0   2   0   2   0   2
 MK-2-16                2   0   0   0   2   0   2   0   2   0   2   0   0   0   2   0   2   2   2   0   0   0   0   2   2   0   2   2   0   0   2   0   0   2   0   0   0   2   0   2   2   0   0   2   2   0   0   2   2   2   2   2   2   0   2   0   0   0   2   0   0   2   2   0   0   0   2   2   0   2   0   2   0   2   2   0   2   2   0   0   2   0   0   0   0   2   2   0   0   2   0   2   0   2   0   2   2   2   0   0   0   2   0   2   2   2   2   2   2   2   2   2   0   2   0   2   0   2   2   2   2   0   0   0   2   0   0   2   2   2   0   2   2   0   2   2   2   2   2   0   2   2   2   0   0   2   0   0   0   2   0   2   0   2   2   2   2   0   2   0   0   2   0   0   0   2   2   2   2   0   2   2   2   0   0   0   2   0   2   2   2   0   0   2   0   2   2   2   0   2   0   2   0   2   0   2   0   2   0   2
 MK-3-1                 0   0   0   2   0   0   0   2   0   0   2   0   2   0   2   2   2   0   2   2   0   2   0   2   0   2   0   0   2   2   2   0   0   0   2   2   2   2   2   2   0   2   0   2   2   0   0   2   0   2   2   2   0   2   2   0   2   0   0   2   2   2   0   0   2   0   0   2   2   2   0   2   0   0   2   2   0   2   0   0   0   2   0   2   2   2   0   2   2   2   0   2   0   0   0   2   0   0   0   0   2   0   0   2   0   2   0   0   0   0   2   2   2   0   2   0   0   2   2   0   2   0   2   2   0   0   2   0   2   2   0   2   2   0   0   2   2   2   2   2   0   0   2   0   0   0   2   0   2   0   2   0   2   0   0   0   2   2   0   0   0   0   2   2   2   2   0   0   2   0   0   2   2   0   2   0   2   0   2   0   0   0   0   2   0   0   0   2   2   2   0   0   0   0   2   2   0   2   0   0
 MK-3-2                 0   0   0   2   0   0   0   2   0   0   2   0   2   0   2   0   2   0   2   2   2   2   0   2   0   2   0   0   2   2   2   0   0   0   2   2   2   2   2   2   0   2   0   2   2   0   0   2   0   2   2   2   0   2   2   0   2   0   2   2   2   2   0   0   2   0   0   2   0   2   0   2   0   0   2   2   0   2   0   0   0   2   0   2   2   2   0   0   2   2   0   2   0   0   0   2   0   0   0   0   2   2   2   2   0   2   0   0   0   0   0   2   2   0   2   0   0   2   2   0   2   0   2   2   0   0   2   0   2   2   0   2   2   0   0   2   2   2   2   2   0   0   2   0   0   0   2   0   2   0   2   0   2   0   0   0   2   2   0   0   0   0   2   2   2   2   0   0   2   0   0   2   2   0   2   0   2   0   2   0   0   0   0   2   0   0   0   2   2   2   0   0   0   0   2   2   0   0   0   0
 MK-3-3                 2   2   0   2   0   2   0   2   0   0   2   0   2   0   2   0   2   0   2   2   2   2   0   0   0   2   0   0   0   2   2   0   0   0   2   2   2   2   2   0   0   2   0   2   0   0   0   2   2   2   2   2   0   2   2   0   0   0   2   0   0   2   0   0   2   0   0   2   0   2   0   2   2   0   2   2   0   2   0   0   2   2   0   2   0   2   0   0   2   2   2   2   0   0   0   2   0   0   0   0   2   2   2   2   0   2   0   0   0   0   0   2   2   2   2   0   2   2   0   0   2   0   0   2   0   0   2   0   2   2   2   2   2   0   0   2   2   2   2   2   0   0   2   0   2   0   2   0   2   0   2   0   2   0   0   0   2   2   0   0   0   0   2   2   2   2   0   2   2   0   0   2   2   0   2   0   2   0   2   0   0   0   0   2   0   0   0   2   2   2   0   0   0   0   2   2   0   0   0   0
 MK-3-4                 0   2   0   2   0   2   0   2   0   0   2   0   2   0   2   0   2   2   2   2   2   2   0   2   0   2   0   0   0   0   2   0   0   0   2   2   2   2   0   0   0   2   0   2   0   0   0   0   2   2   2   2   0   2   2   0   0   0   2   0   0   2   0   0   2   0   0   2   0   2   0   2   2   0   2   2   0   2   0   2   0   2   0   2   0   2   2   0   2   2   2   2   0   0   0   2   0   0   2   0   2   2   0   2   0   2   2   0   0   0   0   2   2   2   2   2   2   2   0   0   2   2   0   2   0   0   2   0   2   2   2   2   2   0   0   2   2   2   2   2   0   2   2   0   2   2   2   0   2   0   2   0   2   0   0   0   2   2   0   0   0   0   2   2   2   2   0   2   2   0   0   2   2   0   2   0   2   0   2   2   0   0   0   2   0   0   0   2   2   2   0   2   0   0   2   2   0   0   0   2
 MK-3-5                 0   2   0   2   0   2   0   2   0   0   2   0   2   0   2   0   2   2   2   2   2   0   0   2   0   2   0   0   0   0   0   0   2   0   2   2   2   2   0   0   0   2   0   2   0   2   0   0   0   2   2   2   0   2   2   0   0   0   2   0   0   2   0   0   2   0   0   0   0   2   0   2   2   0   2   2   0   2   0   2   2   2   0   2   0   2   2   0   2   2   2   0   0   0   0   0   0   0   2   0   2   2   0   2   2   2   0   0   0   0   0   2   2   2   2   2   0   2   0   0   2   2   0   0   0   0   2   0   2   2   2   2   2   2   0   2   2   2   2   2   0   2   2   0   2   2   2   0   2   0   2   0   2   2   2   0   2   2   2   0   2   0   2   2   2   2   0   2   2   0   0   2   2   0   0   0   2   0   0   2   0   0   0   0   0   0   0   2   2   2   0   2   0   0   2   2   0   0   2   2
 MK-3-6                 0   2   0   2   0   2   0   2   0   2   2   2   2   0   2   0   2   2   2   2   2   0   0   2   0   2   0   0   2   0   0   0   2   0   2   2   2   2   0   2   0   2   0   2   0   2   0   0   0   2   2   2   2   2   2   0   0   0   2   0   0   0   0   0   2   0   0   2   0   2   0   2   2   0   2   2   0   0   0   2   2   2   0   2   0   2   2   0   2   2   2   0   0   0   0   0   0   0   2   0   2   2   0   2   2   2   0   0   2   0   0   2   2   2   2   2   0   2   0   0   2   2   0   0   0   0   2   0   2   2   2   2   2   0   0   2   0   2   2   0   0   2   2   0   2   2   2   0   2   0   2   0   2   2   2   0   2   2   2   0   2   0   2   2   2   2   0   2   2   0   0   2   2   0   0   0   0   0   0   2   0   2   0   0   0   0   0   2   2   2   2   2   0   0   2   0   0   0   2   2
 MK-3-7                 0   2   0   2   0   2   0   2   0   2   2   2   2   0   2   0   2   2   0   2   2   2   0   2   0   2   0   0   2   0   0   0   2   0   2   2   2   2   0   2   0   2   0   2   0   2   0   0   0   2   2   2   2   2   2   0   0   0   2   0   0   0   0   0   2   0   0   2   0   2   0   2   2   0   2   2   0   0   0   2   2   2   0   2   0   2   2   0   2   2   2   0   0   0   0   0   0   0   2   0   2   2   0   2   0   0   0   0   2   0   0   2   2   0   2   2   0   2   0   2   0   2   0   0   0   0   2   0   2   2   2   2   2   0   0   2   0   2   0   0   0   0   2   0   2   2   2   0   2   0   2   0   2   2   0   0   2   2   2   0   2   0   2   2   2   2   0   2   2   2   2   2   2   0   0   0   0   0   0   2   0   2   0   0   0   0   0   2   2   0   2   2   0   0   2   0   0   2   2   2
 MK-3-8                 0   2   0   2   0   2   0   2   0   2   2   2   2   0   2   0   2   2   0   2   2   2   0   2   0   2   0   0   2   0   0   0   2   0   0   2   2   2   0   2   0   2   0   2   0   2   0   2   2   2   2   2   2   2   2   2   0   0   2   0   0   0   0   0   2   0   0   2   0   2   0   2   2   0   2   2   0   0   0   2   2   2   0   2   2   2   2   0   2   2   2   0   0   0   0   0   0   0   2   0   2   2   0   2   0   0   0   0   2   0   0   2   2   0   2   2   0   2   2   2   0   2   0   0   0   0   2   0   0   2   2   2   2   0   0   2   0   2   0   0   0   0   2   0   2   2   2   0   2   0   2   0   2   2   2   0   2   2   2   0   2   0   2   0   2   2   0   2   2   2   2   2   2   2   0   0   0   0   0   2   0   2   0   0   0   0   0   2   2   0   2   2   0   0   2   0   0   2   0   2
 MK-3-9                 0   2   0   2   0   2   0   2   0   2   2   2   2   0   0   0   2   2   0   2   0   2   0   2   0   2   0   0   2   0   0   0   2   0   0   2   2   2   0   2   0   2   0   2   0   2   0   2   2   2   2   2   2   2   2   2   2   0   2   0   0   0   0   0   2   0   0   2   0   2   0   2   2   0   2   2   0   0   0   2   2   2   0   0   0   2   2   0   2   2   2   0   0   0   0   0   0   0   2   0   2   2   2   2   0   0   0   0   2   0   0   2   0   0   2   2   0   2   2   0   0   2   0   0   0   0   2   0   0   2   2   0   2   0   0   2   0   2   0   0   0   0   2   0   2   2   2   0   2   0   2   2   2   2   2   2   2   2   2   0   0   0   0   0   0   2   0   2   0   2   2   2   2   2   0   0   0   0   0   0   0   2   0   0   0   0   0   2   2   0   2   2   0   0   2   0   0   2   0   2
 MK-3-10                0   2   0   2   0   2   0   2   0   2   2   2   2   0   0   0   2   2   0   2   0   0   0   0   0   2   0   2   2   0   0   0   2   0   0   2   2   2   0   0   0   2   0   2   0   2   0   2   2   2   2   2   0   2   2   2   2   0   2   0   0   0   0   0   2   0   0   2   0   2   0   2   2   0   2   2   0   0   0   2   2   2   0   0   0   2   2   0   2   2   2   0   0   0   0   0   0   0   2   0   2   2   2   2   0   0   0   0   2   0   0   2   0   0   2   0   0   2   2   0   0   0   0   0   0   0   2   0   0   2   2   0   2   2   0   2   0   2   0   2   2   0   2   0   2   2   2   2   2   0   2   2   2   2   0   2   2   2   2   0   0   0   0   0   0   2   0   2   0   2   2   2   2   2   0   0   0   0   0   0   0   2   0   0   0   0   0   2   2   0   2   2   0   0   2   0   0   2   0   2
 MK-3-11                0   2   0   2   0   2   0   2   0   2   2   2   2   0   0   0   2   2   0   2   2   0   0   0   0   2   0   2   2   0   0   0   2   0   0   2   2   2   0   0   0   2   0   2   0   0   0   2   2   2   2   2   0   0   2   2   2   0   0   0   0   2   0   0   2   0   0   2   0   2   0   2   2   0   2   2   0   2   0   2   2   2   0   2   0   2   2   0   2   2   2   0   0   2   0   0   2   0   2   0   2   2   2   2   0   0   0   0   2   0   0   2   0   0   2   0   0   2   2   0   0   2   0   0   0   0   0   0   0   2   2   0   2   2   0   2   0   2   0   2   2   0   2   0   2   2   2   2   2   0   2   2   2   2   0   2   2   0   0   0   0   0   0   2   0   2   0   2   0   0   0   0   2   2   0   0   0   2   0   0   0   0   0   0   0   0   0   2   2   0   2   2   0   0   2   0   0   2   0   2
 MK-3-12                0   2   0   2   0   2   0   2   0   2   2   0   2   0   0   0   2   2   0   2   2   0   0   0   0   2   0   2   2   0   0   0   2   0   0   2   2   2   0   0   0   2   0   2   0   0   0   2   2   2   2   2   0   0   2   2   2   0   0   0   0   2   0   0   2   0   0   2   0   2   0   2   2   0   2   2   0   2   0   0   2   2   0   2   0   0   2   0   2   2   2   0   0   0   0   0   2   0   2   0   2   2   2   2   0   0   0   2   2   0   0   2   0   0   2   0   0   2   2   0   0   2   0   0   0   0   0   0   0   0   2   0   0   2   2   2   2   2   0   2   2   0   2   0   2   2   2   2   2   0   2   2   2   2   0   2   2   0   0   0   0   0   0   2   0   2   0   2   0   0   0   0   0   2   0   0   0   2   0   0   2   2   0   0   0   0   0   2   0   2   2   2   0   0   2   2   2   2   0   2
 MK-3-13                0   2   0   2   0   2   0   2   2   2   2   0   2   0   0   0   2   2   0   0   0   2   0   0   0   2   0   2   2   0   0   0   2   0   0   2   2   2   0   0   0   2   0   2   0   2   2   2   2   2   2   2   0   0   0   2   2   0   0   0   0   0   0   0   2   0   0   2   0   2   0   2   2   0   2   2   0   2   0   0   2   2   0   2   0   0   2   0   2   2   2   0   0   0   0   0   2   2   2   0   2   2   2   2   0   0   0   2   0   0   0   2   0   0   2   0   0   2   2   0   0   2   0   0   0   0   0   0   0   0   2   0   0   2   0   2   2   2   0   2   2   0   2   0   2   2   2   2   2   0   2   0   2   0   0   0   2   0   0   0   0   0   0   2   0   2   0   0   0   0   0   2   0   2   0   0   0   2   0   0   2   2   2   2   0   0   0   2   0   2   2   2   0   0   2   2   2   2   0   2
 MK-3-14                0   2   0   2   0   2   0   2   2   2   2   0   2   2   2   0   2   2   0   0   0   2   2   2   0   2   0   0   2   0   0   0   2   0   2   2   2   2   0   0   0   2   0   2   0   2   2   2   2   2   2   2   0   0   0   2   2   0   0   0   0   0   0   0   2   2   0   2   0   2   2   2   2   0   2   2   0   0   0   0   2   2   0   2   0   0   0   0   0   0   2   0   0   0   0   0   0   2   2   0   2   2   0   2   0   0   0   2   0   0   0   2   0   0   2   0   0   2   0   0   0   0   0   2   0   0   0   0   0   0   2   0   0   2   0   2   2   2   0   2   2   0   2   0   2   2   2   2   2   0   2   0   2   0   0   0   2   0   0   0   0   0   0   2   0   2   0   2   0   0   0   2   2   2   2   0   0   2   0   0   2   0   2   2   2   0   0   0   0   2   2   0   0   0   2   2   2   2   0   2
 MK-3-15                0   2   0   0   0   2   2   2   2   2   2   0   2   2   2   0   2   0   0   0   0   2   2   2   0   2   0   0   2   0   0   0   0   0   2   2   2   2   2   0   0   2   0   2   0   2   2   2   2   0   2   2   0   0   0   2   2   0   0   0   0   2   0   0   2   0   0   2   0   0   2   2   2   0   2   2   0   0   0   0   2   2   2   0   0   0   2   0   0   0   2   0   0   0   0   2   0   2   2   0   2   2   0   2   0   0   0   0   0   0   2   2   2   0   2   0   0   2   0   0   2   0   0   2   0   0   0   0   0   0   2   0   0   2   0   2   2   2   0   2   2   0   0   2   2   2   2   2   2   0   2   0   2   0   0   0   2   0   0   0   0   0   0   2   0   2   0   2   0   0   0   2   2   2   2   2   0   2   0   0   2   0   2   2   2   0   0   0   0   2   2   0   0   0   2   2   2   2   0   2
 MK-3-16                0   2   0   0   0   2   2   2   2   2   2   0   2   2   2   2   2   0   2   0   0   2   2   2   0   2   0   0   2   0   0   0   0   0   2   2   0   2   2   0   0   2   0   0   2   2   2   2   2   0   2   2   0   0   0   2   2   0   0   0   0   0   0   0   0   0   0   2   0   0   2   2   2   0   2   2   0   0   0   0   2   0   0   0   0   0   2   0   2   0   2   0   0   0   0   2   0   2   2   0   2   2   0   2   0   0   0   2   0   0   2   2   2   0   2   2   0   2   0   0   2   0   2   0   0   0   0   0   0   0   2   0   0   2   0   2   2   2   2   2   2   0   0   2   2   2   2   2   2   0   2   0   2   0   0   0   2   0   0   0   0   0   0   2   0   2   0   2   0   0   0   2   2   2   0   2   2   2   0   0   2   0   2   2   2   0   0   0   0   2   2   0   0   0   0   2   2   2   0   2
 MK-4-1                 0   0   0   2   2   0   0   0   0   0   2   0   0   0   2   2   2   2   2   0   0   2   0   0   2   0   2   2   2   0   0   2   0   2   2   2   0   2   2   0   2   0   0   0   2   2   2   2   2   2   2   0   2   2   0   2   2   2   0   0   0   0   0   0   0   2   2   2   0   0   2   0   2   2   2   2   0   2   2   0   0   2   0   0   2   0   2   0   2   0   0   0   2   0   2   2   0   2   2   2   2   0   2   2   2   0   2   0   0   0   2   2   0   0   0   2   2   2   2   0   2   2   2   2   2   2   2   2   0   0   2   2   2   0   0   2   2   0   2   2   0   0   0   0   2   2   0   2   2   2   0   2   2   0   2   2   0   2   2   2   0   2   2   0   2   0   0   2   0   0   2   0   2   0   0   2   0   2   0   2   0   2   0   2   2   2   0   2   2   2   2   0   2   2   0   2   0   0   0   0
 MK-4-2                 0   0   0   0   2   0   2   0   2   0   2   0   0   0   2   2   2   2   2   0   0   2   2   0   2   0   2   2   2   0   0   2   0   2   2   2   0   2   2   0   2   0   2   0   2   2   2   2   2   2   2   2   2   2   0   2   2   2   0   0   0   0   0   2   0   2   2   2   0   0   2   0   2   2   0   2   2   2   2   0   2   2   0   0   2   0   2   2   2   0   2   0   2   0   2   2   0   0   2   2   2   0   0   2   0   2   2   0   0   0   2   0   0   0   0   2   2   2   2   0   2   2   2   2   0   0   2   2   0   2   2   2   2   2   0   2   2   0   0   0   0   0   0   0   2   2   0   2   2   2   2   2   2   0   2   0   0   2   2   2   0   2   2   0   2   2   0   2   0   0   2   0   2   0   0   2   0   2   0   2   0   2   0   2   2   2   0   0   2   2   2   0   2   2   0   2   0   2   0   0
 MK-4-3                 0   0   0   0   2   0   2   0   2   0   2   0   0   0   2   2   2   2   2   0   0   2   2   0   2   0   2   2   2   0   0   2   0   2   2   2   0   2   2   0   2   0   2   0   2   2   2   2   2   2   2   2   2   2   0   2   2   2   0   0   0   0   0   2   0   2   2   2   0   0   2   0   2   2   0   2   2   2   2   0   2   2   0   0   2   0   0   2   2   2   2   0   2   0   2   2   0   2   2   2   2   0   0   2   0   2   2   0   0   0   2   0   0   0   0   2   2   0   2   0   2   2   2   2   0   0   2   2   0   2   2   0   0   2   0   2   2   2   0   0   0   0   0   2   2   2   0   2   2   2   2   2   2   0   2   0   0   2   2   2   0   2   2   2   2   2   0   2   0   0   2   0   0   0   0   2   0   2   0   2   0   0   0   2   2   2   0   0   2   2   2   0   2   2   2   2   0   2   0   0
 MK-4-4                 0   0   0   0   2   0   2   0   2   0   2   0   0   0   2   2   2   2   0   2   0   2   2   0   2   0   2   2   2   0   0   2   0   2   2   2   0   2   2   0   2   0   2   0   2   2   2   2   2   2   2   2   2   2   2   2   2   2   0   0   2   0   0   2   0   2   2   2   0   0   2   0   0   2   0   2   2   2   2   0   0   2   2   0   2   0   0   2   2   0   2   0   2   0   2   2   2   2   2   2   2   0   0   2   0   0   2   0   0   0   0   0   0   0   0   2   2   2   0   0   2   2   2   2   2   0   2   2   0   2   2   2   0   0   0   2   2   2   0   0   0   0   0   2   2   0   0   2   2   2   2   2   2   2   2   0   0   2   2   2   0   2   2   2   2   0   0   2   0   0   2   2   0   0   0   2   0   2   0   2   0   0   0   2   2   2   2   0   2   2   2   0   2   2   2   2   0   2   0   0
 MK-4-5                 0   0   0   0   2   0   2   0   2   0   2   0   0   0   2   2   2   2   2   2   0   2   2   0   2   0   2   2   2   0   0   2   2   2   2   2   0   2   2   0   2   0   2   0   2   2   2   2   2   2   0   0   2   2   2   0   0   2   0   0   2   0   0   2   0   2   2   0   0   0   2   0   0   2   0   2   2   0   2   0   0   2   2   0   2   0   0   2   2   0   2   0   2   0   2   2   2   2   2   2   2   0   0   2   0   0   2   0   0   2   0   0   0   0   0   2   2   0   0   0   0   2   2   0   2   0   0   0   0   2   2   2   0   0   2   2   2   2   0   0   0   0   0   2   2   0   0   0   2   2   2   2   2   2   2   0   0   2   2   2   0   2   2   0   2   0   0   2   0   2   2   2   0   0   0   2   0   2   0   2   0   0   2   2   0   2   2   2   2   2   2   0   0   0   2   2   0   2   0   0
 MK-4-6                 0   0   0   0   2   2   2   0   2   0   2   0   0   0   2   2   2   2   2   0   0   2   2   0   2   0   2   2   2   0   2   0   2   2   2   2   0   2   2   0   2   0   2   0   2   0   2   2   2   2   0   0   2   0   2   0   0   2   0   0   2   0   0   2   0   2   2   0   0   0   2   0   0   2   2   2   2   0   2   0   0   0   2   0   2   0   0   2   2   0   2   0   2   2   2   2   2   2   2   2   2   0   0   2   0   0   2   2   0   2   0   2   0   2   2   0   2   0   0   0   0   2   2   0   2   0   0   0   0   2   2   2   0   0   2   2   2   2   0   0   0   0   0   2   2   0   0   0   2   2   2   2   2   2   2   2   0   2   2   2   0   2   2   0   2   0   2   2   0   2   2   2   0   0   0   2   0   2   2   2   0   0   2   2   2   2   2   2   2   0   2   0   0   0   2   2   0   2   0   2
 MK-4-7                 0   0   0   0   2   2   2   0   2   0   2   0   0   0   2   2   2   0   2   0   0   2   2   0   2   0   2   0   2   0   2   0   2   2   2   2   2   2   2   2   2   0   2   0   2   0   2   2   2   2   2   0   2   0   2   0   0   2   0   0   2   0   0   2   2   2   0   2   0   0   2   2   0   2   2   2   2   0   2   0   0   0   2   0   2   0   0   2   2   0   2   0   2   2   2   2   2   2   2   2   2   0   0   2   2   2   2   2   0   2   0   2   0   2   2   0   2   0   0   0   0   2   0   0   2   0   0   0   0   2   2   2   0   0   2   2   2   2   0   0   0   0   0   2   2   0   2   0   0   2   2   2   2   2   0   2   0   2   2   2   0   2   2   0   0   0   2   2   2   2   2   2   0   0   2   2   0   2   2   2   0   0   2   0   2   2   2   2   2   0   2   0   2   0   2   0   0   2   0   2
 MK-4-8                 0   0   0   0   0   2   2   0   0   0   0   0   0   0   2   2   2   0   2   0   0   2   2   0   2   0   2   0   2   0   2   0   2   2   2   2   2   2   2   2   2   0   2   0   2   0   2   2   2   2   2   0   2   0   2   0   0   2   0   0   0   0   0   2   2   2   0   2   0   0   2   2   2   2   2   2   0   0   2   0   0   0   2   0   2   0   0   2   2   0   2   0   2   2   2   2   0   2   2   2   2   0   0   2   2   2   2   2   0   2   0   2   0   2   2   0   2   0   0   0   0   2   2   0   2   0   0   0   0   2   2   2   2   0   0   0   2   2   0   0   0   0   0   2   2   0   2   0   0   2   2   0   2   2   0   2   0   2   2   2   0   2   2   0   0   0   0   2   0   2   2   2   0   0   2   2   0   2   2   2   0   0   2   0   2   2   2   2   2   0   2   2   2   0   2   0   0   2   0   2
 MK-4-9                 0   0   0   0   0   2   2   0   0   2   0   0   0   0   0   0   2   0   2   0   2   2   2   0   2   0   2   2   2   2   2   0   2   2   2   2   2   2   2   2   2   0   2   0   2   0   2   2   2   2   2   0   2   2   2   0   0   2   0   0   0   0   0   2   2   2   0   2   0   0   2   2   2   2   2   2   0   0   2   0   0   2   2   0   2   2   0   2   2   0   2   0   2   2   2   0   0   2   2   2   2   0   0   2   2   2   2   2   0   2   0   2   0   2   2   0   2   0   0   0   0   2   2   0   2   0   0   0   0   2   2   2   2   0   0   0   2   2   0   0   0   0   2   2   2   0   2   0   0   0   2   0   2   2   0   2   0   2   2   2   0   0   0   0   0   0   0   2   0   2   2   2   0   0   2   2   0   2   2   2   0   0   2   0   2   2   2   0   2   0   2   2   2   0   2   0   0   2   2   2
 MK-4-10                2   0   0   0   0   2   2   0   0   2   0   0   0   0   0   0   2   0   2   0   2   2   2   0   2   2   0   0   2   2   2   0   2   2   2   2   2   2   2   0   2   0   2   0   2   0   2   2   0   2   2   0   2   2   2   0   0   2   0   0   0   0   0   2   0   2   0   2   0   0   2   2   2   2   2   0   0   2   2   0   0   2   2   0   2   2   0   0   2   0   2   0   2   0   0   0   0   0   2   2   2   0   0   2   2   2   2   2   0   2   0   0   0   2   2   0   2   0   0   0   0   2   2   0   2   0   0   0   2   2   2   2   2   0   0   0   2   2   0   2   0   0   2   2   2   0   2   0   0   0   2   0   0   2   0   2   2   2   2   2   0   0   0   0   0   2   0   2   0   0   0   2   0   0   2   2   0   2   2   2   0   0   2   0   2   2   2   0   2   0   2   2   2   0   2   0   0   2   2   2
 MK-4-11                2   0   0   2   0   0   2   2   0   2   0   0   0   0   0   0   2   0   2   0   2   2   2   0   2   2   0   0   0   2   2   0   2   2   2   2   2   2   2   0   2   0   2   0   2   0   2   2   0   2   2   0   2   2   2   0   0   0   0   0   0   0   0   2   0   0   0   2   0   0   2   2   2   0   2   0   0   2   2   0   0   2   2   0   0   2   0   0   2   0   2   2   2   0   0   0   0   0   2   2   2   0   0   2   2   0   2   2   0   2   0   0   0   2   2   0   2   0   0   0   0   2   0   0   2   0   0   0   2   2   0   2   2   2   0   0   2   2   0   2   0   0   2   2   2   0   2   0   0   0   0   0   0   2   0   2   2   0   2   2   0   0   0   0   0   2   0   2   0   0   0   2   0   2   2   2   0   2   0   2   0   0   2   2   2   2   2   0   2   0   2   2   2   0   2   2   0   2   2   2
 MK-4-12                2   0   0   2   0   0   0   2   0   2   0   0   0   0   0   0   2   0   2   0   2   2   2   0   2   2   0   0   0   2   2   0   2   2   2   2   2   2   2   0   2   0   2   0   2   0   0   2   2   2   2   0   2   2   2   0   0   0   0   0   0   0   0   2   0   2   0   2   0   0   2   2   2   0   2   0   0   0   2   0   0   2   2   0   2   2   0   0   2   0   2   2   0   0   2   0   0   0   2   2   2   0   0   2   2   0   2   2   0   2   0   0   0   2   2   0   2   0   0   0   0   2   2   0   2   0   0   0   2   2   0   2   2   2   0   0   2   2   0   2   0   0   2   2   2   0   2   0   0   0   0   0   0   2   0   2   2   0   2   2   0   0   0   0   0   2   0   2   0   0   0   2   0   2   2   2   0   2   0   2   0   0   2   2   2   2   2   0   2   0   2   2   2   0   2   2   0   2   2   2
 MK-4-13                2   0   0   2   0   0   2   2   0   2   0   0   0   0   0   0   2   0   2   0   2   2   2   2   2   2   2   0   0   2   2   2   2   2   0   2   2   2   2   0   2   0   2   0   2   0   0   2   2   2   2   0   0   2   2   0   0   2   0   0   0   0   0   2   0   2   0   0   0   0   2   2   2   0   2   0   0   0   2   0   0   2   2   0   2   2   0   0   2   0   0   0   0   0   2   0   0   0   2   2   2   0   0   2   2   0   2   2   0   2   0   2   0   2   0   0   2   0   0   0   0   2   2   0   2   0   0   0   2   2   0   2   2   2   0   0   2   0   0   0   0   0   2   2   2   0   2   0   0   0   0   0   0   2   0   2   0   0   2   2   0   2   0   0   0   2   0   0   0   2   0   2   0   2   2   0   0   2   0   2   0   0   2   2   2   2   2   0   2   0   2   2   2   0   2   2   0   2   2   2
 MK-4-14                2   0   0   2   0   0   2   2   0   2   0   0   0   0   0   0   2   0   2   2   2   2   0   0   0   2   0   0   0   0   2   2   2   2   0   0   2   0   2   0   2   0   2   0   2   2   0   2   2   2   2   0   0   2   2   0   0   2   0   0   0   2   0   2   0   2   0   0   0   0   2   2   2   2   0   0   0   0   2   0   0   2   2   0   2   2   0   0   2   0   0   0   0   0   2   0   0   0   2   2   2   0   0   2   2   0   2   2   0   0   0   2   0   2   0   0   2   0   0   0   0   0   2   0   2   0   0   0   2   2   0   2   2   2   0   0   2   0   2   0   0   0   2   2   2   0   0   0   0   0   0   0   0   2   0   2   0   0   0   2   0   0   0   0   0   2   0   0   0   2   0   2   0   2   2   0   0   2   0   2   0   0   2   0   2   2   0   0   2   0   2   2   2   0   2   2   2   2   2   2
 MK-4-15                2   0   0   2   0   0   2   2   0   2   0   2   0   0   0   0   0   2   2   2   2   2   0   0   0   2   0   0   0   0   0   2   2   2   2   0   2   0   2   2   2   0   2   0   2   2   0   2   2   2   2   0   0   2   2   2   0   2   2   0   0   2   0   2   0   2   0   0   0   0   2   2   2   2   0   0   0   2   2   0   0   2   2   0   2   2   0   0   2   0   0   0   0   0   0   0   0   2   2   0   2   2   0   2   2   0   2   2   0   0   0   2   0   0   0   0   0   0   0   2   0   0   2   0   2   0   0   0   2   2   0   2   2   2   0   0   2   0   2   0   0   0   2   2   2   0   0   0   0   0   0   0   0   0   0   2   0   0   0   2   0   0   0   2   0   2   0   0   0   2   2   2   0   2   2   0   0   2   0   2   0   0   2   0   2   0   0   0   2   0   2   2   2   0   2   2   0   2   2   0
 MK-4-16                2   0   0   2   0   0   2   2   0   2   2   2   0   2   0   0   2   2   2   2   2   2   0   0   0   2   0   0   2   0   0   2   2   0   2   0   2   0   2   2   2   0   2   0   2   2   0   2   2   2   2   0   0   2   2   2   0   2   0   0   0   2   0   2   0   2   0   2   0   0   2   2   2   2   0   2   0   2   2   0   0   2   2   0   2   2   0   0   2   0   0   0   0   0   0   2   0   2   2   0   0   0   0   2   2   0   2   2   0   0   0   0   0   0   0   0   0   0   0   2   0   0   2   0   2   0   0   0   2   2   0   2   2   2   0   0   2   0   2   0   2   0   0   0   2   0   0   0   0   0   0   2   0   0   0   2   0   0   0   2   0   0   0   0   0   2   0   2   0   2   2   2   2   2   2   0   0   2   0   2   0   0   2   0   2   0   0   0   2   0   2   2   2   0   2   2   0   2   2   0
 MK-5-1                 2   2   0   0   0   2   0   2   0   0   2   2   2   0   0   0   2   2   0   2   0   2   2   0   2   2   2   0   0   0   2   0   0   0   0   0   2   2   0   2   0   2   2   0   0   2   0   2   2   2   0   2   0   0   0   2   0   0   2   0   2   2   2   2   2   2   2   2   0   0   2   2   0   2   0   2   2   2   0   0   2   0   0   2   0   0   0   0   0   0   2   0   2   0   0   0   0   2   0   2   2   0   2   2   0   0   0   2   2   0   2   0   2   0   2   0   2   2   2   2   0   0   2   0   2   0   2   0   2   2   0   2   0   2   0   2   0   2   0   2   2   0   2   2   2   0   0   0   0   2   0   0   2   2   2   2   2   0   0   2   0   0   0   2   0   2   2   2   2   2   2   0   0   2   2   0   2   2   2   0   0   0   0   2   0   2   2   0   2   0   0   2   2   0   2   2   0   2   2   2
 MK-5-2                 2   2   0   0   2   2   0   2   0   0   2   2   2   0   2   2   2   2   0   2   0   2   2   0   2   2   2   2   0   0   2   0   0   0   0   0   2   2   0   2   0   0   2   0   2   2   0   2   2   0   0   2   0   0   0   2   0   0   2   0   0   2   2   2   2   2   2   2   0   0   2   2   0   2   0   2   2   2   0   0   2   0   0   2   0   0   0   0   0   0   2   0   2   0   0   0   0   2   0   2   2   0   2   2   0   0   0   2   2   0   2   0   2   0   2   0   0   0   2   2   0   0   2   0   2   0   2   0   2   0   0   2   0   2   0   0   0   2   0   2   2   0   2   2   2   0   2   0   0   2   0   0   2   2   2   2   2   0   0   2   0   0   0   2   0   2   0   2   2   2   0   2   2   2   0   0   2   0   2   0   0   0   0   2   0   2   0   0   2   2   0   2   2   0   2   2   0   2   2   2
 MK-5-3                 2   2   0   0   0   2   0   2   0   0   2   2   2   0   2   2   2   2   0   2   2   2   2   0   2   2   2   2   0   0   0   0   0   0   2   0   2   0   0   0   0   0   2   0   2   2   0   2   2   0   0   2   0   0   0   2   0   0   2   0   0   2   2   2   2   2   2   2   0   0   2   2   2   2   0   2   2   2   0   0   2   0   0   0   0   0   0   0   0   0   2   0   2   0   0   0   0   2   0   2   2   0   2   0   0   0   0   2   2   0   2   0   2   0   2   0   2   0   2   2   0   0   2   0   2   0   2   0   2   0   2   0   0   2   0   0   0   2   0   2   2   0   2   2   2   0   2   0   0   2   0   0   2   2   2   2   2   0   0   2   0   0   2   2   0   2   0   2   2   2   0   2   2   2   0   0   2   0   2   0   0   0   0   2   2   2   0   0   2   2   0   2   2   0   2   2   2   2   2   2
 MK-5-4                 2   2   2   0   2   2   0   2   0   2   2   2   2   0   2   2   2   2   2   2   2   2   2   0   2   2   2   2   0   0   0   0   0   0   2   0   2   0   0   0   0   0   2   0   2   2   0   2   2   2   0   2   0   0   0   2   0   0   2   0   0   2   2   2   2   2   2   2   0   0   2   2   2   2   0   2   2   2   0   0   2   2   0   0   0   0   0   2   2   0   2   0   2   0   0   0   0   2   0   0   2   0   2   0   0   0   0   2   2   0   2   0   2   0   0   0   2   0   2   2   0   0   0   0   2   0   2   0   2   0   2   0   0   2   0   0   0   2   0   2   2   2   2   2   2   0   2   2   0   2   0   0   2   2   2   2   2   0   0   2   0   2   2   2   0   2   0   2   0   2   0   2   2   2   2   0   2   0   2   0   0   0   0   2   2   2   0   0   2   2   0   2   2   0   2   2   2   2   2   2
 MK-5-5                 2   2   2   0   0   2   0   2   0   2   2   2   2   0   2   2   2   2   2   2   2   2   2   0   2   2   2   2   0   0   0   0   0   0   2   0   2   0   0   0   0   0   2   0   0   2   0   2   2   2   0   2   0   0   0   2   0   0   2   0   0   2   2   2   2   2   2   2   2   0   2   2   2   2   0   2   2   2   0   2   2   2   0   0   0   0   0   2   2   0   2   2   2   0   0   0   0   2   0   0   2   0   2   0   0   0   0   2   2   0   2   0   2   0   2   0   2   0   2   2   0   0   0   0   2   0   2   0   2   0   2   0   0   2   0   0   0   2   0   2   0   2   2   0   2   0   2   2   0   2   0   0   2   2   2   2   0   0   0   2   0   2   2   2   2   2   0   0   0   2   0   2   2   2   2   0   2   0   2   0   2   0   0   2   2   2   0   0   2   2   0   2   2   0   2   2   2   2   2   0
 MK-5-6                 0   2   2   0   0   0   0   2   0   2   2   2   2   0   0   2   2   2   2   2   2   2   2   0   2   0   2   2   0   0   2   0   2   0   2   2   2   0   0   0   0   0   2   0   2   2   0   2   2   2   0   2   0   0   2   2   0   0   2   0   0   0   2   2   2   2   2   2   2   2   2   2   2   2   0   2   2   2   0   2   2   2   0   0   0   0   0   2   2   0   2   2   2   0   2   0   2   2   0   0   2   0   2   0   0   0   0   2   2   0   2   0   2   0   2   0   2   0   2   2   0   2   0   0   0   0   2   0   2   0   2   0   0   2   0   0   0   2   0   2   2   2   2   0   0   0   2   2   0   2   0   0   0   2   2   2   0   0   0   2   0   2   2   2   2   2   0   0   0   2   0   2   2   2   2   0   2   0   2   0   2   0   2   2   2   2   0   0   2   2   0   2   2   2   2   0   2   0   0   0
 MK-5-7                 0   2   2   0   0   0   0   2   0   0   2   2   2   0   0   2   2   2   2   2   0   2   2   0   2   0   2   2   0   0   2   0   2   0   2   2   0   0   0   0   0   0   2   0   2   2   0   2   2   2   0   2   0   0   2   2   0   0   2   0   0   0   0   2   0   2   2   2   2   2   2   2   2   2   0   2   2   2   0   2   2   2   0   0   0   0   0   2   0   0   2   2   2   0   2   0   2   2   0   0   2   0   2   0   0   0   0   2   2   0   2   0   2   0   2   0   2   0   0   2   0   2   0   0   0   0   2   0   2   0   2   0   0   2   0   0   0   0   0   0   2   2   2   0   0   0   2   2   0   2   0   0   2   2   2   2   0   0   0   2   0   2   2   2   2   0   0   0   0   0   0   2   2   2   2   0   2   0   2   0   2   0   2   2   2   2   0   0   2   2   2   2   2   2   2   0   2   0   0   0
 MK-5-8                 0   2   2   0   0   2   0   2   0   2   2   2   2   0   0   2   2   2   2   2   0   2   2   0   2   0   2   2   0   0   2   0   2   0   2   2   2   2   0   0   0   0   2   0   2   2   0   2   2   2   0   2   0   2   2   2   0   0   2   0   0   0   0   2   0   2   2   2   2   2   2   0   2   2   0   2   2   2   0   2   2   2   0   0   0   0   0   2   0   0   2   2   2   0   2   0   2   2   0   0   2   0   2   0   0   0   0   2   2   0   2   0   2   0   2   0   2   0   0   2   0   2   0   0   0   0   2   0   2   0   2   0   0   2   0   0   0   0   0   2   2   2   2   2   0   0   2   2   0   0   0   0   2   2   2   2   0   0   0   2   2   2   2   2   0   0   0   0   0   0   0   2   2   2   2   0   2   0   2   0   2   2   0   0   2   2   0   0   0   2   2   0   2   2   2   0   2   0   0   0
 MK-5-9                 0   2   2   0   0   2   0   2   2   2   2   2   2   0   0   2   2   2   2   2   0   2   0   0   0   0   2   2   0   0   0   0   2   0   2   2   2   2   0   0   0   0   2   0   2   2   2   2   2   2   0   2   0   2   2   2   0   0   2   0   0   0   0   2   0   2   2   0   2   2   2   0   2   2   0   2   2   2   0   0   2   2   0   0   2   0   0   2   0   0   2   2   2   0   0   0   0   2   0   0   2   0   2   2   0   0   0   2   2   0   2   0   2   0   2   0   2   0   0   2   0   2   2   2   0   2   2   0   2   0   0   2   2   2   0   0   0   0   0   2   2   2   2   2   0   0   2   2   0   0   0   0   2   2   2   2   0   0   0   2   0   2   2   2   0   0   0   0   0   0   2   2   2   2   2   0   0   2   2   0   2   2   0   0   2   2   2   0   2   2   2   2   0   2   2   0   2   0   0   0
 MK-5-10                0   0   2   0   0   2   0   2   2   2   2   2   2   0   0   2   2   2   2   2   0   2   0   0   0   0   2   2   0   0   0   0   2   0   2   2   2   2   0   0   0   0   2   0   2   2   2   2   2   0   0   2   0   2   2   0   0   0   2   0   0   0   0   2   0   2   2   0   2   2   0   0   2   2   0   2   2   2   0   2   2   2   0   0   2   0   0   2   0   0   2   2   2   0   0   0   0   2   0   0   2   2   2   2   0   2   0   2   2   2   2   0   2   0   0   0   2   0   0   2   0   2   2   2   0   2   0   0   2   0   0   0   2   2   0   0   0   0   0   2   2   2   2   2   0   0   2   2   2   0   0   2   2   2   2   2   2   0   0   2   2   2   2   2   0   2   0   0   0   2   2   2   2   2   0   2   0   2   2   0   2   2   0   0   0   2   2   2   2   2   0   2   0   0   2   0   2   0   0   0
 MK-5-11                0   0   2   0   0   2   0   2   2   2   2   2   2   0   0   0   2   2   2   2   0   2   0   0   0   0   2   2   0   0   0   0   2   0   2   2   2   2   0   0   0   0   2   0   0   2   2   2   2   0   0   2   2   2   2   0   0   0   2   0   0   0   0   2   0   2   2   0   2   2   0   2   2   2   0   2   2   2   0   0   2   0   0   0   2   0   0   2   0   2   2   2   2   0   0   2   0   2   0   0   2   2   2   2   0   2   0   0   2   2   2   0   2   0   0   0   2   0   0   2   0   2   2   2   0   2   0   0   2   0   0   0   2   2   0   0   0   0   0   2   2   2   2   2   2   0   2   0   2   0   0   2   2   2   2   2   2   0   0   2   2   2   2   2   0   2   0   0   0   2   2   2   2   2   0   2   0   2   2   0   0   2   0   0   0   2   0   2   2   0   0   2   0   0   2   0   2   0   0   0
 MK-5-12                0   0   2   2   2   2   0   2   2   2   2   2   2   0   0   0   2   2   2   2   0   2   0   0   0   0   2   2   2   0   0   0   2   0   2   2   2   0   0   0   0   0   2   0   0   2   2   2   2   0   0   2   2   2   2   2   0   0   2   0   0   0   0   0   0   2   2   0   2   0   0   2   2   2   0   2   2   2   2   0   2   0   0   0   2   0   0   2   0   2   0   2   2   0   0   2   0   0   0   0   2   0   2   2   0   2   0   0   0   0   2   0   2   0   0   0   2   0   2   2   0   2   0   2   0   2   2   0   2   0   0   0   2   2   0   2   0   0   0   2   2   2   2   2   2   0   2   0   2   0   0   2   0   2   2   2   0   0   0   0   2   2   2   2   0   2   0   0   0   2   2   2   2   2   0   2   0   2   2   0   0   2   0   0   0   2   0   2   2   0   0   2   0   0   0   0   2   0   0   0
 MK-5-13                0   0   0   2   2   2   0   0   2   2   2   2   2   0   0   0   2   0   2   2   0   2   0   0   0   0   2   2   2   0   0   0   0   0   2   2   2   0   0   2   0   0   0   0   0   2   2   2   0   0   0   2   2   2   2   2   0   0   2   0   0   0   0   0   0   2   2   0   2   0   0   2   2   2   2   2   2   2   2   0   2   0   0   0   2   0   0   2   0   2   2   2   2   0   0   2   0   0   0   0   2   0   2   2   0   2   2   2   0   0   2   0   2   0   0   0   2   2   2   2   0   2   0   2   0   2   2   2   2   0   0   0   2   2   0   2   0   0   0   2   2   2   2   2   2   0   2   0   2   0   0   2   0   2   2   2   0   0   0   0   2   2   2   2   0   2   0   0   0   2   2   2   2   2   0   0   0   2   2   0   0   2   0   0   0   2   0   0   2   0   0   2   0   0   0   0   2   0   0   0
 MK-5-14                0   0   0   2   2   2   0   0   2   2   2   2   2   0   0   0   2   0   2   2   2   2   0   0   0   0   0   2   2   0   0   0   0   0   2   2   2   0   0   2   0   0   2   0   0   0   2   2   0   0   0   2   2   2   2   2   0   0   2   0   0   0   0   0   0   0   2   0   2   0   0   2   2   2   2   2   2   2   2   0   2   0   0   0   0   0   0   2   0   2   0   2   2   0   0   2   0   0   0   0   2   0   2   2   0   2   2   2   0   0   2   0   2   2   2   2   2   2   2   2   0   2   0   0   0   2   2   2   0   0   0   0   0   2   0   2   0   0   2   2   0   2   2   2   2   0   2   0   2   0   0   2   0   2   2   2   0   0   0   0   2   2   2   2   0   2   2   2   0   2   2   2   2   2   0   0   2   2   2   0   0   2   0   0   0   2   0   0   0   0   0   2   0   0   0   0   2   0   0   0
 MK-5-15                0   0   0   2   2   2   0   0   2   2   2   2   2   0   0   0   2   0   2   2   2   2   2   0   0   0   0   2   2   0   0   0   2   0   2   2   2   0   0   2   0   0   2   0   0   0   2   2   0   0   0   2   2   2   2   2   0   0   2   0   0   0   0   0   2   0   2   0   2   0   0   2   2   0   2   2   0   2   2   0   2   0   0   0   0   0   2   2   0   2   0   2   2   0   0   2   0   0   0   0   2   0   0   2   0   0   2   2   2   0   2   0   2   2   2   2   2   2   2   2   0   2   0   0   0   2   2   2   0   0   0   0   2   2   0   2   0   0   2   2   0   2   0   2   2   0   2   0   2   2   0   2   0   2   2   2   0   0   2   0   0   2   2   2   0   2   2   2   0   2   0   2   0   2   0   0   2   2   2   0   0   2   0   0   0   2   0   2   0   0   0   2   0   0   0   0   2   0   0   0
 MK-5-16                0   0   2   2   2   2   0   2   2   2   2   2   2   0   0   0   2   0   2   2   2   2   2   0   0   2   0   0   2   0   2   0   2   0   2   2   2   0   0   2   0   0   2   0   0   0   2   2   0   0   0   2   2   2   2   2   0   0   0   2   0   0   0   0   2   0   2   0   2   0   0   2   2   0   2   2   0   2   2   0   2   0   0   0   0   0   2   0   0   2   0   2   2   0   0   2   0   0   0   0   2   0   0   2   0   0   2   2   2   0   0   0   0   2   2   0   2   2   0   2   0   2   0   0   0   2   2   2   0   0   0   2   2   2   0   0   0   0   2   2   0   2   0   2   2   0   2   0   2   2   0   2   0   2   2   0   0   2   2   0   0   2   0   2   0   0   2   2   0   2   0   2   0   2   0   0   2   0   2   0   2   2   0   0   2   0   0   2   0   0   0   2   0   0   0   0   2   0   0   0
 MK-6-1                 2   0   2   0   0   0   0   2   0   0   0   0   0   0   0   0   0   0   0   0   0   0   0   2   2   0   0   0   2   0   2   2   0   0   0   0   2   2   0   0   2   0   0   0   0   0   2   0   0   2   0   2   0   2   2   2   0   0   2   2   2   2   2   2   0   0   0   0   2   0   0   0   2   0   2   2   2   2   2   2   2   2   0   0   0   2   2   0   2   0   0   2   2   0   0   2   2   2   0   2   2   2   0   0   0   2   0   2   0   0   0   2   2   2   0   2   2   0   0   0   2   2   2   2   0   2   2   2   0   0   0   2   0   2   2   2   0   2   2   2   2   0   2   0   2   0   2   2   2   2   0   2   0   0   2   0   2   0   2   0   0   0   2   2   2   0   2   2   0   2   2   0   0   0   2   2   0   2   2   2   2   0   0   0   0   2   2   2   2   2   0   0   2   2   0   2   0   2   2   2
 MK-6-2                 2   0   2   0   0   2   0   2   0   0   0   0   0   0   0   0   0   0   2   0   0   0   0   2   2   0   0   0   2   0   2   2   0   0   0   0   2   2   0   0   2   0   0   0   0   0   2   0   0   2   0   2   0   2   2   2   0   0   2   2   2   2   2   2   0   0   0   2   2   0   0   0   2   0   2   2   2   2   2   2   2   2   0   0   0   2   2   0   2   0   2   2   2   0   0   2   2   0   0   2   2   2   0   0   0   2   0   2   0   0   0   2   0   0   0   2   2   0   0   0   2   2   2   0   0   0   2   2   0   0   0   2   0   0   2   2   0   2   2   2   2   0   2   0   0   0   0   2   2   2   0   0   0   0   2   0   2   0   2   0   0   0   2   2   2   0   0   2   0   2   2   0   0   0   2   2   0   2   2   2   2   0   0   0   0   2   2   2   2   0   0   0   2   0   0   2   0   2   2   0
 MK-6-3                 2   0   2   0   0   2   2   2   0   0   0   0   2   0   0   0   0   0   2   0   0   0   0   2   2   0   0   0   2   0   2   2   0   0   0   0   2   2   0   0   2   0   0   0   0   0   2   0   0   2   0   2   0   2   2   2   0   0   0   2   2   2   2   2   0   0   0   2   2   0   0   0   2   0   2   2   2   0   2   2   2   2   0   2   0   2   2   0   0   2   2   2   2   0   0   2   2   0   0   0   2   2   0   0   0   2   0   2   0   0   0   2   0   0   0   2   2   0   0   0   2   2   2   0   0   0   2   2   0   0   0   2   0   0   2   0   0   2   2   2   2   0   2   2   0   0   0   2   0   2   2   0   0   0   2   0   2   0   2   0   0   0   2   0   2   0   0   2   0   2   2   0   0   0   2   2   0   2   2   2   2   0   0   0   0   2   2   2   2   0   0   0   2   0   0   2   0   0   2   0
 MK-6-4                 2   0   2   0   0   2   2   2   0   0   0   0   2   0   0   0   0   0   2   0   0   0   0   2   2   0   0   0   0   0   2   2   0   0   0   0   2   2   0   0   2   0   2   0   0   2   2   0   0   2   0   2   0   0   2   2   0   0   0   2   2   2   2   2   0   0   0   2   2   0   0   0   2   0   2   2   2   0   2   2   2   2   0   2   0   2   0   0   0   2   2   2   2   0   0   2   2   0   0   0   2   2   0   2   0   2   0   2   0   0   0   2   0   0   0   2   2   0   0   0   2   2   0   0   0   0   0   2   0   0   0   2   0   0   2   0   0   2   2   2   2   0   0   2   0   0   0   2   0   2   2   0   0   0   2   0   2   2   2   0   2   0   2   0   2   0   2   2   0   2   2   0   0   0   2   2   0   2   0   2   2   0   2   2   0   2   0   0   2   0   0   2   2   0   0   2   2   0   2   2
 MK-6-5                 2   0   2   0   0   2   2   2   0   0   0   0   2   0   0   0   0   0   0   0   0   0   0   0   2   0   0   0   0   0   2   2   0   0   0   0   2   2   0   2   2   0   2   0   0   2   2   0   0   2   2   2   0   0   2   2   0   0   0   2   2   2   2   2   0   0   0   2   2   0   0   0   2   0   2   2   2   0   2   0   0   2   2   2   0   2   0   0   0   2   2   2   2   0   0   2   0   0   0   0   2   2   0   2   0   2   0   2   0   0   0   2   0   0   0   2   2   2   0   0   2   2   0   0   0   0   0   2   0   0   0   2   0   0   2   0   0   2   2   0   2   2   0   2   0   0   0   0   0   2   2   0   0   0   0   0   2   2   2   0   2   0   2   0   0   0   2   2   0   2   2   0   0   0   2   2   0   2   0   2   2   0   2   2   0   2   0   0   2   0   0   2   2   0   0   2   2   0   2   2
 MK-6-6                 2   0   2   0   0   0   2   2   0   0   0   0   2   0   0   0   0   0   2   0   0   0   0   0   2   0   0   0   0   0   2   2   0   0   0   0   2   2   0   2   2   0   2   0   0   2   2   0   0   2   2   2   0   0   2   2   0   0   2   2   2   2   2   2   0   0   0   2   2   0   2   0   2   0   2   2   2   0   2   0   0   2   2   2   0   2   2   0   0   2   2   2   2   0   0   2   2   0   2   0   2   2   0   2   2   0   0   2   0   0   0   2   0   0   0   2   2   2   0   2   2   2   2   0   0   0   0   2   0   0   0   2   0   2   2   0   0   2   2   0   2   2   0   2   0   0   0   2   2   2   2   0   0   0   0   0   2   2   2   0   2   0   2   0   0   0   2   2   0   2   2   0   0   2   2   2   0   2   0   2   0   0   2   2   0   2   0   0   2   0   0   0   0   0   0   2   0   0   2   0
 MK-6-7                 2   0   2   2   0   0   2   2   0   0   0   0   2   0   0   0   0   0   2   0   0   0   0   0   2   0   0   0   0   0   2   2   0   0   2   0   2   2   0   2   2   0   2   0   0   2   2   0   0   2   2   2   2   0   2   2   0   0   2   2   2   2   2   2   0   0   0   2   2   0   2   0   2   0   2   2   2   0   2   0   0   2   2   2   0   2   2   0   0   0   2   2   2   0   2   2   2   0   2   0   2   2   0   2   2   0   0   2   0   0   0   2   0   0   0   2   2   2   0   2   2   2   2   0   0   0   0   2   0   0   0   2   0   2   2   0   0   2   2   0   2   2   0   2   0   0   0   2   2   2   2   0   0   0   2   0   2   2   2   0   2   0   2   0   0   0   2   2   0   2   2   0   0   2   2   2   0   2   0   2   0   2   2   2   0   2   0   0   2   0   0   0   0   0   0   2   0   0   2   0
 MK-6-8                 2   0   2   2   0   0   2   2   0   0   0   0   2   0   2   0   0   0   2   0   0   0   0   0   0   0   2   0   2   0   2   0   0   0   2   0   2   2   0   2   0   0   2   0   0   0   2   0   0   2   2   2   2   0   0   2   0   0   2   2   2   2   2   2   0   0   0   2   2   0   0   0   2   2   2   2   2   0   2   0   0   2   2   2   0   2   2   0   0   2   2   2   2   0   2   2   2   0   2   0   2   2   2   2   0   0   0   2   0   0   0   2   0   0   0   0   2   2   0   2   2   2   2   2   0   2   2   2   0   2   0   2   0   0   2   0   0   2   2   0   2   2   2   2   0   0   0   2   2   2   2   2   0   0   2   0   2   2   2   0   2   0   2   0   0   0   2   2   0   2   2   0   0   2   2   0   0   2   0   2   0   2   2   2   0   2   0   0   2   0   0   0   0   0   0   2   0   2   2   0
 MK-6-9                 0   0   2   0   0   0   2   2   0   2   0   0   2   0   2   0   0   0   2   0   0   2   0   0   0   0   0   0   0   0   2   0   0   0   2   0   2   2   0   2   0   0   2   0   0   2   2   0   0   2   2   2   2   0   0   2   2   0   0   2   2   2   0   0   0   0   0   2   2   0   0   0   2   2   0   2   2   0   0   0   2   2   2   2   0   2   2   0   0   2   2   2   2   0   2   2   2   0   2   0   2   2   2   2   0   0   0   2   2   0   0   2   0   0   2   0   2   2   0   2   2   2   2   2   0   0   2   2   0   2   0   2   0   0   2   0   0   2   2   0   2   2   2   2   0   0   0   2   2   2   2   2   0   0   2   0   2   0   2   0   2   0   2   0   0   2   2   2   0   2   2   0   0   2   2   0   0   2   0   2   0   2   2   2   2   2   0   0   2   0   0   0   0   0   0   2   0   2   2   0
 MK-6-10                0   0   2   0   0   0   2   2   0   2   0   0   2   0   2   0   0   0   2   0   0   2   0   0   0   0   0   2   0   0   2   0   0   0   2   0   0   2   0   2   0   0   2   0   0   2   2   0   0   2   2   0   2   0   2   2   2   0   0   2   2   2   0   0   0   0   2   2   2   0   2   0   0   2   0   2   2   0   0   0   2   2   0   2   0   0   2   0   0   2   2   2   0   0   2   2   2   0   2   2   2   2   2   2   0   0   0   2   2   0   0   2   0   0   2   0   2   2   0   2   2   2   2   2   0   0   2   2   0   2   2   2   0   0   2   2   0   2   2   0   2   2   2   2   0   0   0   0   2   2   2   2   0   2   2   2   2   0   2   0   2   0   2   0   0   2   2   2   0   2   2   0   0   2   2   0   0   2   0   2   0   2   2   2   2   2   0   0   2   0   0   0   0   0   0   2   0   2   2   0
 MK-6-11                0   0   2   2   2   2   2   0   0   0   0   0   2   0   2   0   0   0   2   2   0   0   0   0   0   0   0   2   0   0   2   0   0   0   2   0   0   2   2   2   0   0   2   2   0   2   0   0   0   2   2   0   2   2   2   2   2   0   0   2   2   2   0   0   0   0   2   0   2   0   2   0   0   0   0   2   2   0   0   0   2   0   0   2   0   0   2   0   0   2   2   2   0   0   0   2   2   0   2   2   2   2   2   2   2   0   0   2   2   0   0   2   2   0   2   0   2   2   0   2   0   2   2   2   2   0   2   2   0   2   2   2   0   0   2   2   0   2   2   0   2   2   2   2   0   0   0   0   2   2   2   2   2   2   2   2   2   0   2   2   2   2   2   0   0   2   2   2   0   2   2   0   0   2   2   2   0   2   0   2   0   0   2   2   2   2   0   2   2   0   0   0   0   0   0   2   0   2   2   0
 MK-6-12                0   0   2   2   2   2   2   0   0   0   0   0   0   0   2   0   0   0   2   2   0   0   0   0   0   0   0   2   0   0   2   0   0   0   2   0   0   2   2   0   2   2   2   2   0   2   0   2   0   2   2   0   2   2   2   2   2   0   0   2   0   2   0   0   0   0   2   0   0   0   2   0   0   0   0   2   2   2   0   0   2   0   0   2   0   0   2   0   0   2   2   0   0   0   0   2   2   0   2   2   2   2   2   2   2   0   0   2   2   0   0   2   0   0   2   0   2   2   0   2   0   2   2   2   2   0   2   2   0   2   2   2   0   0   2   2   0   2   2   0   2   2   2   2   0   0   0   0   2   2   2   2   2   2   2   2   2   0   2   2   2   2   2   2   0   2   2   2   0   2   2   0   0   2   2   2   0   2   0   2   0   0   0   2   2   2   0   2   2   0   0   0   0   0   0   2   0   2   2   0
 MK-6-13                0   0   2   0   2   2   2   0   0   0   0   0   0   0   2   0   2   0   2   2   0   0   0   0   0   0   0   2   0   0   2   2   0   0   2   0   0   2   2   2   2   2   2   2   2   2   0   2   0   2   0   0   2   2   2   2   0   0   2   2   0   2   0   0   0   0   2   0   0   0   2   0   0   0   0   2   2   2   0   2   2   0   0   2   0   0   2   0   0   2   2   0   0   0   0   2   0   2   0   2   2   2   2   0   2   2   0   2   2   0   0   2   2   0   2   0   2   2   0   0   2   2   2   2   2   0   2   2   0   0   2   2   0   0   2   0   0   2   2   0   2   2   2   2   0   0   2   0   2   0   0   2   2   0   2   2   2   0   2   2   2   2   2   2   0   2   2   2   0   2   2   0   0   2   2   2   0   2   0   2   0   0   0   2   2   2   0   2   0   0   2   0   0   0   0   2   0   2   2   0
 MK-6-14                0   0   2   0   2   2   2   0   0   0   0   0   0   0   2   0   2   0   2   2   0   0   0   0   0   0   0   2   0   0   2   2   0   0   0   0   0   2   2   2   2   0   2   2   2   0   0   2   0   2   0   0   2   2   0   0   0   0   2   2   0   2   0   0   0   2   0   0   0   2   2   0   0   0   2   2   2   2   0   2   2   0   0   2   0   0   2   0   2   0   2   0   0   0   0   2   0   2   0   2   0   2   2   0   2   2   0   2   2   0   2   2   2   2   2   0   2   2   2   0   2   2   2   2   2   0   2   2   0   0   2   2   0   0   0   0   0   2   2   0   2   2   0   0   0   0   2   0   2   0   0   2   2   0   2   2   2   0   2   2   2   2   2   2   0   2   2   2   0   2   2   0   0   2   2   2   0   2   0   2   0   0   0   2   0   2   0   2   2   0   2   0   0   0   0   0   2   2   2   0
 MK-6-15                0   0   2   2   2   2   2   0   0   2   0   0   0   0   2   0   2   2   2   2   0   0   0   0   0   0   0   2   0   0   2   2   0   0   0   0   0   2   2   2   0   0   2   2   2   0   0   2   0   2   0   0   2   2   0   0   0   0   0   2   0   2   0   0   0   2   0   0   0   2   2   0   0   0   2   2   0   2   0   2   2   0   0   2   0   0   2   0   2   0   2   0   0   0   0   2   2   2   0   2   0   2   2   0   2   2   2   0   2   0   2   2   2   2   2   0   2   2   2   0   2   2   2   0   2   0   2   2   0   0   2   2   0   0   0   0   2   2   2   0   2   2   0   0   0   0   2   0   2   0   2   2   2   0   2   2   2   0   2   2   2   2   2   2   0   2   2   0   0   2   2   0   0   2   2   2   0   2   0   2   0   0   0   2   2   2   0   2   2   0   2   0   0   0   0   0   2   2   2   0
 MK-6-16                0   0   2   2   2   2   2   2   0   0   0   0   0   0   2   0   2   2   2   2   2   0   0   0   2   0   0   2   0   2   0   2   0   0   0   0   0   2   2   2   0   0   2   2   0   0   0   2   0   2   0   0   2   2   2   0   0   0   0   2   0   2   0   0   0   2   0   0   0   2   2   0   0   0   2   2   0   2   0   2   2   0   0   2   0   0   2   0   2   0   2   0   0   0   0   2   2   2   0   2   2   2   2   0   2   2   2   0   2   0   2   2   2   2   2   0   2   2   2   0   2   2   2   0   0   0   2   2   0   0   2   2   0   0   0   0   2   2   2   0   0   2   2   0   0   0   2   0   2   0   2   2   2   0   2   2   2   0   2   2   2   2   2   0   0   2   2   0   0   0   2   0   0   2   2   2   0   2   0   2   2   0   0   2   2   2   0   2   2   0   2   0   0   0   0   0   2   2   0   0
 
!****************************************** Phenotypic Data **********************************************************
!-100.0 is resevred for missing phenotype
SimulatedTrait1        15.8601   14.9224   15.4728   14.6483   16.6282   16.6842   13.6038   13.9299   15.4999   14.7184   14.2770   16.8442   15.5509   13.9544   13.7162   15.1635   14.0778   14.2946   13.9622   14.8909   13.7023   15.9398   14.2832   14.4972   15.7651   15.9572   15.1828   13.7454   14.5765   16.3774   15.9786   14.0422   14.5434   14.0738   13.3447   15.9242   14.4333   14.2852   14.4884   15.4586   14.8302   13.6754   13.4813   13.9772   14.0701   16.5372   15.1986   16.2625   13.5440   16.0340   15.4116   13.9632   16.1288   14.1937   14.5704   15.5340   16.2651   14.5413   14.8435   15.1354   15.4603   16.5434   13.3900   13.9443   15.1714   14.2112   14.0115   14.3854   15.4325   15.8487   14.6729   14.0687   15.1837   14.8360   14.8149   14.5703   14.6367   13.2616   14.0044   14.2699   15.0597   16.1359   16.1821   16.4775   15.0729   15.4375   16.0410   13.9979   15.1402   14.4802   14.1692   16.1637   15.1389   14.7222   15.1575   14.7734   15.9600   15.9759   14.6114   15.6480   14.3664   15.7004   16.4569   16.2007   13.5971   14.3235   15.6742   16.1434   15.3351   16.0489   14.6231   13.4531   14.0614   15.2563   13.3178   13.7572   15.9402   16.0901   14.1737   15.8393   15.4654   15.7381   13.9630   16.0480   14.1496   14.5041   15.0895   15.2279   15.1201   13.9075   14.2199   16.1238   13.9472   14.6717   14.9798   13.8855   14.8191   15.8741   13.6797   15.6188   13.1785   15.6926   13.6485   14.3410   15.2260   16.0759   15.0481   16.6495   14.0899   15.0357   13.5769   15.1766   13.3425   14.0283   15.9230   13.8468   13.4766   15.3407   16.2057   16.1050   13.8183   14.2422   16.0293   13.8362   16.3290   15.8646   14.0249   15.1574   14.9526   14.3905   16.0182   13.8554   13.8227   15.8565   16.5822   16.1226   13.0335   15.0196   13.7475   14.4432   16.3442   14.0248   16.4978   15.0734   14.1867   16.9734   14.7019   15.8069   14.6480   14.8122   13.4205   15.6123   13.9207   15.8414   14.9335   16.3204   14.7253   16.5881   14.4764   17.2292
SimulatedTrait2         9.4133    9.5499    9.8836   10.1956    9.6758    9.1829   10.0489   10.5863    9.4130   10.8028   10.2300    9.0436    9.6468   10.1366   10.6935    9.2620   10.4664   10.3623   10.3996    9.2843   10.4075    9.4545   10.4922   10.7744    9.5651    9.4393   10.5070   10.6629   10.4329    9.1750    9.2368   10.6940    9.1335   10.7994   10.0924    9.8428   10.9378   10.4712   10.6291    8.9132    9.3298   10.2868   10.2241   10.5300   10.4645    9.3974    9.1210    9.4312   10.3861    9.2220   10.5840   10.2157    9.8673   10.7326    9.6752    9.6204    9.4281   10.2753    9.5750    9.5832   10.0387    9.4918   10.6809   10.7567    9.6172   10.4712   10.3623   10.6501    9.7792    9.5693   10.4211   10.8402    9.4849   10.3425   10.8001   10.8196   10.3847   10.1182   11.0589   10.2906   10.5295   10.6067    9.5526    9.6926    9.0225    9.6084    9.5142   10.2086   10.4017   10.7972   10.5005    9.7995    9.6566    9.5674   10.1237   10.5781    9.7616    9.5050   10.3298    9.4179   10.6473    9.5769    9.7562    9.5591   10.3780   10.1731    9.0693    9.2058    9.8776    9.8772   10.6346   10.4268   10.3983   10.3829   10.7058   10.2036    9.3948    9.6124   10.6048    9.3984    9.7510    9.7553   10.8079    9.6271   10.7583   11.1085   10.7001    9.9136    9.8272   10.5837   10.2835    9.5763   10.5156   10.7430   10.6765   10.6156   10.7161    9.7562   10.5679   10.8161   10.8571    9.2390   10.7127   10.4859    9.9063    9.3825   10.6567    9.1264   10.6417    9.3755   10.7999   10.3565   10.5595   10.4719    9.1664   10.6116   10.3199    8.9471    9.6408    9.8297   10.1073   10.8227    9.5776    9.9015   10.0346    9.1536   10.4854   10.2086   10.3880   10.5764    9.5317   10.4678   10.5700    9.5629    9.4462    9.3443   10.4241    9.7591   10.3947   10.4491    9.1687   10.1884    9.7973    9.2019   10.5558    9.6128   10.4996    9.7213   10.5896   10.6535   10.7876    9.5781   10.2345    9.5607   10.4581    9.8661    9.2724   10.0524    9.3514    9.4982
 
