# Supplementary material for: Inclusive Composite Interval Mapping of QTL by Environment Interactions in Biparental Populations
Source: PLoS One. 2015 Jul 10;10(7):e0132414. doi: 10.1371/journal.pone.0132414 (PMC4498613; doi:10.1371/journal.pone.0132414)
Supplement: S6 File — (ZIP) [file pone.0132414.s006.zip › H=0.8/L1/run_00064.met]

!**********************Note: lines staring with "!" are remarks and will be ignored in the program********************
!*********************************General Information**********************************
!Assuming F1 = P1 x P2, populations available in QTL IciMapping are: 
!  1, P1BC1F1 = P1 x F1, the first backcrossing where P1 is used as the recurrent parent;
!  2, P2BC1F1 = P2 x F1, the first backcrossing where P2 is used as the recurrent parent;
!  3, F1DH, F1-derived doubled haploids; 
!  4, RIL or F1RIL, recombination inbred lines through the repeated selfing of F1;
!  5, P1BC1RIL, recombination inbred lines through the repeated selfing of P1BC1F1;
!  6, P2BC1RIL, recombination inbred lines through the repeated selfing of P2BC1F1;
!  7, F2, the selfing generation of F1;
!  8, F3, the selfing generation of F2;
!  9, P1BC2F1, the second backcrossing where P1 is used as the recurrent parent; 
! 10, P2BC2F1, the second backcrossing where P2 is used as the recurrent parent;
! 11, P1BC2RIL, recombination inred lines through the repeated selfing of P1BC2F1; 
! 12, P2BC2RIL, recombination inred lines through the repeated selfing of P2BC2F1; 
! 13, P1BC1F2, the selfing generation of P1BC1F1; 
! 14, P2BC1F2, the selfing generation of P2BC1F1; 
! 15, P1BC2F2, the selfing generation of P1BC2F1; 
! 16, P2BC2F2, the selfing generation of P2BC2F1; 
! 17, P1BC1DH, P1BC1F1-derived doubled haploids; 
! 18, P2BC1DH, P2BC1F1-derived doubled haploids; 
! 19, P1BC2DH, P1BC2F1-derived doubled haploids; 
! 20, P2BC2DH, P2BC2F1-derived doubled haploids; 
   3      !Mapping Population (see remarks above)
   2      !Mapping Function (1 for Kosambi; 2 for Haldane; 3 for Morgan)
   2      !Marker Space Type (1 for intervals; 2 for positions)
   1      !Marker Space Unit(1 for centiMorgans; 2 for Morgan)
   6      !Number of Chromosomes (or Linkage Groups)
 200      !Size of the mapping population
   2      !Number of environments
 
!***************************************** Chromosomes and Linkage Maps **********************************************
!Chromosome                 NumMarkers
-CH1                        16
-CH2                        16
-CH3                        16
-CH4                        16
-CH5                        16
-CH6                        16
!Linkage map (Marker name followed by position or the interval length)
 MK-1-1                1     0.000
 MK-1-2                1    10.000
 MK-1-3                1    20.000
 MK-1-4                1    30.000
 MK-1-5                1    40.000
 MK-1-6                1    50.000
 MK-1-7                1    60.000
 MK-1-8                1    70.000
 MK-1-9                1    80.000
 MK-1-10               1    90.000
 MK-1-11               1   100.000
 MK-1-12               1   110.000
 MK-1-13               1   120.000
 MK-1-14               1   130.000
 MK-1-15               1   140.000
 MK-1-16               1   150.000
 MK-2-1                2     0.000
 MK-2-2                2    10.000
 MK-2-3                2    20.000
 MK-2-4                2    30.000
 MK-2-5                2    40.000
 MK-2-6                2    50.000
 MK-2-7                2    60.000
 MK-2-8                2    70.000
 MK-2-9                2    80.000
 MK-2-10               2    90.000
 MK-2-11               2   100.000
 MK-2-12               2   110.000
 MK-2-13               2   120.000
 MK-2-14               2   130.000
 MK-2-15               2   140.000
 MK-2-16               2   150.000
 MK-3-1                3     0.000
 MK-3-2                3    10.000
 MK-3-3                3    20.000
 MK-3-4                3    30.000
 MK-3-5                3    40.000
 MK-3-6                3    50.000
 MK-3-7                3    60.000
 MK-3-8                3    70.000
 MK-3-9                3    80.000
 MK-3-10               3    90.000
 MK-3-11               3   100.000
 MK-3-12               3   110.000
 MK-3-13               3   120.000
 MK-3-14               3   130.000
 MK-3-15               3   140.000
 MK-3-16               3   150.000
 MK-4-1                4     0.000
 MK-4-2                4    10.000
 MK-4-3                4    20.000
 MK-4-4                4    30.000
 MK-4-5                4    40.000
 MK-4-6                4    50.000
 MK-4-7                4    60.000
 MK-4-8                4    70.000
 MK-4-9                4    80.000
 MK-4-10               4    90.000
 MK-4-11               4   100.000
 MK-4-12               4   110.000
 MK-4-13               4   120.000
 MK-4-14               4   130.000
 MK-4-15               4   140.000
 MK-4-16               4   150.000
 MK-5-1                5     0.000
 MK-5-2                5    10.000
 MK-5-3                5    20.000
 MK-5-4                5    30.000
 MK-5-5                5    40.000
 MK-5-6                5    50.000
 MK-5-7                5    60.000
 MK-5-8                5    70.000
 MK-5-9                5    80.000
 MK-5-10               5    90.000
 MK-5-11               5   100.000
 MK-5-12               5   110.000
 MK-5-13               5   120.000
 MK-5-14               5   130.000
 MK-5-15               5   140.000
 MK-5-16               5   150.000
 MK-6-1                6     0.000
 MK-6-2                6    10.000
 MK-6-3                6    20.000
 MK-6-4                6    30.000
 MK-6-5                6    40.000
 MK-6-6                6    50.000
 MK-6-7                6    60.000
 MK-6-8                6    70.000
 MK-6-9                6    80.000
 MK-6-10               6    90.000
 MK-6-11               6   100.000
 MK-6-12               6   110.000
 MK-6-13               6   120.000
 MK-6-14               6   130.000
 MK-6-15               6   140.000
 MK-6-16               6   150.000
!*********************************** Marker Types ********************************************************************
!Co-dominant marker: When heterozygote F1 is present, P1 is coded as 2, F1 is coded as 1, and P2 is coded as 0; Otherwise, P1 is coded as 2, and P2 is coded as 0. 
!Dominant marker: When heterozygote F1 is present, P1 and F1 are coded as 12, and P2 is coded as 0; Otherwise, P1 is coded as 2, and P2 is coded as 0.  
!Recessive markers: When heterozygote F1 is present, P1 is coded as 2, and F1 and P2 are coded as 10; Otherwise, P1 is coded as 2, and P2 is coded as 0. 
!Missing marker is coded as -1. 
 MK-1-1                 0   2   0   0   2   2   0   0   0   2   2   0   2   2   0   2   0   0   0   2   0   0   0   2   2   0   2   2   2   2   0   2   2   2   2   2   2   0   2   2   2   0   2   0   2   2   2   0   0   2   2   0   2   2   0   2   2   2   2   2   0   2   2   0   0   2   2   2   0   0   2   0   2   2   2   0   0   0   2   2   0   2   0   0   0   0   0   2   0   2   2   0   0   2   0   2   2   0   2   0   2   0   0   0   0   2   0   2   2   0   2   2   2   0   2   0   0   2   2   2   0   2   0   0   2   2   2   2   0   2   2   0   0   0   0   0   0   2   0   2   2   2   0   0   2   0   2   2   2   2   0   2   0   2   0   0   2   2   0   2   0   0   0   0   2   0   2   2   0   0   2   0   2   0   2   2   2   2   2   2   2   0   2   0   2   0   2   0   2   0   0   0   0   0   0   2   0   0   2   0
 MK-1-2                 0   2   0   0   2   2   0   0   0   2   2   0   2   2   0   2   0   0   0   2   0   0   0   2   2   0   2   2   2   2   0   2   2   2   2   2   2   0   2   2   2   0   2   0   2   2   2   0   0   2   2   0   2   2   0   2   2   2   2   2   0   2   2   0   0   2   2   2   0   0   2   0   2   2   2   0   0   0   2   2   0   2   0   0   0   0   0   2   0   2   2   0   0   2   0   2   2   0   2   0   2   0   0   0   0   2   0   2   2   0   2   2   2   0   2   0   0   2   2   2   2   2   0   0   0   2   2   2   0   2   2   0   0   0   0   0   0   2   0   2   2   2   0   0   2   0   2   2   2   2   0   2   0   2   0   0   2   2   0   2   0   0   0   0   2   0   2   2   0   0   2   0   2   0   2   2   2   2   2   2   2   0   2   2   2   0   2   0   2   0   0   0   0   0   0   2   0   2   0   2
 MK-1-3                 0   2   0   0   2   2   0   0   0   0   2   0   2   2   2   2   0   0   0   2   0   2   0   2   2   0   2   2   2   2   0   2   2   2   2   2   2   0   2   0   2   0   2   0   2   2   2   0   0   2   2   0   2   2   0   2   2   2   2   0   0   2   2   0   0   0   2   0   0   0   2   0   2   2   2   0   0   0   2   2   0   2   0   0   2   2   0   2   0   2   2   0   0   2   0   2   2   0   2   0   2   0   0   0   0   2   0   2   2   0   2   2   2   0   2   0   0   0   2   2   2   2   0   0   0   2   2   2   0   2   2   0   0   0   0   0   0   2   0   2   0   2   0   0   2   0   2   2   2   2   0   2   2   2   0   0   2   2   0   2   0   0   0   2   0   0   2   2   2   0   2   0   2   0   2   2   2   2   2   2   2   0   2   2   2   0   2   0   0   0   0   0   0   0   0   2   0   0   0   2
 MK-1-4                 0   2   0   0   2   0   0   0   0   0   0   0   2   2   2   2   0   0   0   2   0   2   0   2   2   0   2   2   0   2   0   2   2   2   2   2   2   0   2   0   2   0   2   0   2   2   2   0   0   2   2   0   2   2   0   0   2   2   2   0   0   2   0   0   0   0   0   0   0   0   0   0   2   2   2   0   0   0   2   2   0   2   0   0   2   2   0   2   0   2   2   0   0   2   0   2   0   0   2   0   2   2   0   0   0   2   0   2   2   0   2   2   2   0   2   0   2   0   2   2   2   2   0   0   0   2   2   2   0   2   0   0   0   0   0   2   0   2   0   2   0   2   0   0   2   0   2   2   2   2   0   2   2   0   0   0   2   2   0   2   2   0   0   2   0   0   2   2   2   0   2   0   2   0   2   2   2   2   2   2   0   0   2   2   2   0   2   0   0   0   0   0   0   0   0   2   0   0   0   2
 MK-1-5                 0   2   0   0   2   0   0   0   0   0   0   0   2   2   2   2   0   0   0   0   2   2   0   2   2   0   2   2   2   2   0   2   2   2   2   2   2   2   2   0   2   0   2   0   2   2   2   0   0   2   2   0   0   2   0   0   2   2   2   2   0   2   0   0   0   0   0   0   0   0   2   2   2   0   2   0   0   0   2   2   0   2   0   0   2   2   0   2   0   2   2   0   0   2   0   0   0   0   2   0   2   2   0   0   0   2   2   2   2   0   2   2   2   0   2   0   2   0   2   2   2   2   0   0   2   2   2   2   0   2   0   0   0   0   0   2   0   2   0   0   0   2   0   0   2   0   2   2   2   2   0   2   2   2   0   2   2   2   0   2   0   0   2   2   0   0   2   2   0   0   2   0   2   0   2   2   2   2   2   2   0   0   2   2   2   0   2   0   0   0   0   0   0   0   0   2   0   2   0   2
 MK-1-6                 0   0   0   2   2   0   0   0   0   0   0   0   2   2   0   2   0   0   0   2   2   2   0   2   2   2   2   2   2   2   0   2   2   2   0   0   2   2   2   0   2   2   2   0   2   2   2   0   0   2   2   0   0   2   0   0   2   2   2   2   0   2   0   0   0   0   0   2   2   0   0   2   2   0   2   0   0   0   2   2   0   2   0   0   2   2   0   2   0   2   2   0   0   2   0   0   0   0   2   0   0   2   0   0   0   2   2   2   2   0   2   2   2   0   0   0   2   0   2   0   2   2   0   0   2   2   2   2   0   2   0   0   0   0   0   0   0   2   0   0   2   2   0   0   2   0   2   2   2   2   0   0   2   2   0   2   0   2   2   2   0   0   2   2   0   0   2   2   0   0   2   0   2   0   2   2   2   2   2   2   0   0   2   2   2   0   2   0   0   0   0   0   0   0   2   2   0   2   0   2
 MK-1-7                 0   0   0   2   2   0   0   0   0   0   0   0   2   2   0   2   0   0   0   2   2   2   0   2   2   2   2   2   2   0   0   2   2   2   0   0   2   2   2   0   2   2   0   0   2   2   2   2   0   2   2   0   0   2   0   2   2   2   2   0   0   2   0   0   0   0   0   2   2   0   0   2   2   0   0   0   0   0   2   2   0   2   0   2   2   0   0   2   0   2   2   0   0   2   0   0   0   0   2   0   0   2   0   0   0   2   2   2   2   0   2   2   2   0   0   0   2   0   2   0   2   2   0   0   2   2   2   2   0   2   0   2   0   0   0   0   0   2   0   0   2   2   0   0   2   0   2   2   2   0   0   0   2   2   0   2   0   0   2   2   0   0   2   2   2   0   2   2   0   2   2   0   2   0   2   2   2   2   2   0   0   0   2   2   2   0   2   2   0   0   0   0   0   0   2   2   2   2   0   2
 MK-1-8                 0   0   0   2   2   0   0   0   0   0   2   0   2   2   0   2   0   0   2   2   2   2   0   2   2   2   0   2   2   2   0   2   2   2   0   0   2   2   2   0   2   2   0   2   2   2   2   2   0   2   2   2   0   2   0   2   2   2   2   0   0   2   0   2   0   0   0   2   0   0   0   2   2   0   0   0   0   0   2   2   0   2   0   2   2   0   0   0   0   2   2   0   0   0   0   0   0   0   2   0   0   2   0   0   0   2   2   2   2   0   2   2   2   2   0   0   2   0   2   0   2   2   0   2   2   2   2   2   0   2   2   2   0   0   0   0   0   2   0   0   2   2   2   0   0   0   2   2   2   0   0   0   2   2   0   2   0   0   2   2   0   0   2   0   2   0   2   2   0   2   2   0   2   0   2   2   2   2   2   2   0   0   2   2   2   0   2   2   0   0   0   0   0   0   2   2   2   2   0   2
 MK-1-9                 0   0   2   2   0   0   0   0   0   0   2   0   2   2   2   0   0   0   2   2   2   2   0   2   2   2   0   2   2   2   0   2   2   2   0   0   2   2   2   0   2   2   0   2   2   2   2   2   0   2   2   2   0   2   0   2   2   2   2   0   2   2   0   0   0   0   0   2   0   0   0   2   2   0   2   0   0   0   2   2   0   2   0   2   2   0   0   0   2   2   2   0   0   0   0   0   0   0   2   2   0   2   2   0   0   0   2   2   2   0   0   2   2   2   0   0   2   0   2   0   2   2   2   2   0   2   2   2   0   2   2   2   0   0   0   0   0   2   0   0   2   2   2   0   2   0   2   2   2   0   0   0   2   2   0   2   0   0   2   2   0   0   0   0   2   2   0   2   0   2   2   2   2   0   2   2   2   2   2   2   2   0   2   2   0   0   2   2   0   0   0   0   0   0   2   2   2   2   2   2
 MK-1-10                0   0   0   2   0   0   0   0   0   0   2   0   2   2   2   0   2   0   2   2   2   2   0   2   2   2   0   2   2   2   0   2   2   2   0   0   2   2   2   0   2   2   0   2   2   2   2   2   0   0   2   2   0   2   0   2   2   2   2   0   0   2   0   0   0   0   0   2   0   0   0   2   2   0   2   0   0   0   2   2   0   2   0   2   2   0   0   0   2   0   2   2   0   0   0   0   0   2   0   2   0   2   2   0   0   0   0   0   2   0   2   0   2   2   0   0   2   0   2   0   2   2   2   2   0   2   2   2   0   2   2   2   2   0   0   0   0   2   0   0   2   2   0   0   2   0   2   2   2   0   0   0   2   2   0   2   0   0   2   2   0   0   0   0   2   2   0   2   0   2   2   2   2   0   2   2   2   2   2   2   2   0   2   2   0   0   2   2   0   0   0   0   0   0   2   2   2   2   2   2
 MK-1-11                0   0   0   0   0   0   0   0   0   0   0   0   2   2   2   0   2   0   2   0   2   2   0   2   2   2   0   2   2   2   0   2   2   2   0   0   2   2   2   0   2   0   0   2   2   2   2   2   2   0   2   2   0   2   0   2   2   2   2   0   0   2   0   2   0   0   0   2   0   0   0   2   2   2   2   0   0   0   2   2   0   2   0   2   2   0   0   0   2   0   2   2   0   0   0   0   0   2   0   2   0   2   2   0   0   0   0   0   2   0   2   0   0   2   2   0   2   0   2   0   2   2   2   2   0   2   2   2   0   2   2   2   2   0   0   0   0   2   0   0   2   2   2   0   2   0   2   2   2   0   0   0   2   2   0   2   0   2   2   2   0   0   0   0   2   2   2   2   0   2   0   2   2   0   2   2   2   2   2   2   2   0   2   2   0   0   2   2   0   0   0   0   0   0   2   0   2   0   2   2
 MK-1-12                0   0   0   0   0   2   0   2   0   0   0   0   2   2   2   0   2   0   0   0   2   2   0   2   2   2   0   2   0   2   0   2   0   2   0   0   2   0   2   0   2   0   0   2   2   2   2   2   0   0   2   0   0   2   0   2   2   2   2   0   2   0   0   2   0   0   0   2   0   0   0   2   2   2   2   0   0   0   2   2   0   2   0   2   2   0   0   0   2   0   2   2   0   0   2   0   0   0   0   2   0   2   2   0   0   0   0   0   2   0   2   0   2   2   2   2   2   0   2   0   2   2   2   2   0   2   2   2   0   2   2   0   2   0   0   0   0   2   0   0   2   2   2   0   2   0   2   2   2   0   0   0   2   2   0   2   0   0   2   2   0   0   0   0   2   2   2   2   0   2   0   2   2   0   2   2   2   2   2   2   2   0   2   2   0   0   2   2   0   0   0   0   0   0   2   0   2   0   2   2
 MK-1-13                0   0   0   0   0   2   0   2   0   0   0   0   2   2   2   0   2   0   0   2   2   0   0   2   2   2   0   2   0   2   0   2   0   2   0   0   2   0   2   0   2   0   0   2   2   2   0   2   0   0   2   0   0   2   0   2   2   2   2   0   2   0   0   2   0   0   0   2   0   0   0   2   2   2   0   0   0   0   2   0   0   2   0   2   2   0   0   0   2   0   2   2   0   2   2   2   0   0   0   2   0   2   2   0   0   0   0   0   2   0   2   2   2   2   2   2   2   0   2   0   2   0   2   2   0   2   2   2   2   2   2   0   2   0   0   0   0   2   0   0   0   2   2   0   2   2   2   2   2   2   0   2   2   2   0   2   0   0   2   2   0   0   0   0   2   2   2   2   0   2   0   2   2   0   2   2   2   2   2   2   2   0   2   2   0   0   2   2   0   0   0   2   0   0   0   0   2   2   2   2
 MK-1-14                0   0   0   2   0   2   0   0   0   0   0   0   2   2   2   0   2   0   0   2   2   0   0   0   2   2   0   2   0   0   0   2   0   2   0   0   0   0   2   0   2   0   0   2   2   2   0   2   0   0   0   0   0   2   0   2   2   2   2   0   2   0   0   2   0   0   0   2   0   0   0   2   0   2   0   0   0   0   2   0   0   2   0   2   0   0   0   0   2   0   2   2   2   2   2   2   0   0   0   2   0   2   2   0   0   0   0   0   2   0   0   2   2   2   2   2   2   0   2   0   2   2   2   2   0   2   0   0   2   2   2   0   2   0   0   0   0   2   0   0   0   2   2   0   2   2   2   2   0   0   0   2   2   2   0   2   0   0   2   2   0   0   0   0   2   2   2   2   0   2   0   2   0   0   2   2   0   2   2   2   2   2   2   2   2   0   2   0   0   0   0   2   0   0   0   0   2   2   2   0
 MK-1-15                0   0   0   2   0   2   0   0   0   0   0   0   2   0   0   0   2   0   0   2   2   0   2   0   2   2   0   2   0   0   0   2   0   2   0   0   0   0   2   0   2   0   0   2   2   2   0   2   0   0   0   0   0   2   0   2   2   2   2   0   2   0   0   2   0   0   0   2   0   0   0   2   0   2   0   0   0   0   2   0   0   2   0   2   0   0   0   0   2   0   2   2   2   0   2   2   0   0   0   2   0   2   2   0   0   0   0   2   0   0   0   2   2   2   2   2   2   0   2   0   2   2   2   2   0   2   0   0   2   2   2   0   2   0   0   0   2   2   0   2   0   2   2   0   2   2   2   2   0   0   0   2   2   2   2   2   2   0   0   2   0   0   0   0   2   2   2   2   0   2   0   2   0   0   2   2   0   2   2   2   2   2   2   2   2   0   2   0   0   0   0   2   0   2   0   0   2   2   2   0
 MK-1-16                0   0   0   2   2   2   0   0   2   0   0   0   2   0   0   0   2   0   0   2   0   0   2   0   2   2   0   2   0   2   0   2   0   2   0   2   0   0   2   0   2   0   0   0   2   2   2   2   0   0   0   2   0   2   0   2   0   2   2   0   2   0   0   2   0   2   0   2   0   0   0   2   0   2   0   0   0   0   2   0   0   2   0   2   0   0   2   0   2   0   2   2   2   0   2   2   0   0   0   2   0   2   0   0   0   0   0   2   0   0   0   2   2   2   2   2   2   0   2   0   2   2   2   2   0   2   0   0   2   2   2   0   2   0   0   2   2   2   0   2   2   2   2   0   2   2   2   2   0   0   0   2   2   2   2   0   0   0   0   2   0   0   0   0   2   2   2   2   0   2   2   2   0   0   2   2   0   2   2   2   0   2   2   2   2   0   0   0   0   0   0   2   0   2   0   2   2   2   2   0
 MK-2-1                 2   0   2   0   0   2   0   0   0   2   0   2   0   0   2   2   0   0   0   2   0   2   2   2   2   2   0   2   2   0   2   0   2   2   0   2   2   0   2   0   0   2   0   0   2   2   0   2   0   2   2   2   0   0   0   0   0   0   0   0   2   0   0   2   0   0   2   0   0   0   0   0   0   2   2   0   2   0   0   2   0   2   2   0   2   0   0   2   0   2   0   0   2   0   0   2   0   2   2   2   0   2   0   0   2   2   2   0   0   2   2   0   2   0   0   0   0   2   0   2   0   0   0   0   2   0   0   2   2   0   0   0   0   0   2   2   2   0   0   0   2   0   0   0   2   0   0   2   0   2   2   0   0   2   0   2   2   0   2   0   2   2   0   2   0   0   0   0   0   2   0   0   0   0   2   0   0   2   0   2   2   0   0   0   2   2   2   2   0   2   2   0   0   2   0   2   0   2   0   2
 MK-2-2                 2   0   2   0   0   0   0   0   0   2   0   2   0   0   2   2   2   0   0   2   0   2   2   2   2   2   0   0   2   0   2   0   2   2   0   2   2   2   2   0   0   0   0   0   0   2   0   2   0   2   2   2   0   0   0   0   0   2   0   0   2   0   0   2   0   0   0   0   0   0   0   0   0   2   2   0   2   0   0   2   0   2   2   0   2   0   2   2   2   2   0   0   2   0   0   2   0   2   2   2   2   0   0   0   2   2   2   0   0   2   2   0   2   0   0   0   0   2   0   2   0   0   0   0   2   0   2   2   2   0   2   0   0   0   2   0   2   0   0   0   2   2   0   0   2   0   0   2   0   2   0   0   0   0   0   2   2   0   2   0   2   2   0   0   0   0   2   2   0   2   0   0   0   0   2   0   0   2   0   2   2   0   2   0   2   2   2   2   0   2   2   0   0   2   0   2   0   0   0   2
 MK-2-3                 2   0   2   0   0   0   0   0   0   2   0   2   0   0   2   0   2   0   0   2   0   2   2   2   2   2   0   0   2   0   2   2   2   2   0   2   2   2   2   0   0   0   0   0   0   2   0   2   0   2   2   0   0   0   0   0   0   2   0   0   2   0   0   2   0   0   0   0   0   0   0   0   0   2   2   0   2   0   0   0   0   2   2   0   2   0   2   2   2   2   0   0   2   0   0   2   0   2   2   2   2   0   0   0   2   2   2   0   0   2   2   0   0   0   0   0   0   2   0   2   0   0   0   0   2   0   2   2   2   0   2   0   0   0   2   0   2   0   0   2   2   2   0   2   2   0   0   2   0   2   0   0   2   0   0   2   2   0   2   2   2   2   0   0   0   0   2   2   0   2   0   0   0   0   2   2   0   2   0   2   2   0   2   0   0   2   2   2   0   2   2   0   0   2   0   2   0   0   0   2
 MK-2-4                 2   0   2   0   0   0   0   0   0   2   0   2   0   0   2   0   2   2   0   2   0   2   2   2   2   2   0   0   0   2   2   2   2   2   0   2   2   2   0   0   0   0   0   2   0   2   0   2   0   2   0   0   0   0   0   0   0   2   0   2   2   0   0   2   0   0   0   0   0   0   0   0   0   2   2   0   2   0   0   0   0   2   2   0   2   0   2   2   2   2   0   0   2   0   0   2   2   2   2   2   0   0   0   0   2   2   2   0   0   2   2   2   0   0   0   0   0   2   0   2   2   0   2   0   0   0   0   0   2   0   2   0   0   0   2   0   2   0   2   2   2   2   0   2   2   0   0   2   2   0   0   0   2   0   0   2   2   0   2   2   2   2   0   0   0   0   2   2   0   2   0   0   0   0   2   2   0   2   0   2   2   0   2   0   0   2   2   2   0   2   2   0   0   2   0   2   0   0   0   2
 MK-2-5                 2   0   2   0   0   0   0   0   0   2   0   2   0   0   2   0   2   2   0   2   0   2   2   0   2   2   0   0   0   2   2   2   2   2   0   2   2   2   0   0   0   0   0   2   0   2   0   2   0   2   0   0   0   0   0   0   0   2   0   2   2   0   0   2   0   0   2   0   2   0   0   0   0   2   2   2   2   0   0   0   0   2   0   0   2   0   2   2   2   2   0   0   2   0   0   2   2   2   2   2   0   0   0   0   2   2   2   0   0   2   2   2   0   0   0   0   0   2   0   2   2   0   2   0   0   0   0   0   2   0   2   0   0   0   2   0   2   0   2   2   2   2   0   2   2   0   0   2   2   0   0   0   2   0   0   0   2   2   2   2   2   2   0   0   0   0   2   2   0   2   0   0   0   0   2   2   0   2   0   2   2   0   2   0   0   2   0   2   0   0   2   0   0   2   0   2   2   0   0   2
 MK-2-6                 2   0   2   0   0   0   0   0   0   2   0   0   0   2   2   0   2   2   0   2   0   2   0   0   2   2   0   0   0   2   2   2   2   2   0   2   2   2   0   0   0   0   0   2   0   2   0   2   0   2   0   0   0   0   0   0   0   2   0   2   2   0   0   2   2   0   2   0   2   0   0   0   0   2   2   2   0   0   0   0   0   2   0   0   2   0   2   2   2   2   0   0   2   0   0   2   2   2   2   2   0   0   0   0   2   2   2   0   0   2   2   2   0   0   0   0   0   2   0   2   2   0   2   0   0   0   0   0   2   0   2   0   0   0   2   0   2   0   2   2   0   2   0   2   2   0   0   2   2   0   0   0   2   0   0   0   2   2   2   2   2   2   0   0   0   0   2   2   0   2   2   0   0   0   2   2   0   2   0   2   2   0   2   2   0   2   0   2   0   0   2   0   0   2   0   0   2   0   0   2
 MK-2-7                 2   0   2   0   0   0   0   0   0   2   0   0   0   2   2   0   2   2   0   2   0   2   0   2   2   2   0   0   0   2   2   2   2   2   0   2   0   2   0   0   0   0   0   2   0   2   0   2   0   2   2   0   0   0   0   0   0   2   0   2   2   0   0   2   2   0   2   0   0   0   0   0   0   2   2   2   0   0   0   0   0   2   0   0   2   0   2   2   2   2   0   0   2   0   0   2   2   0   2   2   0   0   0   0   2   2   2   2   0   0   2   2   2   0   0   0   0   2   0   2   2   0   0   0   0   0   0   0   2   2   2   0   0   0   2   0   2   0   2   2   0   0   0   2   2   0   0   2   2   0   0   0   2   0   0   0   2   2   0   2   2   2   0   0   0   0   2   2   0   0   2   0   0   0   2   2   0   2   2   2   2   0   2   2   0   2   0   2   0   0   2   0   0   2   2   0   2   0   0   2
 MK-2-8                 2   0   2   0   0   0   0   0   0   2   0   0   0   2   2   2   2   2   0   2   0   0   0   2   2   2   0   0   0   2   2   2   2   2   0   2   2   2   0   0   0   0   0   2   0   2   0   2   0   2   2   0   0   2   0   0   0   2   0   2   2   0   0   2   2   0   2   0   0   0   0   2   0   2   2   2   0   0   0   0   0   2   0   0   2   0   2   2   2   2   0   0   0   0   0   2   2   0   2   2   2   0   0   0   2   2   2   2   0   0   2   0   2   0   0   0   0   2   0   2   0   2   0   0   0   0   0   0   2   2   2   0   0   0   2   0   2   0   2   2   0   0   0   2   2   0   2   2   2   0   0   0   2   0   0   2   2   2   0   2   2   2   0   0   2   0   2   2   0   0   2   0   0   0   2   2   0   2   2   2   2   0   2   2   0   2   0   2   0   2   2   0   0   2   2   0   2   0   2   2
 MK-2-9                 2   0   2   0   0   0   0   0   0   2   0   2   0   2   2   2   2   2   0   2   0   0   0   2   2   2   0   0   2   2   2   0   2   0   2   2   2   2   0   0   0   0   0   2   0   2   0   2   0   2   2   0   2   2   0   0   0   2   2   2   2   0   0   2   2   0   2   0   2   0   0   2   0   2   2   2   0   0   0   0   0   2   0   0   2   0   2   2   2   2   0   0   0   0   0   2   2   0   0   2   2   0   0   2   2   2   0   0   0   0   2   0   2   0   0   0   2   2   0   0   0   2   0   0   0   0   0   0   2   2   2   0   0   0   2   2   2   0   2   2   0   0   0   2   2   0   2   2   2   2   0   0   2   0   0   2   2   2   2   2   2   2   0   0   2   0   2   2   0   0   2   0   0   0   2   2   0   2   2   2   2   0   2   2   0   2   0   2   0   2   2   0   0   2   2   0   2   0   2   2
 MK-2-10                2   0   2   0   0   0   0   0   0   2   0   2   0   2   2   2   2   2   0   2   0   0   0   2   2   2   0   0   0   2   2   0   2   0   2   2   2   2   0   0   0   0   0   2   0   2   0   2   0   2   2   0   2   2   0   0   0   2   2   2   2   0   0   2   2   0   2   0   2   0   0   2   0   2   2   2   0   0   0   0   0   2   0   0   2   0   2   2   2   2   0   0   0   0   0   2   2   0   0   2   2   0   0   2   2   2   0   0   0   0   2   0   2   0   0   0   2   2   0   0   0   2   0   0   0   0   0   0   2   2   0   0   0   0   2   2   2   0   2   2   0   0   0   2   0   0   2   2   2   2   0   0   2   0   0   2   2   2   2   2   2   2   0   0   2   0   2   2   2   0   2   0   0   0   2   2   0   2   2   0   2   0   0   2   0   2   0   0   0   2   0   0   0   2   0   0   2   0   2   2
 MK-2-11                0   0   2   0   0   2   0   0   0   2   0   2   0   0   2   2   2   2   0   2   0   0   0   2   2   2   0   0   0   2   2   0   2   0   2   2   2   2   0   0   0   0   0   2   0   2   0   0   0   0   2   0   2   2   0   0   0   0   2   2   2   0   0   2   2   0   2   0   2   0   0   0   0   2   2   2   0   0   0   0   2   2   2   0   2   0   0   2   2   2   0   0   0   0   0   2   2   0   0   2   2   0   0   2   2   2   0   0   0   2   2   0   2   2   0   0   2   0   0   0   0   2   0   0   0   0   0   0   2   2   0   0   0   0   2   2   2   0   2   2   0   0   0   2   0   0   2   2   2   2   0   0   2   2   2   2   2   2   2   2   2   2   0   0   2   0   2   2   2   0   2   0   0   0   2   2   0   0   2   2   2   0   0   2   0   2   0   0   0   2   0   0   0   2   0   0   2   0   2   2
 MK-2-12                0   0   2   0   0   2   0   0   2   2   2   2   0   0   2   2   2   2   0   2   0   0   0   2   2   2   0   0   2   0   2   0   2   0   2   2   2   2   0   2   0   0   0   2   0   0   0   0   0   0   2   0   2   2   0   0   0   0   2   2   0   0   0   2   2   0   2   0   2   0   0   0   0   0   2   0   0   0   0   0   2   2   2   0   2   2   2   0   0   0   0   2   0   0   0   2   2   0   0   2   2   2   0   2   2   0   0   0   0   2   2   0   2   0   0   2   2   0   0   0   0   2   0   0   0   0   0   2   2   2   0   0   0   0   2   2   2   0   2   2   0   0   0   2   0   0   2   2   2   2   0   0   2   2   2   2   2   2   2   2   2   2   0   0   2   0   2   2   2   0   2   0   0   0   2   2   0   0   2   2   2   0   0   2   0   2   0   0   2   2   0   0   0   0   0   0   2   0   2   2
 MK-2-13                0   0   2   0   2   2   0   0   2   2   2   2   0   0   2   2   2   0   0   0   0   0   0   2   2   2   0   0   0   0   2   0   2   0   0   2   2   2   0   0   0   0   0   2   0   0   0   0   0   0   2   0   2   2   0   0   0   2   2   2   0   0   0   2   2   0   2   0   2   0   0   0   0   0   2   0   0   0   0   0   2   2   2   0   2   2   2   0   0   0   0   2   0   0   0   2   2   0   0   2   2   2   0   2   2   0   0   0   0   2   2   0   2   0   0   2   2   0   0   0   0   0   2   0   0   2   0   2   2   2   0   0   0   0   2   2   2   2   0   2   0   0   0   2   0   0   2   2   2   2   0   0   2   2   2   2   2   2   0   2   2   2   0   0   2   0   2   2   0   2   2   0   0   0   2   0   0   0   0   2   2   0   0   2   0   2   0   0   0   2   0   0   0   0   2   0   2   0   2   2
 MK-2-14                0   0   2   0   2   2   0   0   2   2   0   2   0   0   2   2   2   0   0   0   0   0   0   2   0   2   0   0   0   0   2   2   2   0   0   0   2   2   0   0   0   0   0   2   2   0   2   0   0   2   2   0   2   2   2   0   0   2   2   2   0   2   0   2   2   0   2   0   2   0   0   0   0   0   2   0   0   0   0   0   2   2   2   0   2   2   2   0   0   0   2   2   0   0   0   2   2   2   0   0   2   2   0   2   2   0   0   2   0   2   2   0   2   0   0   2   2   0   0   2   0   0   2   0   0   2   0   0   2   2   0   0   0   0   2   0   2   2   0   2   0   0   0   2   0   2   2   2   0   2   0   2   0   2   2   0   2   0   0   2   2   2   0   0   2   0   2   2   0   2   2   0   0   0   2   2   0   0   0   2   2   2   0   2   0   2   0   0   0   2   0   2   0   0   2   0   2   0   2   2
 MK-2-15                2   0   2   0   2   2   0   0   2   2   0   2   2   0   2   2   2   0   0   0   2   0   0   2   0   2   0   0   0   0   2   2   2   0   2   0   2   2   0   0   0   0   0   2   2   0   2   0   0   2   2   0   2   0   2   0   0   2   2   2   0   0   0   2   2   0   2   0   2   0   0   0   0   0   2   0   0   0   0   0   2   2   2   0   2   2   2   0   0   0   2   2   0   2   0   2   2   2   0   2   2   2   0   0   2   0   0   2   0   2   2   0   2   0   0   2   2   0   0   2   0   0   2   0   0   2   2   0   2   2   0   0   0   0   2   0   2   0   0   2   2   0   0   2   0   2   2   2   0   2   0   2   0   2   2   0   2   0   0   2   2   2   0   0   2   0   2   2   0   2   2   0   0   2   2   0   0   0   0   2   2   2   0   2   0   2   0   0   0   2   2   2   0   0   2   0   2   0   2   2
 MK-2-16                0   0   2   0   2   2   0   2   2   2   0   2   2   0   2   0   2   0   0   0   0   2   0   2   0   2   0   0   0   0   2   2   2   0   0   0   2   0   0   2   0   0   0   2   2   2   2   0   0   2   2   0   2   2   2   0   0   2   0   0   0   0   0   2   2   0   2   0   2   0   0   2   2   0   2   2   0   0   0   0   2   2   2   0   2   2   2   0   0   2   2   2   0   2   0   2   2   2   0   2   2   2   0   0   2   0   0   2   0   2   2   0   2   0   0   2   2   2   0   2   0   2   0   0   0   2   2   2   2   2   0   2   0   0   2   0   2   0   0   2   2   0   0   2   0   2   2   2   2   2   0   2   0   2   2   0   2   0   0   2   2   2   0   0   2   0   2   2   0   2   2   0   0   2   0   2   2   0   0   2   0   2   0   2   0   2   0   0   0   2   2   2   0   0   2   0   2   0   2   2
 MK-3-1                 2   0   0   2   2   0   2   0   2   0   2   2   2   2   2   0   0   2   2   0   2   2   0   2   2   2   2   0   2   2   0   2   2   0   0   0   0   0   0   2   2   0   0   0   0   0   2   2   2   0   0   0   0   2   2   2   2   0   2   2   2   2   2   0   0   2   2   0   2   2   2   2   2   2   0   0   2   2   2   0   0   0   0   0   2   2   0   0   0   2   0   0   0   2   0   2   2   0   2   0   2   0   0   0   0   2   2   2   2   0   2   2   2   2   2   2   0   2   2   0   2   0   2   2   2   0   0   0   2   2   2   0   2   2   0   2   2   2   2   2   2   2   2   2   0   2   2   2   0   0   2   0   2   0   2   2   2   2   2   0   2   2   2   2   2   2   0   0   0   2   2   0   0   2   0   0   2   2   0   2   0   0   0   0   2   2   2   2   0   0   2   2   0   2   2   2   0   0   0   2
 MK-3-2                 2   2   0   0   2   2   2   0   2   0   2   2   2   2   2   0   0   2   2   0   2   2   0   2   2   2   2   2   2   2   0   2   2   0   0   0   0   0   0   2   0   0   0   0   0   0   2   2   2   0   2   0   0   0   2   2   2   0   2   0   2   2   2   2   0   2   2   0   2   2   2   2   2   2   0   0   2   0   2   0   0   0   2   0   2   2   0   0   0   2   0   0   0   2   0   2   2   0   2   0   2   0   0   0   0   2   2   2   2   0   2   2   2   2   2   2   0   2   2   0   2   0   2   2   2   2   0   0   2   2   2   0   2   2   0   0   2   0   2   2   2   2   2   2   0   2   2   2   2   0   0   0   2   0   2   2   2   2   2   0   2   0   2   2   2   2   0   2   0   2   2   2   0   2   0   0   2   2   0   2   0   2   0   0   2   0   2   2   0   0   2   2   0   2   2   2   0   0   0   2
 MK-3-3                 2   2   0   0   2   2   2   0   2   0   2   2   2   2   2   0   0   2   2   0   2   2   0   2   2   2   2   0   2   2   0   2   2   0   0   0   0   0   0   2   0   0   2   0   0   0   2   2   2   0   2   0   0   0   2   2   2   0   2   0   2   2   2   2   0   2   2   0   2   2   2   2   2   0   0   0   2   0   2   0   2   2   2   0   2   2   0   0   2   2   0   0   0   2   0   0   2   0   2   0   2   0   0   0   0   2   2   2   2   0   2   2   0   0   2   2   0   0   2   0   2   2   2   2   2   2   0   2   2   2   2   0   2   2   0   0   2   0   2   2   2   2   2   2   0   0   2   0   0   0   0   2   2   0   2   2   2   2   2   0   0   0   2   2   2   2   0   2   0   2   2   2   0   2   0   0   2   2   0   2   0   2   0   0   2   0   2   2   0   0   2   2   0   2   2   2   0   0   2   2
 MK-3-4                 2   2   0   0   2   2   2   0   2   0   2   2   2   2   2   2   2   2   2   0   2   2   0   2   2   2   2   0   2   0   0   2   2   0   0   0   0   0   0   2   0   0   2   0   0   0   2   2   2   0   2   0   0   0   2   2   2   2   2   0   2   2   2   2   0   2   2   0   0   2   2   2   2   0   0   0   2   0   2   0   2   0   2   0   2   2   0   0   2   2   0   0   0   2   0   0   2   0   2   0   2   0   0   0   0   2   2   2   2   0   0   2   0   0   2   0   0   0   2   0   2   2   0   2   2   2   0   2   2   2   0   0   2   2   0   0   2   0   2   2   2   2   2   2   0   0   2   0   0   0   0   2   2   0   2   2   2   2   2   0   0   0   2   2   2   2   2   2   0   2   2   2   0   0   0   0   2   2   0   2   0   2   0   0   2   2   2   0   0   0   2   2   0   2   2   2   0   0   0   2
 MK-3-5                 2   2   0   0   2   2   2   0   2   0   2   2   2   2   2   2   2   2   2   0   2   2   2   2   2   2   2   0   0   0   0   2   2   0   0   2   0   2   0   2   0   2   2   0   0   0   2   2   2   0   2   0   0   2   2   2   2   2   2   0   2   2   2   2   0   2   2   0   0   0   2   2   2   0   0   0   2   0   2   0   2   0   2   0   2   2   0   0   2   2   0   0   0   2   0   2   2   0   2   0   2   0   0   0   0   2   2   2   2   0   0   0   0   0   2   0   0   0   2   2   2   2   0   2   2   2   0   2   2   2   0   0   2   2   0   0   0   0   2   2   0   2   2   2   0   2   2   0   0   0   0   2   2   2   2   2   2   2   2   0   0   0   2   2   0   2   2   2   0   2   2   2   0   0   0   0   2   2   0   2   0   2   0   0   2   2   2   0   0   0   2   2   0   2   2   2   0   0   0   2
 MK-3-6                 0   2   0   0   2   0   2   0   2   0   2   0   2   2   2   2   2   2   2   0   2   2   2   2   2   2   2   0   0   0   0   2   0   2   2   2   0   2   0   2   0   2   2   0   0   2   2   2   0   0   2   0   0   2   2   2   2   2   2   0   2   2   2   2   0   2   0   0   0   0   2   2   0   0   0   0   2   0   2   0   0   2   2   2   2   2   0   0   2   2   0   0   0   2   0   2   2   0   0   0   2   0   0   0   0   2   2   2   2   0   0   0   0   0   2   0   2   0   2   2   2   2   0   2   0   2   0   2   2   2   2   0   2   2   0   0   0   0   2   2   0   2   2   2   0   2   2   0   0   0   0   2   2   2   0   2   2   2   2   0   0   0   0   2   0   2   2   2   0   2   2   2   0   0   0   0   2   2   0   2   0   2   0   0   2   2   2   0   0   0   0   2   0   2   2   0   0   0   2   2
 MK-3-7                 0   2   0   0   2   0   2   0   2   0   2   0   2   2   2   2   2   2   0   0   2   2   2   2   2   2   2   0   0   0   0   2   0   2   0   2   0   2   0   2   0   2   2   0   0   2   2   2   0   0   2   0   0   2   2   2   2   2   2   0   2   2   2   2   0   2   0   0   0   0   2   2   0   2   0   0   0   0   2   0   0   2   2   2   2   2   2   0   2   2   0   0   0   2   0   2   2   2   0   0   2   0   0   0   0   2   2   2   2   0   0   0   0   0   2   0   0   0   2   2   2   2   0   2   0   2   0   2   2   2   2   0   2   2   0   0   0   0   2   0   0   2   2   2   0   2   2   0   0   0   0   2   2   2   2   2   2   2   2   0   0   0   0   2   0   2   2   2   0   2   2   2   0   0   0   2   2   0   0   2   0   2   0   0   2   2   2   2   0   0   0   2   0   2   2   2   0   0   2   0
 MK-3-8                 0   2   0   0   2   0   2   0   2   0   2   0   2   2   2   2   2   2   0   0   2   2   2   2   2   2   2   0   0   0   0   2   0   2   0   0   0   2   0   2   0   2   2   0   0   2   2   2   0   0   2   0   0   2   2   2   2   2   2   0   2   2   0   2   0   2   0   0   0   0   2   2   0   2   0   0   0   2   2   0   2   2   2   2   0   2   2   0   2   0   0   0   2   2   0   2   2   2   0   0   2   0   0   0   0   2   2   2   2   2   0   0   0   0   2   0   0   0   2   2   0   2   2   2   0   2   0   0   2   2   2   0   2   2   0   0   0   0   2   0   0   2   2   2   0   2   2   0   0   0   0   2   0   2   2   2   2   2   2   0   2   0   0   2   0   2   2   2   0   2   2   2   2   0   0   2   2   0   0   2   0   2   0   0   2   2   0   2   2   0   0   2   0   2   0   2   0   0   2   0
 MK-3-9                 0   2   0   0   2   0   2   0   2   0   2   0   2   0   2   2   2   2   0   0   2   2   2   2   2   2   2   0   2   0   0   2   0   2   0   0   0   2   0   2   0   2   2   0   0   2   2   2   0   0   0   0   2   2   2   2   2   2   0   0   0   2   0   2   0   2   0   0   2   0   2   2   0   2   2   0   0   2   2   0   2   0   2   2   0   2   2   0   2   0   0   0   2   2   0   2   2   0   0   0   2   0   0   2   0   2   2   2   2   0   0   0   0   0   2   2   0   0   2   2   0   0   2   2   0   2   0   0   2   2   2   2   2   2   0   0   0   0   2   0   0   2   0   2   0   2   2   2   0   0   0   2   0   2   2   2   2   2   2   0   0   0   2   2   0   2   2   2   0   2   2   2   2   0   0   2   2   0   0   2   0   2   0   0   2   2   0   0   2   0   0   0   0   2   0   2   0   0   2   0
 MK-3-10                0   2   0   0   2   2   2   0   2   0   0   0   2   0   2   2   2   2   0   0   2   2   2   2   2   2   2   0   2   0   0   2   0   2   0   0   0   2   2   2   0   2   2   0   0   2   2   0   0   0   0   0   2   2   2   0   2   2   0   0   0   2   0   2   0   2   0   0   2   0   0   2   0   0   2   0   2   2   2   0   2   0   2   2   0   2   2   0   2   0   0   0   2   2   0   2   2   0   2   0   2   0   2   2   0   2   2   2   0   0   0   0   0   2   2   2   0   2   2   2   0   0   2   0   0   2   0   0   0   2   2   2   2   2   0   0   0   0   2   0   0   2   0   2   0   2   2   2   0   0   2   2   0   2   2   2   2   2   2   0   0   0   2   2   0   2   2   2   0   2   2   2   2   0   2   2   2   0   0   0   0   2   0   0   2   2   0   0   2   0   0   0   0   2   0   2   0   0   2   0
 MK-3-11                0   2   0   0   2   2   2   2   2   0   0   0   2   0   2   2   2   2   0   0   2   2   2   2   0   2   2   2   2   0   0   2   0   2   0   0   0   2   0   2   0   0   2   0   0   2   2   0   0   0   0   0   2   2   2   0   2   2   0   0   0   2   0   2   0   2   0   0   2   0   0   2   0   0   2   0   0   2   0   0   2   0   2   2   0   2   2   0   2   0   0   0   0   2   0   2   2   0   2   0   2   0   2   2   0   2   2   2   2   0   0   0   0   2   2   2   0   2   2   0   0   0   0   0   0   0   0   0   2   2   2   2   2   2   0   0   0   0   2   0   0   2   0   2   0   2   2   2   0   0   2   2   0   2   2   2   0   2   2   0   0   0   2   2   0   2   2   2   2   2   2   2   2   0   2   2   2   0   0   0   0   2   0   0   2   2   0   0   2   0   0   0   0   2   0   2   0   0   2   0
 MK-3-12                0   2   0   0   2   2   2   2   2   0   2   0   2   0   2   2   2   0   0   0   2   2   2   2   0   2   2   2   2   0   0   2   0   2   0   0   0   2   0   2   0   0   2   0   0   2   2   0   0   0   0   2   2   2   2   0   2   2   0   0   0   0   0   0   0   2   0   0   2   0   0   2   0   0   2   0   0   2   0   0   2   2   2   2   0   0   0   2   2   0   0   0   0   2   0   2   2   0   2   0   2   0   2   2   0   0   2   2   2   0   0   0   2   2   2   2   0   2   2   0   2   0   0   0   0   0   0   0   2   2   2   2   2   2   0   0   0   0   2   0   0   2   0   2   0   2   2   2   0   0   2   2   0   2   2   2   0   2   2   0   0   0   2   2   0   2   2   2   2   0   2   0   2   0   2   2   2   0   0   2   0   2   0   0   2   2   0   0   2   0   0   0   0   2   0   2   0   0   0   2
 MK-3-13                0   2   0   0   2   2   2   0   2   0   2   0   2   0   2   2   2   2   0   0   2   2   2   2   0   2   2   2   2   0   0   2   0   2   0   0   0   2   0   2   0   0   2   0   0   2   0   0   0   0   0   2   2   2   2   2   2   2   0   0   0   0   0   0   0   2   0   0   2   2   0   2   0   0   2   0   0   2   0   0   2   2   2   2   0   0   0   2   2   0   0   0   0   2   0   2   2   0   0   0   2   0   2   2   0   0   2   2   2   0   0   0   2   0   2   2   0   2   0   0   2   2   0   0   2   0   2   0   2   2   2   2   2   2   0   0   0   2   2   0   0   2   0   2   0   2   2   2   0   0   2   2   0   2   0   2   0   2   2   2   0   0   2   2   0   2   2   2   0   0   2   0   2   0   2   2   2   0   2   2   2   2   0   0   2   2   2   0   2   2   0   0   0   2   0   2   0   0   0   2
 MK-3-14                2   2   0   0   2   2   2   0   2   0   2   0   2   0   2   0   2   2   0   0   2   2   2   2   0   2   2   2   2   0   0   0   0   2   0   0   0   2   0   2   0   0   0   0   0   2   0   0   0   0   0   2   0   2   2   2   2   2   0   2   0   0   0   2   0   2   0   0   0   2   0   0   0   2   0   0   0   0   0   0   2   2   2   2   0   0   0   2   2   0   0   0   0   2   2   2   2   0   0   0   2   0   2   2   0   2   2   2   2   0   0   0   2   0   2   2   0   2   0   0   2   2   0   0   2   0   2   0   2   2   2   2   0   2   0   0   0   2   2   2   0   2   0   2   0   0   2   0   0   0   2   2   0   2   0   2   0   2   2   2   0   0   2   2   0   2   2   2   0   0   2   0   2   0   2   2   2   0   2   2   0   2   0   0   2   2   2   0   2   2   0   0   0   2   0   2   0   0   0   2
 MK-3-15                2   2   0   0   2   2   2   0   2   0   2   0   2   0   2   0   2   2   0   0   2   2   2   2   0   2   2   2   2   0   0   0   0   2   0   0   0   2   0   2   0   0   0   0   0   2   0   0   0   0   0   2   0   2   2   2   2   2   0   2   0   2   0   2   0   0   0   0   0   2   0   0   0   0   0   0   0   0   0   2   2   2   2   2   0   0   0   2   2   0   0   0   0   2   2   2   2   0   0   0   2   0   2   2   0   2   2   2   2   0   0   0   2   0   2   2   0   2   0   0   2   2   0   0   2   0   2   0   2   2   2   2   0   2   0   0   0   2   2   2   0   2   0   2   0   0   0   0   0   0   2   2   0   2   0   0   0   2   2   2   0   0   2   2   0   2   2   2   0   0   2   0   2   0   2   2   2   0   0   2   0   2   0   2   2   0   2   0   2   2   0   0   2   2   0   2   0   0   0   2
 MK-3-16                2   2   0   0   2   2   2   0   2   0   0   0   2   0   2   0   2   2   0   0   2   2   2   2   0   0   2   2   2   0   0   0   0   2   0   0   0   2   0   2   0   0   0   0   0   2   0   0   0   0   0   2   0   2   2   2   2   2   0   2   0   2   0   2   0   0   2   0   0   2   0   0   0   0   2   0   0   0   2   2   2   2   2   2   0   0   0   0   2   2   0   0   0   2   2   2   2   2   0   0   2   0   2   2   0   2   2   2   2   0   2   0   2   0   0   0   0   0   0   0   2   2   0   0   2   0   2   0   2   2   2   2   0   2   0   0   0   2   2   2   0   2   0   2   0   0   0   2   0   0   2   2   0   2   0   0   0   2   2   2   0   0   2   2   0   2   2   2   0   0   0   0   2   0   2   2   2   0   0   2   0   2   0   2   2   0   2   0   2   2   0   0   2   2   0   0   0   0   0   2
 MK-4-1                 2   0   0   0   2   2   0   0   2   2   0   0   2   2   0   0   0   0   0   2   0   0   0   2   0   2   0   0   2   2   0   0   0   0   0   0   0   0   0   0   2   0   2   0   0   0   2   0   0   2   2   0   2   0   0   0   0   0   2   2   2   0   0   0   0   2   2   0   0   2   2   2   0   0   0   2   0   0   2   2   2   0   2   2   2   2   0   0   0   0   0   0   0   2   2   2   0   0   2   2   2   0   2   2   0   2   0   2   2   0   2   2   2   2   2   2   0   0   0   2   0   2   2   0   0   2   0   0   2   2   2   0   0   2   2   0   2   0   2   2   2   2   2   2   2   2   2   2   0   2   2   2   0   0   2   2   2   0   0   0   0   2   2   0   0   0   2   2   2   0   2   0   0   0   0   0   0   0   2   0   2   0   0   2   2   0   2   0   0   0   2   0   2   2   0   2   2   0   2   2
 MK-4-2                 2   0   0   0   2   2   0   0   2   2   0   0   2   2   0   0   0   0   0   2   2   0   2   2   0   2   0   0   2   2   0   2   0   0   0   0   2   0   0   0   0   0   2   0   0   0   2   2   0   2   2   0   0   2   0   0   0   0   2   2   2   0   0   0   2   2   2   0   0   2   2   0   0   0   0   2   0   0   0   2   2   0   2   2   2   0   0   0   2   0   0   0   0   2   2   2   0   0   2   2   2   0   2   2   0   0   2   2   2   0   2   2   2   2   2   2   0   0   0   2   0   2   2   0   0   2   0   0   2   2   2   0   2   2   2   0   2   0   2   2   2   0   0   2   2   2   2   2   0   2   2   2   0   0   0   2   2   0   0   0   0   2   2   0   0   0   2   2   2   0   2   0   0   0   0   0   0   0   2   0   2   2   0   2   2   0   2   0   0   0   2   0   0   2   0   2   2   0   2   2
 MK-4-3                 2   0   0   0   2   2   0   0   2   2   0   2   2   2   0   0   0   0   0   2   2   0   2   0   0   2   0   0   2   2   0   2   0   0   0   0   0   0   0   0   0   2   2   0   0   0   2   2   0   2   0   0   0   2   0   0   0   0   2   2   2   0   0   0   2   2   2   0   2   2   2   0   0   0   2   2   0   0   0   2   2   2   2   2   2   0   0   2   2   0   0   0   0   2   2   2   0   0   2   2   2   0   2   2   0   0   2   2   2   0   2   2   0   2   2   2   0   0   0   2   0   2   2   0   0   2   0   0   2   2   2   0   2   2   2   0   2   0   2   2   2   0   0   2   2   2   2   2   0   2   2   0   0   0   0   2   0   2   0   2   2   2   0   0   0   2   2   2   2   0   0   0   0   2   0   0   0   0   2   0   2   0   0   2   2   0   2   0   0   0   2   0   0   2   0   2   2   0   2   2
 MK-4-4                 2   0   0   0   2   2   0   0   0   2   0   2   2   2   0   0   0   0   0   2   2   0   2   2   0   2   0   0   2   2   0   0   0   0   0   0   0   0   0   0   0   2   2   0   2   0   2   2   0   2   0   0   0   2   0   0   0   0   2   2   2   0   0   0   2   2   2   0   2   2   2   0   0   2   2   2   0   2   0   0   2   2   2   2   2   2   0   0   2   0   0   0   0   2   2   0   0   0   2   2   2   0   2   2   0   0   2   2   2   0   2   2   0   2   2   2   0   0   0   0   0   2   0   0   0   0   0   0   2   0   2   0   2   2   2   0   2   0   2   2   2   0   0   2   2   2   2   2   0   2   2   0   0   0   0   2   0   2   0   2   2   2   0   0   0   2   2   2   2   0   0   0   0   2   0   0   2   0   2   0   2   0   0   2   2   0   0   0   0   0   0   0   0   0   0   2   0   0   2   2
 MK-4-5                 2   0   0   0   2   2   0   0   2   2   0   2   2   0   0   0   0   0   0   2   0   0   2   2   0   2   0   0   2   2   0   0   0   0   0   0   0   0   0   2   0   2   2   0   2   2   2   2   0   2   0   0   2   2   2   0   0   0   2   2   2   0   0   0   2   2   2   0   2   2   2   0   0   2   2   2   0   2   0   0   2   2   2   0   2   2   0   0   2   0   0   2   0   2   2   0   2   0   2   2   2   0   2   2   0   0   0   2   2   0   2   2   2   2   2   2   0   0   0   0   0   2   2   0   0   0   0   2   2   0   2   0   2   2   2   0   2   0   2   2   2   0   0   2   2   2   0   2   0   2   2   0   2   0   0   2   0   2   0   2   2   2   0   0   0   2   2   2   2   0   0   0   0   2   0   0   2   0   2   0   2   0   0   2   2   0   0   2   0   0   2   0   0   0   0   2   0   0   2   2
 MK-4-6                 2   0   0   0   0   2   0   0   2   2   2   2   2   0   0   0   0   0   0   2   0   0   2   0   0   2   0   0   0   2   0   0   0   0   0   0   0   2   2   2   0   0   2   0   2   2   2   2   0   2   0   0   2   2   2   2   0   0   2   2   0   0   0   0   0   2   2   0   2   2   2   0   0   2   2   2   0   2   0   0   2   0   2   0   2   2   2   0   2   2   0   2   0   2   0   0   2   0   2   2   2   0   2   2   0   0   2   2   2   0   2   2   0   2   2   2   0   0   0   0   2   2   2   0   0   0   0   2   2   2   0   0   2   2   2   0   2   0   2   2   2   0   0   2   2   2   0   2   0   2   2   0   2   0   0   2   0   2   0   2   2   2   0   0   0   2   2   0   0   2   0   0   2   2   0   0   2   0   2   0   2   2   0   2   2   0   2   2   0   0   2   0   0   0   0   2   0   0   2   0
 MK-4-7                 2   0   2   0   0   2   0   0   2   2   2   2   2   0   0   0   0   0   0   2   0   0   2   0   2   2   0   0   2   2   0   0   0   0   0   2   0   2   2   2   0   0   2   0   2   2   2   0   0   2   0   0   2   2   2   2   0   2   2   2   0   0   0   0   2   2   2   0   2   2   2   0   2   2   2   2   0   2   0   0   2   2   2   0   2   2   2   0   2   2   0   2   0   2   0   0   2   2   0   2   2   0   2   2   0   0   2   2   0   0   2   0   2   2   2   2   0   0   0   0   2   0   2   0   0   2   0   0   2   2   0   0   2   2   2   0   0   0   2   2   0   0   0   2   2   2   0   2   0   2   2   0   2   0   0   2   0   2   0   2   2   2   0   0   0   2   2   2   0   2   0   0   2   2   0   0   2   0   2   0   2   2   0   2   2   0   2   2   0   0   0   0   0   0   0   2   0   0   2   0
 MK-4-8                 2   0   2   0   0   2   0   0   2   2   2   2   2   0   0   0   0   0   0   2   0   0   2   2   2   2   0   0   2   2   0   0   0   0   0   2   0   2   2   2   0   0   2   0   2   2   0   0   0   2   0   2   2   2   0   0   0   2   0   2   0   0   0   0   2   0   2   0   0   2   2   0   2   2   2   0   2   2   0   0   2   2   2   0   2   2   2   0   2   2   0   2   0   2   0   0   2   2   0   2   2   0   2   0   2   0   2   2   0   0   2   0   2   2   2   2   0   0   0   0   2   0   2   0   0   2   0   0   2   2   0   0   2   2   2   0   0   0   2   0   0   0   0   2   2   2   0   2   0   2   2   0   2   2   0   2   0   2   2   2   2   2   0   0   0   2   2   2   0   2   0   0   2   2   0   2   2   0   2   0   2   2   0   2   2   2   2   2   0   2   0   0   0   0   0   2   0   0   2   0
 MK-4-9                 2   0   2   0   0   2   0   0   0   2   2   2   2   0   0   0   0   0   0   0   0   0   2   2   2   2   0   0   2   2   0   0   0   2   0   2   0   0   2   2   0   0   0   0   2   2   0   2   0   2   0   2   2   2   2   0   0   2   0   2   0   0   0   0   0   0   2   0   0   2   2   0   2   2   2   0   2   2   0   0   2   2   2   2   2   2   2   0   2   2   0   2   0   2   0   0   2   2   0   2   2   0   2   0   2   0   2   0   0   0   2   0   2   2   2   2   0   0   0   0   2   0   2   0   0   2   2   0   2   2   0   0   2   2   2   0   0   0   2   0   0   0   0   2   2   0   0   2   0   2   2   0   2   2   0   2   0   2   2   2   2   0   0   0   0   2   2   2   0   2   0   0   2   2   0   2   0   2   2   0   2   2   0   2   2   2   2   2   2   2   0   0   2   0   0   2   2   0   2   0
 MK-4-10                2   0   2   0   0   2   0   0   0   2   2   2   2   0   0   0   0   0   0   0   0   0   2   2   2   2   2   0   2   2   0   0   0   0   0   2   0   0   2   2   0   2   0   0   2   2   0   2   0   2   0   0   2   2   2   0   0   2   0   2   0   0   2   0   0   2   0   0   0   2   2   0   2   0   2   0   2   2   0   0   2   0   2   0   2   2   2   0   2   2   0   2   0   2   0   0   2   0   0   2   2   0   0   0   2   0   2   0   2   0   2   0   2   2   2   2   0   0   0   0   2   0   0   0   0   2   2   2   2   2   2   0   2   2   2   0   0   0   2   0   0   0   0   2   2   0   0   2   0   2   2   0   2   2   0   2   0   0   2   2   0   0   0   0   2   2   0   2   0   2   0   0   2   2   0   2   0   2   2   0   2   2   0   2   2   2   2   2   2   2   0   0   2   0   0   2   2   0   2   0
 MK-4-11                2   2   2   0   0   2   0   0   0   0   2   2   2   0   0   0   0   0   0   0   0   0   2   0   2   2   2   2   0   2   0   0   0   0   0   2   0   0   2   2   0   2   0   0   2   2   0   2   0   2   0   0   2   2   2   0   0   2   0   2   0   0   2   0   0   0   2   0   0   2   2   0   2   0   2   0   2   2   0   0   2   0   2   0   2   2   2   0   2   2   0   0   0   2   0   2   2   0   0   2   2   0   0   0   2   0   2   0   2   0   2   0   2   2   2   2   0   0   0   0   2   0   0   0   0   2   2   2   2   0   2   0   2   2   2   0   0   0   2   0   0   0   0   2   2   0   0   2   0   2   2   0   2   2   2   2   0   0   2   2   0   0   2   0   2   2   0   2   0   2   0   0   2   2   0   2   0   2   2   0   2   2   2   2   2   2   2   2   2   2   0   0   2   0   2   2   0   0   2   0
 MK-4-12                0   2   2   0   2   2   0   0   2   0   2   2   2   0   0   0   2   0   0   0   2   0   2   0   0   2   2   2   0   2   0   0   0   0   0   2   0   0   2   2   0   2   0   0   2   2   0   2   0   2   0   0   2   2   2   0   2   2   2   0   2   0   2   0   0   0   0   2   0   2   2   0   2   0   0   0   2   2   0   0   2   0   2   0   0   2   2   0   0   2   0   0   0   2   0   2   2   0   0   2   2   0   0   0   2   2   2   0   2   0   2   0   2   2   2   2   0   0   0   0   2   0   0   0   0   0   2   2   2   0   2   0   2   2   2   0   0   0   2   0   0   0   2   2   2   0   2   2   0   2   2   0   2   2   2   2   2   0   2   2   0   0   0   0   2   0   0   2   0   2   0   0   2   2   0   2   0   2   2   0   2   2   2   2   0   2   0   2   2   2   0   0   0   0   2   2   0   0   2   0
 MK-4-13                0   2   2   0   2   2   0   0   2   0   2   2   2   0   0   0   2   0   0   0   2   0   2   0   0   2   2   2   0   2   0   0   0   0   0   2   0   0   2   2   0   2   0   0   2   0   0   2   0   2   0   0   2   2   2   0   2   0   2   0   2   0   0   0   0   0   0   2   2   2   2   2   0   0   0   0   2   2   0   0   2   0   2   0   0   2   2   0   0   2   0   0   0   2   0   2   0   0   0   2   2   2   0   0   2   2   2   0   2   0   2   0   2   2   2   2   0   0   0   0   2   0   0   0   0   0   2   0   2   0   2   0   0   2   2   0   0   0   2   0   0   0   2   2   2   0   0   2   0   2   2   0   2   0   2   2   2   0   2   2   0   0   0   0   2   0   0   2   2   2   2   0   2   2   0   2   0   2   2   0   2   2   2   2   0   2   0   2   2   2   0   0   0   0   2   2   0   0   2   0
 MK-4-14                0   2   2   0   2   2   0   0   2   0   2   2   2   0   0   0   2   0   0   2   2   0   2   0   0   2   2   0   0   2   0   0   0   0   2   2   2   0   2   2   0   2   0   0   2   2   0   2   0   2   0   0   2   2   2   0   2   0   2   2   2   0   0   0   0   0   0   2   2   2   0   2   0   0   0   0   2   0   0   0   2   0   2   0   0   2   2   0   0   2   0   0   0   2   0   2   0   0   0   2   2   2   0   0   2   2   0   0   2   0   2   0   2   2   2   2   2   0   0   0   2   0   2   0   0   0   2   0   2   0   2   0   0   2   2   0   0   0   0   0   0   0   2   2   2   0   0   2   0   2   2   0   2   2   0   2   2   0   0   2   0   0   0   0   2   0   0   2   2   2   2   0   2   0   0   2   0   2   2   2   2   2   2   2   0   2   0   2   2   2   0   0   0   0   2   2   2   0   2   0
 MK-4-15                0   2   2   0   2   2   0   0   2   0   2   0   2   0   0   0   2   2   0   2   2   0   2   0   0   0   2   0   0   2   0   0   0   0   2   2   2   2   2   2   0   2   0   0   2   2   0   2   0   2   0   0   2   2   2   0   2   0   0   2   2   0   0   0   0   0   0   2   2   2   0   2   0   0   0   0   2   0   0   0   2   0   2   0   0   2   2   0   2   2   0   0   0   2   0   2   0   0   0   2   2   2   0   2   2   2   0   0   2   0   2   0   2   2   2   2   2   0   0   0   2   2   2   0   0   0   2   0   2   0   2   0   0   2   2   0   0   0   0   0   0   0   2   2   2   0   0   2   0   2   2   0   2   2   0   2   2   0   0   2   0   0   0   0   2   0   0   2   2   2   2   0   2   0   0   2   0   2   0   2   2   2   2   2   0   0   0   0   2   2   0   0   0   0   2   2   2   0   2   0
 MK-4-16                0   2   2   0   2   2   0   2   2   0   2   0   2   0   2   0   2   2   0   2   2   0   2   0   0   0   2   0   0   2   0   0   0   0   2   2   2   2   2   2   0   2   0   2   2   0   0   2   0   2   0   0   2   0   2   0   2   2   0   2   0   0   0   0   0   0   0   2   2   0   0   2   0   0   0   0   0   0   0   0   0   0   2   0   0   2   0   0   2   2   0   0   0   2   0   2   0   2   0   2   2   2   0   2   2   2   0   0   2   0   2   0   2   2   2   2   2   0   0   0   2   2   2   0   2   0   2   0   2   0   2   0   0   2   0   0   0   0   0   0   0   0   2   2   2   0   0   2   0   2   2   0   2   2   0   2   2   0   0   2   0   2   0   0   2   0   0   2   0   2   2   0   2   0   0   2   0   2   2   2   2   2   2   2   0   2   0   0   2   2   0   0   0   0   2   2   2   0   2   0
 MK-5-1                 2   0   0   2   2   0   2   2   0   2   0   2   2   0   0   0   0   0   0   2   0   0   2   2   2   2   2   0   2   0   0   0   2   0   2   2   0   0   0   2   0   2   0   0   2   0   0   0   2   2   2   0   0   0   0   0   2   0   2   2   2   0   2   2   0   0   0   0   2   2   2   0   0   0   0   0   0   2   2   0   0   0   2   2   0   0   2   2   2   2   2   2   2   0   2   2   2   2   0   2   2   2   2   2   2   0   2   2   0   0   0   2   2   2   2   0   2   0   2   2   0   2   2   0   0   2   0   0   2   2   0   2   0   0   0   0   2   2   2   0   2   0   2   2   2   2   0   2   2   2   2   2   0   2   0   0   0   2   2   2   0   2   0   2   0   2   2   0   0   2   0   0   2   2   2   0   0   0   2   0   0   2   0   0   2   2   0   2   0   0   2   0   2   0   2   2   0   2   2   2
 MK-5-2                 2   0   0   2   2   0   0   2   0   2   0   2   2   0   2   0   2   0   0   2   0   2   2   2   2   2   2   0   2   0   0   0   2   0   2   2   0   0   0   2   0   2   0   0   2   0   0   0   2   0   2   0   0   0   0   0   2   0   2   2   2   0   2   2   0   2   0   0   2   2   2   0   0   0   0   0   0   2   2   0   2   0   2   2   0   0   2   0   2   2   0   2   2   0   0   2   2   2   0   2   2   2   2   2   2   0   2   2   0   0   0   2   2   2   2   0   2   0   2   2   0   2   2   0   0   2   0   0   0   2   0   2   0   0   0   0   2   2   2   0   2   0   2   2   2   2   0   2   2   2   2   2   0   2   0   0   0   2   2   2   0   2   0   0   0   0   2   0   2   2   0   0   2   2   2   0   0   0   2   0   0   2   0   0   0   2   0   2   2   2   2   0   2   0   2   2   2   2   2   2
 MK-5-3                 2   0   0   2   2   0   0   2   0   2   0   2   2   0   2   0   2   0   0   2   0   2   2   2   2   2   2   0   0   0   0   0   2   0   2   2   0   0   0   2   0   2   0   0   2   2   0   0   2   0   2   0   0   0   0   0   2   0   2   0   2   0   2   2   0   2   0   0   2   0   2   0   0   0   0   0   0   2   2   2   2   0   2   2   0   0   2   0   2   2   0   2   2   0   2   2   2   2   0   2   2   0   2   2   2   0   0   2   0   0   2   2   2   2   2   0   2   0   2   2   0   2   2   0   0   2   0   0   0   0   0   2   2   0   0   0   2   2   2   2   2   0   2   2   0   2   0   2   2   2   2   2   0   2   0   0   0   0   2   2   0   2   0   0   2   0   2   0   0   2   0   2   2   2   2   0   0   0   2   2   0   2   0   0   0   2   0   2   2   0   2   0   2   2   2   2   2   2   0   2
 MK-5-4                 2   0   0   2   2   0   0   2   0   2   0   2   2   0   2   0   2   2   0   2   0   2   2   2   2   2   2   0   0   0   0   0   2   0   2   2   0   2   0   2   0   0   0   0   2   2   0   0   2   0   2   0   0   0   0   0   2   2   2   0   2   0   2   2   0   2   0   0   2   0   2   0   0   0   0   2   0   2   2   2   2   0   2   2   0   0   2   0   2   2   0   2   2   0   2   2   0   2   0   2   2   0   2   2   2   0   0   0   0   0   2   2   2   2   2   0   2   0   2   2   0   2   2   0   0   2   0   0   0   0   0   2   2   0   0   2   2   2   0   2   2   0   2   2   0   2   0   2   2   2   2   2   0   2   0   0   0   0   2   2   0   0   0   2   0   0   2   0   0   2   0   2   2   2   2   2   0   0   2   2   0   2   0   0   0   2   0   2   2   0   2   2   0   2   2   2   2   2   0   2
 MK-5-5                 2   0   0   2   2   0   0   2   0   2   0   2   2   0   2   0   2   0   0   2   2   0   2   2   2   2   2   0   0   0   2   0   2   0   2   2   0   2   0   2   2   0   0   0   2   0   0   0   2   0   2   0   0   0   0   0   2   2   2   0   2   0   2   2   0   0   0   0   2   0   2   0   0   0   0   2   0   2   2   2   2   0   2   2   0   0   2   0   2   2   0   2   2   0   2   0   0   2   0   2   2   0   2   2   2   0   0   0   0   0   2   2   2   0   2   0   2   0   2   2   0   2   2   0   0   2   0   0   0   2   0   2   2   0   0   2   2   0   0   2   2   2   2   2   0   2   0   2   2   2   2   0   2   2   0   0   0   0   0   2   0   0   0   2   0   2   2   0   0   2   0   2   2   2   0   2   0   0   0   2   0   2   2   0   0   0   0   2   2   0   2   2   0   2   2   2   2   2   2   2
 MK-5-6                 2   0   0   2   2   0   0   2   0   2   0   2   2   0   2   0   2   0   0   0   2   0   2   2   2   2   2   0   0   0   2   0   2   0   2   2   0   2   0   2   0   0   2   0   2   2   0   0   2   2   2   0   0   0   0   0   2   2   2   0   2   0   2   2   2   0   2   0   2   0   2   0   0   0   0   2   0   2   2   2   2   2   0   2   0   0   0   2   2   2   0   0   0   0   2   0   0   2   0   2   2   0   2   2   2   0   0   0   0   0   2   2   2   0   2   0   2   0   2   2   0   2   2   0   0   2   0   0   0   2   2   2   2   0   2   2   2   0   0   2   2   2   0   2   2   2   0   2   2   2   2   0   2   2   0   0   0   0   0   0   0   2   2   2   0   2   2   0   0   2   0   2   2   2   2   2   2   0   0   2   0   2   2   0   0   0   0   2   2   0   2   0   0   0   2   2   0   2   2   2
 MK-5-7                 2   0   0   2   2   0   0   2   0   2   0   2   2   0   2   0   2   0   0   0   2   0   0   2   2   2   2   0   0   0   2   0   2   0   2   0   0   2   0   2   0   0   2   0   2   0   0   0   2   2   2   0   0   0   0   0   2   2   2   0   2   0   2   2   2   0   2   0   2   2   2   0   0   0   0   0   0   2   2   2   2   2   0   0   0   0   0   2   2   2   0   0   0   0   2   0   2   2   0   2   2   0   2   2   2   0   0   0   0   0   2   0   2   2   2   0   2   0   2   2   0   2   2   0   0   2   2   0   0   2   2   2   2   0   2   0   2   0   0   2   0   2   0   2   2   2   2   0   2   2   2   0   2   2   0   0   0   0   0   0   0   2   2   2   0   2   2   0   0   2   0   2   2   2   2   2   2   0   0   2   0   2   2   0   0   0   0   2   2   0   2   0   0   0   2   2   0   2   2   2
 MK-5-8                 2   0   0   2   0   0   0   2   2   2   0   2   0   0   2   0   2   0   0   0   2   0   0   2   2   2   2   0   0   0   2   0   2   0   2   0   0   0   0   2   0   0   2   0   2   0   0   0   2   2   2   0   2   0   0   0   2   2   2   0   2   0   2   2   2   0   2   2   2   2   2   0   0   0   0   0   0   2   2   2   2   0   0   0   0   0   0   2   2   0   0   0   0   0   2   0   2   2   0   2   2   0   2   2   2   0   0   0   0   0   2   0   2   2   2   2   0   0   2   2   0   0   2   0   0   2   0   0   0   2   2   0   2   0   2   0   2   0   2   2   0   2   0   2   2   2   2   0   2   2   0   0   2   2   0   0   0   0   0   0   0   2   2   0   0   2   2   0   0   2   0   2   2   2   2   2   2   0   0   2   0   2   2   0   0   0   0   2   2   2   2   0   2   0   2   2   2   2   2   2
 MK-5-9                 2   0   0   2   0   0   0   2   0   2   2   2   0   0   2   0   2   0   0   0   2   0   0   2   0   2   2   0   0   0   2   2   0   0   2   0   0   0   0   2   0   0   0   0   2   0   0   0   2   2   2   0   2   2   2   0   2   2   2   0   2   2   0   2   2   0   2   2   2   2   2   0   0   0   0   0   0   2   2   2   2   0   0   0   0   0   0   2   0   0   0   0   0   0   2   0   2   2   0   2   0   0   2   2   2   0   0   0   0   0   2   0   2   2   2   2   0   0   2   2   0   0   0   0   0   2   0   0   0   2   2   2   2   0   2   0   2   0   2   2   0   2   0   2   2   2   2   0   2   0   0   0   2   2   0   0   0   0   0   0   0   2   2   0   0   2   2   0   0   0   0   2   2   2   2   2   2   0   0   2   2   2   2   0   0   0   2   2   2   2   2   0   2   0   2   2   2   2   2   2
 MK-5-10                2   0   0   2   0   0   0   2   0   2   2   2   0   0   2   0   2   0   0   0   2   0   0   2   0   2   2   0   2   0   0   2   0   0   2   0   2   0   0   2   0   0   0   0   2   0   0   0   2   2   2   2   2   2   2   0   2   2   2   0   2   2   0   2   2   0   2   2   0   2   2   0   0   0   0   0   0   2   2   2   2   0   0   0   0   0   2   2   0   0   0   2   0   0   2   0   2   2   0   2   0   0   2   2   2   0   2   0   0   0   2   0   2   2   2   2   0   0   2   2   0   0   2   0   0   2   0   0   0   2   0   2   2   0   2   0   0   0   2   2   0   2   0   0   2   2   0   0   2   0   0   0   2   2   2   0   0   0   2   0   0   2   2   0   0   0   2   2   2   0   0   2   0   2   2   0   2   0   0   2   2   2   2   0   0   0   2   0   2   2   2   0   2   0   0   2   2   2   2   2
 MK-5-11                2   0   0   2   0   2   0   2   0   2   2   2   0   0   2   0   2   0   0   0   0   0   0   2   0   2   2   0   2   0   2   2   0   0   0   0   2   0   2   2   0   0   0   0   2   0   0   0   2   2   0   2   2   2   0   0   2   2   2   0   2   2   0   2   0   2   2   2   0   2   2   0   0   0   2   0   0   0   0   2   2   0   0   2   0   2   2   2   0   0   2   0   0   0   2   0   2   2   0   2   0   0   0   2   2   0   2   0   0   0   2   0   0   2   0   2   0   0   2   2   0   0   2   0   0   2   2   0   0   2   0   2   2   0   0   0   0   2   2   2   2   2   0   0   2   2   0   2   2   0   0   0   2   2   2   2   0   0   2   0   0   2   2   0   0   0   2   2   2   0   0   2   0   2   2   0   2   0   0   2   2   2   2   0   0   0   2   0   2   0   2   0   2   0   0   2   2   2   2   2
 MK-5-12                2   0   0   2   0   2   0   2   0   2   2   2   0   0   2   0   2   0   0   0   0   0   0   2   0   2   2   0   2   0   2   2   0   0   0   0   2   0   2   2   0   0   0   0   2   2   0   0   2   2   0   2   2   2   0   2   2   0   2   0   2   2   0   2   0   2   0   2   0   2   2   0   0   0   2   0   0   0   0   2   2   0   0   2   0   2   2   0   0   0   2   0   0   0   2   0   0   2   0   2   0   0   0   2   2   2   2   0   0   0   2   0   0   2   0   2   0   0   2   2   2   0   2   2   0   2   2   0   0   2   0   2   2   0   0   2   0   2   2   2   2   2   0   0   2   0   0   2   2   0   0   0   2   0   0   2   2   0   2   0   2   2   2   0   0   0   2   2   2   0   0   2   0   2   2   0   2   0   2   2   2   2   2   0   0   0   2   2   2   0   2   0   2   0   0   0   2   2   0   2
 MK-5-13                2   0   0   2   0   2   0   2   0   2   2   2   0   0   2   0   2   0   0   0   0   0   0   0   0   2   2   0   2   0   2   2   0   0   0   0   2   0   2   2   0   0   0   2   2   2   0   0   2   2   0   2   2   2   0   2   2   2   2   0   2   2   0   2   2   2   2   2   0   2   2   0   0   0   2   0   0   0   0   2   2   0   0   2   0   2   2   0   0   0   2   0   0   0   2   0   0   2   0   2   0   0   0   2   2   2   2   2   0   0   2   0   0   2   2   2   0   0   2   2   2   0   0   2   0   2   2   0   0   2   2   2   2   2   0   2   0   0   2   2   2   2   0   0   2   0   0   2   2   0   0   0   2   0   0   2   2   0   2   0   2   2   0   2   0   0   0   2   2   0   0   2   0   2   2   0   0   0   2   2   2   2   2   0   0   0   2   2   2   0   0   0   2   0   0   0   2   2   0   2
 MK-5-14                2   0   2   0   0   2   0   0   0   2   2   0   0   0   2   0   2   0   0   0   0   0   2   0   0   2   2   0   2   0   0   2   0   0   0   0   0   0   2   0   0   2   2   2   2   2   0   0   2   2   2   0   0   2   0   2   2   2   0   0   2   2   0   0   2   2   0   2   0   2   2   0   0   0   0   0   2   2   0   2   2   0   0   2   0   2   2   0   0   0   2   0   0   2   2   0   0   2   0   2   0   0   0   2   2   2   2   2   0   0   2   2   0   2   2   2   2   0   2   2   2   2   0   2   0   2   2   2   0   2   0   2   2   0   0   2   0   0   2   2   2   2   0   2   2   0   0   2   2   0   0   0   2   0   0   2   2   0   2   0   2   2   0   2   0   0   0   2   2   0   0   2   0   2   2   0   2   0   2   2   2   2   2   0   0   0   2   2   2   0   0   0   2   0   0   0   0   2   0   2
 MK-5-15                2   0   2   0   0   2   0   0   0   2   2   0   0   0   2   0   0   0   0   0   0   0   2   0   0   2   0   0   0   0   0   2   0   0   2   0   0   0   2   0   0   2   2   2   2   2   0   0   2   0   2   0   0   2   2   2   2   2   0   0   2   2   0   2   2   2   0   2   0   2   0   0   0   2   0   2   2   2   0   2   2   0   0   2   0   2   2   2   2   2   2   0   0   2   2   0   0   0   0   0   0   0   0   2   2   2   2   2   0   2   2   2   0   2   2   2   2   0   2   2   2   2   2   2   2   2   2   2   0   2   0   2   2   0   0   2   0   0   2   2   0   2   0   2   2   0   0   2   2   0   2   2   2   0   0   2   2   0   2   0   2   2   0   2   0   0   0   2   2   0   0   2   0   2   2   0   2   0   2   0   2   0   2   0   0   0   2   0   2   0   0   0   0   0   0   0   0   2   0   2
 MK-5-16                2   0   2   0   0   2   0   0   2   0   2   0   0   0   2   0   0   0   0   0   0   0   0   0   0   2   0   0   0   0   0   2   0   0   2   0   0   0   2   0   0   2   0   2   2   2   0   0   2   0   2   0   0   2   2   2   2   2   0   0   2   2   0   2   0   2   0   2   0   2   0   0   0   2   0   2   2   2   0   2   2   0   0   2   0   2   2   0   2   0   2   0   0   2   2   0   0   0   0   0   0   0   0   2   2   2   2   2   0   2   2   2   2   2   2   2   0   0   2   2   2   0   2   2   2   2   2   2   0   2   0   2   2   2   0   0   0   0   2   2   0   2   0   2   2   0   0   2   2   0   2   2   2   0   0   2   2   0   2   0   2   2   0   2   0   0   0   2   2   0   0   2   0   2   2   0   2   0   2   0   2   0   2   0   0   0   0   0   2   0   0   0   2   0   0   0   0   2   0   0
 MK-6-1                 0   2   0   2   2   2   0   0   0   2   0   2   2   0   2   2   0   0   0   2   2   0   2   0   2   0   2   0   0   0   2   0   0   2   0   2   2   0   2   2   2   0   0   0   0   2   0   0   2   0   2   0   0   0   0   2   0   2   2   2   0   0   2   0   2   2   2   2   2   2   0   2   2   2   2   0   0   0   2   0   0   2   0   0   2   0   2   2   2   0   0   0   2   2   0   0   2   0   0   0   0   0   0   0   0   0   2   0   0   2   2   0   0   2   2   0   0   0   2   2   2   0   2   0   0   2   2   0   0   2   2   2   0   2   2   2   2   0   0   0   0   0   0   0   2   2   2   2   0   0   2   2   0   2   2   2   2   0   0   0   0   2   2   2   0   2   0   2   0   0   0   2   0   2   0   0   2   2   0   0   0   2   2   0   0   2   2   0   2   0   2   0   0   2   0   2   0   0   2   2
 MK-6-2                 0   2   0   2   2   2   0   0   0   2   2   2   2   0   2   2   0   0   0   2   2   0   2   0   2   0   2   0   0   0   2   0   0   2   0   2   0   0   0   2   2   0   0   0   0   2   0   0   0   2   2   0   0   0   0   2   0   2   2   2   2   0   2   0   2   0   2   2   0   2   0   0   0   0   2   0   0   0   2   0   0   2   0   0   2   2   2   2   2   0   0   0   2   2   2   0   2   0   0   0   0   0   0   0   0   0   2   0   2   2   2   0   0   2   2   0   0   0   2   2   0   0   2   0   0   2   2   0   0   2   2   2   0   2   2   0   2   0   0   2   0   0   2   0   2   2   2   0   0   0   2   2   0   2   2   2   2   0   0   0   0   2   2   2   2   2   0   2   0   0   0   2   0   2   0   0   2   2   0   0   2   2   2   2   0   2   2   0   2   0   2   0   0   2   2   2   0   0   2   2
 MK-6-3                 0   2   0   2   2   2   2   0   0   0   2   2   2   2   2   2   0   0   0   2   0   0   2   0   2   2   2   0   0   0   2   0   0   2   0   2   2   0   0   2   0   0   0   0   0   0   0   0   2   0   2   0   0   0   2   2   0   2   2   2   2   0   2   0   2   0   2   2   0   2   0   0   0   0   2   2   0   0   2   0   0   2   0   0   2   2   2   2   2   0   0   0   2   2   2   0   2   0   0   0   0   0   2   0   0   0   2   0   2   2   2   0   0   2   2   0   0   0   2   2   0   0   2   2   0   2   2   0   0   2   2   2   0   2   2   0   0   0   0   2   0   2   2   0   2   2   2   0   0   0   2   2   0   2   2   0   2   0   0   0   0   2   2   2   2   2   0   2   2   0   0   2   0   2   0   0   2   2   0   0   2   2   2   2   2   2   2   0   2   0   2   2   0   2   2   2   0   0   2   2
 MK-6-4                 0   2   0   2   2   2   2   0   0   0   2   2   2   2   2   2   0   0   0   2   0   0   2   0   2   0   2   0   0   0   2   0   0   2   0   2   0   0   0   2   0   0   0   0   0   0   0   0   2   0   2   2   0   0   2   2   0   0   2   0   2   2   2   0   2   0   2   2   0   2   0   0   0   0   2   2   0   0   2   0   0   2   0   0   2   2   2   2   2   0   2   0   2   2   2   0   2   0   0   0   0   0   2   0   0   0   2   0   2   2   2   0   2   2   2   0   0   0   2   2   2   0   2   2   0   2   2   2   0   2   2   2   0   2   2   0   0   0   2   2   2   2   0   0   2   2   0   2   0   0   2   2   0   2   2   0   2   0   0   2   0   2   2   2   2   2   0   2   2   0   0   2   0   2   0   0   2   2   0   0   0   2   2   2   0   0   2   0   2   0   2   2   0   2   2   2   0   0   0   2
 MK-6-5                 0   2   0   2   2   0   2   0   0   0   2   2   2   2   2   0   2   0   0   2   0   0   2   0   2   0   2   0   0   0   2   0   0   2   0   2   0   0   0   2   0   0   0   0   0   0   2   0   2   0   2   2   0   2   2   2   0   0   2   0   2   2   2   0   2   0   2   2   0   2   2   0   0   0   2   2   0   0   2   0   0   2   0   0   2   2   0   2   2   0   2   0   0   2   2   0   2   0   0   0   0   0   2   0   0   0   2   0   2   2   2   0   2   2   2   0   0   0   2   2   2   0   2   2   0   0   2   2   0   0   2   2   2   2   2   0   2   2   2   2   2   2   0   0   2   0   0   2   0   2   2   0   0   2   2   0   2   0   0   2   0   2   2   2   2   2   0   2   2   0   0   0   0   2   0   0   2   2   0   2   2   2   0   2   0   0   2   0   2   0   2   2   0   2   2   2   0   0   0   2
 MK-6-6                 0   2   0   0   2   0   2   2   2   0   2   2   0   2   0   0   2   0   0   2   2   0   2   0   2   0   2   0   0   0   2   0   0   2   0   2   0   2   0   2   0   0   0   0   0   0   2   0   2   0   2   2   0   2   2   2   0   0   2   0   2   2   2   0   2   0   2   2   0   2   2   2   0   0   2   2   0   0   2   0   0   2   0   0   2   2   0   2   2   0   2   0   2   2   2   0   2   0   0   0   0   0   0   0   0   2   2   0   2   2   2   0   2   2   2   0   2   0   2   2   2   0   2   2   0   0   2   2   0   0   2   2   2   2   2   0   2   2   2   2   0   2   0   2   2   0   0   2   0   2   2   0   2   2   2   0   2   2   0   2   0   2   2   2   2   2   0   2   2   0   0   0   0   2   0   0   2   2   0   2   2   2   0   2   0   0   2   0   2   0   2   2   0   2   2   2   0   2   0   0
 MK-6-7                 0   2   2   0   2   0   2   2   2   0   2   2   0   2   0   0   2   0   0   2   2   0   2   0   2   0   2   0   0   0   2   0   0   2   0   2   0   2   0   2   0   0   0   0   0   0   0   0   2   0   2   2   0   2   2   2   0   0   2   0   2   2   2   0   2   0   2   2   2   0   2   2   0   0   2   2   2   0   2   0   0   2   0   0   2   2   2   2   2   0   2   0   2   2   2   0   2   0   0   0   0   0   0   0   0   2   2   0   2   2   2   0   0   2   2   0   2   0   2   2   2   0   2   2   0   0   2   0   0   2   2   2   2   2   2   0   2   0   2   2   0   2   0   2   2   0   0   2   0   2   2   0   2   2   2   0   2   2   2   2   0   2   2   2   2   2   0   2   2   2   0   0   0   2   0   0   2   2   0   2   2   2   0   2   0   0   2   0   2   0   2   2   0   2   2   2   0   2   0   0
 MK-6-8                 0   2   2   0   2   0   2   2   2   0   2   2   0   2   0   0   2   0   0   2   2   0   0   0   2   0   2   2   0   0   2   0   0   2   0   2   0   0   0   2   0   0   0   0   0   0   0   0   2   0   2   2   0   0   2   2   0   0   2   0   2   2   2   0   2   2   2   2   2   0   2   2   0   2   2   2   2   0   2   0   0   2   0   0   2   2   2   2   2   0   2   0   2   2   2   0   2   0   0   0   0   0   0   0   0   2   2   0   2   2   2   0   0   2   2   0   2   0   2   2   2   0   2   0   2   0   2   0   0   2   2   2   2   2   2   0   2   0   2   2   0   2   0   2   2   2   0   2   0   2   2   2   0   2   2   0   2   2   2   0   0   2   0   2   2   2   0   2   0   2   0   0   0   2   0   0   2   2   0   2   2   2   2   0   0   0   2   0   2   2   2   2   0   2   2   2   0   2   0   0
 MK-6-9                 0   2   2   0   2   0   2   2   2   0   2   2   0   2   0   0   2   2   0   2   2   2   0   0   2   0   2   2   0   0   2   0   0   0   0   2   0   0   0   2   0   0   2   0   0   0   0   0   2   0   2   2   2   0   2   2   0   0   2   0   2   2   2   0   2   2   2   2   2   0   2   2   0   2   2   2   2   0   2   0   0   2   0   0   2   2   2   2   2   0   2   0   2   2   2   0   2   0   0   0   2   0   0   0   0   2   2   0   2   2   2   0   0   2   2   2   0   0   2   2   2   0   2   0   2   0   2   0   0   2   2   2   2   2   2   2   0   0   2   2   0   2   0   2   2   2   0   2   0   2   2   2   0   2   2   2   2   2   0   0   0   2   0   2   0   2   0   2   0   0   0   0   0   2   0   0   0   2   2   2   2   2   2   2   0   0   2   0   2   0   2   2   0   2   2   2   0   2   2   0
 MK-6-10                0   2   2   0   2   2   2   2   2   0   2   2   0   2   0   0   2   2   0   2   2   2   0   0   2   0   2   2   0   0   2   0   0   2   0   2   0   0   0   2   0   2   2   0   0   2   0   0   2   0   2   2   2   0   2   2   0   2   2   0   2   2   2   0   2   2   2   2   2   0   2   2   0   2   2   2   2   0   2   0   2   2   0   0   2   0   2   2   2   0   2   0   2   2   2   0   2   0   0   0   2   0   0   0   0   2   2   0   0   2   2   0   0   2   2   2   0   0   2   2   2   0   2   0   2   0   0   0   0   2   2   2   2   2   2   2   0   0   0   2   0   2   0   2   2   2   0   0   0   2   2   2   0   2   2   2   2   2   0   0   0   2   0   2   0   2   0   2   0   0   0   2   0   2   2   0   0   2   2   2   2   2   2   2   0   0   2   0   2   0   2   2   2   2   2   2   2   2   2   0
 MK-6-11                0   2   2   2   2   2   0   2   2   2   2   2   0   2   2   0   2   2   2   2   2   2   0   0   2   0   2   2   0   0   2   0   0   2   0   2   0   0   0   2   0   2   2   2   0   2   0   2   2   0   2   2   0   0   2   2   0   2   2   0   2   2   2   0   2   2   2   2   2   0   2   2   0   2   2   2   2   0   2   0   2   2   0   0   2   0   2   2   2   0   2   0   2   2   2   0   2   0   0   2   0   0   0   0   0   2   2   0   0   2   2   0   0   2   2   2   0   0   0   2   2   0   0   2   2   0   0   2   2   2   2   2   2   2   2   2   0   0   0   2   0   2   0   2   2   2   0   0   0   2   2   2   0   2   2   2   2   2   0   2   0   0   0   2   0   2   0   0   0   0   0   2   0   2   2   0   0   2   2   2   2   2   2   0   0   0   2   0   2   0   2   2   2   2   2   2   2   2   2   0
 MK-6-12                0   2   2   2   2   2   0   2   2   2   2   2   0   2   2   2   0   2   2   2   2   2   0   0   2   0   2   2   0   0   2   2   0   0   0   2   0   0   0   2   0   0   0   2   0   2   0   2   0   0   2   2   0   0   2   2   0   2   2   0   2   2   2   0   2   2   2   2   2   2   2   2   0   2   2   2   2   0   2   0   2   2   0   0   2   2   2   2   2   0   2   0   2   2   2   0   2   0   2   2   0   0   0   2   0   2   0   0   0   2   2   0   0   2   2   2   0   0   0   0   0   0   0   2   2   0   0   2   2   2   0   2   2   2   2   2   0   0   0   2   0   2   2   2   2   2   0   0   0   2   2   0   0   2   2   0   2   2   2   2   0   0   0   2   0   2   0   0   0   0   0   0   0   2   2   0   0   2   2   2   2   2   2   0   2   0   2   0   2   2   2   2   2   2   2   2   2   2   2   0
 MK-6-13                0   2   2   2   0   2   0   2   2   2   2   2   0   2   2   2   2   2   2   2   2   2   2   0   2   0   2   2   0   0   2   2   0   0   0   0   0   0   0   2   0   0   0   2   0   2   2   2   0   0   2   0   0   0   2   0   0   2   2   0   2   2   2   0   2   2   2   0   2   2   2   2   0   2   2   0   2   0   2   0   2   2   0   0   2   0   2   2   2   0   2   0   2   2   2   0   2   0   2   0   0   0   0   2   0   2   0   0   0   2   2   0   0   2   2   2   0   0   0   2   0   0   0   2   0   0   0   2   2   2   0   2   2   2   2   2   0   0   0   2   0   2   2   2   2   2   0   0   0   2   2   0   0   2   0   0   2   2   2   2   0   0   0   2   0   2   0   0   0   0   0   0   0   2   2   0   0   2   2   2   0   2   2   0   2   0   2   0   2   2   2   2   2   2   2   2   2   2   0   0
 MK-6-14                0   2   2   2   0   2   0   2   2   2   2   2   0   0   2   2   0   2   2   2   2   2   2   0   2   0   2   2   0   0   2   2   0   0   0   0   0   0   0   0   0   0   0   2   0   2   2   2   0   0   2   0   0   0   2   0   0   2   2   0   2   2   2   0   2   2   2   0   2   2   2   2   0   2   2   0   2   0   2   0   2   0   0   0   2   0   0   2   2   0   2   0   2   2   2   0   2   0   2   0   0   2   0   2   2   2   0   2   0   2   2   0   0   2   0   0   0   0   0   0   0   2   0   2   0   0   2   2   0   2   0   2   2   2   2   2   0   0   0   2   2   2   2   2   2   2   0   2   0   2   2   0   0   2   2   0   2   2   2   2   0   0   0   2   0   2   0   2   0   0   0   0   0   2   2   0   0   2   2   2   2   2   2   0   2   0   2   0   2   0   2   2   2   2   2   2   2   2   0   0
 MK-6-15                2   2   2   2   0   2   0   2   2   2   2   2   0   0   2   2   0   0   2   2   2   2   2   0   2   0   2   2   0   0   2   2   0   0   0   0   0   0   0   0   0   0   0   2   0   2   2   2   0   0   2   0   0   0   2   0   0   2   2   0   2   2   2   0   2   2   2   0   2   2   2   2   0   2   2   0   2   2   2   0   2   0   0   0   2   0   2   2   2   0   2   0   2   2   2   0   2   0   2   0   0   2   0   0   0   0   0   2   0   2   2   0   0   2   0   0   0   0   0   0   0   2   0   2   0   0   2   2   0   2   0   2   2   2   0   2   2   0   0   2   2   2   2   2   2   2   0   2   2   2   0   0   0   2   2   0   0   2   2   2   0   0   0   2   0   2   0   2   0   0   0   2   0   2   2   2   0   2   2   2   2   2   2   0   2   0   2   0   2   2   2   2   0   2   2   2   0   2   0   0
 MK-6-16                2   0   2   2   0   2   2   2   2   2   2   2   0   0   2   0   2   0   2   2   0   2   2   0   0   0   2   2   0   0   0   2   0   0   0   0   0   0   0   0   0   0   0   2   0   2   2   2   2   0   2   0   0   0   2   0   2   2   2   2   0   2   2   0   2   2   2   0   2   2   2   2   0   2   2   0   2   2   2   0   2   0   0   0   2   0   2   2   2   0   2   0   2   2   2   0   2   0   2   0   0   2   0   0   0   0   0   2   0   0   2   0   0   2   0   0   0   2   0   0   0   2   2   2   0   0   2   2   0   2   0   2   2   2   0   2   2   0   0   2   2   2   2   2   2   2   0   2   0   0   0   0   0   2   2   0   0   2   2   2   0   0   0   2   0   2   0   2   0   0   2   2   0   0   0   2   0   2   2   0   2   2   2   0   2   0   2   0   2   2   0   2   2   2   2   0   0   2   0   0
 
!****************************************** Phenotypic Data **********************************************************
!-100.0 is resevred for missing phenotype
SimulatedTrait1        14.7425   14.9379   14.4452   15.4184   15.7652   15.4826   13.6831   14.5596   12.9314   14.6435   13.4766   14.7229   15.7339   15.3040   14.6888   16.2053   14.1936   13.7884   13.2598   16.3932   15.1691   15.3605   13.7255   16.2451   15.7065   15.0790   15.8881   16.4146   16.1669   15.1662   12.9780   16.1186   16.0662   16.1208   14.8284   14.8132   16.6940   15.6009   16.3913   13.7848   16.1274   14.6548   14.8810   13.7761   16.7667   15.7410   17.1918   14.5871   13.1976   15.5621   16.0786   13.8995   14.6632   17.2047   14.1664   15.3572   16.3378   16.5381   16.4982   15.6783   14.0832   16.2261   13.8091   13.5622   13.6707   12.9854   14.2363   15.1673   15.1774   13.7154   15.2386   14.8210   15.8408   14.6559   15.6901   13.4141   13.9457   14.0924   14.9521   14.8252   14.1886   16.2387   13.7782   14.2076   15.8584   16.1301   14.5281   15.4817   13.2574   15.3293   16.1528   13.8436   13.3646   15.3917   13.9232   15.6872   13.1842   13.7148   16.0578   13.8006   14.9138   16.8568   14.4664   14.6201   14.5137   15.7762   14.7038   15.5892   16.5715   14.5746   15.9938   16.5718   16.0167   13.7418   15.5769   13.3342   15.3163   13.9939   15.8143   14.9161   15.6989   15.8002   14.8209   13.9080   14.7764   16.0860   16.5730   15.6016   13.8439   15.8414   15.0013   13.5655   14.5540   14.0352   14.7464   15.1967   13.6181   15.9055   14.4793   14.9587   14.3364   16.4149   14.0734   14.4498   15.8286   13.7594   15.9775   16.1225   16.1166   16.3411   13.7329   14.6327   16.0690   16.3696   13.6813   14.4318   14.9039   14.1673   16.0739   15.8263   14.8297   13.8334   14.8335   16.4555   14.1860   14.0239   15.5025   15.5898   15.2254   15.3434   15.8863   13.7520   16.1854   13.4492   15.7525   15.9363   16.1978   15.8435   15.8048   15.4312   13.5914   14.4444   15.9458   16.4244   15.4403   14.0146   15.7184   15.4468   14.1227   14.2041   13.5845   14.4471   14.2928   14.1121   14.9593   16.2893   16.0585   15.0542   14.1205   16.4888
SimulatedTrait2        10.9383    9.8273   10.4948   10.9173    9.5227    9.4570   10.3793   10.6459   10.7452   10.8931    9.8656   10.4891    9.3208    9.5992    9.2670    9.3271   10.3629   10.4535   10.1846    9.3305   10.4491    9.3682   10.4673    9.0151    9.7148    9.3542    9.4249    9.4008    9.6942    9.6862   10.4667    9.6198    9.4294    9.7772    9.6465    9.5345   10.0803   10.2371    9.4210   10.7139    9.6965   10.7984    9.4074   10.2258    9.7027    9.6623    9.8900   10.7851    9.9730    9.0989    9.2139   10.4440    9.2797    9.6653   10.3403    9.7993    9.5573    9.9004    9.6769   10.7563   10.6144    9.2297   10.7199   10.3070   10.2718   10.3624   10.4901   10.4122   10.3698   10.7943    9.5488   10.2350    9.4002    9.1627    9.7272   10.4417   10.8638   10.4544    9.0485   10.1141   10.0947    9.3998   10.5741   10.7064    9.1283    9.8050   10.6052    9.4316   10.5466    8.8470    9.2992   10.7807   10.6213    9.4539   10.4910    9.6835   10.5487   10.7498    9.3826   10.4781    9.4642    9.4369   10.2531   10.7935   10.4507    9.5518   10.6626    9.5380    9.4786   10.7332    9.4514    9.3708    9.3878   10.2351    9.3522   10.5812   10.6301   10.5692    9.2868    9.6816    9.2461    9.2283   10.2921   10.3096   10.9473    9.0122    9.3768    9.6109   10.8007    9.2785    8.8786   10.4586   10.6600   10.5041   10.7738    9.5743   10.0299    9.2857   10.4443    9.4785   10.3980    9.2463   10.9374   10.4401    9.7186   10.6863    9.6095    9.5472    9.8699    9.5088   10.3699    9.9376    9.5626    9.6873   10.1711   10.3752    9.1854    9.6945   10.5537    9.2903    9.7785   10.5626   10.4171    9.4617   10.9063   10.4374    9.5889    9.2913    9.1279    9.6349    9.5720   10.6011    9.0918   10.4882    9.4514    9.7045    9.2689    9.1450    9.4653    9.5704   10.2959   10.2524    9.9065   10.3115    9.6139   10.6294    9.5648   10.8495   10.9573   10.4865   10.3220   10.6173   10.4505   10.7296   10.3630    9.3654   10.4776   10.3633   10.7637    9.5567
 
