# Supplementary material for: Inclusive Composite Interval Mapping of QTL by Environment Interactions in Biparental Populations
Source: PLoS One. 2015 Jul 10;10(7):e0132414. doi: 10.1371/journal.pone.0132414 (PMC4498613; doi:10.1371/journal.pone.0132414)
Supplement: S6 File — (ZIP) [file pone.0132414.s006.zip › H=0.8/L1/run_00066.met]

!**********************Note: lines staring with "!" are remarks and will be ignored in the program********************
!*********************************General Information**********************************
!Assuming F1 = P1 x P2, populations available in QTL IciMapping are: 
!  1, P1BC1F1 = P1 x F1, the first backcrossing where P1 is used as the recurrent parent;
!  2, P2BC1F1 = P2 x F1, the first backcrossing where P2 is used as the recurrent parent;
!  3, F1DH, F1-derived doubled haploids; 
!  4, RIL or F1RIL, recombination inbred lines through the repeated selfing of F1;
!  5, P1BC1RIL, recombination inbred lines through the repeated selfing of P1BC1F1;
!  6, P2BC1RIL, recombination inbred lines through the repeated selfing of P2BC1F1;
!  7, F2, the selfing generation of F1;
!  8, F3, the selfing generation of F2;
!  9, P1BC2F1, the second backcrossing where P1 is used as the recurrent parent; 
! 10, P2BC2F1, the second backcrossing where P2 is used as the recurrent parent;
! 11, P1BC2RIL, recombination inred lines through the repeated selfing of P1BC2F1; 
! 12, P2BC2RIL, recombination inred lines through the repeated selfing of P2BC2F1; 
! 13, P1BC1F2, the selfing generation of P1BC1F1; 
! 14, P2BC1F2, the selfing generation of P2BC1F1; 
! 15, P1BC2F2, the selfing generation of P1BC2F1; 
! 16, P2BC2F2, the selfing generation of P2BC2F1; 
! 17, P1BC1DH, P1BC1F1-derived doubled haploids; 
! 18, P2BC1DH, P2BC1F1-derived doubled haploids; 
! 19, P1BC2DH, P1BC2F1-derived doubled haploids; 
! 20, P2BC2DH, P2BC2F1-derived doubled haploids; 
   3      !Mapping Population (see remarks above)
   2      !Mapping Function (1 for Kosambi; 2 for Haldane; 3 for Morgan)
   2      !Marker Space Type (1 for intervals; 2 for positions)
   1      !Marker Space Unit(1 for centiMorgans; 2 for Morgan)
   6      !Number of Chromosomes (or Linkage Groups)
 200      !Size of the mapping population
   2      !Number of environments
 
!***************************************** Chromosomes and Linkage Maps **********************************************
!Chromosome                 NumMarkers
-CH1                        16
-CH2                        16
-CH3                        16
-CH4                        16
-CH5                        16
-CH6                        16
!Linkage map (Marker name followed by position or the interval length)
 MK-1-1                1     0.000
 MK-1-2                1    10.000
 MK-1-3                1    20.000
 MK-1-4                1    30.000
 MK-1-5                1    40.000
 MK-1-6                1    50.000
 MK-1-7                1    60.000
 MK-1-8                1    70.000
 MK-1-9                1    80.000
 MK-1-10               1    90.000
 MK-1-11               1   100.000
 MK-1-12               1   110.000
 MK-1-13               1   120.000
 MK-1-14               1   130.000
 MK-1-15               1   140.000
 MK-1-16               1   150.000
 MK-2-1                2     0.000
 MK-2-2                2    10.000
 MK-2-3                2    20.000
 MK-2-4                2    30.000
 MK-2-5                2    40.000
 MK-2-6                2    50.000
 MK-2-7                2    60.000
 MK-2-8                2    70.000
 MK-2-9                2    80.000
 MK-2-10               2    90.000
 MK-2-11               2   100.000
 MK-2-12               2   110.000
 MK-2-13               2   120.000
 MK-2-14               2   130.000
 MK-2-15               2   140.000
 MK-2-16               2   150.000
 MK-3-1                3     0.000
 MK-3-2                3    10.000
 MK-3-3                3    20.000
 MK-3-4                3    30.000
 MK-3-5                3    40.000
 MK-3-6                3    50.000
 MK-3-7                3    60.000
 MK-3-8                3    70.000
 MK-3-9                3    80.000
 MK-3-10               3    90.000
 MK-3-11               3   100.000
 MK-3-12               3   110.000
 MK-3-13               3   120.000
 MK-3-14               3   130.000
 MK-3-15               3   140.000
 MK-3-16               3   150.000
 MK-4-1                4     0.000
 MK-4-2                4    10.000
 MK-4-3                4    20.000
 MK-4-4                4    30.000
 MK-4-5                4    40.000
 MK-4-6                4    50.000
 MK-4-7                4    60.000
 MK-4-8                4    70.000
 MK-4-9                4    80.000
 MK-4-10               4    90.000
 MK-4-11               4   100.000
 MK-4-12               4   110.000
 MK-4-13               4   120.000
 MK-4-14               4   130.000
 MK-4-15               4   140.000
 MK-4-16               4   150.000
 MK-5-1                5     0.000
 MK-5-2                5    10.000
 MK-5-3                5    20.000
 MK-5-4                5    30.000
 MK-5-5                5    40.000
 MK-5-6                5    50.000
 MK-5-7                5    60.000
 MK-5-8                5    70.000
 MK-5-9                5    80.000
 MK-5-10               5    90.000
 MK-5-11               5   100.000
 MK-5-12               5   110.000
 MK-5-13               5   120.000
 MK-5-14               5   130.000
 MK-5-15               5   140.000
 MK-5-16               5   150.000
 MK-6-1                6     0.000
 MK-6-2                6    10.000
 MK-6-3                6    20.000
 MK-6-4                6    30.000
 MK-6-5                6    40.000
 MK-6-6                6    50.000
 MK-6-7                6    60.000
 MK-6-8                6    70.000
 MK-6-9                6    80.000
 MK-6-10               6    90.000
 MK-6-11               6   100.000
 MK-6-12               6   110.000
 MK-6-13               6   120.000
 MK-6-14               6   130.000
 MK-6-15               6   140.000
 MK-6-16               6   150.000
!*********************************** Marker Types ********************************************************************
!Co-dominant marker: When heterozygote F1 is present, P1 is coded as 2, F1 is coded as 1, and P2 is coded as 0; Otherwise, P1 is coded as 2, and P2 is coded as 0. 
!Dominant marker: When heterozygote F1 is present, P1 and F1 are coded as 12, and P2 is coded as 0; Otherwise, P1 is coded as 2, and P2 is coded as 0.  
!Recessive markers: When heterozygote F1 is present, P1 is coded as 2, and F1 and P2 are coded as 10; Otherwise, P1 is coded as 2, and P2 is coded as 0. 
!Missing marker is coded as -1. 
 MK-1-1                 0   2   0   0   0   0   0   0   2   2   2   0   2   0   0   2   0   0   0   2   2   2   0   0   2   2   0   0   0   2   2   2   2   0   2   2   0   2   2   2   2   2   2   2   2   2   0   2   0   0   2   0   2   2   0   0   2   0   2   2   0   0   0   0   2   0   0   0   0   2   2   0   0   0   2   0   0   0   0   2   0   0   0   2   0   2   0   2   0   0   2   0   0   0   2   2   2   0   2   2   2   2   2   0   2   0   0   0   0   2   0   0   0   0   2   0   0   0   0   2   2   2   2   2   0   2   0   2   0   2   2   0   0   2   2   2   0   0   2   0   0   0   2   2   2   0   0   0   0   2   0   0   2   2   0   0   2   0   2   0   2   0   2   0   0   0   0   2   2   0   0   2   0   0   0   0   0   0   0   2   0   0   0   0   2   2   0   2   2   0   2   0   0   2   0   0   2   2   2   0
 MK-1-2                 0   2   0   0   0   0   0   0   0   2   2   0   2   0   0   2   0   0   0   2   2   2   0   0   2   2   0   0   0   2   2   2   2   0   2   0   0   2   2   2   2   0   2   2   2   2   0   2   0   0   2   0   2   2   0   0   2   0   2   2   2   0   0   0   2   0   0   0   0   2   2   0   0   0   2   0   0   0   0   2   0   0   0   2   0   2   0   2   0   0   2   0   0   0   2   2   2   0   2   2   2   2   2   0   2   0   0   0   0   2   0   2   0   0   2   0   0   0   0   2   2   2   2   2   2   2   0   2   0   2   2   0   2   2   0   0   0   0   2   0   0   0   2   0   2   0   0   0   0   2   0   0   2   2   0   0   2   0   2   0   2   0   2   0   0   0   0   2   0   2   0   2   0   0   0   0   0   0   0   2   0   0   0   0   2   2   0   2   2   0   0   0   0   2   0   0   2   2   0   0
 MK-1-3                 0   2   0   0   0   0   0   0   0   2   2   0   2   0   0   2   0   0   0   2   2   2   0   0   2   2   0   0   0   2   2   2   0   0   0   0   0   2   2   2   2   2   2   2   0   2   2   2   0   0   2   0   2   2   0   0   2   0   0   2   2   0   0   0   2   0   0   0   0   2   2   2   2   0   2   0   0   0   0   2   0   0   0   2   0   2   0   2   0   0   2   0   0   2   2   2   2   0   2   0   2   2   2   0   2   0   0   2   0   2   0   2   0   0   2   0   0   0   0   2   2   2   2   2   2   2   0   2   0   0   2   0   2   2   0   0   0   0   2   0   0   0   2   2   2   2   0   0   0   2   0   0   2   2   0   0   0   0   2   0   2   0   2   0   0   0   0   2   0   2   0   2   0   2   0   0   0   2   2   2   0   0   0   2   2   2   0   2   2   0   2   0   0   2   0   0   2   2   0   0
 MK-1-4                 0   2   0   2   2   0   0   0   0   2   2   0   2   0   0   2   0   0   0   2   2   2   0   0   2   0   0   0   0   2   2   2   0   0   0   0   0   2   2   2   2   2   2   2   0   2   2   2   0   0   2   0   2   2   0   0   2   0   2   2   2   0   0   0   0   0   0   0   0   0   2   2   2   0   2   0   0   0   0   2   0   0   0   2   0   2   0   2   0   0   2   0   0   2   2   0   2   0   2   0   2   0   2   0   2   0   0   2   0   0   0   2   0   0   2   0   0   0   2   2   2   2   2   2   2   2   0   2   2   2   2   0   2   2   0   0   0   0   2   0   0   0   2   2   2   2   0   0   0   2   0   0   2   2   0   0   0   0   2   2   2   0   2   0   0   0   0   2   0   2   2   2   0   2   0   0   0   2   2   2   0   0   0   2   2   2   0   2   2   0   2   0   0   2   0   0   2   2   0   2
 MK-1-5                 0   2   2   2   0   0   0   0   0   2   0   0   0   0   0   2   0   0   0   2   2   2   0   0   2   0   0   0   0   2   2   2   2   0   0   2   0   2   2   2   2   2   2   2   2   2   2   2   0   0   2   0   2   2   0   0   2   0   2   2   2   2   0   0   0   0   0   0   0   0   2   2   2   0   2   0   0   0   2   2   0   0   0   2   0   2   0   2   0   0   2   0   0   2   2   0   2   0   2   0   2   0   2   0   2   0   0   2   0   0   0   2   0   0   2   0   0   0   2   2   2   2   2   2   2   2   0   2   0   2   2   0   2   2   0   0   0   0   2   0   0   0   2   2   2   2   0   0   0   2   0   2   2   2   0   2   0   0   2   2   2   0   2   0   0   0   0   2   0   2   0   2   0   2   0   0   0   2   2   2   0   0   0   2   2   2   0   2   2   0   2   0   0   2   0   0   2   2   2   0
 MK-1-6                 0   2   2   2   0   0   0   0   0   2   0   0   0   2   0   2   0   0   0   2   2   2   0   2   2   0   0   0   0   2   2   2   0   0   0   2   0   2   2   2   2   2   2   2   2   2   2   2   0   0   2   0   2   2   0   0   2   2   2   2   2   2   0   0   0   0   0   0   0   0   2   2   2   0   2   0   0   0   2   0   0   2   0   2   0   2   0   2   0   0   0   0   0   0   2   0   2   0   2   0   2   0   0   0   2   0   0   2   2   0   0   2   0   0   2   0   0   0   2   2   2   2   2   2   2   2   0   0   0   2   2   0   2   2   0   0   0   0   2   0   0   0   2   2   2   2   0   0   0   2   0   2   2   2   0   2   0   0   0   2   2   0   2   0   0   0   0   2   0   2   0   2   0   2   0   0   0   2   2   2   0   0   0   2   0   2   0   2   2   0   2   0   0   2   0   0   2   2   2   0
 MK-1-7                 0   2   2   2   0   0   0   0   0   2   0   0   0   2   0   2   0   0   0   2   2   0   0   2   2   0   0   0   0   2   2   2   0   0   0   2   0   2   2   2   2   2   2   2   2   2   0   2   0   0   2   0   2   2   0   2   2   2   2   2   2   2   0   0   0   0   0   0   0   0   0   2   2   0   2   0   0   0   2   0   2   0   0   2   0   2   0   2   0   0   0   0   2   0   2   0   2   0   2   0   2   0   0   0   2   0   0   2   2   0   0   2   0   0   2   0   2   0   2   2   0   2   2   2   2   2   0   2   0   2   2   0   2   2   0   0   0   0   2   0   0   0   2   2   2   2   0   0   0   2   0   2   2   2   0   2   0   0   2   2   2   0   2   0   0   2   2   0   0   2   0   2   0   0   0   0   0   2   2   0   0   2   0   2   0   2   0   2   2   0   2   0   0   2   0   0   2   2   2   0
 MK-1-8                 0   2   2   2   0   0   0   0   0   2   0   0   0   2   0   2   0   0   0   2   2   0   0   2   2   0   0   0   0   2   2   0   2   0   0   2   0   2   2   0   2   2   2   2   2   2   0   2   0   0   2   0   2   2   2   2   2   2   2   2   2   2   2   0   0   0   2   0   0   0   0   2   2   0   2   2   2   0   2   0   2   0   0   2   0   2   0   2   0   0   0   0   2   0   0   0   2   2   2   0   2   0   0   0   0   0   0   2   2   0   0   2   0   0   2   0   2   0   2   2   0   2   2   2   2   2   0   2   0   2   2   0   0   2   0   0   0   0   2   0   2   0   2   0   2   2   0   0   0   2   0   2   2   0   0   2   0   0   2   2   2   0   2   0   0   2   2   0   0   2   0   2   0   0   0   0   0   2   2   0   0   2   0   2   0   2   2   2   2   0   2   0   0   2   0   0   2   0   0   0
 MK-1-9                 0   2   2   2   0   0   0   0   0   2   0   0   0   0   0   2   0   0   0   2   2   0   0   2   2   2   0   0   0   2   2   0   2   0   0   2   0   2   2   0   2   2   2   2   2   2   0   2   0   0   0   0   2   2   2   2   2   2   2   2   2   2   0   0   0   0   2   2   0   0   0   2   2   0   2   0   0   0   2   0   2   0   2   2   0   2   0   2   0   0   0   0   2   0   0   0   2   2   2   0   2   0   0   0   0   0   0   2   2   0   0   2   2   0   2   0   2   2   2   2   0   2   2   2   2   2   0   2   0   2   2   0   0   2   0   0   0   0   2   0   2   0   2   0   2   2   0   0   0   2   0   2   2   0   0   0   0   0   0   2   2   0   2   0   0   2   2   0   0   0   0   2   0   0   0   0   2   2   2   0   0   2   0   2   0   2   0   2   0   0   2   0   0   2   0   0   0   2   0   0
 MK-1-10                0   2   2   2   0   2   0   0   0   2   0   0   0   0   0   2   0   0   0   2   2   0   0   2   2   2   0   0   0   2   2   0   2   0   0   2   0   2   2   0   2   2   2   2   2   2   0   2   0   0   0   0   2   2   2   2   2   2   2   2   2   2   0   0   2   0   2   2   0   0   0   2   2   2   2   0   0   2   2   0   2   0   2   2   0   0   0   2   0   0   0   0   2   0   0   0   2   2   2   0   2   0   0   0   0   0   0   2   2   0   0   2   2   0   2   2   2   2   2   2   0   2   2   2   2   2   0   2   2   2   0   0   0   2   0   0   0   0   2   0   2   0   2   0   2   2   0   0   0   2   0   2   2   0   0   0   0   0   0   2   2   2   2   0   0   0   2   0   0   0   2   2   0   2   0   0   2   2   2   0   0   2   0   2   0   2   2   0   0   0   2   0   0   2   0   0   0   2   2   0
 MK-1-11                0   2   2   2   0   2   0   0   0   2   0   2   0   0   0   2   0   0   0   2   2   0   0   2   2   2   0   0   0   2   2   0   2   0   0   2   0   2   2   2   2   2   2   2   2   2   0   2   0   0   0   0   2   2   2   2   2   2   2   0   2   2   0   0   2   0   2   2   0   0   0   2   2   2   2   0   0   2   2   0   2   0   2   2   0   0   0   2   0   0   0   0   2   0   0   0   2   2   0   0   2   0   0   0   0   0   2   2   2   0   0   2   2   0   2   2   2   2   2   2   0   2   2   2   2   2   2   2   2   2   0   0   0   2   0   0   0   0   2   0   0   0   2   0   2   2   0   0   0   2   0   2   2   0   0   0   0   0   0   0   2   2   2   0   0   0   2   0   0   0   2   2   0   0   0   0   2   2   2   0   0   2   0   2   0   2   2   0   0   0   0   0   0   2   2   0   0   2   2   0
 MK-1-12                0   0   2   0   0   2   0   0   0   2   0   2   0   0   0   2   0   0   0   2   2   0   0   2   2   2   0   0   0   2   2   0   0   0   0   2   0   2   2   2   2   2   2   2   2   2   0   2   2   0   0   2   2   2   2   2   2   2   2   0   2   2   0   0   2   2   0   0   0   0   0   0   0   2   2   0   0   2   2   0   2   0   2   2   0   0   0   2   0   0   2   0   2   0   0   0   0   2   0   0   2   0   0   0   0   0   2   2   2   2   0   0   2   0   2   2   2   2   0   0   2   0   2   2   2   2   2   2   2   2   0   0   0   2   0   0   0   0   2   0   0   0   0   0   2   2   0   0   0   2   0   2   2   0   0   2   0   0   2   0   2   2   0   0   0   0   2   0   0   0   2   2   0   0   0   0   2   2   2   0   0   2   0   2   0   2   2   0   0   0   0   0   0   2   0   2   0   2   2   0
 MK-1-13                0   0   0   0   0   0   0   0   0   0   0   2   0   0   0   2   0   0   0   2   2   0   0   2   2   2   0   0   0   0   2   0   0   0   0   2   0   0   2   2   0   2   2   2   2   2   0   2   2   0   0   2   2   2   0   2   2   2   2   0   2   2   0   0   2   2   0   0   2   0   0   0   0   0   2   0   0   2   2   0   2   0   0   2   2   0   0   2   2   0   2   0   2   0   0   0   0   2   0   0   2   0   0   0   0   0   2   2   2   2   0   0   0   0   2   2   2   2   0   0   2   0   2   2   2   0   0   0   2   2   0   0   0   2   0   0   0   0   2   0   0   0   0   0   2   2   0   0   0   2   0   2   2   0   2   2   0   2   2   0   2   0   0   0   0   0   2   0   2   0   2   2   2   0   0   0   2   2   2   0   0   2   0   2   0   2   2   0   0   0   0   0   0   2   0   2   0   2   2   0
 MK-1-14                0   0   0   0   0   0   0   0   0   0   0   2   0   0   0   2   0   0   0   2   2   0   0   2   2   2   0   0   0   0   2   0   0   0   2   2   0   0   2   0   0   2   2   2   2   2   0   2   2   0   0   2   2   2   0   0   2   0   2   0   0   2   0   0   2   2   0   0   2   0   0   0   2   0   2   0   0   2   2   0   2   0   0   2   2   0   0   2   2   0   2   0   2   0   0   0   2   2   0   0   2   0   0   0   2   0   2   2   2   2   0   0   2   0   2   2   0   2   0   0   0   0   2   2   2   0   0   0   2   2   0   0   0   2   0   0   0   0   2   0   0   0   0   0   2   2   0   0   0   2   0   2   2   0   2   2   0   2   2   0   2   0   0   2   0   0   2   0   2   0   2   0   2   0   0   0   2   2   2   0   0   2   0   2   0   2   2   0   0   0   0   2   0   2   0   2   0   2   2   0
 MK-1-15                0   2   0   0   0   0   0   0   0   0   0   2   0   0   0   0   0   0   0   2   2   0   0   2   2   0   2   0   0   0   2   0   0   0   0   2   0   0   0   0   0   2   2   2   2   2   2   2   2   2   0   2   2   0   0   0   2   0   2   0   0   0   0   0   2   2   0   2   2   0   0   0   2   0   2   0   0   2   2   0   2   0   0   2   2   0   0   2   2   0   2   0   2   0   0   0   2   2   0   0   2   0   0   0   2   0   2   2   2   2   0   0   2   0   2   2   0   0   0   0   0   0   2   2   2   0   0   2   2   2   0   0   0   2   0   2   0   0   2   0   0   0   0   0   2   2   0   0   0   2   2   2   2   0   2   2   0   2   2   2   0   0   0   2   0   0   2   0   2   0   2   0   2   2   0   0   2   2   2   2   0   2   0   2   0   2   2   0   0   0   0   2   0   2   0   2   0   2   0   0
 MK-1-16                0   2   0   0   0   0   0   0   0   0   0   2   0   0   0   0   0   0   0   2   2   0   0   2   2   0   2   0   0   0   2   0   0   0   0   2   0   2   0   0   0   2   2   0   0   0   2   2   2   2   0   2   2   0   2   0   0   0   2   0   0   0   0   0   0   2   0   2   2   0   0   0   2   0   2   2   0   2   2   0   2   0   0   2   2   0   0   2   2   0   2   0   2   0   0   0   0   2   0   0   2   0   0   0   2   0   2   2   2   2   2   2   0   0   2   2   0   0   0   0   0   2   2   2   0   0   0   2   2   2   0   0   0   2   0   2   0   0   2   0   0   0   0   0   2   2   0   0   0   2   2   2   2   0   0   2   0   2   2   2   0   0   0   2   0   0   2   0   2   0   0   0   2   2   0   0   2   0   2   2   0   2   0   2   0   2   2   0   0   0   0   2   0   2   0   2   0   2   0   2
 MK-2-1                 2   2   2   2   2   2   0   0   2   0   2   2   0   0   2   2   2   2   2   0   2   0   2   2   2   0   0   0   2   0   0   0   2   2   0   0   2   2   2   0   0   0   0   0   2   0   2   0   2   0   0   2   2   0   0   2   0   2   2   2   2   2   2   0   0   0   0   0   0   0   0   2   2   2   0   0   2   2   2   0   0   2   2   0   2   2   0   2   0   2   0   2   2   0   2   0   0   2   2   0   0   2   2   0   2   0   2   0   2   0   0   2   2   2   2   0   2   0   0   2   2   2   0   0   2   2   2   0   0   0   2   0   0   0   2   2   0   2   0   2   2   2   2   2   2   0   2   0   0   0   2   2   2   0   2   2   2   0   2   0   2   2   2   0   0   0   2   0   2   2   2   0   0   0   0   2   2   0   2   0   2   0   2   2   2   2   2   2   2   2   0   0   2   2   0   2   0   2   2   0
 MK-2-2                 2   2   2   2   2   2   0   0   2   0   2   2   0   0   2   2   2   2   0   2   2   0   2   2   2   0   0   0   2   2   0   0   2   2   0   0   2   2   2   0   0   0   0   0   2   0   2   0   2   0   0   2   2   0   0   2   0   2   2   2   2   2   2   0   0   0   0   0   0   0   0   2   2   2   0   0   2   2   2   0   0   2   2   0   2   2   0   2   0   2   0   2   2   0   2   0   0   2   2   0   0   2   2   0   2   0   2   0   2   0   0   2   2   2   2   0   2   0   0   2   2   0   0   0   2   2   2   0   0   0   0   0   0   0   2   2   0   2   0   2   2   2   2   2   2   0   2   0   0   0   2   2   2   0   2   2   2   0   2   2   0   0   2   0   0   0   2   0   0   2   2   0   0   0   0   2   2   0   2   0   2   0   2   2   2   2   2   2   2   2   2   0   0   2   0   2   0   2   2   2
 MK-2-3                 2   2   2   2   2   2   0   0   2   0   2   2   0   0   2   2   2   2   0   2   2   0   2   2   0   0   0   0   2   2   0   0   2   2   0   0   2   0   2   0   0   0   0   0   2   0   2   0   2   0   0   2   2   0   0   2   0   2   2   2   2   0   2   0   2   0   2   0   0   0   0   0   2   2   0   0   2   2   2   0   0   2   2   0   2   2   0   2   0   2   0   2   2   0   2   0   2   2   2   0   2   2   2   0   2   0   2   0   2   0   0   2   2   2   2   0   2   0   0   2   2   0   2   0   2   2   2   0   0   0   0   0   0   0   2   2   0   2   0   2   2   2   2   2   2   0   2   0   0   0   2   2   2   0   0   2   2   0   0   2   0   0   2   0   2   0   2   0   0   2   2   0   0   0   2   0   2   2   2   0   2   0   2   2   0   2   0   2   2   2   2   0   0   2   0   2   0   2   2   2
 MK-2-4                 2   2   2   2   2   2   0   0   2   0   2   2   0   0   2   2   2   2   0   2   0   0   2   2   0   0   0   0   2   2   0   0   2   2   0   0   2   0   2   0   0   0   0   0   2   0   2   0   0   0   0   2   2   0   0   2   0   2   2   2   2   0   2   0   2   0   2   0   0   0   0   0   2   0   0   0   0   2   2   2   0   2   2   0   2   2   0   2   0   2   0   2   2   2   2   0   2   2   2   0   2   2   0   0   0   0   2   0   2   0   0   0   2   2   0   0   2   2   0   2   2   0   2   0   2   2   2   0   0   2   0   0   0   0   2   2   0   2   0   2   0   2   2   2   2   0   0   0   0   0   2   0   2   0   0   2   2   0   0   2   0   0   2   0   2   0   2   2   0   2   2   0   0   2   2   0   2   2   2   0   2   2   2   2   0   2   0   2   2   0   2   0   2   2   0   2   0   2   2   2
 MK-2-5                 2   2   2   2   2   2   0   0   2   0   2   2   0   0   2   2   2   0   0   2   2   0   2   2   0   0   0   0   2   2   0   0   2   2   0   0   2   0   2   0   0   0   0   0   2   2   0   0   0   0   0   2   2   0   0   2   0   2   0   0   2   0   2   0   2   0   2   0   0   0   0   0   2   2   0   0   2   2   2   0   0   2   2   0   2   2   0   2   0   2   0   2   2   2   2   0   2   2   2   0   2   2   0   0   0   0   2   0   2   2   0   0   2   2   2   0   2   2   0   2   2   0   2   0   2   2   2   2   0   2   2   0   0   0   0   0   0   2   0   2   0   2   2   2   2   0   0   0   0   0   2   0   0   0   2   2   0   0   0   0   0   0   2   0   0   0   2   2   2   2   2   0   0   2   2   0   2   2   2   2   2   2   2   2   0   2   0   2   2   0   2   0   2   2   0   2   0   2   2   2
 MK-2-6                 2   2   0   2   2   2   0   0   2   0   2   2   0   0   2   2   0   0   0   2   2   0   2   2   0   0   2   0   2   2   2   0   2   2   0   0   2   2   2   0   0   0   2   0   2   2   2   0   0   2   0   2   2   2   0   2   0   2   0   0   2   0   2   0   2   0   2   2   2   2   0   0   2   2   0   0   2   2   2   0   0   2   2   2   2   2   2   2   0   2   0   2   2   2   2   0   2   2   2   0   2   2   0   0   0   0   2   0   2   0   0   0   2   2   2   0   2   2   0   2   2   0   2   0   2   2   2   2   2   2   0   2   0   2   0   2   0   2   0   2   0   2   2   2   2   0   0   2   0   0   0   0   0   0   0   2   0   0   0   2   0   0   2   0   0   0   2   2   2   2   2   0   0   2   2   0   2   2   2   2   2   2   2   2   0   2   0   2   2   0   2   2   2   2   0   2   0   2   2   2
 MK-2-7                 2   2   0   2   2   2   0   0   2   0   2   2   0   0   2   2   0   0   0   2   2   0   2   2   0   0   2   0   2   2   2   0   2   2   0   0   2   2   2   0   0   0   2   0   2   2   2   2   0   2   2   2   2   2   0   2   0   2   0   0   2   0   2   0   2   0   0   2   2   2   0   0   2   0   0   0   2   2   2   0   0   2   0   2   2   2   0   2   0   2   0   2   2   2   2   0   2   2   2   2   2   2   0   0   0   2   2   0   2   0   0   0   2   2   2   0   2   0   0   2   2   0   2   0   2   2   2   2   2   2   0   2   2   2   0   2   0   2   0   2   0   0   2   2   2   0   0   2   0   0   0   0   0   0   0   2   0   0   0   2   0   0   2   0   0   0   2   2   2   2   2   0   0   2   2   0   2   2   2   2   2   2   2   2   0   0   0   2   2   0   0   2   2   2   0   2   2   2   2   2
 MK-2-8                 2   2   0   2   0   2   0   0   2   0   2   2   0   0   2   2   0   0   0   0   2   0   2   2   0   0   2   0   2   0   2   0   2   2   0   2   2   2   2   0   0   0   2   2   2   2   2   2   0   0   2   2   2   2   0   2   0   2   2   0   2   0   2   0   2   0   2   2   2   2   2   0   2   0   0   2   2   2   2   0   0   2   0   2   2   2   0   2   0   0   0   2   2   2   0   0   2   2   2   2   2   2   2   0   0   2   2   0   0   0   0   0   2   2   2   0   0   0   0   0   2   0   2   0   0   2   2   2   2   2   0   2   2   2   0   2   0   2   0   2   0   0   2   2   2   0   0   2   0   0   0   0   0   0   2   2   0   0   2   2   0   0   2   0   0   0   2   2   2   2   2   0   0   2   2   0   2   2   2   2   2   2   0   2   0   0   0   2   2   0   0   2   2   2   0   0   2   2   2   2
 MK-2-9                 2   2   0   2   0   2   0   0   2   0   2   2   0   0   2   0   0   0   0   0   2   0   2   2   0   0   2   0   2   0   2   0   2   2   0   2   2   2   2   0   2   0   2   2   2   2   2   2   0   0   2   2   2   2   0   2   0   2   2   0   2   0   2   0   2   0   2   2   2   2   2   0   2   0   0   2   2   2   2   0   0   2   0   2   2   2   0   2   0   0   0   2   2   2   2   0   2   2   2   2   2   2   2   2   0   2   2   0   0   2   0   0   2   2   2   0   0   0   0   0   2   0   2   0   0   2   0   0   2   2   0   2   2   2   0   2   0   0   0   2   0   0   2   2   2   0   2   2   0   0   0   0   0   0   2   2   0   2   2   2   0   0   2   0   0   0   2   2   2   2   2   0   2   2   2   0   2   2   2   2   2   2   0   2   0   0   2   2   2   0   0   2   2   2   0   0   2   2   2   2
 MK-2-10                2   2   0   2   0   2   0   0   2   0   2   2   2   0   2   0   0   0   2   2   2   0   2   0   0   0   2   0   2   0   2   0   2   2   0   2   2   2   2   0   2   0   2   2   2   0   2   2   0   0   2   2   0   2   0   2   0   2   0   0   2   0   2   0   2   0   2   2   2   2   2   0   2   0   0   2   2   2   2   0   0   2   0   2   2   2   0   2   0   0   0   2   2   2   2   0   2   2   2   0   2   2   2   2   0   2   2   0   0   2   2   0   2   2   2   0   0   0   0   0   2   0   2   0   0   2   0   0   0   2   0   2   2   2   0   2   0   0   0   2   0   0   2   2   2   0   2   2   0   0   0   0   0   0   2   2   0   2   2   2   0   0   2   0   0   0   2   2   2   2   2   0   2   2   0   0   0   2   2   2   2   0   0   2   0   0   2   2   2   0   0   2   2   0   2   2   2   2   2   2
 MK-2-11                0   2   0   2   0   2   0   2   2   0   2   2   2   2   2   0   0   0   2   2   2   0   2   0   0   2   2   0   2   0   2   0   2   2   0   2   2   2   2   0   2   0   2   2   2   0   2   2   0   0   2   2   0   2   0   2   0   2   0   0   2   0   2   0   2   0   2   2   2   2   2   0   2   0   0   2   2   2   2   0   0   2   2   0   0   2   0   2   0   0   2   2   2   2   2   0   2   2   2   0   2   2   2   2   0   2   2   0   0   2   2   2   2   2   2   0   0   0   0   0   2   2   2   0   0   2   0   0   0   2   0   2   2   0   0   2   0   0   0   2   2   0   2   2   0   0   2   0   0   0   0   0   0   0   2   2   2   0   2   2   0   0   2   0   0   0   2   2   0   2   2   0   2   2   0   2   0   2   0   2   2   0   0   2   0   0   2   2   2   2   0   2   2   0   2   2   2   2   2   2
 MK-2-12                0   2   0   2   0   2   0   2   2   0   2   2   2   2   2   0   0   0   2   2   2   0   0   0   0   2   2   0   2   0   2   2   2   2   0   2   2   2   2   0   2   0   2   2   2   0   2   2   0   0   2   2   0   2   0   2   0   2   0   0   2   0   2   0   2   0   2   2   2   2   2   0   2   0   2   2   2   2   2   0   0   2   2   0   0   2   0   2   0   0   2   2   2   2   2   0   2   2   2   0   2   2   2   2   0   0   0   0   0   2   2   2   2   2   2   0   0   0   0   0   2   2   2   0   2   2   0   0   0   0   0   0   2   0   0   2   0   0   0   2   2   0   2   0   0   0   2   0   0   0   0   0   0   0   2   2   2   0   2   2   0   0   2   0   2   0   2   2   0   2   2   0   2   0   0   2   0   0   2   0   2   0   0   2   2   0   2   2   2   2   0   2   2   0   2   2   2   2   2   0
 MK-2-13                0   2   0   0   0   2   2   2   0   0   2   2   0   2   2   0   2   2   2   0   2   0   0   0   0   2   2   0   2   0   2   2   0   2   0   2   2   2   2   0   2   0   2   2   2   2   2   2   0   0   2   2   0   2   0   2   2   2   0   2   2   0   2   0   2   0   2   2   2   2   2   0   2   0   2   2   2   0   2   0   0   0   2   0   0   2   0   2   2   0   2   0   2   2   2   0   2   2   0   0   2   2   0   2   0   0   0   0   0   0   2   2   2   2   0   0   0   0   0   0   2   2   2   0   0   2   0   0   0   0   2   0   0   0   0   2   0   0   0   2   2   0   2   0   0   0   2   0   0   0   0   0   0   0   2   0   2   0   2   2   0   0   2   0   2   0   2   2   0   0   0   0   2   0   2   2   0   0   2   0   0   0   0   2   2   0   2   2   2   0   2   2   0   0   2   2   2   2   2   0
 MK-2-14                0   2   2   2   0   2   2   2   0   0   2   2   0   2   2   0   2   2   2   0   2   2   0   0   0   2   2   0   2   0   2   2   0   2   0   2   0   2   2   0   2   0   2   2   2   2   2   2   0   0   0   2   0   2   0   0   2   2   2   2   0   0   2   0   2   0   2   2   2   2   2   0   2   0   2   2   2   0   2   0   0   0   2   0   0   2   0   2   2   0   2   0   2   2   2   0   2   2   0   0   2   2   0   2   2   0   0   0   0   0   2   2   2   2   0   0   0   0   0   0   2   2   2   0   0   2   0   0   0   0   2   0   0   0   0   2   0   0   0   2   2   0   2   0   0   2   2   0   0   0   0   0   0   2   2   0   2   0   2   2   0   0   2   0   2   0   2   2   0   0   0   0   2   2   2   2   0   0   2   2   0   0   2   2   2   0   2   2   2   0   2   0   0   0   2   2   2   0   2   0
 MK-2-15                0   2   2   2   2   2   2   2   0   0   2   2   0   2   2   0   2   2   2   0   2   2   0   0   0   2   0   0   2   0   2   2   0   2   0   0   0   2   2   0   2   0   2   2   2   2   0   0   0   0   0   2   0   2   0   0   2   2   2   2   0   0   2   2   2   0   2   2   2   2   2   0   2   0   2   2   2   0   2   0   0   0   2   0   0   2   0   2   2   0   2   0   2   2   2   0   2   2   0   0   2   0   0   2   2   0   0   0   0   0   2   0   2   2   0   0   0   0   2   0   2   2   2   2   0   2   2   0   0   0   2   0   0   0   0   2   0   0   0   2   2   0   2   0   2   2   2   0   0   0   0   0   0   2   2   2   2   0   2   2   0   0   2   2   2   0   0   2   0   0   0   0   2   0   2   2   0   0   2   2   0   0   2   2   2   0   2   2   2   0   2   0   0   0   2   2   2   0   2   0
 MK-2-16                2   2   2   2   2   2   2   2   0   0   2   2   0   2   2   0   2   0   2   0   2   2   0   0   0   2   0   0   2   0   0   2   0   2   0   0   0   2   2   0   2   0   2   2   2   2   0   0   0   0   0   2   0   2   0   2   0   2   2   0   0   0   2   2   2   0   2   2   0   2   2   0   2   0   2   2   2   0   2   0   0   0   2   0   0   2   0   2   2   0   2   2   2   2   2   0   2   2   0   0   2   2   0   2   2   0   0   0   0   0   2   0   2   2   0   0   2   0   2   0   2   2   0   2   2   2   2   0   0   0   2   2   0   0   0   2   0   2   0   0   2   0   0   0   2   2   2   0   0   0   0   0   0   2   2   2   2   0   2   0   2   2   2   2   0   0   0   2   0   2   0   0   2   0   2   2   0   0   2   2   0   0   2   2   2   0   2   2   2   0   2   0   0   0   2   2   2   0   2   0
 MK-3-1                 2   0   0   0   0   0   0   0   2   2   0   0   0   2   0   2   0   0   2   0   2   0   2   2   0   0   2   2   0   0   0   2   2   0   2   2   0   0   0   2   0   0   0   2   2   0   2   0   2   2   2   0   0   0   2   2   2   2   0   2   0   0   2   2   2   0   0   2   0   0   2   0   2   0   0   2   2   0   2   0   2   0   2   2   0   0   2   2   2   2   0   0   0   0   0   0   0   2   2   2   0   0   0   0   0   2   2   2   0   2   0   0   0   0   0   0   0   2   2   0   2   2   2   0   2   2   0   0   0   0   0   2   0   0   2   2   0   2   0   0   0   2   2   0   0   2   0   0   2   2   0   2   2   2   2   2   0   0   2   0   0   0   0   2   0   0   0   2   2   0   0   2   0   0   2   0   0   2   2   0   2   2   0   2   0   0   2   0   2   0   0   0   0   2   2   0   0   2   2   2
 MK-3-2                 2   0   0   2   0   0   0   0   2   2   2   0   0   2   0   0   0   0   2   2   2   0   2   2   0   0   2   2   0   0   2   2   2   0   2   2   0   2   0   2   0   0   0   2   2   0   2   0   2   2   2   0   0   0   2   0   2   2   0   2   0   0   2   2   2   0   0   2   0   0   2   0   2   0   0   2   2   0   2   0   2   2   2   2   0   0   2   2   2   2   0   0   0   0   0   0   0   2   2   2   0   0   0   2   2   2   0   2   0   2   0   0   0   0   0   0   0   2   0   0   2   2   2   0   2   2   0   0   0   0   0   0   0   0   2   2   2   0   0   0   0   2   2   0   0   2   0   0   2   2   0   2   2   2   2   2   0   0   2   0   0   0   0   2   0   0   0   2   2   0   0   2   0   0   0   0   0   2   2   0   2   2   0   2   0   0   2   0   2   0   0   0   0   2   2   0   0   2   2   2
 MK-3-3                 0   0   0   2   0   2   2   0   2   2   2   0   0   2   0   0   0   0   2   2   2   0   2   2   0   0   2   2   0   0   2   2   0   0   2   2   0   2   0   2   0   0   0   2   2   0   2   2   2   2   2   0   0   0   2   0   2   2   0   2   0   0   2   2   2   0   0   2   0   0   2   0   2   0   0   2   2   0   2   0   2   2   2   2   0   0   2   2   2   2   0   0   0   0   0   0   2   2   2   2   0   0   0   2   2   2   0   2   0   2   0   0   0   0   2   0   0   2   0   0   2   0   2   0   2   2   0   0   0   0   0   0   0   0   2   0   2   0   0   0   0   2   2   0   2   0   0   0   2   2   0   0   2   2   2   2   0   0   2   0   0   0   2   0   0   2   0   2   0   0   0   2   0   0   0   0   0   2   2   0   2   2   0   2   0   0   2   0   2   0   2   0   0   2   2   0   0   2   2   2
 MK-3-4                 0   0   0   2   0   2   2   0   2   2   0   0   0   0   0   0   0   0   2   2   2   0   2   2   0   0   2   2   0   0   2   2   0   0   2   0   0   2   0   2   0   0   0   2   2   0   2   2   2   2   2   0   0   0   2   0   2   2   0   2   0   0   2   2   2   0   0   2   0   0   2   0   2   2   0   2   2   2   2   2   2   2   2   2   0   0   2   2   2   2   0   0   0   0   0   0   2   2   2   2   0   0   0   2   2   2   2   2   0   2   0   0   0   0   2   0   2   2   0   0   2   0   2   0   2   2   0   0   0   0   0   0   0   0   2   0   2   0   0   0   0   2   2   0   2   0   0   0   2   2   2   0   2   2   2   2   0   0   2   0   0   0   2   0   0   2   0   2   0   2   0   2   0   0   0   0   0   2   2   2   2   0   0   2   2   0   2   0   2   0   2   0   0   2   0   0   0   2   2   2
 MK-3-5                 0   0   0   2   0   2   0   2   2   2   0   0   0   0   0   0   0   0   2   2   2   0   2   2   0   0   0   2   0   0   2   2   0   0   0   0   0   2   0   2   0   0   0   2   2   0   2   2   2   2   2   0   2   0   2   0   2   2   0   2   2   0   2   2   2   0   0   2   0   0   0   0   2   2   0   0   2   2   2   2   2   2   2   2   0   0   2   2   2   2   0   0   0   0   0   0   2   2   2   2   0   2   0   2   2   2   2   0   0   2   2   0   0   0   0   0   2   2   0   0   2   0   2   0   2   2   0   0   0   0   0   0   0   0   2   0   2   0   0   2   0   2   2   0   2   2   0   0   2   0   2   0   2   0   2   2   0   0   2   0   0   0   2   0   0   2   0   2   0   2   0   2   0   0   0   0   2   2   2   2   2   0   0   2   2   0   2   0   2   0   2   0   0   2   0   2   0   2   0   2
 MK-3-6                 2   0   0   2   0   2   0   2   2   2   0   0   0   0   0   0   0   0   2   2   2   0   2   2   0   0   0   2   0   0   2   0   0   2   0   2   0   2   0   2   0   0   0   2   2   0   2   2   2   2   2   0   0   0   0   0   2   2   0   2   2   0   2   2   2   0   0   2   0   0   2   0   2   2   0   0   2   2   2   2   2   2   2   2   2   0   2   2   2   2   0   0   0   0   0   0   2   2   2   2   0   2   0   2   2   2   2   0   0   0   2   0   0   0   0   0   2   0   0   0   2   0   2   0   2   2   0   0   0   0   0   2   0   0   2   0   2   0   2   2   0   2   2   0   2   2   0   0   0   0   2   2   0   0   2   2   0   0   2   0   0   0   2   2   2   2   0   2   0   2   0   2   0   0   0   0   2   2   2   2   2   2   0   0   2   2   2   2   2   0   2   0   0   2   0   2   0   2   0   2
 MK-3-7                 2   0   0   2   0   2   2   2   2   2   0   0   0   0   0   0   2   0   2   2   2   0   2   2   0   0   0   2   0   0   2   0   0   2   0   2   0   2   0   2   0   0   0   2   0   0   2   2   2   2   2   2   0   0   0   0   2   2   0   0   2   0   2   2   2   0   0   2   0   0   0   0   2   2   0   0   2   2   2   2   2   2   2   2   2   0   2   2   2   0   0   0   0   0   0   0   0   2   2   2   0   2   2   2   2   2   2   0   0   0   2   0   0   0   0   0   2   0   2   0   2   0   2   0   2   2   0   0   0   2   0   2   0   0   2   0   2   0   2   2   0   2   2   0   2   2   0   0   0   0   2   0   0   0   2   2   0   2   2   0   0   0   2   2   2   2   0   2   0   2   0   2   0   0   0   0   0   2   2   2   2   0   0   0   2   0   0   2   2   0   2   0   2   2   0   2   0   2   0   2
 MK-3-8                 2   2   2   2   0   0   2   2   2   2   0   0   0   0   0   0   2   0   2   2   2   0   2   2   0   0   0   2   0   0   2   0   0   2   0   2   0   2   0   2   0   0   0   2   0   0   2   2   2   2   2   2   0   0   0   0   2   0   0   0   0   0   2   2   2   0   0   2   0   0   0   0   2   2   0   0   2   2   2   2   2   2   2   2   2   0   2   2   2   0   0   0   0   2   0   0   0   2   2   2   0   2   2   2   2   2   2   0   0   0   2   0   0   0   0   0   2   0   2   0   2   0   2   0   2   2   0   0   0   2   0   2   0   0   2   0   2   0   2   2   0   2   2   2   2   2   0   0   0   0   2   0   0   0   2   2   0   2   2   0   0   0   2   2   2   2   0   2   0   2   0   2   0   0   0   0   0   2   2   0   2   0   0   0   2   0   0   2   2   0   2   0   2   2   0   2   2   2   2   0
 MK-3-9                 2   0   2   2   0   0   2   2   2   2   0   2   2   0   0   0   2   0   2   2   2   0   2   2   0   0   0   2   0   0   2   0   0   0   0   2   0   2   2   2   2   0   0   2   0   0   2   2   2   2   2   2   0   0   0   0   2   0   0   0   0   0   2   2   2   0   0   2   0   2   0   0   2   2   0   0   2   2   2   2   2   2   2   2   2   0   0   2   2   0   2   2   0   2   0   0   2   2   2   2   0   2   2   2   0   2   2   0   0   0   2   0   0   0   0   0   2   0   2   0   2   0   2   0   2   2   0   2   0   0   0   0   0   2   2   0   0   0   2   2   2   2   2   2   2   2   0   0   0   0   2   0   2   0   2   2   0   2   2   0   0   0   2   2   2   2   2   0   0   2   0   2   0   0   0   0   0   2   2   0   2   0   0   0   2   0   0   0   2   0   2   0   0   2   0   2   2   0   2   0
 MK-3-10                2   0   0   2   0   0   2   2   2   2   0   2   2   0   0   0   2   0   2   0   0   0   2   2   0   0   0   2   0   0   2   0   0   0   0   2   0   2   2   2   2   0   0   2   2   2   2   0   2   2   0   2   0   0   0   0   2   0   0   0   0   0   2   2   2   0   0   2   0   2   0   0   2   0   2   0   0   2   2   2   2   2   2   2   2   0   0   2   2   0   2   2   0   2   0   0   2   2   2   2   0   2   2   2   0   2   2   0   0   0   2   0   0   2   0   0   2   0   2   2   2   0   2   0   2   2   0   2   0   2   0   0   0   2   2   2   0   0   2   2   2   2   2   0   2   2   0   0   0   0   2   0   2   0   2   2   0   2   2   0   0   0   2   2   2   2   2   0   2   2   0   2   0   0   0   0   0   2   2   0   2   0   0   0   2   0   0   0   2   0   2   2   0   2   0   2   2   2   2   0
 MK-3-11                2   0   0   2   0   0   2   2   2   2   0   0   2   0   2   0   2   2   2   0   0   0   2   2   0   0   0   2   0   0   2   0   0   0   0   2   0   2   2   2   2   0   0   0   2   2   2   0   2   2   0   2   0   0   0   0   2   0   0   0   0   2   2   2   2   0   0   2   0   2   0   0   2   0   2   0   0   2   2   2   2   0   2   0   2   2   0   2   2   0   2   2   0   2   2   0   0   2   2   2   2   2   2   2   0   2   2   0   0   2   2   0   0   2   0   0   2   0   2   0   2   0   2   0   2   2   0   2   0   2   0   0   0   2   2   0   0   0   2   2   2   2   2   0   0   2   0   0   0   2   2   2   2   0   2   2   0   2   2   0   2   0   2   2   2   2   2   0   2   2   0   2   0   0   0   0   0   2   2   0   0   0   0   0   2   0   2   0   2   0   2   2   0   2   0   2   2   2   2   0
 MK-3-12                2   0   0   2   0   2   2   2   2   2   0   0   2   0   2   2   2   2   2   0   0   0   2   2   0   0   0   0   0   0   2   0   0   0   0   2   0   2   2   2   2   0   0   0   2   2   2   0   2   2   0   2   0   0   0   0   2   0   0   2   0   2   0   2   2   2   0   2   0   2   0   0   2   0   2   0   0   2   2   2   2   0   2   0   2   2   0   2   2   0   2   2   0   2   2   0   0   0   2   2   2   2   2   2   0   2   2   0   0   2   2   2   0   2   0   2   2   0   2   0   2   0   2   0   2   2   0   2   0   2   0   0   0   0   2   0   0   0   2   2   2   2   2   0   0   2   0   0   0   2   2   2   2   0   0   2   2   0   2   0   2   0   2   2   2   2   2   0   0   2   0   2   0   0   0   0   0   2   2   0   0   0   0   0   2   2   2   0   2   2   2   0   0   0   2   2   2   2   0   2
 MK-3-13                2   0   0   2   0   2   2   2   2   0   0   0   2   0   2   2   2   2   2   0   0   0   2   2   0   0   0   0   0   0   2   0   0   0   0   2   0   0   2   2   2   0   0   0   2   2   2   2   2   0   0   2   0   0   0   2   2   0   0   2   0   2   0   0   2   2   0   2   0   2   0   2   2   0   2   0   0   2   2   2   2   0   2   2   2   2   0   2   2   2   2   2   0   2   2   0   0   0   2   2   2   2   2   2   0   2   2   0   0   2   2   2   0   2   0   2   2   2   0   0   0   0   2   0   0   0   0   2   0   2   0   0   0   0   2   0   0   0   2   2   2   2   0   0   0   2   0   0   0   2   2   2   0   0   0   2   2   0   0   0   2   0   2   2   2   2   2   2   0   2   0   0   0   0   0   0   0   2   2   0   0   0   0   0   2   2   2   0   0   2   2   0   0   0   2   2   2   2   2   2
 MK-3-14                2   0   0   2   2   2   2   2   2   0   0   0   2   0   0   2   2   2   2   0   0   0   2   2   0   0   0   0   0   0   2   0   0   0   0   2   0   0   2   2   2   0   0   0   2   2   2   2   0   0   0   2   0   2   0   2   2   0   0   2   0   2   0   0   2   2   2   2   0   0   0   2   0   0   2   0   0   2   2   2   2   0   2   2   0   2   0   2   2   2   2   2   0   2   2   0   0   0   2   2   2   2   2   2   0   2   2   0   0   2   0   2   0   2   0   2   2   2   0   0   0   0   2   0   0   0   0   2   0   2   0   0   0   0   2   2   2   0   2   2   2   2   0   0   0   2   0   0   0   2   2   2   0   0   0   2   2   0   0   0   2   2   2   2   2   2   2   0   2   0   0   0   0   0   2   0   0   2   2   0   0   0   0   0   2   2   2   0   0   2   2   0   0   0   2   2   2   2   2   2
 MK-3-15                2   2   0   2   2   2   2   2   2   0   0   0   2   0   0   2   0   2   2   0   0   0   2   0   0   0   0   0   0   0   2   0   0   0   0   0   0   0   2   2   2   0   0   0   2   2   2   0   0   0   0   2   0   2   0   2   2   0   0   2   0   2   0   0   2   2   0   2   0   2   2   2   0   0   2   0   0   2   2   2   2   0   2   2   2   2   0   2   2   2   2   2   0   2   2   0   0   0   2   2   2   2   2   2   0   2   2   0   0   2   0   2   0   2   2   2   2   2   0   0   0   0   2   0   0   0   0   2   0   2   0   0   2   2   2   2   2   0   2   2   2   2   0   0   0   2   0   0   0   2   2   2   2   0   0   2   2   0   0   0   0   2   2   2   0   2   2   0   2   2   0   0   0   0   2   0   0   0   2   0   0   0   0   0   2   2   2   0   0   2   2   0   0   0   2   2   2   2   2   2
 MK-3-16                2   2   0   0   2   2   2   2   2   0   0   0   2   0   0   2   0   2   2   0   2   0   2   0   0   0   0   0   0   2   0   0   0   0   0   0   0   0   2   2   2   0   2   2   2   2   2   2   0   0   0   2   0   2   0   2   2   0   0   2   0   2   0   0   2   0   0   2   0   2   2   2   0   0   2   0   0   2   2   2   2   0   2   2   0   2   0   2   2   2   2   2   0   2   2   2   2   2   2   2   2   2   2   2   0   2   2   0   0   2   0   2   0   2   2   2   2   2   0   0   0   0   0   0   0   0   0   2   0   2   0   0   2   2   2   2   2   0   2   2   2   2   0   0   2   2   0   0   2   2   2   2   2   2   0   2   2   0   0   0   0   2   2   2   0   0   2   0   2   2   0   0   0   0   2   0   0   0   2   0   0   0   0   0   2   2   2   0   0   0   2   0   0   2   2   2   2   2   2   2
 MK-4-1                 0   0   2   0   0   2   0   0   2   2   0   2   2   2   2   0   2   2   2   0   0   2   0   2   2   0   0   0   0   0   0   0   2   2   2   0   0   0   2   2   2   2   2   2   2   2   2   2   0   2   2   0   0   2   2   0   2   0   2   0   2   0   2   2   0   2   2   2   0   0   0   0   2   2   2   2   0   0   2   0   0   0   0   2   2   0   2   0   2   2   0   2   0   0   0   2   2   0   0   2   2   2   2   2   0   2   0   0   0   2   2   2   0   0   0   2   0   2   0   2   2   0   0   0   0   2   2   2   2   2   2   0   2   2   0   0   2   0   0   0   0   2   0   0   0   2   2   0   2   2   0   0   2   2   2   2   2   2   2   2   2   2   2   2   2   2   0   2   0   0   0   0   0   0   0   2   2   2   0   0   2   2   0   0   0   2   0   0   2   2   2   0   2   2   0   0   0   0   0   2
 MK-4-2                 0   0   2   0   0   2   0   0   2   2   0   2   2   2   2   0   0   2   2   0   0   2   0   0   2   0   0   0   0   0   0   2   0   2   2   0   0   2   2   2   2   2   0   2   2   2   2   2   0   0   2   0   0   2   2   0   2   0   2   2   2   0   2   2   0   2   2   2   0   0   0   0   2   2   2   2   0   0   2   0   0   0   0   2   2   0   2   0   2   2   0   2   0   2   0   2   2   0   0   2   2   2   2   2   0   2   0   0   0   2   2   2   0   0   2   2   2   0   0   2   2   0   0   2   0   2   2   0   2   2   2   0   2   2   0   0   2   0   0   0   0   2   0   0   0   2   2   0   2   2   0   0   2   0   2   0   2   2   2   2   2   2   2   2   2   2   0   2   0   0   0   0   0   0   0   2   2   2   0   0   2   2   0   0   0   2   0   0   2   2   2   0   2   2   0   2   0   0   2   2
 MK-4-3                 0   0   0   0   0   2   0   0   0   2   0   0   2   2   2   0   0   2   2   0   0   2   0   0   2   0   0   0   0   0   0   2   0   0   2   0   0   2   2   2   2   2   0   2   2   2   2   2   0   0   2   0   0   2   2   0   2   0   2   2   2   0   2   2   0   2   2   2   0   0   0   0   2   2   2   2   0   0   2   0   0   0   0   2   2   0   2   0   2   2   0   2   0   0   0   2   2   0   0   2   2   2   2   2   2   2   0   0   0   2   2   2   0   0   2   2   2   0   0   2   2   0   0   2   0   2   2   0   2   2   2   0   2   2   0   0   2   0   0   0   2   2   0   0   0   2   2   0   2   2   0   0   2   0   2   0   2   2   2   2   2   2   2   2   0   0   0   2   0   2   0   0   0   0   0   2   2   2   0   0   2   0   0   0   0   2   0   0   2   2   2   0   0   2   0   2   0   0   2   2
 MK-4-4                 0   0   0   0   2   2   0   0   0   0   0   0   2   2   2   0   0   2   2   2   0   2   0   0   0   0   0   0   0   0   0   2   0   0   2   0   0   2   2   2   2   2   0   2   2   2   2   2   0   0   0   0   0   2   2   0   2   2   2   2   0   0   2   0   0   2   2   0   0   2   0   0   2   2   2   2   2   0   2   0   0   0   0   2   2   0   2   0   2   2   0   2   0   0   0   2   2   0   0   2   2   2   2   2   2   2   0   0   0   2   2   2   0   0   2   2   2   0   0   2   2   0   0   2   0   2   2   0   2   2   2   0   2   2   0   0   2   0   0   0   2   2   0   0   0   2   2   0   2   2   0   0   2   0   0   0   0   2   2   2   2   2   2   2   0   0   0   2   2   2   0   0   0   0   0   2   2   2   0   0   2   2   0   2   0   2   0   0   2   2   2   0   0   2   2   2   0   0   0   2
 MK-4-5                 0   0   0   0   2   2   0   0   0   0   0   0   2   2   2   0   0   2   2   0   0   2   0   2   0   0   0   0   0   0   0   2   0   0   2   0   0   0   2   2   2   2   2   2   0   2   2   2   0   0   0   0   0   2   2   0   2   2   2   2   0   0   2   0   0   2   2   0   0   2   0   0   2   2   2   2   2   0   2   0   0   0   0   2   2   0   2   0   2   2   0   2   0   0   0   2   2   0   0   2   2   2   2   2   2   0   0   0   0   2   2   2   0   0   2   2   2   0   0   0   2   0   0   2   0   2   2   0   2   2   2   0   2   2   0   0   2   0   0   0   2   2   0   0   0   0   2   0   2   2   0   0   2   0   0   0   0   2   2   2   0   2   2   0   0   0   0   2   2   2   2   0   0   0   0   2   2   2   0   0   2   2   0   2   0   2   0   0   2   2   2   0   0   2   2   2   0   0   0   2
 MK-4-6                 0   2   0   0   2   2   2   0   0   0   0   0   2   2   2   0   0   2   2   0   0   2   0   2   0   0   0   0   0   0   0   2   0   0   2   2   0   0   2   0   2   2   2   2   0   2   2   2   0   0   0   0   0   2   2   0   2   2   2   2   0   0   2   0   0   2   2   0   0   2   2   0   0   2   2   2   2   0   2   0   0   0   0   2   2   0   2   0   2   2   0   2   0   0   0   2   2   0   0   2   0   2   2   2   2   0   0   0   0   2   2   2   0   2   0   2   2   0   0   2   2   0   0   2   0   2   2   2   2   2   2   0   2   2   0   0   2   0   0   0   2   0   0   0   0   0   2   0   2   2   0   0   2   0   0   0   0   2   2   2   0   0   2   0   0   0   0   2   2   2   2   0   2   0   0   2   2   0   0   0   2   2   0   2   0   2   0   0   2   2   2   0   2   2   2   0   0   0   0   2
 MK-4-7                 0   2   0   0   2   2   2   0   0   0   0   0   2   2   2   0   0   2   2   0   0   2   0   2   0   0   0   0   0   0   0   2   0   0   2   2   0   0   2   0   2   2   2   2   0   2   2   2   0   0   0   0   2   2   2   0   2   2   2   2   0   0   2   0   0   2   2   0   0   0   2   0   2   2   2   2   2   0   2   0   0   0   2   2   2   0   2   0   2   2   0   2   0   0   0   2   2   2   2   2   0   2   2   2   2   0   0   0   0   2   2   0   0   2   2   2   2   0   0   2   0   0   0   2   0   2   2   2   2   2   2   0   2   2   0   0   2   0   0   0   2   0   0   0   0   0   2   0   2   2   0   0   2   0   0   0   0   2   2   2   2   0   2   0   0   0   0   2   2   0   2   0   2   0   0   2   2   0   0   0   2   2   0   2   0   2   0   0   0   2   2   0   2   2   2   2   0   0   2   2
 MK-4-8                 0   2   0   0   2   2   2   0   0   0   0   0   2   0   2   0   0   2   2   0   0   2   0   2   0   0   0   0   0   0   0   2   2   2   2   0   0   0   2   0   2   2   0   2   0   2   2   0   0   0   0   0   2   2   2   0   2   2   2   2   0   0   2   2   0   2   2   0   0   0   2   0   2   2   2   2   2   0   2   0   0   0   0   0   2   0   0   0   2   2   0   2   0   0   0   2   2   2   2   0   0   2   2   2   2   0   0   0   0   2   2   0   0   2   2   2   2   0   0   2   0   2   0   2   0   2   0   2   2   2   2   0   2   2   0   2   2   0   0   0   2   2   0   0   0   2   2   0   0   2   0   0   2   0   0   0   0   2   2   2   2   0   2   0   2   0   0   2   2   0   2   0   2   0   0   2   2   0   0   0   2   2   0   2   0   2   0   2   0   2   2   0   2   2   2   2   0   0   2   2
 MK-4-9                 0   2   0   0   2   2   2   0   0   0   0   0   2   0   2   0   0   2   2   0   0   2   0   2   0   0   0   0   0   0   0   2   2   2   2   0   0   0   2   0   2   2   0   2   0   2   2   0   0   0   0   2   2   2   2   0   2   2   2   2   0   0   0   2   2   2   2   0   0   0   2   0   2   2   2   2   2   0   0   0   0   0   2   0   2   0   0   0   2   2   0   2   0   0   0   0   2   2   2   0   0   2   2   2   2   0   2   0   0   2   2   0   0   2   2   2   2   0   0   2   0   2   0   2   0   2   0   2   2   2   2   0   0   2   2   2   2   2   0   0   2   2   0   0   2   2   2   0   0   2   0   0   2   0   0   0   0   2   2   2   2   0   2   0   2   2   0   2   2   0   2   0   2   0   0   2   2   2   0   0   2   0   0   2   2   2   0   2   0   2   2   0   2   2   0   2   0   0   2   2
 MK-4-10                0   2   0   0   2   0   2   0   0   2   0   0   2   0   2   0   0   2   2   0   0   2   0   2   0   0   0   0   2   0   0   2   2   2   2   0   0   2   2   0   2   0   0   2   0   2   2   0   0   0   0   2   2   2   2   0   2   0   2   2   0   0   0   2   0   2   2   2   0   2   2   0   2   2   2   2   2   0   0   0   0   0   2   0   2   0   0   0   2   2   0   2   0   0   0   0   2   2   2   0   0   2   2   2   2   2   2   0   0   0   2   0   0   0   2   2   2   2   0   2   0   2   0   2   2   2   0   2   0   2   2   0   0   2   2   2   0   0   0   0   2   2   0   2   2   2   0   0   2   2   0   2   2   0   0   0   0   0   2   2   2   0   2   0   2   2   0   2   2   0   2   0   2   0   0   2   2   2   0   0   2   0   0   2   2   2   0   2   0   2   0   0   2   2   0   2   0   0   2   2
 MK-4-11                0   0   0   0   2   0   2   0   0   2   0   0   2   0   2   0   0   2   2   0   0   2   0   2   0   0   0   0   2   2   0   2   2   2   2   0   0   2   0   0   2   0   0   2   0   2   2   0   0   0   0   2   2   2   2   0   2   0   2   2   0   0   0   2   0   2   2   2   0   2   2   0   2   2   2   2   2   0   0   0   2   0   2   0   2   2   0   0   2   2   0   2   0   0   0   0   2   2   2   0   0   2   2   2   2   0   2   0   0   0   0   2   0   0   2   2   0   2   0   2   0   2   0   2   2   2   0   2   0   2   2   0   0   2   2   0   0   0   0   0   2   2   0   0   2   0   0   0   2   2   0   2   2   2   0   0   0   0   2   2   2   0   2   0   2   2   0   2   2   0   2   0   2   0   0   2   2   0   0   0   0   0   2   2   2   2   0   2   0   2   0   0   2   2   0   2   0   0   2   2
 MK-4-12                0   0   0   0   2   0   2   0   0   2   0   2   2   0   2   0   0   2   2   0   2   2   0   2   0   0   0   0   2   2   0   2   2   2   2   0   0   2   0   0   2   0   0   2   0   2   2   0   2   0   0   2   0   2   2   0   2   0   2   2   0   0   0   0   0   2   2   2   0   2   2   0   2   2   2   2   2   0   0   0   2   0   0   0   2   0   0   0   2   2   0   2   0   0   0   0   0   2   2   0   0   0   2   2   0   0   2   0   0   0   2   2   2   0   0   2   0   2   0   2   0   2   2   2   2   2   0   2   0   2   2   0   0   2   0   0   0   0   0   0   2   2   0   0   2   0   0   0   2   2   0   2   2   2   0   0   0   0   2   2   2   0   2   0   2   2   0   2   2   0   2   0   2   0   0   2   0   0   0   0   0   0   2   2   2   2   2   2   0   2   0   0   2   2   0   2   0   0   2   2
 MK-4-13                0   0   0   0   2   0   2   0   0   2   0   2   2   0   0   0   0   2   2   0   2   2   2   2   0   0   0   2   2   2   0   0   2   2   2   2   0   0   0   0   2   0   0   2   0   2   2   0   2   0   0   2   0   2   2   0   2   0   2   2   0   0   0   0   0   0   2   2   0   2   2   0   2   2   2   2   2   0   2   0   2   0   0   0   2   0   0   0   2   0   0   2   0   0   0   2   0   2   2   0   0   0   2   2   0   0   2   0   0   0   2   2   2   0   0   2   0   2   0   2   0   2   2   2   2   2   0   0   0   2   2   0   0   2   2   0   0   0   0   2   2   2   0   0   2   0   0   2   2   2   0   2   2   2   0   0   0   0   2   2   2   0   2   0   2   0   0   2   0   0   2   0   2   0   0   2   0   0   0   0   0   0   2   2   2   2   2   2   0   2   0   0   0   2   0   2   0   0   0   2
 MK-4-14                0   0   0   2   2   0   2   0   2   2   0   2   2   0   0   0   2   2   2   0   2   2   2   2   0   0   0   2   2   2   0   2   2   2   2   0   0   0   0   0   2   0   0   2   0   2   2   0   2   0   2   2   0   2   2   0   2   0   2   2   0   0   0   0   0   2   2   0   0   2   2   0   2   2   2   0   2   0   2   0   2   0   0   0   2   0   0   0   2   0   0   2   0   0   0   2   0   2   2   0   0   0   2   2   0   0   2   0   0   0   2   2   2   0   0   2   0   0   2   2   0   0   2   2   2   2   0   0   0   2   2   0   0   2   2   0   0   0   0   2   2   2   0   0   2   0   0   2   2   2   0   2   0   2   0   0   0   0   0   2   2   0   2   0   2   0   0   2   0   0   2   2   2   0   0   2   0   0   0   0   2   0   2   2   2   0   2   2   0   2   0   0   0   2   0   2   0   0   0   2
 MK-4-15                2   0   0   0   2   0   0   0   2   2   0   2   2   0   0   0   2   2   2   0   2   2   0   2   0   0   0   2   2   2   0   2   2   2   2   0   2   0   0   0   2   0   0   2   0   2   2   0   2   0   2   2   0   2   2   0   2   0   2   2   2   0   0   2   0   0   2   0   0   2   2   0   2   2   2   2   0   0   2   0   2   0   0   0   2   0   0   0   2   2   2   2   2   0   0   2   0   2   2   0   0   0   2   2   2   0   2   0   0   0   2   2   2   0   0   2   0   0   2   2   0   0   2   2   2   2   0   0   0   2   2   2   2   2   2   0   0   2   0   2   2   2   0   0   2   2   0   2   2   2   0   2   0   2   0   0   2   0   0   2   2   0   2   0   0   0   0   2   0   0   2   0   2   0   2   2   0   0   0   0   2   2   2   2   2   0   2   2   0   2   2   0   0   2   0   2   0   0   0   2
 MK-4-16                2   0   0   0   0   0   0   0   2   2   2   2   2   0   0   0   2   2   2   0   2   2   2   2   0   0   0   2   2   2   2   2   2   2   2   2   2   0   0   0   2   0   0   2   0   2   2   0   2   0   2   2   0   0   2   0   2   0   2   2   2   0   0   2   0   0   2   0   0   2   2   0   2   2   2   2   0   0   2   0   0   0   0   2   2   0   0   0   2   2   2   2   2   0   0   2   0   2   2   0   0   0   2   2   2   0   2   0   0   0   2   2   2   0   0   2   0   0   2   2   0   2   2   2   2   2   0   0   0   2   2   2   2   2   2   0   0   2   0   2   2   2   0   0   2   2   0   0   2   2   0   2   0   2   0   0   2   0   0   0   2   2   2   0   0   0   0   0   0   0   2   0   2   0   2   2   0   0   0   2   2   0   2   2   2   0   2   2   0   2   2   0   0   2   0   0   0   0   2   2
 MK-5-1                 0   2   2   0   0   2   2   2   2   2   2   2   2   2   0   0   0   0   2   2   0   0   2   2   2   0   2   2   2   0   2   2   2   2   0   0   0   0   0   2   0   2   2   2   2   0   2   2   0   2   2   0   0   2   2   0   0   2   2   2   0   0   2   0   2   0   2   0   2   2   0   0   0   0   0   2   2   0   2   2   2   0   0   2   2   0   2   2   2   0   0   2   2   2   2   0   2   2   0   0   2   0   2   0   2   2   0   2   0   2   0   2   2   0   0   0   2   2   0   0   2   0   0   2   0   0   0   0   0   2   0   0   0   0   0   2   2   2   0   0   0   0   2   2   2   2   2   0   0   2   2   2   2   2   2   2   2   2   2   0   2   2   2   2   2   2   0   0   2   0   2   2   0   0   2   2   2   2   2   0   0   0   0   2   0   2   0   0   0   0   2   0   2   2   0   2   2   2   2   2
 MK-5-2                 0   2   2   0   2   2   2   2   2   0   2   2   2   2   0   0   0   0   2   2   0   0   2   2   2   0   2   2   2   0   2   2   2   0   0   0   0   0   0   2   0   2   2   2   2   0   2   2   0   2   2   0   0   2   2   0   0   2   2   2   0   0   2   0   2   0   2   0   2   2   0   0   0   0   0   0   2   2   2   0   2   0   2   0   2   2   2   2   2   0   0   2   2   2   2   0   2   2   0   0   2   0   2   0   2   2   0   2   0   2   0   2   2   0   2   0   2   2   0   0   2   0   2   2   2   0   0   0   0   2   0   0   0   0   0   2   2   2   0   0   0   0   2   2   2   2   2   0   0   2   2   2   0   2   2   2   2   2   2   0   2   2   2   2   2   2   0   2   2   0   2   2   0   0   2   2   0   2   2   0   0   0   2   0   0   2   0   0   0   0   2   0   2   2   2   0   2   2   2   2
 MK-5-3                 0   2   2   0   2   2   2   2   2   0   2   0   2   2   0   2   0   0   2   2   0   0   2   2   2   0   2   2   2   0   2   2   2   0   0   0   0   0   0   2   0   2   0   2   2   0   2   2   0   2   2   0   0   2   2   0   0   2   2   2   0   0   2   0   2   0   2   0   2   2   2   0   0   0   0   0   2   2   2   0   2   2   2   0   2   2   2   2   2   2   0   2   2   2   2   0   2   2   0   0   2   0   2   0   2   2   0   2   0   2   0   2   2   0   2   0   2   2   0   0   2   0   2   2   2   0   0   0   0   2   0   0   0   0   0   2   0   2   0   0   0   2   2   2   2   2   2   0   0   2   2   2   0   0   2   0   2   2   2   0   2   2   2   2   2   2   2   0   2   0   2   2   0   2   2   2   0   2   2   0   0   2   2   0   0   2   2   0   2   0   2   0   2   2   2   2   0   0   2   2
 MK-5-4                 2   2   2   0   2   2   2   2   2   0   2   0   2   2   0   2   0   2   2   2   0   0   2   2   2   0   2   2   2   0   2   2   2   2   0   0   0   0   0   2   0   2   0   2   2   0   2   2   0   2   2   0   0   2   2   0   0   2   2   2   0   0   2   0   2   0   2   0   2   2   2   0   2   0   0   0   2   2   2   0   0   2   2   0   2   2   2   2   2   2   0   0   2   2   2   0   2   2   0   0   0   0   2   0   2   2   0   2   0   2   0   2   2   2   2   0   2   2   0   0   2   0   2   2   2   0   0   0   0   2   0   0   0   0   0   2   0   2   0   0   2   2   2   2   2   2   0   0   0   2   2   2   2   0   0   0   2   2   2   0   2   2   2   2   2   0   2   0   2   0   2   0   0   2   2   2   0   2   2   0   0   2   2   0   0   0   2   0   2   2   2   0   2   2   2   2   0   0   2   2
 MK-5-5                 2   2   2   0   2   2   2   2   2   0   2   0   2   2   0   2   0   2   0   2   0   0   2   2   2   0   2   2   2   0   2   2   2   2   0   0   0   0   0   2   0   2   0   0   2   0   2   2   2   2   2   0   0   2   2   0   0   2   2   2   0   0   2   0   2   0   2   0   2   2   2   0   2   0   0   0   2   2   2   0   0   2   2   0   2   2   0   2   2   2   0   0   2   2   2   0   2   2   0   0   0   0   2   0   2   2   0   2   0   2   0   0   2   2   0   2   2   2   0   0   0   0   2   2   2   2   0   0   0   2   0   0   0   0   0   2   0   2   0   0   2   2   2   2   0   2   0   0   0   2   2   2   2   0   0   0   2   2   2   0   2   0   2   0   2   0   0   0   2   0   2   0   0   2   2   2   0   2   2   0   0   2   2   0   0   0   2   0   2   2   2   0   2   2   2   0   0   0   2   2
 MK-5-6                 2   2   2   0   2   2   2   2   2   0   2   0   2   2   0   0   0   2   2   2   0   0   2   2   2   0   2   2   2   0   2   2   2   2   2   0   0   0   0   2   0   2   0   0   2   0   2   2   0   2   2   0   2   2   0   0   2   0   2   2   0   0   2   0   2   0   2   0   2   2   2   0   2   0   0   0   2   2   2   0   0   2   2   0   2   2   0   2   2   2   0   0   2   2   2   0   2   2   2   0   0   0   2   0   2   2   0   2   0   2   0   0   2   2   2   0   2   2   2   0   0   0   2   2   2   0   0   0   0   2   0   0   0   0   0   0   0   2   2   0   2   2   2   2   0   2   0   0   0   2   2   2   2   0   0   0   0   2   2   0   2   0   2   0   2   0   0   0   2   0   0   0   0   2   2   2   0   0   2   0   2   2   2   0   0   0   2   0   2   2   2   0   2   2   2   0   0   0   2   2
 MK-5-7                 2   2   2   0   2   2   2   2   0   0   2   0   2   2   0   0   0   2   2   2   2   0   2   2   2   0   2   2   2   2   2   2   2   2   2   0   0   0   0   2   0   2   0   0   2   0   2   0   0   2   2   0   2   2   2   0   0   0   0   2   0   2   2   0   2   0   2   0   2   2   2   0   2   0   0   0   2   2   2   2   0   2   2   0   2   2   0   2   2   2   2   0   2   2   2   0   0   0   2   0   0   0   2   0   0   2   0   2   0   2   2   0   2   2   2   0   2   2   2   0   0   0   2   2   2   0   0   0   0   2   0   0   0   0   0   0   2   2   2   0   2   0   2   2   0   2   2   0   0   2   2   2   2   0   0   0   0   2   2   2   2   0   2   0   0   0   0   0   2   0   0   2   0   2   2   2   0   0   2   0   2   2   2   0   0   0   2   0   2   2   0   2   2   2   2   2   0   0   0   2
 MK-5-8                 0   2   2   0   2   2   2   0   0   0   2   0   2   2   0   0   0   2   2   2   2   0   2   2   2   0   2   2   2   2   2   2   2   2   2   0   2   0   0   2   0   0   0   0   2   0   2   0   0   2   2   0   0   2   0   2   0   0   0   2   0   2   2   0   2   0   2   0   2   2   0   0   2   0   0   0   2   2   2   2   0   2   2   0   2   2   2   2   2   0   2   2   2   2   0   0   0   0   2   2   2   0   2   0   0   2   0   2   0   2   2   0   2   2   2   0   2   2   2   0   0   0   0   2   2   0   0   0   2   2   2   0   0   0   0   0   2   2   2   0   2   0   2   2   2   2   2   0   2   2   2   2   2   0   2   0   0   2   0   2   2   0   0   0   0   0   0   0   2   0   0   0   0   2   2   2   0   0   2   0   0   2   2   0   0   0   2   0   2   2   0   2   2   2   2   0   0   0   0   2
 MK-5-9                 0   2   2   0   2   2   2   2   0   0   2   0   2   2   0   2   0   2   2   0   2   2   2   2   2   0   0   2   2   2   2   2   2   2   2   0   2   0   0   2   0   0   0   0   2   2   2   0   0   2   2   0   0   0   0   2   0   0   2   2   0   2   2   0   2   0   2   0   2   2   0   0   2   0   0   0   2   0   2   0   0   0   0   0   2   2   2   2   2   0   2   2   2   2   2   0   0   0   2   2   2   0   2   2   0   2   0   0   0   2   2   0   2   2   2   0   2   2   2   0   2   0   0   2   0   0   0   0   2   2   2   0   0   0   0   0   2   2   2   0   2   0   2   2   2   2   2   0   2   0   2   2   2   0   2   0   0   2   0   0   2   0   0   0   0   0   0   2   2   0   0   0   0   2   2   2   0   0   2   0   0   0   2   0   0   0   2   0   2   2   0   2   2   2   2   0   0   0   0   2
 MK-5-10                0   2   2   0   2   2   2   2   0   0   2   0   2   2   0   2   0   2   2   0   2   2   2   2   0   0   0   2   0   2   0   2   2   2   2   0   2   0   0   2   0   0   0   0   2   2   2   0   0   2   2   0   0   2   0   2   0   0   2   2   0   2   2   0   2   0   0   0   2   2   0   0   2   0   0   0   2   0   2   0   0   0   0   0   0   0   2   2   2   0   2   2   2   0   2   0   0   0   0   2   2   0   2   2   2   2   0   0   0   2   2   0   2   2   2   0   2   2   2   0   2   0   0   2   2   0   0   0   2   2   2   0   0   0   0   0   2   2   2   0   2   2   2   2   2   2   2   0   2   2   0   2   2   0   2   0   0   2   0   0   2   0   2   0   0   0   0   2   2   0   0   0   0   2   2   0   0   0   2   0   2   0   2   0   0   0   2   0   2   0   2   2   2   2   2   0   0   0   0   2
 MK-5-11                0   2   2   0   2   2   2   2   0   0   2   0   2   2   0   2   0   2   2   0   2   2   2   0   0   0   0   2   0   2   0   2   2   2   2   0   2   0   0   2   2   0   0   2   2   2   2   0   0   2   2   0   0   2   0   2   0   0   2   2   0   2   0   0   2   0   0   0   2   2   0   0   2   0   0   2   2   0   2   0   0   0   0   0   0   0   2   2   2   0   2   2   2   2   2   0   0   0   0   2   2   0   2   2   0   2   0   2   0   2   2   0   2   2   2   0   0   2   2   0   2   0   2   2   2   0   0   0   2   2   2   0   0   0   0   0   2   2   2   0   2   2   2   2   2   2   2   0   2   2   0   2   2   0   2   0   0   2   0   0   0   0   2   2   0   0   0   2   2   0   0   0   0   0   2   0   0   0   2   0   2   0   2   0   0   2   2   0   0   0   2   2   2   2   2   0   0   2   0   2
 MK-5-12                0   2   2   0   2   2   0   2   0   0   2   0   2   2   0   2   0   2   2   0   2   2   2   0   0   0   0   2   0   2   2   2   2   2   2   0   2   0   0   2   2   0   0   2   2   2   2   0   0   2   2   0   2   2   0   2   0   0   2   2   0   2   0   2   2   0   0   0   2   2   0   0   2   0   2   2   2   0   2   0   2   0   0   0   0   0   2   2   2   0   2   0   2   2   2   0   0   2   0   2   2   0   2   2   0   2   0   2   0   2   2   0   2   2   2   0   0   2   2   0   2   0   2   2   2   0   0   0   2   2   2   0   0   2   0   0   2   2   2   0   2   2   2   2   2   2   0   0   2   2   0   2   2   0   2   0   0   2   0   0   0   0   2   2   0   0   0   2   2   0   0   0   0   0   2   2   0   0   2   0   2   0   2   0   0   0   2   0   0   2   2   2   2   2   2   0   0   2   0   2
 MK-5-13                0   2   2   0   2   2   0   0   0   0   2   0   2   2   0   2   0   2   2   0   2   2   2   0   0   0   2   2   0   2   0   0   2   2   2   0   2   2   0   2   2   0   0   2   2   2   2   0   2   2   2   0   2   2   0   2   0   0   2   2   0   0   0   2   2   0   0   2   2   2   0   0   2   0   2   2   2   0   2   0   2   0   0   2   0   0   2   2   2   0   2   0   2   2   2   0   0   2   2   0   0   0   2   0   0   2   0   2   0   2   2   0   2   2   2   0   0   2   0   0   2   0   2   2   2   0   0   0   2   0   2   0   0   2   2   0   2   0   2   2   0   2   2   2   2   2   0   0   2   0   0   0   2   0   2   0   0   0   0   0   2   0   2   2   0   0   0   2   2   0   0   0   0   0   2   0   0   0   2   0   2   0   2   2   0   0   2   0   0   2   2   2   2   2   2   0   0   2   0   0
 MK-5-14                0   2   2   0   2   2   2   0   0   0   2   0   0   2   0   2   0   2   2   0   2   2   2   0   0   0   0   2   0   2   0   0   2   0   2   0   2   2   0   2   2   0   0   2   2   2   2   0   2   2   2   0   2   2   0   2   2   0   2   2   0   0   0   2   2   0   0   2   2   2   0   0   2   0   2   2   2   0   2   2   2   0   0   0   0   0   0   2   2   0   0   0   2   2   2   0   0   2   2   0   0   0   2   0   0   0   0   2   0   2   2   0   2   2   0   0   0   2   0   0   2   2   2   2   2   0   2   0   2   0   2   0   0   0   2   0   2   0   2   2   0   2   2   2   2   2   0   0   2   0   0   0   2   0   2   0   0   0   0   2   0   2   2   2   2   0   0   2   2   0   0   0   0   0   0   0   2   0   0   0   2   0   2   2   0   0   2   2   0   2   2   2   2   2   2   0   0   2   0   0
 MK-5-15                2   2   2   0   2   2   2   0   0   0   2   0   0   2   0   0   0   2   2   0   2   2   2   0   0   0   0   2   0   0   0   0   2   0   2   2   2   0   0   2   2   0   0   2   2   2   2   0   0   2   0   0   2   2   0   2   2   0   2   2   0   0   0   0   2   0   2   2   2   2   0   0   2   0   2   2   2   0   0   2   2   0   0   0   0   0   0   2   2   0   0   0   2   2   2   0   0   2   2   0   0   0   0   0   0   0   2   2   2   2   2   0   2   2   0   0   2   2   0   0   2   2   2   2   2   0   2   0   2   0   2   0   0   0   2   2   2   0   2   2   0   2   2   2   2   2   0   0   2   0   0   0   2   0   2   0   0   0   0   2   0   2   2   2   2   0   0   2   2   0   0   2   0   0   2   2   2   0   0   2   2   0   2   2   0   0   2   2   0   2   2   2   2   2   2   0   0   2   0   2
 MK-5-16                2   2   2   0   2   2   0   2   0   0   0   0   0   2   2   0   0   2   2   0   2   0   2   0   0   0   0   2   0   2   0   0   2   0   2   0   2   0   0   2   0   0   0   2   2   2   2   0   0   2   2   0   2   2   0   2   2   0   2   2   0   0   0   0   0   0   2   2   2   2   0   0   2   0   2   2   2   0   0   2   0   0   0   0   0   0   2   2   2   0   0   0   2   2   2   0   2   2   2   0   2   2   0   2   0   0   2   2   2   2   2   0   2   0   0   0   2   2   0   0   2   2   2   2   0   0   2   0   2   2   2   0   0   0   2   2   2   0   2   2   0   2   2   2   2   2   0   0   2   0   0   0   2   0   0   0   0   0   0   2   0   2   2   2   2   0   0   2   2   0   0   2   0   0   2   2   2   0   0   2   2   0   2   2   0   0   2   2   0   2   2   2   0   2   2   0   2   2   0   2
 MK-6-1                 0   2   0   0   2   0   0   2   2   0   0   0   0   0   2   0   0   0   0   0   2   0   2   0   0   2   2   2   0   2   0   2   2   2   2   0   0   2   0   2   0   0   2   0   2   2   2   0   2   0   2   0   2   0   0   2   0   0   0   2   2   2   2   0   2   0   0   2   2   0   0   2   0   0   2   2   2   2   0   0   2   2   2   0   2   0   2   2   2   2   2   0   2   2   0   0   2   0   0   2   2   0   2   0   2   2   0   2   2   2   2   2   2   2   0   0   0   0   2   2   0   2   2   0   2   0   2   2   2   2   0   0   2   2   0   2   2   0   2   0   2   0   2   0   2   2   2   2   2   0   0   2   2   2   2   0   2   2   2   0   2   2   0   2   0   0   2   0   0   0   0   0   2   0   0   2   2   2   0   0   0   2   0   2   0   2   0   0   0   2   0   2   0   0   0   2   0   2   0   2
 MK-6-2                 0   2   0   0   0   0   0   2   2   0   0   0   0   0   2   0   2   2   0   0   2   0   2   0   0   2   2   2   0   2   0   2   2   0   2   0   0   2   0   2   0   0   2   0   2   2   2   0   2   2   2   0   2   0   0   2   0   0   0   2   2   0   2   0   2   0   0   2   2   0   0   0   0   0   2   2   2   2   0   0   2   2   0   0   2   0   2   2   0   2   2   0   2   2   0   0   2   0   0   2   2   0   2   0   2   2   0   2   2   2   0   2   0   2   0   0   0   0   2   2   0   2   2   0   2   0   2   2   2   2   0   0   2   2   0   0   2   0   2   0   2   0   2   0   2   2   2   2   2   2   0   2   2   2   0   2   2   2   2   0   2   2   0   2   0   0   2   0   0   0   0   0   2   0   0   2   2   0   0   0   0   2   0   2   0   2   0   2   0   2   0   2   0   0   0   2   0   0   0   2
 MK-6-3                 0   2   2   0   0   2   2   2   2   0   0   2   0   0   2   0   2   2   0   0   2   0   2   0   0   2   0   2   0   2   0   2   2   0   2   0   0   2   0   2   0   0   2   0   0   2   2   2   2   2   2   0   2   0   0   2   0   0   0   2   2   0   2   0   2   0   0   2   2   0   0   0   0   0   2   2   2   2   0   0   2   2   2   2   2   0   2   2   0   2   2   0   2   2   0   0   2   0   0   2   2   0   2   0   2   2   0   2   2   0   0   2   0   0   0   0   0   0   2   2   0   2   2   0   2   0   2   0   2   2   0   0   2   2   0   0   2   0   2   0   2   0   2   0   2   0   2   2   2   2   0   2   2   2   0   2   2   2   2   0   2   2   0   2   0   0   0   0   0   0   0   0   2   0   0   2   2   0   0   0   0   2   0   2   0   2   0   2   0   2   0   2   0   0   0   2   0   0   0   2
 MK-6-4                 0   2   2   0   0   2   2   2   2   0   0   2   0   0   2   0   2   2   0   0   2   0   2   2   0   2   0   2   0   2   0   2   2   0   2   0   0   2   2   2   0   2   2   0   0   2   2   2   2   2   2   0   2   2   2   2   0   0   0   2   2   0   2   0   2   0   0   2   2   0   0   0   0   0   2   2   0   2   0   0   2   2   0   2   2   0   2   2   0   2   2   0   2   2   2   0   2   0   0   2   2   0   2   0   2   2   0   2   2   2   0   2   2   2   0   0   0   0   2   2   0   2   2   0   2   0   2   0   2   2   0   0   0   2   2   0   0   0   2   0   2   0   2   0   2   0   2   2   2   2   0   2   2   2   0   2   2   2   2   0   2   2   0   2   0   0   0   0   0   0   0   0   2   2   0   2   2   2   0   0   0   2   0   2   0   2   0   2   0   2   0   2   0   0   0   2   0   0   0   0
 MK-6-5                 0   2   2   0   0   2   0   2   2   0   2   2   0   0   2   0   2   2   0   0   2   0   2   2   0   0   2   2   0   0   0   2   2   2   2   0   0   2   2   0   0   2   2   2   0   2   2   2   2   2   2   0   2   2   2   2   0   0   0   2   2   0   2   0   2   0   0   2   2   0   0   0   2   0   2   2   0   2   0   2   2   2   0   2   2   0   2   2   0   2   2   2   2   2   2   2   2   0   0   2   2   0   2   0   2   2   0   2   0   2   0   2   2   2   0   0   0   0   2   0   0   2   2   0   2   0   2   0   2   0   0   0   0   2   0   2   0   0   0   0   2   0   0   0   2   2   2   2   2   2   0   2   2   2   0   2   2   2   2   2   2   2   0   2   0   0   2   0   0   0   0   0   2   2   0   2   2   2   0   0   0   2   0   2   0   2   0   2   0   2   0   0   0   0   0   0   0   0   0   0
 MK-6-6                 0   2   0   0   0   2   0   2   2   0   0   2   0   0   2   0   2   2   0   0   2   0   0   2   0   0   2   2   0   0   0   2   2   2   2   0   0   0   2   0   2   2   2   2   2   2   2   2   0   2   2   0   2   2   2   2   0   0   0   2   2   0   2   0   0   0   0   2   2   0   0   0   2   0   2   2   0   2   2   2   2   2   0   2   2   0   2   2   0   2   2   0   2   0   2   0   2   0   2   2   2   2   2   0   2   2   0   2   0   2   0   2   2   2   0   0   0   0   0   0   0   2   2   2   2   0   2   0   2   0   0   0   0   2   0   2   0   0   2   0   2   0   0   0   2   2   2   2   2   2   0   2   2   2   0   2   2   0   2   2   2   2   0   2   0   0   2   0   0   2   0   0   2   2   0   2   2   0   0   0   0   2   0   2   0   0   2   2   0   2   0   0   0   0   0   2   0   0   0   0
 MK-6-7                 2   2   0   0   0   2   0   0   2   0   0   2   0   0   2   0   2   2   0   0   2   0   0   2   0   0   2   2   0   0   0   2   2   2   2   0   2   0   2   0   2   2   2   2   2   2   2   2   0   2   2   0   2   2   2   2   0   0   0   2   2   2   2   0   0   0   2   0   2   0   0   0   2   0   2   2   0   2   2   0   2   2   0   2   2   0   0   2   0   2   2   0   2   0   2   0   2   0   2   2   2   2   2   0   2   2   0   2   0   2   0   2   2   0   0   0   2   0   0   0   0   2   2   2   2   0   2   0   2   0   0   0   0   2   0   2   0   0   2   0   2   0   0   2   2   2   2   2   2   2   0   2   2   2   0   2   2   0   2   0   2   2   0   2   0   0   2   0   0   2   0   0   2   2   0   2   2   0   0   0   0   2   0   2   0   0   2   2   0   2   0   2   0   0   0   2   0   0   0   2
 MK-6-8                 2   2   0   0   0   2   0   0   2   0   0   2   0   0   2   0   2   2   0   0   0   0   0   2   0   0   2   2   0   2   0   2   2   2   2   0   2   0   2   0   2   2   2   2   2   2   2   2   0   0   2   0   2   2   2   2   0   2   0   2   0   2   2   0   0   0   2   2   2   0   0   0   2   0   2   2   0   2   2   0   2   0   0   2   2   0   0   2   2   2   2   0   2   0   2   0   2   0   2   2   2   2   2   2   2   2   0   2   0   2   0   2   2   0   0   2   0   0   0   0   0   2   2   0   2   0   2   0   2   0   2   0   0   2   0   2   0   0   2   2   2   0   0   2   2   2   2   2   2   2   0   2   0   2   0   2   2   2   0   2   2   2   0   2   0   0   2   0   0   2   0   0   2   2   0   0   2   2   0   0   0   2   0   2   0   0   2   2   0   2   0   2   0   0   0   2   0   0   0   2
 MK-6-9                 2   2   0   0   0   2   0   0   2   0   0   2   0   0   2   0   2   2   0   0   0   0   0   2   0   0   2   0   0   2   0   2   2   0   2   0   2   0   2   0   2   2   2   0   2   2   2   2   0   2   2   0   2   2   2   2   0   2   0   2   0   2   2   0   0   0   2   2   2   0   0   2   2   0   2   2   0   0   2   0   0   0   0   2   2   2   2   0   2   2   2   0   2   2   2   0   2   0   2   2   2   2   2   2   2   2   0   0   2   2   0   2   2   0   0   2   0   0   0   2   0   2   2   0   2   0   2   0   2   0   2   0   0   2   0   2   0   0   2   0   2   0   0   2   2   2   2   2   2   2   0   2   0   2   0   2   2   2   0   2   2   2   0   2   0   0   2   0   0   2   0   0   2   2   0   0   2   2   0   0   0   2   0   2   0   0   2   2   2   2   0   2   2   0   0   2   0   0   2   2
 MK-6-10                2   2   2   0   0   2   2   0   2   0   0   2   0   0   2   0   2   2   0   0   0   0   0   2   0   0   0   0   2   2   0   2   0   0   2   0   2   0   2   0   2   2   2   0   2   2   2   2   0   0   2   0   2   2   2   2   0   2   0   2   0   2   0   0   0   0   2   2   2   0   0   2   2   0   2   2   0   0   0   2   0   0   0   0   2   2   2   0   2   2   2   0   2   2   2   0   2   0   2   2   2   2   2   2   2   2   0   0   2   2   0   2   2   0   0   2   0   0   0   2   0   2   2   2   2   0   2   0   2   0   2   0   0   2   0   0   0   2   2   2   0   0   0   2   2   2   2   2   2   2   2   2   0   2   0   2   2   2   0   2   2   2   0   2   0   0   2   0   0   0   0   0   2   2   2   0   2   2   0   0   0   2   2   2   0   0   2   2   2   2   0   2   2   0   0   2   0   0   2   2
 MK-6-11                2   0   2   0   0   2   2   0   2   0   0   0   0   0   2   0   2   2   0   0   0   0   0   2   0   0   0   0   0   0   2   2   0   0   2   0   2   0   2   0   2   0   2   0   2   2   2   2   0   0   2   0   2   2   2   2   0   2   0   2   0   2   0   0   0   2   0   2   0   0   0   2   2   0   0   2   0   0   0   2   0   0   0   0   2   2   2   0   0   2   2   0   2   2   2   0   2   0   0   2   2   2   2   2   2   2   0   0   0   2   0   2   2   0   2   2   0   0   0   0   2   2   2   2   2   0   0   0   2   0   2   0   0   2   0   0   0   2   0   2   0   0   0   2   2   2   2   2   2   2   2   2   0   2   0   2   2   2   0   2   2   2   0   2   0   0   2   0   0   0   0   0   2   0   2   0   2   0   0   0   2   2   2   2   0   0   2   2   0   2   0   2   2   0   2   2   0   0   2   2
 MK-6-12                2   0   2   2   2   2   2   0   2   0   0   0   2   0   2   0   2   2   0   0   0   2   0   2   0   0   0   0   0   0   2   2   0   0   2   0   2   0   2   0   2   0   2   0   2   2   2   0   2   0   2   0   2   2   2   2   0   2   0   2   0   2   2   0   0   0   0   2   0   0   0   2   2   0   2   2   0   2   0   2   0   0   0   0   2   2   2   0   0   2   2   0   2   2   0   0   2   0   0   2   2   2   2   2   0   2   0   0   0   2   0   0   0   2   2   2   2   0   0   0   2   2   2   2   2   2   0   0   2   0   2   0   0   2   0   2   0   2   0   2   0   0   0   2   2   2   2   2   2   2   2   2   0   2   0   2   2   2   0   2   2   2   0   2   0   0   2   0   0   0   0   0   0   0   2   0   2   2   0   0   2   2   2   2   2   0   0   2   0   2   0   2   2   0   2   2   0   0   0   2
 MK-6-13                2   0   2   2   2   2   2   0   2   2   0   0   2   0   2   0   2   2   0   0   0   0   0   2   0   2   0   0   0   0   0   2   0   0   2   0   2   0   2   0   2   2   2   0   2   0   2   0   2   0   2   0   2   2   2   2   0   2   0   2   0   2   2   0   0   0   2   2   0   0   0   2   2   0   2   2   0   2   0   2   0   0   0   0   2   2   2   0   0   2   2   0   2   2   0   0   2   0   0   2   2   2   2   2   0   2   0   0   0   2   0   0   0   2   2   2   2   0   0   0   2   2   2   0   2   2   0   0   2   0   2   0   0   2   0   2   0   2   0   2   0   0   0   2   2   2   0   2   2   2   2   2   0   2   0   2   2   2   0   2   2   2   0   2   0   0   2   0   0   0   0   0   0   0   2   0   2   2   0   2   2   2   2   2   2   0   2   0   0   2   0   2   2   0   2   2   0   0   0   2
 MK-6-14                2   0   2   2   2   2   0   0   2   2   0   0   2   0   2   0   2   0   0   0   2   0   0   2   0   2   0   2   0   0   2   2   2   0   2   0   2   0   2   0   2   0   2   2   2   0   2   0   2   0   2   0   2   2   2   2   0   2   0   2   0   2   2   0   0   0   2   2   0   0   0   2   2   0   2   2   0   2   0   2   0   2   2   0   2   2   2   0   0   0   2   0   2   2   0   0   2   0   0   2   2   2   2   2   0   2   0   0   0   2   0   0   2   2   2   2   2   2   0   0   2   2   2   0   2   2   0   0   2   0   2   0   0   2   0   0   0   0   0   2   0   0   0   2   2   2   0   2   2   0   2   2   0   2   0   2   2   2   0   2   2   2   0   0   0   0   2   0   0   0   0   0   0   2   2   0   2   2   0   2   2   2   2   0   2   0   2   0   0   0   0   2   2   2   2   2   0   0   0   2
 MK-6-15                2   0   2   2   2   2   0   0   2   2   0   0   0   0   2   0   2   0   0   0   2   2   0   2   0   0   0   2   2   0   2   2   2   2   2   0   0   0   2   2   2   0   2   2   0   0   2   0   2   2   2   0   0   0   2   2   0   2   2   2   0   2   2   0   0   0   2   2   0   0   2   2   2   0   2   2   0   2   0   2   0   2   2   0   2   2   0   0   0   0   2   0   2   2   0   0   2   2   2   2   2   2   2   2   0   0   0   0   0   2   0   0   2   2   2   2   2   2   0   0   2   2   2   2   2   2   2   2   2   0   2   0   2   2   0   0   0   0   0   2   0   0   0   2   2   2   0   2   2   0   2   2   0   2   2   2   2   2   0   2   2   2   0   0   0   0   2   0   0   0   2   0   0   2   0   0   2   2   0   2   2   2   2   0   2   0   2   0   0   0   0   2   2   2   2   2   0   0   0   2
 MK-6-16                2   0   0   2   2   2   0   0   2   2   2   2   0   0   2   0   2   0   0   0   2   2   0   2   0   0   0   2   2   0   2   2   2   2   2   2   0   0   2   2   2   0   2   2   0   0   2   0   2   2   2   0   0   0   2   2   0   2   2   2   0   2   2   0   0   0   0   2   0   0   2   0   2   0   2   2   0   0   2   2   2   2   2   0   2   2   0   0   0   2   2   0   2   0   0   0   2   2   2   2   2   2   2   2   0   0   2   0   0   2   0   0   2   2   2   2   2   2   0   0   2   2   2   2   2   2   2   2   0   0   2   0   2   2   0   0   0   0   0   2   0   0   0   2   2   2   0   2   0   0   2   2   2   2   2   0   2   2   0   2   2   2   0   2   0   0   2   0   0   0   2   0   0   2   0   0   2   2   0   2   0   2   2   0   2   0   2   0   0   0   0   2   2   2   2   2   0   2   0   2
 
!****************************************** Phenotypic Data **********************************************************
!-100.0 is resevred for missing phenotype
SimulatedTrait1        13.9712   16.0825   15.2994   15.7295   13.9949   13.8719   13.5813   12.9985   14.2867   15.9605   15.4884   14.1484   15.3423   14.6281   14.0098   15.3128   13.8172   14.1002   13.6473   15.9665   16.3558   15.1613   14.1798   14.4697   16.1066   13.2261   15.5131   14.0189   13.6525   15.4703   15.9026   16.7558   14.3975   14.9631   14.4265   15.6775   13.9396   15.6634   16.5995   14.4944   15.8244   16.1999   16.0094   16.5351   14.5367   15.5789   15.5052   16.4501   13.6358   13.2958   15.3963   14.4666   15.4208   16.4708   13.8775   15.2870   16.3143   15.3337   16.4166   16.5573   16.1135   14.9924   12.9551   13.8658   14.1682   14.1003   13.9239   13.9329   14.6420   15.0594   15.1655   16.3851   15.7388   13.9549   16.1609   13.8845   14.3772   14.7023   14.7183   15.1852   14.0990   13.9552   13.6494   15.8693   13.6354   16.3724   13.6462   15.5059   14.3035   13.4014   15.2743   13.5602   15.2998   14.7427   15.8275   14.2448   15.5512   13.5556   15.8377   13.7939   15.5563   14.4736   15.8583   13.3574   15.9582   14.8144   13.6278   15.0666   15.9386   14.0597   13.4236   15.2208   13.8007   14.5415   16.2427   13.6260   14.5778   15.0270   16.3090   15.9692   16.3164   16.3453   16.1215   15.6832   16.6575   16.6924   14.2205   16.3145   14.8097   16.3333   15.0761   14.0990   16.1178   16.4549   13.8465   13.8933   13.8874   13.9999   16.0352   14.5330   13.9174   13.0887   16.1686   15.6230   16.4395   16.4028   13.9348   14.0801   13.9215   16.6466   14.0770   14.9416   15.7407   16.3234   13.4025   14.7347   13.4042   14.3980   14.8565   14.9837   16.6237   13.7724   16.3433   14.2576   13.9920   14.1407   13.9214   15.0191   13.5696   15.4117   15.2722   15.8841   14.4820   14.9903   14.6466   13.6546   13.5652   15.2279   15.7247   14.7523   14.2736   14.4878   13.9395   15.8816   14.7200   16.5387   13.9342   16.0620   15.4867   13.4804   15.8642   13.9153   13.8716   16.2187   14.2272   14.4430   15.8322   15.2814   14.6339   15.4415
SimulatedTrait2        10.9954    9.6026   10.1962    9.6235   10.6189   10.6892   10.9704   10.6481   10.3371    9.8495    9.1515   10.5182    9.4323   10.2458   10.4557    9.4335   10.6271   10.7222   10.4596    9.5007    9.5784    9.8403   10.5212   10.8487    9.8118   10.7090   11.1518   10.2861   10.4990    9.4914    9.5297    9.2958   10.5655   11.0747   10.8750   10.6344   10.5777    9.0133    9.5454   10.0651    9.6012    9.3014    9.5765    9.3093   10.3886    9.6376    9.9883    9.5552   10.7175   10.8611    9.1217   10.1009    9.8253    9.9383   10.7936   10.3185    9.6270   10.4692    9.8485    9.7435    9.4004   10.1414   10.5286   10.7888   10.4245   10.4970   10.7414   10.6043   10.5955    9.6093    9.7835    9.5450    9.6204   11.0036    9.2017   10.0074   10.4491   10.9291   10.5409    9.5843   10.5028   10.5369   10.3221    9.3072   10.5000    9.5735   10.7163    9.3631   10.7054   10.3680    9.5042   10.2633   10.4934    9.9999    9.0244   10.5269    9.4265   10.3549    9.8997   10.5253    9.4550   10.4551    9.3404   10.5772    9.3892   10.1528   10.6680    9.7221   10.4643   10.6492   10.4363    9.3666   10.1815   10.6571    9.2686   10.8877   10.9287   10.6236    9.4228    9.9979   10.1860    9.6023    9.6871    9.6277    9.4909    9.4987   10.6306    9.0962   10.9966    9.3041    9.2994   10.2977    9.5420    9.6336   10.2172   10.7437   10.1511   10.3775    9.4534   10.7220   10.2606   10.2411    9.6380    9.4651    9.4602    9.5785   10.3413   11.0063   10.5291   10.0053   10.5469   10.0193    9.4810    9.2352   10.5514   10.8714   10.1716   10.4245    9.4050   10.5872    9.8111   10.3972    9.6427   10.2891   10.5944   10.0849   10.2234    9.7238   10.6492    9.1687    9.2835    9.5290   10.7161    9.5775   10.6435   10.2117   10.4828    9.6511    9.5526    9.5092   10.3582   10.5620   10.7835    9.5646    9.5588    9.4949   10.4591    9.3806    9.4605   10.8377    9.7288   10.2871   10.7019    9.1063   10.6949   10.3343    9.5073    9.1526   10.2742    9.9628
 
