# Supplementary material for: Inclusive Composite Interval Mapping of QTL by Environment Interactions in Biparental Populations
Source: PLoS One. 2015 Jul 10;10(7):e0132414. doi: 10.1371/journal.pone.0132414 (PMC4498613; doi:10.1371/journal.pone.0132414)
Supplement: S6 File — (ZIP) [file pone.0132414.s006.zip › H=0.8/L1/run_00067.met]

!**********************Note: lines staring with "!" are remarks and will be ignored in the program********************
!*********************************General Information**********************************
!Assuming F1 = P1 x P2, populations available in QTL IciMapping are: 
!  1, P1BC1F1 = P1 x F1, the first backcrossing where P1 is used as the recurrent parent;
!  2, P2BC1F1 = P2 x F1, the first backcrossing where P2 is used as the recurrent parent;
!  3, F1DH, F1-derived doubled haploids; 
!  4, RIL or F1RIL, recombination inbred lines through the repeated selfing of F1;
!  5, P1BC1RIL, recombination inbred lines through the repeated selfing of P1BC1F1;
!  6, P2BC1RIL, recombination inbred lines through the repeated selfing of P2BC1F1;
!  7, F2, the selfing generation of F1;
!  8, F3, the selfing generation of F2;
!  9, P1BC2F1, the second backcrossing where P1 is used as the recurrent parent; 
! 10, P2BC2F1, the second backcrossing where P2 is used as the recurrent parent;
! 11, P1BC2RIL, recombination inred lines through the repeated selfing of P1BC2F1; 
! 12, P2BC2RIL, recombination inred lines through the repeated selfing of P2BC2F1; 
! 13, P1BC1F2, the selfing generation of P1BC1F1; 
! 14, P2BC1F2, the selfing generation of P2BC1F1; 
! 15, P1BC2F2, the selfing generation of P1BC2F1; 
! 16, P2BC2F2, the selfing generation of P2BC2F1; 
! 17, P1BC1DH, P1BC1F1-derived doubled haploids; 
! 18, P2BC1DH, P2BC1F1-derived doubled haploids; 
! 19, P1BC2DH, P1BC2F1-derived doubled haploids; 
! 20, P2BC2DH, P2BC2F1-derived doubled haploids; 
   3      !Mapping Population (see remarks above)
   2      !Mapping Function (1 for Kosambi; 2 for Haldane; 3 for Morgan)
   2      !Marker Space Type (1 for intervals; 2 for positions)
   1      !Marker Space Unit(1 for centiMorgans; 2 for Morgan)
   6      !Number of Chromosomes (or Linkage Groups)
 200      !Size of the mapping population
   2      !Number of environments
 
!***************************************** Chromosomes and Linkage Maps **********************************************
!Chromosome                 NumMarkers
-CH1                        16
-CH2                        16
-CH3                        16
-CH4                        16
-CH5                        16
-CH6                        16
!Linkage map (Marker name followed by position or the interval length)
 MK-1-1                1     0.000
 MK-1-2                1    10.000
 MK-1-3                1    20.000
 MK-1-4                1    30.000
 MK-1-5                1    40.000
 MK-1-6                1    50.000
 MK-1-7                1    60.000
 MK-1-8                1    70.000
 MK-1-9                1    80.000
 MK-1-10               1    90.000
 MK-1-11               1   100.000
 MK-1-12               1   110.000
 MK-1-13               1   120.000
 MK-1-14               1   130.000
 MK-1-15               1   140.000
 MK-1-16               1   150.000
 MK-2-1                2     0.000
 MK-2-2                2    10.000
 MK-2-3                2    20.000
 MK-2-4                2    30.000
 MK-2-5                2    40.000
 MK-2-6                2    50.000
 MK-2-7                2    60.000
 MK-2-8                2    70.000
 MK-2-9                2    80.000
 MK-2-10               2    90.000
 MK-2-11               2   100.000
 MK-2-12               2   110.000
 MK-2-13               2   120.000
 MK-2-14               2   130.000
 MK-2-15               2   140.000
 MK-2-16               2   150.000
 MK-3-1                3     0.000
 MK-3-2                3    10.000
 MK-3-3                3    20.000
 MK-3-4                3    30.000
 MK-3-5                3    40.000
 MK-3-6                3    50.000
 MK-3-7                3    60.000
 MK-3-8                3    70.000
 MK-3-9                3    80.000
 MK-3-10               3    90.000
 MK-3-11               3   100.000
 MK-3-12               3   110.000
 MK-3-13               3   120.000
 MK-3-14               3   130.000
 MK-3-15               3   140.000
 MK-3-16               3   150.000
 MK-4-1                4     0.000
 MK-4-2                4    10.000
 MK-4-3                4    20.000
 MK-4-4                4    30.000
 MK-4-5                4    40.000
 MK-4-6                4    50.000
 MK-4-7                4    60.000
 MK-4-8                4    70.000
 MK-4-9                4    80.000
 MK-4-10               4    90.000
 MK-4-11               4   100.000
 MK-4-12               4   110.000
 MK-4-13               4   120.000
 MK-4-14               4   130.000
 MK-4-15               4   140.000
 MK-4-16               4   150.000
 MK-5-1                5     0.000
 MK-5-2                5    10.000
 MK-5-3                5    20.000
 MK-5-4                5    30.000
 MK-5-5                5    40.000
 MK-5-6                5    50.000
 MK-5-7                5    60.000
 MK-5-8                5    70.000
 MK-5-9                5    80.000
 MK-5-10               5    90.000
 MK-5-11               5   100.000
 MK-5-12               5   110.000
 MK-5-13               5   120.000
 MK-5-14               5   130.000
 MK-5-15               5   140.000
 MK-5-16               5   150.000
 MK-6-1                6     0.000
 MK-6-2                6    10.000
 MK-6-3                6    20.000
 MK-6-4                6    30.000
 MK-6-5                6    40.000
 MK-6-6                6    50.000
 MK-6-7                6    60.000
 MK-6-8                6    70.000
 MK-6-9                6    80.000
 MK-6-10               6    90.000
 MK-6-11               6   100.000
 MK-6-12               6   110.000
 MK-6-13               6   120.000
 MK-6-14               6   130.000
 MK-6-15               6   140.000
 MK-6-16               6   150.000
!*********************************** Marker Types ********************************************************************
!Co-dominant marker: When heterozygote F1 is present, P1 is coded as 2, F1 is coded as 1, and P2 is coded as 0; Otherwise, P1 is coded as 2, and P2 is coded as 0. 
!Dominant marker: When heterozygote F1 is present, P1 and F1 are coded as 12, and P2 is coded as 0; Otherwise, P1 is coded as 2, and P2 is coded as 0.  
!Recessive markers: When heterozygote F1 is present, P1 is coded as 2, and F1 and P2 are coded as 10; Otherwise, P1 is coded as 2, and P2 is coded as 0. 
!Missing marker is coded as -1. 
 MK-1-1                 2   2   2   2   0   2   2   2   0   2   2   0   2   0   0   2   0   0   0   0   2   2   0   2   0   0   2   0   2   2   0   0   2   0   2   0   0   2   0   0   2   2   0   0   0   0   0   0   0   2   0   0   0   2   2   2   0   2   0   0   0   0   2   0   2   0   0   2   2   0   0   2   2   2   0   0   0   0   2   2   2   2   0   0   2   0   0   2   0   2   2   2   2   0   2   0   0   2   2   2   0   0   2   2   2   2   0   2   0   2   2   2   0   0   2   2   2   2   2   0   0   0   2   0   2   2   2   0   0   2   0   2   0   0   0   0   0   2   2   2   0   0   2   0   2   2   0   0   2   2   2   0   0   2   0   0   2   2   0   2   2   2   2   0   2   0   0   2   0   0   2   2   0   2   2   2   2   0   2   0   0   2   0   0   0   2   2   0   0   0   0   2   2   2   2   0   2   0   0   2
 MK-1-2                 2   0   2   2   0   2   2   2   0   2   2   0   2   0   0   2   2   0   2   0   2   2   0   2   0   0   2   0   2   2   0   0   2   0   2   0   0   2   0   0   0   2   2   0   0   2   0   0   0   2   0   0   0   2   2   2   0   2   0   0   0   0   2   0   2   0   0   2   2   0   0   2   2   2   0   0   0   0   2   2   2   2   0   0   2   0   0   2   0   2   2   2   2   0   2   0   0   2   2   2   0   0   2   2   0   0   0   2   0   2   2   2   0   0   0   2   2   2   2   0   0   0   2   0   2   2   2   0   0   0   0   2   0   0   0   0   0   2   2   2   0   0   2   0   2   2   0   0   2   2   2   0   0   2   0   0   2   2   2   2   2   2   0   0   2   0   0   2   0   0   2   2   0   2   2   2   2   0   2   2   0   2   0   0   0   2   2   0   0   0   0   0   2   2   2   0   0   0   0   2
 MK-1-3                 2   0   2   2   0   2   2   2   0   2   2   0   2   0   0   0   2   0   2   0   2   2   2   2   0   0   2   0   2   2   0   0   2   0   2   0   2   2   0   2   0   2   0   0   0   2   0   2   0   2   0   0   0   2   0   2   0   2   2   0   2   2   2   0   0   0   0   0   0   0   0   2   2   0   0   0   0   2   2   2   2   2   0   0   2   0   0   2   0   2   2   2   2   0   2   0   0   0   2   2   0   0   2   2   0   0   0   2   0   2   2   2   0   0   0   2   2   2   2   0   0   0   2   0   0   2   0   2   0   0   0   2   0   0   0   0   0   2   2   2   2   0   2   0   2   2   0   0   2   2   2   0   0   2   0   0   2   2   2   2   2   2   0   0   2   0   0   2   2   0   2   2   0   0   0   2   2   0   2   2   0   2   0   0   0   2   2   0   0   0   0   0   2   2   2   0   0   0   2   2
 MK-1-4                 2   0   2   2   0   0   2   2   0   0   2   0   2   2   0   0   2   0   2   0   2   2   2   2   2   0   2   0   2   2   0   0   2   0   2   2   0   2   0   2   0   2   2   0   2   2   0   2   0   2   0   0   0   2   0   2   0   2   2   0   2   2   2   0   0   0   0   0   0   0   2   2   0   0   0   0   0   2   2   2   2   2   0   0   2   0   0   2   0   2   2   2   2   2   2   0   0   0   2   0   0   0   2   2   0   0   0   2   0   2   2   2   0   0   0   2   2   2   2   2   0   2   2   0   0   2   0   2   2   0   0   0   0   0   2   0   0   2   2   2   2   0   2   0   2   2   0   0   2   0   2   0   0   2   0   0   2   2   2   2   0   2   0   0   2   0   0   2   2   0   2   2   0   2   0   2   2   0   2   2   0   2   0   0   0   2   2   0   0   0   0   0   2   2   2   0   0   0   2   2
 MK-1-5                 2   2   2   2   0   0   2   2   0   0   2   2   2   2   0   0   2   0   2   0   2   2   2   2   2   0   2   0   2   2   0   0   2   0   2   2   0   2   0   2   0   0   2   0   2   2   0   2   0   2   2   0   0   2   0   2   0   2   2   0   2   2   2   0   0   0   0   0   0   0   0   2   0   0   0   2   0   2   2   2   2   0   2   0   2   0   0   0   0   2   2   2   2   2   2   0   0   0   2   0   0   0   2   2   0   0   0   2   0   2   2   2   0   0   0   2   2   2   0   2   0   2   2   0   0   2   2   2   2   0   0   0   0   0   2   0   0   2   2   2   0   0   2   0   2   2   0   0   2   0   2   0   0   2   2   0   2   2   2   2   0   2   0   0   2   0   0   2   2   0   2   2   2   2   0   2   2   0   2   2   0   2   0   0   0   2   2   0   0   0   0   0   2   2   0   0   2   0   2   2
 MK-1-6                 2   2   2   2   0   0   2   2   0   0   2   0   2   2   0   0   2   0   0   0   2   2   2   2   2   0   2   0   2   2   0   0   2   2   2   2   0   2   0   0   0   0   2   0   2   2   0   2   2   0   2   0   2   2   0   2   2   2   2   0   2   2   2   0   0   0   0   0   0   0   0   2   0   0   2   2   0   2   2   2   2   2   2   0   2   0   0   0   0   2   2   2   0   2   2   0   0   0   2   0   0   2   2   2   0   0   0   2   0   2   2   0   0   2   0   2   2   2   0   2   0   2   2   0   0   2   2   2   2   0   0   0   2   0   2   0   0   2   2   2   0   0   2   0   2   2   0   0   2   0   2   0   0   2   2   0   2   2   0   2   0   2   0   0   2   0   0   2   2   0   2   2   2   2   0   2   0   0   0   0   0   2   0   0   2   2   2   0   0   2   0   0   2   2   0   2   2   0   2   2
 MK-1-7                 2   2   2   2   0   2   2   2   0   0   2   0   2   2   0   0   2   0   0   0   2   2   2   2   2   0   2   0   2   2   0   0   2   2   2   2   0   2   0   0   0   0   2   0   2   2   0   2   2   0   2   0   2   2   0   0   2   2   2   2   2   2   2   0   0   0   0   0   0   0   0   2   0   0   2   0   0   2   2   2   2   2   2   0   2   0   0   0   0   2   2   2   0   0   2   0   0   0   2   0   0   2   2   2   0   0   0   2   0   2   0   0   0   2   2   2   2   2   0   2   0   2   2   0   0   2   2   2   2   0   0   2   2   0   2   0   0   2   0   2   0   0   0   0   2   2   0   2   2   0   2   0   2   2   2   0   2   2   0   2   0   2   0   0   2   0   0   2   2   0   2   2   2   2   0   2   0   0   0   0   0   2   0   0   0   2   2   0   0   2   0   0   2   0   0   2   2   0   0   2
 MK-1-8                 2   2   2   2   0   2   2   2   0   0   2   0   2   2   0   0   2   2   0   0   2   0   0   2   2   0   0   0   2   2   0   0   2   2   2   2   0   2   0   0   0   0   2   2   2   2   0   2   2   0   2   2   2   2   0   0   2   0   2   2   2   2   2   0   0   2   0   0   0   0   0   2   0   0   2   0   0   2   2   2   2   2   2   0   0   0   0   0   0   2   2   2   0   0   2   0   0   0   2   0   0   2   2   2   0   0   0   2   0   2   0   0   0   2   2   2   2   2   0   2   0   2   2   0   0   2   2   2   2   0   0   2   2   0   2   0   0   2   0   2   0   0   0   0   2   2   0   2   2   0   0   0   0   0   2   0   2   2   0   2   0   0   0   0   2   0   2   0   2   0   2   2   2   2   0   2   0   0   0   0   0   2   0   2   0   2   0   0   0   2   0   0   2   0   0   2   2   0   0   0
 MK-1-9                 2   0   2   2   0   0   0   2   0   0   2   0   2   2   0   0   2   2   0   0   2   0   0   2   0   0   2   0   2   2   0   0   2   2   2   2   0   2   0   2   0   2   2   2   2   0   0   2   2   0   2   2   2   2   0   0   2   0   2   2   2   2   2   0   0   2   0   0   2   0   0   2   0   0   2   0   2   2   2   2   2   2   2   0   0   0   0   2   0   2   2   2   0   0   2   0   0   0   2   0   0   2   2   2   0   0   0   2   0   2   0   0   2   0   0   2   2   2   0   2   0   2   2   0   0   2   2   2   2   0   0   2   2   0   2   0   0   2   0   2   0   2   0   0   2   2   0   2   2   0   0   0   0   0   2   0   2   2   0   2   0   2   0   0   2   0   2   0   2   0   2   2   2   2   0   2   0   0   0   0   0   2   2   2   0   2   0   0   0   2   2   0   2   0   0   0   2   0   0   0
 MK-1-10                2   0   2   2   0   0   0   2   0   0   2   2   2   2   0   0   2   2   0   0   2   0   2   2   0   0   2   0   2   2   0   0   2   2   2   2   0   2   0   2   0   2   2   2   2   0   0   2   2   0   2   2   2   2   0   0   2   0   2   2   2   2   2   0   0   2   0   0   2   0   0   2   0   0   2   0   2   2   2   2   0   2   2   0   0   0   0   2   0   2   2   2   0   2   2   0   2   0   2   0   0   0   2   2   0   0   0   2   0   2   0   0   2   0   2   2   2   2   0   2   0   0   2   0   2   2   2   2   2   0   0   2   2   0   2   0   0   0   0   2   0   2   0   0   2   2   0   2   2   0   0   0   0   0   2   0   2   2   0   2   0   0   0   0   2   0   2   0   2   0   2   2   2   2   0   2   0   0   0   0   0   2   0   2   0   0   0   0   0   2   2   0   2   2   0   0   2   0   0   0
 MK-1-11                2   0   2   2   0   0   0   2   0   0   2   2   2   2   0   0   0   2   2   0   0   0   2   2   0   0   2   0   2   2   0   0   2   2   2   2   0   2   0   2   2   2   2   2   0   0   0   2   2   0   2   2   2   2   0   0   2   0   0   2   0   2   2   0   0   2   0   0   2   0   0   2   0   0   2   0   2   2   2   2   2   2   2   0   0   0   0   2   0   2   2   0   0   0   2   0   0   0   2   0   0   0   2   2   0   0   0   2   0   2   0   2   2   0   0   2   2   2   0   2   0   2   2   0   2   2   2   2   2   0   0   2   2   2   0   0   0   0   0   2   0   2   0   0   2   2   0   2   2   0   0   0   0   0   2   0   2   2   0   2   0   0   2   0   2   0   2   0   2   0   2   2   0   2   0   2   0   0   0   2   0   2   2   0   0   0   0   0   0   2   2   0   2   2   0   0   2   0   2   0
 MK-1-12                2   0   2   2   0   0   2   0   0   0   2   2   2   2   0   0   0   2   2   0   0   0   2   2   0   0   2   2   2   0   0   0   2   2   2   2   0   0   0   2   2   2   2   0   0   0   0   0   2   0   2   2   2   2   0   0   2   0   0   2   0   2   2   0   0   2   0   0   2   0   0   2   0   0   2   0   2   2   2   2   2   2   2   0   0   0   0   2   0   2   2   2   0   0   2   0   0   0   2   2   0   0   2   2   0   0   0   2   0   0   0   2   2   0   0   2   2   2   0   2   0   2   2   0   2   2   2   2   2   2   0   0   2   2   0   0   0   0   0   2   0   0   0   2   2   2   0   2   2   0   0   0   0   0   2   0   2   2   0   2   0   0   2   0   2   2   2   0   0   0   2   2   0   2   0   2   0   0   2   2   2   0   0   0   0   0   0   0   0   2   2   0   0   2   0   0   2   0   2   0
 MK-1-13                2   0   2   2   0   0   0   0   0   0   2   2   2   2   0   0   0   2   2   0   0   0   2   2   0   0   2   0   2   0   0   0   0   2   2   2   0   0   0   2   2   2   2   0   0   0   2   0   0   0   2   2   2   2   0   2   2   0   0   2   0   2   2   0   0   2   0   0   2   0   0   2   0   0   2   0   2   0   2   2   2   2   2   0   0   0   0   2   0   2   2   2   0   0   0   0   0   0   0   2   0   0   2   2   0   0   2   2   0   0   0   2   2   0   2   2   2   2   0   2   0   2   2   0   2   2   2   2   2   2   2   0   2   0   0   0   0   0   0   2   2   0   0   2   2   2   0   2   2   0   0   0   0   0   2   0   2   2   0   2   0   0   2   0   2   2   2   2   0   0   2   2   0   2   0   2   2   2   0   2   2   0   0   0   2   0   0   0   0   2   2   0   0   0   0   0   2   0   2   0
 MK-1-14                2   0   2   2   0   0   0   0   0   0   2   2   0   2   0   2   0   2   2   0   0   0   2   2   0   0   2   0   2   0   0   0   0   2   2   0   0   2   0   2   2   2   2   0   0   0   2   0   0   0   2   2   2   2   0   2   2   0   0   2   0   2   2   0   0   2   0   0   2   0   0   2   0   0   2   0   2   0   2   2   2   0   2   0   0   0   0   2   0   2   2   2   0   2   0   0   0   2   0   2   0   0   2   2   0   0   0   2   0   0   0   2   2   2   2   0   2   2   0   2   0   2   0   0   2   0   0   2   2   0   2   0   2   0   0   0   0   0   0   2   2   0   2   2   2   2   0   2   2   0   0   0   0   0   0   0   0   2   0   2   0   0   0   0   2   2   2   2   0   2   2   2   0   2   0   2   2   2   0   2   2   0   0   0   2   0   0   0   0   2   2   0   0   0   0   0   2   0   0   0
 MK-1-15                2   0   2   2   0   0   0   0   0   0   2   2   0   2   2   2   0   2   0   0   0   0   2   2   0   0   2   0   2   0   0   0   2   0   2   0   0   2   0   2   2   2   2   0   0   0   2   0   0   0   2   2   2   2   0   2   2   0   2   2   0   2   2   0   0   2   0   0   2   0   0   2   0   0   2   0   2   0   2   2   2   0   2   0   0   0   0   2   0   2   2   2   0   0   0   0   0   2   0   2   0   0   2   2   2   0   0   2   0   0   0   2   2   2   2   0   2   2   2   2   0   2   0   0   2   0   0   2   2   0   2   0   2   0   0   0   0   0   0   2   2   0   2   2   0   2   0   2   2   0   0   0   0   0   0   2   0   2   0   2   0   0   0   0   2   2   2   2   0   2   2   0   0   2   0   2   2   2   0   2   2   0   0   0   2   2   0   2   0   2   2   0   0   2   0   0   2   2   0   0
 MK-1-16                0   0   2   2   2   0   0   0   0   0   2   2   0   0   2   2   0   2   0   0   0   0   0   2   2   0   2   2   0   0   0   0   2   0   2   0   0   2   0   2   2   2   2   0   0   0   0   0   0   0   2   2   2   0   0   2   2   0   2   2   0   2   2   0   0   2   0   0   2   0   0   2   0   0   2   0   2   0   2   2   2   0   2   0   0   0   0   2   0   2   2   2   0   0   0   0   0   2   0   2   0   0   2   2   2   0   0   2   0   0   0   2   2   2   2   0   2   2   2   2   0   2   2   0   2   0   0   2   2   0   2   0   2   0   0   2   0   0   0   0   2   0   2   2   0   0   0   2   2   0   0   0   0   0   0   2   0   2   0   2   0   0   0   0   2   2   0   2   0   2   0   0   0   2   0   2   2   2   2   2   2   0   0   0   0   2   2   2   0   2   0   0   0   2   0   0   2   2   0   0
 MK-2-1                 0   2   2   0   2   0   0   0   0   0   2   2   0   2   0   2   2   2   2   0   0   0   0   2   2   2   0   0   0   0   0   0   2   2   2   2   2   0   2   0   0   0   0   2   0   0   2   0   2   0   2   2   2   0   2   2   2   0   2   2   0   2   0   2   2   2   2   0   2   0   0   2   0   2   0   2   0   0   2   2   0   2   2   0   2   0   0   2   0   0   2   2   0   0   2   2   2   2   0   2   0   2   0   0   2   0   0   0   2   0   2   2   0   2   2   0   0   2   2   2   0   2   0   2   2   2   0   2   0   0   0   2   2   2   2   2   0   0   0   0   0   0   2   2   2   0   2   2   2   0   2   0   2   0   2   2   2   0   0   2   2   0   0   0   2   2   0   0   0   0   0   2   0   2   2   2   2   0   0   2   0   2   0   2   2   2   0   2   2   2   0   2   2   2   0   2   0   0   0   0
 MK-2-2                 0   2   2   2   2   2   0   0   0   0   2   2   0   0   0   0   2   0   2   0   0   0   0   2   2   2   0   0   0   0   0   0   2   2   2   2   2   0   2   0   0   0   0   2   0   0   2   0   2   0   2   0   2   2   2   2   2   0   2   2   0   2   0   2   2   2   2   0   2   0   0   2   0   2   0   2   0   0   2   2   0   0   2   0   2   0   0   2   0   0   2   2   0   0   2   2   2   2   0   2   0   2   0   0   2   0   0   2   2   0   2   2   0   2   2   0   0   2   2   0   0   0   0   2   2   2   0   2   0   0   0   2   2   2   2   2   0   2   2   0   0   0   2   2   2   0   2   2   2   0   2   0   2   0   2   2   2   0   0   2   2   0   0   0   2   2   0   0   0   0   0   0   0   2   2   2   2   0   0   2   0   2   0   2   2   2   0   2   2   2   0   2   0   2   0   2   0   0   0   0
 MK-2-3                 0   2   2   2   2   2   0   0   0   0   2   0   0   0   0   0   2   2   2   0   0   0   0   2   2   2   0   0   0   0   0   2   2   2   2   2   2   0   2   0   0   0   0   2   0   0   2   0   2   2   2   0   2   2   2   2   2   0   2   0   0   2   0   2   2   2   2   0   2   0   0   0   0   2   0   2   0   0   2   2   2   0   2   0   2   2   0   2   0   0   2   2   0   0   2   2   2   2   0   2   0   2   0   2   2   0   2   2   2   2   2   2   0   2   2   0   0   2   2   0   0   0   0   2   2   2   0   2   0   0   0   2   2   2   0   2   0   2   2   0   0   0   2   2   2   0   2   2   2   0   2   0   2   0   2   2   2   0   0   2   2   0   0   2   2   2   0   0   0   0   0   0   0   2   2   2   2   0   0   0   0   2   0   2   2   2   0   2   2   2   2   2   0   2   0   2   0   0   0   0
 MK-2-4                 0   2   2   0   2   2   0   0   2   0   2   0   0   2   0   0   2   2   2   0   0   0   0   2   2   2   0   0   0   0   0   2   0   2   2   2   0   0   2   0   0   0   0   2   0   0   2   2   2   2   2   0   2   2   0   2   2   0   2   0   0   2   0   2   2   2   2   0   2   0   0   0   0   2   0   2   0   0   2   2   2   0   2   0   2   2   0   2   0   0   2   2   0   0   2   2   2   2   0   2   0   2   0   2   2   0   2   2   2   2   2   2   0   2   0   0   0   2   2   0   0   0   0   2   2   2   0   2   0   0   0   2   2   2   0   2   0   2   2   0   0   0   2   2   2   0   2   2   0   0   2   0   2   2   2   2   2   0   0   2   2   0   0   2   2   2   2   0   0   0   2   2   0   2   2   2   2   0   0   0   0   2   0   2   2   2   0   2   0   2   2   0   0   2   0   2   0   0   2   0
 MK-2-5                 0   2   2   0   2   2   0   2   2   0   2   2   0   2   2   0   2   0   0   0   0   0   2   2   2   2   2   0   0   0   0   2   0   2   2   2   0   0   0   0   2   2   0   2   0   0   0   2   2   2   2   0   2   2   0   2   2   0   2   0   0   0   0   2   2   2   2   0   2   2   0   0   0   2   0   0   0   0   2   2   2   0   2   2   2   2   0   2   0   0   2   2   0   2   2   2   2   0   2   2   0   2   0   2   2   0   0   2   2   2   0   2   0   2   2   0   0   2   2   0   0   0   0   2   2   0   0   2   0   0   0   2   2   2   2   2   0   2   0   0   0   0   2   2   2   0   2   2   0   2   2   0   0   2   2   2   2   0   0   0   2   0   0   2   2   2   0   0   0   0   0   2   0   2   2   2   2   0   0   0   0   2   0   2   2   2   0   0   0   2   2   0   0   0   2   0   0   0   2   0
 MK-2-6                 0   2   2   0   2   2   0   2   2   0   2   2   0   2   2   0   2   0   0   0   0   0   2   2   2   2   2   0   0   0   0   0   0   2   2   2   0   2   0   0   2   2   0   2   0   0   0   2   0   2   0   0   2   2   0   2   2   0   2   0   0   0   0   2   2   2   2   0   2   2   0   0   0   2   0   0   0   0   2   2   2   0   2   2   2   2   2   2   0   0   2   2   0   2   0   2   2   0   2   2   0   2   2   2   0   0   0   2   2   2   0   2   0   2   2   0   0   2   2   0   0   0   0   2   2   0   0   2   0   2   0   2   2   2   2   2   0   2   0   0   0   0   2   2   2   0   2   0   0   2   2   0   0   2   2   2   2   0   0   0   2   0   0   2   2   2   0   0   0   0   0   2   0   2   0   2   2   0   0   0   0   0   0   2   2   2   0   0   0   2   2   0   0   0   2   0   0   0   2   0
 MK-2-7                 2   2   2   0   2   2   0   0   2   0   2   2   0   2   2   0   2   0   0   0   0   0   2   2   2   2   2   0   0   0   0   0   2   2   2   2   2   2   0   0   0   2   0   2   0   0   0   2   0   2   0   0   2   2   0   2   2   0   2   0   0   0   0   2   2   2   2   0   2   2   0   0   0   0   0   0   2   0   2   2   2   0   2   2   2   2   2   2   0   0   0   2   0   2   0   2   2   0   2   2   0   2   2   2   0   0   0   2   2   2   0   2   0   2   2   0   0   2   2   0   2   0   0   2   2   0   2   2   0   2   0   2   2   2   2   2   0   2   0   2   0   0   0   2   2   0   2   0   0   2   2   0   0   2   2   2   2   0   0   0   2   2   2   2   0   2   0   0   0   0   0   2   0   2   0   2   2   0   2   0   0   0   0   2   2   2   0   0   0   2   2   0   0   0   2   0   0   0   2   0
 MK-2-8                 2   2   2   0   2   2   0   0   2   0   2   2   0   2   2   0   2   0   0   0   0   0   2   2   2   0   2   0   0   0   0   0   2   2   2   2   2   2   0   0   0   2   0   2   2   0   2   2   0   2   0   0   2   0   0   2   2   0   2   0   0   0   0   2   2   2   2   2   2   2   0   0   0   0   0   0   2   0   0   2   2   0   2   2   2   2   2   2   0   0   0   2   0   2   0   2   2   0   2   2   0   2   2   2   0   0   0   2   2   2   0   2   0   2   2   0   0   2   0   2   2   0   0   2   2   0   2   2   0   2   0   0   2   2   2   2   0   2   0   2   0   0   0   2   2   0   2   0   0   2   2   0   0   2   2   2   2   0   0   0   0   2   0   2   0   0   0   0   0   0   0   2   0   2   2   2   2   0   2   0   0   0   0   2   2   2   0   0   0   2   2   0   0   0   0   0   0   0   2   2
 MK-2-9                 2   2   2   2   2   2   0   0   2   0   2   2   0   2   2   0   2   0   0   0   0   0   0   0   2   0   2   0   0   0   0   0   2   2   2   2   2   0   0   0   0   2   0   2   0   0   0   0   0   0   0   0   2   0   2   2   2   0   2   0   0   0   0   2   0   2   0   2   2   2   0   0   0   0   0   0   2   0   0   2   2   0   2   2   2   2   2   2   0   0   0   2   2   2   0   2   2   0   2   2   0   2   0   2   0   2   0   2   2   2   0   2   0   0   2   0   0   0   0   2   2   0   2   2   0   0   2   0   0   2   0   0   2   2   2   2   0   2   2   2   0   0   0   2   2   0   2   0   0   2   2   0   2   2   2   2   0   2   0   0   0   2   0   2   2   0   2   2   0   0   0   0   0   2   2   2   2   0   2   0   0   0   0   2   2   2   0   0   0   2   2   2   0   0   0   0   0   0   2   2
 MK-2-10                2   2   2   0   2   2   0   0   2   0   0   2   0   2   2   0   2   2   0   0   0   0   0   0   2   0   2   0   0   0   0   2   2   2   2   2   2   0   0   0   0   2   0   2   0   0   0   0   0   0   0   0   2   2   2   2   2   0   2   0   0   0   0   2   0   0   0   2   2   2   0   0   0   0   0   0   2   0   0   2   2   0   2   2   2   2   2   2   0   0   0   2   2   2   2   2   2   0   2   2   0   2   0   2   0   2   0   2   2   2   0   2   0   0   0   0   0   0   0   2   2   0   2   2   0   0   2   0   0   2   0   0   2   2   2   2   0   2   2   2   2   0   0   2   2   0   0   0   0   2   2   0   2   2   2   2   0   2   0   0   0   2   0   2   2   0   2   2   0   0   0   0   0   2   2   2   0   0   2   0   0   0   0   2   2   2   0   0   0   2   0   2   0   0   0   0   0   0   2   2
 MK-2-11                2   2   0   0   2   2   2   0   2   2   0   2   0   2   0   0   2   2   0   0   0   0   0   0   2   0   2   0   0   0   0   2   2   2   2   2   2   0   0   0   0   2   0   2   0   0   0   0   0   0   2   0   2   2   2   0   2   0   2   2   0   0   2   2   0   0   0   2   2   2   0   0   0   0   0   0   2   0   0   2   2   0   2   2   2   2   2   0   0   0   0   2   2   2   2   2   2   0   2   2   0   2   0   2   0   2   0   2   2   2   0   2   0   0   0   0   0   0   0   2   2   0   2   2   0   0   2   0   0   2   2   0   2   2   2   2   2   2   2   2   2   0   0   2   2   0   0   0   0   2   2   0   2   2   2   2   0   2   2   2   0   2   0   2   2   0   2   2   2   0   0   0   0   2   2   2   0   0   2   2   0   0   0   2   2   2   0   0   0   0   0   0   0   0   0   0   0   0   2   2
 MK-2-12                2   2   0   0   2   2   2   2   2   2   2   2   0   2   0   0   2   2   0   0   0   0   0   0   2   0   2   0   0   0   0   0   0   2   2   0   2   0   0   0   0   2   0   2   2   0   0   0   0   0   2   0   2   2   2   0   2   0   2   2   0   0   2   2   0   0   0   2   2   2   0   0   0   0   0   0   2   0   2   2   2   0   2   2   2   2   2   0   0   0   0   2   2   2   0   2   2   0   2   2   0   2   0   0   0   2   0   2   2   2   0   0   0   0   0   0   2   2   2   2   2   0   2   2   0   0   0   0   2   2   2   0   2   2   0   2   2   2   2   2   2   0   0   0   2   0   0   0   0   2   2   0   2   0   2   2   0   2   2   2   0   2   0   2   2   0   2   2   2   2   0   0   0   2   2   2   0   0   2   2   0   0   0   2   2   2   0   0   0   0   0   0   0   0   0   0   0   0   2   2
 MK-2-13                2   0   0   0   2   2   2   0   2   2   2   2   2   2   0   0   2   2   0   0   0   0   0   0   2   0   2   0   0   0   0   0   0   2   2   0   2   0   2   0   0   2   0   2   2   0   0   0   0   0   0   0   2   2   2   0   2   0   2   2   0   0   2   2   0   0   0   2   2   0   0   0   0   0   0   2   2   0   0   2   2   0   2   2   2   2   2   0   0   2   0   2   2   0   0   2   2   2   2   2   2   2   0   2   0   2   0   0   2   2   0   0   0   0   0   0   2   2   2   2   2   0   2   2   0   0   0   2   2   2   2   0   2   2   0   2   2   2   2   2   2   2   0   0   2   0   0   0   2   2   2   0   2   0   2   2   0   2   2   2   0   2   0   2   2   0   2   2   2   2   0   2   0   2   2   2   0   0   2   2   0   0   0   2   2   0   0   0   0   0   0   0   0   0   2   0   0   0   2   2
 MK-2-14                2   0   0   0   2   2   2   0   2   2   2   2   2   0   2   0   2   0   0   0   0   0   0   0   2   0   2   0   0   0   0   0   0   2   2   0   2   0   2   0   0   2   2   2   2   0   2   0   0   0   0   0   2   2   2   0   2   0   2   2   0   0   2   2   0   0   0   2   2   2   0   0   0   0   0   0   2   0   0   2   2   2   2   0   2   2   2   0   0   2   0   2   2   0   0   2   2   2   0   2   2   0   0   2   0   2   2   0   2   2   0   0   0   0   0   0   2   2   2   2   2   0   2   2   0   0   0   2   2   2   2   0   2   2   0   0   2   2   2   2   0   2   0   0   2   0   0   0   2   2   0   0   2   0   2   2   0   2   2   2   0   2   0   2   2   0   2   2   2   2   0   2   2   2   2   2   0   0   2   2   0   0   0   2   2   0   2   0   0   0   2   0   0   0   2   0   2   0   2   2
 MK-2-15                2   0   0   0   2   2   2   0   2   2   2   2   2   0   2   0   2   0   0   0   0   0   0   0   2   0   2   0   0   0   0   0   0   2   2   0   2   0   2   0   0   2   0   2   2   0   2   0   0   0   0   0   2   2   2   0   2   0   2   2   0   0   2   2   2   0   0   2   2   2   0   0   0   0   0   0   2   0   0   2   2   2   2   0   2   2   2   0   0   2   0   2   2   0   0   2   2   2   0   2   2   0   0   2   0   2   2   0   2   2   0   0   0   0   0   0   2   2   2   2   2   0   2   2   0   0   0   2   2   2   2   0   2   2   0   0   2   2   2   2   0   2   0   0   2   0   2   0   2   2   0   0   2   0   2   2   0   2   2   2   0   2   0   2   2   0   2   2   2   2   0   2   2   2   2   2   0   0   2   2   0   0   0   2   2   0   2   0   0   2   2   0   0   0   0   0   2   0   2   2
 MK-2-16                2   2   0   0   2   2   2   0   2   2   2   2   2   0   2   0   0   0   0   0   0   0   0   0   2   2   0   0   0   0   0   0   0   2   2   0   0   0   2   0   0   0   0   2   2   0   2   0   0   0   0   0   0   2   2   0   2   0   0   2   2   0   2   2   2   2   0   2   2   2   2   0   0   0   0   0   2   0   2   2   2   2   2   2   2   2   2   2   0   2   0   2   0   0   0   2   2   2   0   2   2   0   0   2   2   2   2   0   2   2   0   0   0   0   0   0   0   2   2   2   2   2   2   0   0   0   0   2   2   0   2   0   2   2   0   0   2   2   2   2   0   2   0   2   2   0   2   2   2   2   0   0   2   0   2   0   0   2   2   2   0   2   0   2   2   0   2   2   2   2   0   2   2   2   2   2   2   0   2   2   0   0   0   0   2   0   2   0   0   2   2   0   0   0   0   0   2   0   2   2
 MK-3-1                 2   0   2   0   0   2   0   0   0   2   0   2   0   0   2   2   2   0   0   0   2   0   0   2   0   0   2   2   2   0   0   2   2   2   0   2   2   0   0   2   0   0   2   2   2   2   0   0   2   0   0   0   2   2   2   0   0   0   2   0   0   0   2   2   0   0   0   2   0   0   2   0   0   0   2   0   0   0   2   2   0   2   2   0   2   2   0   0   0   0   0   0   2   0   2   2   2   0   2   2   2   0   2   2   0   0   2   0   2   0   0   0   0   2   0   0   0   0   2   0   0   2   0   2   2   2   0   2   0   2   0   2   0   0   2   0   0   2   2   0   2   2   2   2   2   2   0   2   2   0   2   2   2   2   2   0   2   0   2   0   2   2   0   2   2   2   2   2   2   0   0   2   0   2   0   0   0   2   0   2   0   0   0   2   0   2   2   0   0   0   2   0   2   0   0   0   2   2   0   2
 MK-3-2                 2   0   2   0   0   2   0   0   0   2   0   2   0   0   2   2   2   0   0   0   2   0   0   2   0   0   2   2   2   2   0   2   2   2   0   2   2   0   0   2   0   0   2   2   2   2   0   0   2   0   0   0   2   2   2   0   2   0   2   0   0   0   2   2   0   0   0   2   2   0   2   0   0   0   2   0   0   0   2   2   0   2   2   0   2   2   0   0   0   0   0   0   2   0   0   2   0   0   2   2   0   0   2   2   0   0   0   0   2   0   0   0   0   2   0   0   0   0   2   0   0   2   0   2   2   2   0   2   0   2   0   2   0   0   2   0   0   2   2   0   2   2   0   2   2   2   0   2   2   0   2   2   2   2   2   2   2   0   2   0   2   2   0   2   2   2   2   2   2   0   0   2   0   2   0   2   0   2   0   2   0   2   0   0   0   2   2   0   0   2   2   0   2   0   0   0   2   2   0   2
 MK-3-3                 2   0   0   0   0   0   0   0   2   2   0   2   0   0   2   0   2   0   0   0   2   0   2   2   0   0   2   2   2   2   0   2   2   2   0   2   2   0   0   2   0   0   2   2   2   2   0   2   2   0   0   0   2   2   2   0   2   0   2   0   0   0   2   2   0   0   0   2   2   0   0   0   0   0   2   0   2   0   2   0   0   0   2   0   2   2   0   0   0   0   0   0   2   0   0   2   0   0   2   2   0   0   2   2   0   0   2   0   2   0   2   0   0   2   0   0   2   0   2   0   0   2   0   2   2   2   0   2   0   2   0   2   0   0   2   0   0   2   2   0   2   2   0   0   2   2   0   2   2   0   2   2   2   2   2   2   2   2   2   0   2   2   0   2   2   2   2   2   2   0   2   2   0   2   0   2   0   2   0   2   2   2   0   0   0   0   2   0   0   2   2   0   2   0   0   0   2   2   0   2
 MK-3-4                 2   0   0   2   0   0   0   0   2   2   0   0   0   2   2   0   2   0   0   0   0   0   2   2   0   0   2   0   2   2   0   2   2   2   0   2   2   0   0   2   2   0   2   2   2   2   0   2   2   0   0   0   2   2   2   0   2   2   2   0   0   0   2   2   0   0   0   2   2   0   0   0   0   0   2   0   2   0   2   0   0   0   2   0   2   2   0   0   0   0   0   0   2   0   0   2   0   0   2   2   0   0   0   2   0   2   2   0   2   0   2   0   0   0   2   0   2   0   2   0   0   2   0   2   2   2   2   2   0   2   0   0   0   0   2   0   0   2   2   0   2   2   0   0   2   2   0   2   2   0   0   2   2   2   2   0   2   2   2   0   2   2   0   2   0   2   2   2   2   0   2   2   0   2   0   2   0   2   2   2   0   2   0   0   0   0   2   0   2   2   2   0   2   2   0   0   2   0   0   2
 MK-3-5                 2   0   0   0   0   0   0   0   0   0   0   0   0   2   2   0   2   2   0   0   0   0   2   2   2   0   2   0   2   2   0   2   2   2   0   2   2   0   0   2   2   0   2   2   0   2   0   2   2   0   0   0   2   2   2   0   2   2   2   0   0   0   2   2   0   0   0   2   2   0   0   0   0   0   2   0   2   2   2   0   2   2   2   0   2   2   0   2   0   0   0   0   0   0   0   2   0   0   2   2   0   0   2   2   0   2   2   0   2   0   2   0   0   0   2   0   2   0   2   0   0   0   0   2   2   2   2   2   2   0   0   0   0   0   2   0   0   2   2   0   2   2   0   0   2   2   0   2   2   0   0   2   2   2   0   0   2   2   2   0   2   2   0   0   0   2   2   2   2   0   2   2   0   2   0   2   0   2   2   2   0   2   0   0   0   0   2   0   2   2   2   0   2   2   0   0   2   0   0   2
 MK-3-6                 2   0   0   0   0   0   0   2   0   0   0   0   0   2   2   0   2   2   2   0   0   0   2   2   2   2   2   0   2   2   0   2   2   2   0   2   2   0   0   2   2   0   2   2   0   2   0   2   0   2   0   0   2   2   2   0   2   2   2   0   0   0   2   0   2   0   0   2   2   0   0   2   0   0   2   0   2   2   2   0   2   2   0   0   2   2   0   2   2   0   2   0   0   0   0   2   0   0   0   0   0   0   2   2   0   2   2   0   2   0   2   0   0   0   2   0   0   0   2   0   2   0   0   2   0   0   2   2   2   0   0   0   2   0   2   0   0   2   0   0   2   2   0   0   2   2   2   0   2   0   0   2   2   2   0   0   2   2   0   0   2   2   0   0   0   2   2   2   2   0   0   2   0   2   0   2   0   0   2   2   0   2   0   0   0   0   2   0   2   0   0   0   0   2   0   0   2   0   0   2
 MK-3-7                 2   0   0   2   0   0   0   0   0   0   0   0   0   2   2   0   2   2   2   0   0   0   2   2   2   0   2   0   2   2   0   2   2   2   0   2   2   0   0   0   2   0   2   0   0   2   0   2   2   2   0   0   2   2   2   0   2   2   2   0   2   0   2   2   2   0   0   2   2   0   0   2   0   0   2   2   2   2   2   0   2   2   0   0   2   2   0   2   2   2   2   2   2   0   0   2   0   0   0   0   0   2   0   2   0   2   2   0   2   0   2   2   0   0   2   0   0   0   2   0   2   0   0   2   0   0   2   2   2   0   0   0   2   0   2   0   0   2   0   2   2   2   0   0   2   2   0   0   2   0   0   2   0   2   2   0   2   2   0   0   2   2   0   0   0   2   2   2   2   0   0   2   0   2   0   2   0   0   2   2   0   2   0   0   0   0   2   0   2   0   0   0   0   2   0   0   2   0   0   0
 MK-3-8                 2   0   0   2   0   2   0   0   2   0   0   0   0   2   2   0   2   2   2   0   0   0   2   2   2   2   2   0   2   2   0   0   2   2   0   2   2   0   0   2   2   0   2   0   0   2   0   2   2   2   0   0   2   2   2   0   2   2   2   2   2   0   2   2   2   0   2   2   2   0   0   2   0   0   2   2   2   2   2   0   2   2   2   0   2   2   0   2   0   2   2   2   2   0   0   2   0   2   0   0   0   2   2   2   0   2   2   0   2   0   2   2   2   0   2   0   0   0   2   0   2   0   0   2   0   0   2   2   2   0   0   0   2   0   2   0   0   2   2   2   2   2   0   0   2   2   0   0   2   0   0   2   0   2   2   0   2   2   0   0   2   2   0   0   0   2   2   2   2   0   0   2   0   2   0   2   0   0   2   0   0   2   0   0   0   0   2   0   2   0   0   0   0   2   0   0   2   0   0   0
 MK-3-9                 2   2   0   2   0   2   0   2   2   0   0   0   0   2   2   0   2   2   2   0   0   2   2   2   2   2   2   0   2   2   0   0   2   2   0   2   2   0   0   2   2   0   2   0   0   2   0   2   2   2   0   0   2   2   2   0   2   0   2   2   2   0   2   2   2   0   2   2   2   0   0   2   0   2   2   2   2   2   2   0   2   2   2   0   2   2   0   2   0   2   2   2   2   0   0   2   0   2   0   0   0   2   2   2   0   2   2   0   2   0   2   2   2   0   2   0   0   0   2   0   2   0   0   0   0   0   0   2   2   0   0   0   2   2   2   0   0   2   2   2   2   2   0   0   0   2   0   0   2   0   0   2   0   2   2   0   2   2   0   0   2   2   0   0   0   2   2   2   0   0   0   2   0   2   0   2   0   0   2   0   2   2   0   0   0   0   2   0   2   0   0   0   0   2   0   2   2   0   0   0
 MK-3-10                2   2   0   2   0   2   0   2   2   0   0   0   0   2   2   0   2   2   2   0   0   2   2   2   2   0   2   2   0   2   0   0   2   2   0   2   2   0   0   2   2   0   2   0   0   2   0   2   2   2   0   2   2   0   2   0   2   0   2   2   2   0   2   2   2   0   2   2   2   2   0   2   0   2   2   2   2   2   2   0   2   2   0   0   2   0   0   2   0   2   2   2   2   0   0   2   0   2   0   0   0   2   2   0   0   0   2   0   2   0   2   2   2   0   2   0   0   0   2   0   2   0   0   0   0   0   0   2   2   0   0   2   2   2   2   0   0   0   2   2   2   2   0   0   0   0   0   0   0   0   0   2   2   2   0   0   2   0   0   0   2   2   0   0   0   2   2   0   0   0   0   2   0   2   0   0   0   0   0   0   2   2   0   0   0   0   2   0   2   0   0   0   0   2   0   2   2   0   0   0
 MK-3-11                2   2   0   0   2   2   0   2   2   0   0   0   0   2   2   0   2   2   2   0   0   0   2   2   2   2   2   2   0   2   0   0   2   2   0   0   0   0   0   2   2   0   2   0   0   2   0   2   2   2   2   0   2   0   0   2   2   2   2   2   2   0   2   2   2   0   2   2   2   0   0   2   0   2   2   2   2   2   2   0   2   2   0   0   2   0   0   2   0   2   2   2   2   0   0   2   0   0   2   0   0   2   2   0   0   0   2   0   2   0   0   2   2   0   2   0   0   0   2   0   2   0   2   0   0   0   0   2   2   0   0   0   0   2   2   0   0   0   2   2   2   2   0   0   0   0   0   0   0   0   0   2   2   2   0   0   2   0   0   0   2   2   0   0   0   2   2   0   0   2   0   2   0   2   0   0   0   0   0   0   2   2   0   0   0   0   2   0   2   0   2   0   0   2   0   2   2   0   0   0
 MK-3-12                2   2   0   0   2   2   0   2   2   2   2   0   0   2   2   0   2   0   2   0   0   0   2   2   2   0   2   0   0   2   0   2   0   2   0   0   0   2   0   2   2   0   2   0   0   2   0   2   2   2   2   0   2   0   0   0   2   0   2   2   2   0   2   2   2   0   2   2   2   0   0   2   0   2   2   2   2   2   2   0   2   2   0   0   2   0   0   2   0   2   2   2   2   0   0   2   0   0   2   0   0   2   2   0   0   0   2   0   2   0   0   2   2   2   2   0   0   0   2   0   2   0   2   0   0   0   0   2   2   2   0   0   0   2   2   0   0   0   0   2   0   0   0   0   0   0   0   0   0   0   0   2   2   0   0   0   2   2   0   0   2   2   2   2   0   2   0   0   0   2   0   2   0   2   2   0   0   0   2   0   2   2   0   0   0   0   2   0   2   0   2   0   0   2   0   2   2   0   0   0
 MK-3-13                2   2   0   0   2   2   0   2   2   2   2   0   0   2   2   0   2   0   2   0   0   0   2   2   0   0   2   0   0   2   0   2   0   2   0   0   2   2   2   2   2   0   2   0   0   2   0   2   2   2   2   0   2   0   0   0   2   0   2   2   2   0   2   2   2   0   2   2   2   0   0   0   2   2   2   2   0   2   2   0   2   2   0   0   2   0   0   2   0   2   0   2   2   2   0   2   0   2   2   0   0   2   2   0   0   0   2   0   2   0   0   2   2   2   2   0   2   0   2   0   2   0   2   0   0   0   0   2   0   2   0   0   0   2   2   0   2   0   0   2   0   0   0   0   0   0   0   0   0   0   0   2   2   0   0   0   2   2   0   0   2   2   2   2   0   2   0   0   0   2   0   2   0   2   2   0   0   0   2   0   2   2   0   0   0   0   2   0   2   0   2   2   0   2   0   0   2   0   2   0
 MK-3-14                2   2   0   0   0   2   0   2   2   2   2   0   0   2   2   2   2   0   0   2   0   0   2   0   0   0   2   0   0   2   0   2   2   2   0   0   2   2   2   2   2   0   2   0   0   2   0   2   2   2   2   0   2   0   0   2   0   0   2   2   2   0   2   2   2   0   2   2   2   0   0   2   2   0   2   2   0   2   2   0   0   2   0   0   2   0   0   2   0   2   0   0   2   2   0   2   0   2   2   0   0   2   2   0   0   0   2   0   2   0   0   2   2   0   2   0   2   0   2   0   2   0   2   0   0   0   0   2   0   2   0   0   0   2   2   0   2   0   0   2   0   0   0   0   0   0   0   0   0   0   0   2   2   0   0   0   2   0   0   0   2   2   2   2   0   2   0   0   0   2   2   2   0   2   2   0   0   0   2   0   2   0   0   0   2   0   2   0   2   0   2   2   0   2   0   0   2   0   2   0
 MK-3-15                2   2   0   0   0   2   0   2   2   2   2   0   2   2   2   2   2   0   0   2   0   0   2   0   2   0   2   0   0   2   2   2   2   2   2   2   2   2   2   2   2   2   2   0   0   2   0   2   2   2   2   2   2   0   0   2   0   2   2   2   2   2   2   2   2   0   2   2   2   0   0   2   2   0   2   2   0   2   2   0   0   0   0   2   2   0   0   2   0   2   2   0   2   2   0   2   0   2   2   0   0   2   2   0   0   0   2   0   2   0   0   2   2   0   2   0   2   0   2   2   2   0   2   0   0   0   0   2   0   2   0   2   0   2   2   0   0   0   0   2   0   0   0   0   0   0   0   0   0   0   0   2   2   0   2   0   2   0   0   0   2   2   2   2   2   2   0   0   0   2   2   2   0   2   2   0   0   0   2   0   2   0   0   0   2   0   2   0   2   2   2   2   0   2   0   0   2   0   2   0
 MK-3-16                2   2   0   0   0   2   0   2   2   2   2   0   2   2   2   2   2   0   0   2   0   2   2   0   2   0   2   0   0   2   2   0   2   2   2   2   0   2   2   2   2   2   2   0   0   2   0   2   2   2   2   2   2   0   0   2   0   0   0   2   2   0   2   2   2   2   0   2   0   0   0   2   2   2   2   2   0   2   2   0   0   0   0   2   2   0   0   2   0   2   2   0   2   2   0   2   2   2   2   0   0   2   2   0   0   0   0   0   2   0   0   2   2   0   2   0   2   2   2   0   2   0   0   0   0   0   0   2   0   0   0   2   0   2   2   0   0   2   0   2   0   0   0   0   0   0   0   0   0   0   0   2   2   0   2   0   2   0   0   0   2   2   2   2   2   2   0   0   0   2   2   0   0   2   2   0   0   2   2   0   2   0   2   0   2   0   2   0   2   2   2   2   0   2   0   0   2   0   2   0
 MK-4-1                 0   2   2   0   2   0   0   2   2   0   2   0   0   2   2   2   2   0   0   0   0   2   0   0   2   0   0   0   2   0   0   2   2   0   0   0   0   2   0   2   2   2   2   2   0   0   2   2   2   0   2   0   0   0   2   0   2   0   0   0   0   0   2   0   2   0   2   0   2   2   2   0   2   2   0   2   0   0   2   0   0   0   0   0   2   2   0   0   2   0   2   2   0   2   0   0   0   2   0   0   2   0   2   0   0   2   2   2   2   2   2   2   2   0   2   2   2   2   2   0   2   2   2   2   0   0   0   0   0   0   2   0   2   0   2   0   2   2   0   0   0   2   0   2   2   2   2   2   0   0   2   2   0   2   2   0   0   2   2   2   2   2   2   0   0   0   2   2   0   0   0   2   0   0   0   2   2   0   0   2   0   2   2   0   0   0   0   0   0   0   0   2   0   0   2   2   2   0   2   2
 MK-4-2                 0   2   2   0   2   0   0   2   2   0   2   0   0   2   0   2   2   0   0   0   0   0   0   0   0   0   0   0   2   0   0   2   0   0   0   0   0   2   0   2   2   2   2   2   0   0   2   2   2   0   2   0   0   0   2   0   2   0   0   0   0   2   2   0   2   0   2   2   2   2   2   0   2   2   0   2   0   0   2   0   0   0   0   0   2   2   0   2   2   0   0   2   0   2   0   0   0   2   0   0   2   0   2   0   0   2   2   2   2   2   2   2   2   0   2   2   2   2   0   0   0   2   2   2   0   0   0   0   0   0   2   0   2   0   0   0   2   0   0   0   0   2   0   2   0   2   2   2   0   0   2   2   0   2   2   0   0   2   0   2   2   2   0   0   2   0   2   2   2   0   0   2   0   0   2   2   0   0   0   2   0   2   2   0   0   0   0   0   0   0   0   2   0   0   2   2   2   0   2   0
 MK-4-3                 0   2   2   0   2   0   2   2   2   0   2   2   0   2   0   2   2   2   0   0   0   0   0   0   0   0   0   0   0   0   0   2   0   0   0   0   0   2   0   2   0   2   2   2   0   0   2   2   2   0   2   0   0   0   0   2   2   0   0   0   0   2   0   0   2   0   0   2   2   2   2   0   2   0   2   2   2   0   2   0   2   0   0   2   0   2   0   2   2   0   0   2   2   2   0   0   0   2   0   0   2   0   2   0   0   2   2   2   2   2   2   2   2   0   2   2   2   2   2   0   0   2   2   2   0   0   0   0   0   0   2   2   2   2   0   0   2   0   0   0   0   2   0   2   0   2   2   2   0   0   2   2   0   2   2   0   0   2   0   2   2   2   0   0   2   0   2   2   2   0   0   2   0   0   2   2   0   0   0   2   0   2   2   0   0   0   0   0   0   0   0   2   0   0   2   2   2   0   2   0
 MK-4-4                 0   2   2   0   2   2   2   2   2   2   2   2   0   2   0   2   2   2   0   0   0   0   0   0   0   0   0   0   0   0   0   2   0   0   0   0   2   2   0   2   0   2   2   2   0   0   2   2   2   0   2   0   0   0   0   2   0   0   0   0   0   2   2   0   2   0   0   2   2   2   2   0   2   0   2   2   2   0   2   0   2   0   0   2   0   2   0   2   2   0   0   2   2   2   0   0   0   2   0   0   0   0   2   0   0   2   2   2   2   2   2   0   2   0   2   2   2   2   2   0   0   2   2   2   0   0   0   0   0   0   2   2   2   2   0   0   2   0   0   0   0   2   0   2   0   2   2   2   0   0   2   2   0   2   2   0   2   2   2   2   2   2   0   2   2   0   2   2   2   0   0   2   0   0   2   2   0   0   0   2   0   2   2   0   0   0   0   2   2   0   0   2   0   0   2   2   0   0   2   2
 MK-4-5                 0   2   2   0   2   2   2   2   2   2   2   2   0   2   0   2   2   2   0   0   0   0   0   0   0   0   0   0   0   0   0   2   0   0   0   0   2   2   0   2   0   2   2   2   2   0   2   2   2   0   2   0   0   0   0   2   0   0   0   0   0   2   2   0   2   2   0   2   2   2   2   0   0   0   2   2   2   0   2   0   2   0   0   2   0   2   0   2   2   0   0   2   2   2   2   0   0   2   0   0   0   2   2   0   0   2   2   2   2   2   2   0   0   0   2   2   2   2   2   0   0   2   2   2   0   0   0   0   0   0   2   2   0   2   0   0   0   0   0   0   0   2   0   2   0   2   2   2   0   0   2   2   0   2   2   0   2   2   2   2   2   2   0   2   2   0   2   2   2   0   0   2   0   0   2   2   0   0   0   2   0   2   2   0   0   0   0   2   2   0   0   2   0   0   2   0   0   0   2   2
 MK-4-6                 0   0   2   0   2   2   2   2   2   2   2   2   0   2   0   2   2   2   0   0   0   0   0   2   0   0   0   0   2   0   0   2   0   0   0   0   2   2   0   2   2   2   2   2   2   0   2   2   2   0   2   0   0   2   0   2   0   0   0   0   0   2   2   0   2   2   0   2   2   2   2   0   2   2   2   2   2   0   2   2   2   0   0   2   0   0   0   2   2   0   0   0   2   2   2   0   0   2   0   0   2   2   2   0   0   2   2   0   2   2   2   0   0   0   2   2   2   2   2   0   0   2   2   2   0   0   0   0   0   0   2   2   0   2   0   0   0   0   0   0   0   2   0   2   0   2   2   2   0   0   2   2   0   2   2   0   2   2   2   0   2   2   0   2   2   0   2   2   2   0   0   2   0   0   2   2   0   0   0   2   0   2   2   0   0   2   0   2   2   2   0   0   2   0   2   0   0   0   2   2
 MK-4-7                 0   0   0   0   2   2   2   2   0   2   2   2   0   2   0   2   2   0   0   0   0   2   2   2   0   0   0   0   2   2   0   2   0   0   0   0   2   2   0   2   2   2   2   0   2   0   0   2   2   0   2   0   0   2   0   2   0   0   0   0   0   2   2   0   2   2   0   0   2   2   2   0   2   2   2   2   2   0   2   2   2   0   2   2   0   0   0   2   2   0   0   0   2   2   2   0   0   2   0   0   2   2   2   0   0   2   2   0   2   2   2   0   0   0   2   2   2   2   2   0   2   2   2   2   0   0   0   0   0   2   2   2   0   2   0   0   2   0   0   0   0   2   0   0   2   2   2   2   2   0   2   2   0   2   2   0   2   0   2   0   2   2   0   2   2   0   2   2   2   0   0   2   0   0   0   0   0   0   0   2   0   2   2   0   0   2   0   2   2   2   0   0   2   0   2   2   0   0   2   2
 MK-4-8                 0   0   0   0   2   2   2   2   0   2   2   0   0   2   0   2   2   0   0   0   0   2   2   2   0   0   0   0   2   2   0   2   0   0   0   0   2   2   0   2   2   2   2   0   2   0   0   0   2   0   2   0   0   2   0   2   0   2   0   0   0   2   2   0   2   2   0   0   2   2   2   0   2   2   2   2   2   0   2   2   2   0   2   2   0   0   0   2   2   0   0   0   2   2   2   0   0   2   0   2   2   2   2   0   0   2   2   0   2   0   0   0   0   0   2   2   2   2   2   0   2   2   2   2   0   0   0   0   0   2   2   2   0   2   0   0   2   0   0   0   0   2   0   0   0   2   2   2   2   0   2   2   0   2   2   0   2   0   2   0   2   2   0   0   2   0   2   2   2   0   0   2   2   0   0   0   0   0   0   2   0   2   0   0   0   2   0   2   0   2   0   2   2   0   2   2   0   0   2   2
 MK-4-9                 0   0   0   0   2   2   2   2   0   2   2   0   0   2   0   2   2   0   0   0   0   2   0   2   0   2   0   0   2   2   0   2   0   0   0   2   2   2   0   2   2   2   2   0   2   0   0   0   2   0   2   0   0   2   0   0   2   2   0   0   2   2   2   0   2   2   0   0   2   2   0   0   2   2   2   2   2   0   2   2   2   0   2   2   0   0   2   2   2   0   0   0   2   2   2   0   0   0   0   2   2   0   2   0   0   2   2   0   2   0   0   0   0   0   2   2   2   2   2   0   2   2   0   2   0   0   0   0   0   2   2   2   0   2   2   0   2   0   0   0   2   2   0   0   0   2   2   2   2   0   2   2   0   2   2   0   2   0   2   0   2   2   2   0   2   0   2   2   2   0   0   0   0   0   0   0   0   0   2   2   0   2   0   0   0   2   0   2   0   2   0   2   0   0   2   2   0   0   2   2
 MK-4-10                0   0   0   0   0   2   2   2   0   2   2   0   0   2   0   2   2   0   2   0   0   2   0   2   0   2   0   0   2   2   0   2   0   0   0   2   2   0   0   2   2   2   2   2   2   2   0   0   2   0   2   0   2   2   0   0   2   2   0   0   2   2   2   0   2   2   0   2   2   2   0   0   2   2   2   2   2   0   2   2   2   0   2   2   0   0   2   2   2   0   0   0   2   2   2   0   0   0   0   2   2   0   2   0   0   2   2   0   2   0   0   0   0   0   2   2   2   0   2   0   2   0   0   2   0   0   0   0   0   2   2   2   0   2   2   0   2   2   0   0   2   2   0   0   2   2   2   2   2   2   2   2   0   2   2   0   2   0   2   2   2   2   2   0   2   0   2   2   2   2   0   0   0   0   0   0   0   0   2   2   0   2   0   0   0   2   0   2   0   2   0   2   0   2   0   0   0   0   2   2
 MK-4-11                0   0   0   0   0   2   2   2   0   2   0   0   0   2   0   2   2   0   2   0   0   2   0   2   0   2   0   0   2   2   0   2   0   0   2   2   2   0   0   2   2   2   2   2   2   2   0   0   2   0   2   0   2   2   0   0   2   2   0   0   2   2   2   0   0   2   0   2   2   2   0   0   2   2   2   0   0   0   2   2   2   2   2   2   0   0   2   2   2   0   0   0   2   2   2   0   0   0   2   2   2   0   2   2   0   2   2   0   2   0   0   0   0   0   2   2   2   0   2   0   2   0   0   2   0   2   0   0   0   2   2   0   0   2   2   0   2   2   0   0   2   2   0   0   2   2   2   2   2   0   2   2   0   2   2   0   2   2   2   2   0   0   2   0   2   0   2   0   2   2   0   0   0   2   0   0   0   0   2   0   0   2   0   2   0   2   2   2   0   2   0   2   0   2   0   2   0   2   2   2
 MK-4-12                2   0   0   0   2   2   0   2   0   2   0   0   0   2   0   2   2   0   2   0   0   2   0   2   0   2   0   0   0   2   0   2   0   0   0   2   2   0   0   2   2   2   2   2   2   0   0   0   2   0   2   0   2   2   0   0   2   2   0   0   2   2   2   0   0   2   0   2   2   2   2   0   2   2   2   0   0   0   2   2   2   2   2   2   0   0   2   2   2   0   0   0   2   2   2   0   0   0   0   2   2   0   2   2   0   2   2   0   0   2   0   2   0   0   2   2   2   0   2   2   2   0   0   2   0   2   0   0   0   2   2   0   2   2   2   0   2   2   0   0   2   2   0   0   2   2   2   2   2   0   2   2   0   2   2   2   2   2   2   2   0   0   2   2   2   0   2   0   2   2   0   0   0   2   0   0   0   0   2   0   0   2   0   2   0   2   2   2   0   2   0   0   0   2   0   2   0   2   2   2
 MK-4-13                2   0   0   0   2   2   0   2   0   2   0   0   0   0   0   2   2   2   2   0   0   2   0   2   0   2   0   0   0   2   0   2   0   0   0   2   0   0   0   2   2   2   2   2   2   0   0   2   2   0   2   0   2   2   2   0   2   0   0   0   2   2   2   0   0   2   0   2   2   0   2   0   2   2   2   0   0   0   2   2   2   0   2   2   0   0   2   2   2   0   0   0   2   2   0   0   2   0   0   2   2   0   2   2   0   2   2   0   0   0   0   2   0   0   2   0   0   0   0   2   2   0   0   2   2   2   2   0   0   2   2   0   2   2   2   0   2   2   0   0   2   2   0   0   2   2   2   2   2   0   2   2   0   2   2   2   2   0   2   2   0   0   0   2   2   2   2   0   2   2   0   0   0   2   0   0   0   0   2   0   0   2   0   2   0   2   2   2   0   2   0   0   0   2   0   0   0   2   2   2
 MK-4-14                0   0   0   0   2   2   0   2   0   2   0   0   0   0   0   2   2   2   2   0   0   2   0   2   0   2   0   0   0   2   0   2   0   0   0   2   0   0   0   2   2   2   2   2   2   0   2   2   2   0   2   0   2   2   2   0   2   0   0   0   2   2   2   0   0   2   0   2   2   0   2   0   2   2   2   0   0   0   2   2   2   0   2   2   0   0   2   2   2   0   0   0   2   0   0   0   2   0   0   2   2   0   2   2   0   2   0   0   0   0   0   2   0   0   0   0   0   0   0   2   2   0   0   2   2   0   0   0   0   2   2   0   2   2   0   0   2   2   0   0   2   2   0   0   2   2   2   2   2   0   2   2   0   0   2   2   0   0   2   2   0   0   0   2   2   0   2   0   2   0   0   0   2   2   0   0   2   0   2   0   0   2   0   2   0   2   2   2   0   2   0   0   0   2   2   2   0   0   2   2
 MK-4-15                0   0   0   0   2   2   0   2   0   2   0   0   0   2   0   2   2   2   2   0   0   0   0   2   0   2   0   0   0   2   2   2   0   0   0   2   0   0   0   2   0   2   2   2   2   0   2   2   2   0   2   0   2   0   2   0   2   0   0   0   0   2   2   0   0   2   0   2   2   0   2   0   2   2   2   0   0   0   2   0   2   2   2   0   0   0   2   0   2   0   0   0   2   0   0   0   2   0   0   2   2   0   2   2   0   2   0   0   0   2   0   0   0   0   0   0   2   0   0   2   2   0   0   2   0   0   0   0   0   2   2   0   2   2   0   2   2   2   0   0   2   2   0   0   2   2   2   2   2   0   2   2   0   0   2   2   0   2   2   2   0   0   0   2   2   2   2   0   2   2   0   0   2   2   0   0   2   0   2   0   2   2   0   2   0   2   2   2   0   2   0   0   0   2   2   0   0   0   2   0
 MK-4-16                0   0   0   0   2   2   0   2   0   2   0   0   0   2   0   2   2   2   2   0   0   0   0   2   0   2   0   0   0   2   2   2   0   0   0   2   0   0   0   2   0   0   2   2   2   0   0   2   2   0   0   0   2   0   2   0   2   0   0   0   0   2   2   0   0   2   0   2   2   0   2   0   2   2   2   2   0   0   2   0   2   2   2   0   0   0   2   0   2   0   0   0   0   2   2   2   2   0   0   2   2   0   2   0   0   2   0   0   0   2   0   0   0   0   0   0   0   0   0   2   2   2   0   2   0   2   0   0   0   2   2   0   2   0   0   2   2   2   0   0   2   2   2   0   2   2   2   2   2   0   2   2   0   0   2   2   0   0   2   2   0   0   0   2   2   2   2   0   2   2   0   0   2   2   0   0   2   0   2   0   0   2   0   2   0   2   2   2   0   2   0   0   0   2   2   0   0   0   2   0
 MK-5-1                 0   2   2   2   0   0   0   0   2   2   2   2   2   2   0   0   0   0   0   2   2   0   2   2   0   0   2   2   0   0   2   0   2   0   0   0   0   0   2   0   2   0   2   2   2   0   2   2   2   0   2   2   2   2   2   2   2   2   0   0   0   0   2   2   0   2   0   2   2   0   0   2   0   2   0   2   0   0   2   0   0   2   0   2   2   0   0   2   2   0   0   0   0   0   0   0   2   0   0   0   0   2   0   2   0   0   2   0   2   2   2   0   0   0   2   0   2   2   2   0   0   2   2   0   0   0   2   0   0   2   2   2   0   0   0   0   2   0   2   2   2   0   2   0   0   0   2   0   2   0   2   0   2   2   2   2   2   2   0   0   2   2   2   2   2   0   2   0   0   0   0   2   2   0   2   0   2   2   0   0   2   0   0   0   2   2   0   0   0   2   2   0   0   0   2   0   2   2   0   0
 MK-5-2                 0   2   2   2   0   0   0   0   0   2   2   2   2   2   0   0   0   2   0   2   2   0   2   2   0   0   2   2   0   0   2   2   2   0   0   0   0   2   2   2   2   0   2   2   0   0   2   2   2   0   2   2   2   2   2   2   2   2   0   0   0   0   2   2   0   2   0   2   2   0   0   2   0   2   0   2   2   0   2   0   0   2   0   2   2   0   0   2   2   0   0   0   2   0   0   0   2   0   0   0   0   2   0   2   0   0   2   0   2   2   2   0   0   0   2   0   2   2   2   0   0   2   2   0   0   0   2   0   0   2   2   2   0   0   0   0   2   0   2   2   2   0   2   0   0   0   2   0   2   0   2   0   2   2   2   2   2   2   0   0   0   2   2   2   2   0   2   2   0   0   0   2   0   0   2   0   2   2   0   0   2   0   0   0   2   2   2   0   0   2   2   0   0   0   2   0   2   2   0   0
 MK-5-3                 0   2   2   2   0   0   0   0   0   2   0   2   0   2   0   0   0   2   0   2   2   0   2   2   0   0   2   2   0   0   0   2   2   0   2   0   0   2   0   2   2   0   2   2   2   0   2   2   0   0   2   2   0   2   2   2   2   0   0   0   0   0   0   2   0   2   0   2   2   0   0   2   0   2   0   2   2   0   2   0   0   2   0   2   0   0   0   2   2   0   0   0   2   0   0   0   2   0   0   0   2   2   0   2   0   0   2   0   2   2   2   0   0   0   2   0   2   2   2   0   0   2   2   0   0   0   0   0   0   2   2   2   0   0   0   0   0   0   2   2   2   0   2   0   0   0   2   0   2   0   2   0   2   2   2   2   2   2   0   0   0   2   2   2   2   0   0   2   0   0   0   2   0   0   2   0   0   0   0   0   2   0   0   0   0   2   0   0   0   2   2   0   0   0   2   0   2   2   0   0
 MK-5-4                 0   2   2   2   0   0   0   0   0   2   0   2   2   0   0   0   0   2   0   2   2   0   2   2   0   0   2   2   0   2   0   2   2   0   2   0   0   2   2   2   0   0   2   2   2   2   0   2   0   0   2   2   0   2   2   2   2   0   0   0   0   0   0   2   0   2   0   2   2   2   0   2   0   2   0   2   2   0   2   0   0   0   0   2   0   0   0   2   2   0   2   0   2   0   0   0   2   2   2   0   2   2   0   2   0   0   0   0   2   2   2   0   0   0   2   0   2   2   2   0   0   2   2   0   2   2   0   0   0   2   2   2   0   0   0   0   0   0   2   2   2   0   0   0   0   0   2   2   2   0   2   0   2   2   2   2   2   2   0   0   0   2   2   2   2   0   0   2   0   0   0   2   0   0   2   0   0   0   0   0   2   0   0   0   0   0   0   0   0   2   2   2   0   0   2   2   2   2   0   0
 MK-5-5                 0   2   2   2   0   0   0   0   0   2   0   2   2   2   0   0   0   2   0   2   2   0   2   2   0   0   2   2   0   2   0   2   2   0   2   0   0   2   2   2   0   0   2   2   2   2   2   2   0   0   2   2   0   2   2   2   0   0   0   2   0   0   0   2   0   2   0   2   0   2   0   0   0   2   0   2   2   0   2   2   0   0   0   2   0   0   0   2   2   2   2   0   0   0   0   0   2   0   2   0   2   2   0   2   0   2   0   0   2   2   2   2   0   0   2   0   2   2   2   0   0   2   2   0   0   2   0   0   0   2   2   2   0   0   0   0   0   0   2   2   2   0   0   0   0   0   2   2   2   0   2   0   2   0   2   2   2   2   0   0   0   2   0   2   0   0   0   0   0   2   0   2   2   0   2   0   0   2   0   0   2   0   2   0   2   0   0   0   0   2   2   2   0   2   2   2   2   2   0   0
 MK-5-6                 0   2   2   0   0   0   0   0   0   2   0   2   2   2   0   2   0   0   0   2   2   2   2   2   0   2   2   2   0   2   2   2   2   0   2   0   0   2   2   2   0   0   2   2   2   0   2   2   0   0   2   2   0   2   2   2   0   0   0   2   0   0   0   2   0   2   0   2   2   2   0   0   0   2   0   2   2   0   2   0   0   0   0   2   0   0   0   2   2   2   2   0   0   0   0   0   2   0   2   0   2   2   0   2   0   2   0   2   2   2   2   2   0   0   2   0   2   0   2   0   0   2   2   0   0   2   0   0   0   2   2   0   0   0   2   0   0   0   2   2   2   0   0   0   0   0   2   2   2   0   2   0   2   0   0   2   2   2   0   0   2   2   0   2   0   0   0   0   0   2   0   2   2   0   2   0   0   2   0   0   2   0   2   0   2   0   0   2   0   2   2   2   0   2   2   2   2   2   0   0
 MK-5-7                 0   2   2   0   0   0   0   2   0   2   0   2   2   2   0   2   0   0   0   0   2   2   0   2   2   2   2   2   0   0   2   0   2   0   2   2   0   2   2   2   0   2   2   2   2   0   2   2   0   0   2   0   2   2   2   0   0   0   0   0   2   0   0   2   0   2   0   2   2   2   0   0   0   2   0   2   2   0   0   0   0   2   0   2   0   0   0   2   2   2   2   0   0   0   0   0   2   0   2   0   2   2   0   2   0   2   0   0   2   2   2   2   0   0   2   0   2   0   2   2   0   2   2   0   0   2   0   0   0   2   0   0   0   0   2   0   0   0   2   2   2   0   0   0   0   0   2   2   2   0   2   0   2   0   0   2   2   2   0   0   2   2   0   2   0   0   0   2   0   2   0   0   2   0   2   0   0   2   0   0   2   0   2   0   2   0   0   2   0   2   2   2   0   2   2   2   2   2   0   0
 MK-5-8                 2   2   0   0   0   0   2   2   0   2   0   2   2   2   0   2   0   0   0   0   2   2   0   2   2   2   2   2   0   0   0   0   2   0   2   2   0   2   2   2   2   2   2   2   2   0   2   2   0   0   2   0   2   2   2   0   0   0   0   0   2   0   2   2   0   2   0   2   2   2   2   0   0   2   0   2   2   2   0   0   2   2   0   2   0   0   0   2   2   2   2   0   0   0   2   0   2   0   0   2   2   2   0   2   0   2   0   0   2   2   2   2   0   2   2   0   2   0   2   2   0   2   2   2   0   2   2   0   0   2   0   0   0   0   2   0   0   0   2   2   0   0   0   2   0   0   2   2   2   0   2   2   2   0   0   2   2   2   0   0   2   2   0   2   2   0   0   2   2   2   0   0   2   2   2   0   0   2   0   2   2   0   2   0   2   0   0   2   0   2   2   2   0   2   0   2   2   2   2   0
 MK-5-9                 2   0   0   0   0   0   2   0   0   0   0   2   2   2   0   2   0   2   0   0   2   2   0   2   2   0   2   2   0   0   0   0   2   2   0   2   0   2   2   2   2   2   2   2   2   0   2   2   0   0   2   0   2   2   2   0   0   0   0   0   2   0   2   2   0   2   0   2   2   0   2   0   0   2   0   2   2   2   2   0   2   2   0   2   0   0   0   2   2   2   2   2   0   0   2   0   2   0   0   2   0   0   0   2   0   2   0   0   2   2   2   0   0   2   2   0   2   2   2   0   0   2   2   2   0   2   2   0   0   2   0   0   0   0   2   2   0   0   2   2   0   0   0   2   0   0   2   2   2   0   2   2   2   0   0   2   2   0   0   0   2   2   0   2   2   0   0   2   2   2   0   0   0   2   2   0   0   2   0   2   2   0   2   2   0   0   0   0   0   2   2   2   0   0   0   2   2   2   2   0
 MK-5-10                2   0   2   0   0   0   2   0   0   0   0   2   2   2   0   2   0   2   0   2   2   2   0   2   0   0   2   2   0   0   0   0   2   0   0   0   2   2   2   2   2   2   2   0   2   0   2   2   0   2   2   0   2   2   2   0   0   0   0   2   0   0   2   2   0   2   0   0   0   0   2   2   2   2   0   2   2   2   2   0   2   2   0   2   0   0   0   2   2   2   2   2   2   0   2   0   2   0   0   2   2   0   0   2   0   2   0   0   2   2   2   0   0   2   2   0   2   2   2   0   0   2   0   2   0   2   2   0   0   2   0   0   2   0   2   2   0   0   2   2   0   0   0   2   0   0   2   2   2   0   2   2   2   0   0   2   2   0   0   0   2   0   0   2   2   0   0   2   2   2   0   0   0   2   2   0   0   2   0   2   2   0   2   2   0   0   0   0   0   2   2   2   0   0   0   2   2   2   2   0
 MK-5-11                2   0   2   0   0   0   2   0   0   0   0   2   2   2   0   2   0   0   0   0   2   2   0   2   0   0   2   2   0   0   0   0   2   0   0   0   2   2   0   2   2   2   2   0   2   0   2   2   0   2   2   0   2   2   2   0   0   0   0   0   0   0   2   2   2   2   0   2   0   0   2   2   2   2   0   2   2   2   2   0   2   2   0   2   0   0   0   2   0   2   2   2   2   0   2   0   2   0   0   2   0   0   0   2   0   2   0   0   2   2   2   0   2   2   2   2   0   2   2   2   0   0   0   2   0   0   2   0   0   2   0   0   2   0   2   2   0   0   2   2   0   2   0   2   0   0   2   0   2   0   2   2   2   0   0   2   2   0   0   0   2   0   0   0   2   0   0   2   2   2   0   0   0   2   2   0   0   0   0   2   2   0   2   2   0   0   0   0   0   2   2   2   0   0   0   2   2   2   2   0
 MK-5-12                2   0   2   0   0   2   2   0   0   0   2   2   2   2   0   2   0   0   0   0   2   2   0   2   2   0   2   2   0   0   0   2   0   0   0   0   2   2   2   2   2   2   2   0   2   0   2   2   0   2   0   0   2   2   2   2   0   0   0   0   0   2   2   2   2   2   0   2   0   0   2   2   2   2   0   2   2   2   2   0   2   2   0   0   2   0   2   2   0   2   2   2   2   2   2   0   2   0   0   2   0   0   2   2   0   2   0   0   2   2   2   0   2   2   2   0   0   2   2   2   0   0   0   2   0   0   2   0   0   2   0   0   2   0   2   2   0   0   2   2   0   0   0   0   0   0   0   0   2   0   2   2   2   0   0   2   2   0   0   0   0   0   0   0   0   2   0   2   2   2   2   0   0   2   2   0   0   0   0   2   2   0   2   2   0   0   0   0   0   2   2   2   0   0   2   2   2   2   2   0
 MK-5-13                2   0   2   0   0   2   0   2   0   2   2   2   2   2   0   2   0   0   0   0   2   2   0   0   2   0   2   2   0   2   0   2   0   0   0   0   2   2   2   2   2   0   2   0   2   0   2   2   0   0   0   0   2   2   2   2   0   0   0   0   0   0   2   2   2   2   0   2   0   0   0   2   2   2   0   0   2   2   2   0   0   2   0   0   2   0   2   0   0   2   2   2   2   2   2   0   2   0   0   2   0   0   2   2   0   2   0   0   2   0   2   0   2   2   2   0   0   2   2   2   0   0   0   2   0   0   2   2   0   2   0   0   0   0   2   2   0   0   2   2   0   0   0   0   0   2   0   0   2   0   2   2   2   0   0   2   2   0   0   0   0   0   0   0   0   2   2   2   2   2   2   0   0   2   2   2   0   0   0   2   2   0   2   2   0   0   0   2   0   2   2   0   0   0   0   2   2   2   2   0
 MK-5-14                2   0   2   0   0   2   0   2   0   2   2   2   2   2   0   2   0   0   0   2   2   2   0   0   0   0   2   2   0   2   0   2   0   2   0   0   2   2   2   2   2   0   2   0   0   0   2   2   0   0   0   0   2   2   2   2   0   0   0   0   0   0   2   2   2   2   0   2   0   0   0   2   2   2   0   0   2   2   2   2   0   2   0   0   2   0   2   0   0   0   2   0   2   2   2   0   2   0   0   2   0   2   2   2   0   0   0   2   2   0   2   0   2   2   2   0   0   2   2   2   0   0   0   0   2   0   2   0   0   0   0   2   0   0   2   2   0   0   2   2   0   0   0   0   0   0   0   0   2   0   2   2   2   0   0   2   2   0   0   2   0   0   0   0   0   2   2   2   2   0   2   0   0   2   2   2   2   0   0   2   2   0   2   2   0   0   0   2   0   2   2   0   0   0   0   2   2   2   2   2
 MK-5-15                2   0   2   0   0   2   0   2   0   2   2   2   2   2   0   2   2   0   0   2   2   2   0   0   0   0   0   2   0   2   0   2   0   2   0   0   2   2   2   2   0   0   2   0   0   0   2   2   0   0   0   0   0   2   2   0   2   0   0   0   0   0   2   2   2   2   0   2   2   2   0   2   2   0   0   0   2   2   2   2   0   2   0   0   2   0   0   0   0   0   2   0   2   2   2   0   2   0   0   2   0   2   2   2   2   0   0   2   2   0   2   0   2   2   2   0   0   2   2   2   2   0   0   0   2   0   2   0   0   0   0   2   2   2   2   2   0   2   2   2   0   0   0   0   0   0   0   0   2   0   2   2   2   0   0   2   2   0   0   2   0   0   0   2   0   2   2   2   2   0   0   0   0   2   2   2   2   0   2   2   2   0   2   0   0   0   0   2   0   2   2   0   0   0   0   2   2   2   2   2
 MK-5-16                2   0   2   0   2   0   0   2   0   2   2   2   2   2   0   2   2   0   0   2   2   2   2   0   0   0   0   2   0   2   0   2   0   2   0   0   2   2   2   2   2   2   2   2   0   0   2   2   0   0   0   0   0   2   2   0   2   0   0   2   0   0   2   2   2   2   0   0   2   2   0   2   0   0   0   2   2   2   2   2   0   2   0   0   2   0   0   0   2   0   2   0   2   2   2   0   0   0   0   2   0   2   2   2   2   0   0   2   0   0   2   0   2   2   2   0   0   2   2   2   2   0   0   0   2   0   2   0   0   0   2   2   2   2   2   0   0   2   2   2   0   0   0   0   0   0   0   0   2   0   2   2   0   0   2   0   2   0   0   2   0   0   2   2   0   2   2   2   2   0   0   0   0   2   2   2   0   2   2   2   2   0   2   0   0   0   0   2   0   2   2   0   0   0   0   2   2   2   2   2
 MK-6-1                 2   2   0   2   0   2   2   0   0   2   0   0   0   0   0   0   0   2   2   0   0   2   2   2   2   2   2   2   0   2   2   0   2   0   2   0   2   0   2   0   0   0   2   0   0   2   2   0   2   2   2   0   0   2   0   2   0   2   2   2   2   2   0   0   2   0   0   2   0   0   2   2   0   0   0   0   0   2   2   2   0   0   2   0   2   0   2   0   0   0   0   2   2   2   0   2   2   0   0   2   2   0   0   2   2   0   0   0   0   2   2   0   2   2   2   0   2   2   0   2   0   0   0   0   0   2   2   2   0   2   2   2   0   0   2   0   2   0   2   0   2   2   0   0   0   0   0   0   0   0   2   0   0   2   2   2   2   0   2   0   0   0   2   2   2   0   2   2   2   2   0   2   0   2   0   2   0   2   0   0   0   2   0   0   0   0   2   2   2   0   0   2   0   0   2   0   0   0   0   2
 MK-6-2                 2   2   0   2   0   2   2   2   0   2   0   0   0   0   0   0   0   2   2   0   0   2   2   2   2   0   2   2   0   2   2   0   2   2   2   0   2   0   2   0   0   0   2   0   0   2   2   0   2   0   2   0   0   2   0   2   0   2   2   2   2   2   0   0   2   0   2   2   0   0   2   2   0   2   0   2   0   2   2   2   0   0   2   0   2   0   0   0   2   0   2   2   2   2   0   2   2   2   0   2   2   0   2   2   2   0   2   0   0   2   2   2   2   2   2   0   2   0   0   2   0   0   0   0   0   2   2   2   0   2   0   2   0   0   2   0   2   0   0   0   2   2   0   0   0   0   0   0   2   0   2   0   0   2   0   2   2   0   2   0   0   0   2   2   2   0   2   2   2   2   0   2   0   0   0   2   0   2   0   0   0   2   0   0   0   0   0   2   0   0   0   2   0   2   2   0   0   0   0   2
 MK-6-3                 0   2   0   2   0   2   2   2   0   2   0   0   0   0   0   0   0   2   2   2   0   2   2   2   2   0   2   2   0   2   2   0   2   2   2   0   2   0   2   0   0   0   2   2   0   2   2   0   2   0   0   0   0   2   0   2   0   2   2   2   2   2   0   2   2   0   2   2   2   0   2   2   2   2   0   2   0   2   2   2   2   2   2   2   2   0   0   0   2   2   2   2   2   2   0   2   2   2   0   2   2   0   2   0   2   0   2   0   0   2   2   2   2   2   2   0   2   0   2   0   0   0   0   0   0   0   2   2   0   2   0   2   0   0   2   0   2   0   0   0   2   2   0   0   0   0   0   2   2   2   2   0   0   2   0   2   2   0   2   0   0   0   2   2   2   0   2   2   2   2   0   2   0   0   0   2   0   2   0   0   0   0   0   0   0   0   0   2   0   0   2   0   0   2   2   0   0   0   2   2
 MK-6-4                 0   2   0   2   0   2   2   2   0   2   0   0   0   0   0   0   0   2   0   2   0   2   2   2   2   0   2   2   0   0   2   0   2   2   2   0   2   0   2   0   0   2   2   2   0   2   2   0   2   0   0   0   2   2   2   2   2   2   2   2   2   2   0   2   2   2   2   2   2   0   2   0   2   2   0   2   0   2   2   2   2   2   2   2   2   0   0   2   2   2   2   2   2   2   0   2   2   2   0   2   2   0   2   0   2   0   2   0   0   2   2   2   2   2   2   0   2   0   2   0   0   0   0   0   0   0   2   2   0   0   0   2   0   0   2   0   2   0   0   0   2   2   0   0   0   0   2   2   2   2   2   0   0   0   0   2   2   0   0   0   0   0   2   0   2   0   2   2   2   2   0   2   0   0   0   2   0   2   0   0   0   0   0   2   0   0   0   2   0   0   2   0   0   2   2   2   0   0   0   2
 MK-6-5                 0   2   0   2   0   2   2   2   0   2   0   0   0   0   2   0   0   2   0   2   0   0   2   2   2   0   2   2   0   0   2   0   0   2   2   0   2   0   2   0   0   2   2   2   0   2   2   0   0   0   2   0   2   2   2   2   2   2   2   2   2   0   0   2   2   0   2   2   2   0   2   0   2   2   2   0   0   0   0   2   2   2   2   2   2   0   0   2   2   2   2   0   0   2   0   2   2   2   0   2   2   0   2   0   2   0   2   0   0   2   2   2   2   2   2   2   2   2   2   0   0   0   2   0   0   0   0   2   0   0   0   2   0   2   2   0   2   0   2   0   2   2   2   0   0   0   2   2   2   0   2   0   0   0   0   2   0   0   0   0   0   0   2   0   2   0   2   2   2   2   2   2   0   0   0   2   2   2   0   0   0   0   0   2   0   0   0   2   0   0   0   0   0   2   2   2   0   0   0   2
 MK-6-6                 0   2   0   2   0   2   2   0   0   2   0   0   2   0   2   0   0   2   0   2   0   0   2   2   2   0   2   2   0   2   2   0   0   2   2   0   2   2   2   0   2   2   2   2   0   2   2   0   0   0   2   0   0   2   2   2   2   2   2   2   2   0   0   2   2   0   2   2   2   0   2   0   2   2   2   0   0   0   0   2   2   2   2   2   2   0   0   2   2   2   2   0   0   2   0   2   2   2   0   2   2   0   2   0   2   0   2   0   0   2   2   2   2   2   2   2   2   2   2   0   0   0   2   0   0   0   0   2   0   0   0   2   0   2   2   0   2   0   2   0   2   0   2   0   0   0   2   2   2   2   2   0   0   0   0   2   0   0   2   0   0   0   2   0   2   2   2   2   2   2   2   2   0   0   0   2   2   2   0   0   0   0   0   2   2   0   0   0   2   0   0   0   0   2   2   2   0   0   0   2
 MK-6-7                 2   2   0   2   0   2   2   0   0   2   0   0   2   0   2   0   0   2   0   2   2   0   2   2   2   2   2   2   0   2   2   2   0   2   2   0   2   2   2   0   2   2   2   2   0   0   2   0   0   0   2   0   2   2   2   2   2   2   2   2   2   0   0   2   2   2   2   2   2   0   2   0   2   2   2   0   0   0   0   2   2   2   2   2   2   0   2   2   0   2   2   0   2   2   0   2   2   0   0   2   0   0   2   0   2   2   2   0   0   2   2   2   2   2   2   2   2   2   2   0   0   0   2   0   0   0   2   2   0   0   0   2   0   2   2   0   2   0   2   0   2   0   2   2   0   0   2   0   0   0   2   0   0   0   0   2   0   0   2   0   0   0   2   0   2   0   2   2   2   2   0   2   0   0   0   2   2   2   0   0   0   0   0   2   2   0   0   0   2   2   0   0   0   2   2   2   0   0   0   2
 MK-6-8                 2   2   0   2   0   2   2   0   0   2   0   0   2   0   2   2   0   2   0   0   2   0   2   2   2   0   2   2   0   2   2   2   0   2   0   0   2   0   2   0   2   2   2   0   0   0   2   0   0   0   2   0   2   2   2   2   2   2   2   2   2   0   0   2   2   2   2   2   2   0   2   0   2   2   2   0   0   2   0   2   2   2   0   2   2   0   2   2   0   2   2   0   2   2   0   2   2   0   0   2   0   0   2   0   2   2   2   0   0   2   2   2   2   2   2   2   2   0   2   0   0   0   2   0   0   0   2   2   0   0   0   2   2   2   2   0   2   0   2   0   2   0   2   2   0   0   2   0   0   0   0   0   0   2   0   2   0   2   2   0   2   0   2   0   2   0   2   0   2   2   0   0   0   2   0   2   2   2   0   0   0   0   0   2   0   0   0   0   2   2   0   0   2   2   2   2   0   0   0   2
 MK-6-9                 2   2   0   2   0   2   2   0   0   2   0   0   2   0   0   2   0   0   0   0   2   0   2   2   2   0   2   2   0   2   0   2   0   2   0   0   2   0   2   0   2   2   2   0   0   0   2   2   0   2   2   0   2   2   2   2   2   2   2   0   0   0   0   2   0   2   2   2   2   0   0   0   0   2   2   0   0   2   0   2   2   2   0   2   2   0   2   2   0   2   2   0   2   0   0   2   2   0   0   2   2   0   2   0   0   2   2   0   0   2   0   2   2   2   2   0   0   0   2   0   0   0   2   0   0   0   2   2   0   2   0   2   2   2   2   0   2   0   2   2   2   0   2   2   0   0   2   0   0   0   0   0   2   2   0   2   0   2   2   0   2   0   2   2   2   0   2   0   0   2   0   0   0   2   0   0   2   2   0   0   0   0   0   2   2   0   0   0   2   2   0   2   2   2   2   2   0   0   0   2
 MK-6-10                2   2   0   2   0   0   2   2   0   2   0   0   2   0   0   2   0   0   2   0   2   0   2   2   2   0   2   2   0   2   0   0   0   2   0   2   2   2   2   0   2   2   2   0   0   0   2   2   0   2   2   0   2   2   2   2   2   2   2   0   0   2   0   2   0   2   2   2   2   2   0   0   0   2   2   0   0   2   0   2   2   2   0   2   2   0   2   2   0   2   2   2   2   0   2   2   2   0   0   0   2   0   2   0   0   2   2   2   0   2   0   2   0   2   2   0   0   2   2   0   0   0   0   0   0   0   2   2   0   2   0   2   2   0   2   0   2   0   2   2   2   0   2   2   2   0   2   0   0   0   0   0   2   2   0   2   0   2   2   0   2   0   2   2   2   0   2   0   0   2   0   0   2   2   2   0   2   2   0   0   0   0   0   2   2   0   0   0   2   2   0   2   2   2   2   0   0   0   0   2
 MK-6-11                2   2   2   2   0   0   0   2   0   2   0   2   2   0   2   2   0   0   2   0   0   0   2   0   2   0   2   0   2   2   2   0   0   2   0   2   2   0   2   0   0   2   2   0   0   0   2   2   0   2   2   0   2   2   2   2   0   2   2   0   0   2   0   2   0   2   2   2   2   2   0   0   0   2   2   0   0   2   2   0   2   2   0   0   2   0   0   2   0   2   2   2   2   0   2   2   2   0   0   2   2   0   2   2   0   2   2   2   0   2   0   2   0   2   2   0   0   0   2   0   0   0   0   0   0   0   2   2   0   2   0   2   2   0   2   0   2   0   2   2   2   0   2   2   2   0   2   2   0   0   0   0   2   2   0   2   0   2   2   0   2   0   0   2   2   0   2   0   0   2   0   0   2   2   2   0   2   2   0   0   0   0   0   2   2   0   0   0   2   2   0   2   2   2   2   0   2   0   0   2
 MK-6-12                2   2   2   2   0   0   0   2   2   2   0   0   2   2   0   2   0   0   2   0   0   0   2   0   2   0   2   0   0   2   2   0   0   2   0   2   2   0   2   0   0   2   2   0   0   0   2   2   2   2   2   0   2   2   2   2   0   0   0   0   0   2   0   2   0   2   2   2   2   2   0   0   0   2   2   0   0   2   2   0   2   2   0   0   2   0   0   2   0   2   2   2   2   0   2   2   2   0   0   2   2   0   2   2   0   2   2   2   0   2   0   2   2   2   2   0   0   0   2   0   0   0   0   0   0   2   2   2   0   2   0   0   2   0   2   0   2   0   2   0   2   0   2   0   2   0   0   2   0   0   0   0   2   2   0   2   0   2   2   0   0   0   0   2   2   0   2   0   0   2   0   0   2   2   2   0   0   2   0   0   0   0   0   2   2   0   0   0   2   2   0   2   2   2   2   0   2   0   0   2
 MK-6-13                2   2   2   0   0   0   0   2   2   2   0   0   2   2   0   2   0   0   2   0   0   2   2   0   0   0   2   0   0   2   2   0   0   2   0   2   0   0   2   0   2   2   2   0   0   2   2   2   2   2   0   2   2   0   2   2   0   0   0   0   0   2   0   2   0   2   2   2   2   2   0   0   2   2   2   0   2   2   2   0   2   2   0   0   0   0   0   2   0   2   2   2   2   0   2   2   2   0   0   0   2   0   0   2   0   2   2   0   0   2   0   2   2   2   2   0   0   0   2   0   0   0   0   0   0   2   2   2   0   2   0   0   2   0   2   0   2   0   2   0   2   0   2   0   2   0   2   2   0   0   0   0   2   2   2   2   0   2   2   0   0   0   2   2   2   0   2   0   0   0   0   0   2   2   2   0   0   2   0   0   0   0   0   2   2   2   0   0   0   2   0   2   2   2   2   0   2   2   0   2
 MK-6-14                2   2   0   0   0   2   0   2   2   2   0   2   2   2   2   0   0   0   2   0   0   2   0   0   0   0   2   0   0   2   2   0   2   0   0   2   0   2   0   2   2   2   2   0   0   2   2   2   0   2   0   2   2   0   2   2   0   0   0   0   2   2   0   2   0   2   2   2   2   2   0   0   2   2   2   0   2   2   2   0   2   2   0   0   0   0   2   2   0   2   2   2   2   0   2   2   0   0   0   0   2   2   0   2   0   2   2   0   0   2   0   2   2   2   0   0   0   0   2   0   0   0   0   0   2   2   2   2   0   2   0   2   2   0   2   0   0   2   2   0   2   0   2   0   2   0   2   2   0   0   0   0   2   2   2   2   0   0   0   0   0   0   2   2   2   0   2   0   0   0   0   0   2   2   2   0   0   2   0   0   0   0   0   2   2   2   0   0   0   2   0   2   2   2   2   0   2   2   2   2
 MK-6-15                2   2   0   0   0   2   0   2   2   2   0   0   2   2   2   0   0   0   2   0   0   2   2   0   2   0   2   0   0   2   2   2   2   0   0   2   0   2   0   2   2   2   2   0   0   2   2   2   0   2   0   2   2   0   0   2   0   0   0   2   2   2   0   2   2   2   2   2   2   2   0   0   2   2   2   0   2   2   2   0   2   2   2   0   0   0   2   2   2   2   2   2   2   0   2   2   0   0   0   0   2   2   0   2   0   2   2   0   0   2   0   2   2   2   0   0   0   0   2   0   0   0   0   0   2   2   2   2   0   2   0   2   2   0   2   0   0   2   2   0   2   0   2   0   2   0   2   2   0   0   0   0   0   0   2   2   0   0   0   0   0   0   2   2   0   0   2   0   0   0   0   2   2   2   2   0   0   0   0   0   0   0   0   2   2   2   0   0   0   0   0   2   2   0   2   2   2   2   0   2
 MK-6-16                2   2   0   0   0   2   0   0   2   2   0   0   2   2   2   2   0   2   2   2   0   2   2   0   2   0   2   0   0   2   2   2   2   0   0   2   0   2   0   2   2   2   2   0   0   2   0   2   0   0   0   2   2   0   0   2   0   0   0   2   2   2   0   2   2   2   2   2   2   2   2   0   2   2   2   0   2   2   2   0   2   2   2   0   0   2   0   2   2   2   2   2   2   0   2   2   0   0   0   0   2   2   0   2   0   2   0   0   0   2   0   2   2   2   0   0   0   0   0   0   0   0   0   0   2   2   2   2   0   2   0   2   2   0   0   0   0   2   2   0   2   0   2   0   2   0   2   2   0   0   0   0   0   0   2   2   0   0   0   0   0   0   2   2   0   0   2   0   0   0   0   2   2   2   2   0   0   0   0   0   0   0   0   2   2   2   0   0   0   0   2   2   2   0   2   2   2   2   2   2
 
!****************************************** Phenotypic Data **********************************************************
!-100.0 is resevred for missing phenotype
SimulatedTrait1        16.8664   14.7742   15.7336   15.3136   13.6774   15.1706   16.0866   16.5859   14.0601   15.6821   16.3539   13.1936   16.5079   15.3306   13.4055   14.1736   16.8450   13.8100   14.7978   14.2836   16.0255   17.0065   15.7015   15.7848   16.3749   13.8815   15.8955   13.9874   16.1592   15.5936   14.0527   14.1297   15.8627   14.9901   15.8592   16.6494   15.0351   15.6228   13.8827   15.8449   14.4989   15.3669   15.3760   14.9619   15.5110   16.5858   13.4145   15.3748   14.5516   15.5005   15.2749   14.1322   15.0084   15.3149   13.8638   15.8483   15.7392   16.2971   16.3995   13.3056   16.7430   15.9839   15.7747   13.3345   14.5534   13.6531   14.3807   13.6115   13.8890   14.2561   14.9612   16.3673   14.4457   13.3008   14.2967   14.1080   14.2007   16.6742   15.9328   16.1359   16.3825   15.6431   15.5537   13.5413   15.9376   14.2252   13.5559   15.6060   14.0460   15.8508   15.8362   16.3609   15.0656   16.1359   16.7933   13.9682   14.2595   13.6350   15.6808   13.9337   14.7316   14.5843   16.9384   16.2922   12.9335   13.9719   13.6654   16.0371   13.4536   15.4111   16.0146   14.6554   13.5379   15.0468   14.7130   15.7906   16.0069   16.0074   15.3272   16.2371   13.4494   14.9659   16.1800   14.3407   13.3511   16.2543   15.1619   15.9466   15.0231   13.8366   13.4863   15.2351   15.0584   14.3981   15.4773   14.4304   14.4168   15.7441   15.8147   15.1777   14.8922   13.7224   14.5805   13.8147   16.4590   15.8823   13.7867   13.8429   15.4871   15.2580   16.0067   13.6676   15.4856   16.2322   14.9745   13.6420   15.8322   16.0936   14.2692   16.6179   14.6876   16.5157   14.0807   13.9264   16.3161   13.1471   14.7585   15.4805   16.2502   14.1546   16.4568   15.7627   15.4548   14.4895   14.3377   15.4448   15.6718   13.4234   16.1378   15.1241   13.7963   15.7494   14.7106   13.7318   13.7134   16.1541   15.2040   14.3843   13.7449   14.8491   14.8823   14.7377   16.0075   14.1843   15.3014   14.7789   14.7521   14.1924   15.3159   14.9774
SimulatedTrait2         9.3135   10.5545    9.7874    9.6984   10.2001    9.4741    9.8625    9.2484   10.5072    9.7121    9.5452   10.3033    9.6943   10.3823   10.2067   10.3759    9.3387   10.4319    9.6143   10.3377    9.3134    9.2513    9.1303    9.0534    9.6486   10.5340    9.9151   10.5069    9.3076    9.5218   10.6679   10.5295    9.5329   10.6765    9.1847    9.3356    9.3687    9.1624   10.6792    9.3543   11.0443    9.9549    9.8087   10.9022   10.3884    9.8538   10.4526    9.2129   10.3980    9.8446   10.4028   10.2037   10.5685    9.7099   10.6831    9.8698   10.8375    8.9789    9.4199   10.2586    9.2331    9.4997    9.2969   10.3876   10.6281   10.3238   10.0520   10.8309   10.5200   10.6094    9.5807    9.4267    9.7956   10.3309   10.4911   10.5435   10.5412    9.4438    9.1328    9.3623    9.0086    9.8574   10.4476    9.9807    9.3413   10.8164    9.8889    9.7530   10.3216    9.3833    9.5353    9.4450    9.5033    9.3524    9.6622   10.0796   10.6380   10.8033    9.5666   10.2795   10.8533   10.0944    9.4592    9.6023   10.5619   10.5037   10.8555    9.8220   10.3973    9.6849    9.4501    9.2412   10.6455   10.4058   10.2059    9.7174    9.1239    9.4684    9.8008    9.8254   10.3711   10.9415    9.3798   10.2656   10.2338    9.6867   10.5398    8.9219   10.4876   10.1811   10.6218    9.2516   10.8785   10.6603   10.6085   11.0237   10.4029    9.5155    9.1744    9.2405    9.4733   10.0032    9.6104   10.7214    9.4323    9.7967   10.3881   10.6020    9.7640    9.3754    9.5866   10.2321   10.7939    9.5721   10.4855   10.3523    9.4982    9.4633    9.5074    9.6853    9.8038    9.3191   10.1420   10.4513   10.0785   10.2760   10.6115    9.4337    9.1177   10.3272    9.2143    9.5630   10.4956   10.5180   10.5857    9.9317    9.2486   10.3653   10.0318    9.0627   10.2939    9.7499   10.1867   10.5459   10.6312    9.7638    9.4340   10.8218   10.3658   10.0897   10.6190   10.9364    9.1999    9.4984    9.3923   10.6242   10.4968   10.9080    9.7725    9.4621
 
