# Supplementary material for: Inclusive Composite Interval Mapping of QTL by Environment Interactions in Biparental Populations
Source: PLoS One. 2015 Jul 10;10(7):e0132414. doi: 10.1371/journal.pone.0132414 (PMC4498613; doi:10.1371/journal.pone.0132414)
Supplement: S6 File — (ZIP) [file pone.0132414.s006.zip › H=0.8/L1/run_00068.met]

!**********************Note: lines staring with "!" are remarks and will be ignored in the program********************
!*********************************General Information**********************************
!Assuming F1 = P1 x P2, populations available in QTL IciMapping are: 
!  1, P1BC1F1 = P1 x F1, the first backcrossing where P1 is used as the recurrent parent;
!  2, P2BC1F1 = P2 x F1, the first backcrossing where P2 is used as the recurrent parent;
!  3, F1DH, F1-derived doubled haploids; 
!  4, RIL or F1RIL, recombination inbred lines through the repeated selfing of F1;
!  5, P1BC1RIL, recombination inbred lines through the repeated selfing of P1BC1F1;
!  6, P2BC1RIL, recombination inbred lines through the repeated selfing of P2BC1F1;
!  7, F2, the selfing generation of F1;
!  8, F3, the selfing generation of F2;
!  9, P1BC2F1, the second backcrossing where P1 is used as the recurrent parent; 
! 10, P2BC2F1, the second backcrossing where P2 is used as the recurrent parent;
! 11, P1BC2RIL, recombination inred lines through the repeated selfing of P1BC2F1; 
! 12, P2BC2RIL, recombination inred lines through the repeated selfing of P2BC2F1; 
! 13, P1BC1F2, the selfing generation of P1BC1F1; 
! 14, P2BC1F2, the selfing generation of P2BC1F1; 
! 15, P1BC2F2, the selfing generation of P1BC2F1; 
! 16, P2BC2F2, the selfing generation of P2BC2F1; 
! 17, P1BC1DH, P1BC1F1-derived doubled haploids; 
! 18, P2BC1DH, P2BC1F1-derived doubled haploids; 
! 19, P1BC2DH, P1BC2F1-derived doubled haploids; 
! 20, P2BC2DH, P2BC2F1-derived doubled haploids; 
   3      !Mapping Population (see remarks above)
   2      !Mapping Function (1 for Kosambi; 2 for Haldane; 3 for Morgan)
   2      !Marker Space Type (1 for intervals; 2 for positions)
   1      !Marker Space Unit(1 for centiMorgans; 2 for Morgan)
   6      !Number of Chromosomes (or Linkage Groups)
 200      !Size of the mapping population
   2      !Number of environments
 
!***************************************** Chromosomes and Linkage Maps **********************************************
!Chromosome                 NumMarkers
-CH1                        16
-CH2                        16
-CH3                        16
-CH4                        16
-CH5                        16
-CH6                        16
!Linkage map (Marker name followed by position or the interval length)
 MK-1-1                1     0.000
 MK-1-2                1    10.000
 MK-1-3                1    20.000
 MK-1-4                1    30.000
 MK-1-5                1    40.000
 MK-1-6                1    50.000
 MK-1-7                1    60.000
 MK-1-8                1    70.000
 MK-1-9                1    80.000
 MK-1-10               1    90.000
 MK-1-11               1   100.000
 MK-1-12               1   110.000
 MK-1-13               1   120.000
 MK-1-14               1   130.000
 MK-1-15               1   140.000
 MK-1-16               1   150.000
 MK-2-1                2     0.000
 MK-2-2                2    10.000
 MK-2-3                2    20.000
 MK-2-4                2    30.000
 MK-2-5                2    40.000
 MK-2-6                2    50.000
 MK-2-7                2    60.000
 MK-2-8                2    70.000
 MK-2-9                2    80.000
 MK-2-10               2    90.000
 MK-2-11               2   100.000
 MK-2-12               2   110.000
 MK-2-13               2   120.000
 MK-2-14               2   130.000
 MK-2-15               2   140.000
 MK-2-16               2   150.000
 MK-3-1                3     0.000
 MK-3-2                3    10.000
 MK-3-3                3    20.000
 MK-3-4                3    30.000
 MK-3-5                3    40.000
 MK-3-6                3    50.000
 MK-3-7                3    60.000
 MK-3-8                3    70.000
 MK-3-9                3    80.000
 MK-3-10               3    90.000
 MK-3-11               3   100.000
 MK-3-12               3   110.000
 MK-3-13               3   120.000
 MK-3-14               3   130.000
 MK-3-15               3   140.000
 MK-3-16               3   150.000
 MK-4-1                4     0.000
 MK-4-2                4    10.000
 MK-4-3                4    20.000
 MK-4-4                4    30.000
 MK-4-5                4    40.000
 MK-4-6                4    50.000
 MK-4-7                4    60.000
 MK-4-8                4    70.000
 MK-4-9                4    80.000
 MK-4-10               4    90.000
 MK-4-11               4   100.000
 MK-4-12               4   110.000
 MK-4-13               4   120.000
 MK-4-14               4   130.000
 MK-4-15               4   140.000
 MK-4-16               4   150.000
 MK-5-1                5     0.000
 MK-5-2                5    10.000
 MK-5-3                5    20.000
 MK-5-4                5    30.000
 MK-5-5                5    40.000
 MK-5-6                5    50.000
 MK-5-7                5    60.000
 MK-5-8                5    70.000
 MK-5-9                5    80.000
 MK-5-10               5    90.000
 MK-5-11               5   100.000
 MK-5-12               5   110.000
 MK-5-13               5   120.000
 MK-5-14               5   130.000
 MK-5-15               5   140.000
 MK-5-16               5   150.000
 MK-6-1                6     0.000
 MK-6-2                6    10.000
 MK-6-3                6    20.000
 MK-6-4                6    30.000
 MK-6-5                6    40.000
 MK-6-6                6    50.000
 MK-6-7                6    60.000
 MK-6-8                6    70.000
 MK-6-9                6    80.000
 MK-6-10               6    90.000
 MK-6-11               6   100.000
 MK-6-12               6   110.000
 MK-6-13               6   120.000
 MK-6-14               6   130.000
 MK-6-15               6   140.000
 MK-6-16               6   150.000
!*********************************** Marker Types ********************************************************************
!Co-dominant marker: When heterozygote F1 is present, P1 is coded as 2, F1 is coded as 1, and P2 is coded as 0; Otherwise, P1 is coded as 2, and P2 is coded as 0. 
!Dominant marker: When heterozygote F1 is present, P1 and F1 are coded as 12, and P2 is coded as 0; Otherwise, P1 is coded as 2, and P2 is coded as 0.  
!Recessive markers: When heterozygote F1 is present, P1 is coded as 2, and F1 and P2 are coded as 10; Otherwise, P1 is coded as 2, and P2 is coded as 0. 
!Missing marker is coded as -1. 
 MK-1-1                 0   2   0   0   0   0   0   2   0   2   0   2   2   0   0   2   2   2   2   0   2   0   0   2   0   2   2   2   0   0   2   0   0   0   0   2   2   2   0   2   2   0   0   2   2   0   2   2   0   0   2   2   2   0   2   0   0   0   0   0   0   0   2   2   0   0   2   0   2   0   0   2   2   2   0   2   2   2   0   0   2   2   0   2   2   2   2   0   2   2   0   2   0   2   2   2   0   2   0   0   0   0   2   0   0   2   0   2   0   0   0   2   2   0   2   0   0   2   0   2   0   2   2   0   2   0   2   2   2   2   0   0   2   2   0   0   2   0   2   2   0   0   0   2   2   2   2   0   0   2   2   2   0   0   0   0   2   2   0   0   2   2   2   0   2   0   2   2   0   2   2   0   0   0   2   0   0   2   2   0   0   0   0   0   2   0   0   0   2   2   2   2   2   2   2   0   0   0   2   2
 MK-1-2                 0   2   0   2   0   0   0   2   0   2   0   2   2   0   0   2   2   2   2   0   2   0   0   2   0   2   2   2   0   0   2   0   0   0   0   2   0   2   0   2   2   0   0   2   2   0   2   2   0   0   2   2   2   0   2   0   0   2   0   0   0   0   2   2   0   0   0   2   2   0   0   2   2   2   0   2   2   2   0   2   0   2   0   2   2   2   2   0   0   2   0   2   0   2   2   2   0   2   0   0   0   0   2   0   0   2   0   2   0   0   2   2   2   2   0   0   0   2   0   2   0   2   2   0   2   0   2   2   2   2   0   0   0   2   0   0   2   0   2   2   0   0   0   2   0   2   2   0   0   2   2   2   2   0   0   0   2   2   0   0   2   2   2   0   2   0   0   2   0   2   2   0   0   0   2   0   0   2   2   0   0   0   0   0   2   2   0   0   2   2   2   2   2   0   2   0   0   0   2   0
 MK-1-3                 0   2   0   2   0   2   2   2   0   2   0   2   2   0   0   2   2   2   2   0   2   2   0   2   0   0   2   2   0   0   2   0   0   0   0   2   0   2   2   2   0   2   0   2   2   0   2   0   0   0   2   0   2   0   2   0   0   2   0   0   0   0   2   2   0   2   0   2   2   0   2   2   2   2   0   2   2   2   0   2   0   2   0   2   2   2   2   0   0   2   0   2   0   2   0   2   0   0   0   0   0   0   0   2   0   2   0   2   0   0   2   2   2   2   0   0   0   2   0   2   0   2   2   0   2   0   2   2   2   2   0   0   0   2   0   2   2   0   2   2   0   0   0   2   0   2   2   0   0   2   2   2   2   0   0   0   0   2   0   2   2   2   2   0   2   0   0   2   0   2   2   2   2   0   2   0   0   2   2   2   2   0   0   0   2   2   0   0   2   0   0   2   2   0   2   0   0   0   2   0
 MK-1-4                 0   2   0   2   0   2   2   2   0   2   0   2   0   0   0   2   2   2   2   0   2   2   0   0   0   0   2   2   0   0   2   0   0   0   0   2   0   2   2   2   0   2   0   2   2   0   2   0   0   0   2   0   2   0   2   0   0   2   0   0   2   0   2   2   0   2   0   2   2   0   2   2   0   2   0   2   2   2   0   2   0   2   0   0   2   2   2   0   0   2   0   2   0   2   0   0   0   0   0   0   2   0   0   2   0   2   0   2   0   0   2   2   2   2   0   0   0   2   0   2   0   2   2   2   2   0   2   2   2   2   0   0   0   2   0   2   2   0   2   2   0   0   0   2   0   2   2   0   0   2   2   2   2   0   0   0   0   2   0   2   2   2   2   0   2   0   0   2   0   2   2   2   2   2   2   0   0   2   2   2   2   0   0   0   2   2   2   0   2   0   0   2   2   0   2   0   0   0   0   0
 MK-1-5                 0   2   0   2   0   2   0   0   0   0   0   2   0   0   0   2   2   2   2   0   2   2   2   0   0   0   2   2   0   2   2   0   0   0   0   2   2   2   2   2   0   2   0   0   2   0   2   0   0   0   2   2   2   0   2   0   0   2   0   0   2   2   2   2   0   2   0   2   2   0   0   0   0   2   0   2   0   2   0   2   0   0   0   0   2   2   0   2   0   2   0   2   0   2   0   0   0   0   2   0   2   0   0   2   0   2   0   2   0   0   0   2   2   2   0   0   2   0   0   0   0   2   2   2   0   0   2   2   2   2   0   0   0   0   0   2   2   0   2   2   0   0   0   2   0   2   2   0   0   2   2   2   2   0   0   0   0   2   0   2   0   2   2   0   2   0   2   2   0   2   2   2   2   2   0   0   0   2   2   2   2   2   0   0   2   2   2   0   2   0   0   2   0   0   2   0   0   0   0   0
 MK-1-6                 0   2   2   2   2   2   0   0   0   0   0   0   0   0   0   2   2   2   2   0   2   0   2   0   0   0   0   2   0   2   2   2   0   0   0   2   2   2   2   2   0   2   2   0   2   0   2   0   2   0   2   2   2   0   2   0   0   0   0   0   2   2   2   0   0   2   0   2   2   0   0   0   0   2   0   2   0   2   0   2   0   0   0   0   2   2   0   2   0   2   0   2   0   2   0   0   0   2   2   2   2   0   0   2   2   2   0   2   0   2   0   2   2   2   0   0   2   0   0   0   2   0   2   2   0   0   2   2   2   2   0   0   2   0   0   2   2   0   2   2   0   0   0   2   0   2   0   0   0   2   2   2   2   0   0   0   0   2   0   2   2   2   2   0   2   0   2   2   0   2   0   2   2   2   0   0   0   2   2   2   2   2   0   0   0   0   2   0   2   0   0   2   0   0   2   0   0   0   0   2
 MK-1-7                 0   2   2   2   0   2   0   0   0   0   0   0   0   0   0   2   2   2   2   0   2   0   2   0   0   0   2   2   0   2   2   2   0   0   0   2   2   2   0   0   0   2   2   0   2   0   2   2   2   0   2   2   2   0   2   0   0   0   0   0   2   2   2   0   0   2   0   2   2   2   0   0   0   2   0   2   0   2   0   2   0   0   0   0   2   0   0   2   0   2   0   2   0   2   0   0   0   2   2   2   2   0   0   2   2   2   0   0   0   2   0   2   2   2   0   0   0   0   0   0   2   0   2   2   0   0   2   2   2   2   0   0   2   0   0   2   0   0   2   2   0   0   0   2   0   2   0   2   0   2   2   2   2   0   0   0   0   2   0   2   0   2   2   0   2   2   2   2   0   2   0   2   0   0   0   0   0   2   2   2   2   2   0   0   0   0   2   0   0   0   0   2   0   0   2   2   0   0   0   2
 MK-1-8                 0   2   2   2   2   0   0   0   0   0   0   0   0   0   0   2   2   2   2   0   2   2   2   0   2   0   2   2   0   2   2   2   0   0   0   2   2   2   0   0   0   2   2   0   2   0   2   2   0   0   2   2   2   0   2   2   2   2   0   0   2   2   2   0   0   2   0   2   2   2   0   0   0   2   0   2   0   2   0   0   0   2   0   2   2   0   0   2   0   2   0   2   2   2   0   0   0   0   2   2   2   2   0   0   2   2   0   0   0   2   0   0   2   2   0   0   2   0   0   0   2   0   2   2   0   0   2   2   2   2   0   0   2   0   2   2   0   0   2   2   2   2   0   2   0   2   2   2   2   2   0   2   2   0   0   2   0   2   0   2   0   2   0   0   2   0   2   2   2   2   0   0   0   0   2   0   0   2   0   2   2   2   0   0   0   0   2   0   0   0   2   2   0   0   2   2   0   2   0   2
 MK-1-9                 0   2   2   2   2   0   0   0   0   0   0   0   2   0   0   2   2   2   2   0   2   2   2   0   2   0   2   2   0   2   2   2   0   0   0   2   2   2   0   0   0   2   0   0   2   0   2   2   0   0   2   2   2   0   2   2   2   2   0   0   2   2   2   0   2   0   0   0   2   2   0   0   0   2   0   2   0   2   0   0   2   2   0   2   2   0   0   2   0   2   0   2   2   0   2   2   0   0   2   2   2   2   0   0   2   2   0   0   2   2   0   0   2   2   0   0   2   0   0   0   2   0   2   2   0   2   2   2   2   2   0   0   2   0   0   2   0   0   2   2   2   2   0   2   0   2   2   2   0   2   0   2   2   0   0   2   0   2   0   2   0   2   0   0   2   0   2   2   2   0   0   0   0   0   2   0   0   2   0   2   2   0   0   0   0   2   2   0   0   0   2   2   0   0   2   2   0   2   0   2
 MK-1-10                0   2   2   2   0   0   0   0   0   0   2   0   2   2   0   2   2   2   2   0   2   2   2   0   2   2   2   2   0   2   2   2   0   0   0   2   2   2   0   0   0   2   0   0   0   2   2   2   0   0   2   2   2   0   2   2   2   0   0   0   2   2   2   0   2   0   0   0   2   2   0   0   0   2   0   2   0   2   0   0   2   2   0   2   2   0   0   2   0   2   0   2   2   0   2   2   0   0   2   2   2   2   0   0   2   2   0   0   2   2   0   0   2   2   0   0   2   0   0   2   2   0   2   2   0   2   2   2   2   2   0   0   2   0   0   2   0   0   2   2   2   2   2   2   0   0   0   2   0   2   0   2   2   2   0   2   0   2   0   2   2   2   0   0   2   0   2   2   2   0   0   0   0   2   2   0   0   2   0   2   2   0   2   0   0   2   2   0   0   2   0   2   0   0   2   0   0   0   0   2
 MK-1-11                2   2   2   2   0   0   0   0   0   0   2   0   0   0   0   2   0   2   2   0   2   2   2   0   2   2   2   2   0   2   2   2   0   0   0   2   0   2   0   0   0   2   0   0   0   2   2   2   0   0   2   2   0   0   2   2   2   0   0   0   2   2   2   0   0   0   0   0   2   2   0   0   0   0   0   2   0   2   0   2   2   2   0   2   0   0   0   2   0   2   2   2   2   0   2   2   0   2   2   2   2   2   0   0   2   2   2   0   2   2   0   0   2   2   0   0   2   0   0   2   2   0   2   0   0   2   2   2   2   2   0   0   2   0   0   2   0   2   2   2   2   2   2   2   0   0   2   2   0   2   0   2   2   2   0   2   0   2   0   2   2   2   0   0   2   0   2   2   2   0   0   0   0   2   2   0   0   2   0   2   2   0   2   0   0   2   2   0   2   2   0   2   0   0   2   0   0   0   0   0
 MK-1-12                2   2   2   2   0   0   0   0   0   0   2   0   0   0   0   0   0   0   2   0   2   2   2   0   2   2   2   2   0   2   2   2   0   0   0   2   0   2   0   2   0   2   0   0   2   2   2   2   0   0   2   2   0   0   2   2   2   0   0   0   2   2   2   2   0   0   0   0   2   2   0   0   0   0   0   2   0   2   0   2   2   2   2   2   0   0   0   2   0   2   0   2   2   0   2   2   0   2   2   2   2   2   0   0   2   2   2   0   2   2   0   0   2   2   0   0   2   0   0   2   0   0   2   0   0   2   2   2   0   2   0   0   0   0   2   0   0   2   2   0   2   2   0   2   0   0   2   2   0   2   0   2   2   2   2   2   2   2   0   2   2   0   0   0   2   0   2   0   2   0   0   0   0   2   2   0   0   2   0   2   2   0   2   0   0   2   2   0   2   2   0   2   0   0   2   0   0   0   0   0
 MK-1-13                0   2   2   2   0   0   0   0   2   0   2   0   0   0   0   0   0   2   2   0   2   2   2   0   2   2   2   2   0   0   2   2   0   0   0   2   0   2   2   2   0   2   0   2   2   2   2   2   0   0   2   2   0   0   2   2   2   0   0   0   2   2   2   2   0   0   0   0   2   0   0   0   0   0   0   2   0   2   0   2   2   2   2   2   0   0   0   2   2   2   0   2   2   2   2   2   0   2   2   2   2   2   0   0   2   2   2   0   2   2   0   0   2   2   0   0   2   0   0   2   0   0   0   0   0   2   2   2   0   2   0   0   0   0   2   0   0   2   2   0   2   2   0   2   0   0   2   2   0   2   0   2   2   2   2   2   0   2   0   2   2   2   0   2   2   0   2   0   2   0   0   0   0   2   2   0   2   2   0   2   2   0   2   0   0   2   2   2   2   2   0   2   0   0   0   2   0   0   0   0
 MK-1-14                0   2   2   2   0   0   2   0   2   2   2   0   0   0   2   0   0   2   2   0   2   2   0   0   2   2   2   2   0   0   2   2   0   0   0   2   0   2   2   2   0   0   0   2   2   2   2   2   2   0   2   0   0   0   2   2   2   0   0   0   2   2   2   2   0   0   0   0   2   0   0   0   0   0   0   2   0   2   0   2   2   2   2   0   0   0   0   2   2   2   0   0   2   2   0   2   0   2   2   2   2   2   0   0   2   2   2   0   0   2   0   0   2   2   2   0   2   0   0   2   0   2   0   0   0   2   2   2   2   2   0   2   0   0   2   0   0   0   2   0   2   2   0   2   0   0   2   2   0   2   0   0   2   2   2   2   0   2   0   2   0   2   0   2   2   0   0   0   2   0   2   2   0   2   2   0   2   2   0   2   2   0   2   0   0   0   2   2   2   2   0   2   0   0   0   2   0   2   2   0
 MK-1-15                0   2   2   2   0   0   2   0   2   0   2   0   0   0   2   0   0   2   2   0   2   2   0   0   2   2   2   2   0   0   2   2   0   2   0   2   0   2   2   2   0   2   0   2   0   2   2   2   2   2   2   0   0   0   2   2   2   0   0   0   2   2   2   2   0   0   0   0   2   2   0   0   0   0   0   2   0   2   0   2   2   2   2   0   0   0   0   2   2   0   0   0   2   2   2   2   0   2   2   2   2   2   0   0   2   2   0   0   0   2   0   0   2   2   2   0   2   0   0   2   0   0   0   0   0   2   0   2   2   2   0   2   0   2   2   0   0   0   2   2   2   2   2   2   0   0   2   2   0   2   0   0   2   0   2   2   0   0   0   2   0   0   0   2   2   2   0   0   2   0   2   2   0   2   2   0   2   2   0   0   0   0   2   0   0   0   2   2   2   2   0   2   0   2   0   2   0   2   2   0
 MK-1-16                0   2   0   0   2   0   2   2   2   0   2   0   0   0   0   0   0   2   2   0   2   2   0   0   2   2   2   2   0   0   2   2   0   2   0   0   0   2   2   2   0   2   0   2   0   2   2   2   2   2   0   0   0   0   2   2   2   0   0   0   2   2   2   2   0   0   0   0   0   2   0   0   0   0   0   2   0   0   0   2   0   2   2   0   2   2   0   2   2   2   0   0   2   2   2   0   0   2   2   2   2   0   0   0   2   2   0   2   0   2   0   0   2   2   2   2   2   0   0   2   0   0   0   0   0   2   2   2   2   2   0   2   0   2   2   0   0   0   2   2   2   2   2   2   0   0   2   2   0   2   0   0   0   2   2   0   0   0   0   2   0   2   0   2   2   2   0   0   2   0   2   2   0   2   2   0   2   2   0   0   0   0   2   0   0   0   0   2   2   2   0   2   0   2   0   2   0   0   2   0
 MK-2-1                 0   0   0   2   2   0   0   2   2   2   2   2   0   2   2   2   2   2   0   0   2   2   0   0   2   2   0   0   0   0   2   0   2   2   0   0   2   0   2   2   2   2   0   2   0   2   0   2   2   2   2   2   2   0   2   0   0   0   2   2   2   2   0   2   2   2   2   2   0   0   2   0   2   0   0   2   0   0   2   2   2   2   2   2   0   0   2   0   2   2   0   2   0   2   0   0   0   0   2   0   0   2   2   2   0   0   2   0   0   0   2   0   0   0   0   2   2   2   0   2   2   2   2   0   0   2   0   0   0   0   2   2   2   0   2   2   0   0   2   2   2   2   0   2   0   0   0   2   2   2   2   2   2   0   2   2   0   0   0   0   0   2   2   2   0   0   0   2   2   0   0   0   0   0   0   2   2   0   2   2   2   2   0   2   2   0   0   0   2   2   2   2   2   0   0   0   2   2   0   0
 MK-2-2                 0   2   0   2   2   0   0   2   2   2   2   2   0   2   2   2   2   2   0   0   2   2   0   0   2   2   0   0   0   0   0   0   2   2   0   0   2   0   0   2   2   2   0   2   2   2   0   2   2   2   2   2   2   2   2   0   0   0   2   2   2   2   0   2   2   2   2   2   0   0   2   0   2   0   0   2   0   0   2   2   2   2   2   2   0   2   2   0   2   2   0   0   0   2   0   0   0   0   2   0   0   2   0   0   0   0   2   0   0   0   2   0   2   0   2   2   2   2   0   2   2   2   2   0   0   2   0   0   0   0   2   0   2   0   2   2   0   0   2   2   2   2   0   2   0   0   0   2   2   2   2   2   2   0   2   2   0   0   0   0   0   2   2   2   0   2   0   0   0   0   0   0   0   0   0   0   2   0   2   2   2   2   0   2   2   0   0   0   2   2   2   0   2   0   0   0   2   2   0   0
 MK-2-3                 0   2   0   2   2   0   0   2   2   2   2   2   0   2   2   2   2   2   0   0   2   2   0   0   2   2   0   0   0   0   0   0   2   2   0   0   2   2   0   0   2   2   0   2   2   2   0   2   2   2   2   2   2   2   2   0   0   0   2   2   2   2   0   2   2   2   2   0   0   0   0   0   2   0   0   2   0   0   2   2   2   2   2   2   0   2   2   0   2   0   2   0   0   2   2   0   0   0   2   0   0   0   0   0   0   0   2   0   0   0   2   0   2   0   2   2   2   2   0   2   2   2   2   0   0   2   0   0   0   0   2   0   2   0   2   2   0   0   2   2   2   2   0   2   0   0   0   2   2   2   2   2   2   0   2   0   0   0   0   0   0   2   2   2   0   2   2   0   0   0   0   0   0   0   0   0   2   0   2   2   2   2   0   2   2   0   2   0   2   2   2   0   2   0   0   0   2   0   0   2
 MK-2-4                 2   2   0   2   2   0   2   2   2   2   2   2   0   2   2   2   2   2   0   0   2   2   0   0   2   2   0   2   0   2   0   0   2   2   0   0   2   0   0   0   2   2   0   2   2   2   0   2   2   2   2   2   2   2   2   0   0   0   2   2   2   2   2   2   2   0   2   2   0   0   0   0   2   0   0   2   0   0   2   2   2   2   2   2   0   0   2   0   2   0   2   0   0   0   2   0   0   0   2   0   0   0   0   0   0   0   2   0   2   0   2   0   0   0   2   2   2   2   0   2   2   2   2   2   0   2   0   0   2   0   2   0   2   0   2   2   2   0   2   2   2   2   2   2   0   0   0   2   2   2   0   2   2   0   2   0   0   2   0   0   0   2   2   2   0   2   2   0   0   0   0   0   0   2   0   0   2   0   2   2   2   2   0   2   2   0   2   0   0   2   2   0   2   0   0   0   0   0   0   2
 MK-2-5                 2   2   0   2   2   0   0   2   2   2   2   2   0   2   0   2   2   2   0   0   2   0   0   0   2   2   0   2   0   2   0   2   2   0   0   0   2   0   0   0   2   2   0   2   2   2   0   2   2   2   2   2   0   2   2   0   0   0   2   2   2   2   2   2   2   0   2   2   0   2   0   0   2   0   0   2   0   0   2   2   2   2   2   2   0   0   2   0   2   0   2   0   0   0   2   0   0   0   2   0   0   0   0   0   0   0   2   0   2   0   2   0   0   0   2   2   2   2   0   2   0   2   2   2   0   2   0   0   2   0   2   0   2   0   2   2   2   2   2   2   2   2   2   2   0   0   0   2   2   2   0   2   2   0   2   0   0   2   2   0   0   2   2   2   0   0   2   2   0   2   0   0   0   2   0   0   2   0   2   0   0   2   0   0   2   0   2   0   0   2   2   0   0   0   2   0   0   0   0   0
 MK-2-6                 2   2   2   2   2   2   0   2   2   2   2   2   0   2   0   2   2   2   0   0   2   0   0   0   2   2   0   2   0   2   0   2   2   0   0   0   2   0   0   0   2   2   2   2   2   2   0   2   2   2   2   2   0   0   2   0   2   0   2   2   2   2   2   2   2   0   2   2   0   2   2   0   2   0   0   2   0   2   2   2   2   2   2   2   0   0   2   0   2   0   2   0   0   0   2   0   2   0   2   0   0   0   0   0   2   0   2   0   2   0   2   0   2   0   2   2   2   2   0   2   0   2   2   2   0   2   0   0   2   0   2   0   2   0   2   2   2   2   2   2   2   2   2   2   0   0   0   2   2   0   0   2   2   0   2   0   0   2   0   0   2   2   2   2   0   0   2   2   2   2   0   0   0   2   0   0   2   0   2   0   0   2   0   0   2   0   0   0   0   2   2   0   0   0   2   0   0   0   0   0
 MK-2-7                 0   2   2   2   2   2   0   2   2   0   2   2   2   2   0   2   2   2   0   0   2   0   2   0   2   2   0   2   0   2   0   0   2   2   0   0   0   0   0   0   2   2   2   2   2   2   0   2   2   2   2   2   0   0   0   2   2   0   2   2   2   2   2   2   2   0   0   2   0   2   2   2   2   0   0   2   0   2   0   2   2   2   2   2   0   0   2   0   2   0   0   0   0   0   2   0   2   0   2   0   2   0   0   0   0   0   2   0   2   0   2   0   0   0   2   2   2   2   0   2   0   2   2   2   0   2   0   0   2   0   2   2   2   0   2   2   2   2   2   2   2   2   2   2   0   0   2   2   2   0   0   2   2   0   2   0   0   2   0   0   2   2   2   2   0   0   2   2   2   2   0   0   0   2   0   0   2   2   2   0   0   2   0   0   2   0   0   0   0   2   2   0   0   0   2   0   0   0   0   2
 MK-2-8                 0   0   2   2   2   2   0   2   2   0   2   2   2   2   0   2   0   2   0   0   2   0   2   2   2   2   0   2   0   2   0   2   2   0   0   0   0   0   0   0   2   2   2   2   2   2   0   2   2   2   2   2   0   0   0   2   2   0   2   2   2   2   0   2   2   0   0   2   2   2   2   0   2   2   0   2   0   2   0   2   2   2   2   2   0   0   2   0   2   0   0   0   0   0   2   0   2   0   2   2   2   0   2   0   0   0   2   0   2   0   2   0   0   0   2   2   2   2   0   2   2   2   2   2   0   2   0   0   2   0   2   0   2   0   2   2   2   2   2   2   0   2   2   2   0   0   2   2   2   0   0   2   2   0   2   0   0   0   0   0   2   2   2   2   0   0   2   2   2   2   0   0   2   2   0   0   2   2   2   0   0   2   0   0   2   0   0   0   0   2   2   0   0   0   2   0   0   2   0   2
 MK-2-9                 0   0   2   2   2   2   0   0   2   2   2   2   2   2   0   2   0   2   0   0   2   0   2   2   2   2   0   2   0   2   0   2   2   2   2   0   0   2   0   0   2   2   2   2   2   2   0   2   2   2   2   2   0   0   0   0   2   0   2   0   2   2   0   2   2   2   0   2   2   2   2   0   0   2   0   2   0   0   0   2   2   2   2   0   2   0   2   0   2   0   0   0   2   0   2   0   2   0   2   2   2   0   2   0   0   0   2   0   2   0   2   0   0   0   2   0   2   2   0   2   2   2   2   2   0   2   0   0   2   2   2   0   2   0   2   2   0   2   2   2   2   2   2   2   0   0   2   2   2   0   0   2   2   0   2   0   0   0   0   0   2   2   2   2   2   0   2   2   2   2   0   0   0   0   0   0   2   0   2   0   0   2   0   0   2   0   0   0   0   2   0   2   2   0   2   0   0   2   0   2
 MK-2-10                0   0   2   2   2   2   0   0   0   2   2   2   2   0   0   2   0   2   0   0   2   0   2   2   2   2   0   2   0   2   0   2   2   2   2   2   0   2   0   0   2   2   2   2   2   2   0   2   2   2   2   2   2   0   0   0   2   0   0   0   2   2   2   2   2   2   0   2   2   2   0   0   0   0   0   2   0   0   0   0   0   2   2   0   2   0   2   0   0   0   0   0   2   0   0   0   2   0   2   2   0   0   2   2   0   0   2   2   2   0   2   0   0   0   2   0   2   2   0   2   2   2   2   2   0   2   2   0   2   2   2   0   2   0   2   2   2   2   2   2   2   2   2   2   0   0   2   2   2   0   0   2   2   0   2   0   0   0   0   0   2   2   2   0   2   0   2   2   2   2   0   0   0   0   2   0   0   0   2   2   0   2   0   0   2   0   0   0   0   0   0   2   2   0   2   2   0   2   0   2
 MK-2-11                0   0   2   0   2   2   0   0   0   2   2   2   2   0   0   2   0   2   2   0   2   0   2   2   2   2   0   2   0   2   0   2   2   2   2   2   0   2   0   0   2   2   2   2   2   2   0   2   2   2   0   2   2   0   2   2   0   0   0   0   2   2   0   2   2   0   0   2   0   2   0   0   0   0   0   2   0   0   0   0   0   0   2   0   2   0   2   0   0   0   0   0   2   0   0   0   2   0   0   2   0   0   2   2   0   0   2   2   2   0   2   0   0   0   2   0   2   2   2   2   2   2   2   2   0   2   2   2   2   2   2   0   2   0   2   0   2   2   2   2   0   2   2   0   0   2   2   2   2   0   0   2   2   0   2   0   0   0   0   0   0   2   2   0   2   0   0   2   2   2   0   0   0   0   2   0   0   0   2   2   0   2   0   2   2   2   0   0   0   0   0   2   2   0   2   2   0   2   0   2
 MK-2-12                0   0   2   2   2   0   0   0   0   0   2   2   0   0   0   2   0   0   0   0   2   0   2   0   2   2   0   2   0   2   0   2   2   2   2   2   0   0   0   0   2   2   2   2   2   2   0   2   2   2   0   2   2   0   2   2   0   0   0   0   2   2   0   2   2   0   2   2   0   2   0   0   0   0   0   0   2   0   0   0   0   0   2   0   2   0   2   0   0   0   2   0   2   0   0   0   2   2   0   2   2   0   2   2   0   0   2   0   2   0   2   0   0   0   2   0   2   2   0   2   2   0   2   2   0   2   2   2   2   2   2   0   2   2   2   0   2   2   2   2   2   2   2   0   0   2   2   2   0   0   0   2   2   0   2   0   0   0   0   0   0   2   2   0   2   0   0   2   2   2   0   2   0   0   2   2   0   0   2   0   0   2   0   2   0   2   2   0   0   2   0   2   2   0   2   2   0   2   0   2
 MK-2-13                0   0   2   2   2   0   0   0   0   0   2   2   2   0   0   2   0   0   0   0   2   0   2   0   2   2   0   2   0   2   0   2   2   2   2   2   0   0   0   2   2   2   2   2   2   2   0   2   2   2   2   2   0   0   2   2   0   0   0   0   2   2   0   2   2   0   2   2   0   2   0   0   2   0   0   2   2   0   0   0   0   0   2   0   2   0   2   0   0   2   2   0   2   0   2   2   2   2   0   2   2   0   2   2   0   0   2   0   2   0   2   2   0   0   2   0   2   2   0   2   2   0   2   0   0   2   0   2   2   2   2   0   2   2   2   2   2   2   2   2   2   2   0   0   0   2   2   2   2   0   0   2   0   0   2   2   0   0   0   2   0   0   2   0   0   0   0   2   2   2   0   2   0   2   2   0   0   0   0   0   0   2   0   2   0   2   0   0   0   2   0   2   2   0   2   2   0   2   0   2
 MK-2-14                2   0   2   2   2   0   0   0   0   0   2   2   2   0   0   2   0   0   2   0   0   0   2   0   2   2   0   2   0   2   0   2   2   2   2   2   0   0   0   2   2   2   2   2   2   2   0   2   2   2   2   2   0   0   2   2   0   0   0   0   2   0   2   2   0   0   2   2   0   2   0   0   2   0   0   2   2   0   2   0   0   0   2   0   2   0   2   2   0   2   2   0   2   0   2   2   2   0   0   2   0   2   2   2   0   0   2   0   2   2   2   2   0   0   2   0   2   2   0   2   2   0   2   0   0   2   0   2   2   2   2   0   2   2   2   2   2   2   2   2   2   2   0   0   0   2   0   2   0   0   0   2   0   2   2   0   2   0   0   2   0   0   2   0   0   0   0   2   2   2   2   0   2   2   0   0   0   0   0   0   0   2   0   2   0   2   0   0   0   2   0   2   2   0   0   2   0   0   0   2
 MK-2-15                2   0   2   2   2   0   0   0   0   0   2   2   2   0   0   2   0   0   2   0   0   0   0   2   2   2   0   2   0   2   0   2   2   2   2   2   0   0   2   2   2   2   2   2   2   2   0   0   2   2   2   2   0   0   2   2   0   0   0   0   2   0   2   2   0   0   2   2   0   2   0   0   2   0   2   2   2   0   2   0   0   0   2   0   2   0   2   2   0   2   2   0   0   0   2   2   2   0   0   0   0   2   0   2   0   0   2   0   2   2   2   2   0   0   2   0   2   2   0   2   2   0   2   0   0   2   0   2   2   2   2   0   0   0   0   2   2   2   2   2   2   2   0   0   0   2   0   0   0   0   0   0   0   2   2   0   2   0   0   2   0   0   2   2   0   0   0   2   2   2   2   0   2   2   0   0   0   0   2   2   0   2   0   2   0   2   0   0   0   2   0   2   0   0   0   0   0   0   0   2
 MK-2-16                2   0   2   2   2   0   0   0   0   0   2   2   2   0   0   2   0   0   2   0   0   0   0   2   2   2   0   2   0   2   0   2   0   2   2   2   0   0   2   2   2   2   2   2   2   2   0   0   2   0   2   2   0   0   2   2   0   0   0   0   2   2   2   2   0   0   2   2   0   2   0   0   2   0   2   2   0   2   2   2   0   0   2   0   2   0   2   2   0   2   2   0   0   0   2   2   2   0   0   0   0   2   0   2   0   2   2   0   2   2   2   2   0   0   0   0   2   2   0   2   2   0   0   0   0   2   0   2   2   2   2   0   0   0   2   2   2   0   2   2   2   2   0   0   2   2   2   0   0   0   0   0   0   2   2   0   2   0   0   2   0   0   2   2   0   0   0   2   2   2   2   0   2   2   0   0   0   0   2   0   0   2   0   2   0   2   0   0   0   2   0   2   0   0   0   0   0   0   0   2
 MK-3-1                 2   0   0   2   0   0   2   2   2   0   2   2   2   0   0   2   2   2   0   0   2   0   0   0   0   2   2   0   2   0   2   0   0   2   0   2   0   0   2   0   0   2   2   0   0   2   0   2   2   0   2   2   0   2   0   2   2   0   2   2   2   2   2   2   0   2   0   2   0   0   0   0   2   0   2   0   2   0   0   0   0   2   0   0   0   0   0   0   2   2   2   2   0   2   0   0   2   0   0   2   0   2   0   0   2   0   2   0   2   2   0   2   2   0   2   0   2   0   0   2   0   2   0   2   2   0   2   0   0   0   2   0   0   2   0   0   2   2   0   2   0   2   2   0   0   2   0   0   0   2   0   2   0   2   2   2   2   2   2   2   0   2   2   0   0   0   2   0   0   0   2   2   0   0   0   0   2   2   0   2   0   2   2   0   0   0   0   0   2   2   2   2   0   0   2   2   0   0   0   0
 MK-3-2                 2   0   0   2   2   0   2   2   2   0   2   2   2   0   0   2   2   2   0   0   2   0   2   0   0   2   2   0   2   0   2   0   0   2   0   2   0   0   0   0   0   2   2   0   0   2   0   0   2   0   2   2   2   2   0   2   2   0   2   2   2   2   2   2   0   2   2   2   0   0   0   0   2   0   2   0   2   0   0   0   0   2   0   0   0   0   0   0   0   2   2   2   0   2   0   0   0   0   0   2   0   0   0   0   0   2   2   0   2   2   0   2   2   0   2   0   2   0   0   2   0   2   0   2   2   0   2   0   0   0   2   0   0   2   0   0   2   2   0   2   0   2   2   0   0   2   0   0   0   2   0   2   0   0   2   2   2   2   0   2   0   2   2   0   2   0   2   0   0   0   2   2   0   0   0   0   2   2   0   2   0   2   2   0   0   0   0   0   2   2   2   2   0   0   2   2   0   0   2   0
 MK-3-3                 2   0   0   2   0   0   2   2   2   0   2   2   2   0   0   2   0   2   0   0   2   0   2   0   0   2   2   0   2   0   2   0   0   2   0   2   2   0   0   0   0   2   2   0   0   2   0   0   2   0   0   0   0   2   0   2   2   0   2   2   2   2   2   2   0   2   2   2   0   0   0   0   2   0   2   0   0   0   0   0   0   0   0   0   0   0   0   0   0   2   2   2   0   2   0   0   0   0   2   2   0   0   0   0   0   2   2   0   2   2   0   2   2   0   2   0   2   0   0   2   0   2   0   2   2   0   2   0   0   0   2   0   0   2   2   0   2   2   0   2   0   2   2   0   2   2   0   0   0   2   0   2   0   0   2   2   0   2   0   2   0   2   2   0   2   0   2   0   0   0   2   0   0   0   0   0   2   2   0   2   0   2   2   0   0   0   0   0   2   0   2   2   2   0   2   2   0   0   2   0
 MK-3-4                 2   0   0   2   0   2   2   2   2   0   2   2   2   0   0   2   0   2   0   0   2   0   2   0   0   2   2   0   2   0   2   0   0   2   0   2   2   0   0   0   0   2   2   0   0   2   0   0   2   0   0   2   0   2   0   2   0   2   2   2   2   2   2   0   0   2   2   2   0   0   2   0   2   0   2   2   2   0   2   0   0   0   0   0   0   0   0   0   0   2   2   2   0   2   0   0   0   0   2   2   0   0   0   0   0   2   2   2   2   2   0   2   2   0   2   0   2   2   0   2   0   2   0   2   2   0   2   0   0   0   0   0   0   2   2   0   2   2   0   2   0   0   2   0   0   2   0   0   0   2   0   2   0   0   2   2   0   2   0   0   0   2   2   0   2   0   2   0   2   0   2   0   0   0   0   0   2   2   0   2   2   2   2   0   0   0   0   0   2   0   2   2   2   0   2   2   2   0   2   0
 MK-3-5                 2   0   0   0   2   2   2   2   2   0   2   2   2   0   0   2   0   2   0   0   2   0   2   0   0   2   2   2   2   0   2   0   0   2   0   2   2   0   0   0   0   2   2   0   0   0   0   0   2   0   0   2   0   2   0   2   0   2   2   2   2   2   2   0   0   0   2   2   0   0   0   0   2   0   2   2   2   0   2   0   0   0   0   0   0   0   0   0   0   2   2   2   2   2   0   0   0   0   2   2   0   0   0   0   0   2   2   0   2   2   0   2   2   2   2   0   2   2   2   2   0   2   0   2   2   0   2   0   0   0   0   0   0   2   0   0   2   2   0   0   0   0   2   0   0   2   0   0   0   2   0   2   0   0   0   2   0   2   0   0   0   2   2   0   2   0   2   0   2   0   2   0   2   0   0   0   2   2   0   2   2   0   2   0   2   0   0   0   2   0   2   2   2   0   2   2   2   0   2   0
 MK-3-6                 2   0   0   0   2   2   2   2   2   0   2   2   2   0   0   2   0   2   0   0   2   0   2   2   0   2   2   2   2   0   2   0   0   2   0   2   2   0   0   0   0   2   2   0   0   0   0   0   2   0   2   2   0   2   0   2   0   2   2   2   2   2   2   0   0   0   2   2   0   0   2   0   0   0   2   2   2   2   2   0   0   2   0   0   0   0   0   2   0   0   2   0   2   2   2   0   2   0   2   2   0   2   2   0   0   2   2   0   2   2   0   2   2   2   2   0   2   2   2   2   0   0   2   2   2   0   2   0   0   0   0   0   0   2   2   0   2   2   0   2   0   2   2   0   0   2   0   0   0   2   0   2   2   0   0   2   0   2   0   0   0   2   2   2   2   0   2   0   2   0   0   0   2   0   0   0   2   2   0   2   2   0   2   0   2   0   0   0   2   0   2   2   2   0   2   2   2   0   2   0
 MK-3-7                 2   0   0   0   2   2   2   2   2   0   2   2   0   0   0   0   2   2   0   0   2   0   0   0   0   2   2   2   2   0   2   0   0   2   0   2   2   0   0   0   0   2   0   0   2   0   0   0   2   0   2   2   0   2   0   0   0   2   0   2   0   2   2   0   0   0   2   2   0   0   2   2   0   0   2   2   2   2   2   0   0   2   0   0   0   0   0   2   0   0   2   2   2   2   2   0   2   0   2   2   2   2   2   0   0   2   2   0   2   2   0   2   2   2   2   0   2   2   0   2   2   0   2   2   0   0   2   0   0   0   2   0   0   2   2   0   2   2   0   2   0   2   2   0   0   2   0   0   2   0   0   2   2   2   2   2   0   0   0   0   0   2   2   2   2   0   0   0   2   0   0   2   2   0   0   0   2   2   0   0   2   0   2   0   2   0   0   0   2   2   2   0   2   0   2   2   2   0   2   0
 MK-3-8                 2   0   0   0   2   2   2   2   0   0   2   2   0   0   0   0   2   2   0   0   2   0   2   0   0   2   2   2   2   0   0   2   0   2   0   2   2   0   2   2   0   2   0   0   2   0   0   0   2   0   0   2   0   2   0   0   0   2   0   0   0   2   2   0   0   0   2   2   0   0   2   0   0   0   2   2   2   2   2   0   0   2   0   0   0   0   0   2   0   0   2   2   2   0   2   0   2   0   2   2   0   2   2   0   0   2   2   0   2   2   0   2   2   2   2   0   2   2   0   2   2   0   2   2   0   0   2   0   0   2   2   0   0   2   2   0   0   2   0   2   0   2   2   0   0   2   0   0   2   0   0   2   2   2   2   2   0   0   0   2   0   2   2   2   2   0   0   0   2   0   0   2   2   0   0   0   2   2   0   2   2   0   2   0   0   0   0   0   2   2   2   0   2   0   2   2   0   0   2   0
 MK-3-9                 0   0   0   0   2   2   2   2   2   0   2   2   0   0   0   0   2   2   0   0   0   0   2   0   0   2   2   2   2   0   0   2   0   2   0   2   2   0   2   2   0   2   0   0   2   0   2   0   2   0   0   2   0   2   0   0   0   2   0   0   0   2   2   0   0   0   2   2   0   0   2   0   0   2   2   2   2   2   2   0   0   2   0   0   0   0   0   2   0   2   2   0   0   0   2   2   2   0   2   2   0   2   2   0   0   0   0   0   2   2   0   2   2   2   2   2   2   2   0   0   0   0   2   2   0   0   2   0   0   2   2   0   0   2   2   0   0   2   0   2   0   2   2   0   0   2   0   0   2   0   0   2   2   2   2   2   0   0   0   2   0   2   2   2   2   0   0   2   2   0   0   2   2   0   0   0   2   0   0   2   0   0   2   0   2   0   0   0   2   2   2   0   2   0   2   2   0   0   0   0
 MK-3-10                0   0   0   0   2   0   2   2   2   0   2   2   0   0   0   2   0   2   0   0   0   0   2   0   0   2   2   2   2   0   0   2   0   2   0   2   0   0   2   2   0   0   0   0   2   0   0   0   2   0   0   2   0   2   0   0   0   2   0   0   0   2   2   0   0   0   2   2   0   0   0   0   0   2   2   2   2   2   0   0   0   2   0   2   0   0   0   2   0   2   2   0   0   0   0   2   0   0   2   2   2   2   0   0   0   0   0   0   2   2   0   2   2   2   2   2   0   2   0   0   2   0   2   2   0   0   2   0   0   0   2   0   0   2   2   0   0   2   2   2   0   2   2   0   0   2   0   0   0   2   0   2   2   2   2   2   0   0   0   2   0   2   2   2   0   2   0   2   2   0   2   2   0   0   0   0   2   0   0   2   0   0   2   2   2   0   0   2   2   2   2   0   2   2   2   2   0   0   0   0
 MK-3-11                0   0   0   0   2   0   2   2   2   0   2   2   0   0   0   2   0   2   0   0   0   0   2   0   0   0   2   2   2   0   0   2   0   2   0   2   0   0   0   2   0   0   2   0   2   0   0   0   2   0   0   2   0   2   0   0   0   2   0   2   0   2   2   0   0   0   2   2   0   2   0   0   0   2   2   2   2   2   0   2   0   2   0   2   0   0   0   2   0   2   2   0   0   0   0   2   0   0   2   2   2   2   0   0   2   0   0   0   0   2   0   2   2   2   2   2   0   2   0   0   2   0   2   2   0   0   2   0   2   0   2   0   0   0   2   0   0   2   2   2   0   2   2   0   0   2   0   0   0   2   0   2   0   0   2   2   2   0   0   2   2   2   2   2   0   2   0   2   2   0   2   2   0   0   2   0   2   0   2   2   0   0   2   0   2   0   2   2   2   2   2   0   2   0   2   2   0   0   0   0
 MK-3-12                0   0   0   0   2   0   2   2   2   0   2   2   0   0   0   2   0   0   0   2   0   0   2   2   0   0   2   2   2   0   0   2   0   0   0   0   0   0   0   2   0   0   2   0   2   0   0   0   2   0   0   2   0   2   0   0   0   2   0   2   0   2   2   0   0   2   2   2   0   2   0   2   0   0   2   2   2   2   0   2   0   2   0   2   0   2   0   2   0   2   2   0   0   0   0   2   0   0   2   2   2   2   0   0   2   2   0   0   0   2   0   2   0   2   2   2   0   2   0   0   2   0   0   2   0   0   2   0   2   0   2   0   2   0   2   0   0   2   2   2   0   2   2   0   0   2   0   0   0   2   0   2   0   0   2   2   2   0   2   2   2   2   2   2   0   2   0   2   2   0   2   2   0   0   2   0   2   0   2   0   0   0   2   0   2   0   2   2   2   2   2   0   2   0   2   2   0   0   0   0
 MK-3-13                0   2   0   0   0   0   2   2   2   0   2   2   0   0   0   2   0   0   0   2   0   0   2   2   0   0   2   2   2   0   0   2   0   0   0   0   0   0   0   0   0   0   2   0   2   0   0   0   2   0   0   2   2   2   0   0   0   2   0   2   0   2   2   0   0   2   2   2   0   2   0   2   0   2   2   2   2   2   0   2   0   2   0   2   0   0   0   0   0   2   2   0   0   0   0   2   2   0   0   2   0   2   0   0   2   2   0   0   0   2   0   0   2   2   2   2   2   2   0   0   2   0   2   2   0   0   2   0   2   0   0   0   2   0   2   2   0   2   2   2   0   2   2   0   0   2   0   0   0   2   0   2   0   0   2   2   2   0   2   2   2   2   2   0   0   2   0   2   2   0   2   2   0   0   2   0   2   0   2   0   0   0   2   0   2   0   2   2   2   2   2   0   2   0   2   2   0   0   2   0
 MK-3-14                0   2   2   0   0   2   2   2   2   0   0   2   0   0   0   2   0   0   0   2   0   0   2   2   0   0   2   2   2   0   0   2   0   0   0   0   0   0   0   0   0   0   2   0   2   0   0   0   2   0   0   2   2   2   0   0   0   2   0   2   0   2   2   0   0   2   0   2   0   2   0   0   0   2   2   2   2   2   0   2   0   2   0   2   0   0   0   2   0   0   2   0   0   0   2   2   2   0   0   2   0   2   2   0   2   2   0   0   2   2   2   0   2   2   2   2   2   2   0   0   2   0   2   2   0   2   0   0   2   2   0   0   2   0   2   2   0   2   2   2   2   2   2   0   2   2   0   0   0   2   0   2   0   0   2   2   2   0   2   2   2   2   0   0   0   2   0   0   2   0   2   2   0   0   2   0   2   0   2   0   0   0   2   0   2   0   2   2   2   2   2   0   2   0   2   2   0   0   2   0
 MK-3-15                0   2   2   0   0   2   2   2   2   0   0   2   0   0   0   0   2   0   0   2   0   0   2   2   0   0   2   2   2   2   0   0   0   0   0   0   0   0   0   0   0   0   2   0   2   0   0   0   2   0   0   2   2   2   0   0   0   2   0   2   0   2   2   0   2   2   0   2   2   0   0   0   0   2   2   2   2   2   0   2   2   2   0   2   0   0   0   2   0   2   2   0   0   0   2   2   2   0   0   0   0   0   2   0   0   2   0   0   2   2   2   0   2   2   2   2   2   2   0   0   2   0   2   2   0   2   0   0   2   2   0   0   2   0   2   0   0   2   2   2   2   2   2   2   2   2   0   0   0   2   0   2   0   0   2   2   2   0   0   2   2   2   0   0   0   2   0   0   0   0   2   2   0   0   2   0   2   0   2   0   0   0   2   0   2   2   2   2   2   2   2   0   2   0   2   2   0   0   2   0
 MK-3-16                0   2   2   0   0   0   2   2   2   2   0   2   0   0   0   0   2   0   0   2   0   0   0   2   0   0   2   2   2   0   0   0   0   0   0   2   0   0   0   2   0   0   2   0   2   0   0   0   2   0   0   2   2   2   0   0   0   2   0   2   0   2   2   0   2   2   0   2   2   0   0   0   0   2   2   2   2   2   0   2   2   2   0   0   0   0   0   2   0   2   2   0   0   0   2   2   2   0   0   0   0   0   2   0   0   2   0   0   2   2   2   0   2   2   2   0   2   2   2   0   0   0   2   2   0   2   0   0   0   2   2   0   2   0   2   0   0   2   2   0   2   2   2   2   2   2   0   0   0   2   0   2   0   0   2   2   2   0   0   2   2   2   0   0   0   2   0   0   0   0   2   2   0   0   2   0   2   0   2   0   2   0   2   0   2   2   2   2   2   2   2   0   2   0   2   2   0   0   2   0
 MK-4-1                 0   0   2   0   0   2   2   0   2   2   0   0   2   2   2   0   0   0   0   2   0   0   2   2   0   0   0   2   2   2   0   2   2   2   2   0   2   2   2   2   0   0   0   0   0   2   0   2   2   0   2   0   0   0   2   0   0   2   0   0   0   2   0   2   2   2   0   0   0   0   2   0   2   0   0   0   2   0   2   0   0   0   2   2   2   0   0   2   0   2   0   2   0   2   2   2   0   0   0   0   2   2   2   0   2   2   2   0   2   2   2   2   2   2   2   2   0   2   2   2   2   0   2   0   2   0   2   2   0   0   2   0   0   0   0   2   0   0   2   0   2   0   0   0   0   2   0   2   2   0   0   0   2   2   2   2   0   0   0   2   2   0   2   2   0   0   2   0   0   2   2   0   2   2   0   0   2   0   2   0   2   0   2   0   0   0   2   2   2   0   2   0   0   2   0   0   2   0   0   0
 MK-4-2                 0   0   2   2   0   2   2   0   0   2   0   0   2   2   2   0   0   0   0   2   0   0   2   2   0   0   0   2   2   2   0   2   2   2   0   0   2   2   2   2   0   0   0   0   0   2   0   2   2   0   2   0   0   2   2   0   0   2   0   0   0   2   2   2   2   2   2   0   0   0   2   0   2   0   0   0   2   0   2   0   0   0   2   2   2   0   0   2   0   2   0   2   0   2   2   2   0   2   0   0   2   2   2   0   2   2   2   0   2   2   2   2   2   2   2   2   0   2   2   2   2   0   2   0   2   0   2   2   0   0   0   0   0   0   0   2   2   0   2   0   2   0   0   0   0   2   0   0   2   0   0   0   2   2   2   2   2   0   0   2   2   0   2   2   0   0   2   0   0   2   2   0   2   2   0   0   2   0   2   0   2   0   2   0   0   0   2   0   2   0   2   2   0   2   0   2   2   0   0   0
 MK-4-3                 0   0   0   2   2   2   2   0   0   2   0   0   2   2   2   0   0   0   0   2   0   0   2   2   0   0   0   2   2   2   0   2   2   2   0   0   2   2   2   2   0   0   0   0   0   2   0   2   2   0   2   2   0   2   2   0   0   2   0   0   0   2   2   2   2   2   2   0   2   0   2   0   2   2   0   0   0   0   2   0   0   0   2   0   2   0   0   2   0   2   0   2   2   2   2   2   0   2   0   0   2   2   2   0   2   2   2   0   2   2   0   0   2   2   2   2   0   2   2   2   2   0   2   0   2   0   2   2   0   2   0   0   0   0   0   2   2   0   2   0   2   0   0   2   0   2   0   0   2   0   0   0   2   2   2   0   2   0   0   2   0   0   2   2   0   0   2   0   0   2   2   0   2   2   0   0   0   0   2   0   2   0   2   0   0   2   2   0   2   2   2   2   0   2   0   2   2   0   0   0
 MK-4-4                 0   0   0   2   2   0   2   0   0   2   0   0   2   2   2   0   0   0   0   2   0   0   2   2   0   0   0   2   2   2   0   2   0   2   0   0   2   2   2   2   0   0   0   0   0   2   0   2   2   2   2   0   0   2   2   0   0   2   0   0   0   0   2   2   2   2   2   0   2   0   2   0   2   2   0   2   0   0   2   2   2   0   2   0   2   0   0   2   0   2   2   0   2   2   0   2   0   2   0   0   2   2   0   0   2   2   2   0   2   2   0   0   0   2   2   2   0   2   2   2   0   0   2   0   2   0   2   2   0   2   0   0   0   0   0   2   2   0   2   0   2   2   2   2   0   2   0   0   2   0   0   0   2   2   2   0   2   0   0   2   0   0   2   2   0   2   2   0   0   2   2   0   2   2   0   0   0   0   2   0   2   0   2   0   2   2   2   0   2   2   0   0   2   2   0   2   2   0   0   0
 MK-4-5                 0   0   0   2   0   0   2   0   0   2   0   2   2   2   2   0   0   0   0   2   2   0   2   2   0   0   0   2   2   0   0   2   0   2   0   0   2   2   2   2   0   0   0   0   0   0   0   2   2   2   2   0   0   2   2   0   0   2   0   2   0   0   2   2   2   0   2   0   2   0   2   0   2   0   0   2   0   0   2   2   2   0   2   0   2   0   0   2   0   2   2   0   0   2   0   2   2   2   0   0   2   2   0   0   2   2   2   0   2   2   0   0   0   2   2   0   0   2   2   2   0   0   2   2   2   0   2   2   0   2   0   0   0   0   0   2   2   0   2   0   2   2   2   2   0   2   0   0   2   0   0   0   2   2   2   2   2   0   0   2   0   0   2   2   0   2   2   0   0   2   2   0   2   2   0   0   0   0   2   0   0   0   0   0   0   2   2   0   2   0   0   0   2   2   2   2   2   0   0   0
 MK-4-6                 0   2   0   2   2   0   2   0   0   2   0   2   2   2   2   0   0   0   0   2   2   0   2   2   0   0   0   2   2   2   0   2   0   2   0   0   2   2   2   2   0   0   0   0   0   0   0   2   2   2   2   0   0   2   2   0   0   2   0   2   0   0   2   2   2   0   2   0   2   0   2   0   0   0   0   2   0   0   2   2   2   0   2   0   2   0   0   2   0   2   2   0   0   2   0   2   2   2   0   0   2   2   0   0   2   0   2   0   2   2   0   0   0   2   0   2   0   2   2   0   0   0   2   2   2   0   2   2   0   2   0   0   0   0   0   2   2   0   2   0   2   2   2   2   0   2   0   0   2   0   0   0   2   0   2   2   2   0   0   2   0   0   2   2   0   2   2   0   0   2   2   0   2   2   2   0   2   0   2   0   0   0   0   0   0   0   0   0   2   0   0   0   2   2   2   2   2   0   0   0
 MK-4-7                 0   2   0   2   2   0   2   0   0   2   0   2   2   2   2   0   2   2   0   2   2   0   2   2   0   0   2   2   2   2   0   2   0   2   0   0   2   2   2   2   0   0   0   0   0   0   0   2   2   2   2   0   0   2   2   2   0   2   0   2   0   2   2   2   2   0   2   0   2   0   2   0   0   0   0   2   0   0   2   0   2   0   2   0   2   0   0   2   0   2   0   0   0   2   0   2   2   2   0   0   2   2   0   0   2   0   2   0   2   2   2   0   0   2   0   2   0   2   2   0   0   0   2   2   2   0   2   2   0   0   0   0   0   0   0   2   2   0   2   0   2   2   2   0   0   2   2   0   2   0   0   0   2   0   2   2   2   0   0   2   2   0   2   2   0   2   2   0   0   2   0   0   2   2   2   0   2   0   2   0   0   0   0   0   0   0   0   0   2   0   2   2   2   2   2   2   2   0   0   0
 MK-4-8                 0   2   0   2   2   0   2   0   0   2   0   2   2   2   2   0   2   2   0   2   2   0   2   2   0   2   2   0   2   2   0   2   0   2   0   0   2   2   2   2   0   0   0   0   0   0   0   2   2   0   2   0   0   2   2   2   0   2   0   2   2   2   2   2   2   0   2   0   2   0   0   0   0   0   0   2   0   2   2   0   2   0   2   0   2   0   0   2   0   0   0   0   0   0   0   2   2   2   0   0   2   2   0   0   2   0   2   0   2   2   2   0   0   2   0   2   0   2   2   0   0   0   2   2   2   0   2   2   0   0   0   0   0   0   0   2   0   0   2   0   0   2   2   0   0   2   2   0   2   0   0   0   2   0   2   2   2   0   0   2   2   0   0   2   0   2   2   2   2   2   0   0   2   2   2   2   2   0   2   0   0   2   0   0   0   0   2   2   2   0   2   2   2   2   2   2   2   0   0   0
 MK-4-9                 0   2   2   2   2   0   2   0   0   2   0   2   2   2   2   0   2   2   0   2   2   0   2   2   0   2   2   0   2   2   0   2   0   2   0   0   2   2   2   2   0   0   0   0   0   0   0   2   2   0   2   0   0   2   2   2   0   2   0   2   2   2   2   2   2   0   2   0   2   0   0   0   0   0   0   2   2   2   2   0   2   0   2   0   2   2   0   2   0   0   0   0   2   0   0   2   2   2   0   0   2   2   0   0   2   0   2   0   2   2   2   0   0   2   0   2   0   2   2   0   0   0   2   2   2   0   2   2   0   0   0   0   0   2   0   2   0   0   2   0   0   2   0   0   0   2   2   0   2   0   0   0   2   0   2   2   2   0   0   2   2   0   0   2   0   2   2   2   2   2   2   0   2   2   2   2   2   2   2   0   0   0   0   0   0   0   2   2   0   0   2   2   2   2   2   2   2   0   0   0
 MK-4-10                0   0   0   2   2   0   2   0   0   2   0   2   2   2   2   0   2   2   0   2   2   0   2   2   0   0   2   0   2   2   0   2   0   0   0   0   2   2   2   0   0   0   0   0   2   0   0   2   2   0   2   0   0   2   2   2   0   2   0   2   0   2   2   2   2   0   2   0   2   0   0   0   0   0   0   2   2   2   2   0   2   0   2   0   2   2   0   2   0   0   0   0   2   0   0   2   2   2   0   0   2   2   0   0   2   0   2   0   2   2   2   0   2   2   0   0   0   2   2   2   0   0   2   2   2   0   2   2   0   2   0   0   0   2   0   2   0   0   2   0   0   2   0   0   0   0   2   0   2   2   0   0   2   0   2   2   2   0   0   0   2   0   0   2   0   2   2   2   2   2   2   0   2   2   2   2   2   2   2   0   0   0   0   0   0   0   2   2   0   0   2   2   2   0   2   2   2   0   0   2
 MK-4-11                0   0   0   2   2   2   2   0   2   2   0   2   2   2   2   0   2   2   2   2   2   0   2   2   0   0   2   2   2   2   0   2   0   0   0   0   2   2   2   0   0   0   0   0   0   2   0   2   0   0   2   0   0   2   2   2   0   2   0   2   0   2   2   2   2   0   2   0   2   0   0   0   0   0   0   2   2   2   2   0   0   0   0   0   2   2   0   2   2   0   0   0   2   0   0   2   2   2   0   0   2   2   0   0   2   0   0   0   2   2   0   0   2   2   0   0   0   2   2   2   0   0   2   2   2   0   2   2   0   2   0   0   0   2   0   2   0   0   2   0   0   2   0   0   0   0   2   0   2   2   0   0   2   0   2   2   2   0   0   0   2   0   0   2   0   2   2   2   2   2   0   0   2   2   2   2   2   2   2   0   0   0   0   2   0   0   2   0   0   0   0   2   2   2   2   2   2   0   0   2
 MK-4-12                0   0   0   2   2   2   2   0   2   0   2   2   2   0   2   0   2   2   2   2   2   0   2   2   0   0   0   2   2   2   0   2   0   0   0   0   2   0   2   0   0   0   0   2   0   2   0   2   0   0   2   0   0   2   2   2   0   0   0   0   0   2   2   2   2   0   2   0   2   0   0   0   0   0   0   2   2   2   2   2   0   2   0   0   2   2   0   2   2   0   0   0   2   0   0   2   2   2   0   0   2   2   0   0   2   0   0   0   0   2   0   0   2   2   0   0   0   2   2   2   0   0   2   2   2   0   2   2   0   2   2   0   0   2   0   2   0   0   2   2   0   2   0   2   0   0   2   0   2   2   0   0   2   2   2   2   2   2   0   0   0   0   0   2   2   2   2   2   2   2   0   0   2   2   2   2   2   0   2   0   0   0   0   2   0   0   2   0   0   0   2   2   2   0   2   2   2   0   0   2
 MK-4-13                2   0   0   2   2   2   2   0   2   0   2   2   2   0   2   0   2   2   0   2   2   0   2   2   0   0   0   2   2   2   0   2   0   0   0   0   2   0   2   0   0   0   0   2   0   2   0   2   0   0   2   0   0   2   2   2   0   0   0   0   0   2   2   0   2   0   2   0   2   0   0   0   0   0   0   2   2   2   2   2   0   2   0   0   2   0   0   0   2   0   0   0   2   2   0   2   2   2   0   0   2   2   0   0   2   0   0   0   0   2   0   0   2   2   0   0   0   2   2   0   0   0   2   2   2   0   2   2   0   2   2   0   0   2   0   2   0   0   2   2   0   2   0   2   0   0   2   0   2   2   0   2   2   0   2   2   2   0   0   0   0   0   0   2   2   2   2   2   2   2   0   2   0   2   2   0   2   0   2   0   2   0   0   0   0   0   2   0   0   0   2   2   2   0   2   0   2   0   0   2
 MK-4-14                2   0   0   2   2   2   2   0   2   0   2   2   2   0   2   0   2   2   0   2   2   2   2   2   0   2   0   2   2   2   0   2   0   0   0   0   2   0   2   0   0   0   0   2   0   2   0   2   0   0   2   0   2   2   2   2   0   0   0   0   0   2   2   0   2   0   2   0   2   0   0   0   0   0   0   2   2   2   2   2   0   2   0   0   0   0   0   0   2   2   0   0   2   2   0   2   2   2   0   0   2   2   0   0   2   2   0   2   0   2   0   0   2   2   0   0   0   2   2   2   0   0   2   2   2   0   0   0   0   2   2   0   0   2   0   2   2   0   2   2   0   2   0   2   0   0   2   0   2   2   0   2   2   0   2   2   2   0   0   0   0   0   0   2   2   2   2   2   2   2   0   2   2   0   2   0   2   0   2   0   2   0   0   0   0   0   2   0   0   0   0   2   2   0   2   0   2   0   0   2
 MK-4-15                2   0   0   2   2   2   2   2   2   0   0   2   2   0   2   0   2   2   0   2   2   2   2   2   0   2   0   2   2   2   0   2   0   0   0   0   2   0   0   0   0   0   0   2   0   0   0   2   0   0   2   0   2   2   2   2   0   0   0   0   0   2   2   0   2   0   2   0   2   2   2   0   0   0   0   2   2   2   2   2   2   2   0   0   0   0   0   0   2   2   0   0   2   2   0   2   2   2   2   0   2   2   0   0   2   2   0   2   0   2   0   0   2   2   0   0   0   2   2   0   0   0   2   2   2   0   0   2   0   2   2   0   0   2   0   2   2   0   0   2   0   2   0   2   0   0   0   0   2   2   0   2   2   0   2   2   2   0   2   0   2   0   0   2   2   2   2   2   2   2   0   2   2   0   2   0   2   0   2   0   2   0   0   0   0   0   2   0   0   0   2   2   2   0   2   0   2   0   0   2
 MK-4-16                2   0   0   2   2   2   0   2   2   0   0   2   0   0   2   2   2   2   0   2   2   2   2   2   0   2   0   0   2   2   0   2   0   0   0   0   2   0   0   2   0   0   0   2   0   0   0   0   0   0   2   0   0   0   2   2   0   0   0   0   0   2   2   0   2   0   2   0   2   0   2   0   0   0   0   0   2   2   2   2   0   2   0   2   0   0   0   0   2   2   0   0   2   2   0   2   2   2   2   0   2   2   0   0   2   2   0   2   0   2   0   0   0   2   0   0   0   2   2   0   0   2   2   2   2   0   0   2   0   2   2   0   0   2   0   2   2   0   0   2   0   2   0   2   0   0   0   0   2   0   0   2   2   0   2   2   2   0   2   0   2   0   0   2   2   2   2   2   2   2   2   2   2   0   2   0   2   0   0   0   2   0   0   0   0   0   2   0   2   0   2   2   2   0   2   0   0   0   0   2
 MK-5-1                 2   0   0   0   0   0   2   0   2   0   0   2   0   0   2   0   2   2   2   0   0   0   0   0   0   0   0   2   0   0   2   2   2   0   0   2   2   2   0   0   2   0   0   0   2   0   0   2   2   2   0   2   2   2   2   0   0   2   0   0   2   0   2   0   2   0   0   2   0   2   0   2   0   0   0   0   0   0   2   0   2   0   0   0   0   0   0   2   2   0   0   0   2   2   2   0   0   2   0   0   2   2   0   0   2   0   2   2   0   0   2   0   0   2   0   0   2   2   0   2   0   0   0   2   2   2   0   2   2   2   2   2   2   0   2   0   2   0   0   0   0   0   0   2   2   0   2   0   2   2   0   2   0   0   2   0   2   0   2   2   0   0   2   2   2   0   2   0   0   0   2   2   2   0   2   0   2   0   0   0   2   0   0   2   0   2   0   2   0   0   0   0   2   2   2   2   0   2   0   2
 MK-5-2                 2   0   0   0   0   0   2   0   2   0   0   0   0   0   2   2   2   2   2   0   0   0   0   0   0   0   0   2   0   0   2   2   2   0   0   2   2   2   0   2   2   0   0   0   2   0   0   2   2   2   0   0   2   2   2   0   0   2   0   0   2   0   2   0   2   0   0   2   0   2   0   2   0   0   0   0   0   0   2   0   2   2   0   0   0   0   0   2   2   0   0   0   2   2   2   0   0   2   0   2   2   2   0   0   2   0   2   2   0   0   0   0   0   2   0   0   2   2   0   2   0   0   0   2   2   2   0   0   2   2   2   2   2   0   2   0   0   0   0   0   0   0   0   2   2   0   2   0   2   2   0   2   0   0   2   0   2   0   2   2   0   0   2   0   0   0   0   0   0   0   2   2   2   0   2   0   2   0   0   0   2   0   0   2   0   2   0   2   0   0   0   0   2   0   2   2   2   2   0   2
 MK-5-3                 0   0   0   0   0   0   0   0   2   0   0   2   0   0   2   2   2   2   2   0   0   2   0   0   0   0   0   2   0   0   2   2   2   0   0   2   2   0   0   2   2   0   0   0   2   0   0   2   2   2   0   0   2   2   2   0   0   2   0   0   2   2   2   2   2   2   0   2   0   2   0   2   0   0   0   0   2   0   2   2   2   2   0   2   0   2   0   2   2   0   0   0   2   2   2   0   0   2   0   2   2   2   0   0   2   0   2   2   0   0   0   0   0   2   0   0   2   2   0   2   0   0   2   2   2   2   0   0   2   0   2   2   2   0   2   0   0   0   0   0   2   0   0   2   2   0   2   0   2   2   0   2   0   0   2   0   2   0   2   2   0   0   2   0   0   0   0   0   0   0   0   2   2   0   2   0   2   0   0   0   2   0   0   2   0   2   0   2   2   0   0   0   2   0   2   2   2   2   0   2
 MK-5-4                 0   0   0   0   0   0   0   0   2   0   0   2   0   0   2   2   2   2   2   0   0   2   0   0   0   0   2   0   0   0   2   2   2   0   2   2   2   0   0   2   2   0   0   0   2   2   0   2   2   0   0   0   2   2   2   0   0   2   0   0   2   2   2   2   2   2   0   2   0   2   2   2   0   0   0   2   2   0   2   2   0   2   0   2   0   0   0   2   2   0   2   0   2   0   2   0   0   2   0   2   2   2   0   0   2   0   2   2   0   2   0   0   0   2   0   0   2   2   0   2   0   0   2   2   0   2   0   0   2   0   2   2   2   0   2   0   0   0   0   0   2   0   0   2   2   0   2   0   2   2   2   2   0   0   2   0   2   0   2   2   0   0   2   0   0   0   0   0   2   0   0   2   2   0   2   0   2   0   0   0   2   0   0   2   0   2   0   2   2   0   0   0   2   0   2   2   2   0   0   2
 MK-5-5                 0   0   0   0   0   0   0   0   2   0   0   2   0   0   0   2   2   2   2   0   0   0   0   0   0   0   2   0   0   0   2   2   2   2   2   2   2   0   0   2   2   0   0   0   2   2   0   0   2   2   0   0   2   2   2   0   0   2   0   0   2   2   2   2   2   2   0   2   0   2   2   2   0   0   0   2   2   0   2   2   0   0   0   2   0   2   0   2   2   0   2   0   2   0   2   0   0   2   0   2   2   2   0   0   2   0   2   2   0   2   0   0   0   2   0   0   2   2   0   2   0   0   2   2   0   2   0   0   2   0   2   2   2   2   2   0   0   0   0   0   2   0   0   2   2   0   2   0   0   2   2   2   0   0   2   0   2   0   2   2   0   0   2   0   2   0   0   0   2   0   0   2   2   0   2   0   2   0   0   0   2   0   0   2   0   2   0   2   2   0   0   0   2   0   2   2   2   0   0   2
 MK-5-6                 0   0   2   0   0   0   2   0   2   0   0   2   0   0   0   2   2   2   2   0   0   0   0   0   2   0   2   0   0   0   2   2   2   2   2   0   2   2   0   2   2   0   0   0   0   0   0   2   2   2   0   2   2   2   2   0   2   2   0   0   2   2   2   2   2   2   0   0   0   2   2   0   0   0   0   2   2   0   2   2   0   0   0   2   0   2   0   2   2   0   0   0   2   0   2   0   0   2   0   2   2   0   0   0   2   0   2   2   2   2   0   0   0   2   0   0   2   2   0   2   0   0   2   2   0   2   0   0   2   0   2   2   2   2   2   0   0   0   0   0   2   0   0   2   2   0   2   0   0   2   2   2   0   0   2   0   2   0   2   0   0   0   2   2   2   0   0   0   0   0   0   2   2   0   2   0   2   0   0   0   2   0   2   2   0   2   0   2   2   2   0   0   0   0   2   2   2   0   0   2
 MK-5-7                 0   0   2   0   0   0   2   0   2   0   0   2   0   0   0   2   2   2   2   0   2   0   0   0   2   0   2   0   0   0   2   0   0   2   2   0   2   2   0   0   2   0   0   0   0   0   0   2   2   2   0   2   2   2   2   0   2   2   0   0   2   0   2   2   0   2   0   0   0   0   2   2   0   2   0   2   2   0   2   2   0   0   0   2   2   2   0   2   2   0   0   0   2   0   2   0   0   2   0   2   2   0   0   0   2   0   2   2   2   2   0   0   0   2   0   0   2   2   0   2   0   0   2   2   0   2   2   0   2   0   2   2   2   2   2   0   0   2   0   0   2   0   0   0   2   0   2   0   0   2   2   2   0   0   2   0   2   0   2   2   0   0   2   2   2   0   0   0   0   0   2   2   2   0   2   0   2   0   0   0   2   0   2   2   0   2   0   2   2   2   0   0   0   0   2   2   2   0   0   2
 MK-5-8                 2   0   2   0   0   0   2   0   2   0   0   2   0   0   0   0   0   2   2   0   2   0   2   0   0   0   2   0   0   0   2   0   0   2   2   0   2   2   0   0   2   0   0   0   0   0   0   2   2   2   0   2   2   2   2   0   2   2   0   0   2   0   2   2   0   2   0   0   0   0   2   2   0   2   0   2   2   0   2   2   0   0   0   2   0   2   0   2   2   0   0   0   2   0   2   0   0   2   0   2   2   0   0   0   2   0   2   2   0   2   0   0   0   2   0   0   2   2   0   2   0   0   2   2   0   2   2   0   2   0   0   2   2   2   2   0   0   2   0   0   2   2   0   0   2   0   2   0   0   2   2   2   0   0   2   0   2   0   2   2   0   0   2   2   2   0   0   0   0   2   2   2   2   0   0   0   2   2   0   0   2   0   2   2   0   2   0   2   2   2   0   0   2   0   0   2   2   0   2   2
 MK-5-9                 2   2   2   0   0   0   0   0   2   0   0   2   0   0   0   0   2   2   2   0   2   0   2   0   0   0   2   0   0   0   2   2   0   2   2   0   2   2   0   0   2   0   0   0   0   0   0   2   2   2   0   0   2   2   2   0   2   2   0   2   2   0   2   2   0   2   0   0   0   2   2   2   0   2   0   2   2   2   0   2   0   0   0   2   0   2   0   2   2   2   0   0   2   0   2   0   0   0   0   2   0   0   0   0   2   0   2   2   0   0   0   0   0   2   0   2   2   2   0   2   0   0   2   2   0   2   0   0   2   0   0   2   0   2   2   0   0   2   0   0   2   2   0   0   0   0   2   0   0   2   0   2   0   2   2   0   2   0   2   2   2   0   2   0   2   0   0   0   0   2   2   2   2   0   0   0   2   2   0   0   2   0   2   0   0   2   2   2   2   2   0   0   2   0   0   2   2   0   2   2
 MK-5-10                2   2   2   0   0   0   0   2   2   0   0   2   0   0   0   0   2   2   2   0   2   0   2   0   0   0   2   0   0   0   2   2   2   2   2   0   2   2   2   0   2   0   0   0   0   0   2   2   2   2   0   0   2   2   2   2   2   2   0   2   2   0   2   2   0   2   0   0   0   2   2   2   0   2   0   2   2   0   2   0   0   0   0   0   0   2   0   2   0   2   0   0   2   0   0   0   2   0   0   2   0   0   0   0   2   0   2   2   0   0   0   0   0   2   0   2   2   2   0   2   0   0   2   2   0   2   0   0   2   0   0   2   0   2   2   0   0   2   0   0   2   2   0   0   0   0   0   0   0   2   0   2   0   2   2   0   2   0   2   2   2   0   2   0   2   0   0   0   2   2   2   2   2   0   0   0   2   2   0   0   2   0   2   0   0   2   2   2   2   2   0   0   2   0   0   2   2   0   2   2
 MK-5-11                2   2   2   0   0   0   0   2   2   0   0   2   0   2   0   0   2   2   2   0   2   0   2   0   2   0   2   0   0   0   2   2   2   2   2   0   2   2   2   0   2   0   0   0   0   0   2   2   2   2   0   0   2   2   2   2   2   2   0   2   0   0   2   2   0   2   0   2   0   2   2   2   0   2   0   2   2   0   2   0   0   0   0   0   0   0   0   2   0   2   0   0   2   0   0   0   2   0   0   2   0   0   0   0   2   0   2   2   0   0   0   0   0   2   0   2   2   2   0   2   0   0   2   2   0   0   0   0   2   0   0   2   0   2   2   0   0   2   0   0   2   2   0   0   0   2   0   0   0   2   0   2   0   2   2   0   2   0   2   2   2   0   2   0   2   0   0   0   0   2   2   2   2   0   0   0   2   2   2   0   0   0   2   0   0   2   2   2   2   2   0   0   2   0   0   2   2   2   2   2
 MK-5-12                2   2   2   0   0   0   0   2   2   0   0   2   0   2   0   0   2   2   2   0   2   0   2   0   0   0   2   0   0   2   2   2   2   2   2   0   2   2   2   0   2   0   0   0   0   2   2   2   2   2   2   0   2   2   2   2   0   2   0   2   0   0   2   2   0   2   0   2   2   2   2   2   0   2   0   2   2   0   2   0   0   0   0   0   0   0   0   2   0   2   2   0   0   0   0   0   2   0   0   2   2   0   0   0   2   0   2   2   2   0   0   0   0   2   0   2   2   2   0   2   0   0   2   2   0   0   0   0   2   0   0   2   0   2   2   0   0   2   0   0   0   2   0   0   0   2   0   0   0   2   0   0   0   2   2   0   2   0   2   2   2   0   2   0   2   0   0   0   0   2   2   2   2   0   0   0   2   2   2   0   0   0   2   0   0   2   2   2   2   0   0   0   2   0   0   2   2   2   2   2
 MK-5-13                2   2   2   0   0   0   0   0   2   0   0   2   0   2   0   0   2   2   0   0   2   2   2   0   0   0   2   0   0   2   2   2   2   0   2   0   2   2   2   0   2   0   0   0   0   2   2   2   2   2   2   0   2   2   2   2   0   2   2   2   0   0   2   2   0   2   0   0   2   2   2   2   0   2   0   2   2   0   2   0   0   0   0   0   0   0   0   2   0   2   2   0   0   0   0   0   2   2   0   2   2   0   0   0   0   0   2   2   2   0   0   0   0   2   0   2   2   2   0   2   0   0   2   2   0   0   0   0   0   0   0   2   0   2   2   0   0   2   0   0   0   2   0   2   0   2   2   0   0   2   2   0   0   2   2   0   2   2   2   2   2   0   2   0   2   0   0   0   0   2   2   2   2   0   0   0   2   2   2   0   0   0   2   0   0   2   2   2   2   0   0   0   2   0   0   2   2   2   0   2
 MK-5-14                2   2   2   0   0   0   0   0   2   0   0   2   0   2   0   0   2   2   0   0   2   2   2   0   0   0   2   0   0   2   2   2   2   0   2   0   2   2   2   2   2   0   0   0   0   2   0   2   2   2   2   2   2   2   2   2   0   2   2   2   0   0   2   2   0   2   0   0   2   2   2   2   0   2   0   2   0   0   2   0   0   0   0   0   0   0   0   2   0   2   2   0   0   0   0   0   0   0   2   2   2   0   0   0   0   0   0   2   2   0   0   0   0   2   0   2   2   2   0   2   2   0   0   2   0   0   0   0   0   0   0   2   2   2   2   0   0   2   0   0   0   2   0   2   0   2   2   0   0   2   2   0   2   2   2   0   0   2   2   2   2   2   2   0   2   0   0   0   0   2   2   0   2   0   0   0   2   2   2   0   0   0   0   0   0   2   2   2   2   0   0   0   2   0   0   2   2   0   0   2
 MK-5-15                2   2   2   0   0   0   0   0   2   0   0   2   0   2   0   2   2   2   0   0   2   2   2   0   0   0   2   0   2   0   2   2   2   0   2   0   2   2   2   2   2   0   0   0   0   2   0   2   2   2   2   2   2   2   2   2   0   2   2   2   0   0   2   0   0   2   0   0   2   2   2   2   0   2   0   0   0   0   2   0   0   0   0   0   0   0   0   2   0   2   0   0   0   0   0   0   0   0   2   2   2   0   0   0   0   0   0   2   2   0   0   0   0   2   0   2   2   2   0   2   2   0   0   2   0   0   0   0   0   0   0   0   2   2   2   0   0   2   0   0   0   2   0   2   0   2   2   0   0   0   2   0   2   2   2   0   0   2   2   2   2   0   2   0   2   0   0   0   0   2   0   0   2   0   0   0   2   2   2   0   0   0   0   0   0   2   2   2   2   0   0   0   2   0   0   2   2   0   2   2
 MK-5-16                2   2   2   0   0   0   0   2   2   0   0   2   0   2   0   2   0   2   0   0   2   2   2   0   0   0   2   0   2   2   2   2   2   0   2   0   2   2   2   2   2   0   0   0   0   2   0   2   2   2   2   2   0   2   2   2   0   2   2   2   0   0   2   0   2   2   0   0   2   2   2   0   0   2   0   0   0   2   2   0   2   0   0   0   0   2   0   2   0   2   0   0   0   0   0   0   0   0   2   2   2   0   0   0   0   0   2   0   2   0   0   0   0   2   0   2   2   2   0   2   2   0   0   2   0   2   0   0   0   0   2   0   2   2   2   0   0   2   0   0   0   2   0   2   0   2   2   0   0   0   2   0   0   2   2   0   0   2   2   0   2   0   2   0   2   0   0   0   2   2   0   0   2   0   0   0   2   2   2   0   0   0   0   0   0   2   2   2   0   0   0   0   2   0   0   2   2   0   2   2
 MK-6-1                 2   2   0   2   0   2   0   0   0   0   2   0   0   0   2   0   2   0   2   2   2   0   2   0   2   0   2   0   2   0   0   2   0   2   0   0   0   0   0   2   2   2   0   2   0   2   2   0   0   2   0   0   2   2   2   0   2   2   0   2   2   0   0   0   2   0   2   2   0   0   0   2   0   2   2   2   0   2   0   2   2   0   2   0   2   0   2   0   0   0   2   2   2   0   2   0   0   2   2   0   2   2   2   2   0   0   2   0   2   0   2   0   2   0   2   0   0   2   0   2   0   0   0   0   0   0   0   0   0   0   2   2   0   0   2   0   0   2   2   0   2   0   2   0   2   0   0   0   2   0   2   0   2   0   2   0   2   0   0   2   2   0   0   0   2   0   2   0   2   0   2   0   2   0   2   0   0   0   2   2   0   2   2   2   2   0   2   0   0   2   0   0   2   0   0   2   0   0   0   2
 MK-6-2                 2   2   0   2   0   2   0   0   2   0   2   0   2   0   2   0   2   0   0   2   2   0   2   2   2   0   0   0   2   0   0   2   0   2   0   0   0   0   0   2   2   2   0   2   0   2   2   0   0   2   0   0   2   2   0   0   2   2   0   2   2   0   0   0   2   0   2   2   2   0   0   0   0   2   2   2   0   2   0   2   2   0   2   0   2   0   2   0   0   0   2   2   2   0   2   0   0   2   2   0   2   2   2   2   0   0   2   2   2   0   2   0   2   0   2   2   0   2   0   2   0   0   0   0   0   0   0   0   0   0   2   2   0   0   2   0   0   2   2   0   0   0   2   0   0   0   0   0   2   0   2   0   2   0   2   0   2   0   0   2   2   0   0   2   2   0   2   0   2   0   2   2   2   0   2   2   0   0   2   2   0   2   2   2   2   0   0   0   0   2   0   0   0   0   0   2   0   0   0   2
 MK-6-3                 0   2   0   2   0   2   2   2   2   0   2   0   2   2   2   0   0   2   0   2   2   0   2   0   2   0   0   2   2   0   0   2   0   2   0   0   0   0   0   2   2   2   0   2   0   2   2   0   0   2   0   0   2   2   0   0   2   2   0   2   2   2   0   0   0   0   2   2   2   0   0   0   2   2   2   2   0   2   0   0   2   0   2   0   2   0   2   0   0   0   2   0   2   0   2   2   0   2   2   0   2   2   2   2   2   0   2   2   2   2   2   0   2   0   2   2   2   2   2   2   0   0   0   2   0   0   0   2   0   0   2   2   0   0   2   0   0   2   0   0   0   0   2   0   2   0   0   0   2   0   2   0   2   0   2   0   2   0   0   2   2   0   2   2   2   0   0   0   2   0   2   2   2   0   2   2   2   0   0   2   0   2   2   2   2   0   0   0   0   2   0   0   0   2   0   2   0   2   2   2
 MK-6-4                 0   2   0   2   0   2   2   2   2   0   2   0   0   2   2   0   0   2   0   2   0   0   2   0   2   0   0   2   2   0   0   2   0   2   0   0   0   0   0   2   2   2   0   2   0   2   2   0   0   2   0   0   2   2   0   0   2   2   0   2   2   2   2   0   0   0   2   2   2   0   2   0   2   2   2   2   0   2   0   0   2   0   2   0   2   2   2   0   0   0   2   0   2   0   2   2   0   2   2   0   2   0   2   2   2   0   2   2   2   2   2   0   0   0   2   2   2   2   2   2   0   0   2   2   0   0   0   2   0   0   2   2   0   0   2   0   0   2   0   2   0   0   2   0   2   0   0   0   2   0   2   0   2   0   2   0   0   0   0   2   2   0   2   0   2   0   0   0   2   0   2   2   2   0   2   2   2   2   0   2   0   2   0   2   2   0   0   0   0   2   0   0   0   2   0   2   0   2   2   2
 MK-6-5                 0   2   0   0   0   2   2   0   2   0   2   0   0   2   2   0   0   2   0   2   0   0   2   0   2   0   0   2   2   2   2   2   0   2   2   0   2   2   0   2   2   2   0   2   0   2   2   0   0   2   0   0   2   2   0   0   2   2   0   2   2   2   0   0   0   0   2   2   0   0   2   0   2   2   2   2   0   2   0   0   0   0   2   2   2   2   2   0   0   0   2   0   2   0   2   2   0   2   2   0   2   0   2   2   2   0   2   2   2   2   2   2   0   0   2   2   2   2   2   2   0   0   2   2   0   0   0   0   0   2   2   2   0   0   2   0   0   2   0   2   0   0   2   0   2   2   0   0   2   0   0   0   2   0   2   0   2   0   0   2   2   0   2   0   2   0   0   0   2   0   2   2   2   0   2   2   2   2   0   2   0   2   2   2   0   0   0   0   0   2   0   0   0   2   0   2   0   2   2   0
 MK-6-6                 0   2   0   0   0   2   2   0   0   0   2   0   0   2   2   0   0   2   2   2   0   0   2   0   0   0   2   2   2   2   0   2   0   2   2   0   2   2   0   2   2   2   0   2   2   0   2   0   0   2   2   0   2   2   0   0   0   2   0   2   2   2   2   0   0   0   2   2   2   0   2   0   2   2   0   2   0   2   0   0   0   0   2   2   2   2   0   0   0   0   2   0   2   0   2   2   0   0   2   0   0   2   2   2   0   0   2   2   2   2   2   2   2   0   2   2   2   2   2   2   0   0   2   2   2   0   0   0   0   2   2   2   0   0   2   0   0   2   0   2   0   0   2   0   2   2   0   0   2   0   0   0   2   0   2   0   2   0   0   2   2   0   2   0   2   2   0   0   2   2   2   2   2   2   2   2   2   2   0   2   0   0   2   2   0   0   0   0   0   2   0   0   0   2   0   0   0   2   2   0
 MK-6-7                 0   2   0   0   0   2   2   0   0   0   0   0   0   2   2   0   0   2   2   2   0   2   2   0   0   0   2   0   2   2   0   2   2   2   2   0   2   2   0   2   2   2   0   2   2   0   2   0   0   2   2   0   2   0   0   0   0   0   0   2   2   0   2   0   0   0   2   2   2   0   2   0   2   2   0   2   0   2   0   0   2   0   2   2   2   2   0   0   0   2   2   0   2   2   2   2   0   0   2   0   0   2   2   2   0   0   2   2   2   2   2   2   0   0   2   2   2   2   2   2   0   0   2   2   2   0   0   2   2   2   0   2   0   2   0   0   0   2   2   2   0   2   2   0   2   2   0   0   2   0   0   0   2   0   2   0   2   0   0   2   2   0   2   2   2   2   0   0   2   2   2   2   2   2   2   2   2   2   0   2   0   0   2   2   0   0   2   0   0   2   0   0   0   2   0   0   2   2   2   0
 MK-6-8                 0   2   0   0   2   0   2   0   0   0   0   0   0   2   2   0   0   2   2   2   0   2   2   0   0   0   2   2   2   2   0   2   2   2   2   0   2   2   2   2   2   2   0   2   2   0   2   0   0   2   2   0   2   0   0   0   0   0   0   2   0   0   2   0   0   0   2   2   2   2   2   0   2   2   2   2   0   2   0   0   2   0   0   2   2   2   0   0   0   2   2   0   2   2   0   2   0   0   2   0   0   2   2   2   0   0   2   2   2   2   2   2   0   0   2   2   2   2   0   2   0   0   2   2   0   0   0   2   2   2   0   2   0   2   0   0   0   2   2   0   0   2   2   0   2   2   0   2   2   2   0   0   2   0   2   0   2   0   0   0   2   0   2   2   2   2   0   0   2   2   2   2   2   2   2   2   2   2   0   2   2   0   0   2   0   0   2   0   0   2   0   2   0   2   0   0   2   2   2   0
 MK-6-9                 0   2   0   0   2   0   2   2   0   0   0   0   0   2   2   2   0   2   2   2   0   2   2   0   0   2   2   2   2   2   0   2   2   2   2   0   2   2   2   2   2   2   0   2   2   0   2   2   0   0   2   0   2   0   0   0   0   0   0   2   0   0   2   2   0   0   2   2   0   2   2   0   0   2   0   2   0   0   0   2   2   2   0   2   2   2   0   0   0   2   2   0   2   2   0   2   0   2   2   0   0   2   2   2   0   0   2   2   2   2   2   2   0   0   2   2   2   0   0   2   0   2   2   2   0   0   0   2   2   2   0   2   0   2   0   0   0   2   2   0   0   2   2   0   2   2   0   2   2   2   0   0   0   0   2   2   2   0   2   0   2   0   2   2   2   2   0   0   2   2   2   2   2   2   2   2   2   2   0   2   2   0   0   2   0   0   2   0   0   2   0   2   0   2   0   0   2   2   2   0
 MK-6-10                0   2   0   0   2   0   2   2   0   2   0   0   0   2   2   2   0   0   2   2   0   2   2   0   0   2   2   2   2   0   0   2   0   2   2   2   2   0   2   2   2   2   0   0   2   0   2   2   0   0   2   0   2   0   0   2   0   0   0   2   0   0   2   2   0   0   2   2   2   2   2   0   0   2   0   2   0   0   0   2   0   2   2   2   2   2   0   0   0   0   2   0   2   2   0   2   0   2   2   0   0   2   2   2   0   0   2   2   2   2   2   2   0   0   2   2   2   2   0   2   0   2   2   2   2   2   0   2   2   2   2   2   0   2   0   0   0   2   2   0   0   2   2   0   0   2   0   0   2   2   0   2   0   0   2   2   2   0   2   0   2   0   2   2   2   2   2   0   2   2   0   2   2   2   2   0   2   2   0   2   2   0   0   2   0   0   2   0   0   2   0   2   2   2   0   0   2   2   2   0
 MK-6-11                2   2   0   0   0   0   2   2   0   2   0   0   0   2   2   2   0   0   2   2   0   2   2   0   0   2   2   2   2   0   2   2   0   2   2   0   2   0   2   2   2   2   0   0   2   0   2   2   0   2   2   0   2   0   0   2   0   2   0   2   0   2   2   2   0   0   2   2   2   2   2   0   0   0   2   2   0   0   2   0   0   2   2   2   2   2   0   0   0   0   2   0   2   2   0   2   0   2   2   0   0   2   2   2   0   0   2   2   2   0   2   2   0   0   2   2   2   2   0   2   0   2   0   2   2   2   0   2   2   2   2   0   0   2   0   0   0   2   2   0   0   2   2   0   0   2   0   0   2   2   0   2   0   0   2   2   2   0   2   0   2   0   2   2   2   2   2   0   2   2   0   2   2   2   2   0   2   2   0   2   2   0   0   2   2   0   0   0   0   0   0   2   2   2   0   0   2   2   2   0
 MK-6-12                2   2   0   0   0   0   2   2   0   2   0   0   0   2   2   0   0   0   2   2   0   2   2   0   0   2   2   0   2   0   2   0   0   2   2   0   2   0   2   2   2   2   0   0   2   0   2   2   0   2   2   0   2   0   0   2   0   2   0   2   0   2   2   0   0   0   2   2   2   2   0   0   0   0   2   2   0   0   2   0   2   2   2   0   2   2   0   0   0   0   2   0   2   2   2   2   0   2   2   0   0   2   2   2   0   0   2   2   2   0   2   2   0   0   2   2   0   2   0   2   0   2   0   2   2   2   0   2   2   0   2   0   0   2   0   0   0   2   2   0   0   2   2   2   0   2   0   0   2   2   0   2   0   0   2   2   2   0   2   0   2   0   2   2   2   2   2   0   2   2   0   2   2   2   2   0   2   2   0   2   2   0   0   2   2   0   0   0   0   0   0   2   0   2   0   0   2   0   2   0
 MK-6-13                2   2   0   0   0   0   2   2   2   2   0   0   0   2   0   0   0   0   2   2   0   2   2   0   0   2   2   0   2   0   2   0   0   2   2   0   2   2   2   2   2   2   0   0   2   0   2   2   0   0   2   0   2   2   0   2   0   2   0   2   0   2   2   0   0   0   2   2   0   2   0   2   0   0   2   0   0   2   0   0   2   2   2   2   0   2   0   0   0   0   2   0   2   2   2   2   0   2   2   0   0   2   2   2   0   0   2   2   2   0   2   2   0   0   2   2   2   2   0   2   0   2   0   2   2   2   0   0   2   0   2   0   0   0   0   0   0   2   2   0   0   2   2   2   0   2   0   2   0   2   0   2   0   0   2   2   2   0   2   0   2   0   2   2   2   2   2   0   2   2   0   2   2   2   2   2   2   2   0   2   2   2   2   2   0   0   2   0   0   0   0   2   0   2   0   0   2   0   2   0
 MK-6-14                2   2   0   0   0   0   2   2   2   2   0   0   0   2   0   0   2   0   2   0   0   2   2   0   0   2   2   0   2   0   2   0   0   2   2   2   2   2   2   2   2   2   0   0   2   0   0   2   0   0   2   0   2   2   0   2   2   2   0   2   0   0   2   0   0   0   2   2   0   2   0   2   0   0   0   0   0   2   0   0   2   2   2   2   0   2   0   0   0   0   2   0   2   2   2   2   2   2   2   0   0   2   2   2   0   0   2   2   2   0   2   2   0   0   2   2   0   2   0   0   0   2   0   2   2   2   0   0   2   0   2   2   0   0   0   0   0   0   2   0   0   2   2   2   0   2   0   2   0   2   0   2   0   0   2   2   2   0   2   0   2   2   2   2   2   2   2   0   2   2   2   2   2   2   2   2   2   2   0   2   2   2   2   2   0   0   2   0   0   0   0   2   0   2   0   0   2   0   2   0
 MK-6-15                2   2   0   0   0   0   2   2   2   2   0   0   0   2   0   0   2   2   2   2   0   2   2   0   0   0   2   0   2   0   2   0   2   2   2   2   2   2   2   2   2   2   0   2   2   0   0   2   0   0   2   0   2   2   0   2   2   2   0   2   0   2   2   0   2   0   0   2   0   2   0   2   0   0   0   0   0   2   0   0   2   2   2   0   0   2   2   0   0   0   0   2   2   2   2   2   2   2   0   0   0   2   2   2   0   0   2   2   2   0   2   2   0   2   2   0   0   2   2   0   0   2   0   2   0   2   0   0   2   0   2   2   0   0   0   2   0   0   2   0   0   2   0   2   0   2   0   2   0   2   0   2   0   0   0   2   2   0   2   0   2   2   0   2   0   2   2   0   2   2   2   2   2   2   0   2   2   2   0   2   2   2   2   0   2   2   2   0   0   2   0   0   0   2   0   0   0   0   2   0
 MK-6-16                2   2   0   0   0   0   2   2   2   2   0   0   0   2   2   0   2   0   2   2   2   2   0   0   0   0   2   0   2   0   2   0   2   2   2   2   0   2   2   2   2   2   0   2   2   0   0   2   0   0   0   0   2   2   0   2   2   0   0   0   0   0   2   2   0   0   0   2   0   2   0   2   0   2   0   0   0   2   0   2   0   2   2   0   0   2   2   2   0   0   0   2   2   2   2   2   2   2   0   0   0   0   2   2   0   0   2   2   2   0   2   2   0   2   2   2   0   2   2   0   0   2   0   2   0   2   0   0   2   0   2   2   0   0   0   2   0   2   2   0   0   2   0   2   0   2   0   0   0   2   0   2   0   0   0   2   2   0   2   2   2   2   0   2   0   2   2   0   2   2   2   2   0   2   2   2   2   2   0   2   2   2   2   0   2   2   0   0   0   2   0   0   0   0   0   0   2   0   2   0
 
!****************************************** Phenotypic Data **********************************************************
!-100.0 is resevred for missing phenotype
SimulatedTrait1        14.1409   16.4152   14.4536   15.5410   14.2611   16.2756   14.3439   14.8418   13.8999   14.5348   14.1642   14.8225   15.3385   13.7248   14.5199   16.6181   16.1593   16.2437   16.3215   13.7070   16.0014   14.5679   15.8599   13.4226   13.7331   14.1322   14.4089   15.4215   14.3320   15.5293   16.3528   14.7806   14.1229   13.7064   13.9925   15.3767   14.5214   16.1927   16.2008   15.1606   13.2709   15.8203   15.3905   15.0294   16.7579   14.3465   16.1249   14.0388   15.0394   13.9746   15.9081   15.4209   15.8864   13.4710   16.1184   14.3472   14.5631   14.3869   14.1710   13.4115   15.7478   14.6894   15.2714   15.5034   14.1898   16.0107   14.3291   15.7512   16.4245   14.5316   14.7141   14.8209   14.2712   15.7106   13.8931   16.0442   14.7387   14.8735   14.4475   16.0350   14.4644   14.8748   13.9729   14.5780   16.5197   16.0453   15.0355   14.7650   15.3710   16.2378   13.2925   16.2400   14.5977   16.1737   14.4291   14.4162   13.2087   15.2835   14.6641   14.5052   15.6723   13.5331   13.6780   15.4946   14.7680   16.3154   13.8956   14.7880   13.7646   15.0761   14.6475   16.0911   15.4873   15.7713   14.3383   13.7180   14.2324   15.2930   14.1876   14.0744   15.3037   14.4240   16.3668   14.6911   15.3970   13.8183   16.1562   15.6138   15.8232   15.8995   13.4595   13.8687   15.7708   14.8996   13.6968   16.1870   14.9141   14.2320   15.3234   15.2604   13.7223   15.1154   13.5265   16.1922   14.2791   15.6491   14.5232   14.0078   13.0741   16.1229   16.3715   16.9688   15.7588   14.6437   13.9617   13.4072   14.5546   16.3894   14.1522   16.0690   15.0653   16.2405   15.7317   14.4634   16.0827   13.2942   14.4496   16.5256   13.4531   16.2274   15.0727   16.2926   14.6933   13.7296   14.6103   14.0060   13.5575   15.9026   17.0077   16.4010   17.2851   14.5224   13.7845   14.1748   14.5215   14.5754   15.6187   14.0103   15.2170   13.5607   13.9896   15.4924   14.4234   13.2919   16.1946   14.8919   13.9300   14.4990   14.8268   15.1404
SimulatedTrait2        10.2934    9.2238   10.5129    9.0157   10.5221    9.6540    9.0358   10.0138   10.4204    9.9780   10.5996    9.4053    9.6170   10.8995   10.4709    9.7070    9.2642    9.6127    9.5543   10.8440    9.3810    9.7471   10.0827   10.3337   10.9264   10.2241    9.5126    9.3599   10.4815   10.6887   10.0443   10.4762   10.2266   10.9320   10.5353    9.2051   10.7652    9.3501    9.3351    9.7517   10.2742    9.6344   10.2310    9.5067    9.3857   10.6143    9.4645   10.3756   10.4856   10.5118    9.2519   10.1581    9.5754   10.7843    9.5191   10.3019   10.6494    9.5652   10.4717   10.4107    9.3672   10.5293    9.4889    9.4889   10.7922    9.8404   10.7964    9.7019    9.6696   10.0321    9.3604    9.8460   10.2004    9.8431   10.1284    9.0539    9.2203    9.3047   10.5575    9.4874   10.3402    9.5139   10.3563    9.3110    9.3179    9.9028    9.5799   10.9923   10.0034    9.5353   10.2543    9.6585   10.0680    9.4731   10.7879   10.5657   10.4239   10.4606   10.4054   10.0791    9.6355   10.5476   10.5389    9.2718   10.6077    9.6044   11.0739    9.3247   10.6601   10.3743    9.6215    9.4231    9.1342    9.6324   10.6193   10.6495   10.5698    9.4773   10.1424    9.2703   10.7139    9.0958    9.4410   11.0123    9.5497   10.8081    9.2417    9.3206    9.3118    9.0213   10.2968    9.7387   10.5709    9.0803   10.6239    9.6946    9.4916   10.8388    9.4048    9.6609   10.4199   10.5447   10.6653    9.8750   10.3906    9.3186    9.4266   10.3548   10.3070    9.4768    9.3487    9.8318    9.4451   10.1796   10.3733   10.6264   10.5823    9.2018   10.8050    9.3431    9.4134    9.7080    9.3038   10.7174    9.2185   10.7546   10.4181    9.4379   10.5912    9.3642    9.5032    9.2000    9.4804   10.8242    9.5565   10.4524   10.9570    9.3439    9.3717    9.6991    9.6918   10.7727   10.8378   10.1630    9.1857    9.5971    9.9069   10.3500    9.5135   10.5555   10.4616    9.2343    9.7321   10.8409    8.6750   10.9325   10.6329   10.1775   10.5565   10.3079
 
