# Supplementary material for: Inclusive Composite Interval Mapping of QTL by Environment Interactions in Biparental Populations
Source: PLoS One. 2015 Jul 10;10(7):e0132414. doi: 10.1371/journal.pone.0132414 (PMC4498613; doi:10.1371/journal.pone.0132414)
Supplement: S6 File — (ZIP) [file pone.0132414.s006.zip › H=0.8/L1/run_00069.met]

!**********************Note: lines staring with "!" are remarks and will be ignored in the program********************
!*********************************General Information**********************************
!Assuming F1 = P1 x P2, populations available in QTL IciMapping are: 
!  1, P1BC1F1 = P1 x F1, the first backcrossing where P1 is used as the recurrent parent;
!  2, P2BC1F1 = P2 x F1, the first backcrossing where P2 is used as the recurrent parent;
!  3, F1DH, F1-derived doubled haploids; 
!  4, RIL or F1RIL, recombination inbred lines through the repeated selfing of F1;
!  5, P1BC1RIL, recombination inbred lines through the repeated selfing of P1BC1F1;
!  6, P2BC1RIL, recombination inbred lines through the repeated selfing of P2BC1F1;
!  7, F2, the selfing generation of F1;
!  8, F3, the selfing generation of F2;
!  9, P1BC2F1, the second backcrossing where P1 is used as the recurrent parent; 
! 10, P2BC2F1, the second backcrossing where P2 is used as the recurrent parent;
! 11, P1BC2RIL, recombination inred lines through the repeated selfing of P1BC2F1; 
! 12, P2BC2RIL, recombination inred lines through the repeated selfing of P2BC2F1; 
! 13, P1BC1F2, the selfing generation of P1BC1F1; 
! 14, P2BC1F2, the selfing generation of P2BC1F1; 
! 15, P1BC2F2, the selfing generation of P1BC2F1; 
! 16, P2BC2F2, the selfing generation of P2BC2F1; 
! 17, P1BC1DH, P1BC1F1-derived doubled haploids; 
! 18, P2BC1DH, P2BC1F1-derived doubled haploids; 
! 19, P1BC2DH, P1BC2F1-derived doubled haploids; 
! 20, P2BC2DH, P2BC2F1-derived doubled haploids; 
   3      !Mapping Population (see remarks above)
   2      !Mapping Function (1 for Kosambi; 2 for Haldane; 3 for Morgan)
   2      !Marker Space Type (1 for intervals; 2 for positions)
   1      !Marker Space Unit(1 for centiMorgans; 2 for Morgan)
   6      !Number of Chromosomes (or Linkage Groups)
 200      !Size of the mapping population
   2      !Number of environments
 
!***************************************** Chromosomes and Linkage Maps **********************************************
!Chromosome                 NumMarkers
-CH1                        16
-CH2                        16
-CH3                        16
-CH4                        16
-CH5                        16
-CH6                        16
!Linkage map (Marker name followed by position or the interval length)
 MK-1-1                1     0.000
 MK-1-2                1    10.000
 MK-1-3                1    20.000
 MK-1-4                1    30.000
 MK-1-5                1    40.000
 MK-1-6                1    50.000
 MK-1-7                1    60.000
 MK-1-8                1    70.000
 MK-1-9                1    80.000
 MK-1-10               1    90.000
 MK-1-11               1   100.000
 MK-1-12               1   110.000
 MK-1-13               1   120.000
 MK-1-14               1   130.000
 MK-1-15               1   140.000
 MK-1-16               1   150.000
 MK-2-1                2     0.000
 MK-2-2                2    10.000
 MK-2-3                2    20.000
 MK-2-4                2    30.000
 MK-2-5                2    40.000
 MK-2-6                2    50.000
 MK-2-7                2    60.000
 MK-2-8                2    70.000
 MK-2-9                2    80.000
 MK-2-10               2    90.000
 MK-2-11               2   100.000
 MK-2-12               2   110.000
 MK-2-13               2   120.000
 MK-2-14               2   130.000
 MK-2-15               2   140.000
 MK-2-16               2   150.000
 MK-3-1                3     0.000
 MK-3-2                3    10.000
 MK-3-3                3    20.000
 MK-3-4                3    30.000
 MK-3-5                3    40.000
 MK-3-6                3    50.000
 MK-3-7                3    60.000
 MK-3-8                3    70.000
 MK-3-9                3    80.000
 MK-3-10               3    90.000
 MK-3-11               3   100.000
 MK-3-12               3   110.000
 MK-3-13               3   120.000
 MK-3-14               3   130.000
 MK-3-15               3   140.000
 MK-3-16               3   150.000
 MK-4-1                4     0.000
 MK-4-2                4    10.000
 MK-4-3                4    20.000
 MK-4-4                4    30.000
 MK-4-5                4    40.000
 MK-4-6                4    50.000
 MK-4-7                4    60.000
 MK-4-8                4    70.000
 MK-4-9                4    80.000
 MK-4-10               4    90.000
 MK-4-11               4   100.000
 MK-4-12               4   110.000
 MK-4-13               4   120.000
 MK-4-14               4   130.000
 MK-4-15               4   140.000
 MK-4-16               4   150.000
 MK-5-1                5     0.000
 MK-5-2                5    10.000
 MK-5-3                5    20.000
 MK-5-4                5    30.000
 MK-5-5                5    40.000
 MK-5-6                5    50.000
 MK-5-7                5    60.000
 MK-5-8                5    70.000
 MK-5-9                5    80.000
 MK-5-10               5    90.000
 MK-5-11               5   100.000
 MK-5-12               5   110.000
 MK-5-13               5   120.000
 MK-5-14               5   130.000
 MK-5-15               5   140.000
 MK-5-16               5   150.000
 MK-6-1                6     0.000
 MK-6-2                6    10.000
 MK-6-3                6    20.000
 MK-6-4                6    30.000
 MK-6-5                6    40.000
 MK-6-6                6    50.000
 MK-6-7                6    60.000
 MK-6-8                6    70.000
 MK-6-9                6    80.000
 MK-6-10               6    90.000
 MK-6-11               6   100.000
 MK-6-12               6   110.000
 MK-6-13               6   120.000
 MK-6-14               6   130.000
 MK-6-15               6   140.000
 MK-6-16               6   150.000
!*********************************** Marker Types ********************************************************************
!Co-dominant marker: When heterozygote F1 is present, P1 is coded as 2, F1 is coded as 1, and P2 is coded as 0; Otherwise, P1 is coded as 2, and P2 is coded as 0. 
!Dominant marker: When heterozygote F1 is present, P1 and F1 are coded as 12, and P2 is coded as 0; Otherwise, P1 is coded as 2, and P2 is coded as 0.  
!Recessive markers: When heterozygote F1 is present, P1 is coded as 2, and F1 and P2 are coded as 10; Otherwise, P1 is coded as 2, and P2 is coded as 0. 
!Missing marker is coded as -1. 
 MK-1-1                 0   2   0   0   0   0   0   2   0   0   0   0   2   2   2   0   0   2   2   0   2   0   2   2   0   2   2   2   2   0   2   2   2   2   2   0   2   2   2   0   0   0   2   2   0   0   0   0   0   2   2   0   2   0   2   0   0   2   0   2   2   2   0   0   0   2   0   0   2   0   0   0   2   2   0   0   0   0   0   0   2   2   2   0   0   2   2   2   2   2   2   0   2   2   0   2   2   0   0   2   2   2   0   2   0   2   0   0   2   2   2   2   2   0   2   0   2   2   2   0   2   0   2   2   2   2   2   2   0   2   0   0   2   0   0   2   2   0   2   0   2   0   0   0   2   2   0   0   2   0   0   2   0   0   0   0   0   2   2   2   2   0   2   2   2   0   0   2   2   2   0   2   2   0   2   0   2   2   2   2   2   2   2   0   0   0   2   2   2   2   2   0   0   2   0   0   0   0   2   2
 MK-1-2                 0   2   0   0   0   0   0   2   0   0   0   0   2   2   2   0   0   2   2   2   2   0   2   2   0   2   0   2   2   0   2   2   2   2   2   0   2   2   2   2   0   0   2   2   0   0   0   0   0   2   2   0   2   0   2   0   0   2   2   2   2   2   0   0   0   2   0   0   2   0   0   0   2   2   0   0   0   0   0   0   2   2   2   0   0   2   2   2   2   2   2   0   2   2   0   2   2   0   0   2   0   0   0   0   0   2   2   0   2   0   2   2   2   0   2   0   2   2   2   2   2   0   2   2   2   2   2   2   0   2   0   0   2   0   0   2   2   2   2   0   2   0   0   0   2   2   0   0   2   0   0   2   0   0   0   0   0   2   2   2   2   0   2   2   2   0   0   2   2   2   0   2   2   0   2   0   2   2   2   2   2   2   2   0   0   0   2   0   2   2   2   0   0   2   0   0   0   0   2   2
 MK-1-3                 0   2   0   0   0   0   0   2   0   0   0   0   2   2   2   0   0   2   2   2   2   0   0   0   0   2   2   2   2   0   2   2   2   2   2   0   2   2   2   2   0   0   2   2   0   0   2   2   2   2   2   2   2   0   2   0   2   2   2   0   2   2   0   0   0   2   0   0   2   0   0   0   2   2   0   0   0   0   0   0   2   2   2   0   0   2   2   2   2   2   2   0   2   2   0   2   2   0   0   0   0   0   2   0   0   2   2   0   2   0   2   2   2   0   2   0   2   2   2   2   2   0   2   2   0   2   2   2   0   2   0   0   2   0   0   2   2   2   0   0   2   0   0   0   0   0   0   0   2   0   2   2   0   0   0   0   0   2   2   2   0   0   2   2   2   0   0   2   2   2   0   2   2   0   2   0   2   2   2   2   2   2   2   0   0   0   2   0   2   2   2   0   0   2   0   0   0   0   2   0
 MK-1-4                 0   2   0   0   0   0   0   2   0   0   0   0   2   2   2   0   0   2   2   2   2   0   0   0   2   2   2   2   2   0   2   2   0   2   2   0   2   2   2   2   0   0   2   2   0   0   2   2   2   2   2   2   2   0   2   0   2   2   2   0   0   2   0   0   0   2   0   0   2   0   0   0   2   2   0   0   2   0   0   0   2   2   0   0   0   2   2   0   2   0   2   0   2   2   0   2   2   0   0   0   0   0   2   0   0   2   0   0   2   0   2   2   2   0   0   0   2   2   2   2   2   0   2   2   0   2   2   0   0   2   0   0   2   0   0   2   2   2   0   0   2   0   2   2   0   0   0   0   2   0   2   2   0   0   2   2   0   2   2   2   0   0   0   0   2   0   0   2   2   2   0   2   2   0   2   2   2   2   2   2   2   2   2   0   0   0   2   0   0   2   2   0   0   2   0   0   0   0   2   0
 MK-1-5                 0   2   0   0   0   0   0   2   2   0   0   0   2   2   2   0   0   2   2   2   2   0   0   2   2   0   2   2   2   0   0   2   0   2   2   0   2   2   0   2   0   0   2   2   0   0   2   2   2   2   2   2   2   0   2   0   2   2   2   0   0   0   0   0   0   2   0   0   2   0   0   0   2   2   0   0   2   0   0   0   2   2   0   0   0   2   2   0   2   0   2   0   2   2   0   2   2   0   0   0   0   0   2   0   0   2   0   0   2   0   2   2   2   0   0   2   2   2   2   2   2   0   2   2   0   2   2   0   0   2   0   0   2   0   0   2   2   2   0   0   2   0   2   2   0   2   0   0   2   0   2   2   0   0   2   2   0   2   2   2   0   0   0   0   2   0   0   2   2   2   0   2   0   2   2   2   2   2   2   2   0   2   2   0   0   0   2   0   0   2   2   0   0   2   0   0   0   0   2   0
 MK-1-6                 0   2   0   2   0   0   0   2   2   0   0   0   2   0   0   0   0   2   2   2   0   0   2   2   2   0   2   2   2   0   0   2   0   2   2   0   2   2   0   2   0   0   2   2   0   0   2   2   2   2   2   2   2   0   2   0   2   2   2   0   0   0   0   0   0   2   0   0   2   2   0   2   2   2   0   0   2   0   0   0   2   2   0   0   0   2   2   0   2   0   2   2   2   2   0   2   2   0   0   0   0   0   0   0   0   2   0   0   2   0   2   2   2   0   0   2   2   2   2   2   2   0   2   2   0   2   2   0   0   2   0   0   2   2   0   2   2   2   0   0   2   0   2   2   0   2   0   0   2   0   2   2   0   0   2   2   0   2   0   2   0   0   0   0   0   0   0   2   2   2   2   2   0   2   2   2   0   2   2   2   0   2   2   0   0   0   2   0   0   2   2   0   0   0   0   0   0   0   2   0
 MK-1-7                 2   2   0   2   0   0   0   2   2   2   0   0   2   2   0   0   0   2   2   2   0   0   0   2   2   2   2   2   2   0   0   2   0   2   2   0   2   2   2   0   0   0   2   2   2   0   2   2   2   2   2   2   2   0   2   0   2   2   2   0   0   0   0   0   0   2   0   2   2   2   0   2   2   2   0   0   2   0   0   0   2   2   0   0   0   2   2   2   2   0   2   2   2   2   2   2   2   0   2   0   0   0   0   2   0   0   0   0   2   0   2   0   2   0   0   2   2   2   2   0   2   0   2   2   0   2   2   0   0   2   0   0   2   2   0   2   2   2   0   0   2   0   2   2   0   2   0   0   2   0   2   2   0   0   2   2   0   2   0   2   0   0   0   0   0   0   0   2   2   2   2   2   0   0   2   2   0   2   2   2   0   2   2   0   0   0   2   0   0   0   2   0   2   0   0   0   0   0   2   0
 MK-1-8                 2   2   0   2   0   0   2   2   2   2   0   0   2   2   0   0   0   2   2   2   0   0   0   2   2   2   2   2   2   0   0   2   0   2   2   0   2   2   2   0   0   0   2   2   2   0   2   2   2   0   2   2   2   0   2   0   2   2   2   0   0   0   0   0   0   2   0   2   2   2   2   2   2   2   0   0   0   2   0   0   2   2   0   2   0   2   2   2   0   0   2   0   2   2   2   2   2   0   2   0   0   0   2   0   0   0   0   0   2   0   2   0   2   0   0   2   2   2   2   0   2   0   2   2   0   2   2   0   0   2   0   0   2   2   0   0   2   2   0   0   2   0   2   2   0   2   0   2   2   2   2   2   2   0   0   0   0   2   0   2   0   0   0   2   0   0   0   2   2   2   2   2   2   2   2   2   0   2   2   2   0   2   2   0   0   0   2   0   0   0   2   0   2   0   0   0   0   2   2   0
 MK-1-9                 2   2   0   2   0   0   2   0   2   2   0   2   2   2   0   0   0   2   2   2   0   0   2   2   0   2   2   2   2   2   0   2   0   2   2   0   2   2   2   0   2   0   2   2   2   0   2   2   2   0   2   0   2   0   2   0   2   2   2   0   0   2   2   2   0   2   0   2   2   2   2   2   2   2   0   0   0   2   0   2   0   2   0   2   0   2   2   0   0   0   2   0   2   2   2   2   2   0   2   2   0   0   2   0   0   0   0   0   2   0   2   0   2   0   0   2   2   2   2   0   2   0   2   2   0   2   2   0   0   2   0   0   2   2   0   2   2   2   0   0   2   0   2   2   0   2   0   0   2   2   2   2   2   0   0   0   0   0   0   2   0   0   0   2   0   2   0   2   2   2   0   0   2   2   2   2   0   2   2   2   0   2   2   0   0   0   2   0   0   0   0   0   2   0   0   0   2   2   2   0
 MK-1-10                2   2   0   2   0   0   2   0   2   2   0   2   2   2   0   0   0   2   2   2   0   0   2   0   0   2   2   2   2   2   0   2   0   0   2   0   0   2   2   0   2   0   2   2   2   0   2   2   0   0   2   0   2   0   2   0   2   2   2   2   0   2   2   2   0   2   0   2   0   2   2   2   2   2   0   0   0   2   0   2   0   2   2   2   0   2   2   0   0   0   2   0   2   2   2   2   2   0   2   2   0   0   2   0   2   0   2   0   2   0   2   0   2   0   0   2   2   2   2   0   2   0   2   2   0   2   2   0   0   2   0   0   2   2   0   2   2   2   0   0   2   0   2   2   2   0   0   2   2   2   2   2   2   0   0   2   0   0   2   2   2   0   0   2   0   2   0   2   2   2   0   0   2   2   2   2   0   2   2   2   0   0   2   0   0   0   2   0   2   0   2   0   2   0   0   0   2   2   2   0
 MK-1-11                0   2   0   2   0   0   2   0   2   2   0   2   2   2   0   2   0   2   2   2   0   0   2   0   0   2   2   2   2   2   0   2   0   0   2   0   0   2   2   0   2   2   0   2   2   2   2   2   2   0   2   0   2   0   0   0   2   2   2   2   0   2   2   2   0   2   0   2   2   2   2   2   2   2   0   0   0   2   0   2   0   2   2   2   0   2   2   0   0   0   2   0   0   2   2   2   2   0   0   2   0   0   2   0   2   0   2   0   2   0   2   0   2   0   0   2   2   2   2   0   2   2   2   2   2   2   2   0   0   2   0   0   2   2   0   2   2   2   0   0   2   2   2   2   2   0   0   2   2   2   2   2   2   0   0   2   0   0   2   2   2   0   0   2   0   2   0   2   2   2   0   0   2   2   0   2   0   2   2   0   0   0   2   0   0   0   2   0   2   0   2   0   2   0   0   0   2   2   2   0
 MK-1-12                0   0   0   2   0   0   2   0   2   2   0   0   2   2   0   2   2   2   2   2   0   0   2   0   0   2   2   2   2   2   2   2   0   0   0   0   0   2   2   0   2   2   0   2   0   2   2   2   2   0   2   0   2   0   0   0   2   2   2   2   0   2   2   2   0   2   2   2   2   2   2   2   2   2   0   0   0   2   0   2   0   2   2   2   0   2   0   2   2   0   2   0   2   0   2   2   2   0   0   2   0   0   2   0   0   0   2   0   2   0   2   0   2   0   0   0   2   2   2   0   2   2   2   2   2   2   2   0   2   2   0   0   2   0   0   2   2   2   0   0   0   2   2   2   2   0   0   2   2   2   2   2   2   0   0   2   0   0   2   2   2   0   0   2   0   2   0   2   2   2   0   0   2   2   0   2   0   0   2   0   0   0   2   0   0   0   2   0   0   0   2   0   2   0   0   0   2   2   2   0
 MK-1-13                0   0   0   2   0   0   2   0   2   2   0   2   2   2   0   2   2   0   2   0   0   0   2   0   0   2   0   2   2   2   2   2   0   0   0   0   0   2   2   0   2   0   2   2   0   2   2   2   2   0   2   0   2   0   0   0   2   2   2   2   2   2   2   2   0   2   2   2   2   2   0   2   2   2   0   0   0   2   0   2   0   2   2   0   0   2   0   2   2   0   2   0   2   0   0   2   0   0   2   2   0   0   2   0   0   0   2   0   2   0   2   0   2   0   0   0   2   2   2   0   2   2   2   0   2   0   2   0   2   2   0   0   2   0   0   2   2   2   0   0   0   2   2   2   2   0   2   2   0   2   2   0   2   0   0   2   2   0   2   2   2   0   0   0   0   2   0   2   2   2   0   0   2   2   0   2   2   0   2   0   0   0   2   0   0   0   2   0   2   0   2   0   2   2   0   0   2   2   2   0
 MK-1-14                0   0   0   2   0   0   2   0   2   2   2   2   2   2   0   2   2   0   2   0   0   0   2   0   0   2   0   2   2   2   2   2   0   0   0   0   0   2   2   0   2   0   2   2   0   2   2   2   2   0   2   0   2   0   2   0   2   2   2   2   2   2   2   2   0   2   2   2   2   2   0   2   2   2   0   2   0   2   0   2   2   2   2   0   0   2   0   2   2   0   2   0   2   0   0   2   0   0   2   2   2   0   2   0   0   0   2   0   2   0   2   0   2   0   0   0   2   2   2   0   2   2   2   0   2   0   2   0   2   2   0   0   2   0   0   2   2   2   2   0   0   2   2   2   2   0   2   2   0   2   2   0   2   0   2   2   2   0   2   2   2   0   0   0   0   2   0   2   2   2   0   0   0   2   0   2   2   0   2   0   0   0   2   0   0   0   2   0   2   0   2   0   2   2   0   2   2   0   2   0
 MK-1-15                0   0   0   2   0   0   0   0   2   0   2   2   2   2   0   2   2   2   2   0   0   2   2   0   0   2   0   2   2   2   2   2   0   0   0   0   0   2   0   0   2   0   2   0   0   2   2   2   2   0   0   0   2   0   0   0   2   2   2   2   2   2   2   2   0   2   2   2   2   2   0   2   2   2   2   2   0   2   0   2   2   2   2   2   0   0   0   2   2   0   2   0   2   0   0   0   0   0   2   2   2   2   2   2   0   0   2   0   2   2   2   0   2   0   0   0   2   2   2   0   2   2   2   0   0   0   2   0   2   2   0   2   2   2   0   2   2   2   2   0   0   2   2   2   2   0   2   2   2   2   2   0   2   0   2   2   2   2   2   2   2   0   0   0   0   2   2   2   2   2   2   0   0   0   0   2   2   0   2   0   0   0   2   0   0   0   2   0   2   0   2   0   2   2   2   2   2   0   2   0
 MK-1-16                0   0   0   0   0   0   0   2   2   0   2   2   2   2   0   2   2   2   2   2   0   2   2   0   0   2   0   2   0   0   2   2   0   0   0   0   0   2   0   0   0   0   2   0   0   2   2   2   2   0   0   2   2   0   0   0   2   2   2   2   2   2   2   2   0   2   2   2   2   2   0   2   2   2   2   0   0   2   0   2   2   2   2   2   0   2   0   0   2   0   2   0   2   0   2   2   0   0   2   2   2   2   2   0   0   0   2   0   2   2   2   0   2   0   0   0   2   2   2   0   2   2   2   0   0   0   2   2   2   2   0   2   2   2   0   2   2   2   2   2   0   2   0   2   0   0   2   2   2   2   2   0   2   0   2   2   2   2   2   2   2   0   2   0   2   2   2   0   2   2   2   2   0   0   0   2   2   0   2   0   0   0   2   0   0   0   2   0   2   0   0   0   2   2   2   2   2   0   2   0
 MK-2-1                 0   2   0   0   0   2   0   2   2   2   0   2   2   2   0   0   2   2   0   2   0   0   0   0   2   0   2   2   0   0   0   2   0   2   0   2   0   0   2   2   2   0   2   2   2   2   0   0   0   0   0   0   0   0   2   2   0   0   0   0   2   0   0   2   0   0   0   0   0   2   0   0   2   0   0   2   0   0   0   0   0   2   2   2   2   2   2   0   0   0   0   0   2   0   0   0   0   0   2   2   0   0   2   2   2   2   0   0   2   0   2   2   0   2   0   2   2   2   2   0   2   2   2   0   0   0   0   0   0   0   0   2   0   0   2   2   2   2   0   0   2   0   2   0   2   2   0   2   0   2   0   0   0   2   0   2   0   2   2   2   2   0   0   0   0   2   2   2   0   0   0   0   0   2   2   2   0   0   2   0   0   0   0   2   0   0   2   2   0   0   0   0   0   2   0   2   2   2   0   2
 MK-2-2                 0   2   0   0   0   2   0   2   0   2   0   2   0   2   0   2   2   2   0   2   0   0   0   0   2   0   2   2   0   0   0   2   0   2   0   0   0   0   0   2   2   2   0   2   2   2   0   0   0   0   0   0   0   0   2   2   0   0   0   0   2   0   0   0   0   0   2   0   0   2   0   0   2   0   0   2   0   0   0   0   0   2   0   2   2   2   2   0   0   0   0   2   2   0   0   0   0   0   2   0   0   0   2   2   2   2   0   0   2   0   2   2   0   2   0   2   2   2   0   0   0   2   2   0   0   0   0   0   0   0   0   2   0   0   2   2   2   2   0   0   2   0   2   0   2   2   0   2   0   2   0   0   0   2   0   2   0   2   2   2   2   0   0   0   0   2   2   2   0   0   0   0   0   2   2   2   0   0   2   0   0   2   2   2   0   0   2   2   0   0   0   0   0   2   0   2   2   2   0   2
 MK-2-3                 0   2   0   0   0   2   0   0   0   2   0   2   0   2   0   2   2   2   0   2   0   0   0   0   2   0   2   0   0   2   0   2   0   2   0   0   0   0   0   0   2   2   0   2   0   0   0   0   0   0   0   0   0   0   2   2   0   0   0   0   2   0   0   0   0   2   2   0   0   2   0   0   2   0   0   2   0   0   0   0   0   2   0   2   2   2   2   0   0   0   0   2   2   2   0   0   0   0   2   0   0   0   2   2   2   0   0   0   2   2   2   2   0   2   2   2   2   2   0   0   0   2   2   0   2   2   0   0   2   2   0   0   0   0   2   2   0   2   0   0   2   0   2   0   2   2   0   2   0   2   0   0   0   2   0   2   0   2   2   2   2   0   0   0   0   2   2   2   0   0   0   0   0   2   2   2   0   0   2   0   0   2   2   2   0   0   2   2   0   0   0   0   0   2   0   2   2   2   0   2
 MK-2-4                 0   0   0   0   0   2   0   0   0   2   0   2   0   2   0   2   2   2   0   2   0   0   2   2   2   0   2   0   0   2   0   2   0   2   0   0   0   0   0   2   2   2   0   2   0   0   0   0   0   2   0   0   0   0   2   2   0   0   2   0   2   0   0   0   0   2   2   0   0   2   0   0   2   0   0   2   0   0   0   0   0   2   0   2   2   2   2   0   0   0   0   2   2   2   0   0   0   0   2   0   0   0   0   2   2   0   0   0   2   2   2   2   0   2   2   2   0   2   0   0   0   2   2   0   2   2   0   0   2   2   0   0   0   0   2   2   0   0   0   0   2   0   2   0   2   2   0   2   0   2   0   0   0   2   0   2   0   2   2   2   2   0   0   0   0   0   0   2   0   0   2   0   0   2   2   2   0   0   2   0   0   2   2   2   0   0   0   2   0   0   0   2   0   2   0   2   2   2   0   2
 MK-2-5                 0   0   0   2   0   2   0   0   0   2   0   0   0   2   0   2   2   2   0   2   0   0   2   2   2   0   2   0   0   2   0   2   0   2   0   0   0   0   0   2   2   2   0   2   2   2   0   0   0   2   0   0   0   0   2   2   0   0   2   0   0   2   2   2   0   2   2   0   0   2   0   0   2   0   2   0   2   0   2   0   0   2   0   2   2   2   2   0   0   0   0   2   2   2   0   0   0   0   2   0   0   0   0   2   2   0   0   0   2   2   2   2   0   2   2   2   0   2   0   0   2   2   2   0   2   2   0   0   2   2   0   0   0   0   2   2   0   0   0   0   2   0   2   0   2   2   0   2   0   2   0   0   0   2   2   2   2   2   2   2   2   0   0   0   0   0   0   2   0   0   2   0   2   2   2   2   0   0   2   0   0   2   2   0   0   0   0   2   2   0   0   2   0   2   0   2   0   2   0   2
 MK-2-6                 0   0   0   2   0   2   0   0   0   2   0   0   0   2   0   2   2   2   0   2   0   0   2   2   2   2   2   0   0   2   0   2   2   2   0   0   0   0   0   2   0   2   2   2   0   2   0   0   0   2   0   0   0   0   2   2   0   0   2   0   0   2   2   2   0   2   2   0   2   2   0   0   2   2   2   0   2   0   2   0   0   2   0   0   2   0   2   2   2   0   2   2   0   2   0   0   0   0   2   0   0   0   0   2   2   0   0   0   2   2   2   2   0   2   2   2   0   2   2   0   2   2   2   0   2   2   0   0   2   2   0   0   0   0   2   2   0   0   0   0   2   0   2   0   2   2   0   2   0   2   0   0   0   2   0   2   0   2   2   2   2   0   2   2   0   0   0   2   2   0   2   0   2   2   2   0   0   0   2   0   0   2   2   0   0   0   0   2   2   0   0   2   0   2   0   2   0   0   0   2
 MK-2-7                 0   0   0   2   0   2   0   0   0   2   0   0   0   2   0   2   2   2   0   2   0   2   0   2   0   2   2   0   0   2   0   2   2   2   0   0   0   0   0   2   0   2   2   2   0   2   0   0   0   2   0   0   0   0   2   2   2   0   2   0   0   2   2   2   0   2   2   2   2   2   0   0   2   2   2   0   2   0   2   0   0   2   0   0   2   2   2   2   2   0   2   2   0   2   0   0   0   0   2   0   0   0   2   2   2   0   2   0   2   2   2   2   2   2   2   2   0   2   2   0   2   0   2   0   2   2   0   0   2   2   0   0   0   0   2   2   0   0   0   0   2   0   0   0   2   2   0   2   0   2   0   0   2   2   0   2   0   2   2   2   2   0   2   2   0   0   0   2   2   0   2   0   2   0   2   0   2   0   2   2   0   2   2   0   0   0   0   2   2   0   0   2   0   2   0   2   0   0   0   2
 MK-2-8                 0   2   0   2   0   2   0   0   0   2   0   0   0   2   0   2   0   2   0   2   0   2   0   2   0   2   0   0   0   0   0   2   2   2   2   0   2   0   0   2   0   2   2   2   0   2   0   0   0   2   0   0   2   0   2   2   2   0   2   0   0   2   2   2   0   2   2   2   2   2   0   0   0   2   2   0   2   0   0   2   0   2   0   0   2   2   2   2   2   0   2   2   0   2   0   0   2   0   2   0   2   0   2   2   2   2   2   0   2   2   2   0   2   2   2   2   0   0   2   0   2   2   2   0   2   2   0   0   2   2   0   0   0   0   2   2   0   2   0   0   2   0   0   0   2   2   0   0   0   2   0   0   2   2   2   2   0   2   2   2   2   2   2   2   0   0   0   2   2   2   2   0   2   0   2   0   2   0   2   2   0   2   2   0   0   0   0   2   2   0   0   2   0   2   0   2   0   0   0   2
 MK-2-9                 0   2   0   2   0   2   2   0   0   2   0   0   0   2   0   2   0   2   0   2   0   2   0   2   2   2   0   0   0   0   2   2   2   2   2   0   2   0   0   2   0   2   2   2   0   2   0   2   0   2   0   0   2   0   2   2   2   0   2   0   0   2   2   2   0   2   2   2   2   2   0   0   0   2   2   0   2   0   0   2   0   2   0   0   2   2   2   2   2   0   2   2   2   2   0   0   2   0   2   0   2   0   2   2   2   2   2   0   0   2   2   0   0   2   2   2   0   0   2   0   2   0   2   0   2   2   0   0   2   2   0   0   2   0   2   2   2   2   0   0   2   0   0   0   2   2   0   0   0   2   0   0   2   2   2   2   0   2   2   2   0   2   0   2   0   0   0   2   2   2   2   0   2   0   2   0   2   0   2   2   0   2   2   0   0   0   0   2   2   0   0   2   0   2   0   2   0   0   0   2
 MK-2-10                0   2   0   2   0   2   0   0   0   2   0   0   0   2   0   2   0   0   0   2   0   2   0   2   2   2   0   0   0   0   2   2   0   2   2   0   2   0   0   2   2   0   2   0   0   2   0   2   0   2   2   0   0   0   2   2   2   0   0   0   0   2   2   2   0   0   2   0   2   2   0   0   0   2   2   0   2   2   0   2   0   2   0   0   2   2   2   2   2   0   2   2   2   2   0   2   0   2   2   0   2   0   2   2   2   0   2   0   0   2   2   0   0   2   2   2   0   0   2   0   2   0   2   0   2   2   0   0   2   2   0   0   2   0   2   2   2   2   0   0   2   0   2   0   2   2   0   0   0   2   0   0   2   2   2   2   0   2   2   2   0   2   0   0   0   0   0   2   2   2   2   0   2   2   2   0   2   0   2   0   0   2   0   0   0   2   0   2   2   2   0   0   0   2   0   2   0   0   0   2
 MK-2-11                0   2   0   2   0   2   0   0   0   2   0   0   0   2   0   2   0   0   0   2   0   2   0   2   2   2   0   0   0   0   2   2   0   0   2   0   2   0   0   2   2   0   0   0   0   0   0   2   0   0   2   0   2   0   2   2   2   0   0   2   0   2   2   2   0   0   2   0   2   2   0   0   0   2   2   0   2   2   0   2   0   2   0   0   2   2   2   2   2   0   2   2   2   2   0   2   0   2   2   0   2   0   2   2   2   0   2   2   0   2   2   0   0   2   0   2   0   2   2   0   2   0   2   2   2   2   0   0   2   2   0   0   2   0   2   2   2   2   0   0   2   0   2   0   2   2   0   0   0   2   0   0   2   2   2   2   0   2   2   2   0   0   2   0   0   0   0   2   2   2   2   0   2   2   2   0   2   0   2   2   0   2   0   0   0   2   0   2   2   2   0   0   0   2   0   2   0   0   0   2
 MK-2-12                0   2   0   2   0   2   0   0   0   2   0   0   0   2   0   2   0   0   0   2   0   2   0   2   2   2   0   0   0   0   2   0   0   0   2   0   2   0   0   2   0   0   0   0   0   0   0   2   0   0   2   0   2   0   2   2   2   0   2   2   0   2   2   2   0   0   2   0   2   2   0   0   0   2   2   0   2   2   0   2   0   2   0   0   2   2   0   2   2   0   2   2   2   2   0   2   0   2   2   0   2   0   2   2   2   2   2   0   0   2   0   0   0   2   0   2   0   2   2   0   2   0   2   2   2   2   0   0   2   2   0   0   2   0   2   2   2   2   0   0   0   0   2   0   0   2   0   2   0   2   0   0   2   2   2   2   0   2   2   2   0   0   2   0   0   0   0   2   2   2   2   0   2   2   2   0   2   0   2   2   0   2   0   0   0   2   0   2   2   2   0   0   0   2   0   2   0   0   0   2
 MK-2-13                0   2   0   2   0   2   0   0   0   2   0   0   0   2   0   2   0   0   0   2   0   2   0   2   2   2   0   0   0   0   2   0   0   0   2   0   2   0   0   2   2   0   0   0   0   0   0   0   0   0   2   0   2   0   2   0   2   0   2   2   0   2   2   2   0   0   2   2   0   2   0   0   0   2   0   0   0   2   0   2   0   2   0   0   2   2   0   2   2   0   2   2   0   0   0   2   0   0   2   0   2   2   2   2   2   2   2   0   0   2   0   0   0   2   2   2   0   2   2   0   2   0   0   2   2   2   0   0   2   2   0   0   2   0   2   2   2   2   0   0   0   0   2   0   0   2   0   2   0   0   0   0   2   2   2   2   0   2   2   2   0   0   2   0   0   0   0   2   2   2   2   0   2   2   2   0   2   0   2   2   0   2   0   0   0   2   0   2   2   2   0   2   0   2   0   0   0   0   0   2
 MK-2-14                0   2   0   2   0   2   0   0   0   2   0   0   0   2   0   2   0   0   0   0   0   2   0   2   0   2   0   0   0   0   2   0   0   0   2   2   2   0   0   2   2   0   0   0   0   0   0   0   0   0   2   0   2   0   2   0   2   0   2   2   0   2   2   2   0   0   2   2   0   2   0   0   0   2   0   0   0   2   0   2   0   2   0   0   2   2   0   2   2   0   2   2   2   0   0   2   2   0   2   0   2   0   2   2   2   2   2   0   0   2   0   0   0   2   2   0   0   2   2   0   2   0   0   2   2   0   0   0   2   2   0   0   2   0   2   2   2   2   0   0   0   0   2   0   0   2   0   2   0   2   0   0   2   2   2   2   0   2   2   2   0   0   2   2   0   0   2   2   2   2   2   0   2   2   2   0   2   0   2   2   2   2   0   0   0   2   0   0   2   2   2   2   0   2   0   0   0   0   2   2
 MK-2-15                0   2   0   0   0   2   0   0   0   2   0   0   0   2   0   0   0   0   0   0   0   2   0   2   0   2   0   0   0   0   2   0   0   0   2   2   2   0   0   2   2   0   0   0   0   0   0   2   0   0   0   0   2   2   2   0   2   0   2   0   0   2   2   2   0   0   2   2   0   2   2   2   0   2   0   0   0   2   0   2   0   0   0   0   2   2   0   2   2   0   2   2   2   0   0   2   2   0   2   0   2   0   0   2   2   2   2   0   0   2   0   0   0   2   2   0   0   2   0   0   2   0   0   2   2   0   0   0   2   2   0   0   2   0   0   0   2   2   0   0   0   0   2   0   0   2   0   2   0   2   0   0   2   2   2   2   0   2   2   2   2   2   2   2   0   0   2   2   2   2   2   0   2   2   2   0   2   0   2   2   2   2   2   0   0   2   0   0   2   2   2   2   0   2   0   2   0   0   2   2
 MK-2-16                0   2   0   2   0   2   0   0   0   2   0   0   0   2   0   0   0   0   0   0   0   2   0   2   0   2   0   2   0   0   2   0   0   0   2   2   2   0   2   2   2   0   0   0   2   0   0   2   0   0   0   0   2   2   2   0   2   0   2   0   0   2   2   2   0   0   2   2   0   2   0   2   0   2   0   0   0   2   0   2   0   0   0   0   2   2   0   2   2   0   2   2   2   0   2   2   2   0   2   0   0   0   0   2   2   2   0   0   0   2   0   0   0   2   2   0   0   2   0   0   2   0   0   2   2   0   0   0   2   2   0   0   2   0   0   0   2   2   0   2   0   0   2   0   0   2   2   2   0   2   0   0   2   0   2   2   0   2   2   2   2   2   2   2   0   0   2   2   2   2   2   0   2   2   0   0   2   0   2   2   2   2   2   0   0   2   0   0   2   2   2   2   0   2   0   2   0   2   0   2
 MK-3-1                 2   0   0   0   0   2   2   0   0   2   0   0   0   2   0   0   0   0   0   0   2   2   0   0   2   2   2   0   0   0   0   2   0   0   0   2   2   2   0   2   2   0   2   0   2   0   0   0   2   2   0   2   2   2   0   0   2   2   0   0   2   0   2   2   0   0   2   2   0   2   0   0   0   0   2   0   2   2   2   0   2   0   0   2   0   2   2   2   2   0   2   2   0   2   0   0   0   0   0   2   2   2   0   2   2   0   2   0   2   0   2   0   2   0   0   0   0   0   2   2   0   0   0   0   0   0   2   2   0   0   0   0   2   0   0   2   0   0   0   2   2   0   2   0   2   2   2   2   2   0   2   2   0   0   0   2   0   0   2   0   0   0   0   0   2   2   0   2   2   2   2   2   2   0   2   0   0   2   0   2   0   0   0   0   2   2   0   2   2   0   0   2   2   2   2   2   2   0   2   0
 MK-3-2                 2   0   0   0   0   2   2   2   0   2   0   0   0   2   0   0   0   0   0   0   0   2   0   0   2   2   0   0   2   0   0   2   2   0   0   0   2   2   0   2   0   0   2   0   2   0   0   0   2   2   0   2   2   0   2   0   2   2   0   0   0   0   2   2   0   0   2   0   0   2   0   0   0   0   2   0   2   2   2   2   2   0   0   2   0   2   2   2   2   0   2   2   0   2   0   0   0   0   0   2   2   0   0   2   2   0   2   0   2   2   2   0   2   0   0   0   0   0   2   2   2   2   0   0   0   0   2   0   0   0   0   2   2   0   0   0   0   0   0   2   2   0   2   0   2   2   2   2   2   0   2   2   2   0   0   2   0   0   2   0   0   0   0   0   2   2   0   2   2   2   0   0   2   0   2   0   0   2   0   2   0   0   0   0   2   0   0   2   2   0   2   2   2   0   0   0   0   0   2   2
 MK-3-3                 2   2   0   0   0   2   2   2   0   2   0   0   0   2   0   0   0   0   2   0   0   2   0   0   2   2   0   0   2   0   0   2   2   0   0   0   0   2   0   2   0   0   2   0   2   0   0   0   2   2   0   2   2   0   2   0   2   2   0   0   0   2   2   2   0   0   2   0   0   2   0   0   2   0   2   0   2   2   2   2   2   0   0   2   0   2   2   2   2   2   2   2   0   2   0   0   0   0   0   2   2   0   0   2   2   0   2   0   2   2   2   0   2   0   0   0   0   2   2   0   2   2   0   0   0   0   2   0   0   0   0   2   2   0   0   0   2   0   0   2   2   0   0   0   2   2   2   2   2   0   2   2   2   0   2   2   0   0   2   0   0   0   0   0   2   2   2   2   2   2   2   0   2   0   2   0   0   2   0   2   0   2   0   0   2   0   0   2   2   0   2   2   2   0   0   0   0   0   2   2
 MK-3-4                 2   0   2   0   0   2   2   2   2   2   0   0   0   2   0   0   0   0   2   0   0   2   0   0   2   2   0   0   2   0   0   2   2   0   0   0   0   2   0   2   0   0   2   0   2   0   0   0   2   2   0   2   2   2   0   0   2   2   0   0   0   2   2   2   0   0   2   0   0   2   0   0   2   0   2   2   2   2   2   2   2   0   0   2   0   2   2   2   2   2   2   2   0   2   2   0   0   0   0   2   2   0   0   2   2   0   2   0   2   2   2   0   2   0   0   0   0   2   2   0   2   2   0   0   0   0   2   0   0   0   0   2   2   0   0   0   2   0   0   2   2   0   0   0   2   2   2   2   2   0   2   2   2   0   2   2   0   0   2   0   0   0   0   0   2   2   2   2   2   2   2   0   2   0   0   0   0   2   0   2   2   2   0   0   2   0   2   2   2   0   0   2   2   0   0   0   0   0   2   2
 MK-3-5                 2   0   2   0   0   2   2   2   2   2   0   0   0   2   0   0   0   2   2   0   0   2   0   0   2   2   0   0   2   0   0   2   2   0   2   0   0   2   0   2   2   0   2   0   2   0   0   0   2   2   0   2   2   2   0   0   2   2   0   0   0   2   2   2   0   0   2   0   0   2   0   0   2   0   2   2   2   0   2   0   2   2   0   2   0   2   2   2   2   2   0   2   2   2   0   0   0   2   0   2   2   0   0   2   2   0   2   0   2   2   2   0   2   0   0   0   0   2   2   0   2   0   0   0   0   0   2   0   0   2   0   2   2   2   0   0   2   0   2   2   2   0   0   0   2   2   2   2   2   0   2   2   0   2   2   2   0   0   2   0   0   0   0   0   2   2   2   2   2   2   2   0   2   0   0   0   0   2   0   2   2   2   0   2   2   0   2   2   2   0   0   2   2   0   0   0   0   0   2   0
 MK-3-6                 2   0   2   0   2   2   2   2   0   2   0   0   0   2   0   2   0   2   2   0   0   2   0   0   0   0   0   2   2   0   0   2   2   0   2   0   0   2   0   2   2   0   2   0   2   0   0   2   2   2   0   2   2   2   0   0   2   2   0   0   0   2   2   2   0   0   2   0   0   2   0   0   2   0   2   2   2   0   2   0   2   2   2   2   0   2   2   2   0   2   0   2   2   2   0   0   2   2   0   2   2   0   0   2   2   0   2   0   2   2   2   0   2   0   0   0   0   2   2   0   2   0   0   0   0   0   2   0   0   2   0   2   2   2   2   0   2   0   0   2   2   0   0   0   2   2   2   2   2   0   2   2   0   2   2   0   0   2   2   0   0   0   0   0   2   2   2   2   2   2   2   0   2   0   2   0   0   2   0   2   2   0   0   2   2   0   2   2   2   0   0   2   2   0   0   0   0   0   2   0
 MK-3-7                 2   0   2   0   2   2   0   2   0   2   0   0   0   2   0   2   0   2   2   0   0   2   0   0   0   0   0   0   2   0   0   2   2   0   2   0   0   2   0   2   2   0   2   0   2   0   0   2   2   2   0   2   2   2   0   0   2   2   0   0   0   0   2   2   0   0   2   0   0   2   0   0   2   0   2   2   2   0   0   0   2   2   2   2   2   2   2   0   2   0   0   2   2   2   0   0   0   2   0   2   2   0   0   2   2   0   2   0   2   2   0   0   2   0   0   0   0   2   2   0   2   0   2   0   0   0   2   0   0   2   0   2   2   2   2   0   2   0   0   0   2   0   0   0   2   2   2   2   2   0   2   2   0   2   2   0   0   0   2   0   0   0   0   0   2   2   2   0   2   2   2   2   2   2   2   0   0   2   0   2   2   2   0   2   2   2   2   2   2   0   0   2   2   2   0   0   2   0   2   2
 MK-3-8                 2   0   0   0   2   2   0   2   0   2   0   0   0   2   0   2   0   2   2   0   0   2   0   0   0   0   0   0   2   0   0   2   2   0   2   0   2   2   0   2   2   0   2   0   2   0   0   2   2   2   0   2   2   2   0   2   2   2   0   0   2   0   2   2   0   0   2   0   0   2   0   0   2   0   2   2   2   0   0   0   2   2   2   2   2   2   2   0   2   0   2   2   0   2   0   0   0   0   0   2   2   0   0   2   2   0   2   0   2   2   0   0   2   0   0   0   0   2   2   0   2   0   2   0   0   2   2   0   0   2   0   2   2   2   2   0   0   0   0   0   2   0   0   0   2   0   2   0   2   0   0   2   0   2   2   0   0   0   2   0   0   0   0   0   2   2   2   0   2   2   2   2   2   2   2   2   0   2   0   0   2   2   0   0   2   2   2   0   2   0   0   2   2   2   0   0   2   2   2   2
 MK-3-9                 2   0   0   2   2   2   0   2   0   0   2   0   0   2   0   2   0   2   2   0   2   2   0   0   0   0   0   0   2   0   0   2   2   0   2   0   2   2   0   2   2   0   2   0   2   0   0   2   2   0   0   2   2   0   0   2   0   2   0   0   2   0   2   2   0   0   0   0   0   2   2   0   2   0   2   2   2   0   0   0   2   2   2   2   2   2   0   0   2   0   2   2   0   2   2   0   0   0   0   2   2   0   0   2   2   0   2   0   2   2   0   0   2   0   0   0   0   2   2   2   2   0   2   0   2   2   2   0   0   2   0   2   2   2   2   0   2   0   0   0   2   0   0   0   2   0   2   0   2   0   0   0   0   2   0   0   0   0   2   0   0   0   0   0   0   2   2   0   2   2   2   2   2   2   2   0   0   2   0   0   2   2   2   0   2   2   2   0   0   0   0   2   0   2   0   2   2   0   2   2
 MK-3-10                0   0   0   2   2   2   0   2   2   2   2   0   0   2   0   2   0   0   2   2   2   2   0   0   0   0   2   0   2   0   2   0   2   0   2   0   2   2   0   2   2   0   2   0   2   0   0   2   2   0   0   2   2   0   0   2   0   2   0   0   2   0   2   2   0   0   0   0   0   2   0   2   2   0   2   2   2   0   0   0   0   2   2   0   2   2   0   0   2   2   2   2   2   2   2   0   0   0   0   2   2   0   0   2   2   0   2   0   2   2   0   0   0   0   0   0   0   2   2   2   2   2   2   0   2   2   2   0   0   2   0   2   2   2   2   0   0   0   0   2   2   0   0   0   2   0   2   0   2   0   0   0   0   2   0   2   0   0   2   0   0   0   0   0   0   2   2   0   2   2   2   2   2   2   0   0   0   2   2   0   2   2   2   0   2   2   2   0   0   0   0   2   0   2   0   2   2   0   2   2
 MK-3-11                0   0   0   2   2   2   0   2   2   0   2   0   0   2   0   2   0   0   2   2   0   2   0   0   0   0   2   0   2   0   2   0   2   2   2   0   2   2   0   2   2   2   2   0   2   0   0   2   2   0   2   2   2   0   0   2   0   2   0   0   2   0   2   0   2   0   0   2   0   2   0   2   2   2   2   2   0   0   0   0   0   2   0   0   2   2   0   2   2   2   0   2   2   2   2   2   0   0   0   2   2   0   0   2   2   0   2   0   2   2   0   0   0   0   0   0   2   0   2   2   2   2   2   0   2   2   2   2   0   2   0   2   2   2   2   0   0   0   0   2   2   0   0   0   2   0   2   0   2   0   0   0   0   2   0   2   0   0   2   0   0   0   0   0   0   2   2   2   0   2   2   0   2   2   2   0   0   2   2   0   2   2   2   0   0   2   2   0   0   2   0   2   0   2   0   2   2   0   2   2
 MK-3-12                0   0   0   2   2   2   0   0   2   0   2   0   2   2   0   2   0   0   2   2   0   0   0   0   0   0   2   0   2   0   0   0   2   2   2   0   2   2   0   2   2   2   2   0   2   0   0   2   2   0   2   2   2   0   0   2   0   2   0   0   2   0   2   0   2   0   0   2   0   2   0   2   2   2   2   2   0   2   0   0   0   2   2   0   2   2   0   2   2   2   0   2   2   2   2   2   2   0   0   2   2   0   0   2   2   0   2   0   2   0   0   0   0   0   0   0   2   0   2   2   2   2   2   0   2   2   0   2   0   2   0   2   0   2   2   0   0   0   0   2   2   0   0   0   2   0   2   0   2   0   0   0   2   2   0   2   0   0   2   0   0   0   0   0   0   2   2   2   0   0   2   0   0   2   2   0   0   2   2   2   2   2   2   0   0   2   2   0   0   2   0   2   0   0   0   2   0   0   2   2
 MK-3-13                0   0   0   2   2   2   0   0   2   0   2   0   2   2   0   2   0   0   0   2   0   0   0   0   0   0   2   0   0   0   0   0   2   2   2   0   2   0   2   2   2   2   2   0   2   0   2   2   2   0   2   2   2   0   0   2   2   2   0   0   2   0   2   0   2   0   0   2   2   2   0   2   2   2   2   0   0   2   0   0   0   2   0   0   2   2   0   2   0   2   0   2   2   2   2   2   2   0   0   2   2   0   0   2   2   0   2   0   2   0   0   0   0   0   0   0   2   2   2   2   2   0   0   0   2   2   0   2   0   2   2   2   0   2   2   0   0   0   0   2   0   2   0   0   2   0   2   0   2   0   0   0   2   2   0   2   2   0   2   0   2   0   0   2   0   0   2   2   0   0   2   0   0   2   2   0   0   2   2   0   0   2   2   0   0   2   0   0   0   2   0   2   0   0   0   2   0   0   0   2
 MK-3-14                0   0   0   2   2   0   0   2   2   0   2   0   2   2   0   2   0   2   0   2   0   0   0   0   0   0   2   0   0   0   2   0   2   2   2   0   2   0   2   2   2   2   2   0   2   0   2   2   2   2   2   2   2   2   0   2   2   2   0   0   2   0   2   0   2   0   0   2   2   2   0   2   2   2   2   0   2   2   0   0   0   0   0   0   2   2   2   0   0   0   0   2   0   2   2   2   2   0   2   2   0   0   0   0   2   0   2   0   2   0   0   0   0   0   0   2   2   2   2   2   2   0   0   2   2   2   2   0   0   0   2   2   0   2   2   2   0   0   0   2   0   2   0   0   2   0   2   0   2   0   0   2   2   2   0   2   0   0   2   0   2   0   0   0   0   0   2   2   0   0   2   0   0   0   2   0   0   2   2   0   0   2   2   0   2   2   2   0   0   2   0   2   0   0   0   0   0   0   0   2
 MK-3-15                0   0   0   2   2   0   0   2   2   0   2   0   2   2   0   2   0   2   0   2   0   0   0   0   0   0   2   0   0   0   2   0   2   2   2   2   2   0   2   2   2   2   2   0   2   0   0   0   2   2   2   2   2   2   0   2   2   2   0   0   2   0   2   0   2   0   0   2   0   2   0   2   2   0   2   0   2   2   0   0   2   0   0   0   2   2   0   0   0   0   0   2   0   2   0   2   2   0   2   2   0   0   0   0   2   0   2   0   2   0   0   0   0   0   0   2   2   0   2   2   2   0   0   2   2   2   2   0   0   0   2   2   0   2   2   2   0   0   0   2   2   2   0   0   2   0   2   0   2   0   0   2   2   2   0   2   0   2   2   0   2   0   0   0   0   0   2   2   0   0   2   0   0   0   2   0   0   2   2   2   0   2   2   0   2   2   2   2   0   2   2   2   2   2   0   0   0   0   0   2
 MK-3-16                0   0   0   2   2   0   0   2   0   0   2   0   2   2   0   2   0   2   0   2   0   0   0   0   0   0   2   0   0   0   2   0   2   2   2   2   2   2   2   2   2   2   2   0   2   0   0   0   2   2   2   2   2   2   0   2   2   2   0   0   2   0   0   0   0   0   0   2   0   2   0   2   2   0   2   0   2   2   2   0   2   0   0   0   2   0   0   0   0   0   0   2   0   2   0   2   2   0   2   2   0   2   0   0   2   0   2   0   2   0   2   0   0   2   2   2   2   0   2   2   2   0   0   2   2   2   0   0   0   0   2   2   0   2   2   0   0   0   2   2   2   2   0   2   0   0   2   0   2   2   0   2   2   2   0   0   0   2   2   0   2   0   0   0   0   0   2   2   0   0   2   2   0   0   2   0   0   2   2   2   0   2   2   2   2   2   2   2   0   2   0   2   2   2   0   0   0   2   0   2
 MK-4-1                 0   0   0   2   2   2   2   2   0   0   2   0   2   0   2   2   2   0   2   0   2   2   0   2   2   2   0   0   0   0   0   0   0   0   0   0   0   2   0   2   0   2   2   0   2   0   0   0   0   2   0   2   0   0   0   0   0   2   2   0   0   0   0   0   2   0   0   0   2   0   2   0   0   2   0   0   2   2   0   2   0   2   2   2   2   0   2   2   2   2   0   0   0   0   0   2   2   0   2   2   0   0   0   2   0   0   0   0   0   2   2   0   0   0   2   0   0   0   2   2   2   0   2   2   2   0   0   2   0   2   0   2   2   0   2   2   0   0   0   0   0   0   0   0   2   0   0   2   0   0   0   2   0   2   0   0   2   0   0   2   2   2   2   0   2   0   0   2   0   2   0   2   0   2   2   0   2   0   0   0   0   0   2   2   0   2   0   2   0   2   2   2   2   0   0   0   2   2   2   2
 MK-4-2                 0   0   0   2   2   2   2   2   0   0   2   0   2   0   2   2   2   0   2   0   2   2   0   2   0   0   0   0   0   0   0   0   0   0   0   0   0   2   0   2   0   2   2   0   2   0   0   0   0   2   0   2   0   0   0   2   0   2   2   0   0   0   2   0   2   0   0   0   2   0   2   0   2   2   0   0   2   2   0   0   0   2   2   2   2   0   2   2   2   2   0   0   0   2   0   2   2   0   0   2   2   0   2   2   2   0   0   0   0   2   2   0   0   0   2   0   0   0   2   2   2   0   2   2   2   0   0   2   2   2   0   2   2   0   2   2   0   0   0   0   0   0   0   0   2   0   2   2   0   0   0   2   0   2   0   0   2   0   0   2   2   2   2   0   2   0   0   0   0   2   0   2   0   0   2   0   2   0   0   0   0   0   2   2   0   2   0   2   0   2   2   2   2   0   0   0   2   2   2   2
 MK-4-3                 2   0   0   2   2   0   2   2   0   0   0   0   2   0   2   2   2   0   2   0   0   2   0   2   0   0   0   0   0   0   0   0   0   0   0   2   0   2   0   2   0   2   2   0   0   0   0   0   0   2   2   2   0   0   0   2   0   2   2   0   0   0   2   0   2   0   0   0   0   0   2   0   2   2   0   0   2   2   2   2   0   2   2   2   2   0   2   2   2   2   0   0   0   2   2   2   2   0   0   2   2   0   2   2   2   0   0   0   0   2   2   0   0   0   0   0   0   0   2   2   2   0   2   2   2   0   0   2   2   2   0   2   2   0   2   2   0   0   0   0   0   0   0   0   2   0   2   2   0   0   0   2   2   2   0   0   2   0   0   2   2   0   2   0   2   0   0   0   0   2   0   2   0   0   2   0   0   0   0   0   0   0   2   2   0   2   0   2   0   2   2   2   2   0   0   0   2   2   2   2
 MK-4-4                 2   0   0   2   2   0   2   2   0   0   0   0   0   0   2   2   2   0   2   0   0   2   0   2   2   2   0   2   0   0   0   0   0   0   0   0   0   2   0   2   0   2   2   0   0   0   0   0   0   2   2   2   0   0   0   2   0   2   2   0   2   0   2   0   2   0   0   2   0   0   2   2   2   2   0   0   2   2   2   2   0   2   2   0   2   0   2   2   2   2   0   0   0   2   2   2   2   0   0   2   2   0   2   2   2   2   0   0   0   2   2   0   0   0   0   0   0   2   0   2   2   0   2   2   0   0   0   2   2   2   0   2   2   2   2   0   0   0   2   2   0   0   0   0   2   0   2   2   0   2   0   2   2   0   0   0   2   0   0   2   2   0   2   0   2   0   0   2   0   2   0   2   0   0   2   0   2   0   0   0   0   0   2   2   0   2   0   2   0   2   2   2   2   0   0   0   2   0   0   0
 MK-4-5                 2   0   2   2   0   0   2   2   0   0   2   2   0   0   2   2   2   0   2   2   0   2   0   2   2   2   0   2   0   0   0   2   2   0   0   0   0   2   0   2   0   2   2   0   0   0   0   0   0   2   2   2   0   0   0   2   0   2   2   0   2   0   2   0   2   2   0   2   0   0   2   2   2   2   0   0   2   2   2   2   0   2   2   0   2   0   2   2   2   2   0   0   0   0   2   2   2   2   0   0   2   0   2   2   0   2   2   0   0   2   2   0   0   0   0   0   2   2   0   2   2   0   2   2   0   0   0   0   2   2   0   2   2   0   2   0   0   0   2   2   0   0   0   0   2   0   2   2   0   2   0   2   0   0   0   0   2   2   0   2   2   0   2   0   2   0   0   2   0   0   0   2   0   0   0   0   2   0   0   2   0   0   2   2   0   2   0   2   0   2   2   2   2   0   0   0   2   0   0   0
 MK-4-6                 2   0   2   2   0   0   2   2   0   0   2   2   0   0   2   0   2   0   2   2   0   2   0   2   2   0   0   2   0   0   0   0   2   0   0   0   0   2   0   2   0   2   0   0   0   0   0   0   0   2   2   2   0   0   0   2   0   2   2   0   2   2   2   2   2   2   0   2   0   0   2   0   2   2   0   0   2   2   2   2   0   2   2   2   2   0   2   2   2   2   0   0   0   0   2   2   2   2   0   2   2   0   2   2   0   2   2   0   0   2   2   0   0   0   0   0   2   2   0   2   2   0   2   2   0   2   0   0   2   2   2   2   2   0   2   0   0   0   2   2   2   0   0   2   2   0   2   2   0   2   0   2   2   0   0   0   2   2   0   2   2   0   2   0   2   0   0   2   0   0   2   2   0   0   0   0   2   0   0   2   2   0   2   2   0   2   0   2   0   2   2   2   0   0   0   0   2   0   2   0
 MK-4-7                 2   0   2   2   0   2   2   2   0   0   2   2   0   0   2   0   2   0   2   2   2   2   0   2   2   0   0   2   0   0   0   0   2   0   0   0   0   2   0   0   0   2   0   0   0   0   0   0   0   2   0   2   0   2   0   2   0   2   2   0   2   0   2   2   2   2   0   2   0   0   0   0   2   2   0   0   2   2   2   2   0   2   2   2   2   0   2   0   2   2   0   0   0   0   2   2   2   2   0   2   2   2   0   2   0   2   2   0   0   2   2   0   0   0   0   0   2   2   0   0   2   0   2   0   2   2   0   0   2   2   2   2   2   0   2   0   0   0   2   2   0   0   0   2   2   0   2   2   2   2   0   2   2   0   0   0   2   0   0   2   0   0   2   0   2   0   2   2   0   0   2   2   0   0   0   0   2   0   0   2   2   0   2   2   0   2   0   2   0   0   2   2   0   0   0   0   2   0   2   0
 MK-4-8                 2   0   2   2   0   2   2   2   0   0   2   0   0   0   2   0   2   0   2   2   2   2   0   2   0   0   0   2   0   0   0   0   2   0   0   0   0   2   0   0   0   2   0   0   0   0   0   0   0   2   0   2   0   2   2   2   0   2   2   0   0   2   2   2   2   0   0   2   0   0   0   0   2   2   0   0   0   2   2   2   0   0   2   2   2   0   2   0   2   2   0   0   0   0   2   2   2   2   0   2   2   2   0   2   0   0   0   0   0   2   2   0   0   0   0   0   2   2   0   0   2   0   2   0   2   2   0   0   2   2   2   0   2   0   2   0   0   0   2   0   2   2   2   2   2   0   2   2   0   2   0   2   2   0   0   0   2   0   0   2   0   0   2   0   2   0   2   2   0   0   0   2   0   0   0   0   2   0   0   2   2   0   2   2   0   2   0   2   0   0   2   2   0   0   0   0   2   0   2   0
 MK-4-9                 2   2   2   2   0   2   2   2   0   0   2   0   0   0   2   0   2   2   0   2   2   2   0   2   0   0   0   2   0   0   0   0   2   0   0   0   0   2   0   0   0   2   0   0   0   0   0   2   0   2   0   2   0   2   2   2   0   2   2   0   0   2   2   2   2   0   0   2   0   0   2   0   0   2   0   0   0   2   2   2   2   0   2   2   2   0   2   0   2   0   0   0   0   0   2   2   2   2   0   2   2   2   0   2   0   0   0   0   0   2   2   0   2   0   0   0   2   2   0   0   2   0   2   0   0   2   0   0   2   2   2   0   2   0   2   2   0   0   2   0   2   2   2   2   2   0   2   2   0   2   0   2   2   0   0   0   2   0   0   2   0   0   2   0   2   0   2   2   0   0   0   2   0   2   0   0   0   0   0   2   2   0   2   2   0   2   0   2   0   0   2   2   0   0   0   0   2   0   2   2
 MK-4-10                2   2   2   2   0   2   2   2   0   0   2   0   0   0   2   0   2   2   0   2   2   2   0   2   0   0   0   2   0   0   0   0   2   0   0   0   0   2   0   0   0   2   2   0   0   0   0   2   2   2   0   2   0   2   2   2   0   2   2   0   0   2   2   2   2   0   0   2   0   0   2   0   0   0   0   0   0   2   2   2   2   0   2   2   2   0   2   0   0   0   0   2   0   0   2   2   2   2   0   2   2   0   0   0   0   0   0   0   0   2   2   0   2   2   0   0   2   2   0   2   2   0   2   0   2   2   0   0   2   2   2   0   2   0   2   2   0   0   2   0   2   2   0   2   2   0   2   2   0   2   0   2   0   0   0   0   2   2   0   2   0   0   2   0   2   0   2   2   0   0   0   2   0   2   0   0   2   0   0   2   2   0   2   0   0   2   0   2   0   2   2   2   0   0   0   2   2   2   2   2
 MK-4-11                0   2   2   2   0   2   2   2   0   0   2   0   0   0   0   2   2   2   0   2   2   2   0   2   0   0   0   2   0   0   0   0   0   0   0   0   0   2   2   0   0   2   2   0   0   2   0   2   2   2   0   2   2   2   2   2   0   2   2   0   2   2   2   2   2   0   0   2   0   0   2   0   0   0   0   0   0   2   2   2   2   2   2   2   0   0   2   0   0   0   0   2   0   0   2   2   2   2   0   2   2   0   0   0   2   0   0   0   0   2   2   0   2   2   0   0   2   2   0   2   2   0   2   0   2   2   0   0   2   0   2   0   2   0   2   2   0   0   0   0   2   2   0   2   2   0   2   2   0   2   0   0   0   0   0   0   2   2   0   2   0   0   2   2   2   2   2   2   0   0   2   2   0   2   0   0   2   0   0   2   2   0   2   0   0   2   0   2   0   2   2   2   0   0   0   2   2   2   2   2
 MK-4-12                0   2   2   2   0   2   2   2   0   0   2   0   2   0   0   2   2   2   0   2   2   2   0   2   0   0   0   2   2   0   2   2   2   0   0   2   0   2   2   0   2   2   2   0   0   2   0   2   2   0   2   2   2   2   2   2   0   2   2   0   2   2   2   2   2   0   2   2   0   0   2   0   0   0   0   0   0   2   2   0   2   2   2   2   2   0   2   0   0   2   0   2   0   2   2   2   0   2   0   2   2   0   0   2   2   0   0   2   0   2   2   0   2   2   0   0   2   2   0   2   2   0   2   0   2   2   0   0   2   0   2   0   2   0   0   2   0   0   0   0   2   2   2   2   0   0   2   2   0   0   0   2   0   0   0   0   2   2   0   2   0   0   2   0   2   2   2   2   0   0   2   2   0   2   0   0   2   0   0   2   2   0   2   0   2   2   0   2   0   2   2   2   0   2   0   2   2   2   2   2
 MK-4-13                0   2   2   2   0   2   2   2   0   0   2   0   2   0   0   2   2   2   0   2   2   2   0   2   0   0   2   2   0   2   2   2   2   0   0   2   2   2   2   0   2   2   2   0   0   2   0   2   2   2   0   2   2   0   2   2   0   2   2   0   2   2   2   2   2   0   2   2   0   0   2   0   0   0   0   0   0   2   2   0   2   2   2   2   2   0   0   0   0   2   0   2   0   2   2   2   0   2   0   0   2   0   0   2   2   0   0   2   2   2   2   0   2   2   0   0   2   2   0   2   2   0   2   0   0   2   0   2   0   0   0   2   2   0   0   2   0   0   0   0   2   2   2   2   2   0   2   2   2   0   2   2   0   2   0   0   2   2   0   2   2   0   2   0   2   2   2   2   0   0   2   2   2   2   0   0   0   0   2   2   2   0   2   0   2   2   0   2   0   2   2   2   0   2   0   2   2   2   2   2
 MK-4-14                2   2   2   2   0   2   2   2   0   0   2   0   2   0   0   2   2   2   0   2   2   2   0   2   0   0   2   2   2   2   2   0   2   2   0   0   0   2   2   0   0   2   2   0   0   2   0   2   2   2   0   0   2   0   2   0   0   2   2   0   2   2   2   2   2   0   2   2   0   0   0   0   0   0   0   0   0   2   2   0   2   2   2   2   2   0   0   0   0   2   0   2   0   2   0   2   0   2   0   0   2   0   0   2   2   2   0   2   2   2   2   0   2   2   0   0   2   2   0   2   2   0   0   2   0   2   0   2   0   0   0   2   2   0   0   2   0   2   0   0   2   2   2   2   2   0   2   2   2   0   2   2   0   2   0   0   2   2   0   2   2   0   2   0   2   2   2   2   0   0   2   2   2   2   0   0   0   0   0   2   2   0   2   0   2   2   0   2   0   2   2   2   0   2   0   2   2   2   0   2
 MK-4-15                2   2   2   2   0   2   2   2   0   2   2   0   2   0   0   2   2   2   0   2   2   2   0   2   0   0   2   2   2   2   2   0   2   2   0   0   0   2   2   2   0   2   2   2   0   2   0   2   2   2   0   0   2   0   2   0   0   2   2   0   2   2   2   2   2   0   2   2   0   0   0   0   0   0   0   0   0   2   2   0   2   2   2   0   2   0   0   0   0   0   0   2   0   2   0   2   0   2   0   0   2   0   0   2   0   2   0   2   2   0   0   0   2   2   0   0   2   2   0   2   2   0   0   2   2   2   0   2   0   0   0   2   2   0   2   0   0   2   0   0   2   2   2   2   2   0   2   2   2   0   0   2   2   2   0   2   2   2   0   0   2   0   2   0   0   2   2   0   0   0   2   2   2   2   0   0   0   0   0   2   2   0   0   0   2   0   0   2   0   2   2   2   0   2   0   2   0   2   0   2
 MK-4-16                2   2   2   2   0   2   2   2   2   2   2   0   2   0   0   2   2   2   0   2   2   2   0   2   0   0   2   2   2   2   2   0   2   2   0   0   0   0   2   0   2   2   2   2   0   0   2   2   2   2   0   0   2   0   0   0   0   2   2   0   2   2   2   2   2   0   2   2   0   0   0   0   2   0   0   0   0   2   2   0   2   2   2   0   2   0   0   0   0   0   0   2   0   2   0   2   0   2   0   0   2   0   2   2   0   2   0   2   2   0   0   0   2   2   0   0   2   2   0   2   2   0   0   2   2   0   0   2   0   0   0   2   2   0   2   0   0   2   0   0   2   2   2   2   2   0   2   2   2   0   0   2   2   2   0   2   2   2   0   0   2   0   0   2   0   2   2   0   0   0   2   0   2   2   0   0   0   0   0   2   2   0   2   0   2   0   0   2   0   2   2   2   0   2   0   2   0   2   0   0
 MK-5-1                 0   2   2   0   2   2   0   0   2   2   2   0   0   2   0   2   0   2   0   2   2   2   2   2   2   0   0   2   2   0   2   2   2   2   2   2   0   2   0   0   0   2   0   0   2   0   2   0   2   2   2   0   0   2   2   2   0   2   2   2   0   2   0   0   2   0   2   0   0   2   0   2   0   0   0   2   2   0   2   0   2   2   0   2   0   2   0   2   0   2   2   0   0   2   0   0   0   2   2   0   0   0   2   0   0   0   0   2   0   0   2   0   0   2   0   0   2   0   2   2   0   2   0   0   0   0   2   0   2   0   2   2   0   2   0   2   2   0   2   0   0   2   2   0   0   0   2   2   0   0   0   2   2   2   0   0   2   0   0   2   2   2   2   0   0   0   0   2   2   2   0   0   2   2   0   0   0   0   0   0   2   0   0   2   2   2   0   2   0   2   0   2   0   2   2   0   2   2   2   2
 MK-5-2                 0   2   2   0   2   2   0   0   2   2   2   0   0   2   0   2   2   2   0   2   0   2   0   2   2   2   0   2   2   0   2   2   2   2   2   2   0   2   0   0   0   2   0   0   2   0   2   0   2   2   2   0   0   2   2   2   0   2   2   2   0   2   0   0   2   0   2   0   0   2   0   2   0   0   0   2   0   0   2   0   2   2   0   2   0   2   0   2   0   2   2   0   0   2   0   0   0   2   2   0   0   0   2   0   0   0   0   2   0   0   2   0   0   2   0   0   2   0   2   2   0   2   0   0   0   0   2   2   0   0   2   0   0   2   0   0   2   2   2   0   0   2   2   0   0   0   2   2   0   0   0   2   0   2   0   0   2   0   0   0   2   2   2   0   0   0   0   2   2   2   0   0   2   2   0   0   0   0   2   0   2   0   0   2   2   2   0   2   0   0   0   2   0   2   2   0   2   2   2   2
 MK-5-3                 0   0   2   0   2   2   0   0   2   0   2   0   0   2   0   2   2   0   0   2   0   2   0   2   2   2   0   2   2   2   2   2   2   2   2   2   0   0   0   0   0   2   0   0   2   0   2   0   2   2   0   0   0   2   2   2   0   2   2   2   0   2   0   0   2   2   2   0   0   2   0   2   0   0   0   2   0   0   0   0   2   2   0   2   0   2   0   2   0   2   2   0   0   2   0   0   0   2   2   0   2   0   0   0   0   0   0   2   0   0   2   0   0   2   0   0   2   0   2   0   0   2   0   0   0   0   2   2   0   2   2   0   0   2   0   0   2   0   2   0   0   2   2   0   0   0   2   2   0   0   0   0   2   2   0   0   0   0   0   0   2   2   2   0   0   0   0   2   2   2   0   0   2   2   0   0   0   0   2   0   2   0   2   2   2   2   0   2   0   0   0   2   2   2   2   0   2   2   2   2
 MK-5-4                 0   0   2   0   2   2   2   0   2   0   2   0   0   2   0   0   0   0   0   2   0   2   0   2   2   2   2   2   2   2   2   2   2   2   2   2   0   0   0   0   0   2   2   0   0   0   2   0   0   2   0   2   0   2   2   2   0   2   0   2   0   2   2   0   2   2   0   0   0   2   2   2   0   0   0   2   0   0   0   0   2   2   0   2   0   2   0   2   0   2   2   0   0   2   0   0   0   2   0   0   2   0   0   0   2   0   0   2   0   0   2   0   2   2   0   0   0   0   2   0   0   2   0   0   0   0   2   2   0   2   2   0   0   2   0   0   2   0   2   0   0   2   0   0   0   0   2   2   0   0   2   0   2   2   2   2   0   0   0   2   2   2   2   0   0   0   2   2   2   2   0   0   2   2   0   0   0   2   2   0   2   0   2   2   2   2   0   2   0   0   0   2   2   2   2   0   2   0   2   2
 MK-5-5                 0   0   2   0   2   2   2   0   2   0   0   0   0   2   2   0   0   0   0   2   0   0   2   2   2   0   2   2   0   2   2   2   2   2   2   2   0   0   0   0   0   2   2   0   0   0   2   0   0   2   0   2   0   2   2   2   0   2   0   2   0   2   2   0   2   2   0   0   0   2   2   2   0   0   0   2   0   0   0   0   2   2   0   2   0   2   0   2   0   2   2   0   0   2   2   0   0   2   0   0   2   0   0   0   2   0   0   2   0   0   2   0   2   2   0   0   0   0   2   0   0   2   0   0   0   0   2   2   2   2   2   0   0   2   0   0   2   0   2   0   0   2   0   0   0   0   2   2   0   2   2   0   2   0   2   0   0   0   0   2   2   2   2   0   0   0   2   2   2   2   0   0   2   2   0   2   0   2   2   0   2   0   2   2   2   2   0   2   0   0   0   2   2   2   2   0   2   0   2   2
 MK-5-6                 0   0   2   0   2   2   0   0   2   0   0   0   0   2   2   2   0   0   0   2   0   0   2   2   2   0   2   2   0   2   2   2   2   2   0   2   0   0   0   0   0   2   2   0   0   0   2   2   0   2   0   2   0   2   2   2   0   2   0   2   0   0   2   0   0   2   0   0   0   2   2   2   0   2   0   0   0   0   2   2   2   2   0   2   0   2   0   0   0   2   2   0   0   2   2   0   0   2   0   0   2   0   0   0   2   0   0   2   2   0   2   0   2   2   0   0   0   0   2   2   0   2   0   0   0   0   2   2   2   2   2   2   0   2   0   0   2   2   2   0   0   2   0   0   0   2   2   2   0   2   2   0   2   2   2   0   0   0   0   2   0   2   2   0   0   0   2   0   2   2   0   0   2   2   2   2   2   2   2   2   2   0   2   2   0   2   0   2   0   0   0   2   2   2   2   0   2   0   2   2
 MK-5-7                 0   0   2   0   2   2   0   0   2   0   0   0   0   2   2   2   0   0   0   2   0   0   2   2   2   0   2   2   0   2   2   2   2   0   0   2   0   0   0   0   0   2   2   0   0   0   2   2   2   2   0   2   0   2   2   2   0   2   0   2   0   0   2   0   0   2   0   0   0   2   2   2   0   2   2   2   0   0   2   2   0   2   0   2   0   2   0   0   0   2   2   0   0   2   2   0   0   0   0   0   2   0   0   0   0   0   0   2   0   0   2   0   2   2   0   0   2   0   2   2   0   2   0   0   0   0   2   2   2   2   2   2   0   2   2   0   2   2   2   2   0   2   0   0   0   2   2   2   0   2   2   0   2   2   2   0   0   0   0   2   0   2   2   2   0   0   2   0   2   2   0   0   2   0   2   2   2   2   2   2   2   0   2   2   0   0   0   2   0   0   2   2   2   2   2   0   2   0   2   2
 MK-5-8                 0   0   2   0   2   2   0   0   2   0   0   0   0   2   2   2   2   0   0   2   0   0   2   2   2   2   2   2   0   2   2   2   2   0   0   2   0   0   0   0   0   2   2   0   2   0   2   2   2   2   0   2   0   2   2   2   0   2   2   2   0   2   0   0   0   2   0   0   0   2   2   0   0   2   2   2   2   0   2   0   0   2   0   2   0   2   0   0   0   2   2   0   0   2   2   0   0   0   0   0   2   0   0   0   0   0   0   2   0   0   2   0   2   2   0   0   2   0   2   2   0   2   0   0   2   0   2   0   2   2   2   2   0   2   2   0   2   2   2   2   0   2   0   0   0   2   2   2   0   2   2   2   2   2   0   0   0   0   0   2   0   2   2   2   2   0   2   0   2   2   0   0   2   0   2   0   2   2   2   2   2   0   0   2   0   0   0   2   0   0   2   2   2   0   2   0   2   0   2   2
 MK-5-9                 0   0   2   0   2   0   0   0   2   0   0   2   0   2   2   2   2   0   0   0   2   0   2   2   2   2   0   2   0   2   2   2   2   0   0   2   0   0   0   0   0   2   2   0   2   0   2   2   2   2   0   2   0   2   2   2   0   2   0   2   0   2   0   0   2   2   0   2   0   2   2   0   0   2   2   0   2   0   2   0   0   2   0   0   0   2   0   0   0   2   2   0   0   2   2   0   0   0   0   0   2   0   0   0   0   0   0   2   0   0   2   0   2   2   0   0   2   0   2   2   0   2   0   0   2   2   2   0   2   2   0   2   0   2   2   0   2   2   2   2   2   2   0   2   0   2   2   2   0   2   2   2   2   2   0   0   0   0   0   2   0   2   0   2   2   0   2   0   2   2   0   0   2   0   2   0   2   2   0   2   2   0   0   2   0   0   0   2   0   0   2   2   2   0   2   0   2   0   2   2
 MK-5-10                0   0   2   0   2   0   0   0   2   0   0   0   0   2   2   2   2   0   0   0   0   0   2   2   2   2   0   0   0   2   0   2   2   0   0   2   0   0   0   0   0   2   2   0   2   0   2   2   2   2   0   2   0   2   2   2   0   2   0   2   0   2   0   0   2   0   0   0   2   2   2   0   0   2   2   2   2   0   0   0   0   0   0   0   0   0   0   0   2   2   2   0   0   2   2   0   2   0   0   0   2   0   0   0   0   0   2   0   0   0   2   0   2   2   2   0   2   0   2   0   0   2   0   0   2   2   2   0   2   2   0   2   0   2   2   0   2   2   2   2   2   2   0   2   0   2   2   2   0   2   2   2   2   2   0   0   0   0   0   2   0   2   0   2   2   0   2   0   2   2   0   0   0   0   2   0   2   2   0   2   2   0   0   2   0   0   0   2   0   0   2   2   2   0   2   0   2   0   2   2
 MK-5-11                0   0   2   0   2   0   0   0   2   0   0   0   0   2   2   2   0   0   0   0   0   0   2   2   2   2   0   2   0   2   0   0   2   0   0   2   0   0   0   0   0   2   2   0   2   0   2   2   2   0   0   2   0   2   2   2   0   2   0   2   0   2   0   0   2   0   0   2   0   2   2   0   0   2   2   2   2   0   0   0   0   0   0   0   0   2   0   0   2   2   2   0   2   2   2   0   2   0   0   0   2   2   0   0   0   0   2   0   0   0   2   0   2   2   2   0   2   0   2   0   0   2   0   0   2   2   2   0   2   2   0   2   0   2   2   0   2   2   0   2   2   2   0   2   2   2   2   2   0   2   2   2   2   2   0   0   0   0   0   2   2   2   0   2   2   0   2   0   2   2   0   0   0   0   2   2   2   0   2   2   2   0   2   2   2   2   0   2   0   0   2   2   2   0   2   0   2   0   0   0
 MK-5-12                0   0   2   0   2   0   0   0   2   0   0   0   0   2   2   2   0   0   0   0   0   2   2   0   2   2   0   2   0   2   0   0   2   0   0   2   0   0   0   0   2   2   2   0   2   0   2   0   2   0   0   2   2   0   2   2   0   0   0   2   0   2   0   0   2   2   0   2   0   2   0   0   0   2   2   2   2   0   0   0   0   0   0   0   0   2   0   0   2   2   2   0   2   2   0   2   2   0   0   0   2   2   0   0   0   0   2   0   0   0   2   0   2   0   2   0   2   0   2   2   2   2   0   0   2   2   2   0   2   2   0   0   0   2   2   0   2   2   0   2   0   2   0   2   2   0   2   2   0   2   2   2   2   2   0   0   2   0   0   2   2   2   0   2   2   0   2   0   2   2   2   0   0   2   0   2   0   0   2   2   2   0   2   2   2   2   0   2   0   0   2   2   2   0   2   0   2   0   0   0
 MK-5-13                0   0   2   0   2   0   0   0   2   0   0   0   0   2   2   0   0   0   0   0   0   2   0   0   2   2   0   2   0   2   0   0   2   0   0   0   0   0   0   0   2   2   2   0   2   0   2   0   2   0   0   2   2   0   2   2   0   0   0   2   0   2   0   2   2   2   0   2   0   2   2   0   0   2   2   2   2   0   0   0   0   0   0   0   0   2   0   0   2   2   0   0   2   2   0   2   2   2   0   0   2   2   0   2   0   0   2   0   0   0   2   0   2   2   2   2   2   0   2   0   2   2   0   0   2   2   2   2   2   2   0   0   0   2   2   0   2   2   0   2   0   2   0   2   2   0   2   2   0   2   2   2   2   2   0   2   2   0   2   0   2   2   0   0   0   0   2   0   2   2   2   0   0   2   0   2   0   0   2   2   2   0   2   2   2   2   2   0   0   0   2   2   2   0   2   0   0   2   0   0
 MK-5-14                0   0   2   0   2   0   0   0   2   0   0   0   0   0   0   0   0   0   0   2   0   2   0   0   2   2   2   2   2   2   0   0   2   0   0   0   0   2   0   0   0   2   2   0   2   0   0   0   2   0   0   2   2   0   2   2   0   0   0   2   0   0   0   2   2   2   0   2   0   2   2   0   2   2   2   2   2   0   0   0   0   0   0   0   0   2   0   0   2   2   0   0   2   2   0   2   2   2   0   0   2   2   2   2   0   0   2   0   0   0   2   0   2   0   2   2   2   0   2   0   2   2   0   0   0   2   2   2   2   2   0   0   0   2   2   0   2   2   0   0   0   2   0   2   2   0   2   2   0   2   2   2   2   2   0   2   0   0   2   0   2   2   0   0   0   0   0   0   2   2   2   0   0   2   0   2   0   0   2   2   2   0   2   2   2   0   2   0   0   0   2   2   2   0   2   0   0   2   0   0
 MK-5-15                0   0   2   0   2   0   0   0   2   0   0   0   0   0   0   2   0   0   0   2   0   2   0   0   2   0   2   0   0   2   0   0   2   0   0   0   0   2   0   0   0   2   2   0   2   0   0   0   2   0   0   2   2   2   2   2   0   0   0   2   0   0   0   0   2   2   0   2   0   2   2   0   2   2   2   2   2   0   0   0   2   0   0   0   0   2   0   0   2   2   0   0   2   2   0   2   2   2   0   2   2   2   2   2   0   0   2   0   2   0   2   0   2   0   2   0   2   2   2   0   2   2   0   0   0   2   2   2   2   2   2   0   0   2   2   0   2   2   0   0   0   2   0   2   2   0   2   2   0   2   2   2   2   2   0   2   0   0   2   0   2   2   0   0   2   2   0   0   2   0   2   0   2   2   0   2   0   0   2   2   2   0   2   2   2   0   2   0   0   0   2   2   2   0   2   0   0   2   0   0
 MK-5-16                0   0   2   0   2   0   0   0   0   0   0   0   0   2   0   2   0   0   0   2   0   2   0   0   2   0   2   0   0   2   0   0   2   0   0   0   0   2   0   0   0   2   2   0   2   0   0   0   2   0   0   2   2   2   2   2   0   0   0   2   0   0   0   0   2   2   0   2   0   2   2   0   0   2   2   2   2   0   0   2   0   2   0   0   0   0   0   2   2   0   0   0   2   2   0   2   2   2   0   0   0   2   2   2   0   0   2   0   2   0   2   0   2   0   2   0   2   2   2   0   2   2   0   2   0   0   2   2   2   2   2   0   0   2   2   0   2   2   0   0   2   0   0   2   2   0   2   2   0   0   2   2   2   0   0   2   0   0   2   0   2   2   0   0   2   2   0   0   2   0   2   0   2   2   0   2   2   0   2   2   2   0   2   2   0   0   2   0   0   0   2   2   2   0   0   0   0   2   0   0
 MK-6-1                 2   0   2   0   2   2   2   0   2   0   0   0   2   0   0   0   0   0   0   0   2   2   2   2   0   0   2   2   0   2   0   2   2   0   2   2   2   0   2   0   0   0   2   0   0   0   2   2   2   2   2   0   0   0   2   2   0   0   2   0   0   2   0   2   0   0   0   0   0   2   2   0   0   0   2   2   0   0   0   2   0   0   2   0   2   0   2   2   0   2   2   0   2   2   2   2   0   0   0   2   0   0   0   0   2   0   0   2   0   0   2   2   2   2   0   2   0   0   2   0   0   2   0   2   2   0   0   0   0   2   0   0   2   2   2   2   2   0   2   2   2   2   0   2   0   0   0   0   2   2   2   0   2   0   0   2   0   2   2   0   2   2   2   2   0   0   2   0   2   2   0   2   0   0   2   0   0   0   0   2   2   2   2   0   0   0   0   0   2   2   2   2   0   0   2   2   0   0   0   0
 MK-6-2                 2   0   2   2   2   2   2   0   2   0   0   0   2   0   2   0   0   0   0   0   2   2   2   2   0   0   2   2   0   2   0   2   2   0   2   2   0   2   2   0   0   0   2   0   2   0   2   2   2   2   2   0   0   0   2   2   0   2   0   0   0   2   0   2   0   0   0   0   0   2   2   2   0   2   2   2   0   0   0   0   0   0   0   0   2   0   2   2   0   2   2   0   2   0   2   2   0   0   0   2   0   0   0   0   2   0   0   2   0   0   2   0   2   2   0   2   0   0   2   2   0   2   0   2   2   0   0   0   0   0   0   0   0   2   2   2   2   0   2   2   2   2   0   2   0   0   0   0   2   2   2   0   2   0   2   2   0   2   2   0   2   2   2   2   0   0   2   0   2   2   0   2   0   0   0   0   0   0   2   2   2   0   2   0   0   2   0   0   2   2   2   2   0   0   2   2   0   0   0   2
 MK-6-3                 2   2   2   2   0   2   2   0   0   0   0   0   2   0   2   2   0   0   0   0   2   2   2   2   0   0   2   2   0   2   0   2   2   0   0   2   0   2   2   2   0   0   2   0   2   0   2   0   2   2   0   0   0   0   2   2   2   2   0   0   0   2   0   2   0   0   0   0   0   2   2   2   0   2   2   2   0   0   0   0   0   0   0   0   2   0   0   2   0   2   2   0   2   0   2   2   0   0   0   2   0   0   2   0   2   0   0   2   0   0   2   0   2   2   2   2   0   0   2   2   2   2   0   2   2   0   0   0   0   0   0   0   0   2   2   2   2   2   2   2   2   2   0   2   0   0   0   0   0   2   2   0   0   0   2   2   0   2   2   0   2   2   2   2   0   0   2   0   2   2   0   2   0   2   0   0   0   0   0   2   2   0   2   0   0   0   0   0   2   2   2   2   0   0   2   2   0   0   0   2
 MK-6-4                 2   2   0   0   0   2   2   0   0   0   0   0   2   0   2   2   0   0   0   0   2   2   2   2   0   0   2   2   0   2   0   2   2   0   0   2   0   2   0   2   0   0   2   0   2   0   2   0   2   2   0   0   0   2   2   2   2   2   0   0   2   2   0   2   0   0   0   0   0   2   2   2   0   2   2   2   0   2   0   0   0   0   2   0   2   0   0   2   0   2   2   0   0   0   2   2   2   0   0   2   2   0   2   0   2   0   0   2   0   0   2   0   2   2   2   2   0   0   0   2   2   2   0   2   2   0   0   0   0   0   0   0   0   2   2   2   2   2   2   2   2   2   0   2   0   0   0   0   0   2   2   2   0   0   2   2   0   2   2   0   2   2   2   2   0   0   2   0   2   2   0   2   0   2   0   0   0   0   0   0   2   0   2   0   0   0   0   0   2   2   0   2   0   0   2   2   2   0   0   2
 MK-6-5                 2   2   0   0   0   2   2   0   0   0   0   2   2   0   2   2   0   0   0   0   2   2   2   2   0   0   2   2   0   0   0   0   2   0   0   2   0   2   0   2   0   0   2   0   0   0   2   0   2   2   0   0   0   2   2   2   2   2   2   0   2   2   0   2   0   0   0   0   0   2   2   2   0   2   2   2   0   2   0   0   0   0   2   0   2   0   0   2   0   2   2   0   2   0   2   2   2   0   0   2   2   0   2   0   2   0   0   2   0   0   2   0   2   2   2   2   0   0   0   2   2   2   0   2   2   0   0   0   0   0   0   0   0   2   0   2   2   2   0   2   2   2   0   2   0   0   0   0   0   2   2   2   0   0   2   2   0   2   2   0   2   2   2   2   0   0   2   0   2   2   0   2   0   0   0   0   0   0   0   2   2   2   2   0   2   0   0   0   0   2   0   2   0   0   2   2   2   0   0   2
 MK-6-6                 2   2   0   0   0   2   2   0   0   0   0   2   2   0   2   2   0   0   0   0   2   0   2   2   0   0   2   2   0   0   0   0   2   0   0   2   0   2   0   2   0   0   2   0   0   2   2   0   2   2   0   0   0   2   2   2   2   2   2   0   2   0   0   2   0   0   0   0   2   0   2   2   0   2   2   2   0   2   0   2   0   2   2   0   2   0   0   2   0   2   2   0   2   0   2   2   2   0   0   2   0   0   2   0   2   0   0   2   0   0   2   0   2   2   2   2   0   0   0   2   2   2   0   2   2   0   0   0   0   0   0   0   0   2   0   2   2   2   0   2   2   2   2   2   0   0   0   0   0   2   2   2   0   0   2   2   0   2   2   0   2   2   2   2   0   0   2   0   2   2   0   2   0   0   0   2   0   0   0   2   2   2   2   0   2   0   0   0   0   2   0   2   0   0   0   2   2   0   0   2
 MK-6-7                 2   2   0   0   2   2   2   0   0   0   0   2   2   0   2   2   0   0   0   0   2   2   2   2   0   0   2   2   0   0   0   2   2   0   0   2   0   2   0   2   0   0   2   0   0   2   2   0   2   2   0   0   0   2   2   0   2   2   2   0   2   0   0   2   0   0   0   0   2   0   2   2   0   2   2   2   0   2   0   2   0   2   2   0   2   0   0   2   0   2   2   0   2   0   2   2   2   0   2   2   0   2   2   2   0   0   0   0   0   2   2   0   2   2   2   2   0   0   2   2   0   2   0   2   2   0   0   0   0   0   0   0   2   2   0   2   2   2   0   2   2   2   0   2   0   0   0   0   0   2   2   2   0   0   2   2   0   2   2   0   2   2   2   0   0   0   2   0   2   2   0   2   0   0   0   2   0   0   0   2   2   0   2   0   2   0   0   0   0   2   2   2   0   0   0   0   2   0   0   2
 MK-6-8                 0   2   0   2   2   2   2   0   2   0   0   2   2   0   2   2   0   0   0   0   2   0   2   2   0   0   2   2   0   0   0   0   2   0   2   2   2   2   0   2   0   0   2   2   0   2   2   0   2   2   0   0   0   2   0   0   2   2   2   0   2   0   0   2   0   0   2   0   2   0   2   2   0   2   2   0   0   2   0   2   0   2   2   0   2   0   0   0   0   2   2   0   2   0   2   2   2   0   0   2   0   2   2   2   0   0   0   0   0   2   2   0   2   2   2   2   0   0   2   2   0   2   0   2   2   2   0   0   0   0   2   0   2   2   0   2   2   2   0   2   0   2   0   2   0   0   2   0   0   2   2   2   0   2   2   2   0   2   2   0   2   2   2   0   0   0   2   0   2   2   0   0   0   0   0   2   0   2   0   2   2   0   2   0   2   0   0   2   0   0   2   2   0   0   0   0   2   0   0   2
 MK-6-9                 0   2   2   2   2   2   0   0   2   0   2   2   0   0   2   2   0   2   0   0   2   0   2   2   0   0   2   2   0   0   2   0   0   0   2   2   2   2   0   2   0   2   0   2   0   2   2   0   2   2   0   0   0   2   0   0   2   2   2   0   2   0   2   0   0   0   2   0   2   0   2   2   0   2   2   0   0   2   0   2   0   2   2   0   2   0   0   0   0   0   2   0   2   2   2   2   2   0   0   2   0   0   2   2   2   0   2   0   0   2   2   0   0   2   0   2   0   0   2   2   0   2   0   2   2   2   0   0   0   2   2   0   2   2   0   2   2   0   0   2   0   2   0   2   0   0   2   0   0   2   2   0   0   2   2   2   0   2   2   0   2   2   0   0   0   0   2   2   2   2   0   0   0   0   0   2   0   2   0   2   2   0   2   0   2   0   0   2   0   0   2   0   0   0   0   0   0   0   0   2
 MK-6-10                0   2   2   2   2   2   0   0   2   0   2   2   0   0   2   2   0   2   0   0   2   0   0   2   0   2   2   2   0   0   2   2   0   0   2   2   2   2   2   2   0   2   0   2   0   2   0   0   2   2   2   0   0   2   0   0   2   2   2   0   2   2   2   0   0   0   2   0   2   0   2   0   2   2   2   0   0   2   0   2   2   2   2   2   2   0   0   0   0   0   2   0   2   2   2   2   2   0   0   2   0   0   2   2   2   0   2   0   2   2   2   0   0   2   0   0   0   0   2   2   0   2   0   2   2   0   0   0   0   0   2   0   2   2   0   0   2   0   0   2   0   2   0   2   0   0   2   0   0   2   2   0   0   2   2   2   0   2   2   0   2   2   2   2   0   0   2   0   2   2   0   2   0   0   0   2   0   2   0   2   2   0   2   0   2   0   0   2   0   0   2   2   0   0   0   0   0   0   0   2
 MK-6-11                0   2   2   0   2   2   0   0   2   0   2   0   0   0   2   2   0   2   0   0   2   0   0   2   0   2   2   2   0   0   2   2   0   0   2   2   2   2   2   0   2   2   0   2   2   2   0   0   2   2   2   0   0   2   0   2   0   2   2   2   2   2   2   0   0   0   2   0   2   2   2   0   2   2   2   0   0   2   0   2   2   2   2   2   2   2   0   0   0   0   2   2   2   2   2   2   2   0   0   2   0   0   0   0   2   2   2   0   2   2   2   0   0   2   0   0   0   0   0   2   0   2   0   2   2   0   0   2   0   0   2   0   0   2   0   0   2   2   0   2   0   2   0   2   0   0   2   2   0   2   2   0   0   2   2   2   0   2   2   0   2   2   2   2   0   0   2   0   2   2   2   2   0   0   0   2   0   0   0   2   2   0   2   0   2   0   0   2   0   0   2   2   0   0   0   0   0   0   0   2
 MK-6-12                0   2   2   0   2   2   0   0   0   0   2   2   0   0   2   2   0   2   0   0   2   0   0   0   0   2   2   2   0   0   2   2   0   0   2   2   2   2   2   0   2   2   0   2   2   2   0   0   2   2   2   0   0   0   0   2   2   2   2   2   2   2   2   0   0   0   2   2   2   2   2   0   2   2   2   0   0   2   0   0   0   2   2   2   2   2   0   0   0   0   2   0   2   2   2   2   2   0   0   2   0   0   0   0   2   2   2   2   2   2   2   0   0   2   0   0   0   0   0   2   0   2   0   2   2   0   0   2   0   0   2   0   0   2   0   0   2   2   0   2   0   0   0   2   0   0   2   2   0   2   2   0   0   2   2   2   0   2   2   0   2   2   2   2   0   2   2   0   2   2   2   2   0   0   0   0   0   0   0   2   2   0   2   0   2   0   0   2   0   0   2   2   2   0   0   2   0   0   0   2
 MK-6-13                0   2   2   0   2   2   0   0   0   0   2   2   0   0   2   2   0   2   0   0   0   0   0   0   0   2   2   0   0   0   2   2   2   0   2   2   2   2   2   0   0   2   0   0   2   2   0   2   2   2   2   0   0   2   0   0   2   2   0   2   2   2   2   0   0   0   2   2   2   2   2   0   2   2   2   0   0   2   0   0   0   2   2   2   2   2   0   0   0   0   2   0   2   2   2   2   2   0   0   2   0   0   0   0   2   2   2   2   2   2   2   0   0   2   0   2   2   0   0   2   0   2   0   2   2   0   0   2   0   0   0   0   0   2   2   0   2   2   0   2   0   0   0   2   0   0   2   2   0   2   2   0   0   0   2   2   0   0   2   0   2   2   2   2   0   2   0   0   2   0   0   2   0   0   2   2   0   0   0   0   2   0   2   0   2   0   0   2   0   0   2   2   2   0   0   0   0   0   0   2
 MK-6-14                0   2   2   0   0   2   0   2   0   0   2   2   0   0   2   2   0   2   0   0   0   0   0   2   0   2   2   0   0   0   2   2   2   2   2   2   2   2   0   0   0   2   0   0   2   2   0   0   2   2   2   0   0   2   0   0   0   2   0   2   2   2   2   0   0   0   2   2   2   2   2   2   2   2   2   0   2   2   0   0   0   2   2   2   0   2   0   0   0   0   2   0   2   2   2   2   2   2   0   2   0   0   0   0   2   2   2   2   2   2   2   0   0   2   0   2   2   2   2   2   0   2   0   2   2   0   0   2   0   0   0   0   0   2   2   0   2   2   0   2   0   2   0   2   0   0   2   2   0   2   2   0   0   0   2   2   0   0   2   2   0   2   2   2   0   2   0   0   2   0   0   2   0   0   2   2   0   0   0   0   2   0   2   0   2   0   0   2   0   0   2   2   2   0   0   0   2   0   0   2
 MK-6-15                0   2   2   0   0   2   0   2   0   0   2   2   0   0   2   2   0   2   2   0   0   2   0   2   0   2   0   0   0   0   2   2   2   2   2   2   2   2   0   2   0   2   0   0   0   2   0   0   2   2   2   0   0   2   0   0   0   2   0   2   2   2   2   0   0   0   2   2   2   0   2   2   2   2   0   0   2   2   0   2   0   2   2   2   0   2   0   0   0   0   2   0   2   2   2   2   2   0   0   2   0   0   0   0   2   2   2   2   2   2   2   0   2   2   0   2   0   2   2   2   0   2   0   2   2   0   0   2   0   0   0   0   0   2   2   0   0   2   0   2   0   2   0   0   0   0   2   2   0   2   2   0   2   0   2   2   0   0   2   2   0   2   2   2   0   2   0   0   2   0   0   2   0   0   2   2   0   0   0   0   2   0   2   0   2   0   0   2   0   0   2   2   2   0   0   0   2   0   0   2
 MK-6-16                0   2   2   0   0   2   0   2   0   0   2   2   0   0   2   2   0   2   2   2   0   2   0   2   0   2   0   0   0   2   0   2   2   0   2   2   2   2   0   2   0   2   0   0   0   2   0   2   2   2   2   0   0   2   0   0   0   2   0   0   2   2   2   0   0   0   2   2   2   0   2   2   0   2   0   0   0   2   0   2   0   2   2   2   2   0   0   0   2   0   2   0   2   2   2   2   2   0   0   2   0   0   0   0   2   2   2   2   2   0   2   0   2   2   2   2   0   2   2   0   0   2   0   2   2   0   0   2   0   0   0   0   0   2   2   0   0   2   0   2   0   2   2   0   2   0   2   2   0   2   2   0   0   0   2   2   0   2   2   2   0   2   2   2   0   2   0   2   2   2   0   2   0   0   0   0   0   0   0   0   2   0   2   0   2   0   0   2   0   0   2   2   2   0   0   0   2   0   0   2
 
!****************************************** Phenotypic Data **********************************************************
!-100.0 is resevred for missing phenotype
SimulatedTrait1        14.4272   16.0102   13.8452   14.5318   14.2244   14.0863   13.5298   15.3800   15.2285   14.6397   13.6724   13.6864   15.9462   14.3702   14.4131   14.7169   14.0273   14.3988   15.3934   16.2263   14.5129   13.9857   15.0582   15.0567   15.8940   14.9127   15.9904   15.5987   16.6180   13.9053   14.4633   16.9967   14.0543   16.1593   16.5855   13.7001   16.2492   16.2262   15.1656   15.2866   13.9193   13.5829   16.2977   15.7620   13.8135   13.7772   15.2737   16.4042   16.3369   16.6398   15.6760   16.2986   16.0152   13.7042   15.9862   14.0990   15.9292   16.6971   15.8812   14.4434   15.4339   14.9094   13.9484   13.8737   13.9274   16.5022   13.6744   14.1938   16.1844   14.5902   14.2397   14.8091   16.1331   16.3324   14.4118   14.4117   14.9451   13.2015   14.0135   14.2044   16.4934   16.3078   13.2840   14.3586   13.7126   16.0582   15.7452   14.9001   15.8149   14.8639   15.7031   14.8452   16.1464   15.8626   13.8299   15.6992   15.4116   14.1160   12.8129   13.9919   13.0973   14.0284   14.6727   13.6618   14.3319   15.9197   14.0429   13.9127   16.0368   13.9234   16.3374   15.3437   15.7054   14.2909   14.7976   15.4634   16.1506   16.1290   16.2061   16.2555   16.3906   13.2793   15.7388   15.2779   13.9996   16.3839   15.4057   15.2440   14.0240   15.9899   14.3939   12.9952   16.2322   14.6745   14.5705   16.1018   16.0381   16.3785   14.3806   14.5220   16.0844   13.9975   15.0383   15.5074   14.0200   15.8606   13.9531   14.6488   16.4186   14.1126   15.5356   16.1655   13.4352   14.2185   15.2068   16.0624   14.4224   15.8501   14.4988   16.1924   13.9714   14.0154   15.5267   13.8283   14.9065   13.1437   13.2722   16.2587   17.6984   16.3592   16.2487   16.3487   14.7232   14.0411   15.6726   14.7425   15.0220   16.5293   16.0635   16.7844   15.3575   16.0009   16.2639   14.0386   14.2362   13.7526   15.9354   13.5249   14.1378   15.9867   16.6630   14.1747   15.5841   14.6129   13.6567   13.9845   14.1610   12.8949   15.1170   14.4210
SimulatedTrait2        10.2260    9.8237    9.8756   10.6783   10.6038   10.7614   10.4241    9.5355   10.8688    9.9784   10.2745   10.0662    9.9657    9.2854   10.0901   10.4463   10.4491   10.6241   10.0270    9.1426    9.5479   10.7518   11.2546   10.5016    9.4816    9.7494    9.2977    9.5403    9.4602   10.3801    9.6124    9.7072   10.4583    9.4070    9.6670   10.9355    9.5872    9.3715    9.7882    9.5928   10.3970   10.6345    9.7229    9.3437   10.5529   10.7275    9.5106    8.9743    9.1112    9.3968    9.5360    9.4578    9.8177   10.5402    9.5059   10.6591    9.0264    9.2455    9.5193   10.2613    9.1965    9.6747   10.6067   10.5961   10.4281    9.4787   10.8450   10.4679    9.3021   10.7209   10.6569   10.4899    9.5157    9.1611   10.5558   10.4701   10.4671   10.8722   10.6976   10.5572    9.4416    9.3714   10.2619   10.8512   10.6466    9.3230    9.6711    9.5287    9.6396   10.7595    9.8975   10.0574    9.5164    9.4961   10.6007    9.6200    9.7010   10.3762   10.7171   10.5489   10.5432   10.6109    9.2892   10.1780   10.7447    9.5437   10.8220   10.9060    9.9198   10.9648    9.9572    9.4398    9.6471   10.8913    9.3792   10.5680    9.6301    9.7969   10.0666    8.9480   10.3952   10.8008    9.3820    9.6283   10.4673    9.6883    9.1579    9.4909   10.4684    9.5682   10.8683   10.8017    9.3554   10.1870   10.3381    9.3185    9.0861    9.2658   10.5135   10.6017    9.1998   10.5791   10.6672   10.5217   10.7439   10.2701   10.4666   10.6550    9.4972   10.8380    9.8917    9.6978   10.7355   10.6159    9.6695    9.7136   10.7448    9.3499    9.3991    9.1619   10.3644   10.6233    9.5647   10.8982    9.2743   10.6400   10.7507    9.6157    9.6822    9.5405   10.8348    9.4652    9.6579   10.4711    9.5591   10.0999    9.6915    9.3733    9.3014    9.5850    8.8317    9.7311    9.3362   10.1450   10.6431   10.6553    9.3368   10.6559   10.5884   10.1562    9.1600   11.2575   10.4904    8.9799   10.1619   10.1764   10.4970   10.4368    9.7192   10.4634
 
