# Supplementary material for: Inclusive Composite Interval Mapping of QTL by Environment Interactions in Biparental Populations
Source: PLoS One. 2015 Jul 10;10(7):e0132414. doi: 10.1371/journal.pone.0132414 (PMC4498613; doi:10.1371/journal.pone.0132414)
Supplement: S6 File — (ZIP) [file pone.0132414.s006.zip › H=0.8/L1/run_00070.met]

!**********************Note: lines staring with "!" are remarks and will be ignored in the program********************
!*********************************General Information**********************************
!Assuming F1 = P1 x P2, populations available in QTL IciMapping are: 
!  1, P1BC1F1 = P1 x F1, the first backcrossing where P1 is used as the recurrent parent;
!  2, P2BC1F1 = P2 x F1, the first backcrossing where P2 is used as the recurrent parent;
!  3, F1DH, F1-derived doubled haploids; 
!  4, RIL or F1RIL, recombination inbred lines through the repeated selfing of F1;
!  5, P1BC1RIL, recombination inbred lines through the repeated selfing of P1BC1F1;
!  6, P2BC1RIL, recombination inbred lines through the repeated selfing of P2BC1F1;
!  7, F2, the selfing generation of F1;
!  8, F3, the selfing generation of F2;
!  9, P1BC2F1, the second backcrossing where P1 is used as the recurrent parent; 
! 10, P2BC2F1, the second backcrossing where P2 is used as the recurrent parent;
! 11, P1BC2RIL, recombination inred lines through the repeated selfing of P1BC2F1; 
! 12, P2BC2RIL, recombination inred lines through the repeated selfing of P2BC2F1; 
! 13, P1BC1F2, the selfing generation of P1BC1F1; 
! 14, P2BC1F2, the selfing generation of P2BC1F1; 
! 15, P1BC2F2, the selfing generation of P1BC2F1; 
! 16, P2BC2F2, the selfing generation of P2BC2F1; 
! 17, P1BC1DH, P1BC1F1-derived doubled haploids; 
! 18, P2BC1DH, P2BC1F1-derived doubled haploids; 
! 19, P1BC2DH, P1BC2F1-derived doubled haploids; 
! 20, P2BC2DH, P2BC2F1-derived doubled haploids; 
   3      !Mapping Population (see remarks above)
   2      !Mapping Function (1 for Kosambi; 2 for Haldane; 3 for Morgan)
   2      !Marker Space Type (1 for intervals; 2 for positions)
   1      !Marker Space Unit(1 for centiMorgans; 2 for Morgan)
   6      !Number of Chromosomes (or Linkage Groups)
 200      !Size of the mapping population
   2      !Number of environments
 
!***************************************** Chromosomes and Linkage Maps **********************************************
!Chromosome                 NumMarkers
-CH1                        16
-CH2                        16
-CH3                        16
-CH4                        16
-CH5                        16
-CH6                        16
!Linkage map (Marker name followed by position or the interval length)
 MK-1-1                1     0.000
 MK-1-2                1    10.000
 MK-1-3                1    20.000
 MK-1-4                1    30.000
 MK-1-5                1    40.000
 MK-1-6                1    50.000
 MK-1-7                1    60.000
 MK-1-8                1    70.000
 MK-1-9                1    80.000
 MK-1-10               1    90.000
 MK-1-11               1   100.000
 MK-1-12               1   110.000
 MK-1-13               1   120.000
 MK-1-14               1   130.000
 MK-1-15               1   140.000
 MK-1-16               1   150.000
 MK-2-1                2     0.000
 MK-2-2                2    10.000
 MK-2-3                2    20.000
 MK-2-4                2    30.000
 MK-2-5                2    40.000
 MK-2-6                2    50.000
 MK-2-7                2    60.000
 MK-2-8                2    70.000
 MK-2-9                2    80.000
 MK-2-10               2    90.000
 MK-2-11               2   100.000
 MK-2-12               2   110.000
 MK-2-13               2   120.000
 MK-2-14               2   130.000
 MK-2-15               2   140.000
 MK-2-16               2   150.000
 MK-3-1                3     0.000
 MK-3-2                3    10.000
 MK-3-3                3    20.000
 MK-3-4                3    30.000
 MK-3-5                3    40.000
 MK-3-6                3    50.000
 MK-3-7                3    60.000
 MK-3-8                3    70.000
 MK-3-9                3    80.000
 MK-3-10               3    90.000
 MK-3-11               3   100.000
 MK-3-12               3   110.000
 MK-3-13               3   120.000
 MK-3-14               3   130.000
 MK-3-15               3   140.000
 MK-3-16               3   150.000
 MK-4-1                4     0.000
 MK-4-2                4    10.000
 MK-4-3                4    20.000
 MK-4-4                4    30.000
 MK-4-5                4    40.000
 MK-4-6                4    50.000
 MK-4-7                4    60.000
 MK-4-8                4    70.000
 MK-4-9                4    80.000
 MK-4-10               4    90.000
 MK-4-11               4   100.000
 MK-4-12               4   110.000
 MK-4-13               4   120.000
 MK-4-14               4   130.000
 MK-4-15               4   140.000
 MK-4-16               4   150.000
 MK-5-1                5     0.000
 MK-5-2                5    10.000
 MK-5-3                5    20.000
 MK-5-4                5    30.000
 MK-5-5                5    40.000
 MK-5-6                5    50.000
 MK-5-7                5    60.000
 MK-5-8                5    70.000
 MK-5-9                5    80.000
 MK-5-10               5    90.000
 MK-5-11               5   100.000
 MK-5-12               5   110.000
 MK-5-13               5   120.000
 MK-5-14               5   130.000
 MK-5-15               5   140.000
 MK-5-16               5   150.000
 MK-6-1                6     0.000
 MK-6-2                6    10.000
 MK-6-3                6    20.000
 MK-6-4                6    30.000
 MK-6-5                6    40.000
 MK-6-6                6    50.000
 MK-6-7                6    60.000
 MK-6-8                6    70.000
 MK-6-9                6    80.000
 MK-6-10               6    90.000
 MK-6-11               6   100.000
 MK-6-12               6   110.000
 MK-6-13               6   120.000
 MK-6-14               6   130.000
 MK-6-15               6   140.000
 MK-6-16               6   150.000
!*********************************** Marker Types ********************************************************************
!Co-dominant marker: When heterozygote F1 is present, P1 is coded as 2, F1 is coded as 1, and P2 is coded as 0; Otherwise, P1 is coded as 2, and P2 is coded as 0. 
!Dominant marker: When heterozygote F1 is present, P1 and F1 are coded as 12, and P2 is coded as 0; Otherwise, P1 is coded as 2, and P2 is coded as 0.  
!Recessive markers: When heterozygote F1 is present, P1 is coded as 2, and F1 and P2 are coded as 10; Otherwise, P1 is coded as 2, and P2 is coded as 0. 
!Missing marker is coded as -1. 
 MK-1-1                 0   2   2   0   2   2   0   0   2   0   2   2   0   2   0   0   2   2   0   2   0   2   0   0   2   2   2   2   0   2   2   2   0   2   0   0   0   2   0   0   0   0   0   2   2   2   0   2   0   2   0   0   0   0   2   0   0   2   2   2   2   0   2   2   0   2   2   2   0   2   0   2   0   0   2   2   2   2   0   2   2   0   0   2   2   2   0   0   0   2   2   0   2   0   2   0   0   2   0   0   0   0   0   2   2   0   2   0   0   0   0   0   0   2   0   2   2   2   0   0   0   0   0   0   2   2   0   0   2   0   2   0   0   0   0   2   0   0   2   2   2   0   0   0   2   2   0   0   2   0   2   0   0   2   0   2   2   2   0   2   2   2   0   0   0   0   2   2   2   0   2   2   2   0   0   2   0   2   2   2   2   2   2   2   0   2   2   2   2   2   0   2   0   2   0   0   2   2   0   0
 MK-1-2                 0   2   0   0   2   2   0   0   2   0   2   2   0   2   0   0   2   2   0   2   0   2   0   0   2   2   2   2   0   2   2   2   0   2   0   2   0   2   0   0   0   0   0   2   2   2   0   2   0   2   0   0   0   0   2   0   0   2   2   2   2   0   2   2   0   2   0   2   0   2   0   2   0   0   2   2   2   0   0   2   2   0   0   2   2   2   0   2   2   2   2   0   2   2   2   2   0   2   0   0   0   0   0   2   2   0   2   0   0   0   0   0   2   2   0   2   2   2   0   0   0   0   0   0   2   2   2   0   2   2   2   0   0   0   0   2   0   0   2   2   2   0   0   0   2   2   0   0   2   0   2   2   0   2   0   2   2   2   0   2   2   2   0   0   0   0   2   2   2   0   2   0   2   0   0   2   0   2   2   0   0   2   2   2   0   2   2   2   2   2   0   2   0   2   0   0   2   2   2   0
 MK-1-3                 0   2   0   0   2   2   2   0   2   0   2   2   0   2   0   0   2   2   0   2   0   2   2   0   2   2   2   2   0   2   2   2   0   2   0   2   0   2   0   0   2   2   0   2   0   2   0   2   0   2   0   2   0   2   2   0   0   2   2   2   2   0   2   2   0   2   0   2   0   2   2   0   0   0   2   2   2   0   0   2   2   0   0   2   2   2   0   2   0   0   2   0   2   0   0   0   0   2   0   0   0   0   2   2   2   0   2   0   0   0   0   0   2   2   0   2   2   2   0   0   0   0   0   0   2   2   2   0   2   2   2   0   0   2   2   2   0   0   2   2   2   0   0   2   2   0   0   0   2   0   2   2   0   2   0   2   2   2   2   2   2   2   0   0   0   0   2   2   2   2   2   0   2   0   0   2   0   2   2   0   0   2   2   2   0   2   2   2   2   2   0   2   0   2   0   0   2   2   2   0
 MK-1-4                 0   2   2   0   2   0   2   0   2   0   2   2   0   2   0   0   2   2   0   2   0   2   2   0   2   2   2   2   0   2   2   2   2   2   0   2   0   2   0   0   2   2   2   2   0   2   0   2   0   2   0   0   2   2   2   0   0   0   2   2   2   0   2   2   0   2   0   2   0   2   0   0   0   2   2   2   2   0   0   2   2   0   0   2   2   2   0   2   0   0   2   0   0   0   0   0   0   0   0   0   0   0   2   2   2   0   2   0   0   0   0   0   0   2   0   0   2   2   0   0   0   0   0   0   2   2   2   0   2   2   2   0   0   2   2   2   0   0   2   2   2   0   0   2   2   0   0   0   2   0   2   2   0   0   0   2   2   2   2   2   2   2   0   0   0   0   2   2   2   2   2   0   2   0   0   2   0   2   2   0   0   2   2   0   0   2   2   2   2   2   0   2   0   2   0   0   2   2   2   0
 MK-1-5                 0   2   2   0   2   0   0   0   0   0   2   2   0   2   0   0   2   2   2   2   0   2   0   0   2   2   2   2   0   2   2   2   0   2   0   0   0   2   0   0   2   2   2   2   0   2   0   2   0   2   0   2   2   2   2   0   0   0   0   2   2   0   2   2   0   2   0   2   0   2   0   0   0   2   0   2   2   0   0   2   2   2   0   2   2   2   0   2   0   0   2   0   0   0   0   0   0   0   2   0   0   0   2   2   0   0   2   0   2   0   0   0   0   2   0   0   2   2   0   0   0   0   2   0   2   2   2   0   2   2   2   0   0   2   2   2   0   0   2   0   2   0   0   2   2   0   2   0   2   0   2   2   0   0   0   2   2   2   0   2   2   2   0   0   0   0   2   2   2   2   0   0   2   0   2   2   0   2   2   2   0   2   2   0   0   2   2   0   0   2   2   2   0   0   0   0   2   2   2   0
 MK-1-6                 0   2   2   0   2   0   0   2   0   0   2   2   0   2   0   0   2   2   2   2   0   0   0   0   2   2   2   2   2   2   0   2   2   2   0   0   0   2   0   0   2   2   0   2   0   2   0   0   0   2   0   2   2   2   0   0   0   0   0   2   2   0   2   2   0   2   0   2   0   2   0   0   0   2   0   2   2   0   0   0   2   2   0   2   0   2   0   2   2   2   2   0   0   0   0   0   0   0   2   0   0   0   2   2   2   0   2   0   2   0   0   0   0   2   0   0   2   2   0   2   0   0   2   0   2   2   2   0   2   0   0   0   0   2   2   2   0   0   2   0   2   0   0   2   2   0   0   0   2   0   2   2   0   0   0   2   2   2   0   2   2   2   0   0   0   0   0   2   2   2   0   0   2   0   2   2   2   2   2   2   0   2   2   0   0   2   2   0   0   2   0   2   0   0   0   0   2   0   2   0
 MK-1-7                 0   2   0   0   2   0   0   2   0   0   2   2   2   2   0   0   2   2   2   2   0   0   0   0   2   0   0   2   2   0   0   2   2   2   0   0   0   2   0   0   2   2   0   2   0   2   2   0   0   2   0   2   2   2   0   0   0   0   0   2   2   0   2   2   0   2   0   2   0   2   0   0   0   2   0   2   2   0   0   0   2   2   0   2   0   0   0   2   2   2   2   0   0   0   0   0   0   2   2   0   0   0   2   2   2   0   2   2   0   0   0   0   0   2   0   0   2   2   0   2   0   0   2   0   2   2   2   0   2   0   0   0   0   2   2   2   0   0   2   0   2   0   0   2   2   0   0   0   2   0   2   2   0   0   0   2   2   2   0   2   2   2   0   0   0   0   0   2   2   2   0   0   2   0   2   2   2   2   2   2   0   2   2   0   0   0   0   0   2   2   0   2   0   0   0   0   2   0   2   0
 MK-1-8                 0   0   0   0   2   0   0   2   0   0   2   2   2   2   0   0   0   0   2   2   0   2   0   0   2   0   0   0   2   0   0   2   2   0   0   0   2   2   0   0   2   2   0   0   0   2   2   0   0   2   0   2   0   2   0   0   0   0   0   2   2   0   0   2   2   0   0   2   0   0   0   0   0   2   0   2   0   0   0   2   2   2   0   2   0   0   0   2   2   2   2   0   0   0   0   0   0   2   0   0   0   0   2   2   2   0   2   2   0   0   0   0   0   2   0   2   2   2   0   2   0   2   2   0   2   2   0   0   2   0   0   0   0   0   2   2   0   0   2   2   2   0   0   2   2   0   0   0   0   2   2   2   0   0   0   2   0   2   0   0   2   2   0   0   0   2   0   2   2   2   0   0   2   2   2   2   2   2   2   2   0   2   2   0   0   0   2   0   2   2   0   2   0   0   0   0   2   0   2   0
 MK-1-9                 0   0   0   0   2   0   0   2   0   0   2   0   2   2   2   2   0   0   2   2   0   0   0   0   2   0   2   0   2   0   0   2   0   0   0   0   2   0   0   0   2   2   0   0   0   2   0   0   2   2   0   2   0   0   0   0   0   0   0   2   2   0   0   2   2   0   0   2   0   0   0   0   0   2   0   2   0   0   0   0   2   2   0   2   0   0   0   2   2   2   2   0   0   0   0   0   0   2   0   0   0   0   2   2   2   0   2   2   0   0   0   0   0   2   0   2   2   2   0   2   0   2   0   0   2   2   0   0   2   0   0   2   0   2   2   2   0   0   2   2   2   0   0   2   2   0   2   0   0   0   2   2   0   0   2   2   0   0   0   0   2   2   0   0   0   2   0   2   2   2   0   0   2   0   2   2   2   2   2   2   0   2   2   0   0   0   2   0   2   2   0   2   0   0   0   0   2   0   2   0
 MK-1-10                0   0   0   2   2   0   0   2   0   0   2   0   2   2   2   2   0   0   0   2   0   0   0   0   2   0   2   0   0   0   0   0   0   0   0   0   2   0   0   0   2   2   0   0   0   2   0   0   2   2   0   2   0   0   0   0   0   0   0   2   2   2   0   2   2   0   0   2   0   0   0   0   0   2   0   2   0   0   0   0   0   2   0   2   2   0   0   2   2   2   2   0   0   0   0   0   0   2   0   0   0   0   2   2   2   0   0   2   0   0   0   2   0   2   0   2   2   2   0   0   0   2   0   2   2   2   0   0   2   2   0   2   0   2   2   2   0   2   2   0   2   0   0   2   2   0   2   0   2   0   2   2   0   0   2   2   0   0   0   0   2   0   0   0   0   2   0   2   2   2   0   0   2   0   2   2   2   2   2   2   0   2   2   0   0   0   0   0   2   2   0   0   0   0   0   0   2   2   2   0
 MK-1-11                0   0   0   2   2   0   0   0   0   0   2   0   2   0   2   2   0   0   0   2   0   0   0   0   2   0   2   0   2   0   0   0   0   0   0   0   2   0   0   0   2   2   0   0   0   2   0   0   2   2   0   2   0   0   0   0   0   0   0   2   0   2   0   2   2   0   0   2   0   0   0   0   0   2   0   2   0   0   0   0   0   2   0   2   2   0   0   2   2   2   0   0   0   0   0   0   0   2   0   0   0   0   2   0   2   0   0   2   0   0   0   2   0   2   0   2   2   0   0   0   0   2   2   2   2   2   0   0   2   2   0   0   2   2   2   2   0   2   2   0   2   0   0   2   2   0   2   0   2   2   2   2   2   2   2   2   0   0   0   0   2   0   0   2   0   2   0   2   2   2   0   0   2   0   2   2   2   2   2   2   2   2   2   0   0   0   0   0   2   2   0   0   0   0   0   2   2   2   2   0
 MK-1-12                0   0   0   2   2   0   0   0   0   0   2   0   2   0   2   2   0   0   0   2   0   0   0   2   2   0   2   0   2   0   0   0   0   0   0   0   2   0   0   0   2   2   0   0   0   2   0   0   2   2   0   0   0   0   0   0   0   0   0   2   0   2   0   2   2   0   0   2   0   0   0   0   0   0   0   2   0   0   0   0   0   2   0   2   2   0   0   2   2   0   0   0   0   0   0   0   0   2   0   0   0   0   0   0   2   0   0   2   0   0   2   2   0   2   0   2   2   0   0   0   0   2   2   2   2   0   0   0   2   2   0   0   2   2   2   0   0   2   2   0   2   0   0   2   2   0   2   0   2   2   2   2   2   2   2   2   0   0   0   0   2   0   2   0   0   2   0   2   2   2   2   0   2   0   2   0   2   2   2   2   2   2   2   0   0   0   0   0   2   2   0   0   0   0   2   2   2   2   2   2
 MK-1-13                0   0   0   2   2   0   2   2   0   0   2   0   2   0   2   2   0   0   0   2   2   2   0   2   2   0   2   0   2   0   0   0   0   0   0   0   2   0   0   0   0   2   0   0   0   2   0   0   2   2   0   0   0   0   0   0   0   0   0   2   0   0   2   2   2   0   0   2   0   0   0   2   0   0   0   2   0   0   0   0   0   2   0   2   2   0   0   0   2   0   0   0   0   0   0   0   0   2   0   0   0   0   0   0   2   0   0   2   0   0   2   2   0   0   2   2   2   2   0   0   0   2   2   2   2   2   0   0   2   2   0   0   2   2   2   0   0   2   2   0   0   2   0   2   2   2   2   0   2   2   2   2   2   2   2   2   0   0   0   0   2   0   2   0   0   2   0   2   2   2   2   0   2   2   2   2   2   2   2   2   2   2   0   0   0   0   0   0   2   2   0   0   0   0   2   2   0   2   2   2
 MK-1-14                0   0   0   2   2   0   2   2   0   0   2   0   2   2   2   2   0   0   2   2   2   2   0   2   0   2   2   0   2   0   0   0   0   0   0   0   2   2   0   0   0   2   0   0   0   0   0   0   2   2   0   0   0   0   0   0   0   0   0   2   0   0   2   2   2   0   0   2   0   0   0   2   0   0   0   2   0   0   0   0   0   2   0   2   2   0   0   0   0   0   0   0   2   0   0   0   0   0   0   0   2   0   0   0   2   0   0   2   0   0   2   2   2   2   2   2   2   0   0   0   0   2   2   2   2   2   0   0   2   2   0   0   2   2   2   0   0   2   2   0   0   2   0   2   2   2   2   0   2   2   2   0   2   2   2   2   2   0   0   0   2   0   2   0   0   2   0   0   2   2   2   0   2   2   2   2   0   2   2   2   2   2   0   0   0   0   0   0   2   2   0   2   2   0   2   2   2   2   2   2
 MK-1-15                0   0   0   2   2   0   2   2   0   0   2   0   2   2   2   2   0   0   2   2   2   2   0   2   0   2   2   0   2   0   0   0   0   0   0   0   2   2   0   0   0   2   2   0   0   0   0   0   2   2   0   2   2   0   0   0   0   0   0   2   0   0   2   2   2   0   0   2   0   0   0   2   0   0   0   2   0   0   0   0   0   2   0   2   2   0   0   0   0   0   0   0   2   0   0   2   0   0   0   0   0   0   2   0   2   0   0   2   0   0   2   2   0   2   2   2   2   2   0   0   2   2   2   2   2   2   0   0   0   0   0   0   0   2   2   0   0   2   2   0   0   2   0   2   2   2   2   0   2   2   0   0   2   2   2   2   2   0   0   0   2   0   2   0   0   2   0   0   2   2   2   0   2   2   2   2   0   2   2   2   2   2   0   0   0   0   0   0   2   2   0   2   2   2   2   2   2   2   2   2
 MK-1-16                0   0   0   0   2   0   2   2   0   0   2   0   2   2   2   2   0   0   2   2   2   0   0   2   0   2   2   0   2   0   0   0   0   0   0   0   2   2   0   0   0   2   2   0   0   0   0   0   2   2   0   2   2   0   0   0   0   0   0   2   0   0   2   2   2   0   0   2   0   2   0   2   0   0   2   2   0   0   0   0   0   2   0   2   2   0   2   0   0   0   0   0   0   0   0   2   0   0   0   2   0   0   2   0   2   0   2   2   0   0   2   2   0   2   0   2   2   2   0   0   2   2   2   2   2   2   0   0   0   0   0   0   0   2   2   0   0   2   2   0   0   0   0   2   2   2   2   2   2   2   2   0   2   2   2   2   2   2   2   0   2   2   2   2   0   2   0   0   2   2   2   0   2   2   2   2   0   2   2   2   2   2   0   0   0   0   0   0   2   2   0   2   2   2   2   2   2   2   2   2
 MK-2-1                 0   2   2   0   2   2   0   0   2   0   0   0   2   2   0   2   2   0   0   0   2   2   0   0   2   2   2   0   2   0   0   2   2   0   2   2   0   0   2   0   0   2   2   2   0   2   0   0   0   0   0   2   0   2   2   0   0   0   0   2   0   2   0   0   2   2   2   2   2   2   0   0   2   2   2   0   2   2   0   0   2   2   0   2   2   2   2   0   2   2   0   2   0   0   2   2   0   0   0   2   2   0   2   2   2   0   2   2   2   0   2   0   2   0   0   0   0   0   0   0   2   2   2   2   2   2   0   0   2   0   0   0   2   2   0   0   0   2   0   0   2   2   2   0   2   0   2   0   0   0   0   2   2   2   2   2   2   0   0   2   0   2   2   2   0   2   0   0   2   2   2   2   0   0   0   0   2   0   2   2   0   2   0   2   2   0   2   2   2   2   0   0   0   0   0   2   2   0   2   0
 MK-2-2                 0   2   2   0   2   2   0   0   0   0   0   0   0   0   0   2   2   0   0   0   2   2   0   0   2   2   2   0   2   0   0   2   2   0   2   2   0   0   0   0   0   2   2   2   0   2   2   0   0   0   0   2   0   2   2   0   0   0   0   2   0   2   0   0   2   2   2   2   2   0   0   0   2   2   2   0   0   2   0   2   2   2   0   2   2   2   2   2   2   2   0   2   0   0   2   2   0   0   0   0   2   0   2   2   2   0   2   2   2   0   2   0   2   0   0   0   0   0   0   0   2   2   2   2   2   2   0   0   2   0   0   0   2   2   0   0   0   2   0   0   2   2   2   2   2   0   2   0   0   0   0   2   2   2   2   0   2   0   0   2   0   2   2   2   0   2   0   0   2   2   2   2   0   0   2   0   2   0   2   2   0   2   0   2   2   0   2   2   2   2   0   0   0   0   0   2   2   2   2   2
 MK-2-3                 0   2   2   0   2   2   0   0   0   0   0   0   0   0   2   2   2   2   0   0   2   2   0   0   2   2   2   0   2   0   2   2   2   0   2   2   0   0   2   0   0   2   2   2   2   2   2   0   2   0   0   2   2   0   2   0   0   0   0   2   0   2   0   0   2   0   2   2   2   0   0   0   2   0   2   0   0   2   0   2   2   2   0   2   2   2   2   2   2   2   0   2   0   0   2   2   0   0   0   2   2   2   2   0   2   0   2   2   2   0   2   0   2   0   0   0   0   0   0   0   2   2   2   0   2   2   0   0   2   0   0   0   2   2   0   0   0   0   0   2   2   2   2   2   2   0   0   0   0   0   2   2   2   2   2   0   0   0   0   2   0   2   2   2   0   2   0   0   2   2   2   2   0   0   2   2   2   2   2   2   0   2   0   0   0   2   2   0   2   2   0   0   0   0   2   0   2   0   2   2
 MK-2-4                 0   0   2   0   2   2   0   0   2   0   0   0   0   0   2   2   2   2   0   0   2   2   0   0   2   2   2   0   2   0   2   2   2   0   2   2   0   0   2   0   0   0   2   2   2   0   2   0   2   0   0   2   2   0   2   0   0   0   0   2   0   2   0   0   2   0   2   2   2   0   0   0   2   0   2   0   0   0   0   2   2   2   2   2   2   2   2   2   2   2   0   2   0   0   2   2   0   0   0   2   2   2   2   0   2   0   2   2   2   0   0   0   2   2   0   0   0   0   0   0   2   2   2   0   2   2   0   0   2   0   0   0   2   2   0   0   0   0   0   2   2   2   0   2   2   0   0   0   0   0   2   2   2   2   2   0   0   0   0   2   0   2   2   2   0   2   0   0   2   2   2   2   0   0   2   2   2   0   2   0   0   2   0   0   0   2   2   0   2   2   0   0   2   2   2   0   2   0   2   0
 MK-2-5                 2   0   2   0   2   2   0   0   0   0   0   0   0   0   0   2   2   0   0   0   2   2   0   0   2   2   2   0   2   0   2   2   2   0   2   2   0   0   2   0   0   0   2   2   2   0   2   0   0   0   0   2   2   0   2   0   0   0   0   2   0   2   0   0   2   0   2   2   2   0   0   0   2   0   2   2   0   0   0   2   2   2   0   2   2   2   2   2   2   2   0   2   0   0   2   2   0   0   0   2   2   2   2   0   0   0   2   2   2   0   0   0   2   2   0   0   0   0   0   0   2   2   2   0   2   2   0   0   2   0   0   0   2   2   0   0   0   0   0   0   2   2   0   2   2   0   0   0   2   0   2   2   2   2   2   2   2   0   2   2   0   2   2   2   0   2   0   0   2   2   2   2   2   0   2   2   2   0   2   0   0   2   0   0   0   2   0   0   2   2   0   0   2   2   2   0   2   0   2   0
 MK-2-6                 2   2   2   0   2   2   0   0   0   0   0   0   0   0   0   2   2   0   0   0   0   2   0   0   2   2   2   0   2   0   2   2   2   0   2   2   0   0   2   0   2   0   0   2   2   0   2   0   0   0   0   2   2   0   0   0   0   0   0   2   0   2   0   0   2   2   2   2   2   2   0   0   2   0   2   2   0   0   0   2   2   2   0   0   2   2   2   2   2   2   0   2   0   0   2   2   0   0   0   2   2   2   2   0   0   0   2   2   2   0   0   0   2   2   0   0   0   0   0   0   0   2   2   0   2   0   0   0   2   2   0   0   2   2   0   0   0   0   0   0   2   2   0   2   2   0   0   0   2   0   2   2   2   2   2   2   2   0   2   2   0   2   2   0   0   2   0   2   2   2   2   2   2   0   2   2   2   0   2   0   0   2   0   0   0   2   0   0   0   2   0   0   2   2   2   0   2   0   2   0
 MK-2-7                 2   2   2   0   2   0   0   2   0   0   0   0   0   0   0   2   2   0   0   0   0   2   0   0   2   2   2   0   2   2   2   2   2   0   2   2   2   0   0   0   2   2   0   2   2   0   2   0   0   0   0   2   0   0   2   0   0   0   0   2   0   2   0   0   2   2   2   0   2   2   0   0   2   0   2   2   0   0   0   2   2   2   0   0   2   2   0   2   2   2   0   2   2   0   2   2   2   0   0   2   0   2   2   0   0   0   2   2   0   0   0   0   2   2   0   0   0   0   0   0   0   2   0   0   2   0   0   0   2   0   0   0   2   2   0   0   0   0   0   0   2   2   0   2   2   0   0   2   2   0   2   2   2   2   2   2   2   0   2   2   2   2   2   0   0   2   0   2   2   2   0   0   2   0   2   2   2   0   2   0   0   2   0   0   0   2   0   0   0   2   0   0   2   2   2   0   2   0   2   0
 MK-2-8                 2   2   0   0   2   0   0   2   0   0   0   0   0   2   0   0   2   0   0   0   0   2   0   0   2   2   2   0   2   2   2   2   2   2   2   2   2   0   0   0   2   2   0   2   0   0   2   0   0   0   0   2   0   0   2   0   0   0   0   2   0   0   0   0   2   2   2   0   2   2   2   0   2   2   2   2   0   0   0   2   2   2   0   0   2   2   0   2   2   2   0   2   2   0   2   2   2   0   0   2   0   2   2   0   0   0   2   2   0   0   0   0   2   2   0   2   0   2   0   0   0   2   0   0   2   0   0   0   2   0   0   0   2   2   0   0   0   0   0   0   2   2   0   0   2   0   0   2   0   0   2   0   2   2   2   2   2   0   2   2   2   2   2   0   0   2   0   2   2   2   0   0   2   0   2   2   2   0   2   2   0   2   0   0   0   2   0   0   0   2   0   0   2   2   2   0   2   0   2   0
 MK-2-9                 2   0   0   2   2   0   0   2   0   0   0   2   2   2   0   0   2   0   0   0   2   2   0   2   2   2   2   0   2   2   2   2   2   2   2   2   2   0   0   0   2   2   0   2   0   0   2   0   2   0   0   2   0   0   2   0   0   0   0   2   0   0   0   0   2   2   2   0   2   2   2   0   2   2   2   2   2   2   0   2   2   2   0   0   0   2   0   2   0   2   0   2   2   0   2   0   2   0   2   2   2   2   2   2   0   0   2   2   0   0   2   0   2   2   0   2   0   2   0   0   0   2   0   0   2   0   0   0   2   0   0   0   2   2   0   0   0   0   0   0   2   2   0   0   0   0   0   2   0   0   2   0   2   2   2   2   2   0   2   2   0   2   2   0   0   2   0   2   2   2   0   0   0   0   2   2   2   0   2   2   0   2   2   0   0   2   0   0   2   2   0   0   2   2   2   0   2   0   2   0
 MK-2-10                2   0   0   2   2   0   0   2   0   0   0   2   2   2   0   0   2   0   0   2   2   0   0   2   2   2   2   0   2   2   2   2   2   2   2   2   2   0   0   0   2   2   0   0   0   0   0   0   2   0   0   2   0   0   2   0   0   0   0   2   0   0   0   0   2   0   2   2   2   2   2   0   2   2   0   2   2   2   0   2   0   2   0   0   0   2   0   2   0   2   0   2   2   0   0   0   2   0   2   2   2   2   2   2   0   0   2   2   0   0   2   0   2   2   0   2   0   2   0   0   0   2   0   0   2   0   0   0   2   0   0   0   2   2   0   0   0   0   0   0   2   2   2   0   0   0   0   2   0   0   2   0   2   2   2   2   2   0   2   2   0   2   2   0   0   2   0   2   2   2   0   0   0   0   2   2   2   0   0   2   0   2   2   0   0   2   0   0   2   2   0   0   2   2   2   2   2   2   0   0
 MK-2-11                2   0   0   2   2   0   0   2   2   0   0   2   2   2   0   0   2   0   0   2   2   0   2   2   2   2   2   0   2   2   2   2   2   2   2   2   2   0   0   0   0   2   0   0   0   0   0   0   2   0   0   2   0   0   2   0   0   0   0   2   0   0   0   0   2   0   2   2   2   2   2   0   2   2   0   2   2   2   2   2   0   2   0   0   0   2   0   2   0   2   0   2   0   0   0   0   0   0   2   2   2   2   2   2   0   0   2   2   0   0   0   0   2   2   0   2   0   2   0   0   0   2   0   2   2   0   0   0   2   0   0   0   2   2   0   0   0   0   0   0   2   2   2   2   0   0   0   2   0   0   2   0   0   2   2   2   0   0   2   2   0   2   0   0   0   2   2   2   2   2   2   0   0   0   2   2   2   0   0   2   0   2   2   0   0   2   0   0   2   0   0   0   2   2   2   2   2   2   0   0
 MK-2-12                2   0   0   2   2   0   0   2   2   0   0   2   2   2   0   0   2   0   0   0   2   0   2   2   2   2   2   0   2   2   2   2   2   0   2   2   2   0   0   0   0   2   0   0   2   0   0   0   0   0   0   2   0   0   2   0   0   0   0   0   0   0   0   2   2   0   2   2   0   2   2   0   2   2   0   2   2   2   0   0   0   2   0   0   2   2   0   2   0   2   0   2   0   0   0   0   2   2   0   2   2   2   2   2   0   0   2   2   0   0   0   0   2   2   2   2   0   2   0   0   0   2   2   2   2   0   0   0   2   0   0   0   2   2   0   0   0   0   0   0   2   2   2   2   0   0   0   2   0   0   2   0   0   2   2   2   2   0   2   2   0   2   0   0   0   2   2   2   2   0   2   0   0   0   2   2   2   0   0   2   0   2   2   0   0   2   0   0   2   0   0   0   2   2   2   2   2   2   0   0
 MK-2-13                2   2   0   2   2   0   0   2   2   0   0   2   2   2   0   0   2   0   0   0   2   0   2   2   2   2   2   0   2   2   0   2   2   0   2   2   2   0   0   0   0   2   2   0   2   0   0   0   0   0   0   2   0   0   2   0   0   0   0   0   0   0   0   2   2   0   2   2   0   0   2   0   2   2   0   2   2   2   0   2   0   0   0   0   2   2   0   2   0   2   0   2   0   0   0   0   2   2   0   2   2   2   2   2   0   0   2   0   0   0   0   0   2   2   2   2   0   2   0   0   0   2   2   2   0   0   2   0   2   2   2   0   2   0   0   0   0   2   0   0   2   0   2   2   0   0   0   2   0   0   2   0   0   2   2   2   0   0   0   2   0   2   0   0   0   2   2   2   2   0   2   2   0   0   0   2   2   0   0   2   0   0   2   0   0   2   0   0   2   0   0   0   2   2   2   2   0   2   0   0
 MK-2-14                2   2   0   2   2   0   0   2   2   0   0   2   0   2   0   0   2   0   0   0   2   0   0   2   2   2   2   0   2   2   0   2   2   2   2   2   0   0   0   0   0   2   2   0   2   0   0   0   0   0   0   2   0   2   2   0   0   0   0   0   0   0   0   2   2   2   2   2   0   0   2   0   2   2   0   2   2   2   0   2   0   2   2   0   2   0   0   2   0   2   0   2   0   0   0   0   2   2   0   2   2   2   2   2   0   0   2   0   0   0   0   0   2   2   2   2   0   2   0   0   0   2   2   2   0   2   2   0   2   2   2   0   2   0   0   0   2   2   0   0   2   0   2   2   0   0   0   2   0   0   2   0   0   2   2   2   0   0   0   2   0   2   0   2   0   2   2   2   2   0   2   2   2   0   0   0   2   0   0   2   0   0   2   0   0   2   0   2   2   0   0   0   2   2   2   0   0   2   0   0
 MK-2-15                2   2   0   0   2   0   0   2   2   0   0   2   0   2   0   0   2   0   0   0   2   2   0   2   2   2   2   0   2   2   0   2   2   2   2   0   0   0   0   0   0   2   2   0   2   0   0   0   0   0   2   2   0   2   2   0   0   0   0   0   2   0   0   2   2   2   2   2   0   0   2   0   2   2   0   2   2   2   0   0   0   2   2   0   2   0   2   2   0   2   0   2   0   0   0   0   2   0   0   2   2   0   0   0   0   2   2   0   0   0   0   0   2   2   2   2   0   2   2   0   0   2   0   2   0   2   2   0   0   2   2   0   2   0   0   0   2   2   0   0   2   0   2   0   0   0   0   2   0   0   0   0   2   2   2   2   0   0   0   2   0   2   0   2   0   2   2   2   2   0   2   2   0   0   0   0   2   0   0   2   0   0   2   0   0   2   0   2   0   0   2   0   2   2   2   0   0   2   0   0
 MK-2-16                2   0   0   0   2   0   0   2   2   2   0   2   2   2   0   0   2   0   0   2   2   2   0   2   2   2   2   0   2   2   0   2   2   2   2   0   0   0   0   0   0   2   2   2   2   0   0   0   0   0   2   2   0   2   2   0   0   0   0   0   2   0   0   2   2   0   0   2   0   0   2   0   0   2   0   2   2   0   0   0   0   2   2   0   2   0   2   2   0   2   0   2   0   0   0   0   2   0   0   2   2   0   0   2   0   0   2   0   0   0   0   0   2   2   2   2   0   2   2   0   0   2   0   0   0   2   2   2   2   2   2   0   0   0   0   0   2   2   0   0   2   0   2   0   0   0   0   2   2   0   0   0   2   2   2   2   0   0   0   2   0   2   0   2   0   2   2   2   2   0   2   2   0   0   0   0   2   2   0   2   0   0   2   0   2   2   0   0   0   0   0   0   2   2   2   0   0   2   0   0
 MK-3-1                 0   0   2   2   2   0   0   0   2   0   0   0   2   2   2   2   0   0   0   0   2   2   2   0   2   2   0   2   2   0   2   0   2   0   2   0   2   0   2   2   2   0   0   2   0   0   0   0   2   2   2   2   0   0   2   0   2   2   2   2   2   0   2   0   2   2   0   2   0   2   2   2   2   0   2   0   0   2   0   0   2   2   0   0   2   2   2   2   2   0   0   0   0   2   2   0   2   2   2   2   0   2   2   0   0   2   2   0   2   0   0   2   2   0   2   0   2   2   0   2   0   2   0   0   2   2   0   0   2   2   0   0   2   2   2   0   2   0   0   0   0   0   2   2   2   0   2   2   2   2   0   2   2   0   2   2   2   0   2   0   2   2   2   2   2   2   0   2   0   2   0   2   0   2   0   2   2   2   2   2   0   2   0   2   2   2   0   0   0   0   2   0   0   0   2   0   0   2   2   0
 MK-3-2                 0   0   2   2   2   0   0   0   2   0   2   0   2   2   0   2   0   0   0   0   2   2   2   0   2   2   0   2   2   0   2   0   2   0   0   0   2   0   2   2   2   0   0   2   0   0   0   2   2   2   0   2   0   0   0   0   2   2   2   2   2   0   2   0   0   2   0   2   0   2   2   2   2   0   0   2   0   2   0   0   2   2   0   2   2   2   2   2   2   0   0   0   0   2   2   0   2   2   2   2   0   0   2   0   0   2   2   0   2   0   0   2   2   2   2   0   2   2   0   2   2   2   0   0   2   2   0   0   2   2   0   0   2   2   2   0   2   0   0   0   0   0   2   2   2   0   2   0   2   2   0   2   2   0   2   2   2   0   2   0   2   2   2   2   2   2   0   2   0   2   0   2   2   2   0   2   2   0   2   0   0   2   0   2   2   2   0   0   0   0   2   0   0   0   2   0   0   2   2   0
 MK-3-3                 0   0   2   2   2   2   0   0   2   0   2   0   0   2   0   0   0   0   0   0   2   2   2   0   2   2   0   0   2   0   2   0   0   0   0   0   0   0   2   2   2   0   0   2   0   0   0   2   2   2   0   2   0   0   0   0   2   2   2   2   2   0   2   0   0   2   0   0   0   2   2   2   2   0   0   2   0   2   2   0   2   2   0   2   2   2   2   2   2   0   0   0   0   2   2   0   2   2   2   2   0   0   2   0   0   2   0   0   0   0   0   0   2   2   2   0   2   2   0   0   2   2   0   0   2   2   2   0   2   2   0   0   2   2   2   0   2   0   0   0   0   0   2   0   2   0   2   0   2   2   0   2   2   0   2   2   2   0   2   0   2   2   2   2   2   0   0   2   0   2   2   2   2   2   0   2   2   0   2   0   0   2   0   0   2   2   0   0   0   0   2   0   0   0   2   0   0   2   2   0
 MK-3-4                 2   0   2   0   2   2   0   0   2   0   2   0   0   2   0   0   0   0   0   0   2   2   2   0   2   2   0   0   2   0   2   0   0   0   0   0   0   0   2   2   2   0   0   2   0   0   0   2   2   2   0   2   0   2   0   0   2   2   0   2   2   0   2   0   2   2   0   0   0   2   2   2   2   2   0   0   0   2   2   0   2   2   0   2   0   0   2   2   2   0   0   0   0   2   2   0   2   2   0   2   0   0   0   0   0   2   0   2   0   0   0   0   2   2   2   0   2   2   0   0   0   2   0   0   2   2   2   0   2   2   0   0   2   2   2   0   2   0   0   2   0   0   2   0   2   0   2   0   2   2   0   2   2   0   2   2   2   0   2   2   2   2   2   2   2   0   0   2   0   0   2   2   2   2   0   2   2   0   2   0   0   2   2   2   2   2   0   0   2   0   2   0   0   0   2   0   0   2   2   0
 MK-3-5                 2   0   0   0   2   2   0   0   2   2   0   0   0   2   0   0   0   0   0   0   2   2   2   0   2   2   0   0   2   0   2   0   0   2   0   0   0   0   2   2   2   0   0   0   0   0   0   2   2   2   0   2   0   2   0   0   2   2   0   0   2   0   2   0   2   2   2   0   0   2   2   2   2   2   0   0   0   2   2   2   0   2   0   2   0   0   2   2   2   0   0   0   0   2   2   0   2   2   0   2   0   0   0   0   0   2   0   0   2   0   0   0   2   2   2   0   2   2   0   0   0   2   2   0   2   2   2   0   2   2   0   2   2   0   2   0   2   0   0   0   0   2   2   2   2   0   0   0   2   2   0   2   2   0   2   2   2   0   2   2   2   2   2   2   2   0   0   0   0   0   2   2   2   0   0   2   2   0   2   0   0   2   2   2   2   2   0   0   2   0   2   0   0   0   2   0   0   2   2   0
 MK-3-6                 2   0   0   0   2   2   0   0   0   2   0   0   2   2   0   2   0   2   0   0   2   2   2   0   2   2   2   0   2   0   2   0   0   2   0   0   0   0   2   2   2   0   2   0   0   0   0   0   2   2   2   2   0   2   0   0   2   2   0   2   2   0   2   0   2   2   2   0   0   2   2   2   2   2   0   0   0   2   2   0   0   2   0   2   0   0   2   2   2   0   2   0   0   2   2   0   0   2   0   2   2   0   0   0   0   2   0   0   2   0   0   0   2   2   2   0   2   2   0   0   0   2   2   2   2   2   2   0   2   2   0   2   2   2   2   0   2   0   0   0   0   2   2   2   2   0   0   0   2   2   0   2   0   0   2   2   2   0   2   2   2   2   2   2   2   0   0   0   0   0   2   2   2   0   0   0   2   0   2   0   0   2   2   2   2   2   0   0   2   0   2   0   0   0   2   0   0   2   2   0
 MK-3-7                 2   0   0   0   2   2   0   2   0   2   0   0   2   2   0   2   0   2   0   0   2   2   2   0   2   2   2   0   2   0   2   0   2   2   0   0   0   0   2   2   2   0   2   0   0   0   0   0   2   2   2   2   0   0   0   0   2   0   0   2   2   0   2   0   2   2   2   0   0   2   0   2   2   2   0   0   0   2   2   0   0   2   0   2   0   0   2   2   2   0   2   2   0   2   2   0   0   2   0   2   2   0   0   0   0   2   0   0   2   0   0   0   2   2   2   0   2   2   0   0   0   2   2   2   2   2   2   0   2   0   0   2   2   0   2   0   0   0   0   0   0   2   2   2   2   0   0   0   2   2   2   2   0   0   2   2   2   0   2   2   2   2   2   2   2   2   0   0   0   0   2   2   2   0   2   0   2   2   2   0   2   2   2   2   2   2   0   0   2   0   0   0   0   0   2   2   0   0   2   0
 MK-3-8                 2   0   0   0   2   2   0   2   0   2   0   0   2   2   0   0   0   2   0   0   2   2   2   0   2   2   2   0   2   0   2   0   2   2   0   0   0   0   2   2   2   0   2   0   0   2   0   2   2   2   2   2   0   2   0   0   2   0   0   2   2   0   2   0   2   2   2   0   0   2   0   2   2   2   0   0   0   2   2   0   0   2   0   2   0   2   2   2   2   0   2   2   0   2   2   0   2   2   0   2   2   0   0   0   0   2   0   0   2   0   0   2   2   2   2   2   2   2   0   0   0   2   2   2   2   2   2   0   2   0   0   2   2   0   2   0   0   0   0   0   2   2   2   2   2   0   2   0   2   2   2   2   0   0   2   2   2   0   2   2   2   2   2   2   2   2   0   0   0   0   2   2   2   0   2   0   2   2   2   0   2   2   2   2   2   2   0   0   2   0   0   0   2   0   2   2   0   0   2   0
 MK-3-9                 2   0   0   0   0   2   0   2   0   2   0   2   2   2   0   0   0   2   0   0   2   2   2   0   2   2   2   0   2   0   2   0   2   2   0   0   0   0   2   2   0   0   2   0   0   2   0   2   2   2   2   2   0   2   0   0   2   0   0   2   2   0   2   0   0   2   2   0   0   2   0   2   2   2   0   0   0   2   2   2   0   2   0   2   0   2   2   2   2   0   2   2   0   2   2   0   2   2   0   2   2   0   0   0   0   2   0   0   2   0   0   2   2   2   2   0   2   2   0   0   0   2   2   2   2   2   2   0   2   0   0   2   2   0   2   0   0   2   0   0   2   2   2   2   2   0   2   0   2   2   2   2   0   0   2   2   2   0   0   2   2   2   2   2   0   2   0   0   0   0   2   2   2   0   2   0   2   2   2   0   0   2   2   2   2   2   0   0   2   0   0   0   2   0   2   2   0   0   2   0
 MK-3-10                2   0   0   0   0   2   2   2   0   2   0   2   2   2   0   0   0   2   2   0   0   2   2   0   2   2   0   0   2   0   2   0   2   2   0   0   0   0   2   2   0   0   2   0   0   2   0   2   2   0   0   0   0   2   0   0   2   0   0   2   2   0   0   0   0   2   2   0   0   2   0   2   2   2   0   0   0   2   2   2   0   2   0   2   0   2   2   0   2   0   0   2   0   2   2   0   2   2   0   2   2   0   2   0   0   2   0   2   2   0   0   0   2   2   2   0   2   2   0   0   0   2   2   2   2   2   2   0   2   2   0   2   0   0   2   0   0   2   0   0   2   2   2   2   2   0   2   0   2   2   2   2   0   0   2   2   2   0   0   2   2   2   2   2   0   2   0   0   0   0   2   2   2   0   2   0   2   2   2   0   0   2   2   2   2   2   0   0   0   0   0   0   2   0   2   2   2   0   2   0
 MK-3-11                0   0   0   0   2   2   2   2   0   2   2   0   2   2   0   0   0   2   2   0   0   2   2   0   2   2   0   0   0   0   2   0   2   2   0   0   0   0   2   2   0   0   2   0   0   2   0   0   2   0   0   0   0   2   0   0   2   0   0   2   2   2   0   0   0   2   2   2   0   2   0   2   2   2   0   0   0   2   2   2   0   2   0   2   0   2   2   2   2   0   0   2   0   2   2   0   2   2   0   2   2   2   2   0   0   2   0   2   2   0   2   0   2   2   2   0   2   2   0   0   0   2   2   2   2   2   0   0   2   2   0   2   0   0   2   0   0   2   2   0   2   2   2   2   2   0   0   0   2   2   2   0   0   0   2   2   2   0   0   2   2   2   2   2   0   2   0   0   0   0   2   2   0   0   2   2   2   2   2   0   0   2   2   2   2   2   0   0   0   0   2   0   2   0   2   2   2   2   2   0
 MK-3-12                2   0   0   0   2   2   2   2   0   2   2   0   2   0   0   0   0   2   2   2   0   2   2   0   2   2   0   0   0   0   2   0   2   2   0   0   0   0   2   2   0   0   2   0   0   2   0   0   2   2   0   0   0   2   0   0   2   0   0   2   2   2   0   0   0   2   0   2   0   2   0   2   2   2   0   0   0   2   2   2   0   2   0   2   0   2   2   0   2   0   0   2   0   2   2   0   2   2   0   2   2   2   2   2   0   0   0   2   2   0   2   0   2   2   2   0   2   2   0   0   0   0   2   2   2   0   0   0   2   2   0   2   2   2   2   0   0   2   0   0   2   2   2   2   2   0   0   0   2   2   2   0   0   0   0   2   2   0   2   2   2   2   0   2   0   2   0   0   0   0   2   2   0   0   2   2   2   2   2   0   0   2   2   2   2   2   0   0   0   0   2   0   0   0   2   2   2   2   0   0
 MK-3-13                0   0   0   0   2   2   2   2   0   2   2   0   2   0   0   0   0   2   2   2   0   2   2   0   2   2   0   0   0   0   2   0   2   2   0   0   0   2   2   2   0   0   2   0   2   2   0   0   2   2   2   0   0   2   0   0   2   0   0   0   0   2   0   0   0   2   0   2   0   2   0   2   2   2   0   0   0   2   2   2   0   2   0   2   0   2   2   0   2   0   0   2   0   2   2   0   2   2   0   2   2   2   2   0   0   0   0   2   2   0   2   0   2   2   2   0   2   2   0   0   0   2   2   2   2   0   0   0   2   0   0   2   2   2   2   0   2   2   0   0   2   2   2   2   2   0   0   0   0   2   2   0   0   0   0   2   2   0   2   2   2   2   0   0   0   2   0   0   0   0   2   2   0   0   2   2   2   2   2   2   0   2   2   2   2   2   0   0   0   0   2   0   0   0   2   2   2   0   0   0
 MK-3-14                0   2   0   0   2   0   2   2   0   2   2   2   2   0   2   0   0   2   2   2   0   0   2   0   2   2   0   0   0   0   2   0   2   2   0   2   0   2   2   2   0   0   2   0   2   0   0   0   2   0   2   0   2   2   2   2   2   0   0   0   0   0   0   0   0   2   0   2   0   2   0   2   0   2   0   0   0   2   2   2   0   0   0   2   0   2   2   2   2   0   0   2   2   0   2   0   2   2   0   2   0   2   2   2   0   2   0   2   2   0   0   0   2   2   2   0   0   2   0   0   0   2   2   2   2   0   0   0   0   0   0   2   2   2   2   0   2   2   0   2   2   2   2   2   2   0   0   0   0   2   2   0   0   0   0   2   2   0   2   0   2   2   0   0   0   2   0   0   0   0   2   2   0   0   2   2   2   2   2   2   0   2   2   2   2   2   2   2   0   0   2   0   2   0   2   2   0   0   0   0
 MK-3-15                0   2   0   2   0   0   2   2   0   2   2   2   2   0   2   0   0   2   2   0   0   0   2   0   2   2   0   0   0   2   2   0   2   2   0   2   0   0   2   0   0   0   2   0   2   0   0   0   2   0   2   2   2   0   2   2   0   0   0   0   0   0   2   0   0   2   0   2   0   2   2   2   0   2   0   0   0   2   2   2   0   0   0   2   0   2   2   2   2   2   0   2   0   0   2   0   2   0   0   2   0   2   0   2   2   0   0   2   2   0   0   0   2   2   2   0   0   2   0   0   0   2   2   2   2   0   0   0   0   2   0   2   2   2   2   0   2   0   0   2   2   2   2   2   2   0   0   0   0   2   2   0   0   0   0   2   2   0   2   2   2   2   0   2   0   2   0   0   0   0   2   2   0   0   2   0   2   2   2   2   0   2   2   2   0   2   2   2   0   0   2   0   2   0   0   0   0   0   0   0
 MK-3-16                0   2   0   2   0   0   2   2   0   2   2   2   2   0   2   0   0   2   2   0   0   0   2   0   2   2   0   0   0   2   2   0   2   2   0   2   0   2   2   0   0   0   2   0   2   0   2   0   2   0   2   2   2   0   2   2   0   0   0   0   0   0   2   0   0   2   0   2   0   2   2   2   0   2   2   2   0   2   2   2   0   0   0   2   0   2   2   0   2   2   0   2   2   0   2   0   2   0   0   2   2   2   0   2   2   0   0   2   2   0   0   0   2   2   2   2   0   2   0   0   0   2   2   2   2   0   2   0   0   2   0   2   2   2   2   2   2   2   0   0   0   2   2   0   2   0   0   0   0   2   2   0   0   0   0   2   2   0   2   2   2   2   0   2   0   2   0   0   0   0   2   2   0   2   2   2   2   2   2   2   0   2   2   2   0   0   2   2   2   0   2   0   2   0   0   0   0   0   0   2
 MK-4-1                 2   0   0   2   2   0   2   2   0   2   2   0   0   0   2   2   0   2   0   0   0   2   2   2   0   2   0   2   2   2   0   0   2   0   2   0   2   2   2   2   2   2   2   0   2   0   0   2   0   0   0   2   2   0   2   2   2   2   0   0   0   2   0   2   0   2   2   0   2   2   2   0   2   2   0   2   2   2   2   0   2   0   2   0   2   0   2   0   0   0   0   2   0   0   0   0   2   0   0   0   0   0   2   0   0   2   2   0   2   2   2   0   0   2   0   0   0   2   0   0   0   0   0   2   2   2   2   2   0   2   2   2   2   0   0   0   2   0   2   0   2   2   0   0   2   0   0   2   0   2   2   0   2   2   2   0   2   0   2   0   2   0   0   2   2   0   0   2   0   2   0   2   0   2   2   0   0   0   0   0   0   0   2   2   2   2   0   0   0   0   2   2   0   2   2   0   2   0   2   2
 MK-4-2                 2   0   0   2   2   0   2   2   0   2   2   0   0   0   2   2   0   2   0   0   0   2   2   2   0   2   0   2   2   2   0   0   2   0   2   0   2   2   2   2   2   2   2   0   0   0   0   2   0   0   0   2   2   0   2   2   2   2   2   0   0   2   0   2   0   2   2   0   2   2   2   0   2   2   0   2   2   2   2   0   2   2   2   0   0   0   2   0   0   0   0   2   0   0   0   0   2   0   0   0   0   0   2   0   0   2   2   0   2   2   2   0   0   2   0   0   0   2   2   0   0   0   0   2   2   2   2   2   0   2   2   2   2   0   0   0   2   0   2   0   2   2   0   2   2   2   0   2   0   2   2   0   0   2   2   0   2   0   2   0   0   0   0   0   2   0   0   2   0   2   2   2   0   2   2   0   0   0   0   0   2   0   2   2   2   2   0   0   0   0   2   2   0   2   2   2   2   0   2   0
 MK-4-3                 2   0   0   2   2   0   2   2   0   2   2   0   0   0   2   2   0   2   0   0   0   2   2   2   0   2   0   2   2   0   0   0   2   0   2   0   2   2   2   2   2   2   2   0   0   0   0   2   0   0   0   2   2   0   2   2   2   2   2   0   0   2   0   2   0   2   2   0   2   2   2   2   2   2   0   2   2   2   2   0   2   2   2   0   2   2   2   0   0   0   0   2   0   0   0   0   2   0   0   0   0   0   2   0   0   2   2   0   2   2   0   0   0   2   0   0   0   2   2   0   0   0   2   2   0   0   2   2   0   2   2   2   2   0   0   0   2   0   2   0   2   0   0   0   2   2   2   2   2   2   2   0   0   2   2   0   2   0   2   0   0   0   2   0   2   0   0   2   0   0   2   2   0   2   2   0   0   0   0   0   2   0   2   2   2   2   0   0   0   0   2   2   0   2   2   2   2   0   2   0
 MK-4-4                 2   0   2   2   2   0   2   2   0   2   2   0   0   0   2   2   0   2   0   0   0   2   2   2   0   2   2   2   0   0   0   0   2   0   0   2   2   2   2   2   2   2   2   0   0   0   0   2   0   0   0   2   2   0   2   2   0   2   0   2   2   2   0   2   0   2   2   0   0   2   2   2   2   2   0   2   2   2   2   0   2   2   2   0   2   2   2   0   0   0   0   2   0   0   0   0   0   0   0   0   0   0   2   2   0   2   2   0   2   2   0   0   0   2   0   0   0   2   2   0   2   0   2   2   0   0   0   2   0   2   2   2   2   0   0   0   2   0   0   0   2   0   0   0   2   2   2   2   2   2   2   0   0   2   2   0   2   0   2   2   0   0   2   0   2   0   0   2   0   0   2   2   0   0   2   0   0   0   0   0   2   0   2   2   2   2   0   0   0   0   2   2   0   2   2   2   2   0   2   0
 MK-4-5                 2   0   2   2   2   0   2   2   0   2   2   0   0   0   2   2   0   2   0   0   0   2   2   2   0   2   0   2   0   2   0   0   2   0   2   2   2   2   2   2   2   2   2   2   0   0   0   0   0   0   0   2   2   0   0   0   0   2   0   2   2   2   0   2   0   2   2   0   0   2   2   2   2   2   0   2   0   2   2   0   2   2   2   0   2   2   2   0   0   0   0   2   0   0   0   0   0   0   0   0   0   0   2   2   2   2   0   2   2   2   0   0   0   2   0   0   0   2   2   0   2   0   2   2   2   0   2   2   0   2   2   2   2   0   0   0   2   0   0   0   2   0   0   0   2   2   2   2   2   2   2   0   2   2   0   2   2   0   2   2   0   0   2   0   2   0   2   2   0   0   2   2   0   2   2   0   0   0   0   0   0   0   0   0   2   2   0   0   0   0   0   2   0   2   2   2   2   0   2   0
 MK-4-6                 2   0   2   2   2   0   2   2   0   2   0   0   0   0   2   2   0   2   0   0   2   2   2   0   0   2   0   2   0   2   0   0   2   0   2   0   2   2   2   2   2   2   2   2   0   0   0   0   0   0   0   2   2   0   0   0   0   2   0   2   2   2   0   2   0   2   2   0   0   2   2   2   2   2   0   2   0   2   2   0   0   2   2   0   2   2   2   0   0   2   2   2   0   0   0   0   0   0   0   0   0   0   2   0   2   2   2   2   2   2   0   0   0   2   0   0   0   2   2   0   2   0   2   2   2   0   2   2   0   2   2   2   2   0   0   0   2   0   2   0   0   0   0   0   2   2   2   2   2   2   2   2   2   2   0   2   2   0   2   2   0   0   2   0   2   0   0   2   0   0   2   2   0   2   2   0   0   0   0   0   0   0   0   0   0   2   0   0   0   0   0   2   0   2   2   2   2   2   2   0
 MK-4-7                 2   0   2   2   2   0   2   2   0   2   0   2   0   0   2   2   0   2   0   0   2   2   2   0   0   0   0   0   0   2   2   0   2   0   2   0   2   2   2   2   0   2   2   2   0   2   0   0   0   0   0   2   2   0   0   0   2   2   2   2   2   2   2   0   2   2   2   0   0   2   2   2   0   2   0   2   0   2   2   0   0   2   2   0   2   2   2   0   0   2   2   2   0   0   0   0   0   0   0   0   0   0   2   0   2   0   2   2   2   2   0   0   0   2   0   0   0   2   0   0   2   0   2   2   2   2   2   0   0   2   2   2   2   0   0   0   2   0   2   0   0   0   0   0   2   2   2   2   2   2   2   2   2   2   0   2   2   0   2   2   0   0   0   2   2   0   2   2   0   0   2   2   2   2   2   0   0   0   0   2   0   0   0   0   0   0   0   0   0   0   0   2   0   2   2   2   2   2   2   0
 MK-4-8                 0   0   2   2   2   0   2   2   0   2   0   2   0   2   2   2   0   2   0   0   2   2   2   0   0   0   0   0   0   2   2   0   2   0   2   2   2   2   2   2   0   2   2   2   2   0   0   0   0   0   2   2   2   0   0   0   2   2   2   2   0   0   2   0   2   2   2   0   0   2   2   2   0   2   0   0   0   2   2   0   0   2   2   0   2   2   2   0   0   2   0   2   2   0   0   0   0   0   0   2   0   0   2   0   2   0   2   2   2   2   0   0   0   2   0   0   0   2   0   0   2   0   2   2   2   2   2   0   0   2   2   2   2   0   0   0   2   0   2   0   0   0   0   0   2   2   2   2   0   0   2   2   2   0   0   2   2   0   2   2   0   2   0   0   2   0   2   2   2   0   2   2   2   2   2   0   0   0   0   2   0   0   0   0   0   0   0   0   0   0   0   2   0   2   2   2   2   2   2   0
 MK-4-9                 0   0   0   2   2   0   2   0   0   2   0   2   0   2   2   0   0   0   0   0   2   2   2   0   0   0   0   0   0   2   2   2   2   0   2   2   2   2   2   0   2   2   2   0   2   0   0   0   0   0   2   2   2   0   0   0   2   2   2   2   0   0   2   0   2   2   2   0   2   2   2   2   0   2   0   0   0   0   2   0   0   2   0   0   2   2   2   0   0   2   0   2   2   0   0   0   0   0   0   2   0   2   2   0   2   0   2   2   2   2   0   2   0   2   0   0   0   2   0   0   2   0   2   2   2   0   2   0   0   2   2   2   2   0   0   0   2   0   2   0   0   0   0   0   2   0   2   2   0   2   2   2   2   0   0   2   2   0   2   2   0   2   0   0   2   0   2   2   0   0   2   2   0   2   2   2   0   0   0   2   0   0   0   0   0   0   0   0   0   0   0   2   0   2   2   2   2   2   2   0
 MK-4-10                0   0   0   2   2   2   2   0   0   2   0   2   0   2   2   0   0   0   0   0   2   2   2   0   0   0   2   0   0   2   2   2   2   0   2   2   2   2   2   0   2   0   2   0   2   0   0   2   0   0   0   2   2   0   0   0   2   2   2   2   0   0   2   0   2   2   0   0   2   2   2   2   0   2   0   0   0   0   2   0   2   2   0   0   2   2   0   0   0   0   0   2   2   0   0   0   0   0   0   2   0   2   2   0   2   0   2   2   2   2   0   2   0   2   0   0   0   2   0   0   2   0   2   2   2   0   2   0   0   2   2   2   2   2   0   0   2   0   2   0   0   0   0   0   2   0   2   2   0   2   2   2   2   0   0   2   2   0   2   2   0   2   0   0   0   0   2   2   0   0   2   2   0   0   2   2   2   0   0   2   0   0   0   0   0   0   0   0   0   0   0   2   2   2   2   2   2   0   2   0
 MK-4-11                0   0   0   2   2   2   2   0   0   2   0   2   0   2   2   0   0   0   0   0   2   2   2   0   0   0   2   0   0   2   2   2   2   0   0   2   2   2   2   0   2   0   2   0   2   0   0   2   2   0   0   2   2   0   2   2   2   2   2   2   0   0   2   0   2   2   0   0   2   2   2   2   0   2   0   0   0   0   2   0   2   2   0   0   2   2   0   0   0   0   0   2   2   0   0   0   0   2   0   2   0   2   2   0   0   0   2   2   2   2   0   2   0   2   0   0   0   2   0   0   2   0   2   2   2   0   2   0   0   2   2   2   0   2   0   0   2   0   2   0   0   0   0   0   2   0   2   2   0   2   2   2   2   0   0   0   2   0   2   2   0   2   0   0   0   0   2   2   0   0   2   2   0   0   2   2   2   0   0   2   0   2   0   0   0   0   0   0   0   0   0   2   2   2   2   2   2   0   2   0
 MK-4-12                0   0   0   2   2   2   2   0   0   2   0   2   0   2   2   0   0   0   0   0   2   2   2   0   0   0   2   0   0   2   2   2   2   0   0   2   2   2   2   0   2   0   2   0   2   2   0   2   2   0   0   2   2   0   2   2   2   2   2   2   2   0   2   0   2   2   0   0   2   2   2   2   0   2   2   0   0   0   2   0   2   2   0   2   2   2   0   0   0   0   0   2   2   0   0   0   0   2   0   2   0   2   2   0   0   0   2   2   2   2   0   0   0   2   0   0   0   2   0   0   2   0   2   2   2   0   2   0   0   2   2   2   0   2   0   0   2   0   2   0   0   2   0   0   2   0   2   2   2   2   2   2   2   0   0   0   2   0   2   2   0   2   0   2   0   0   2   2   0   2   2   2   0   0   2   2   2   0   0   2   0   2   0   0   0   0   0   2   0   0   0   2   2   0   2   2   2   0   2   0
 MK-4-13                0   0   0   2   2   2   2   0   2   2   0   2   0   2   2   0   0   0   0   0   2   2   2   2   0   0   2   0   0   2   2   2   2   0   2   2   2   2   2   2   2   0   2   2   2   2   0   2   2   0   0   0   2   0   2   2   2   2   2   2   2   0   2   0   2   0   0   0   2   2   2   2   0   2   2   0   2   0   2   2   2   2   0   2   2   2   0   0   0   0   0   2   2   0   0   0   0   2   0   2   0   2   2   0   0   0   0   2   0   2   0   0   0   2   0   2   0   2   0   0   0   0   2   2   2   0   2   0   0   2   2   2   0   2   0   0   2   0   2   0   0   2   0   0   2   0   2   2   2   2   2   0   2   2   0   0   2   0   2   2   0   0   0   2   0   0   2   2   0   2   0   2   0   2   2   2   2   0   2   2   0   2   0   0   2   2   2   2   0   0   0   2   2   0   2   2   2   0   2   0
 MK-4-14                0   0   0   2   2   2   2   0   2   2   0   2   0   2   2   0   0   0   0   0   2   2   2   2   0   0   2   0   0   0   2   2   2   0   2   2   2   2   2   2   2   0   0   2   2   2   0   2   2   0   0   0   2   2   2   2   2   2   2   2   2   0   2   0   0   0   0   0   2   2   2   2   0   2   2   0   2   0   2   2   2   2   0   2   2   2   0   0   0   0   0   2   2   0   0   0   0   2   0   0   0   2   2   0   0   0   0   2   0   0   0   0   0   2   0   2   0   0   0   0   0   0   2   2   2   0   2   0   0   2   2   2   0   0   2   0   2   0   2   0   0   2   0   0   2   0   0   2   2   2   2   0   2   0   0   0   2   0   0   2   0   0   0   2   2   0   2   2   0   2   0   2   0   2   2   2   2   0   2   2   0   2   0   0   2   2   2   2   0   0   0   2   2   0   2   2   0   0   2   2
 MK-4-15                0   0   0   2   2   2   2   0   2   2   0   2   0   2   2   0   0   0   2   0   2   2   2   2   0   0   2   0   0   0   2   2   2   2   2   2   2   2   0   2   2   0   0   2   2   2   0   2   0   2   0   0   2   2   2   2   2   2   2   2   2   0   2   0   0   0   0   0   2   2   2   2   2   2   2   0   2   0   2   2   2   2   0   2   2   0   2   0   0   0   0   2   2   0   2   0   0   2   0   0   0   2   2   0   0   0   0   2   0   0   2   0   0   2   0   2   0   0   0   0   0   0   2   2   2   0   2   0   0   2   2   2   0   0   2   0   2   0   2   0   0   2   0   0   2   0   0   2   2   0   2   0   2   0   0   0   2   0   0   2   0   0   0   2   2   0   2   2   0   2   0   2   0   2   2   2   2   0   2   2   0   2   0   0   2   2   2   2   0   2   0   2   0   0   2   2   0   0   2   2
 MK-4-16                0   0   0   2   2   2   2   0   2   2   0   2   0   2   2   0   0   0   2   0   2   2   0   2   0   0   2   0   0   0   2   2   2   2   2   2   2   2   0   2   0   2   0   2   2   2   0   2   0   2   0   0   2   2   2   2   2   2   2   2   2   0   2   0   0   0   0   0   2   2   2   2   2   0   2   2   2   0   2   0   2   2   0   0   2   0   2   0   0   0   2   2   2   0   2   0   0   2   0   0   0   2   2   0   0   0   0   2   0   0   2   2   0   2   0   2   0   2   0   2   0   0   2   0   2   0   2   0   0   2   2   0   2   0   2   0   2   0   2   0   0   2   0   0   2   0   0   0   2   2   2   0   2   0   0   0   2   0   0   2   0   2   0   2   2   0   2   2   0   2   0   2   0   0   2   2   0   0   2   2   0   2   0   0   2   2   2   2   0   2   0   2   0   2   2   2   0   0   2   2
 MK-5-1                 2   0   0   0   2   2   2   0   0   0   2   0   2   0   2   2   0   2   2   2   0   2   2   0   2   2   0   0   2   0   0   0   0   2   0   2   2   2   2   2   0   2   0   2   2   0   2   0   2   2   2   0   0   0   2   2   0   2   2   2   2   2   0   2   2   0   2   0   0   2   0   2   0   0   0   2   0   2   0   2   2   2   2   0   2   2   2   2   0   0   2   0   2   2   0   0   0   2   2   2   0   2   0   2   0   0   2   2   2   0   2   2   2   0   2   2   2   0   2   0   2   2   0   0   2   0   0   2   0   2   2   0   2   2   2   2   0   0   2   2   2   2   0   2   0   0   0   0   2   2   2   0   0   0   2   2   0   0   2   0   0   2   2   0   0   0   0   0   0   2   0   0   2   2   0   2   2   0   0   0   2   2   2   0   0   0   0   0   2   2   0   2   0   2   2   0   0   2   0   2
 MK-5-2                 2   0   0   0   2   2   2   0   0   0   2   0   2   0   2   2   0   2   2   2   2   2   2   0   2   2   0   0   2   0   0   0   0   2   0   2   2   0   2   0   0   2   0   2   2   0   2   0   2   0   2   0   0   0   2   2   0   2   2   2   2   2   0   2   2   0   0   0   0   2   0   2   0   0   0   2   0   2   0   2   2   2   2   0   2   2   2   0   0   0   2   0   2   2   0   0   0   2   2   2   0   2   0   2   0   0   2   2   2   0   2   2   2   0   2   2   2   0   2   0   2   2   0   0   2   0   0   2   0   2   2   0   2   2   2   2   0   2   2   2   2   2   0   2   0   0   0   0   2   0   2   2   0   2   2   2   0   0   2   0   2   2   2   0   0   0   2   0   0   2   0   0   2   2   0   2   2   0   0   0   2   2   2   0   0   0   0   0   2   2   0   2   0   2   2   0   0   0   0   2
 MK-5-3                 2   0   0   0   2   2   2   0   0   0   2   0   2   0   2   2   0   2   2   2   2   2   2   0   2   2   0   0   2   0   0   0   0   2   0   2   2   0   2   0   0   2   2   2   2   0   2   0   2   2   2   0   0   0   2   2   0   2   2   2   2   2   0   2   2   0   0   0   0   2   2   2   2   0   0   2   0   2   0   2   2   0   2   2   2   2   2   0   0   0   2   0   2   2   0   0   0   0   2   2   0   2   0   2   2   0   2   2   0   0   2   2   2   0   2   2   2   0   2   0   2   2   0   0   2   0   0   2   0   2   2   0   2   2   2   2   0   2   2   2   0   2   0   0   0   0   0   0   2   0   0   2   0   2   2   2   0   0   2   0   2   2   2   0   0   0   2   0   0   0   0   0   2   2   0   2   2   0   0   0   2   2   2   0   0   0   0   0   2   2   0   2   0   2   2   0   0   0   0   2
 MK-5-4                 0   0   0   0   2   0   2   0   0   2   2   2   2   0   2   2   0   2   2   2   2   0   2   0   2   0   0   0   2   0   0   0   0   2   0   2   2   0   2   0   0   2   2   2   0   0   0   0   2   2   2   0   0   0   2   2   0   2   2   2   2   2   0   2   2   0   0   0   0   2   2   2   2   0   0   2   0   2   0   0   2   0   2   2   0   2   2   0   0   0   2   0   2   2   0   0   0   2   2   2   0   2   0   2   2   0   2   2   0   0   2   2   2   0   2   2   2   0   2   2   2   2   0   0   2   0   0   2   2   2   2   0   2   2   2   2   0   2   2   2   2   2   0   0   0   0   0   0   2   0   0   0   0   2   2   2   0   0   2   0   2   2   2   2   0   0   2   0   0   0   0   0   2   2   0   0   2   2   0   0   2   2   2   0   0   0   0   0   2   2   0   2   0   2   2   0   0   0   0   2
 MK-5-5                 0   0   0   0   2   0   2   0   0   0   2   2   0   0   0   2   0   2   2   2   2   0   2   2   2   0   0   0   2   0   0   0   0   2   0   2   0   0   0   0   0   2   2   2   0   2   2   0   2   0   2   0   2   0   2   2   0   2   2   2   2   2   0   0   2   0   0   0   0   0   2   2   2   0   0   2   0   2   0   0   2   0   0   2   0   2   2   0   0   0   2   0   2   2   0   0   0   2   2   2   0   2   0   0   2   0   2   2   0   0   2   2   2   0   2   2   2   0   2   2   2   2   0   0   2   0   0   2   2   2   2   0   2   2   2   2   0   2   2   2   2   2   0   0   0   2   0   0   2   0   0   0   0   2   2   2   0   0   2   0   2   2   2   2   0   0   2   0   0   0   0   0   2   2   0   0   2   2   0   0   2   2   2   0   0   0   0   0   2   0   0   2   0   2   0   0   0   0   0   2
 MK-5-6                 0   0   0   0   2   0   2   0   2   2   2   0   0   0   0   2   0   2   2   2   2   0   2   2   2   0   2   0   2   0   0   0   0   2   2   2   0   0   2   0   0   2   2   0   2   2   2   0   2   0   2   0   2   0   2   2   0   2   2   2   2   0   0   0   0   0   2   0   0   0   2   2   2   0   2   2   0   2   0   0   2   0   0   2   2   2   2   0   0   0   2   0   2   2   0   0   0   2   2   2   0   2   0   0   2   0   2   0   0   2   2   2   2   0   2   2   2   0   2   2   2   2   0   0   2   0   0   2   2   0   2   0   2   2   2   2   0   2   2   2   2   2   0   0   0   2   0   0   2   0   0   0   0   2   2   2   0   0   2   0   2   2   2   2   0   0   2   0   0   0   2   0   2   2   0   0   2   2   0   0   2   2   2   2   0   0   0   0   2   0   0   2   0   2   0   0   0   0   0   2
 MK-5-7                 0   0   2   0   2   0   2   0   2   2   2   0   0   0   0   2   0   2   2   2   2   0   2   2   0   0   2   0   0   2   0   0   0   2   0   2   0   0   2   0   0   2   2   0   2   2   2   0   2   0   2   0   2   0   2   2   0   2   2   2   2   2   0   0   0   0   2   0   0   2   2   2   2   0   2   2   0   2   0   0   2   0   0   2   0   2   2   0   0   0   2   0   0   2   0   0   0   2   2   2   0   2   2   0   2   0   2   0   0   0   2   2   2   0   2   2   2   0   2   2   2   2   0   0   2   0   0   2   2   2   2   0   2   2   2   2   2   0   2   2   2   2   0   0   0   2   0   0   2   0   0   0   0   2   2   2   2   0   2   0   0   2   2   2   0   2   2   2   0   2   0   0   0   2   0   0   2   2   2   2   0   0   2   2   0   0   0   0   2   0   0   0   0   2   0   0   0   2   0   2
 MK-5-8                 0   0   2   2   2   0   2   0   2   2   2   0   0   0   0   0   0   2   2   0   2   2   2   2   2   0   2   0   0   2   0   0   0   2   0   2   0   2   2   0   0   2   2   2   2   2   2   0   2   0   2   0   2   0   0   2   0   2   2   2   2   2   0   0   0   0   0   0   0   2   2   2   2   0   2   2   0   2   0   0   2   0   0   0   0   2   2   0   0   0   2   2   0   0   0   0   0   2   0   2   0   2   2   2   2   0   2   0   0   0   2   0   2   0   2   2   0   0   2   2   2   2   0   0   2   0   0   2   2   2   2   0   2   2   2   2   2   0   2   2   2   2   0   0   0   2   0   2   2   0   0   0   0   2   2   2   2   0   2   0   0   2   2   2   0   2   2   2   0   2   0   0   0   2   0   0   2   2   2   0   0   2   2   2   0   0   2   0   0   2   0   2   0   2   0   0   0   2   0   2
 MK-5-9                 0   0   2   2   0   0   2   0   2   2   2   0   0   0   0   0   0   2   0   0   2   2   2   2   2   0   2   0   0   2   0   0   0   0   0   2   0   2   2   0   0   2   2   2   2   2   2   0   2   0   2   0   2   2   0   2   0   2   2   2   0   2   0   0   0   0   0   2   0   2   2   2   0   0   2   2   0   2   0   0   2   0   0   0   0   0   0   0   0   0   2   2   0   0   0   0   0   2   0   2   0   2   2   2   2   0   2   0   0   0   2   2   2   0   2   2   0   0   2   2   2   2   0   0   2   0   0   0   2   2   2   2   2   2   2   2   2   0   2   2   2   0   0   0   2   2   0   2   2   0   2   0   2   2   2   0   2   0   2   0   0   2   2   0   0   0   2   2   2   2   0   0   0   2   2   0   2   2   2   0   0   2   2   2   0   0   2   0   0   2   0   2   0   2   0   0   0   2   0   2
 MK-5-10                0   0   2   2   0   0   0   0   2   0   2   0   0   0   0   0   0   2   0   0   2   2   2   2   2   0   2   0   0   2   0   0   2   0   0   2   0   2   2   0   0   2   0   2   2   2   2   0   2   0   2   0   2   2   0   2   0   2   2   2   2   2   0   0   0   0   0   2   2   2   2   2   0   0   2   2   0   0   0   0   2   0   0   0   0   0   2   0   2   0   2   2   0   0   0   0   0   2   0   2   0   2   2   2   2   2   2   0   0   0   2   2   2   0   2   2   0   0   2   2   2   2   0   2   2   0   0   0   2   0   2   2   2   2   2   2   2   0   2   2   2   0   0   0   2   2   0   2   2   0   0   0   2   2   2   0   2   2   2   0   0   2   2   0   0   0   2   2   2   2   0   0   0   2   2   0   2   2   2   0   0   2   2   2   0   0   2   0   0   2   0   2   0   2   0   2   0   2   0   2
 MK-5-11                0   0   2   2   0   0   0   0   2   0   2   0   0   0   0   0   0   2   0   0   2   2   2   0   2   2   2   0   0   2   0   0   2   0   0   2   0   2   2   0   0   2   0   0   0   2   2   0   2   0   2   0   2   2   0   2   2   2   2   2   2   2   0   0   0   2   0   2   2   2   2   2   0   0   2   2   0   0   0   0   2   0   0   0   0   0   2   0   2   0   2   2   0   0   0   0   0   2   0   2   0   2   2   2   2   2   2   0   0   0   2   0   2   2   2   2   0   0   2   2   2   2   0   2   0   0   0   0   2   0   2   2   2   2   2   2   2   0   0   2   2   0   0   0   2   0   0   2   2   0   0   0   2   2   2   0   2   2   2   2   0   2   2   0   0   0   2   2   2   0   2   2   0   0   2   0   2   2   2   0   0   2   2   2   0   0   2   0   0   2   0   2   0   2   0   2   0   2   0   2
 MK-5-12                0   0   0   2   0   0   0   0   2   0   0   0   0   0   0   0   2   2   0   0   0   2   2   2   2   2   2   0   0   2   0   0   2   0   0   2   0   2   2   0   0   2   0   0   0   2   2   0   2   0   0   0   2   2   0   2   2   2   2   2   2   2   0   2   0   2   0   2   2   0   2   2   0   0   2   2   0   0   0   0   2   0   2   0   0   0   2   0   2   0   2   2   0   0   0   0   2   2   0   2   0   2   2   2   2   2   2   0   0   0   2   0   2   2   2   2   0   0   2   2   2   2   0   2   0   0   0   2   0   0   2   2   2   0   2   2   2   0   2   2   2   0   0   0   0   0   0   2   2   0   0   0   2   2   2   0   2   2   2   0   0   2   2   2   0   0   2   2   2   0   2   2   0   0   2   2   2   0   2   0   0   2   0   2   0   0   2   0   0   2   0   2   0   2   0   2   0   2   0   2
 MK-5-13                0   0   0   2   0   0   0   0   2   0   0   0   0   0   0   0   2   2   0   0   0   0   2   2   2   2   2   0   0   0   0   0   2   0   0   2   0   2   2   0   0   2   0   0   0   2   2   0   2   0   0   0   2   2   0   2   2   2   2   2   2   2   0   0   2   2   0   2   2   0   2   2   0   0   2   2   0   0   0   0   2   0   2   0   0   0   2   0   2   0   2   2   0   0   0   0   0   0   0   2   0   2   2   2   0   2   2   0   0   0   2   0   2   2   2   0   0   0   2   2   0   2   2   2   0   2   0   2   0   0   2   2   2   0   2   2   2   0   2   2   2   0   0   0   0   2   0   2   2   0   0   0   2   2   2   0   2   2   2   0   0   2   2   2   2   0   2   2   2   0   2   2   0   0   0   2   2   0   2   0   0   0   0   2   0   0   2   0   0   2   0   2   0   2   0   2   0   2   0   2
 MK-5-14                0   0   0   2   0   0   0   0   0   0   0   0   0   0   0   0   2   2   0   0   0   0   2   2   2   0   2   0   0   0   0   0   0   0   0   2   0   2   2   0   0   2   0   0   0   2   2   0   2   0   0   0   2   2   0   2   2   2   2   2   2   2   0   0   2   2   0   2   2   0   2   2   0   0   2   2   0   0   0   0   2   0   2   2   0   0   0   0   2   0   2   2   0   0   2   0   0   0   2   2   0   2   2   0   0   2   2   0   0   0   2   0   2   2   2   0   0   0   2   2   0   2   2   2   0   2   0   2   0   0   2   2   2   0   2   2   2   0   2   2   2   0   0   0   2   2   0   2   2   0   0   0   0   0   2   0   2   2   2   0   0   2   2   2   2   0   2   2   2   2   2   2   0   0   0   2   0   0   2   0   0   0   0   2   0   0   2   0   2   2   0   2   0   2   0   2   0   2   0   2
 MK-5-15                0   0   2   0   0   0   0   0   0   0   0   0   0   0   2   2   2   2   0   0   0   0   2   2   2   2   2   2   2   0   0   0   0   0   0   2   0   2   2   0   0   2   0   0   0   2   2   0   2   0   0   0   2   2   0   2   2   2   2   0   2   2   0   0   2   2   0   2   2   0   2   2   0   0   2   2   0   0   0   2   2   0   2   2   0   0   2   0   2   0   2   0   0   0   2   0   0   0   0   2   0   2   2   0   0   2   2   0   0   0   2   0   2   0   2   0   0   0   2   2   0   2   2   2   0   2   0   2   0   0   2   2   2   0   2   2   2   0   2   0   2   0   0   0   2   2   0   2   0   0   0   0   0   0   2   0   2   2   0   2   0   2   2   2   2   0   2   2   2   2   2   2   0   0   0   0   0   0   2   0   0   0   0   2   0   0   2   0   2   2   0   2   0   2   0   2   0   2   0   2
 MK-5-16                0   0   2   0   0   0   0   0   0   0   0   2   0   0   2   2   0   2   0   0   0   0   2   2   2   2   2   2   2   0   0   0   0   0   0   2   0   2   2   0   0   2   0   0   0   2   2   2   2   0   0   0   2   2   0   2   2   2   2   0   2   2   0   0   2   0   0   0   2   0   2   2   0   0   2   2   0   0   2   2   2   0   0   2   0   0   2   0   2   0   2   0   0   0   2   0   0   0   0   2   0   2   2   0   0   2   2   0   0   0   2   0   2   0   2   0   0   0   2   2   0   2   0   2   0   2   0   2   0   0   2   2   2   0   2   2   2   0   2   0   2   0   2   0   2   2   0   2   0   0   0   0   0   0   2   0   2   2   0   2   0   2   2   2   2   0   2   0   2   2   2   2   0   0   0   0   0   0   2   0   2   0   0   0   0   0   0   2   2   2   0   2   0   2   0   2   2   2   2   2
 MK-6-1                 2   2   2   2   2   0   0   0   2   2   0   0   0   0   2   0   0   0   2   0   2   2   0   2   0   0   2   2   2   0   0   0   2   0   2   2   2   0   0   2   2   0   2   0   2   0   2   2   0   0   0   2   2   0   2   2   0   2   2   0   2   2   0   0   2   2   2   0   0   0   2   0   2   2   0   2   2   0   2   0   2   2   0   2   0   0   0   2   2   2   2   2   2   0   2   2   2   2   2   0   0   0   2   2   2   0   2   0   0   2   0   2   0   2   2   2   2   2   0   0   0   2   2   2   0   2   2   2   0   2   0   2   2   2   2   2   2   2   0   0   2   2   0   2   2   0   0   0   0   2   2   0   2   0   0   0   2   2   0   2   0   2   2   2   2   0   0   0   0   0   2   0   2   0   2   2   2   0   2   0   2   0   0   2   2   0   0   2   2   0   0   0   2   2   0   2   0   2   0   0
 MK-6-2                 2   2   2   2   2   0   0   0   2   2   2   0   0   0   2   0   0   2   2   0   2   0   0   2   0   2   2   2   2   0   0   0   2   0   2   2   2   0   0   2   2   0   0   0   2   0   2   2   2   0   0   2   2   0   2   2   0   0   2   0   2   0   0   0   2   2   2   0   0   0   2   0   2   2   0   2   2   0   2   0   2   2   0   2   0   0   0   2   2   2   2   2   2   0   2   2   2   0   2   0   0   0   2   2   2   0   2   0   0   2   2   2   2   2   2   2   2   2   2   0   0   2   2   0   0   2   2   2   0   2   0   2   2   2   2   2   0   2   0   0   2   2   0   2   0   0   0   0   0   2   2   0   0   0   0   0   0   0   0   2   0   2   2   2   2   0   0   0   0   2   2   0   2   0   2   2   2   2   2   0   2   0   0   2   2   0   0   2   2   0   0   0   0   2   0   2   0   2   0   0
 MK-6-3                 2   2   2   2   2   0   0   0   2   2   2   0   0   0   0   0   0   2   0   0   0   0   0   2   0   2   2   2   0   0   0   2   2   0   2   2   2   0   2   0   2   2   2   0   2   2   2   2   2   0   0   2   2   0   2   2   0   0   2   0   2   0   0   0   2   2   2   0   0   0   2   0   2   2   0   2   2   0   2   0   2   2   0   2   0   0   0   2   2   2   0   2   2   0   2   2   2   0   2   0   2   0   2   2   2   0   2   2   0   2   2   2   2   2   2   2   0   2   2   0   0   2   2   0   0   2   2   2   0   2   0   2   2   2   2   2   0   2   0   0   2   0   0   2   0   0   0   0   0   2   2   2   2   0   0   0   2   0   0   2   0   2   2   2   2   0   0   0   0   2   2   0   2   0   2   2   0   2   2   0   2   0   0   2   2   0   0   2   2   0   0   0   0   2   0   2   0   0   0   0
 MK-6-4                 2   2   2   2   2   0   0   0   2   2   2   0   0   0   0   0   2   2   0   0   0   0   0   2   0   2   2   2   0   0   0   0   0   0   2   2   2   0   2   0   2   0   2   2   2   2   2   2   2   0   0   2   2   0   2   2   0   0   2   0   2   0   0   0   2   2   2   0   0   0   2   0   2   2   0   2   2   0   2   0   2   2   0   2   0   0   0   2   2   2   0   2   2   0   2   2   2   0   2   0   2   0   2   2   2   0   2   2   0   2   0   2   0   2   2   2   0   2   2   0   0   2   0   0   0   2   2   2   0   2   0   2   2   2   2   2   0   2   0   0   2   2   2   2   0   0   2   0   0   0   2   2   2   0   0   0   2   2   0   0   0   0   0   2   2   0   0   0   0   2   2   0   2   0   2   0   0   2   2   0   2   0   0   2   2   0   0   2   2   0   0   0   0   2   2   2   0   0   0   0
 MK-6-5                 2   2   2   2   2   0   2   0   2   2   2   0   2   2   0   2   2   2   0   2   0   0   0   0   0   2   2   0   0   0   0   0   0   0   2   2   2   0   2   2   2   0   2   2   2   2   2   2   2   0   0   2   2   0   2   2   0   0   2   0   2   0   0   0   2   2   2   0   0   0   2   0   2   2   0   2   2   0   2   0   2   2   0   2   0   0   0   2   2   2   0   2   2   0   2   2   2   0   0   2   2   0   2   2   2   2   2   2   0   2   0   2   0   2   0   2   0   2   2   0   0   2   0   0   0   2   2   0   0   2   0   0   0   0   2   2   0   2   0   0   2   2   2   2   0   2   2   0   0   0   2   2   2   0   0   0   2   2   0   0   0   0   0   2   2   2   0   0   0   2   2   0   2   2   2   0   0   2   2   0   2   0   0   2   2   0   2   2   2   0   0   0   0   2   2   0   0   0   0   0
 MK-6-6                 2   2   2   2   2   0   2   0   2   2   2   0   2   2   0   2   2   2   2   2   0   2   0   0   0   2   2   0   0   0   0   0   0   2   2   2   2   0   2   0   2   0   2   0   0   0   2   2   2   0   0   2   2   0   0   2   0   0   2   0   2   2   0   0   2   2   2   0   0   0   2   0   2   2   0   2   2   0   2   0   2   2   0   2   0   0   0   2   2   2   2   2   2   0   2   2   2   0   0   2   2   0   0   2   2   2   2   2   0   0   0   2   0   0   0   2   0   2   2   0   0   2   0   0   0   2   2   2   0   2   0   0   0   0   2   2   2   2   0   0   2   2   2   2   0   2   2   0   0   0   2   2   2   0   0   0   2   2   0   0   2   0   0   2   2   2   0   0   0   2   2   0   2   2   0   0   0   2   2   0   0   0   0   2   2   0   2   0   2   0   0   0   2   2   0   0   0   0   0   2
 MK-6-7                 2   2   2   2   2   2   2   0   2   2   2   0   2   2   0   2   2   0   2   0   0   2   0   0   0   2   2   0   0   0   0   0   0   2   2   2   2   0   2   0   2   0   2   0   2   0   2   2   0   0   2   2   2   0   0   2   0   0   2   0   2   2   0   0   2   0   2   2   2   2   2   0   2   2   0   2   2   0   2   0   2   2   0   2   0   0   0   2   2   2   2   2   2   0   2   2   2   0   0   2   2   0   0   2   2   2   2   2   0   0   0   2   2   0   0   2   0   2   2   0   0   2   0   0   0   2   2   2   0   2   0   0   0   0   0   2   2   2   2   0   2   0   2   2   0   2   2   0   0   0   2   2   2   0   0   0   2   0   0   0   2   0   0   0   0   2   0   0   0   2   2   0   2   2   0   0   2   2   2   0   0   0   2   2   2   0   2   0   2   2   0   0   2   2   0   0   0   0   0   2
 MK-6-8                 2   2   2   2   2   2   2   2   2   2   2   0   2   2   0   2   2   2   2   2   0   2   0   0   0   2   2   0   0   0   0   0   2   2   2   2   0   0   2   0   2   0   2   0   2   0   2   0   0   0   2   2   2   2   0   2   0   0   2   0   2   0   0   0   2   2   2   2   2   2   2   0   2   2   0   0   2   0   2   2   2   2   0   2   0   0   0   2   2   2   2   2   2   0   0   2   2   0   0   2   2   0   0   2   2   2   2   2   0   0   0   2   0   0   0   2   0   2   2   0   0   2   0   0   0   2   2   0   0   2   0   0   0   0   0   2   2   2   2   0   2   0   2   2   0   2   2   0   0   0   2   2   2   0   0   0   2   0   0   0   2   0   0   0   0   2   0   0   2   2   2   0   2   2   0   0   2   2   2   0   0   0   2   2   2   0   2   0   2   2   0   0   2   0   0   0   0   0   0   2
 MK-6-9                 2   2   2   2   2   2   2   2   2   2   2   2   2   2   0   2   2   2   2   2   0   2   0   0   0   2   2   0   0   0   2   2   2   2   2   2   0   0   0   0   2   0   2   0   2   0   2   0   0   0   0   2   2   2   0   2   0   0   2   0   2   0   0   0   2   2   0   2   2   2   2   0   2   2   0   0   0   0   2   2   2   2   0   2   0   0   2   2   2   2   2   2   2   0   0   2   2   0   0   2   2   0   0   2   2   2   0   2   0   0   0   2   0   0   0   2   0   2   2   0   2   2   0   0   2   2   2   0   0   2   0   0   0   0   0   2   2   2   2   0   2   0   2   2   0   2   2   2   0   0   2   0   2   0   0   0   2   2   0   2   2   0   0   0   0   2   0   0   2   2   2   2   2   2   0   0   2   2   2   2   0   0   2   2   2   0   2   0   0   2   0   0   2   0   0   0   0   0   0   2
 MK-6-10                2   2   2   2   2   2   2   2   2   2   2   2   2   2   0   2   2   2   2   2   0   0   0   0   0   2   2   0   0   0   2   0   2   0   2   2   0   0   0   0   0   0   0   0   2   2   0   0   0   2   0   2   2   2   0   2   0   0   2   0   2   0   0   0   2   2   2   2   2   2   2   2   2   2   0   0   0   0   2   2   2   2   0   2   0   0   2   2   2   2   2   2   2   0   0   2   2   0   0   2   2   0   0   2   2   2   0   2   0   0   0   2   0   0   0   2   2   2   2   0   2   2   0   0   0   2   2   0   0   0   0   0   2   0   2   2   2   2   2   0   2   0   2   0   0   2   2   2   0   0   2   0   2   0   0   0   2   2   0   2   2   0   0   0   0   2   0   0   2   2   2   2   2   2   0   0   2   2   2   2   0   2   2   2   0   2   2   0   0   0   0   0   2   0   0   0   0   0   2   2
 MK-6-11                2   2   2   0   0   2   2   2   2   2   2   2   2   2   2   0   2   2   2   2   0   0   0   0   2   2   2   2   0   0   2   0   0   0   2   2   0   0   0   0   0   0   0   0   2   2   0   0   0   2   0   2   2   2   0   2   0   0   2   0   2   2   0   0   2   2   2   2   2   0   2   2   2   2   2   0   0   0   2   2   2   0   2   2   0   0   2   2   2   2   2   2   2   0   0   2   2   0   0   0   2   0   0   2   2   2   0   2   0   0   0   2   0   0   0   2   2   2   2   0   2   2   0   2   0   2   2   2   0   0   0   0   0   0   2   2   2   2   2   0   2   0   2   0   0   2   2   2   0   2   2   0   2   0   0   0   2   2   0   2   2   0   0   0   0   2   0   0   2   2   2   2   2   2   0   0   2   2   2   2   0   0   2   2   0   2   2   0   0   0   0   0   2   0   0   0   0   2   0   2
 MK-6-12                2   2   2   2   0   2   2   2   2   2   2   2   2   2   2   0   2   2   0   2   0   0   0   0   2   2   2   2   0   0   2   0   0   0   2   2   0   0   0   0   0   0   2   0   2   2   0   0   0   2   0   2   2   2   0   2   0   0   2   0   2   2   0   0   2   2   2   2   2   0   2   2   2   2   2   0   0   0   2   2   2   0   2   2   0   0   2   2   2   2   2   2   2   0   0   2   2   0   0   0   2   0   0   2   2   2   2   2   0   0   0   2   0   2   0   2   2   2   2   0   2   2   0   0   2   2   2   2   0   0   0   0   0   0   0   2   2   2   2   0   2   0   2   0   0   2   2   2   0   2   2   0   2   0   0   0   2   2   0   2   0   0   0   0   0   2   0   0   2   2   2   2   2   2   0   0   2   2   2   2   0   0   2   2   0   2   2   2   2   0   0   0   0   0   0   0   0   2   0   2
 MK-6-13                2   0   2   2   0   2   2   2   0   2   2   2   2   2   2   0   2   2   0   0   2   2   0   2   2   2   2   2   0   0   0   0   0   0   2   2   0   0   2   0   0   0   2   0   2   0   0   0   0   0   0   2   2   2   0   2   0   0   2   0   2   2   0   0   2   0   2   2   2   0   2   2   2   2   2   0   0   0   2   2   2   0   2   2   0   2   2   2   2   2   2   2   2   0   0   2   2   0   0   0   2   0   0   2   2   2   2   2   0   0   2   2   0   2   0   2   2   2   2   0   2   2   0   0   2   0   2   2   0   0   0   2   0   0   0   2   2   2   2   0   2   0   2   0   0   2   2   2   0   2   2   0   2   0   0   2   2   2   0   2   0   0   0   0   0   2   2   0   2   2   2   2   2   2   2   0   0   2   2   2   0   0   0   2   0   2   2   2   2   0   2   0   0   0   0   0   0   2   0   0
 MK-6-14                2   0   2   2   0   2   2   2   0   2   2   2   2   2   2   0   2   2   2   0   2   2   0   2   2   2   2   2   2   0   0   0   0   2   0   2   0   2   2   0   0   0   2   0   2   2   0   0   2   0   0   0   2   2   0   0   0   0   2   0   2   0   2   0   2   0   2   2   2   0   2   2   2   0   0   2   0   0   2   2   2   0   2   2   2   2   2   2   2   2   2   2   2   0   2   2   2   0   0   0   2   0   0   2   2   2   2   2   0   0   2   2   2   2   0   2   2   2   2   0   2   2   0   0   2   2   2   2   0   0   0   2   0   0   0   2   2   2   2   0   2   2   2   0   0   2   2   2   0   2   2   0   0   0   0   2   2   2   0   2   0   0   0   2   0   2   2   0   2   2   2   2   2   2   2   0   0   2   2   2   0   0   0   2   0   2   2   2   2   0   2   0   0   0   0   2   0   2   0   0
 MK-6-15                2   0   2   2   0   0   2   2   0   2   0   2   2   2   2   0   2   2   2   0   2   2   0   2   2   2   2   2   2   0   0   0   0   2   0   2   0   0   2   0   0   0   2   0   2   2   0   0   2   0   0   0   2   2   0   0   0   0   2   0   2   2   2   0   2   0   2   2   0   0   2   2   2   0   0   2   2   0   2   2   2   0   2   2   2   2   2   2   2   2   2   2   0   0   2   2   0   0   0   0   2   0   0   2   2   2   2   2   0   0   2   2   2   2   0   2   2   2   2   0   2   2   0   0   2   2   2   0   2   2   0   2   0   0   0   2   2   2   0   0   2   0   2   0   0   2   2   2   0   0   2   0   0   0   2   2   2   2   0   2   0   0   0   2   0   2   2   0   2   2   2   2   2   2   2   0   0   2   2   0   0   0   0   2   0   2   2   2   0   0   0   0   0   0   0   2   0   2   0   0
 MK-6-16                2   0   2   2   2   0   2   2   0   2   0   2   2   2   2   0   2   2   2   2   0   2   0   2   2   0   2   2   2   2   0   0   0   2   0   2   0   0   2   0   0   0   2   0   2   2   0   0   2   0   0   2   2   2   0   0   0   0   2   0   2   2   2   0   2   0   2   2   0   0   2   2   2   0   0   2   0   0   2   2   2   0   2   2   2   2   2   2   2   2   2   2   0   0   2   2   0   0   0   2   2   0   0   2   2   2   2   2   0   0   2   0   2   0   0   2   2   0   2   0   2   2   0   0   2   2   2   0   2   2   0   2   0   0   0   2   2   2   2   0   2   0   2   0   2   2   2   2   0   0   2   0   0   0   2   2   2   2   0   2   0   0   0   2   0   2   2   0   2   2   2   2   2   2   2   0   0   2   0   0   0   2   0   2   0   2   2   2   0   0   0   0   0   0   0   2   0   2   0   0
 
!****************************************** Phenotypic Data **********************************************************
!-100.0 is resevred for missing phenotype
SimulatedTrait1        14.8319   16.5659   15.2930   13.4016   15.6203   15.4472   14.7464   15.3208   14.7407   14.1151   16.4750   16.4039   13.8734   16.0438   13.2105   13.7862   15.5671   16.2901   15.0282   15.9018   14.0570   14.6151   14.9787   14.0348   15.8689   15.8505   14.8812   15.6231   15.8711   15.1529   14.8528   15.6865   15.5289   16.1843   14.3769   16.0383   14.0360   15.8236   13.7613   13.3112   15.9089   16.3326   14.1986   15.8947   13.8565   16.3785   13.7362   14.0854   14.5981   16.0508   14.3106   15.3644   16.1952   16.2036   15.4866   13.5337   14.0790   14.5977   15.0433   15.8391   16.6295   14.7812   15.5666   15.9364   13.8634   15.1894   14.2527   16.1092   14.3295   16.5056   14.5528   13.9723   14.1663   14.9148   14.7289   16.5481   16.1557   13.9095   13.9497   14.5923   15.8400   14.5755   13.4111   16.1803   14.3179   15.4139   13.9752   15.9348   14.6284   14.4615   15.3866   14.3666   13.5677   14.0148   14.2752   13.2986   13.8177   14.7942   15.1097   13.7876   14.3114   14.9254   15.8954   16.3014   15.8562   13.7360   17.1952   15.1597   14.4980   13.5160   13.1474   14.7737   15.0409   15.9151   14.2074   14.9103   15.4546   16.0875   13.6306   14.7090   13.5274   13.7627   15.0942   13.5823   15.3813   15.9543   16.2034   14.7854   15.2981   14.7727   14.9355   13.8683   14.0620   16.4860   15.4271   15.9472   14.6144   13.6715   15.9167   14.6062   16.2946   14.3357   13.9314   15.7680   15.3584   13.6918   13.5047   13.5347   15.8339   13.3603   15.7359   15.7688   13.8795   14.9974   13.7946   15.3078   15.3162   14.4758   14.7437   16.3478   15.6970   15.4061   14.3211   14.3086   14.7683   13.6967   14.2871   15.5928   15.9124   15.7607   14.7944   13.7720   16.2766   13.9982   14.1086   15.2185   14.7348   16.0233   16.0919   15.0366   14.2540   16.2376   16.5775   13.5273   14.5399   15.2026   15.1348   14.9089   14.7988   16.2832   13.4616   15.5852   13.7457   15.8127   14.0492   14.3051   15.9284   15.3794   16.0695   13.5623
SimulatedTrait2        10.3972    9.4901   10.3609   10.1573    9.7814    9.3555    9.8129    9.8506    9.8247   10.4745    9.0128    9.4738   10.3672    9.3192   10.8030   10.7793    9.7876    9.3501   10.3234    9.7587   10.5554    9.4580    9.3916   10.7744    9.2645    9.6857    9.7586    9.6476   10.5656    9.7907    9.6283    9.4783    9.5489    9.5639   10.6998    9.3559   10.7796    9.2136   10.3511   10.5291    9.7645    9.2633   10.1379   10.0291   10.5074    9.5037   10.3623    9.5890   10.4432    9.5117   10.5138   10.4404    9.4437    9.9302    9.2266   10.5192   10.5094    9.4713    9.2395    9.5664    9.6304   10.9348    9.4996    8.8799   10.4696    9.1682   10.9109    9.2334   10.5615    9.3679   10.5540   10.8067   10.0671   10.5520    9.4243    9.5264    9.6995   10.5785   10.5474    9.8811    9.1941   10.5263   10.8177    9.2436    9.1449    9.2038   10.2694    9.2772   10.3722   10.7330    9.4139   10.4533   10.4238   10.2391   10.6591   10.1933   10.4454   10.6441   10.6001   10.2400   10.4465   10.8801    9.4787    9.3716    9.9250   10.8594    9.6235   10.5506   10.8539   10.3660   10.6351   10.8978    9.3431    9.5325   10.2255    9.2716    9.3001    9.3987   10.5968   10.4651   10.5168   10.5803   11.1640   10.3751    9.7604    9.1631    9.3280   10.2886    9.6024    9.5202    9.5701   10.9988   10.2345    9.6485    9.1552    9.7014   10.4371   10.6596    9.2447    9.7221    9.2848   10.1222   10.1682    9.5496    9.5403   10.3253   10.8754   10.8149    9.5335   10.4327    9.7746    9.4976   10.7447    9.1807   10.4280    8.9055    9.5364    9.5250    9.1984    9.3843    9.6844    9.7184   10.2229   10.3314   10.5225   10.4900    9.2397    9.3701    9.5759    9.5129    9.1980   10.5599    9.3968   10.3119   10.6451    9.5839   10.3587    9.9455    9.7466   10.6753   10.4250    9.5823    9.3579   10.2851   10.4401    9.7694    9.6561    9.5957    9.7649    9.6806   10.6168    9.3057   10.7096    9.3431   10.7159   10.7739    9.2640    9.4904    9.9402   10.4171
 
