# Supplementary material for: Inclusive Composite Interval Mapping of QTL by Environment Interactions in Biparental Populations
Source: PLoS One. 2015 Jul 10;10(7):e0132414. doi: 10.1371/journal.pone.0132414 (PMC4498613; doi:10.1371/journal.pone.0132414)
Supplement: S6 File — (ZIP) [file pone.0132414.s006.zip › H=0.8/L1/run_00071.met]

!**********************Note: lines staring with "!" are remarks and will be ignored in the program********************
!*********************************General Information**********************************
!Assuming F1 = P1 x P2, populations available in QTL IciMapping are: 
!  1, P1BC1F1 = P1 x F1, the first backcrossing where P1 is used as the recurrent parent;
!  2, P2BC1F1 = P2 x F1, the first backcrossing where P2 is used as the recurrent parent;
!  3, F1DH, F1-derived doubled haploids; 
!  4, RIL or F1RIL, recombination inbred lines through the repeated selfing of F1;
!  5, P1BC1RIL, recombination inbred lines through the repeated selfing of P1BC1F1;
!  6, P2BC1RIL, recombination inbred lines through the repeated selfing of P2BC1F1;
!  7, F2, the selfing generation of F1;
!  8, F3, the selfing generation of F2;
!  9, P1BC2F1, the second backcrossing where P1 is used as the recurrent parent; 
! 10, P2BC2F1, the second backcrossing where P2 is used as the recurrent parent;
! 11, P1BC2RIL, recombination inred lines through the repeated selfing of P1BC2F1; 
! 12, P2BC2RIL, recombination inred lines through the repeated selfing of P2BC2F1; 
! 13, P1BC1F2, the selfing generation of P1BC1F1; 
! 14, P2BC1F2, the selfing generation of P2BC1F1; 
! 15, P1BC2F2, the selfing generation of P1BC2F1; 
! 16, P2BC2F2, the selfing generation of P2BC2F1; 
! 17, P1BC1DH, P1BC1F1-derived doubled haploids; 
! 18, P2BC1DH, P2BC1F1-derived doubled haploids; 
! 19, P1BC2DH, P1BC2F1-derived doubled haploids; 
! 20, P2BC2DH, P2BC2F1-derived doubled haploids; 
   3      !Mapping Population (see remarks above)
   2      !Mapping Function (1 for Kosambi; 2 for Haldane; 3 for Morgan)
   2      !Marker Space Type (1 for intervals; 2 for positions)
   1      !Marker Space Unit(1 for centiMorgans; 2 for Morgan)
   6      !Number of Chromosomes (or Linkage Groups)
 200      !Size of the mapping population
   2      !Number of environments
 
!***************************************** Chromosomes and Linkage Maps **********************************************
!Chromosome                 NumMarkers
-CH1                        16
-CH2                        16
-CH3                        16
-CH4                        16
-CH5                        16
-CH6                        16
!Linkage map (Marker name followed by position or the interval length)
 MK-1-1                1     0.000
 MK-1-2                1    10.000
 MK-1-3                1    20.000
 MK-1-4                1    30.000
 MK-1-5                1    40.000
 MK-1-6                1    50.000
 MK-1-7                1    60.000
 MK-1-8                1    70.000
 MK-1-9                1    80.000
 MK-1-10               1    90.000
 MK-1-11               1   100.000
 MK-1-12               1   110.000
 MK-1-13               1   120.000
 MK-1-14               1   130.000
 MK-1-15               1   140.000
 MK-1-16               1   150.000
 MK-2-1                2     0.000
 MK-2-2                2    10.000
 MK-2-3                2    20.000
 MK-2-4                2    30.000
 MK-2-5                2    40.000
 MK-2-6                2    50.000
 MK-2-7                2    60.000
 MK-2-8                2    70.000
 MK-2-9                2    80.000
 MK-2-10               2    90.000
 MK-2-11               2   100.000
 MK-2-12               2   110.000
 MK-2-13               2   120.000
 MK-2-14               2   130.000
 MK-2-15               2   140.000
 MK-2-16               2   150.000
 MK-3-1                3     0.000
 MK-3-2                3    10.000
 MK-3-3                3    20.000
 MK-3-4                3    30.000
 MK-3-5                3    40.000
 MK-3-6                3    50.000
 MK-3-7                3    60.000
 MK-3-8                3    70.000
 MK-3-9                3    80.000
 MK-3-10               3    90.000
 MK-3-11               3   100.000
 MK-3-12               3   110.000
 MK-3-13               3   120.000
 MK-3-14               3   130.000
 MK-3-15               3   140.000
 MK-3-16               3   150.000
 MK-4-1                4     0.000
 MK-4-2                4    10.000
 MK-4-3                4    20.000
 MK-4-4                4    30.000
 MK-4-5                4    40.000
 MK-4-6                4    50.000
 MK-4-7                4    60.000
 MK-4-8                4    70.000
 MK-4-9                4    80.000
 MK-4-10               4    90.000
 MK-4-11               4   100.000
 MK-4-12               4   110.000
 MK-4-13               4   120.000
 MK-4-14               4   130.000
 MK-4-15               4   140.000
 MK-4-16               4   150.000
 MK-5-1                5     0.000
 MK-5-2                5    10.000
 MK-5-3                5    20.000
 MK-5-4                5    30.000
 MK-5-5                5    40.000
 MK-5-6                5    50.000
 MK-5-7                5    60.000
 MK-5-8                5    70.000
 MK-5-9                5    80.000
 MK-5-10               5    90.000
 MK-5-11               5   100.000
 MK-5-12               5   110.000
 MK-5-13               5   120.000
 MK-5-14               5   130.000
 MK-5-15               5   140.000
 MK-5-16               5   150.000
 MK-6-1                6     0.000
 MK-6-2                6    10.000
 MK-6-3                6    20.000
 MK-6-4                6    30.000
 MK-6-5                6    40.000
 MK-6-6                6    50.000
 MK-6-7                6    60.000
 MK-6-8                6    70.000
 MK-6-9                6    80.000
 MK-6-10               6    90.000
 MK-6-11               6   100.000
 MK-6-12               6   110.000
 MK-6-13               6   120.000
 MK-6-14               6   130.000
 MK-6-15               6   140.000
 MK-6-16               6   150.000
!*********************************** Marker Types ********************************************************************
!Co-dominant marker: When heterozygote F1 is present, P1 is coded as 2, F1 is coded as 1, and P2 is coded as 0; Otherwise, P1 is coded as 2, and P2 is coded as 0. 
!Dominant marker: When heterozygote F1 is present, P1 and F1 are coded as 12, and P2 is coded as 0; Otherwise, P1 is coded as 2, and P2 is coded as 0.  
!Recessive markers: When heterozygote F1 is present, P1 is coded as 2, and F1 and P2 are coded as 10; Otherwise, P1 is coded as 2, and P2 is coded as 0. 
!Missing marker is coded as -1. 
 MK-1-1                 0   2   2   2   0   2   2   2   0   2   2   0   2   2   0   0   2   0   2   2   0   0   0   2   0   0   2   2   0   0   2   2   0   0   2   0   2   0   2   0   0   0   0   0   2   0   2   2   0   0   2   2   0   2   2   0   0   0   0   2   2   2   2   0   0   2   2   0   0   0   0   2   0   0   2   2   0   0   0   2   2   2   2   0   0   2   2   0   0   2   2   0   0   2   0   2   0   0   0   2   0   2   0   0   0   2   2   0   2   2   0   2   2   0   0   0   0   2   2   2   2   0   2   0   0   2   2   2   0   0   2   2   2   2   2   0   0   0   0   0   0   2   0   0   2   2   0   2   2   2   0   0   0   2   0   0   2   0   2   0   2   0   0   0   0   2   0   2   0   0   2   0   2   2   2   2   2   0   0   0   0   0   0   0   0   0   0   2   2   0   2   2   2   2   0   2   0   0   0   2
 MK-1-2                 0   0   2   2   0   2   2   2   2   2   2   0   2   2   0   0   2   0   0   2   0   0   2   2   0   0   2   2   0   0   2   2   0   0   2   0   2   0   2   0   0   2   0   0   2   0   2   0   0   0   2   2   0   2   2   0   0   0   0   0   2   2   0   0   0   2   2   0   0   0   0   2   0   0   2   2   0   0   0   0   2   2   0   2   0   2   2   0   0   2   2   0   2   2   2   2   0   0   0   2   0   2   0   0   2   2   2   0   2   2   0   2   2   0   2   0   0   2   2   0   2   0   2   0   0   2   2   2   0   0   2   2   2   2   2   0   0   2   0   0   0   2   0   0   2   2   0   2   2   2   0   0   0   2   2   0   0   0   2   0   2   0   0   0   0   2   2   2   0   0   2   0   2   0   2   2   2   0   0   0   0   0   0   0   0   0   0   2   2   0   2   2   2   2   0   0   0   0   0   2
 MK-1-3                 0   0   0   2   2   2   2   0   2   2   2   0   0   2   0   0   2   0   0   2   0   0   2   2   0   0   0   2   0   0   2   2   0   0   2   0   2   0   0   2   2   2   0   0   2   0   0   0   0   0   2   2   0   0   2   0   0   2   0   0   2   2   0   0   0   2   2   0   0   0   0   2   0   0   2   2   0   0   0   0   2   0   0   2   0   2   2   0   0   2   2   0   2   2   0   2   0   2   0   2   0   2   0   0   2   2   2   2   2   2   0   2   2   0   2   0   0   0   0   0   2   0   0   0   0   2   2   2   2   0   2   2   2   0   2   0   0   2   0   0   0   2   0   0   0   2   0   2   2   2   0   0   2   2   2   0   0   0   2   2   2   0   0   0   0   2   2   2   0   0   2   2   2   0   2   2   2   2   0   0   0   0   0   0   0   0   0   2   0   0   2   2   2   2   2   0   0   0   0   2
 MK-1-4                 0   0   0   2   0   2   2   0   2   2   2   0   0   2   0   0   2   0   0   2   0   0   2   2   0   0   0   2   0   0   2   0   0   0   2   0   2   0   0   2   2   2   0   0   2   0   0   0   0   0   2   2   0   0   2   0   0   2   0   0   2   2   0   0   2   2   2   0   0   0   0   2   0   0   2   2   0   0   0   0   2   2   0   2   0   2   2   0   0   2   2   0   2   2   0   2   0   2   0   2   0   0   0   0   0   2   2   2   2   2   0   2   2   0   0   0   0   0   0   2   2   0   0   0   0   2   2   0   2   0   2   2   2   0   2   0   0   0   0   0   0   2   0   0   0   2   0   2   2   2   0   0   2   2   2   2   0   0   2   2   2   0   0   0   0   2   2   2   0   0   2   2   2   2   2   2   2   2   0   0   0   0   0   0   2   0   0   2   0   0   0   2   2   2   2   0   0   0   0   2
 MK-1-5                 0   0   0   2   0   2   0   2   2   2   2   0   0   2   0   2   2   0   0   2   0   0   0   2   0   0   0   2   0   0   2   2   0   0   2   0   2   0   0   2   2   2   0   0   2   2   0   0   2   0   2   2   2   0   2   0   0   2   0   0   2   2   0   0   2   2   0   0   0   0   0   2   0   0   2   2   2   0   0   0   2   2   0   0   0   2   2   0   2   2   2   0   0   2   0   2   0   2   0   0   0   0   0   0   0   2   2   2   2   2   0   2   2   0   0   0   0   0   0   2   0   0   2   2   0   2   2   0   2   0   2   2   2   2   2   2   2   0   0   2   0   2   0   0   0   2   0   2   2   2   0   0   2   2   2   2   0   0   2   2   2   2   0   0   0   2   2   0   0   0   2   2   2   0   2   2   2   0   0   0   0   0   0   0   2   0   0   2   0   0   0   2   2   2   2   0   0   0   0   2
 MK-1-6                 0   0   2   2   0   2   0   2   2   0   2   0   0   2   0   2   0   0   0   2   0   0   0   2   0   0   0   2   0   0   2   2   0   0   2   0   2   0   0   2   2   2   0   0   2   2   2   0   2   0   2   2   2   0   2   0   0   2   0   0   2   2   0   0   2   2   0   0   0   0   0   2   0   0   2   2   2   0   0   0   2   2   0   2   0   2   2   0   2   2   2   0   0   2   0   2   0   2   0   0   0   0   0   0   0   2   2   2   2   2   2   2   2   2   0   0   0   0   0   2   0   0   2   2   2   0   2   0   2   0   2   2   2   2   2   2   2   0   0   2   2   2   0   0   0   2   0   2   2   2   0   0   2   2   2   2   0   0   2   2   2   2   0   0   2   2   2   0   0   0   2   2   2   0   2   2   2   0   0   0   0   0   0   2   2   0   0   2   0   0   0   2   2   2   2   0   0   0   0   2
 MK-1-7                 0   0   0   2   2   2   0   2   2   0   2   0   0   2   0   2   0   0   0   0   2   0   0   2   0   0   0   2   0   0   2   0   0   0   2   0   2   0   0   2   2   2   0   0   2   2   2   0   2   0   2   2   2   0   2   0   0   2   0   0   0   2   0   0   2   2   0   0   0   0   0   2   0   0   2   2   2   0   0   0   2   0   0   2   0   2   2   0   2   2   2   0   0   2   0   2   0   2   0   0   0   0   0   0   0   0   2   2   2   2   2   2   2   2   0   0   0   0   0   2   0   0   2   2   2   0   2   0   2   0   0   2   2   2   0   2   0   0   0   2   0   0   2   0   0   2   0   2   0   2   0   0   2   2   2   2   0   0   2   2   2   2   0   0   2   2   2   0   0   0   2   2   2   0   2   2   2   0   0   2   0   0   0   0   2   0   2   2   0   0   0   2   2   2   2   0   0   0   0   2
 MK-1-8                 0   2   0   2   2   2   0   2   2   0   2   0   0   2   0   2   0   0   0   0   2   2   2   2   0   0   0   2   0   0   2   0   0   0   2   2   2   0   0   2   2   2   0   0   2   2   2   0   2   0   2   2   2   0   0   0   0   2   0   0   0   2   0   0   0   2   0   0   0   0   0   0   0   0   2   2   0   0   0   0   2   0   0   2   0   2   2   0   2   2   0   0   0   2   0   2   0   2   0   0   0   2   0   0   0   0   2   2   2   2   0   2   2   2   0   0   0   0   0   2   0   2   2   2   2   0   2   0   2   0   0   2   2   2   0   2   0   2   0   2   0   0   2   2   0   2   0   2   0   2   0   0   0   2   2   2   0   0   2   2   2   2   0   0   2   2   2   0   0   0   2   2   2   2   2   2   2   0   0   2   0   0   2   0   2   0   2   2   0   0   0   2   2   2   2   0   0   0   0   2
 MK-1-9                 0   2   0   2   2   2   0   2   0   0   2   0   0   2   0   2   0   0   0   2   2   0   2   0   0   0   0   2   0   0   2   0   0   0   2   2   0   0   0   2   2   2   2   0   2   2   2   0   2   0   2   0   2   0   0   0   0   2   0   0   0   2   0   0   0   2   0   0   0   0   0   0   0   0   2   2   0   2   0   0   2   0   2   2   0   2   2   0   2   2   0   0   0   2   0   2   0   2   0   0   0   0   0   0   0   0   2   2   2   2   0   2   2   2   0   0   0   0   0   2   0   2   2   2   2   0   2   0   2   0   0   2   0   2   0   0   2   2   2   2   0   0   2   2   0   2   2   0   2   0   0   0   2   2   2   2   0   0   2   2   2   2   0   0   2   2   2   0   0   0   2   2   2   2   2   2   2   0   2   2   0   0   2   0   2   0   2   2   0   2   0   2   2   2   0   0   0   2   0   2
 MK-1-10                0   2   0   2   2   2   0   2   0   0   2   0   0   0   0   2   0   0   0   2   2   0   2   0   0   0   0   2   0   0   2   0   0   0   2   2   0   0   0   2   2   2   2   0   2   2   2   0   2   0   0   0   2   0   0   0   0   2   0   0   0   2   0   0   0   2   0   2   0   0   0   0   2   0   2   2   0   2   0   0   2   0   2   2   0   2   2   0   2   2   0   0   0   2   0   2   0   0   0   0   0   0   2   0   0   0   2   2   2   2   0   2   2   0   2   0   0   0   0   2   0   2   2   2   2   0   2   0   2   0   0   2   0   2   0   0   2   2   2   2   0   0   2   2   0   2   2   0   2   0   2   2   2   2   0   0   0   0   2   2   2   2   0   2   2   2   2   2   2   2   2   2   2   2   0   2   2   0   2   2   2   2   2   0   2   0   2   2   0   2   0   2   2   2   0   2   0   2   0   2
 MK-1-11                2   2   0   2   2   2   0   2   0   0   2   0   0   0   0   2   0   0   2   2   2   0   2   0   0   0   2   2   0   0   2   0   2   2   0   2   0   0   0   2   2   2   2   0   2   2   2   0   2   0   0   0   2   0   0   0   0   2   0   0   0   2   0   0   0   2   0   2   0   2   0   0   2   0   2   2   0   2   0   0   2   0   2   2   0   2   2   2   2   2   0   0   0   2   0   2   0   0   0   2   0   0   2   0   2   0   2   2   2   2   0   2   2   0   2   0   0   0   0   2   0   2   2   2   2   0   2   0   2   0   0   2   0   2   0   0   2   0   2   2   0   0   2   2   0   2   0   0   2   0   2   2   2   0   0   0   0   0   2   2   2   2   0   2   2   2   0   2   2   2   2   2   2   0   0   2   2   0   2   2   2   2   2   0   2   0   2   2   0   2   0   2   2   2   0   2   0   0   0   2
 MK-1-12                2   2   0   0   2   2   0   2   2   0   2   2   2   2   0   2   0   0   0   2   2   0   2   0   0   0   2   2   0   0   2   0   2   2   0   2   0   0   0   2   2   2   2   0   2   2   2   0   2   0   0   0   2   0   0   0   0   2   0   2   0   2   0   0   0   2   0   2   0   2   0   2   2   0   2   2   0   2   2   2   2   0   2   2   0   0   2   2   2   2   0   0   0   2   0   2   0   0   0   2   2   0   2   0   2   2   2   2   0   2   0   2   2   0   2   0   2   0   0   2   0   2   2   2   2   0   2   0   2   0   0   2   0   2   0   0   2   0   2   2   0   0   2   2   0   2   0   0   2   0   2   2   2   0   0   2   0   0   2   2   2   2   0   2   2   2   0   2   2   2   2   2   2   2   0   2   2   0   2   2   2   2   2   0   2   0   2   2   0   2   0   2   2   2   0   2   2   0   0   2
 MK-1-13                2   2   2   0   2   2   0   2   2   0   2   2   2   2   0   0   0   0   0   2   2   2   2   0   0   0   2   2   0   2   2   2   2   2   0   2   0   0   0   2   2   2   2   0   2   2   2   0   0   0   0   0   2   0   0   0   0   2   0   2   0   2   0   0   0   2   0   2   0   2   0   2   2   0   2   2   0   2   2   2   2   0   2   0   0   0   2   2   2   2   0   0   0   2   0   2   0   0   0   2   2   0   2   0   2   2   2   0   0   2   0   2   2   0   0   0   2   0   0   2   0   2   2   2   2   0   2   0   2   0   0   2   0   2   0   2   2   0   2   2   0   0   2   2   0   2   2   0   2   0   2   2   2   0   2   2   0   0   2   2   0   2   0   2   2   2   0   2   2   2   2   2   2   2   0   2   2   0   2   0   2   2   2   0   2   0   0   2   0   2   0   2   2   2   2   2   2   0   0   2
 MK-1-14                2   2   2   0   2   0   0   0   2   0   2   2   2   2   0   0   0   2   0   0   2   2   2   0   2   0   2   2   0   2   2   2   0   2   0   2   0   0   0   2   0   2   0   0   2   2   2   0   0   2   0   0   2   0   0   0   0   2   0   0   0   2   0   0   0   2   0   2   0   2   0   2   2   0   2   2   0   2   2   2   2   2   2   0   0   0   2   2   2   2   0   0   2   2   0   2   0   2   0   2   2   0   2   0   2   0   0   0   0   0   2   2   2   0   0   0   2   0   0   2   0   2   2   2   2   0   2   0   2   0   0   2   0   2   0   2   2   0   2   2   0   0   2   2   0   2   2   0   2   0   2   2   2   2   0   0   0   0   2   2   0   2   0   2   2   0   0   2   2   2   2   2   2   2   0   2   2   0   2   0   2   2   2   0   2   0   0   2   0   2   0   2   2   2   2   2   2   0   0   2
 MK-1-15                2   2   2   0   2   0   0   2   0   0   2   2   2   2   0   0   0   2   0   0   0   2   2   0   2   0   2   2   0   0   2   2   0   2   0   2   0   0   0   2   0   2   0   0   0   2   2   0   0   2   0   0   2   0   0   0   0   2   0   0   0   2   0   0   0   2   0   2   0   2   0   0   2   0   2   2   0   2   2   2   2   2   0   0   0   0   2   2   2   2   0   0   2   2   0   2   0   2   0   0   2   0   2   0   2   0   0   0   0   0   2   2   2   0   0   0   2   0   0   2   0   0   2   2   0   0   2   0   2   0   0   2   0   2   2   2   2   0   2   2   2   0   2   2   0   0   2   0   2   0   2   2   2   2   0   0   0   0   2   2   0   2   0   2   2   0   2   2   2   2   2   2   2   2   0   2   0   0   2   0   2   2   2   0   2   0   0   2   0   2   0   2   2   2   2   2   2   0   0   2
 MK-1-16                2   2   2   0   0   0   0   2   0   0   2   2   2   2   0   0   0   2   0   0   0   2   2   0   2   0   2   2   0   2   2   0   2   2   0   0   0   0   0   2   0   2   0   0   0   2   2   0   2   2   0   0   2   0   2   2   2   0   0   0   0   2   0   2   0   0   0   2   0   2   0   0   2   0   2   2   0   2   2   2   2   2   0   0   0   0   2   2   2   0   0   0   2   2   0   2   2   2   0   0   2   0   0   0   2   0   0   0   0   0   2   0   2   0   0   0   2   0   2   2   0   0   2   2   0   0   2   0   2   2   0   2   0   2   2   2   0   0   2   2   2   0   0   0   0   0   2   0   2   0   2   2   2   0   0   0   0   0   2   2   0   2   0   2   2   0   2   2   2   2   2   2   0   2   2   2   0   0   2   0   2   2   2   0   2   0   0   2   0   2   0   2   2   2   2   2   2   0   0   2
 MK-2-1                 2   0   2   0   0   0   2   2   0   2   0   0   2   2   0   0   0   0   2   0   0   2   0   0   2   0   0   0   2   2   2   2   2   2   2   2   2   2   0   2   0   2   0   0   2   0   0   2   2   2   0   0   2   0   0   0   2   2   0   2   2   0   2   0   0   2   0   2   0   2   2   0   2   0   0   0   0   0   0   2   2   0   0   0   0   0   2   0   0   2   2   2   0   0   2   0   0   2   2   0   0   0   2   0   2   2   0   0   0   2   0   0   0   0   2   2   2   0   2   0   0   2   2   2   0   2   0   2   0   0   2   0   2   0   0   2   2   0   2   0   0   2   2   0   0   0   0   2   2   0   0   2   2   0   2   2   0   0   2   0   2   2   2   2   2   0   2   0   0   2   2   2   0   0   0   2   0   2   2   2   0   2   2   2   2   2   0   0   2   0   0   2   0   0   0   0   2   0   0   0
 MK-2-2                 2   0   2   0   0   0   2   2   0   2   0   0   2   2   0   0   0   0   2   0   0   2   0   0   0   0   0   0   2   0   2   2   2   2   2   2   2   2   0   2   0   2   0   0   2   2   0   2   2   2   0   0   2   2   0   0   2   2   0   2   2   0   2   2   0   2   2   0   0   2   2   0   2   0   0   0   0   0   0   2   2   0   0   2   0   0   2   2   0   2   0   2   0   0   2   0   2   2   2   0   2   0   2   0   2   2   0   0   0   2   0   0   0   0   2   0   0   0   2   0   0   2   2   2   0   2   0   2   0   0   2   2   2   0   0   2   2   0   2   0   0   2   2   0   0   0   2   0   2   0   0   2   2   0   0   2   0   0   2   0   2   2   2   2   2   0   0   2   0   0   2   2   0   0   0   2   2   2   2   2   0   0   2   0   2   2   0   0   2   0   0   2   0   2   0   0   2   0   0   0
 MK-2-3                 2   2   2   0   0   0   2   2   0   2   0   0   2   2   0   0   0   2   0   2   2   0   0   0   0   0   0   0   2   0   2   2   2   2   2   2   2   2   2   2   0   2   0   0   2   2   2   2   2   2   0   0   2   0   0   2   2   2   0   2   2   0   2   0   0   2   2   0   0   2   2   0   2   0   0   0   0   0   0   2   2   0   0   2   0   0   2   2   0   0   0   2   0   2   2   0   2   2   2   0   2   0   2   0   2   2   2   0   2   2   2   0   0   0   2   0   0   0   2   0   0   2   2   2   0   2   0   2   0   0   2   2   2   0   0   2   0   2   2   0   0   2   2   0   0   0   2   0   2   2   2   2   2   0   0   2   0   0   2   0   0   2   2   0   2   0   0   0   2   0   2   2   0   0   0   2   0   2   0   2   0   0   2   0   2   2   0   0   2   0   0   2   0   2   0   0   2   0   0   0
 MK-2-4                 2   2   2   0   0   0   2   2   0   0   0   0   2   2   0   0   0   2   0   2   2   0   2   0   0   2   0   0   2   2   2   2   2   2   2   2   0   2   2   2   0   2   0   0   2   2   2   2   2   2   0   0   2   0   0   2   2   2   0   2   2   0   2   0   0   2   2   0   0   0   2   0   2   0   0   0   0   0   0   2   2   0   0   2   0   0   0   0   0   0   0   2   2   2   2   0   0   2   2   2   2   0   2   0   2   2   2   0   2   2   2   0   0   0   2   0   0   0   2   0   0   2   2   2   0   2   0   2   0   0   2   2   2   0   0   2   2   2   2   0   0   2   2   0   0   0   2   0   2   2   2   2   2   0   0   2   0   0   2   0   0   2   2   0   2   0   0   0   2   0   2   2   0   0   0   0   0   2   2   2   0   0   2   0   0   2   0   0   2   0   0   2   0   2   2   0   2   0   0   0
 MK-2-5                 2   2   2   0   0   0   0   2   0   0   0   0   2   2   0   0   0   2   0   2   2   0   2   0   2   2   0   0   2   0   2   2   2   2   2   2   0   2   2   2   0   2   0   0   2   2   2   2   2   2   2   0   0   0   0   0   2   2   0   2   2   0   2   0   0   2   2   0   0   0   2   0   2   0   0   0   0   0   0   2   2   0   0   2   0   0   0   0   0   2   0   2   0   2   2   0   0   2   2   2   2   0   2   2   2   2   2   0   2   2   2   0   0   0   2   0   0   0   2   0   0   2   2   2   0   2   0   0   0   0   2   2   2   0   0   2   2   2   2   2   0   2   0   0   0   0   2   0   2   2   2   2   2   2   0   2   0   0   2   0   0   2   2   0   2   0   0   0   2   0   2   2   0   0   0   0   0   2   2   2   0   0   2   0   0   2   0   0   2   0   0   2   0   2   2   2   2   0   0   0
 MK-2-6                 2   2   2   0   0   2   0   0   0   0   0   2   2   2   0   0   0   2   0   2   2   0   0   0   2   2   0   0   2   0   2   2   0   2   2   2   0   0   2   2   0   2   0   0   0   2   2   2   2   2   0   0   0   0   0   0   0   2   0   2   2   0   2   0   0   2   2   0   0   0   2   0   2   0   0   0   0   2   0   2   0   0   0   2   0   0   0   0   0   2   0   2   0   2   2   0   0   2   2   0   2   0   2   2   2   2   2   0   2   2   2   0   0   0   2   0   2   0   2   0   0   2   2   2   0   2   0   0   0   0   2   2   2   0   0   2   2   2   2   2   0   2   0   2   0   0   2   0   2   2   2   2   2   2   0   2   0   0   2   0   0   2   2   0   0   0   0   0   2   2   2   2   0   2   0   0   0   2   2   2   0   0   2   0   0   2   0   0   2   0   0   2   0   2   2   2   2   2   0   0
 MK-2-7                 2   2   2   0   0   0   0   0   0   0   0   2   2   2   0   0   0   2   0   2   2   0   0   0   2   0   0   0   0   0   2   2   0   2   2   2   0   0   2   2   0   2   0   0   0   2   2   2   2   2   0   0   0   2   0   0   0   2   0   2   2   0   2   0   0   2   2   0   0   0   2   0   0   0   0   0   0   2   0   2   0   0   0   2   0   0   0   2   0   2   0   2   0   2   2   0   0   2   2   0   2   0   2   2   2   2   2   0   2   0   2   0   0   0   2   0   0   0   2   2   0   0   2   2   0   2   0   0   0   0   2   2   0   0   0   2   2   2   2   2   0   2   0   2   0   0   2   0   2   0   2   2   2   2   0   2   0   0   2   0   2   2   2   2   0   0   0   0   2   2   2   2   2   2   0   0   0   2   2   2   2   0   2   2   2   0   0   0   2   0   0   2   0   2   2   2   2   2   0   0
 MK-2-8                 2   2   2   0   0   0   0   0   0   0   0   2   0   2   0   0   0   2   0   2   0   0   0   2   2   2   0   0   0   0   0   2   0   2   2   2   0   0   2   2   0   2   0   0   0   2   2   2   2   0   0   2   0   2   0   2   0   2   0   0   2   0   2   0   0   2   2   0   0   0   2   0   0   2   0   0   0   0   0   2   0   0   0   0   0   0   0   2   0   2   0   2   0   2   0   0   0   2   2   0   2   0   2   2   0   2   2   0   2   0   2   0   0   0   2   0   0   0   2   2   0   0   0   2   2   2   0   2   0   0   2   2   0   2   0   2   2   2   2   2   0   2   0   2   0   0   2   0   2   0   2   2   2   2   0   2   0   0   2   0   2   2   2   2   0   0   0   0   2   2   0   2   2   2   0   0   0   2   2   2   2   0   2   2   2   0   0   0   2   0   0   2   2   2   2   2   2   2   0   0
 MK-2-9                 2   2   2   0   0   0   0   0   0   0   0   2   0   2   0   0   2   2   2   2   0   0   0   2   2   2   0   2   0   0   0   2   0   2   2   2   0   0   2   2   0   2   0   0   0   2   2   2   2   0   0   2   0   2   2   2   0   2   2   0   2   0   2   0   0   2   2   0   0   0   2   0   0   2   0   0   0   0   0   2   0   0   0   0   2   0   0   2   0   0   0   2   2   2   0   0   2   2   2   0   2   0   2   2   0   2   2   2   2   0   0   0   0   0   2   2   0   0   0   0   0   0   0   2   2   2   0   2   0   0   0   2   0   2   0   2   2   2   2   2   0   2   0   0   0   0   2   0   0   0   2   2   2   2   0   2   0   0   2   2   2   2   0   2   0   0   0   0   2   2   0   2   2   0   0   0   2   2   2   2   0   0   2   2   2   0   0   2   2   0   2   2   2   0   2   2   2   2   0   0
 MK-2-10                2   2   2   0   0   0   0   0   0   2   0   2   0   2   0   0   2   2   2   2   0   0   0   2   2   2   2   2   0   0   0   2   0   2   2   2   0   0   2   2   0   2   0   0   0   2   2   0   2   0   2   2   0   2   2   2   0   0   2   0   2   0   0   0   0   2   2   0   0   0   2   0   2   2   2   0   0   0   0   2   0   0   2   0   2   2   0   2   0   0   0   2   2   2   0   0   2   2   2   0   2   0   0   2   0   2   2   2   2   0   0   0   0   0   2   0   2   0   0   0   0   0   0   2   2   2   0   2   0   2   0   0   0   2   0   2   2   2   2   2   0   0   0   0   0   0   2   0   0   0   2   2   0   2   0   2   0   0   2   2   2   2   0   2   0   0   2   2   2   2   0   2   2   2   0   0   2   0   2   2   0   0   2   2   2   0   0   2   2   0   2   2   2   0   2   2   2   2   0   2
 MK-2-11                2   2   0   0   0   0   0   0   0   2   0   2   0   2   0   0   2   2   2   2   0   0   0   2   2   2   2   2   2   0   0   2   0   2   2   2   0   0   0   2   0   2   0   0   0   2   2   0   2   0   2   2   0   2   2   2   2   0   2   0   2   0   0   2   0   2   2   0   0   0   2   0   2   2   2   0   0   0   0   0   2   0   2   0   2   2   0   2   0   0   0   2   2   2   0   0   2   2   2   2   2   0   0   2   0   2   2   2   0   0   0   0   0   0   0   0   2   0   0   0   0   0   0   2   2   2   0   2   0   2   0   0   0   2   0   2   2   2   2   2   0   0   0   0   0   0   2   0   0   0   0   2   0   2   0   2   0   0   2   0   2   2   2   2   0   0   2   2   2   2   0   2   2   2   0   0   2   0   2   2   0   0   2   2   2   0   0   2   2   0   0   2   2   0   2   2   2   2   0   2
 MK-2-12                2   2   0   0   0   0   0   0   0   2   0   2   0   2   2   0   2   2   2   2   0   0   0   2   2   2   2   2   2   0   2   2   0   2   2   2   0   0   0   2   0   2   0   0   0   2   2   0   2   2   2   2   0   2   2   2   2   0   2   0   2   2   2   2   2   2   2   2   0   0   2   0   2   2   2   0   0   0   0   0   2   2   0   0   2   2   0   2   0   0   0   2   2   2   0   0   0   2   2   0   2   2   0   2   0   2   2   2   0   0   0   0   0   0   2   0   2   0   0   0   0   0   0   2   2   2   2   2   0   2   0   0   0   2   0   2   0   2   2   2   0   0   0   0   0   0   2   0   2   0   0   2   0   2   2   2   0   0   2   0   2   0   2   2   0   0   2   2   2   2   0   2   2   2   0   0   2   0   2   0   0   0   2   2   0   0   0   2   2   0   0   2   2   0   2   2   2   2   0   2
 MK-2-13                2   2   0   0   0   0   0   0   0   2   2   0   0   2   2   0   2   2   2   2   0   2   0   2   2   2   2   2   2   0   2   2   0   2   2   2   2   0   0   2   0   2   0   0   0   2   2   0   2   2   2   0   0   2   0   2   2   0   2   0   2   2   2   2   2   2   2   2   0   0   2   2   2   2   0   0   2   0   0   0   0   2   0   0   2   2   0   2   0   0   0   2   2   2   0   0   0   2   2   0   2   2   0   2   0   0   2   2   0   0   0   0   0   0   2   0   0   0   0   0   0   0   0   2   2   2   2   2   0   2   0   0   0   2   0   2   0   2   2   0   0   2   0   0   0   0   2   2   2   0   0   2   0   2   2   0   0   0   2   0   2   0   0   2   0   0   0   2   2   2   0   2   2   2   0   0   2   2   2   2   0   0   2   0   0   0   0   2   2   0   0   2   2   0   2   2   2   0   0   2
 MK-2-14                2   2   0   0   0   2   0   0   0   2   2   0   0   2   2   0   2   0   2   2   0   2   0   2   2   2   2   2   2   0   2   2   0   0   2   2   2   0   0   2   0   0   0   0   0   2   2   0   2   2   2   0   0   2   0   2   2   2   2   0   2   2   2   2   2   2   2   2   2   0   2   2   2   2   0   0   2   0   0   0   0   2   2   0   2   2   0   2   2   2   2   2   2   2   0   0   0   2   2   2   2   2   0   2   0   0   2   2   0   0   0   2   0   0   2   0   0   0   0   0   0   2   0   2   2   2   2   2   0   2   0   0   0   2   0   2   0   0   2   0   0   2   0   0   2   0   2   2   2   0   0   2   0   2   2   0   0   0   0   0   2   0   2   2   0   0   0   2   2   2   0   2   2   2   0   0   2   2   2   2   0   2   2   0   2   2   0   2   0   0   0   2   2   0   2   2   2   0   0   2
 MK-2-15                2   2   0   0   0   2   2   0   0   2   0   0   0   2   2   0   2   0   0   2   0   2   0   2   2   2   2   2   2   0   0   2   0   0   2   2   2   0   0   2   0   0   0   2   0   2   2   0   2   2   2   2   0   2   0   2   2   2   0   0   2   2   2   2   2   2   2   2   0   0   2   2   2   2   0   0   2   0   0   0   0   0   2   0   2   2   0   2   2   2   2   2   2   2   2   0   0   2   2   2   2   2   0   2   0   2   2   2   0   0   0   2   0   0   2   2   0   0   0   0   0   2   0   2   2   2   2   2   0   2   0   0   2   0   0   2   0   0   2   0   0   2   0   0   2   0   0   2   2   0   0   2   0   2   2   0   0   0   0   0   2   0   2   2   0   0   0   2   2   2   0   2   0   2   0   0   2   2   2   2   0   2   2   0   2   2   0   2   0   0   0   2   2   0   2   2   0   0   0   2
 MK-2-16                2   0   0   2   0   2   2   0   0   2   0   0   2   2   2   0   2   0   0   0   0   2   0   2   2   2   2   0   2   2   0   2   0   0   2   2   2   2   2   2   0   0   0   2   0   2   2   0   2   2   2   0   0   2   2   2   2   2   0   0   2   2   2   2   2   2   2   2   2   0   2   2   2   2   2   0   2   0   0   0   0   0   0   0   2   2   0   2   2   2   2   2   0   2   2   0   0   2   2   2   2   2   0   2   0   2   2   2   0   0   0   2   0   0   0   2   0   0   0   0   0   2   0   2   2   2   2   2   0   2   0   0   0   2   0   2   0   0   0   0   2   2   0   0   2   0   0   2   2   0   0   0   0   0   2   0   0   0   2   0   2   0   2   2   0   2   0   2   2   2   0   0   0   2   0   0   2   2   2   2   0   2   2   0   2   2   0   2   0   0   0   2   2   0   2   2   0   0   0   2
 MK-3-1                 0   0   0   2   2   0   2   2   0   2   2   2   2   0   2   0   0   0   2   2   0   2   0   0   2   2   2   0   0   0   0   2   2   2   2   0   0   2   2   2   2   2   2   0   0   0   2   0   2   0   2   0   0   0   2   2   2   0   0   2   0   2   2   2   0   2   2   2   0   2   0   0   0   0   0   0   2   2   0   0   0   2   0   0   2   2   0   2   2   2   0   2   0   2   2   0   2   0   0   2   0   2   2   0   2   2   2   0   0   0   0   0   2   0   2   0   2   0   2   2   2   0   0   0   0   2   2   0   0   2   2   2   2   2   0   2   0   0   0   0   2   0   0   0   0   2   0   2   0   2   0   0   0   2   2   2   0   0   0   0   2   2   0   0   2   0   0   2   0   0   0   2   2   2   0   0   0   0   2   2   2   0   0   0   0   0   2   2   0   2   0   0   2   0   2   2   0   2   0   0
 MK-3-2                 0   0   0   2   2   0   2   2   2   2   2   2   2   0   2   0   0   0   2   0   0   2   0   0   2   0   0   0   0   0   0   0   0   2   2   0   0   2   2   2   2   2   2   0   0   0   2   2   2   0   2   2   0   0   2   2   2   0   2   2   0   0   2   2   0   2   2   0   0   2   0   0   0   2   2   0   2   2   0   0   0   2   0   0   0   2   0   0   2   2   0   2   0   2   0   0   2   0   0   2   0   2   2   0   2   2   2   0   2   0   0   0   0   0   2   0   2   0   2   2   2   0   0   0   0   2   2   0   0   2   2   2   2   2   0   2   0   0   0   0   2   0   2   0   0   2   0   2   0   2   0   0   0   2   2   2   0   0   0   0   2   2   2   0   2   2   0   2   0   0   0   0   2   0   0   0   0   0   2   2   2   0   0   0   0   0   2   2   0   2   0   0   2   0   2   2   0   2   0   0
 MK-3-3                 0   2   0   2   0   0   2   2   2   2   2   0   2   0   2   0   0   0   2   0   0   2   0   0   2   0   0   2   0   0   0   0   2   2   2   0   0   2   2   2   2   2   2   0   0   0   2   2   2   0   2   2   0   0   2   2   2   0   2   2   0   2   2   2   0   2   2   0   0   2   0   0   0   2   0   0   2   0   0   0   0   2   0   0   0   2   0   0   2   0   0   2   2   0   0   0   2   0   0   2   0   2   2   0   2   2   2   0   2   0   0   0   2   0   2   0   2   0   2   2   2   0   0   2   0   2   0   0   0   2   2   2   2   2   0   0   0   0   0   0   2   0   2   0   2   0   0   2   0   2   0   0   0   0   2   2   0   0   0   2   2   2   2   0   0   2   0   0   0   0   2   0   2   0   0   0   0   0   2   2   2   0   0   0   0   0   2   2   0   2   0   0   2   2   2   2   0   2   0   0
 MK-3-4                 2   2   0   2   0   0   2   2   2   2   2   0   2   0   2   0   0   0   2   0   0   2   0   0   2   0   0   2   0   0   0   0   0   2   2   2   0   2   2   2   2   2   2   0   0   0   2   2   2   0   2   2   0   0   2   0   2   0   2   2   0   2   2   2   0   2   2   0   0   2   0   2   0   2   0   0   2   0   0   0   0   2   0   0   0   2   2   0   2   2   0   2   2   0   0   0   2   0   0   2   0   2   2   0   2   2   2   0   2   0   0   0   2   0   2   0   2   0   2   2   2   0   0   2   0   2   0   0   2   2   2   2   2   2   0   0   0   2   0   0   2   0   2   0   2   0   0   0   0   0   0   0   0   0   2   2   0   0   0   0   2   2   2   0   0   2   0   0   2   0   2   0   2   0   0   0   0   0   2   0   0   0   0   2   2   0   2   2   0   2   0   0   2   2   2   2   2   2   0   0
 MK-3-5                 2   2   0   2   0   0   2   2   2   2   2   0   2   0   2   0   0   0   0   0   2   0   0   0   2   0   0   0   0   0   0   0   0   2   0   2   0   2   2   2   2   2   2   0   0   0   2   2   0   0   2   2   2   0   2   0   2   0   2   2   0   2   2   0   0   0   2   0   0   2   0   2   2   2   2   0   2   0   0   2   0   2   0   0   0   2   2   0   2   2   0   2   2   0   0   0   2   0   2   2   0   2   2   0   2   2   2   0   2   0   0   0   2   0   2   0   2   0   2   2   2   0   0   2   0   2   0   0   2   2   2   2   2   2   0   0   0   2   0   0   0   2   2   2   0   0   0   0   0   0   0   0   0   0   2   2   0   0   0   0   2   2   2   0   0   2   0   0   2   0   2   0   2   0   0   0   0   0   2   0   0   0   0   2   2   0   2   2   2   2   0   0   2   0   2   2   2   0   0   0
 MK-3-6                 0   2   2   2   0   0   2   2   2   2   2   0   0   0   2   0   0   0   0   0   2   0   0   0   2   0   0   0   2   2   0   0   0   2   2   2   0   2   2   2   2   2   2   0   0   2   2   0   0   0   2   2   2   0   2   0   2   0   2   2   0   2   0   0   0   0   2   0   0   2   0   2   2   2   2   0   2   2   0   2   0   2   0   0   0   2   2   2   2   2   0   2   2   0   0   0   2   0   2   2   0   2   0   0   0   2   2   0   2   0   0   0   2   0   2   0   2   0   2   2   2   0   0   2   0   2   0   0   2   2   2   2   0   2   0   0   0   2   2   0   0   2   2   2   2   0   0   0   0   0   2   0   0   0   2   0   0   0   0   0   2   0   2   0   0   0   0   0   2   0   2   0   2   0   0   0   0   0   2   0   0   0   0   2   2   0   2   0   2   2   0   0   2   0   2   2   0   0   0   0
 MK-3-7                 0   2   2   2   0   0   2   2   2   2   2   0   0   0   2   0   0   2   0   0   2   0   0   0   2   0   0   0   2   2   0   0   0   2   2   2   0   2   2   2   2   2   2   0   0   2   2   0   0   0   2   2   2   0   2   0   2   0   2   2   0   2   0   0   2   0   2   0   0   2   0   2   2   2   0   2   2   2   0   2   0   2   0   0   0   2   2   2   2   2   0   2   2   0   0   0   2   0   2   2   0   2   0   0   0   2   2   0   2   0   0   0   2   0   2   0   2   0   2   2   2   0   0   2   0   0   0   0   2   2   0   2   0   2   0   0   0   2   0   0   0   2   2   2   2   0   0   0   0   0   2   0   0   0   2   2   0   0   0   0   2   2   2   0   0   0   0   0   2   0   2   0   2   0   0   0   0   0   2   0   2   0   0   2   2   0   2   0   2   2   0   0   2   0   2   2   0   0   0   0
 MK-3-8                 2   2   0   2   0   0   2   2   2   2   2   0   0   0   2   0   0   2   0   0   2   0   0   2   2   0   0   0   2   0   0   0   0   2   2   2   0   2   2   2   2   2   2   2   0   2   2   0   2   0   2   2   0   0   2   0   2   0   2   2   0   2   2   0   2   0   0   0   0   0   0   2   2   2   0   2   2   2   0   2   0   2   0   0   0   2   2   2   2   2   0   2   2   0   2   0   2   0   2   2   0   2   2   0   0   2   2   0   2   0   0   0   2   0   2   0   2   0   2   2   2   2   0   0   0   0   0   0   0   2   0   2   0   2   0   0   0   2   0   0   0   2   0   2   2   0   0   0   0   0   2   0   0   0   2   2   0   0   0   0   2   2   2   0   2   0   0   0   2   0   2   2   2   0   0   0   0   0   2   2   2   0   0   2   2   0   2   0   2   2   0   2   2   0   2   2   0   0   0   0
 MK-3-9                 2   2   0   2   2   0   2   2   2   2   2   0   0   0   2   2   0   2   0   0   2   0   0   0   2   0   0   0   2   0   0   0   0   2   2   2   0   0   2   2   2   2   0   0   2   2   2   0   2   0   2   2   0   0   2   0   2   0   2   2   0   2   0   2   2   0   0   0   0   2   0   2   2   2   2   2   2   2   2   2   0   2   0   2   0   2   2   2   0   2   0   2   2   0   2   0   2   0   2   2   0   2   2   0   0   2   2   0   2   0   0   0   0   0   0   0   2   0   2   2   2   0   0   0   0   0   0   0   0   2   0   2   0   2   0   0   0   0   0   0   2   2   0   2   2   0   0   0   0   0   0   0   0   0   0   2   0   0   0   0   2   2   2   0   2   0   0   0   2   0   2   2   2   0   2   0   0   0   2   2   2   0   2   2   2   0   2   0   2   2   0   2   2   0   2   2   0   0   0   0
 MK-3-10                0   0   0   2   2   0   2   2   2   2   2   0   0   0   2   2   0   2   0   0   2   0   2   0   2   0   0   0   2   0   0   0   0   2   2   0   2   0   2   2   2   2   0   0   2   2   2   0   2   0   2   2   0   0   2   0   2   0   0   2   0   2   0   0   2   0   0   0   0   2   0   2   0   2   2   2   2   2   0   2   0   0   0   2   0   2   2   0   0   2   0   2   2   0   2   0   2   0   2   2   0   2   2   0   0   2   2   0   2   0   0   0   0   0   0   0   2   0   2   2   2   0   0   0   0   0   0   0   0   2   0   2   0   2   0   0   0   2   0   0   2   0   2   2   2   0   0   0   2   0   2   0   0   0   0   2   0   2   0   0   2   2   2   0   2   0   0   0   0   0   2   0   2   0   2   0   2   0   2   2   0   0   2   2   2   0   2   0   2   2   0   0   2   0   2   2   0   0   0   2
 MK-3-11                0   0   0   2   2   0   2   2   2   2   2   0   0   0   2   0   0   0   0   0   2   0   2   0   2   0   0   2   2   0   0   0   0   2   0   0   2   0   0   2   0   2   0   0   2   2   2   0   2   0   2   2   0   0   2   0   0   0   0   2   0   2   0   0   0   0   0   0   0   2   2   2   2   2   2   2   0   2   0   2   0   0   0   2   0   2   2   0   2   0   0   2   2   0   2   0   2   0   2   2   0   0   0   0   2   2   2   0   2   0   0   0   0   0   0   0   0   0   2   2   2   0   0   0   0   0   0   0   2   2   0   2   2   2   0   0   0   2   0   0   2   0   2   2   2   0   0   0   2   0   2   0   0   0   0   2   0   0   0   0   2   2   2   0   2   0   0   2   0   0   2   0   2   0   2   0   2   0   2   2   0   0   2   2   2   0   2   0   2   2   0   2   2   0   0   2   0   0   2   2
 MK-3-12                0   0   0   0   2   0   2   2   2   2   2   0   0   0   0   0   0   0   0   0   2   0   2   0   2   0   0   2   2   0   0   0   0   2   0   0   2   0   0   2   0   2   0   0   2   2   2   0   2   0   0   2   0   0   2   0   0   0   0   2   0   2   0   0   2   0   0   0   0   2   2   2   2   2   2   2   0   2   0   2   0   0   0   2   0   2   2   0   2   0   0   0   2   0   0   0   2   0   2   0   0   0   0   0   2   2   2   0   0   0   0   0   2   0   0   0   0   0   2   2   2   0   0   0   0   0   0   0   2   2   0   0   2   0   0   0   2   2   0   0   2   0   2   0   2   0   0   0   2   0   2   0   0   0   0   2   0   0   0   0   2   2   2   0   2   0   0   2   0   0   2   0   2   0   2   0   2   0   2   2   0   0   2   2   2   0   2   2   2   2   0   2   2   0   2   2   0   0   2   2
 MK-3-13                0   0   0   0   0   0   2   2   2   2   2   0   2   0   0   0   0   0   0   2   2   0   2   2   2   2   0   2   2   0   0   0   0   2   0   0   2   0   0   2   0   2   0   0   2   2   2   2   2   2   0   2   0   0   2   0   0   2   0   0   0   2   2   0   2   0   0   0   0   2   2   2   2   2   2   2   0   2   0   2   0   0   0   2   0   2   2   0   2   0   0   0   2   0   2   0   2   0   2   0   2   0   0   0   2   2   2   0   0   0   0   0   2   0   0   0   0   0   2   0   2   0   0   0   0   0   0   0   2   2   0   0   2   0   0   2   2   2   0   0   2   0   2   0   2   0   0   0   2   0   2   2   2   0   0   2   0   0   0   0   2   2   2   0   2   0   0   2   0   0   2   0   2   0   2   0   2   0   2   2   0   0   2   2   2   0   2   2   2   2   0   2   2   0   2   2   2   0   2   2
 MK-3-14                0   0   0   0   0   0   2   2   2   2   2   0   2   0   0   0   0   0   2   2   2   0   2   2   0   2   0   2   2   2   0   0   0   0   0   0   2   0   0   2   0   2   0   2   2   2   2   2   2   2   0   2   0   0   2   0   0   0   0   0   0   2   2   0   2   0   0   0   0   2   2   2   2   2   2   2   0   2   0   2   0   0   0   2   0   2   2   0   2   0   0   0   2   0   0   0   2   0   2   0   2   0   0   0   2   2   2   0   2   0   0   2   2   0   0   0   0   0   2   0   2   0   0   0   0   2   0   0   2   2   0   0   2   0   0   2   2   2   0   0   2   0   2   0   2   0   0   0   2   0   2   2   2   0   0   2   0   0   0   0   0   2   2   0   2   0   0   2   0   0   2   0   0   0   2   0   2   0   2   2   0   2   2   2   2   0   2   2   2   2   0   2   2   2   2   2   2   0   2   2
 MK-3-15                0   2   0   0   0   0   2   2   2   2   2   0   2   0   0   0   0   0   2   2   0   0   2   2   0   2   0   2   0   2   0   0   0   0   0   0   2   0   0   0   0   2   0   2   2   2   2   2   2   2   0   2   0   0   2   0   0   0   0   0   0   2   2   0   2   0   0   0   0   0   2   2   2   2   2   2   0   0   0   0   0   0   0   2   0   2   2   0   2   0   0   0   2   0   0   0   2   0   2   0   2   0   0   0   2   2   2   0   2   0   0   2   2   0   0   0   0   0   2   0   2   0   0   2   0   2   0   0   2   2   0   0   0   0   0   0   2   2   0   0   2   0   2   0   2   0   0   0   2   2   2   2   2   2   0   2   0   2   0   2   2   2   2   2   2   0   2   2   0   0   2   0   2   0   2   2   2   0   0   2   0   2   2   2   2   0   2   0   2   2   0   2   2   2   2   2   0   0   2   2
 MK-3-16                0   2   0   2   0   0   2   2   2   2   2   0   2   0   0   0   0   0   2   2   0   0   2   2   0   0   0   2   0   2   0   0   0   0   0   2   2   0   0   0   0   2   0   2   2   0   2   2   2   2   0   2   0   0   2   0   0   2   0   0   0   2   2   0   2   0   0   0   0   0   2   2   2   2   2   2   0   0   0   0   2   0   2   2   0   2   2   0   2   0   0   0   0   0   2   0   2   0   2   0   2   0   0   0   2   2   2   0   2   0   0   2   2   0   0   0   0   0   2   0   2   0   0   2   0   2   0   2   2   2   0   0   0   0   0   0   2   2   0   0   2   0   2   0   2   0   0   0   2   2   2   2   2   0   2   2   0   2   0   2   2   2   2   2   2   0   2   2   0   0   2   0   2   0   2   0   2   0   0   0   2   2   2   2   2   0   2   0   2   2   0   2   2   2   2   2   0   0   2   2
 MK-4-1                 0   2   0   0   0   0   0   2   2   2   2   2   0   2   2   2   2   0   2   0   0   2   2   0   2   0   0   2   2   0   0   2   0   0   0   2   0   2   0   2   2   0   2   2   0   2   0   2   2   2   2   0   2   0   0   0   2   0   0   2   0   2   2   2   0   0   0   0   0   0   2   0   2   2   2   2   2   0   2   0   0   2   2   0   2   2   2   2   2   0   0   2   0   2   2   2   2   0   0   0   0   0   2   2   2   2   2   0   0   0   2   2   2   2   0   0   0   0   2   2   0   0   0   2   0   2   2   0   2   2   0   2   0   0   2   0   2   2   2   2   2   0   2   2   2   0   2   0   0   0   0   0   0   2   0   2   0   2   2   2   0   0   2   0   2   2   2   0   2   2   0   2   2   0   0   2   2   0   2   0   0   2   2   0   0   0   0   2   2   0   2   2   0   0   2   0   0   0   2   0
 MK-4-2                 0   0   0   0   0   0   0   2   2   2   2   2   0   2   2   2   0   0   2   0   0   0   2   0   2   0   0   2   2   2   0   2   0   0   0   2   0   0   0   0   2   0   2   2   2   2   0   2   2   2   2   0   2   0   0   0   2   0   0   2   0   0   2   2   0   0   0   0   0   0   2   0   2   2   2   0   0   0   2   0   0   2   2   0   2   2   2   2   2   0   0   2   0   2   2   2   2   0   0   0   2   0   2   2   2   2   2   0   0   0   2   2   2   2   0   0   0   0   2   2   0   0   0   2   0   2   2   0   2   2   2   2   0   0   2   0   2   0   0   2   2   0   2   2   2   0   2   0   0   0   0   0   0   2   0   2   0   2   2   2   0   0   2   0   2   2   2   0   0   2   0   2   2   0   0   2   0   0   2   0   0   2   2   0   0   0   0   2   2   0   2   2   0   0   2   0   2   0   2   0
 MK-4-3                 0   2   0   0   0   0   0   0   2   2   2   2   0   2   2   2   2   0   2   0   0   0   2   0   2   0   0   2   2   2   2   2   0   2   0   2   0   0   0   0   2   0   2   2   2   2   2   2   2   2   0   0   2   0   0   0   2   0   0   2   0   0   2   2   0   0   2   0   0   0   2   0   2   2   2   0   0   0   0   0   0   2   0   0   2   2   2   2   2   0   0   2   0   2   2   2   2   0   0   0   2   0   2   0   2   2   2   2   0   0   2   2   2   2   0   0   0   0   2   2   0   0   0   2   0   2   2   0   2   0   2   2   0   0   2   0   2   0   2   0   2   0   2   2   2   0   2   0   0   0   0   0   2   2   0   2   0   2   2   2   0   0   2   0   2   2   0   0   2   2   0   2   2   0   0   2   0   0   2   0   0   2   2   0   0   0   2   2   2   0   2   2   0   0   2   0   2   0   2   2
 MK-4-4                 0   2   0   0   2   0   0   0   2   2   2   2   0   2   2   2   2   0   2   0   0   0   2   0   2   0   0   2   2   0   2   2   0   2   2   0   0   0   0   2   2   0   2   2   2   2   2   2   2   2   0   0   2   0   0   0   2   0   0   2   0   0   2   2   2   0   2   0   0   0   2   0   2   2   2   0   0   0   0   2   0   2   0   0   2   0   2   2   2   0   0   2   0   2   2   2   2   0   0   0   2   0   0   0   2   2   2   0   2   0   2   2   2   2   0   0   0   0   2   2   0   2   0   2   0   2   2   0   2   0   0   2   0   0   2   0   2   0   2   0   2   0   0   2   2   0   2   0   0   0   0   0   2   2   0   2   0   2   2   2   0   2   2   0   2   2   0   0   2   2   0   0   2   0   0   2   0   0   2   0   0   2   2   0   0   0   2   2   2   0   2   0   0   0   2   0   2   0   2   2
 MK-4-5                 2   2   0   2   2   2   0   0   2   2   2   2   0   2   2   2   2   0   2   0   0   0   2   0   2   2   0   2   2   0   2   0   0   2   2   0   0   0   0   2   2   0   2   2   0   2   2   2   2   2   0   0   2   0   0   0   2   0   0   0   0   0   2   2   2   0   2   0   0   2   2   0   2   2   2   0   0   0   0   2   0   2   0   0   2   0   2   2   2   0   0   2   2   2   2   0   2   0   0   0   0   0   0   0   2   2   2   0   2   0   2   2   2   2   2   0   0   0   2   2   0   2   0   2   0   2   2   2   2   0   0   2   0   0   2   0   2   0   2   0   2   0   0   2   2   0   2   0   0   0   2   0   2   2   0   2   0   2   2   2   0   2   2   0   2   2   0   0   2   2   0   0   2   2   0   2   0   0   2   0   0   2   2   0   0   0   2   2   2   0   2   0   0   0   2   0   2   0   2   2
 MK-4-6                 2   2   0   2   2   2   2   0   2   2   2   2   0   2   0   2   0   0   2   0   0   0   0   0   2   2   0   2   2   0   2   0   0   2   0   0   2   0   0   2   2   0   2   2   0   2   2   2   2   2   0   0   2   0   0   0   2   2   0   2   0   0   2   2   2   0   2   0   2   2   2   0   0   2   0   0   0   0   0   2   0   2   0   0   0   0   0   2   0   0   0   2   2   2   2   0   2   0   0   0   0   0   0   0   2   2   2   0   2   0   2   2   2   2   2   0   0   0   2   2   0   2   0   2   0   2   2   2   2   0   0   2   0   0   2   0   2   0   2   0   2   0   0   2   2   0   2   0   0   0   2   0   2   0   0   2   2   2   2   0   0   2   2   0   2   2   0   0   2   2   0   0   2   2   0   2   0   0   2   0   0   2   2   0   0   0   2   2   2   0   2   0   0   0   2   0   2   0   2   2
 MK-4-7                 2   2   2   0   2   0   2   0   2   2   2   2   0   2   0   2   0   0   2   0   2   0   0   0   2   2   0   2   2   0   2   0   0   0   0   0   0   0   0   2   2   0   2   2   0   2   2   2   2   2   2   0   2   0   0   0   2   2   0   2   0   0   2   2   2   0   2   0   2   2   2   0   0   2   0   0   0   0   0   2   0   2   0   0   0   0   0   2   0   0   0   2   2   2   2   0   2   0   0   0   0   0   2   0   2   2   2   0   2   0   2   0   2   2   2   0   0   0   2   2   0   2   0   2   0   2   2   2   2   2   0   2   0   0   2   0   2   0   2   0   2   0   0   2   2   0   2   0   0   0   2   0   2   0   2   2   2   2   2   0   0   2   2   0   2   2   0   0   2   2   0   0   2   2   0   2   0   0   2   0   0   2   2   0   0   0   2   2   2   0   2   0   0   0   2   0   2   0   2   2
 MK-4-8                 2   2   2   0   2   0   2   2   2   2   2   0   0   2   2   2   0   0   2   0   2   0   0   0   2   2   0   2   2   0   2   0   2   0   2   0   0   0   0   2   2   0   2   2   0   2   2   2   2   2   2   0   2   0   0   0   2   2   0   2   0   0   2   0   2   0   0   0   2   2   2   0   0   2   0   0   0   0   0   2   0   0   0   0   0   0   0   2   0   0   0   2   2   2   2   0   2   0   0   0   0   0   2   0   2   2   2   0   2   0   0   2   2   2   2   2   2   0   0   2   0   2   0   2   0   2   2   2   2   2   0   2   0   0   2   0   2   0   2   0   2   0   0   2   2   0   2   0   0   0   2   0   2   0   2   2   2   2   2   0   0   2   2   0   2   2   0   0   2   2   0   0   2   2   2   2   0   0   2   0   0   2   2   0   0   0   2   2   2   0   2   0   0   2   2   0   2   0   2   2
 MK-4-9                 2   2   2   0   2   0   2   2   2   2   2   0   0   2   2   2   0   0   2   2   2   0   0   0   2   0   0   2   2   0   2   0   2   0   0   0   0   0   2   2   2   0   0   2   2   2   2   2   2   2   2   0   2   0   2   0   2   2   0   2   0   2   2   2   2   0   2   0   2   0   2   0   0   2   0   0   0   2   0   2   2   0   0   0   0   0   0   2   0   0   0   0   2   2   2   0   2   0   0   2   0   0   0   0   2   2   2   0   2   0   0   2   2   2   2   2   2   0   0   2   0   2   0   2   0   2   2   2   2   2   0   2   0   0   2   2   0   2   0   0   2   0   0   2   2   2   2   0   0   0   2   0   0   0   2   2   2   2   2   0   0   2   2   0   2   2   0   0   2   2   0   0   2   0   2   0   0   0   2   0   0   2   2   2   0   0   2   2   2   0   2   0   0   2   2   0   2   0   2   2
 MK-4-10                2   2   2   0   2   0   2   0   2   2   2   0   0   2   2   2   0   0   2   2   2   0   0   2   2   0   2   2   0   0   2   0   2   0   0   0   0   0   2   2   2   0   0   2   0   2   2   2   2   0   2   2   2   2   2   0   2   2   0   2   0   2   2   2   2   0   2   0   2   0   2   0   0   2   0   0   2   2   0   2   2   0   0   0   0   0   0   2   0   0   0   0   2   2   2   0   2   0   2   2   2   0   0   0   2   2   2   0   2   0   0   0   2   2   2   2   2   0   0   0   0   2   0   2   0   2   2   0   2   2   0   2   0   0   2   2   0   2   0   0   2   0   0   2   2   2   2   0   0   0   2   0   0   0   2   2   0   2   2   0   0   2   2   0   2   0   0   0   2   2   0   0   2   0   2   0   0   0   2   2   0   2   2   2   0   0   2   2   2   0   2   0   2   2   2   0   2   0   2   2
 MK-4-11                2   2   2   0   2   0   2   2   2   2   2   0   0   2   2   2   0   2   2   2   2   0   0   2   2   0   2   0   0   0   2   0   2   0   0   0   0   0   2   2   2   2   0   2   0   2   2   2   2   0   2   0   2   2   2   0   2   2   2   2   2   2   2   2   2   2   2   0   2   2   2   0   2   2   0   0   2   0   2   2   2   0   0   0   0   0   0   2   0   0   0   0   2   0   2   0   2   0   2   2   2   0   0   0   2   2   2   0   2   0   0   0   2   2   2   2   2   0   0   0   0   2   0   2   0   2   2   0   2   2   0   2   0   0   2   2   0   2   0   0   2   0   0   2   2   0   2   0   0   0   2   0   2   0   2   2   0   2   2   0   2   2   2   2   2   2   0   2   2   2   0   0   2   0   2   0   2   0   2   2   0   2   2   2   0   0   2   2   2   0   2   0   2   2   2   0   2   0   2   2
 MK-4-12                2   2   2   0   2   0   2   2   0   2   2   0   0   2   2   2   0   2   2   2   0   0   0   2   2   0   2   0   0   0   2   0   2   0   0   0   0   0   2   2   2   2   0   2   0   2   2   0   2   0   2   0   0   2   2   0   2   0   2   2   2   2   2   2   2   2   2   0   2   2   2   0   2   2   0   0   2   0   2   2   2   2   0   0   0   0   0   2   0   0   0   0   0   0   2   0   2   0   2   2   2   0   0   0   0   2   2   0   2   0   0   0   2   2   2   2   2   0   0   0   0   0   0   2   0   2   2   0   0   2   0   2   0   0   2   2   0   2   0   0   2   0   0   2   2   0   2   0   0   0   2   0   2   0   2   2   0   2   2   0   2   2   2   2   2   2   0   2   2   2   0   0   2   0   2   0   2   0   2   2   0   2   0   2   0   0   2   2   0   0   2   0   0   2   0   0   2   0   0   2
 MK-4-13                2   2   2   0   2   0   0   2   0   2   2   0   0   2   2   0   0   2   2   2   0   0   0   2   0   0   2   0   0   2   2   0   2   0   2   0   0   0   2   0   2   2   0   2   0   0   0   0   2   0   2   0   0   2   2   0   2   0   2   0   2   2   2   2   2   0   2   0   2   2   0   0   2   2   0   0   2   0   2   2   2   2   0   2   0   0   0   0   0   0   0   0   0   0   0   0   2   0   2   2   2   0   2   0   2   2   2   0   2   0   0   0   2   2   2   2   2   0   0   0   0   0   0   2   0   2   2   0   0   2   0   2   2   0   2   2   0   2   0   0   2   0   0   2   2   0   2   2   0   0   0   0   2   0   2   2   0   0   2   2   2   2   2   0   2   0   0   2   2   2   0   0   2   0   2   0   2   0   2   2   0   2   0   2   2   0   2   2   0   0   2   0   0   2   2   0   2   2   2   2
 MK-4-14                2   2   2   0   2   0   2   2   0   2   2   0   2   2   2   0   0   2   2   2   0   0   0   2   0   0   2   0   2   2   0   0   2   0   0   2   0   0   2   0   2   2   0   2   2   0   0   0   2   0   2   0   0   2   2   0   2   0   2   0   2   2   2   2   2   2   2   0   0   2   0   0   2   2   0   0   2   0   0   2   2   2   0   2   0   0   0   0   0   0   0   0   0   0   0   0   2   0   2   0   2   0   2   0   2   2   2   0   2   2   0   0   2   2   2   2   2   0   0   0   0   0   0   2   0   2   2   0   0   2   0   2   2   0   2   2   0   2   0   0   2   2   0   2   2   0   2   0   2   0   0   2   2   2   2   2   0   0   2   2   2   2   2   0   2   0   0   2   2   2   0   0   2   0   2   0   2   0   2   2   0   2   0   2   2   0   2   2   0   0   2   0   0   2   2   0   0   2   2   2
 MK-4-15                0   2   2   0   2   0   2   2   0   2   0   0   2   0   2   0   0   2   2   2   0   0   0   2   0   0   2   0   2   2   0   0   2   0   0   2   0   0   2   2   2   0   0   0   2   0   0   0   2   2   2   0   0   2   2   0   0   0   2   2   2   2   2   2   0   2   2   0   0   2   0   2   2   0   0   0   2   0   0   2   2   2   2   2   0   2   0   0   0   0   0   0   0   0   0   0   2   0   2   0   2   0   2   0   2   0   2   0   2   2   0   0   0   2   2   2   2   0   0   0   0   0   0   2   0   2   2   0   0   2   0   2   2   0   0   2   0   2   2   0   0   0   0   2   2   0   2   0   2   0   0   2   2   2   2   2   0   2   2   2   2   2   2   0   0   0   0   2   2   2   0   0   2   0   2   0   2   0   2   2   0   2   0   2   2   0   2   2   0   0   2   0   0   2   2   0   0   2   2   2
 MK-4-16                0   2   2   0   2   0   2   2   0   2   0   0   2   0   2   0   0   2   2   2   0   0   0   2   2   2   2   0   2   2   0   0   2   0   0   2   0   0   2   2   2   0   2   0   2   0   0   0   2   2   2   0   0   2   0   0   0   0   2   2   2   2   2   2   0   2   2   0   0   2   0   2   2   0   2   0   2   0   0   2   0   2   2   2   0   2   0   0   0   0   0   0   0   0   0   0   2   0   2   0   2   2   2   0   2   0   2   0   0   2   0   0   0   2   2   2   2   0   0   0   0   0   0   2   0   2   2   2   0   2   0   2   2   0   2   2   0   2   2   0   2   0   0   2   2   0   2   2   2   0   0   2   2   2   2   2   0   2   2   2   2   2   2   0   0   0   0   2   2   2   0   0   2   0   0   2   2   0   2   2   0   2   0   2   2   2   2   2   0   0   2   0   0   0   2   0   0   2   2   2
 MK-5-1                 2   0   2   2   2   0   2   0   0   0   2   0   2   2   0   0   0   2   2   0   0   0   0   2   2   0   0   0   2   0   0   2   2   2   2   2   0   0   2   0   0   2   0   0   2   0   2   2   2   2   2   2   0   0   0   0   0   2   0   2   0   2   2   0   2   2   0   2   0   0   2   2   2   0   0   0   0   2   2   0   0   2   2   0   0   2   2   0   0   2   0   0   0   2   2   0   0   2   0   2   0   2   0   0   0   0   2   2   0   2   2   0   2   2   2   2   2   2   0   0   2   2   2   0   2   2   2   2   2   2   0   0   2   0   2   0   2   0   2   0   2   0   2   2   2   0   0   0   2   2   2   2   0   0   0   2   2   0   2   0   0   2   0   0   0   0   2   2   0   0   0   0   2   2   2   2   0   2   2   2   0   0   0   2   2   2   0   0   2   0   0   2   0   0   2   0   0   0   0   0
 MK-5-2                 2   0   2   0   2   0   2   0   0   0   2   0   2   2   0   0   0   2   2   0   0   0   0   2   2   0   0   0   0   0   0   2   2   2   2   2   0   0   2   0   0   2   0   0   2   0   2   2   2   2   2   2   0   0   0   0   0   2   0   2   2   2   2   0   2   2   0   2   0   0   2   2   2   0   2   0   0   2   2   0   0   2   0   0   0   2   2   0   0   2   0   2   2   2   2   0   0   2   0   2   0   2   0   2   0   0   2   2   0   2   2   0   2   2   0   2   2   2   0   0   2   2   2   0   2   0   2   2   2   0   0   0   2   0   2   2   2   0   2   0   2   2   2   2   2   0   0   0   2   2   2   2   0   2   0   2   2   0   2   0   0   2   0   0   0   2   2   2   0   0   0   0   2   2   2   2   2   2   2   2   0   0   2   2   2   2   0   0   2   0   2   2   0   0   0   2   0   0   0   0
 MK-5-3                 2   0   2   0   2   0   2   0   0   0   2   0   2   2   0   0   0   0   2   0   0   0   0   2   2   0   0   0   0   0   0   2   0   2   2   2   2   0   2   2   0   2   0   0   2   0   2   2   2   2   2   2   0   0   2   0   0   2   0   2   2   2   2   0   2   0   0   2   0   2   2   2   2   0   2   0   0   2   2   0   0   2   0   0   0   2   2   0   0   2   2   2   0   2   2   2   0   2   0   2   0   2   2   2   0   0   2   2   0   2   2   0   2   2   0   2   2   2   0   0   2   2   2   0   2   0   2   2   2   0   0   0   2   0   2   2   2   0   2   0   2   2   2   2   2   0   2   0   2   2   2   2   0   2   0   2   2   0   2   0   0   2   0   0   0   2   2   2   0   0   0   0   2   2   2   2   2   2   2   2   0   0   0   2   2   2   0   0   2   0   2   2   0   0   2   2   0   0   0   0
 MK-5-4                 2   0   2   0   2   0   2   0   0   0   2   0   2   2   0   0   0   0   2   0   0   0   0   2   2   2   0   2   0   0   0   0   0   2   2   2   2   0   2   2   0   2   0   0   2   0   2   2   2   2   0   2   0   0   2   0   0   2   0   2   2   2   2   0   2   0   0   0   2   2   2   2   2   0   2   0   0   2   2   0   0   2   0   0   0   2   2   0   0   2   2   2   0   2   2   2   0   2   0   2   0   2   2   2   0   0   2   2   0   2   0   0   2   2   0   2   2   2   2   0   2   2   2   2   2   0   2   2   2   0   0   0   0   0   0   2   0   2   2   0   2   2   2   2   2   0   2   0   2   2   2   2   0   2   0   2   2   0   2   0   0   2   2   0   2   2   2   2   0   0   0   0   2   2   2   2   2   2   0   2   2   0   0   2   2   0   0   0   2   0   0   0   0   2   2   2   2   0   2   0
 MK-5-5                 2   0   0   0   2   0   2   0   0   0   2   0   2   2   0   0   0   0   0   0   2   0   0   0   2   2   0   2   0   0   0   0   0   2   2   2   2   0   2   2   2   2   0   0   2   0   2   2   2   2   0   2   0   0   2   0   0   2   0   2   2   2   2   0   2   0   0   2   2   2   2   2   2   0   0   0   0   2   2   0   0   2   0   0   0   2   2   0   0   2   2   0   0   2   2   2   0   2   0   2   2   2   2   2   0   0   2   2   0   2   0   0   2   2   0   2   2   2   2   0   2   2   2   2   2   0   2   2   2   0   0   0   0   0   0   2   0   2   2   0   0   2   2   2   2   0   2   0   2   2   0   2   0   2   0   0   2   0   2   0   0   2   2   0   2   2   2   2   0   0   0   0   2   2   2   2   0   2   0   2   0   0   0   2   2   0   0   0   0   0   0   0   2   2   2   2   2   0   2   0
 MK-5-6                 2   0   0   0   2   0   2   0   0   0   2   0   2   2   0   0   0   0   0   2   2   0   0   0   2   2   2   2   0   0   0   0   0   2   2   2   2   0   2   2   2   2   0   0   2   0   0   2   0   2   0   2   0   0   2   0   0   2   2   0   2   2   2   0   2   2   0   2   2   2   2   2   0   0   0   0   0   2   2   0   0   2   0   0   0   2   2   0   0   2   2   0   0   2   2   2   0   2   0   2   2   0   2   2   2   0   2   2   0   2   0   2   2   2   0   2   2   2   2   0   2   2   2   2   2   0   2   2   2   2   0   0   0   0   0   2   0   2   2   0   0   2   2   2   2   0   2   2   2   2   0   2   0   2   0   0   2   0   2   0   0   2   2   0   2   2   2   2   0   0   0   0   2   0   2   2   0   2   0   2   0   0   2   2   2   2   0   0   0   0   0   0   2   2   2   2   2   0   2   0
 MK-5-7                 2   0   2   0   2   0   2   2   0   0   2   0   0   2   0   0   0   0   0   2   2   0   0   0   2   2   2   2   0   0   0   0   0   0   2   2   2   0   2   2   2   2   0   0   2   0   0   2   2   2   0   2   0   0   2   0   0   2   2   0   2   2   2   0   2   2   0   2   2   2   2   2   2   0   0   0   0   2   0   2   0   2   2   0   0   2   2   0   0   2   2   0   0   2   2   2   0   2   0   2   2   0   0   2   2   0   2   2   0   2   0   2   2   2   0   2   2   2   2   0   2   2   2   2   2   0   2   2   0   2   0   0   0   0   0   2   0   2   2   0   0   2   2   0   2   0   2   2   2   2   0   2   0   0   0   0   2   0   2   0   0   2   2   0   2   2   2   2   0   0   0   0   2   0   2   2   0   2   0   2   0   0   2   2   2   2   0   0   0   2   0   0   2   2   2   2   2   0   2   0
 MK-5-8                 2   0   2   0   2   0   2   2   0   0   0   0   0   2   0   0   0   0   0   2   0   0   0   0   2   2   2   0   0   0   0   0   2   0   2   2   2   0   2   2   2   0   0   0   0   2   0   0   2   2   0   2   2   0   2   0   2   2   2   2   0   2   2   0   2   0   0   2   2   2   2   2   2   0   0   0   0   2   0   2   2   2   2   0   0   2   2   0   0   2   2   0   0   2   2   0   0   0   0   2   2   0   0   2   2   0   2   2   0   2   0   2   2   2   0   2   2   2   2   0   2   2   2   0   2   0   2   2   0   2   0   0   0   0   0   0   2   2   2   2   0   2   2   0   2   0   0   2   2   2   0   2   0   0   0   0   2   0   0   0   0   2   2   0   2   2   2   2   0   0   0   0   2   0   2   0   0   2   0   2   0   0   2   2   0   2   0   0   0   2   2   0   2   2   2   2   2   0   2   0
 MK-5-9                 2   2   2   0   2   0   2   2   0   0   0   0   2   2   0   0   0   0   0   2   2   0   0   0   2   2   2   0   0   0   0   0   0   0   2   2   2   0   2   2   2   0   0   0   0   0   0   0   2   2   0   2   0   0   2   0   2   2   2   0   0   2   2   0   2   0   0   2   2   2   2   2   2   0   0   2   0   2   2   2   2   2   2   0   0   2   0   0   0   2   2   0   0   2   2   2   0   2   0   2   2   0   0   2   2   0   2   2   0   2   0   2   0   2   0   2   2   2   2   0   2   2   2   0   2   0   2   2   0   2   0   0   0   0   0   2   0   2   2   2   0   2   0   0   2   0   0   2   2   2   0   0   0   2   0   0   2   0   2   0   0   2   2   0   2   2   2   2   0   0   0   0   2   0   2   0   0   2   0   2   0   0   2   2   0   2   0   2   0   2   2   0   2   0   2   2   2   0   0   0
 MK-5-10                2   2   2   0   0   0   2   2   0   0   0   0   2   2   0   0   0   0   0   2   2   0   0   0   2   2   2   0   0   0   0   2   0   2   0   2   2   0   2   2   2   0   0   0   0   0   0   0   2   2   0   2   0   0   0   0   2   2   2   0   0   2   2   0   2   0   0   0   2   2   2   2   2   0   0   2   0   0   2   2   2   2   2   2   0   2   0   0   0   2   2   0   0   2   2   2   0   2   0   2   2   0   0   2   2   0   2   2   2   2   2   2   0   2   0   0   2   2   2   0   2   2   0   0   2   0   2   2   0   2   0   0   0   0   0   2   0   2   2   2   0   2   0   0   0   2   0   2   2   2   0   2   0   2   2   2   2   0   2   2   0   2   0   0   2   2   2   2   0   0   0   2   0   0   2   0   0   2   0   2   0   0   0   2   0   2   0   2   0   2   2   0   2   0   2   0   2   0   0   0
 MK-5-11                2   0   2   0   0   0   2   2   0   0   0   0   2   2   0   0   0   0   0   2   2   0   0   2   2   2   2   0   0   0   2   2   0   2   0   2   0   0   2   2   2   0   0   0   0   0   0   0   2   2   0   2   0   0   0   0   2   0   2   0   0   2   2   0   2   0   0   0   2   2   2   2   2   0   0   2   2   0   2   2   2   2   2   2   0   2   0   0   0   2   2   0   0   2   2   2   0   2   0   2   2   0   0   2   2   0   2   2   2   2   2   2   2   2   0   0   2   0   2   0   2   2   2   0   2   0   2   2   0   2   0   2   0   2   0   2   0   2   2   2   0   2   0   0   0   2   0   2   2   0   2   2   0   2   2   2   2   0   2   2   0   2   2   0   2   2   2   2   0   0   0   0   2   0   2   0   0   2   0   2   0   0   2   2   0   2   0   2   0   2   2   0   2   0   2   0   2   0   0   0
 MK-5-12                2   0   2   0   0   0   2   2   2   0   0   0   2   2   0   2   0   0   0   2   0   0   0   2   2   2   2   2   2   2   2   2   0   0   0   2   0   2   0   2   2   0   0   0   0   0   0   0   2   2   0   2   0   0   0   0   2   0   2   0   2   2   0   0   2   0   0   0   2   2   2   2   2   2   2   2   2   0   2   2   2   2   2   2   0   2   0   0   0   2   2   0   0   2   2   2   0   2   0   2   2   0   0   0   2   0   2   2   2   2   2   2   2   2   0   0   2   0   2   0   2   2   2   0   2   0   2   2   0   2   0   2   0   2   0   2   0   2   2   0   0   2   0   0   0   2   0   2   2   0   2   2   0   2   2   2   2   0   2   2   0   2   2   0   2   2   2   2   0   0   0   0   2   0   2   0   0   2   0   2   0   0   2   0   0   2   0   2   0   2   2   0   2   0   2   0   2   0   0   0
 MK-5-13                2   0   2   0   0   0   2   2   2   0   0   0   2   2   0   2   2   0   0   2   0   2   0   2   2   2   2   2   2   2   2   2   0   0   0   2   0   2   0   2   2   0   0   0   0   0   0   2   0   2   0   2   2   0   0   0   2   0   2   0   2   2   0   0   2   0   0   0   2   2   2   2   2   2   2   0   2   0   2   2   0   0   2   2   0   2   0   0   0   2   2   2   0   2   2   2   0   2   0   2   2   0   0   0   2   0   2   2   2   2   2   2   2   2   0   0   2   0   2   2   2   2   2   0   2   0   0   2   2   2   2   2   0   2   0   2   2   2   2   0   0   0   0   2   2   2   2   2   2   0   2   2   0   2   2   2   2   0   2   2   0   2   2   0   2   2   2   2   0   0   0   2   2   0   2   0   0   2   0   2   0   0   2   0   0   2   0   0   0   2   2   0   2   0   2   0   2   0   0   2
 MK-5-14                2   0   2   0   0   0   2   2   2   0   0   0   2   2   0   2   2   0   0   2   0   2   0   2   0   2   0   2   2   2   2   0   0   0   0   2   0   2   0   2   2   2   0   2   0   0   0   2   0   2   0   2   2   0   0   0   2   0   2   2   2   2   2   0   0   0   0   0   2   2   0   2   2   2   2   0   2   0   2   2   0   0   2   2   2   2   0   0   0   2   2   2   0   2   2   2   0   2   0   2   2   0   0   0   0   0   2   0   2   2   2   2   2   2   0   0   2   0   2   2   2   2   2   0   2   0   0   2   2   2   2   2   0   2   0   2   2   2   2   0   0   0   0   2   2   2   2   2   0   0   2   2   0   2   2   2   2   0   2   2   0   2   0   0   2   2   0   2   0   0   0   2   2   2   2   0   0   2   0   2   0   0   2   0   0   2   0   0   0   2   2   0   2   0   2   0   2   0   0   2
 MK-5-15                2   0   2   0   0   0   0   0   0   0   0   2   2   2   0   2   2   0   0   0   0   2   0   2   0   2   0   2   2   2   2   0   0   0   0   0   0   2   0   2   2   2   0   0   2   0   0   2   0   2   0   2   2   0   0   0   2   0   2   2   2   2   0   0   0   0   0   0   2   2   0   2   2   2   2   0   2   0   2   2   0   0   2   2   2   2   2   0   0   2   0   2   0   2   2   2   0   2   0   2   0   0   0   0   0   0   0   0   2   2   2   2   2   2   0   0   2   0   2   2   2   2   2   0   2   0   0   2   2   2   0   2   0   2   0   2   2   2   2   0   0   0   0   2   2   2   2   2   2   0   2   2   0   2   2   2   0   0   2   2   0   2   0   0   2   0   2   2   0   0   0   2   2   2   2   0   0   2   0   2   0   0   2   2   0   2   0   2   0   2   2   0   2   0   0   0   0   0   0   2
 MK-5-16                2   0   0   0   0   0   0   0   0   0   0   2   2   2   0   2   2   0   0   0   0   2   0   2   0   2   0   2   2   2   2   0   0   0   0   0   0   2   0   0   2   2   0   0   2   0   2   2   2   2   0   2   2   0   0   0   2   0   2   2   2   2   0   0   0   0   0   0   2   2   0   2   2   2   2   0   2   0   2   2   2   0   2   2   2   2   2   0   0   2   2   2   0   2   2   2   0   2   0   2   0   0   0   2   0   0   0   0   2   2   2   2   2   2   0   0   2   0   2   2   0   2   0   0   2   0   0   2   2   2   0   0   2   2   0   2   0   2   2   2   0   0   0   2   2   0   0   2   2   0   2   2   0   2   2   2   0   0   0   2   0   0   0   0   2   0   2   2   0   0   0   2   2   2   2   0   2   2   0   2   0   0   2   2   0   2   0   2   0   2   2   0   2   0   2   0   0   0   0   2
 MK-6-1                 2   0   0   2   0   2   0   0   0   2   0   0   2   0   0   2   0   2   0   0   0   2   2   0   2   2   0   0   0   0   0   2   2   0   0   0   2   0   2   0   0   2   2   2   0   0   0   2   2   2   0   0   0   0   0   0   0   2   0   2   0   0   2   2   2   2   0   0   0   0   2   2   0   0   2   0   0   0   0   2   2   2   0   2   0   0   0   2   2   2   0   0   0   0   0   2   0   0   0   0   2   0   2   2   2   2   2   2   2   0   0   0   0   0   0   2   2   0   0   0   0   2   0   2   2   2   0   2   2   0   2   0   0   0   0   2   0   2   0   0   0   2   0   2   0   0   0   2   0   0   2   2   2   0   2   2   0   2   2   2   0   2   0   2   2   2   0   2   2   2   0   2   2   2   2   0   2   2   0   0   2   0   2   0   0   2   0   0   0   2   0   0   2   2   0   0   0   0   0   0
 MK-6-2                 0   0   0   2   0   2   0   2   0   2   0   0   2   0   0   2   0   2   2   0   0   2   2   0   2   2   0   0   0   2   0   2   2   0   0   0   2   0   2   0   0   0   2   2   0   0   0   2   2   2   0   0   0   0   0   0   0   2   0   2   0   0   2   2   2   2   0   0   0   0   2   2   0   0   2   0   0   0   0   0   0   2   2   2   2   0   2   2   2   2   0   0   0   0   2   0   0   0   0   0   2   0   2   2   2   2   2   2   2   0   0   0   0   0   0   2   2   0   0   0   0   2   0   2   2   2   0   2   2   2   2   0   2   2   0   2   0   0   0   0   0   2   2   2   0   0   0   2   0   0   2   2   2   0   2   2   0   2   2   2   0   2   0   2   2   2   0   2   2   2   0   2   2   2   2   0   2   0   0   0   2   0   2   0   0   2   0   0   0   2   0   0   2   2   0   2   0   0   0   0
 MK-6-3                 0   0   0   2   0   2   0   2   0   2   0   2   2   0   0   2   0   2   2   0   0   2   2   0   2   2   2   2   0   0   0   2   2   0   0   0   2   0   2   0   0   2   2   2   0   0   0   2   2   2   0   0   0   0   0   0   0   2   0   2   0   0   2   2   2   2   0   0   2   0   0   0   0   0   2   2   2   0   0   0   0   2   2   2   0   0   0   2   2   2   0   0   0   0   2   0   0   0   0   0   2   0   2   2   2   2   2   2   2   0   0   0   0   0   0   2   2   0   0   0   0   2   0   2   2   2   0   2   2   2   2   0   2   2   2   2   0   2   0   0   0   2   2   2   0   0   0   2   0   0   2   2   2   0   2   0   2   2   2   2   2   2   0   2   2   2   0   2   0   2   0   2   2   2   2   0   2   0   0   0   2   0   2   2   0   2   0   0   0   2   0   0   2   2   0   2   0   0   0   0
 MK-6-4                 0   0   0   2   2   2   0   2   0   2   0   2   0   2   0   0   2   2   2   0   0   2   2   0   2   0   2   2   0   0   0   2   2   0   2   0   2   0   0   0   2   2   2   2   0   0   0   2   0   2   0   0   0   0   0   0   0   2   0   0   0   0   2   2   2   2   0   0   2   0   0   0   0   0   2   2   2   0   0   0   2   2   2   0   0   0   0   2   2   0   0   0   2   0   2   2   2   0   0   0   2   0   0   2   2   2   0   2   2   0   0   0   0   0   0   2   2   0   0   0   0   2   0   2   2   2   0   2   2   2   2   0   2   2   2   2   0   2   0   0   0   2   2   0   0   0   0   2   0   0   2   2   2   0   2   0   2   0   2   2   2   2   0   2   2   2   0   2   0   2   0   2   2   2   2   0   0   0   2   0   2   0   2   2   0   2   0   2   2   2   0   0   2   2   0   2   0   0   0   0
 MK-6-5                 0   0   2   2   2   2   2   2   0   2   0   2   0   2   0   0   2   2   2   2   0   2   2   0   2   0   2   2   0   0   0   2   2   2   2   0   2   0   0   0   2   2   2   0   0   0   0   2   2   2   0   2   0   2   0   0   0   2   0   0   0   0   2   0   2   2   0   0   2   0   0   0   0   0   2   2   2   0   0   0   2   2   2   0   0   0   0   2   2   0   0   0   2   0   2   2   2   0   0   0   0   0   0   2   2   2   0   2   2   0   2   0   0   0   0   2   2   2   0   0   0   2   0   0   2   2   0   0   2   2   2   0   2   2   2   2   0   2   0   0   0   2   2   0   0   0   0   2   0   0   2   2   2   2   2   0   2   2   2   2   2   2   0   0   2   2   0   2   0   2   0   2   2   2   2   0   0   0   2   0   0   0   0   2   0   2   0   2   2   0   0   0   2   2   0   2   0   0   2   0
 MK-6-6                 0   0   2   2   2   2   2   2   2   2   0   2   0   2   0   0   0   2   2   2   0   2   2   0   2   0   2   2   2   0   0   2   0   2   2   0   2   0   0   0   2   2   2   0   0   0   0   2   2   0   0   2   0   2   0   2   0   0   0   2   2   0   2   0   2   2   0   2   2   0   0   0   0   0   2   2   2   2   0   0   2   2   2   0   0   0   0   2   2   0   0   0   2   0   2   2   2   0   0   0   0   2   0   2   2   2   0   2   2   0   2   2   2   0   2   2   2   2   0   0   0   2   0   0   2   2   0   2   2   2   2   0   2   2   2   2   0   2   0   0   0   2   2   0   0   2   2   2   0   0   2   2   2   2   2   0   2   2   0   0   2   2   0   0   2   2   0   2   0   2   0   2   2   2   2   0   0   2   2   0   0   2   0   0   0   2   0   0   2   0   0   0   2   2   0   2   0   2   2   0
 MK-6-7                 0   0   2   2   2   2   2   2   2   2   2   2   0   0   0   0   0   2   2   2   0   2   2   0   2   0   2   2   2   0   0   2   0   2   2   2   2   0   0   0   2   2   2   0   0   0   0   2   2   0   0   2   0   2   0   2   0   2   0   2   2   0   2   0   2   2   0   2   2   0   0   0   0   0   2   2   2   2   0   0   2   2   2   0   0   0   2   2   2   0   0   0   2   0   2   2   2   0   0   0   0   2   0   2   2   2   0   2   2   0   2   2   2   0   2   2   2   2   0   0   2   2   0   0   2   2   0   2   2   2   2   0   2   2   2   2   0   2   0   0   0   0   2   0   0   2   2   2   0   0   0   2   2   2   2   0   2   0   0   0   2   2   0   0   2   2   0   2   0   2   0   2   2   2   2   0   0   2   2   0   0   2   0   0   0   2   0   2   2   2   0   0   2   0   0   0   0   2   2   0
 MK-6-8                 2   0   2   0   2   2   2   2   2   2   2   2   0   0   0   0   2   2   2   2   0   2   2   0   2   0   2   2   2   0   0   2   0   2   2   2   2   0   0   0   2   2   2   0   2   2   0   2   2   0   0   2   0   2   0   2   0   2   0   2   2   0   2   2   2   2   0   2   2   0   0   0   0   0   2   2   2   2   0   0   2   0   2   0   0   0   2   2   2   0   0   0   2   0   2   2   2   0   0   0   0   2   0   2   2   2   0   2   2   0   2   2   2   0   2   2   2   2   0   0   2   2   0   0   2   2   0   2   2   2   2   0   2   2   2   2   0   2   2   0   0   0   2   0   0   2   2   2   0   0   0   2   2   2   2   0   2   0   0   0   2   2   0   0   0   2   0   0   0   2   0   2   2   2   2   0   0   2   2   0   0   2   2   0   0   2   0   2   2   2   0   0   2   2   0   0   0   2   2   0
 MK-6-9                 2   0   0   0   2   2   2   2   2   0   2   2   0   0   2   0   2   2   2   2   2   2   0   0   2   0   2   2   2   0   0   2   0   2   2   2   2   0   2   0   2   0   2   0   2   2   0   2   2   0   0   2   0   2   0   2   0   2   0   0   2   0   2   0   2   2   0   2   2   0   0   0   0   0   2   2   2   2   0   0   2   0   0   0   0   0   2   2   2   0   0   0   2   0   2   2   2   0   0   0   0   2   0   2   2   2   0   2   2   0   2   2   2   0   2   2   2   2   0   0   0   2   2   0   2   2   0   2   2   2   2   0   2   2   2   2   0   2   2   0   0   0   2   0   0   2   2   2   0   0   0   0   2   2   2   0   2   0   0   0   2   2   0   0   0   2   0   0   0   0   0   2   2   2   0   0   2   2   2   0   0   2   2   0   0   2   0   2   2   2   0   0   2   2   0   0   0   2   2   2
 MK-6-10                2   0   0   0   2   2   0   2   2   2   0   2   0   0   2   0   2   2   2   2   2   2   0   0   2   0   2   2   2   0   2   2   0   2   2   2   2   0   2   0   2   0   2   0   2   2   0   2   2   2   0   2   0   2   0   0   0   2   0   0   2   0   2   0   2   0   0   2   2   0   0   0   0   0   2   2   2   2   0   0   2   0   0   0   0   0   2   0   2   0   0   0   2   0   2   2   2   0   2   0   2   2   0   2   0   2   0   2   2   0   2   2   2   0   2   2   2   2   0   0   0   2   2   0   0   2   0   2   2   2   2   0   0   2   2   0   0   2   2   0   0   0   2   0   0   0   2   2   0   0   0   0   2   2   2   0   2   0   0   0   2   2   0   0   2   2   0   0   0   0   0   2   2   2   0   0   2   2   2   2   0   2   2   0   0   2   0   2   2   2   0   0   2   2   0   0   0   0   2   2
 MK-6-11                2   0   0   0   0   0   0   2   2   2   0   2   0   0   2   2   2   2   0   2   2   2   0   0   0   0   2   2   2   0   2   2   0   2   2   2   2   0   2   0   2   0   2   0   2   2   0   2   2   2   0   2   0   2   0   0   0   2   0   2   2   0   2   0   2   0   0   2   2   0   0   0   0   0   2   2   2   2   0   0   2   0   0   0   0   0   0   0   2   0   0   0   2   0   2   2   2   0   2   0   2   2   0   2   0   2   0   2   2   0   2   2   2   0   0   2   2   2   0   0   0   2   2   0   0   2   0   2   2   0   2   0   0   0   2   2   0   2   2   0   0   0   2   0   0   0   2   2   0   0   0   0   2   2   2   0   2   0   0   0   2   2   0   0   0   2   2   0   0   2   0   2   2   0   0   0   2   2   2   2   0   2   2   0   0   2   0   0   2   2   0   0   0   2   0   0   0   0   2   2
 MK-6-12                2   0   0   0   0   0   0   2   2   2   0   0   0   0   2   2   2   2   0   2   2   2   2   0   0   0   2   2   2   0   2   2   0   2   2   2   2   0   2   0   2   2   2   0   2   2   0   2   2   2   0   2   0   0   0   0   0   2   0   2   2   0   2   0   2   0   0   2   2   0   0   0   0   0   2   2   2   2   2   0   2   0   0   0   0   0   0   0   2   0   0   0   2   0   2   2   2   0   2   0   2   2   0   2   0   2   2   2   2   0   2   2   2   0   0   2   2   2   0   0   0   2   2   0   0   2   0   2   2   0   2   0   0   0   2   2   0   0   2   0   2   0   2   0   0   0   2   2   0   0   0   0   2   2   2   0   2   0   0   0   2   2   0   0   2   2   2   0   0   2   0   2   2   2   0   0   2   2   2   2   0   2   2   0   0   2   0   0   0   2   0   0   0   2   0   0   0   0   2   2
 MK-6-13                2   0   0   2   0   0   0   2   2   2   0   0   2   2   2   2   2   2   0   2   2   2   2   0   0   0   2   2   2   0   2   2   2   2   2   2   2   0   2   0   2   2   2   0   2   2   0   2   2   2   0   2   2   0   0   0   0   2   0   2   2   0   2   0   2   0   2   2   2   0   0   0   2   2   2   2   2   2   2   0   2   0   2   2   0   0   0   0   2   0   0   0   2   0   2   2   0   0   2   0   2   2   0   2   0   2   2   2   0   0   2   2   0   0   0   2   2   2   0   0   2   2   2   0   0   2   2   2   2   0   2   0   2   0   2   2   0   0   2   0   0   0   2   0   0   0   2   2   2   0   0   0   2   0   2   0   2   0   0   0   2   2   0   0   2   2   2   2   0   2   0   2   2   2   0   0   2   2   2   2   0   2   2   0   0   2   0   0   0   2   0   0   0   0   2   2   0   0   2   2
 MK-6-14                2   0   0   2   0   0   0   2   2   2   0   0   2   2   2   2   2   2   0   2   2   2   2   0   0   0   2   0   0   0   2   2   2   2   2   2   0   0   2   0   0   2   2   0   2   0   0   2   2   2   0   2   2   0   0   0   0   2   0   2   2   0   2   0   2   0   2   2   2   2   0   0   2   2   2   2   2   2   2   0   2   0   2   2   0   0   0   0   2   0   0   0   2   0   2   2   0   0   2   0   2   2   0   2   0   2   2   2   0   0   2   0   2   0   0   0   2   2   0   0   2   2   2   0   0   2   2   2   2   0   2   0   2   0   2   2   0   0   2   0   0   0   2   0   0   0   2   0   2   0   0   0   2   0   2   0   2   0   0   0   2   2   0   0   2   2   0   2   0   2   0   0   2   2   0   2   2   2   2   2   0   2   2   0   0   2   0   2   2   2   2   0   0   0   0   2   0   0   2   2
 MK-6-15                2   2   0   0   0   0   0   2   0   2   0   0   2   2   2   2   2   2   0   2   2   2   2   0   2   0   2   0   0   0   2   2   2   2   2   2   0   0   0   0   0   2   2   0   2   0   0   2   2   2   0   2   2   0   0   0   0   2   0   0   2   0   2   0   2   0   2   2   2   2   0   2   0   2   2   2   2   2   0   0   2   2   2   0   2   2   0   0   0   0   0   0   2   0   2   2   0   0   2   0   2   2   0   2   0   2   2   2   0   0   2   0   2   0   2   0   2   2   0   2   2   0   2   2   0   2   2   2   2   0   2   0   0   0   2   2   0   0   2   0   2   0   2   0   0   0   2   0   2   0   0   0   2   0   2   0   2   0   0   0   2   2   0   0   2   2   0   2   2   2   2   0   2   2   0   2   2   2   2   2   0   2   2   0   0   0   0   2   2   2   2   0   0   0   0   2   0   0   2   2
 MK-6-16                2   2   0   0   0   0   0   2   0   2   0   0   2   2   2   2   2   2   0   2   2   2   2   0   2   2   2   2   0   0   2   2   2   2   2   2   0   0   0   0   0   2   2   2   2   0   0   0   2   2   0   2   0   0   0   0   0   2   0   0   2   0   2   0   2   0   2   2   2   2   2   2   0   2   2   0   2   2   0   0   2   2   0   0   2   2   0   0   0   0   0   0   2   0   2   2   0   0   2   0   0   2   0   2   0   2   2   2   0   0   2   0   2   0   2   0   2   2   2   2   2   0   2   2   0   2   2   2   0   0   2   0   0   0   2   2   0   0   2   0   2   0   2   0   0   0   2   0   2   0   0   0   2   0   2   0   2   0   0   0   2   2   0   0   2   2   0   2   2   2   2   0   2   2   0   2   2   2   2   0   0   2   2   0   2   2   0   2   2   2   2   0   0   0   0   2   2   0   2   2
 
!****************************************** Phenotypic Data **********************************************************
!-100.0 is resevred for missing phenotype
SimulatedTrait1        14.1259   14.5172   14.1852   15.9535   14.0020   16.0600   15.4307   14.7177   15.6893   14.5486   16.1326   13.8040   13.8778   15.6060   12.6164   16.1507   15.0495   13.6675   13.7644   15.7481   14.7228   14.1013   14.1471   16.5371   13.8205   14.4935   13.8276   15.9508   14.4799   14.1797   16.4578   14.8071   13.2153   14.2181   16.0011   14.3771   15.4947   12.9139   13.1824   15.8044   15.4293   16.6427   14.4149   14.0207   15.1117   15.3503   15.1858   14.1389   14.7199   12.9524   16.4049   15.7069   15.3272   14.4202   15.7793   14.3649   13.8853   15.9031   13.5999   13.6727   15.3908   15.1994   14.0567   13.2507   15.5481   15.9883   14.4717   14.0406   13.3834   13.9756   13.9458   15.8764   14.5498   14.4591   15.8837   16.0065   14.6732   14.3866   14.1569   13.7133   16.6337   15.2645   14.1618   15.3992   14.2585   16.0892   15.5117   13.4098   14.6694   16.0531   15.4401   14.2998   14.5817   15.9754   13.6596   16.0117   14.0838   15.9902   14.0803   15.3381   13.4661   13.1944   14.0436   13.9751   14.8095   15.6637   16.0744   16.7744   16.5086   15.8562   14.3366   15.6625   15.1103   15.1388   14.6891   13.5055   13.6616   13.7254   14.3637   16.2454   14.8773   13.7352   15.5917   15.1711   15.2343   14.9197   15.0864   13.9540   15.8891   14.0606   16.1043   16.5151   15.8923   14.0727   16.5061   14.5653   15.0114   14.0551   13.3908   15.1408   13.5927   15.5798   14.4936   14.5311   15.0701   15.8684   13.5998   15.8805   14.7457   16.0807   13.3836   13.6308   15.9459   16.2919   15.4219   15.1128   13.4265   13.7058   16.9551   16.6159   16.5902   15.2951   14.6036   13.8008   14.1964   16.1492   15.7615   14.0516   13.8153   13.9780   15.2541   16.4326   15.4507   14.7918   16.3212   16.4612   16.2451   14.4468   14.1011   13.8086   14.0163   14.0845   14.0074   14.7990   15.8892   13.0152   13.5888   16.0950   13.8258   13.7363   15.6944   16.3738   16.1737   16.6419   16.4946   12.8196   14.2229   14.3576   13.8679   15.8456
SimulatedTrait2        10.4138   10.8700   10.6244    9.5121   10.6507    9.4667    8.8571   10.4181    9.8091    9.3210    9.3797   10.5543   10.4945    9.3661   10.2701   10.4701    9.6150   10.4443   10.1983    9.3985   10.0330   10.5869    9.5110    9.4298   10.3066   10.7178   10.8126    8.7299   10.6190    9.9241    9.3866    9.2603   10.8524   10.0125    9.2283   10.9029    9.4078   10.4117   10.4363    9.4236    9.7135    9.6579   10.0741   10.3782    9.6231   10.2747   10.5635   10.4117    9.8537   10.8169    9.4812   10.0290   10.2460   10.4382    9.5701   10.3671   11.1214    9.2430   10.2091   10.4941    9.5971    9.3862   10.6615   10.7133   10.5549    9.2944   10.0698   10.1050   10.8222   10.8457   10.5859    9.0601   10.3495   11.0504    9.4203    9.6940   10.4514   10.7131   10.6665   10.6584    9.7574    9.1552   10.5531    9.8960   10.1366    9.1080    9.1291   10.7473   10.2590    9.5012    9.6129   10.8879    9.3461    9.0354   10.5586    9.1846   10.4080    9.3321   10.5169    9.4079   10.2769   10.2032   10.8493   10.1240    9.8381    9.6577    9.2980    9.8292    9.4760    9.4082   10.7094    9.2470    9.3622   10.1429    9.5329   10.9132   10.8634   10.4495   10.4495    9.5128    9.5807   10.4256   10.7103   10.6867   10.5295    9.6123    9.3009   10.2822    9.4554    9.9901    9.5855    9.2151    9.2833   10.3120    9.6710   10.2334   10.3316   10.7003   10.5203   10.3059   10.5775    9.4429   10.6605   10.5132    9.9787    9.6890    9.8822    9.0692    9.7751    9.7709   10.3234   10.7975    9.0523    9.6362    9.5647   10.1564   10.1087   10.4913    9.3152    9.7448    9.6285   10.5489   10.6335   10.0580   10.5195    9.4910    9.2179    9.2825   10.6721   10.7553    9.2167    9.3740    9.4116    9.4543    9.4763    9.3896    9.1860    9.4359   10.6998   10.8574   10.4369   10.1303   10.6626   10.7922    9.2691   10.3651   10.5251    9.2811   10.2561   10.4352    9.6478    9.3121    9.3052    9.6548    9.4565   10.5916   10.7052   10.4805   10.7337    9.7473
 
