# Supplementary material for: Inclusive Composite Interval Mapping of QTL by Environment Interactions in Biparental Populations
Source: PLoS One. 2015 Jul 10;10(7):e0132414. doi: 10.1371/journal.pone.0132414 (PMC4498613; doi:10.1371/journal.pone.0132414)
Supplement: S6 File — (ZIP) [file pone.0132414.s006.zip › H=0.8/L1/run_00072.met]

!**********************Note: lines staring with "!" are remarks and will be ignored in the program********************
!*********************************General Information**********************************
!Assuming F1 = P1 x P2, populations available in QTL IciMapping are: 
!  1, P1BC1F1 = P1 x F1, the first backcrossing where P1 is used as the recurrent parent;
!  2, P2BC1F1 = P2 x F1, the first backcrossing where P2 is used as the recurrent parent;
!  3, F1DH, F1-derived doubled haploids; 
!  4, RIL or F1RIL, recombination inbred lines through the repeated selfing of F1;
!  5, P1BC1RIL, recombination inbred lines through the repeated selfing of P1BC1F1;
!  6, P2BC1RIL, recombination inbred lines through the repeated selfing of P2BC1F1;
!  7, F2, the selfing generation of F1;
!  8, F3, the selfing generation of F2;
!  9, P1BC2F1, the second backcrossing where P1 is used as the recurrent parent; 
! 10, P2BC2F1, the second backcrossing where P2 is used as the recurrent parent;
! 11, P1BC2RIL, recombination inred lines through the repeated selfing of P1BC2F1; 
! 12, P2BC2RIL, recombination inred lines through the repeated selfing of P2BC2F1; 
! 13, P1BC1F2, the selfing generation of P1BC1F1; 
! 14, P2BC1F2, the selfing generation of P2BC1F1; 
! 15, P1BC2F2, the selfing generation of P1BC2F1; 
! 16, P2BC2F2, the selfing generation of P2BC2F1; 
! 17, P1BC1DH, P1BC1F1-derived doubled haploids; 
! 18, P2BC1DH, P2BC1F1-derived doubled haploids; 
! 19, P1BC2DH, P1BC2F1-derived doubled haploids; 
! 20, P2BC2DH, P2BC2F1-derived doubled haploids; 
   3      !Mapping Population (see remarks above)
   2      !Mapping Function (1 for Kosambi; 2 for Haldane; 3 for Morgan)
   2      !Marker Space Type (1 for intervals; 2 for positions)
   1      !Marker Space Unit(1 for centiMorgans; 2 for Morgan)
   6      !Number of Chromosomes (or Linkage Groups)
 200      !Size of the mapping population
   2      !Number of environments
 
!***************************************** Chromosomes and Linkage Maps **********************************************
!Chromosome                 NumMarkers
-CH1                        16
-CH2                        16
-CH3                        16
-CH4                        16
-CH5                        16
-CH6                        16
!Linkage map (Marker name followed by position or the interval length)
 MK-1-1                1     0.000
 MK-1-2                1    10.000
 MK-1-3                1    20.000
 MK-1-4                1    30.000
 MK-1-5                1    40.000
 MK-1-6                1    50.000
 MK-1-7                1    60.000
 MK-1-8                1    70.000
 MK-1-9                1    80.000
 MK-1-10               1    90.000
 MK-1-11               1   100.000
 MK-1-12               1   110.000
 MK-1-13               1   120.000
 MK-1-14               1   130.000
 MK-1-15               1   140.000
 MK-1-16               1   150.000
 MK-2-1                2     0.000
 MK-2-2                2    10.000
 MK-2-3                2    20.000
 MK-2-4                2    30.000
 MK-2-5                2    40.000
 MK-2-6                2    50.000
 MK-2-7                2    60.000
 MK-2-8                2    70.000
 MK-2-9                2    80.000
 MK-2-10               2    90.000
 MK-2-11               2   100.000
 MK-2-12               2   110.000
 MK-2-13               2   120.000
 MK-2-14               2   130.000
 MK-2-15               2   140.000
 MK-2-16               2   150.000
 MK-3-1                3     0.000
 MK-3-2                3    10.000
 MK-3-3                3    20.000
 MK-3-4                3    30.000
 MK-3-5                3    40.000
 MK-3-6                3    50.000
 MK-3-7                3    60.000
 MK-3-8                3    70.000
 MK-3-9                3    80.000
 MK-3-10               3    90.000
 MK-3-11               3   100.000
 MK-3-12               3   110.000
 MK-3-13               3   120.000
 MK-3-14               3   130.000
 MK-3-15               3   140.000
 MK-3-16               3   150.000
 MK-4-1                4     0.000
 MK-4-2                4    10.000
 MK-4-3                4    20.000
 MK-4-4                4    30.000
 MK-4-5                4    40.000
 MK-4-6                4    50.000
 MK-4-7                4    60.000
 MK-4-8                4    70.000
 MK-4-9                4    80.000
 MK-4-10               4    90.000
 MK-4-11               4   100.000
 MK-4-12               4   110.000
 MK-4-13               4   120.000
 MK-4-14               4   130.000
 MK-4-15               4   140.000
 MK-4-16               4   150.000
 MK-5-1                5     0.000
 MK-5-2                5    10.000
 MK-5-3                5    20.000
 MK-5-4                5    30.000
 MK-5-5                5    40.000
 MK-5-6                5    50.000
 MK-5-7                5    60.000
 MK-5-8                5    70.000
 MK-5-9                5    80.000
 MK-5-10               5    90.000
 MK-5-11               5   100.000
 MK-5-12               5   110.000
 MK-5-13               5   120.000
 MK-5-14               5   130.000
 MK-5-15               5   140.000
 MK-5-16               5   150.000
 MK-6-1                6     0.000
 MK-6-2                6    10.000
 MK-6-3                6    20.000
 MK-6-4                6    30.000
 MK-6-5                6    40.000
 MK-6-6                6    50.000
 MK-6-7                6    60.000
 MK-6-8                6    70.000
 MK-6-9                6    80.000
 MK-6-10               6    90.000
 MK-6-11               6   100.000
 MK-6-12               6   110.000
 MK-6-13               6   120.000
 MK-6-14               6   130.000
 MK-6-15               6   140.000
 MK-6-16               6   150.000
!*********************************** Marker Types ********************************************************************
!Co-dominant marker: When heterozygote F1 is present, P1 is coded as 2, F1 is coded as 1, and P2 is coded as 0; Otherwise, P1 is coded as 2, and P2 is coded as 0. 
!Dominant marker: When heterozygote F1 is present, P1 and F1 are coded as 12, and P2 is coded as 0; Otherwise, P1 is coded as 2, and P2 is coded as 0.  
!Recessive markers: When heterozygote F1 is present, P1 is coded as 2, and F1 and P2 are coded as 10; Otherwise, P1 is coded as 2, and P2 is coded as 0. 
!Missing marker is coded as -1. 
 MK-1-1                 2   0   2   2   2   0   2   2   0   0   2   0   0   0   2   2   2   0   2   2   0   2   0   2   0   0   0   2   2   2   2   2   2   0   2   0   0   2   2   0   2   2   0   0   2   0   0   0   2   2   2   2   2   0   2   0   0   0   0   0   0   2   2   0   0   2   2   0   0   0   0   0   2   2   0   0   2   2   0   0   0   2   2   2   0   0   0   2   2   0   0   2   2   0   0   2   2   2   0   2   0   2   2   0   0   2   2   2   0   0   0   2   0   0   2   0   2   0   2   2   0   0   0   0   2   2   2   2   0   2   2   2   2   2   0   0   0   2   2   2   0   2   0   0   2   2   0   2   2   0   2   0   0   2   2   0   2   0   2   2   0   0   0   0   0   2   2   2   0   0   2   0   2   0   2   2   0   2   2   0   0   0   2   2   0   2   0   2   2   2   0   2   2   0   2   2   0   0   0   0
 MK-1-2                 2   0   2   2   2   0   2   2   0   0   2   0   0   0   2   2   2   0   2   2   0   2   0   2   0   0   0   2   2   2   0   2   2   0   2   0   2   2   2   0   2   2   0   0   2   2   0   0   2   2   2   2   2   0   2   0   0   0   0   0   0   2   2   0   0   2   2   0   0   0   2   0   2   2   0   0   2   2   0   0   0   2   2   2   0   0   2   0   2   0   0   2   2   0   0   2   2   2   0   2   2   2   2   0   0   2   2   2   0   0   0   2   0   0   2   0   2   0   0   2   0   2   0   0   2   2   2   0   0   2   2   0   2   2   2   0   2   2   2   2   0   2   0   0   2   2   0   2   2   0   2   0   0   2   2   0   2   0   2   2   0   0   0   0   0   2   2   2   0   0   2   0   2   0   2   2   0   2   2   0   0   2   2   2   0   2   0   2   2   2   0   2   2   0   2   2   0   0   2   0
 MK-1-3                 2   0   2   2   2   0   2   2   0   0   2   0   0   0   2   2   2   0   2   2   0   2   0   2   0   0   0   2   2   2   0   2   0   0   2   0   2   2   0   0   2   2   0   0   2   2   0   0   2   2   2   2   2   0   2   0   0   0   0   0   0   2   2   0   0   2   2   0   0   2   2   0   2   2   0   0   2   2   0   0   0   2   2   2   0   0   2   0   2   0   0   2   2   0   0   2   2   2   0   2   2   0   2   0   0   2   2   2   0   0   0   2   0   0   2   0   2   0   0   0   2   2   0   0   2   2   2   0   2   2   2   0   2   0   2   0   2   2   2   0   0   2   0   0   2   2   0   2   2   0   0   0   0   2   0   0   0   0   2   2   0   0   0   0   0   2   2   2   0   0   2   0   2   0   2   0   0   2   2   2   0   2   2   2   0   2   0   2   2   2   2   2   2   0   2   2   0   2   2   0
 MK-1-4                 2   0   2   2   2   0   2   2   0   0   2   2   0   0   2   2   2   0   2   2   0   2   0   0   0   0   0   0   2   0   0   2   0   0   2   0   2   2   0   0   2   2   0   0   2   2   0   0   0   2   2   2   2   0   2   0   0   0   0   0   0   2   2   0   0   2   2   0   0   2   2   0   2   2   2   2   2   2   0   0   0   2   2   2   0   2   2   0   2   0   0   2   2   0   0   0   2   2   0   2   2   0   2   0   0   2   2   2   0   2   0   0   0   0   2   0   2   0   0   0   2   2   0   0   2   0   2   0   2   2   2   0   2   0   2   0   2   2   0   0   0   2   0   0   0   2   2   0   2   0   0   0   0   2   0   0   0   0   2   2   0   0   0   0   0   2   2   2   0   0   2   2   2   0   2   0   0   2   2   2   0   0   2   2   0   0   0   2   2   2   2   2   2   0   2   2   0   2   2   0
 MK-1-5                 2   0   2   2   2   0   0   2   0   0   2   0   2   0   2   2   2   0   2   2   0   2   0   2   0   2   0   0   2   0   0   2   0   0   2   0   2   2   0   0   2   2   0   0   2   2   0   0   0   2   2   2   2   0   0   0   0   0   0   0   0   2   2   0   0   2   2   0   0   2   2   0   2   0   2   2   2   2   0   0   0   2   2   0   0   2   2   0   2   0   2   2   2   0   0   0   2   2   0   2   2   0   2   0   0   2   0   2   0   2   0   0   0   0   2   0   0   0   0   0   2   2   0   0   2   0   2   0   2   2   2   0   2   2   2   0   2   2   0   0   0   2   0   2   0   2   2   0   2   0   2   0   0   2   0   0   0   0   2   2   0   0   0   0   0   2   2   2   0   0   2   2   2   0   0   0   0   2   2   2   0   0   0   0   0   0   0   2   2   2   2   2   0   0   2   2   2   2   2   0
 MK-1-6                 2   0   2   2   2   0   0   2   0   0   0   0   2   0   2   2   2   0   2   2   0   2   0   2   0   2   0   0   2   2   0   2   0   2   2   0   2   2   0   0   2   2   2   0   2   2   0   0   0   2   2   0   2   0   0   0   0   0   0   0   0   2   2   0   0   2   0   0   0   2   2   2   0   0   2   2   2   2   0   0   0   2   2   2   0   2   2   0   0   0   0   0   2   0   0   0   2   2   0   2   2   0   2   2   0   2   0   2   0   2   2   0   0   2   2   0   0   0   0   0   2   2   0   2   2   2   2   0   2   2   0   0   2   2   2   0   2   2   0   0   0   2   0   2   0   2   2   0   2   0   2   0   0   2   0   0   0   0   2   2   0   0   0   0   0   2   2   0   0   0   2   2   2   0   0   0   0   2   2   2   0   0   0   0   0   0   0   2   2   2   2   2   0   0   2   2   2   2   2   0
 MK-1-7                 2   0   2   2   0   0   0   2   0   0   2   0   2   0   2   0   2   0   2   2   0   2   0   2   0   2   0   0   2   2   2   2   0   2   2   0   2   2   0   0   2   2   2   0   2   0   2   0   0   2   2   2   2   0   0   0   0   0   0   0   0   2   2   0   0   2   0   0   0   2   0   2   0   2   2   2   2   2   0   0   0   2   0   0   0   0   2   0   0   0   0   0   2   0   0   0   2   2   0   2   2   0   2   2   0   2   0   2   0   2   2   0   0   2   2   0   0   0   0   0   2   2   0   2   2   2   2   0   2   2   2   0   2   2   0   0   2   2   0   0   0   2   0   2   0   2   2   0   2   0   2   0   0   2   0   2   0   0   2   2   0   0   0   0   0   2   2   0   2   0   2   2   2   0   0   0   0   2   2   2   0   2   0   0   0   2   0   2   2   2   2   0   0   0   0   2   2   2   2   0
 MK-1-8                 2   0   2   2   0   0   0   2   0   0   2   0   2   0   2   0   2   0   2   2   0   2   0   2   0   2   0   0   2   0   2   2   0   2   2   0   2   2   0   0   0   2   2   0   2   0   2   0   0   2   2   2   2   0   0   0   2   0   0   2   0   2   2   0   0   2   0   0   0   2   0   2   0   2   2   0   2   2   2   0   2   2   2   2   0   0   2   0   0   0   0   0   0   0   0   0   2   2   0   2   2   0   2   2   2   2   0   2   2   2   2   0   0   2   2   2   0   0   2   0   2   2   0   2   2   2   2   0   0   2   2   0   2   2   0   0   2   2   0   0   0   2   0   2   0   2   2   0   2   0   2   0   0   2   0   0   0   0   0   2   0   0   0   0   0   2   2   0   2   0   0   2   2   0   0   0   0   2   2   2   0   2   0   0   0   2   0   2   2   2   2   0   0   0   0   2   2   2   2   0
 MK-1-9                 2   0   2   2   2   0   0   2   0   0   2   0   2   0   2   0   2   0   2   0   0   2   0   2   0   2   0   0   2   0   2   2   0   2   2   0   2   2   0   0   0   2   2   0   2   0   0   0   0   2   2   2   2   2   0   0   2   0   0   2   0   2   2   0   0   2   0   0   0   2   0   2   2   2   2   0   2   2   2   0   2   2   0   2   0   2   2   0   2   2   0   0   0   0   0   0   2   0   0   2   2   0   0   2   2   2   0   0   2   2   2   0   0   2   2   2   0   0   0   0   2   2   0   2   2   2   2   0   0   2   2   0   2   2   0   2   0   2   0   0   0   2   0   0   2   2   0   0   2   0   0   2   0   2   0   0   0   2   0   2   2   2   0   0   0   0   2   0   2   0   0   2   2   0   0   0   0   2   2   2   0   2   0   0   2   2   0   2   2   2   2   0   0   0   0   2   2   2   2   2
 MK-1-10                2   0   2   2   2   2   0   2   0   0   2   0   2   0   2   0   2   0   2   0   0   0   0   2   0   2   0   0   2   2   2   2   0   2   0   0   2   2   0   0   0   2   2   0   2   0   0   0   0   2   2   2   2   2   0   0   2   0   0   2   0   2   2   0   0   2   2   0   0   2   0   2   2   2   2   0   2   2   2   0   2   0   0   2   0   2   2   0   2   2   0   0   0   0   0   0   2   0   0   2   2   0   0   0   2   2   0   0   2   2   2   0   0   2   0   0   0   0   0   0   2   0   0   2   2   2   2   0   0   2   2   0   2   2   0   2   0   2   0   0   0   2   0   0   2   0   0   2   2   0   0   2   0   2   0   0   0   2   2   2   2   0   0   0   0   0   0   0   2   0   0   2   0   0   0   0   0   2   2   2   0   2   0   0   2   2   0   2   2   2   2   0   0   2   0   2   2   0   2   2
 MK-1-11                2   0   2   2   0   2   0   2   0   0   2   0   2   0   2   0   2   0   2   0   0   0   0   2   0   2   0   2   2   2   2   2   0   2   0   0   2   2   0   2   0   2   2   0   2   0   0   0   0   2   2   2   2   2   0   0   0   0   0   2   0   2   0   0   0   2   2   2   0   2   0   2   2   2   2   0   2   2   2   0   2   0   2   2   0   0   2   0   2   2   0   0   0   0   0   0   0   0   0   2   2   0   0   0   2   2   0   0   2   2   2   2   0   2   0   0   0   0   0   0   2   0   0   2   2   2   2   0   0   2   0   0   2   2   0   2   0   2   0   2   0   2   0   0   2   0   0   2   2   0   0   0   0   2   0   0   0   2   2   2   2   0   0   0   0   0   0   0   2   0   0   2   0   2   0   0   0   2   2   2   2   2   0   0   2   2   0   2   2   2   2   0   0   2   0   2   2   0   2   2
 MK-1-12                2   0   0   2   0   2   0   2   0   0   2   0   2   2   2   0   0   0   2   0   0   0   2   2   2   2   0   2   2   2   2   2   0   2   0   0   2   2   0   2   0   2   2   0   2   0   0   0   0   2   2   2   2   2   0   2   0   0   0   0   0   2   0   0   0   2   2   2   0   2   2   2   2   2   2   0   2   2   2   0   2   0   2   2   0   0   2   0   2   2   0   0   0   0   0   0   0   0   0   2   2   0   0   0   2   2   0   0   2   2   2   2   0   2   2   0   0   0   0   0   2   0   2   0   0   2   2   2   0   2   0   0   2   2   0   2   0   2   2   2   0   2   0   0   2   0   0   0   2   0   0   0   0   0   0   0   0   2   0   2   2   0   0   0   2   0   0   0   2   2   0   2   0   2   0   0   0   2   2   2   2   2   0   0   2   2   0   2   2   2   2   0   0   2   0   2   2   0   2   2
 MK-1-13                2   0   0   2   0   2   0   2   2   0   2   0   2   2   2   2   0   0   0   0   0   0   2   2   0   2   0   2   0   2   2   2   0   2   0   0   2   2   0   2   2   2   2   0   2   0   0   0   0   0   2   2   2   0   0   2   0   0   0   0   0   2   0   0   0   2   2   2   0   2   2   2   2   2   2   0   2   2   2   0   2   0   2   2   0   0   2   0   2   2   0   0   0   0   0   0   0   0   0   2   2   0   0   0   2   2   0   0   2   2   2   2   0   0   2   0   0   0   0   0   2   0   2   0   0   2   2   2   0   0   0   0   0   2   0   0   2   2   2   2   0   2   0   0   2   0   0   2   2   0   0   0   0   0   0   0   0   2   0   2   2   0   0   0   2   2   0   0   2   2   2   2   0   2   0   0   0   2   2   2   2   2   0   0   2   2   0   2   2   2   2   0   0   2   0   2   2   0   2   2
 MK-1-14                2   0   0   2   0   2   0   2   2   0   2   0   2   0   2   2   2   0   2   0   0   2   2   0   0   2   0   2   0   2   2   2   0   2   0   0   2   2   0   2   2   2   0   0   2   0   0   0   0   2   2   2   2   0   2   2   0   0   0   0   0   2   0   0   0   2   2   2   0   0   2   2   2   2   2   0   2   2   2   2   2   0   2   2   0   2   2   0   2   2   0   0   0   0   2   0   0   0   0   2   2   0   0   0   2   2   0   0   2   0   2   2   0   0   2   0   0   0   0   0   2   0   2   0   2   2   2   2   0   0   0   0   0   2   0   0   2   2   2   2   0   2   0   0   2   0   0   0   2   0   2   0   0   0   0   0   0   2   0   2   2   0   2   0   2   2   0   0   2   2   2   2   0   2   2   0   0   2   2   2   2   2   0   0   2   2   0   2   2   2   2   0   0   2   0   2   2   2   2   2
 MK-1-15                2   0   0   2   0   0   0   2   2   0   2   0   2   2   2   2   2   0   2   0   0   2   2   0   0   2   2   2   0   2   2   2   0   2   0   0   0   2   0   2   2   2   0   0   2   0   0   2   0   2   2   2   2   0   2   2   0   0   0   0   0   2   0   0   0   2   2   2   0   0   2   2   2   2   2   2   2   2   2   2   2   2   2   2   0   2   2   0   2   2   0   0   0   0   2   0   0   0   0   2   2   0   0   0   2   2   0   0   2   0   2   2   0   0   2   0   0   0   0   0   2   0   2   0   2   2   2   2   0   0   2   0   0   2   0   0   0   2   2   2   0   2   0   0   2   0   0   0   2   0   2   0   0   0   0   0   0   2   2   2   2   0   2   0   2   2   0   0   2   2   2   2   0   2   2   0   0   2   2   2   2   0   0   0   2   2   0   2   2   2   2   0   0   2   0   2   2   2   2   2
 MK-1-16                2   0   0   2   0   0   2   2   2   0   2   0   2   2   2   2   2   0   2   0   0   2   2   0   0   2   2   2   0   2   2   2   0   2   0   0   0   2   0   2   0   2   0   0   2   2   2   2   0   2   2   2   2   0   2   2   2   2   0   0   2   2   0   0   0   2   2   0   0   0   2   2   2   2   2   2   2   2   2   2   2   2   2   2   0   2   2   0   2   2   0   0   0   0   2   0   2   0   0   2   2   0   0   0   2   2   0   0   2   0   2   2   0   0   2   0   0   0   0   0   2   0   2   0   2   2   2   2   0   0   2   0   0   2   0   0   0   2   2   0   0   2   0   0   2   0   0   0   2   0   2   0   0   0   0   0   0   2   2   2   2   0   2   0   2   2   2   0   2   2   0   2   0   2   2   2   0   2   2   2   2   0   0   0   2   2   0   2   2   2   2   0   0   2   0   2   2   0   2   2
 MK-2-1                 0   0   0   0   2   0   2   2   2   2   0   0   2   0   0   2   0   2   2   0   0   0   0   2   2   2   0   0   2   2   2   0   0   0   2   0   0   0   0   2   0   0   2   2   2   2   2   0   2   0   2   0   0   2   0   0   2   0   2   2   0   2   2   0   0   2   0   0   0   0   2   0   2   2   2   0   0   2   0   0   2   0   2   0   2   2   2   0   2   0   0   2   2   0   2   0   2   2   2   2   2   0   2   0   0   2   0   2   2   0   0   2   2   0   0   0   2   0   0   0   2   2   0   2   0   0   2   2   2   0   0   2   2   2   0   2   2   2   2   2   0   2   0   0   0   0   2   0   0   2   2   2   0   0   2   0   2   2   0   0   0   0   2   2   2   0   0   0   2   2   2   0   2   0   0   2   2   0   0   0   2   2   0   0   2   0   0   0   0   2   2   2   2   0   2   2   0   0   0   0
 MK-2-2                 0   0   0   0   2   0   2   2   2   2   0   0   2   0   0   2   0   2   2   0   0   0   0   2   2   2   0   0   0   2   2   0   0   0   2   0   0   0   0   0   0   0   2   2   2   2   0   0   2   0   2   0   0   2   0   0   2   0   2   2   0   2   2   0   0   2   0   0   0   0   0   0   0   2   2   0   0   2   0   0   2   0   2   0   2   2   2   0   2   0   0   2   2   0   2   0   2   2   2   2   2   0   2   0   0   2   0   2   2   0   0   2   2   0   2   2   2   0   2   0   2   2   0   2   0   0   2   2   2   0   0   2   2   2   0   2   0   2   2   2   0   2   0   0   0   2   2   0   0   2   2   2   2   0   2   0   2   2   0   0   0   0   2   2   2   0   0   0   2   2   2   0   2   0   0   0   2   0   0   0   0   2   0   0   2   0   0   2   0   2   2   2   2   0   2   2   0   0   0   0
 MK-2-3                 0   0   0   0   2   0   2   2   2   2   0   0   2   0   0   2   0   2   0   0   0   2   0   2   2   2   0   0   0   2   2   0   0   0   2   0   0   0   0   0   0   0   2   2   2   2   0   0   2   0   2   0   0   2   0   0   2   0   2   2   0   2   2   0   0   2   0   0   2   0   0   0   0   2   2   2   0   2   0   0   2   0   2   0   2   2   2   0   2   0   0   2   2   0   2   0   2   2   2   2   0   0   2   0   0   2   0   2   2   0   0   2   2   0   2   2   0   0   2   0   2   2   0   2   0   0   2   2   2   0   0   2   2   0   0   2   0   2   0   0   0   2   0   0   0   2   2   0   0   2   2   2   2   0   2   0   2   2   0   0   0   0   2   2   2   0   0   0   2   2   2   0   2   0   0   0   2   0   2   0   0   2   0   0   2   0   0   2   0   2   2   2   0   0   2   2   0   0   0   0
 MK-2-4                 0   0   0   0   2   2   2   2   2   2   0   0   2   0   0   2   0   2   0   0   0   2   2   2   2   2   0   0   2   2   2   0   0   2   2   0   2   0   0   0   0   2   2   2   2   2   0   0   2   0   2   0   0   2   0   0   2   0   2   2   0   2   2   0   0   2   0   0   2   0   0   2   0   2   0   2   0   2   2   0   2   2   2   0   2   2   0   0   2   0   0   2   0   0   2   0   2   2   2   2   0   2   2   0   0   2   0   2   2   0   0   2   2   0   2   2   0   0   2   0   2   2   0   2   0   0   2   2   2   0   2   0   2   0   0   2   0   2   0   0   0   2   0   0   0   2   2   0   0   0   2   2   2   0   2   0   2   2   0   0   0   0   2   2   2   0   0   0   2   2   2   0   2   0   0   0   2   0   2   0   0   2   0   0   2   0   0   2   0   2   2   2   0   0   2   0   0   0   0   0
 MK-2-5                 0   0   2   2   2   2   2   2   2   2   0   0   2   2   0   2   0   0   0   0   0   2   2   2   2   2   0   0   2   2   2   0   2   2   2   0   2   0   0   0   0   2   2   0   2   2   0   0   0   0   2   0   0   2   2   0   2   0   2   2   0   2   0   0   0   2   0   0   2   0   0   2   2   2   0   2   2   2   2   0   2   2   2   0   2   2   0   0   2   2   2   2   0   0   0   0   2   2   2   2   0   2   0   0   0   0   0   2   2   0   0   2   2   0   2   2   0   0   2   0   2   0   0   2   0   0   2   2   2   0   2   0   2   0   0   2   2   2   0   0   0   2   0   0   0   2   2   0   0   0   2   2   2   0   0   2   2   2   0   0   2   0   2   2   2   0   0   0   2   2   2   0   2   0   0   0   2   0   2   0   0   2   0   0   2   0   0   2   0   2   2   2   0   0   2   0   0   0   0   0
 MK-2-6                 0   0   2   2   2   2   2   2   2   2   0   0   2   2   0   2   0   0   0   2   0   2   2   2   2   2   0   0   2   2   2   0   2   2   2   0   2   0   0   0   0   2   2   2   2   2   2   0   0   2   2   0   0   2   2   2   2   0   2   2   0   2   0   0   0   2   0   0   2   0   0   2   2   2   2   2   2   2   2   0   2   2   2   0   2   2   0   0   2   2   2   2   0   0   0   0   2   2   2   2   0   2   2   0   0   0   0   0   2   0   0   2   2   0   2   2   0   0   2   0   2   0   0   2   0   0   2   2   2   0   2   0   2   0   0   2   2   2   0   0   0   2   0   0   0   2   2   2   0   0   2   2   2   2   0   2   2   2   0   0   2   0   2   2   0   2   0   0   2   2   2   0   2   0   0   0   2   0   2   0   0   2   0   0   2   0   0   2   0   2   2   0   0   0   2   0   0   0   0   0
 MK-2-7                 0   0   2   2   2   2   2   2   2   2   0   0   2   2   0   2   0   0   0   2   0   2   2   2   0   2   0   0   2   0   2   2   2   2   2   0   2   0   0   0   0   2   2   2   2   2   2   0   0   2   2   0   0   2   2   2   2   0   2   2   0   2   0   0   0   2   2   0   2   0   0   2   2   2   2   2   2   2   2   0   2   2   2   0   2   2   0   0   2   2   2   2   0   0   0   2   2   2   2   2   0   2   2   0   0   2   0   0   2   0   0   2   2   0   2   0   2   0   2   0   2   0   0   2   0   0   2   2   2   0   2   0   2   0   2   2   2   2   0   0   0   2   0   0   0   2   2   0   0   0   2   2   2   2   0   2   2   2   0   0   2   0   2   2   0   2   0   0   2   2   2   0   0   0   0   0   2   0   2   0   2   2   0   0   2   0   0   0   0   2   2   0   0   0   2   0   0   0   0   0
 MK-2-8                 0   0   2   2   2   2   2   2   0   2   0   0   2   0   0   2   2   0   0   2   0   0   2   2   0   2   0   0   2   0   2   2   2   2   2   0   2   0   0   0   0   2   2   2   2   2   2   0   0   2   2   0   0   2   2   2   2   0   2   0   0   2   0   0   0   2   2   0   2   0   0   0   2   2   2   2   2   2   2   0   2   2   2   0   2   0   0   0   2   2   2   2   0   2   2   2   2   2   0   2   0   2   2   0   0   2   0   0   2   0   0   2   0   0   2   0   2   0   2   0   2   0   0   2   0   0   2   2   2   0   2   0   2   0   2   2   2   2   0   0   2   0   0   2   0   2   0   0   0   0   2   2   2   0   0   2   2   2   0   0   2   2   2   2   0   2   0   0   2   2   2   0   0   0   0   0   2   0   2   2   2   2   2   0   2   0   0   0   2   0   2   0   0   2   2   0   0   0   0   0
 MK-2-9                 0   2   2   2   2   2   2   2   0   2   0   0   2   0   0   2   2   0   0   2   0   2   2   2   0   2   2   0   2   0   2   2   2   2   2   0   2   0   0   2   0   2   2   2   2   2   2   0   0   2   2   0   0   2   2   2   0   0   2   0   0   2   0   0   0   2   2   0   2   0   0   0   2   2   2   0   0   2   2   0   2   2   0   0   2   0   0   0   2   2   2   2   2   2   2   2   2   2   0   2   0   2   2   0   2   2   0   0   2   0   0   2   0   0   2   0   2   0   2   0   2   0   0   2   0   0   2   2   2   0   2   0   2   0   2   2   2   0   0   0   2   2   0   2   2   2   0   0   0   2   2   2   2   0   0   2   0   2   0   0   2   2   2   2   0   2   0   0   2   2   2   0   0   0   0   0   2   0   2   2   2   2   2   0   2   0   0   0   2   0   2   0   0   2   2   0   0   0   2   2
 MK-2-10                2   2   2   0   2   2   2   2   0   2   0   0   2   0   0   2   2   2   0   2   0   0   2   2   0   2   2   0   2   0   2   2   2   2   2   0   2   0   0   2   0   2   2   2   2   2   2   0   0   2   2   0   0   2   2   2   0   0   2   0   0   2   0   0   0   2   2   0   2   0   0   0   0   2   2   0   0   2   2   0   2   2   0   0   2   0   0   0   2   2   0   2   2   0   2   2   2   2   0   2   0   2   2   0   2   2   0   0   2   0   0   2   0   0   2   0   2   0   2   0   2   0   0   0   0   0   2   2   2   0   2   0   2   0   2   2   0   0   0   0   0   2   0   2   2   2   0   0   0   2   2   0   2   0   0   2   0   2   0   0   2   2   2   2   0   2   0   0   2   2   2   0   0   0   0   0   0   0   2   2   2   2   2   0   0   0   0   0   2   0   2   0   0   2   2   0   0   0   2   2
 MK-2-11                2   2   2   0   2   2   2   2   0   2   0   0   2   0   0   2   2   0   0   0   2   0   2   2   0   2   2   0   2   0   2   2   2   2   2   0   2   0   0   0   0   2   2   2   2   2   2   0   0   2   2   0   2   2   2   2   0   0   2   0   0   2   0   0   0   2   2   0   2   0   0   0   0   2   2   0   0   2   2   0   2   2   0   0   2   0   0   2   2   2   0   2   2   0   2   2   0   0   0   2   0   2   2   0   2   2   0   2   0   0   2   2   2   0   2   0   2   0   2   0   2   0   0   2   0   0   2   2   2   0   2   0   0   0   2   2   0   0   0   0   0   2   0   2   2   2   0   0   0   2   2   0   2   0   0   2   0   2   0   0   2   2   2   2   0   2   0   0   2   2   2   0   0   0   0   0   0   0   2   2   2   2   0   0   0   0   0   0   2   0   2   0   0   2   2   0   0   2   2   0
 MK-2-12                2   2   0   2   2   2   2   2   0   2   0   0   2   0   0   2   2   0   0   0   2   0   2   2   0   2   2   0   2   0   2   2   2   2   2   0   2   0   0   0   0   2   2   2   2   2   2   2   0   2   2   0   2   2   2   2   0   0   2   0   0   2   0   0   2   0   2   0   2   0   0   0   0   2   2   0   0   2   2   0   2   0   0   0   2   0   0   0   2   2   0   2   2   0   2   2   0   0   0   2   0   2   2   0   2   0   0   2   0   0   2   2   2   0   2   0   2   0   2   0   2   0   0   2   2   0   2   2   2   0   2   0   0   0   2   2   0   0   0   0   0   2   0   2   2   2   2   0   0   2   2   0   2   0   0   2   0   2   0   0   2   0   2   0   0   2   0   0   0   2   2   0   0   0   0   0   0   0   2   2   2   2   0   0   0   0   0   0   0   2   2   0   0   2   2   0   0   2   2   0
 MK-2-13                2   2   0   2   2   2   2   2   0   2   0   0   2   0   0   2   2   0   2   0   0   0   2   2   0   2   2   0   2   2   2   2   2   2   2   0   2   0   0   0   0   2   2   2   0   2   2   2   0   2   2   0   2   2   2   2   0   0   2   0   0   2   0   0   2   0   2   0   2   0   0   0   0   2   2   2   0   0   2   0   2   0   0   0   2   0   0   2   2   2   0   2   2   0   0   2   0   0   0   2   0   2   2   0   2   0   0   2   0   0   2   2   0   0   0   0   2   0   2   0   2   2   0   2   2   0   2   2   2   2   2   0   0   0   2   2   0   0   0   0   0   2   0   2   2   2   2   0   0   2   0   0   2   0   0   2   0   2   0   2   2   0   2   0   0   2   0   0   0   2   0   0   0   2   0   0   0   0   2   0   2   2   0   0   0   0   0   0   0   0   2   0   0   2   0   2   0   0   2   2
 MK-2-14                2   2   0   0   2   2   2   2   0   2   2   0   0   2   0   2   2   0   2   0   2   0   2   2   0   2   2   0   2   2   2   2   0   2   2   0   2   0   2   0   0   2   2   2   0   2   2   2   0   2   2   0   2   2   2   2   0   2   2   0   0   2   0   0   2   0   2   0   2   0   0   0   0   2   2   2   0   0   2   0   2   0   0   0   2   0   0   2   2   2   0   0   2   0   0   2   0   0   0   2   0   2   2   0   2   0   0   2   0   0   2   2   0   0   0   0   2   2   0   0   2   2   0   2   2   0   2   2   2   2   2   0   0   0   2   2   0   0   0   0   0   2   0   2   2   0   2   0   0   2   0   0   2   0   0   2   0   2   0   2   2   0   2   0   0   2   0   0   0   2   2   0   0   2   0   0   0   0   2   0   2   2   0   2   0   0   0   0   0   0   2   0   0   2   0   2   0   0   2   2
 MK-2-15                2   2   0   2   2   2   0   2   0   2   2   0   0   2   0   2   2   0   2   0   2   0   2   2   0   2   2   0   2   0   2   2   0   2   2   0   2   0   2   0   0   2   2   2   0   2   2   2   0   2   2   2   2   2   2   2   0   0   2   0   0   2   0   0   2   0   2   0   2   2   0   0   0   2   2   2   0   0   2   0   2   0   0   0   2   0   0   2   2   2   0   0   2   0   0   2   0   0   0   2   0   2   2   0   2   0   0   2   0   2   2   2   0   2   0   0   2   2   0   0   2   2   0   0   2   0   2   2   0   2   0   2   0   0   2   2   0   0   0   0   0   2   0   2   2   0   2   2   0   2   2   0   2   0   0   0   0   0   0   2   2   0   0   0   0   2   0   0   2   2   2   0   0   2   0   0   0   0   2   0   2   2   0   2   0   0   0   0   0   0   2   2   0   2   0   2   0   0   2   2
 MK-2-16                2   2   0   0   2   0   0   2   0   2   0   0   0   2   0   2   2   0   0   0   2   0   2   2   0   2   2   0   2   0   2   0   0   2   0   0   2   0   2   0   0   2   2   2   2   2   2   2   0   2   2   2   2   2   2   2   0   0   2   0   0   2   0   0   2   0   2   0   2   2   0   0   0   2   2   2   0   0   2   0   2   0   0   0   2   0   0   2   2   2   0   0   2   0   0   2   0   0   0   2   2   2   0   0   2   0   0   2   0   2   0   2   2   2   0   0   2   2   0   0   2   2   0   0   2   0   2   2   0   2   0   2   0   2   2   2   0   0   0   0   0   2   0   0   2   0   2   2   0   2   2   0   2   0   0   0   0   0   0   2   2   0   0   0   0   0   0   0   2   2   2   0   0   0   0   0   0   0   2   0   2   2   0   2   0   0   0   0   0   0   2   2   0   0   2   2   0   0   2   2
 MK-3-1                 0   2   2   0   2   0   0   2   2   2   0   0   0   0   2   2   2   0   0   2   2   0   2   2   2   0   2   2   0   2   0   2   0   0   2   2   2   2   0   0   0   0   2   0   0   0   0   0   2   2   0   2   2   0   0   2   2   0   0   2   2   2   0   2   0   0   2   0   2   0   0   2   0   2   0   2   2   0   0   0   2   0   0   2   2   0   2   0   2   2   0   0   0   0   0   0   2   2   2   2   0   2   0   0   2   2   0   0   2   0   0   0   2   0   0   0   2   0   0   0   0   2   0   0   2   2   2   0   2   0   2   0   2   2   0   2   2   0   0   2   2   0   0   2   0   2   2   0   0   2   2   0   0   2   0   2   0   2   0   0   0   0   2   0   0   2   2   2   2   0   2   2   2   2   2   2   0   2   2   0   2   0   0   0   0   0   0   2   2   2   2   2   0   2   2   0   0   2   0   0
 MK-3-2                 0   2   2   0   2   0   0   2   2   2   0   0   0   0   2   2   2   0   0   2   2   0   2   2   2   0   2   2   0   2   0   2   0   0   0   2   2   2   2   0   0   0   2   0   0   0   0   0   2   2   0   2   2   0   0   2   2   0   0   0   2   2   0   2   0   2   2   0   2   0   0   2   0   2   2   2   0   0   0   0   2   0   0   2   2   0   0   0   2   2   0   2   0   0   2   0   2   2   2   2   0   2   0   0   2   0   0   0   2   0   0   0   2   0   0   0   0   2   0   2   0   2   0   0   2   2   2   0   2   0   2   0   2   0   0   2   2   0   0   2   2   0   0   2   2   2   2   0   0   0   0   2   0   0   0   2   0   2   0   0   0   0   2   0   0   2   2   0   2   0   2   2   0   2   2   2   0   2   2   0   2   0   0   0   0   0   0   2   2   2   2   2   0   2   2   0   0   0   0   2
 MK-3-3                 0   2   2   0   2   0   0   2   2   2   0   0   0   0   2   2   2   0   0   2   2   0   2   0   2   0   2   2   0   2   0   2   0   0   0   2   2   2   2   0   0   0   2   0   0   0   0   0   0   2   0   2   2   0   0   2   2   0   0   0   2   0   0   0   0   0   2   0   2   0   0   2   0   2   2   2   0   2   0   0   2   0   0   2   2   0   2   0   2   2   0   2   0   0   2   0   2   2   2   2   2   2   0   0   0   0   0   0   2   0   0   0   2   0   2   0   0   2   0   0   0   2   0   0   2   2   2   0   2   0   2   0   2   0   0   2   2   0   2   2   2   0   0   2   2   2   2   0   0   0   0   2   0   0   0   2   0   2   0   0   0   0   2   0   2   2   2   0   2   0   0   2   2   2   2   2   0   2   2   0   2   0   0   0   0   0   2   2   2   0   2   2   0   2   2   0   0   2   0   2
 MK-3-4                 2   2   2   0   2   2   0   2   2   2   0   0   0   0   2   2   2   0   2   2   0   0   2   0   2   0   2   2   0   2   0   2   2   0   2   2   0   2   2   0   0   0   2   0   0   0   0   0   0   2   0   2   2   0   2   2   2   0   0   0   0   0   0   0   0   0   2   2   2   0   0   2   2   2   0   2   0   2   0   0   2   0   0   2   2   0   2   0   2   2   0   2   2   0   2   0   0   2   0   2   2   2   0   0   2   0   0   0   2   0   0   0   0   0   2   0   0   2   2   2   2   2   0   0   2   2   2   0   2   0   2   0   0   0   2   2   0   2   2   2   2   0   0   2   0   0   2   0   0   0   0   2   0   0   0   2   0   2   0   0   0   0   2   0   2   2   2   0   2   0   2   0   2   2   2   2   2   2   2   0   2   2   0   0   0   0   2   2   2   2   0   2   0   2   2   0   0   2   0   2
 MK-3-5                 0   2   2   0   2   2   0   2   2   2   0   0   0   2   2   2   2   0   2   2   0   0   2   0   2   0   2   2   0   2   0   2   2   0   2   2   0   2   2   2   0   0   2   0   0   0   0   0   0   2   0   2   2   0   2   2   2   0   0   0   0   0   0   0   0   0   2   2   2   0   0   2   2   2   0   2   2   0   0   0   2   0   0   2   2   0   2   0   2   2   0   2   2   0   2   0   0   2   2   2   2   2   0   2   2   0   2   0   0   0   0   2   0   0   2   2   2   2   2   2   2   2   0   0   0   2   2   0   2   0   2   0   0   0   2   2   0   2   2   2   2   0   0   2   0   0   2   2   0   2   0   2   0   0   0   2   0   2   0   0   0   0   0   0   2   2   2   0   2   0   2   0   2   2   2   2   2   2   2   0   2   0   0   2   0   0   0   2   2   2   0   2   0   0   2   0   0   2   0   2
 MK-3-6                 0   2   0   2   0   2   0   0   2   2   0   0   0   2   0   0   2   0   2   2   0   0   2   0   2   0   2   2   2   2   0   2   2   0   2   2   0   2   2   2   0   0   2   0   0   0   0   0   0   2   2   2   2   0   2   2   0   0   0   0   2   0   0   0   2   0   2   2   2   2   0   2   2   2   0   2   2   2   0   0   2   0   0   2   2   0   2   0   2   0   0   2   2   0   2   2   0   2   2   2   2   2   0   0   2   0   2   0   0   0   0   2   0   2   2   2   2   2   2   2   2   2   0   0   0   2   2   0   2   0   2   0   0   0   2   0   0   2   2   2   0   0   0   2   0   0   2   2   0   2   0   2   0   0   0   2   0   2   0   0   0   0   0   0   2   2   2   2   2   0   2   0   2   2   2   2   2   2   2   0   2   0   0   2   0   2   0   0   2   2   0   2   0   0   2   0   0   2   0   2
 MK-3-7                 0   2   0   2   0   2   2   2   2   2   0   0   0   2   0   0   2   0   2   2   0   0   2   0   2   0   2   2   0   2   0   2   2   0   2   2   0   2   2   2   0   0   2   2   2   0   0   0   0   2   2   2   2   2   2   0   0   0   2   0   0   0   0   0   2   0   2   2   2   2   0   2   2   2   0   2   2   2   0   0   2   0   0   2   2   0   2   2   2   0   0   2   2   0   2   0   2   2   2   2   2   2   0   0   2   0   0   0   0   0   0   2   0   2   2   2   2   2   2   2   2   2   2   0   0   2   2   0   2   0   2   0   0   2   0   0   0   2   2   2   0   0   0   2   0   0   2   2   0   2   0   0   0   0   0   0   0   2   0   2   0   0   0   0   2   2   2   2   2   0   2   0   2   2   2   2   0   2   2   0   0   0   0   2   0   2   0   2   2   2   0   0   0   0   2   0   0   2   0   2
 MK-3-8                 2   2   0   2   0   2   2   2   2   2   2   0   0   2   0   2   2   0   2   0   0   0   2   0   2   0   2   2   0   2   0   2   2   0   2   2   0   2   2   2   0   0   2   2   2   0   0   0   0   2   2   2   2   2   2   0   0   0   2   0   0   0   0   0   0   0   2   2   2   2   0   2   2   2   0   0   2   2   0   0   2   0   0   0   2   0   2   2   2   0   0   0   2   0   2   0   2   2   2   2   2   2   0   0   2   0   0   2   0   0   0   2   0   0   2   2   2   2   0   2   2   2   2   0   0   2   2   0   2   0   2   0   0   2   0   0   0   2   2   2   0   0   0   0   0   0   2   2   0   2   0   0   0   0   0   0   2   2   2   0   0   0   0   0   2   2   2   2   2   0   2   0   2   0   2   2   0   2   2   0   2   0   0   2   2   2   0   2   0   2   0   0   0   2   0   0   0   2   0   2
 MK-3-9                 2   2   0   2   0   2   2   2   2   2   0   0   0   2   0   2   2   0   2   0   0   0   2   0   2   0   2   2   0   2   0   2   2   2   2   2   0   2   2   2   0   0   2   0   2   0   0   2   0   2   2   2   2   2   2   0   0   0   2   0   0   0   0   0   0   0   2   2   2   2   0   2   2   2   0   0   2   2   0   0   2   0   0   0   2   0   2   2   2   0   0   2   2   0   2   0   2   2   2   2   2   2   0   0   2   0   0   2   0   0   0   2   0   0   2   2   2   2   0   2   2   2   2   0   0   2   2   0   2   2   0   0   2   2   0   0   0   2   2   2   0   2   0   0   0   0   2   0   0   2   0   0   0   0   0   0   2   2   2   0   0   0   0   2   2   2   2   2   2   0   2   2   2   0   2   2   0   2   2   0   2   0   0   2   2   2   0   2   0   2   0   0   0   2   0   0   0   2   0   2
 MK-3-10                2   2   0   2   0   2   2   2   0   2   0   0   0   2   0   2   2   0   2   0   0   2   0   0   0   0   2   2   2   2   0   2   2   2   2   2   0   2   2   2   0   2   0   0   2   0   0   2   0   2   2   2   2   2   2   2   2   0   2   0   0   0   2   0   0   0   2   2   2   2   0   2   0   2   0   0   2   2   0   0   2   0   0   0   2   0   2   0   2   0   0   2   2   0   2   0   2   2   2   0   2   2   0   2   0   0   0   2   0   2   0   0   0   0   2   2   2   2   0   2   2   0   2   0   0   2   2   0   2   2   0   0   2   2   0   0   0   2   2   2   0   2   2   0   0   2   2   0   0   2   0   0   0   0   0   0   2   2   2   0   0   0   0   2   2   0   2   2   2   2   2   2   2   0   2   2   0   2   2   0   2   0   0   2   2   2   0   0   0   2   0   0   0   2   0   0   0   2   0   2
 MK-3-11                2   2   0   2   0   2   2   2   0   2   0   0   0   2   0   2   2   0   2   0   0   2   0   0   0   0   2   2   2   2   0   2   0   2   2   0   2   2   2   2   2   2   0   0   2   0   0   2   0   2   2   0   2   2   2   2   2   0   2   0   0   0   2   2   0   0   2   2   2   2   0   2   0   2   0   0   2   2   0   0   2   0   0   0   2   0   2   0   2   2   2   2   2   0   2   0   2   2   2   0   2   2   0   2   0   0   0   2   0   2   0   0   2   0   2   0   2   2   0   2   2   0   2   0   0   2   2   0   2   2   0   0   2   2   0   2   0   2   2   2   0   2   2   2   0   2   2   0   2   2   0   0   0   0   0   0   2   2   2   0   0   0   0   2   2   0   2   2   2   2   0   2   2   0   2   2   0   2   2   0   2   0   0   2   2   2   0   0   0   0   0   0   0   2   0   2   0   2   0   2
 MK-3-12                2   2   0   2   2   2   2   2   0   2   0   2   0   2   0   2   2   0   2   2   0   2   0   0   0   0   2   2   2   2   0   2   0   2   2   0   2   2   2   2   2   2   0   0   0   0   0   2   0   2   2   2   2   2   0   2   2   0   2   0   0   0   2   2   0   2   2   2   2   2   0   2   0   2   0   0   2   2   0   0   2   0   0   0   2   0   2   0   2   2   2   2   2   0   2   0   2   2   2   0   2   2   0   2   0   0   0   2   0   2   0   0   2   0   2   2   2   2   0   2   2   0   2   2   0   2   2   0   2   2   0   0   2   2   0   2   0   2   2   2   0   2   2   2   0   2   2   2   2   2   0   0   0   0   0   2   2   2   2   2   0   0   0   2   2   0   0   2   2   2   0   2   2   0   2   2   0   2   2   0   2   0   0   2   2   2   0   0   0   0   0   0   0   2   0   2   0   2   0   0
 MK-3-13                2   2   0   2   2   2   2   2   0   2   2   2   0   2   0   2   2   0   0   2   0   2   0   2   0   0   2   2   2   2   0   2   0   2   2   0   2   2   2   2   2   2   2   0   2   0   0   2   2   2   2   2   2   0   2   2   2   0   2   0   0   0   2   2   0   2   2   2   2   0   0   2   0   2   0   0   2   2   0   2   2   0   0   0   2   0   2   0   0   2   2   2   2   0   2   2   2   2   2   0   2   0   0   2   0   0   0   2   0   2   0   0   2   0   2   2   2   2   0   2   2   0   2   2   0   2   2   2   2   0   0   0   2   2   2   2   0   2   2   2   0   2   2   2   0   2   2   2   2   2   0   0   0   0   0   2   2   2   2   2   0   0   0   2   2   0   0   2   2   2   0   2   2   0   2   2   0   2   2   0   2   0   0   2   2   2   0   0   0   0   0   0   0   2   0   2   0   2   0   0
 MK-3-14                2   2   0   2   2   2   2   2   0   2   2   2   0   2   0   2   2   0   0   2   0   2   0   2   2   0   2   2   2   2   2   2   0   2   0   0   0   2   2   2   2   2   0   0   0   0   0   2   0   0   2   2   2   0   2   2   0   2   2   0   2   0   2   2   0   2   2   2   2   0   0   2   0   2   0   0   2   2   0   2   2   2   0   0   2   0   2   0   0   2   2   2   2   0   2   2   2   2   0   0   2   0   0   2   0   0   0   2   0   2   0   0   2   0   2   2   2   2   0   2   2   0   2   2   0   2   0   2   0   0   0   0   2   2   2   2   0   2   0   2   0   2   2   2   0   2   2   2   2   2   0   0   0   0   0   2   0   2   2   2   0   0   0   2   2   0   0   2   2   2   0   2   2   0   2   2   0   2   2   0   2   0   0   2   2   2   0   0   0   0   0   0   0   2   0   2   0   2   0   0
 MK-3-15                2   2   0   2   2   2   2   2   0   2   2   2   0   0   0   2   2   0   0   2   0   2   0   0   2   0   2   2   2   2   2   2   2   2   2   0   2   2   2   2   0   2   0   0   0   0   0   2   0   0   2   2   2   0   2   2   0   2   2   0   2   0   0   0   0   2   2   2   2   0   0   2   0   2   0   0   2   2   0   2   2   2   0   0   2   0   2   0   0   2   2   2   2   0   2   2   2   2   0   0   2   0   0   2   2   0   0   2   0   2   0   0   2   0   2   2   2   2   0   2   2   0   2   2   0   0   0   2   0   0   0   0   2   2   2   2   0   2   0   2   0   2   2   2   0   2   2   2   2   0   0   0   0   0   0   2   0   2   2   2   2   0   0   2   2   0   0   2   0   2   2   2   2   0   0   0   2   2   2   0   2   0   0   2   2   2   0   0   0   0   0   0   0   2   0   2   0   2   0   2
 MK-3-16                2   2   0   2   2   2   2   2   0   2   2   2   0   0   0   2   2   2   0   2   0   2   0   0   2   0   2   0   2   2   2   2   2   2   2   0   2   2   2   2   0   2   0   0   0   0   0   2   0   0   2   2   2   0   2   2   0   0   0   0   2   0   0   2   0   2   2   2   2   0   0   2   0   2   0   0   2   2   0   2   2   2   0   0   2   0   2   0   0   2   2   2   2   0   2   2   2   2   0   0   2   0   0   2   2   0   0   2   0   2   0   2   2   0   2   2   2   2   0   2   0   0   2   2   0   0   0   2   0   0   0   0   2   2   2   2   0   2   0   2   0   2   2   2   0   2   2   2   2   0   2   0   0   0   0   2   0   2   2   2   2   0   0   0   2   0   0   2   0   2   2   2   2   0   2   2   2   2   0   0   2   0   0   2   2   2   0   0   0   0   2   0   0   2   0   2   0   2   0   2
 MK-4-1                 0   0   0   2   0   0   0   0   0   0   2   0   0   0   2   2   2   0   0   2   2   0   0   0   2   0   2   0   0   0   2   0   0   0   0   2   2   0   0   0   0   0   0   2   0   0   2   2   2   0   0   0   0   2   2   2   2   2   2   0   2   2   0   0   0   2   0   2   0   2   2   0   0   2   2   0   0   0   0   2   2   2   2   2   2   0   2   2   2   2   2   2   0   0   0   2   0   0   2   2   2   0   2   0   2   2   0   0   0   0   0   2   0   0   0   0   0   0   2   0   0   2   0   2   0   0   0   2   2   2   2   2   2   0   2   2   2   0   2   0   0   2   0   0   0   2   0   0   2   0   2   2   0   0   0   2   0   2   0   0   2   0   2   0   0   0   2   0   2   0   2   2   0   2   0   2   2   2   0   2   2   2   0   0   0   2   2   2   0   2   0   0   0   0   0   0   2   2   0   2
 MK-4-2                 0   0   0   2   0   0   2   0   0   0   2   0   0   0   2   2   2   0   0   2   2   0   0   0   2   0   2   0   0   0   2   0   0   0   0   2   2   2   2   2   0   0   0   2   0   0   0   2   2   0   2   0   0   2   2   2   2   2   2   0   0   2   0   0   0   2   0   2   0   2   2   0   0   0   2   2   0   0   2   2   0   2   2   2   0   0   2   2   2   2   2   2   0   0   0   2   0   0   0   2   2   0   2   0   2   2   2   0   0   0   0   2   0   0   0   0   0   0   2   0   0   0   0   2   0   0   2   2   2   2   2   2   0   0   2   2   2   0   2   0   0   2   0   0   0   2   0   0   0   0   2   2   0   0   0   0   0   2   0   0   2   0   2   0   0   0   2   0   2   0   2   2   0   0   0   2   2   2   0   2   2   2   0   2   0   0   0   2   0   2   0   0   0   0   0   2   2   2   0   2
 MK-4-3                 0   0   0   2   2   0   2   0   2   0   2   0   0   0   2   0   2   0   0   2   2   0   0   0   2   0   2   0   0   0   2   0   2   0   0   2   2   2   2   2   0   0   0   2   0   0   0   2   2   0   2   0   0   2   2   0   2   2   2   0   0   2   0   0   0   2   0   2   0   2   2   0   0   2   2   2   0   2   2   2   0   2   2   2   0   2   2   2   0   2   0   2   0   0   0   2   0   0   0   2   2   2   2   2   2   2   2   0   0   0   0   2   0   0   0   0   0   0   2   0   0   0   0   2   0   0   0   2   2   2   2   2   0   0   2   0   2   0   2   0   0   2   0   0   0   2   0   0   0   0   2   2   0   0   0   0   0   2   0   0   2   0   0   0   0   0   2   0   2   0   2   2   0   2   0   0   0   2   0   2   2   2   2   2   0   0   0   2   0   2   0   0   0   0   0   2   2   2   0   0
 MK-4-4                 0   0   0   2   2   0   2   0   2   0   2   0   0   0   2   0   2   0   0   2   2   0   0   0   2   0   2   0   2   0   2   0   2   0   0   0   2   2   2   2   0   0   0   0   0   0   0   2   2   0   2   0   0   2   2   0   2   2   2   0   2   2   0   0   0   2   0   2   0   2   2   0   0   2   2   2   2   2   2   2   0   2   0   2   0   2   2   2   0   2   0   2   0   0   0   2   0   0   0   2   2   2   2   2   0   2   2   0   0   0   0   2   0   0   0   0   0   0   2   0   0   0   0   2   0   0   0   0   2   2   2   2   0   0   2   0   2   0   2   0   0   2   0   0   0   2   0   0   0   0   2   2   0   0   0   0   0   2   0   0   2   0   0   0   0   0   2   0   2   0   2   2   0   2   0   0   0   0   0   2   2   0   2   2   0   0   0   2   0   2   0   2   0   0   0   2   2   0   0   0
 MK-4-5                 2   0   0   2   2   0   2   0   2   0   2   0   0   0   2   0   2   2   2   2   2   0   0   0   2   0   2   0   2   0   2   0   2   2   0   0   2   2   2   2   0   0   0   0   0   0   0   2   2   0   0   0   0   2   0   0   2   2   2   0   2   2   0   0   0   2   2   2   0   2   2   0   0   2   2   2   2   2   2   2   0   2   0   2   0   2   2   2   0   2   0   0   0   0   0   2   0   0   0   2   2   2   2   2   0   0   2   0   0   0   0   2   0   0   0   0   0   0   2   0   0   0   0   2   0   0   0   0   2   2   2   2   0   0   0   0   2   0   2   0   0   2   0   0   0   0   0   0   0   0   2   2   0   0   0   0   0   0   0   0   2   0   0   0   0   0   2   0   2   0   2   2   0   2   0   0   0   0   0   2   2   0   2   0   0   0   2   2   0   2   0   2   0   0   0   2   2   0   0   0
 MK-4-6                 2   0   0   2   2   0   2   0   2   0   2   0   2   0   2   2   2   2   2   2   2   0   0   0   2   0   2   0   2   0   2   0   2   2   2   2   2   2   2   2   0   0   0   0   2   0   0   2   2   0   0   0   0   2   0   0   2   2   2   2   2   2   2   0   2   2   2   2   0   2   2   2   0   2   2   2   2   0   2   2   0   2   0   2   0   2   0   2   2   0   0   0   0   0   0   2   0   2   0   2   2   2   2   2   0   0   2   0   0   0   0   2   0   0   0   0   0   0   2   0   0   2   0   2   0   0   0   0   2   2   2   2   0   0   0   0   2   0   2   0   0   2   0   0   0   2   0   0   0   0   2   0   0   0   0   2   0   0   0   0   2   0   0   0   0   0   2   0   2   0   2   2   0   2   0   0   0   0   0   2   2   0   2   0   0   0   2   2   0   2   0   2   0   0   0   2   2   2   0   0
 MK-4-7                 2   0   0   0   2   0   2   0   2   0   2   0   2   0   2   2   2   2   2   2   2   0   0   0   2   2   2   0   2   0   2   0   2   2   2   2   2   2   2   0   0   0   0   0   2   0   0   2   2   0   0   0   0   2   0   0   2   2   2   2   2   0   2   0   2   0   2   2   2   0   2   2   2   2   2   2   2   0   2   2   0   2   0   2   0   2   0   2   2   2   0   0   0   0   0   2   2   2   0   2   2   2   2   2   0   0   2   0   0   0   0   2   0   0   0   0   0   0   2   0   2   2   0   2   0   0   0   0   2   2   0   0   0   0   0   0   2   0   2   0   0   2   0   0   0   0   0   0   0   0   2   0   0   0   0   2   0   0   0   0   2   0   0   0   0   0   2   0   2   0   0   2   0   2   0   0   0   0   0   0   2   0   2   0   2   0   2   0   0   2   0   2   2   0   0   0   2   2   0   0
 MK-4-8                 2   0   0   0   2   0   2   0   2   0   2   0   2   0   2   2   2   2   2   2   2   0   0   0   2   2   2   0   0   0   2   0   2   2   2   2   2   2   0   0   2   0   0   0   2   0   0   2   2   0   0   0   0   2   0   0   2   2   2   2   2   0   2   0   2   0   2   2   2   0   2   2   2   2   2   2   2   0   0   0   2   2   0   2   0   0   0   2   2   2   0   0   0   0   2   2   2   2   0   2   2   2   2   2   0   0   2   0   0   0   0   2   0   0   0   0   0   0   2   0   2   2   0   2   0   0   0   0   2   2   0   0   0   2   0   2   2   0   2   0   0   2   0   0   0   0   0   0   0   0   2   0   0   0   0   2   0   0   0   0   2   0   0   0   2   0   2   0   0   0   0   0   0   0   0   0   0   0   0   0   2   0   2   0   2   0   2   0   0   2   0   2   2   0   0   0   2   2   0   0
 MK-4-9                 2   0   0   0   0   2   2   0   2   0   2   0   2   2   0   2   2   2   2   2   2   0   0   0   2   2   2   0   0   0   2   0   2   2   2   2   2   2   0   2   2   0   0   0   2   0   0   2   2   0   0   0   0   2   0   0   0   2   2   2   2   0   2   0   2   0   2   2   2   0   2   2   2   2   2   2   2   0   2   2   2   2   0   2   0   0   0   2   2   2   0   0   0   0   2   2   0   2   0   2   2   2   0   2   0   0   2   0   0   0   0   2   0   0   2   0   0   2   2   0   0   0   0   2   0   0   0   0   2   2   0   0   0   2   0   2   2   0   2   0   0   2   0   0   0   0   2   0   0   0   2   0   0   0   0   2   0   0   0   0   2   0   0   0   0   2   2   0   0   0   0   0   0   2   0   0   2   0   0   0   2   0   0   0   2   0   2   0   0   2   0   2   2   0   0   0   2   2   0   2
 MK-4-10                2   0   0   0   0   2   2   0   2   0   2   0   2   0   0   2   2   2   2   2   2   0   0   0   0   2   2   0   0   2   2   0   2   0   2   2   2   2   0   2   2   0   0   0   2   0   2   2   2   0   0   0   0   2   0   0   0   2   2   2   2   0   0   0   2   0   2   2   2   2   2   2   2   2   2   2   2   0   2   2   2   2   0   2   0   0   0   2   2   2   0   0   0   0   2   2   2   2   0   2   2   2   0   2   0   0   2   2   2   0   0   2   0   0   2   2   0   2   2   0   0   0   0   2   0   0   0   0   2   2   0   0   0   2   0   2   2   2   2   0   0   2   0   0   0   0   2   0   0   0   2   0   0   0   0   2   0   0   2   2   2   0   0   0   0   0   0   2   0   2   0   0   0   2   0   0   2   0   0   0   2   0   0   0   2   0   2   0   0   2   0   2   2   0   2   0   2   2   0   2
 MK-4-11                2   0   0   0   0   2   2   0   2   0   2   0   2   2   0   2   2   2   2   2   2   0   0   0   0   2   2   0   0   2   2   0   2   0   2   2   2   2   0   2   2   0   0   0   2   0   2   2   0   0   0   0   0   2   0   2   0   2   2   2   2   0   0   0   2   2   2   2   2   2   2   2   2   2   2   2   2   0   2   2   2   2   0   2   0   0   0   2   2   2   0   0   0   2   2   2   2   2   0   2   2   2   2   2   0   0   2   0   2   0   0   2   2   2   2   2   0   2   2   0   0   0   0   2   0   0   0   0   2   2   0   0   0   2   0   2   0   2   2   2   2   2   0   0   0   2   2   0   2   0   2   0   0   0   0   2   0   0   2   2   2   0   0   0   0   0   0   2   0   2   0   0   0   2   0   0   2   0   0   0   2   0   0   0   2   0   2   0   0   2   0   2   2   0   2   2   2   2   2   2
 MK-4-12                2   2   0   0   0   0   2   0   2   0   2   0   2   2   0   2   2   2   2   0   2   2   0   0   0   2   2   0   0   0   2   2   2   0   2   2   2   2   0   2   2   0   0   0   2   0   2   2   0   0   0   0   0   2   0   2   0   2   2   0   2   0   0   0   2   2   2   2   2   2   2   2   2   2   2   2   2   0   0   2   2   0   0   2   0   2   0   2   2   2   0   0   0   2   2   2   0   2   0   2   2   2   2   2   2   0   2   0   2   2   0   2   2   2   2   2   0   2   2   0   0   0   0   2   0   0   0   0   2   2   0   2   0   2   0   2   0   2   2   2   2   2   0   0   0   2   2   0   2   0   0   0   0   2   2   0   0   0   2   2   2   0   0   0   0   0   0   2   0   2   0   0   0   2   0   0   2   0   0   0   2   0   0   0   2   0   2   0   0   0   2   2   2   0   2   2   2   2   2   2
 MK-4-13                2   2   0   0   0   0   2   0   2   0   2   0   2   2   2   2   2   2   2   2   2   2   0   0   0   2   2   0   0   0   2   2   2   0   2   2   2   2   0   2   2   0   0   0   2   2   2   2   0   0   0   0   0   0   0   0   0   2   2   0   2   0   0   0   2   2   2   2   2   2   2   2   2   2   2   2   2   0   0   2   2   0   0   2   0   2   0   2   2   2   0   0   0   2   2   2   0   2   0   2   2   2   2   2   2   0   2   0   2   0   0   2   2   2   0   2   2   0   2   0   0   0   0   2   0   0   0   0   2   2   0   2   0   0   2   2   0   2   2   2   2   2   0   0   0   2   2   0   2   0   0   0   0   2   2   0   0   2   2   2   2   0   0   2   0   0   0   2   0   2   0   0   0   2   0   0   2   0   2   0   2   0   0   0   2   0   2   0   0   0   2   2   2   0   2   2   2   2   0   2
 MK-4-14                2   2   0   0   0   0   2   0   2   0   2   2   2   0   2   2   2   2   2   2   2   2   0   0   0   2   2   0   0   0   2   2   2   0   2   0   2   2   0   0   2   0   0   0   2   2   2   2   0   0   0   0   0   0   0   0   0   2   2   0   2   0   0   0   2   2   2   2   2   2   2   0   2   2   2   2   2   0   0   2   0   0   0   0   0   2   0   2   2   2   0   0   0   2   2   2   0   2   0   2   2   2   2   2   2   0   2   0   2   0   0   2   2   2   0   2   2   0   2   0   0   0   0   2   0   0   0   0   2   2   0   2   0   0   2   2   2   2   2   2   2   2   0   0   2   2   2   0   2   0   0   0   0   0   2   0   0   2   2   2   2   0   2   2   2   0   0   2   0   2   0   0   0   2   0   0   2   0   2   0   2   0   0   0   2   0   2   0   0   0   2   2   2   0   2   2   2   2   0   2
 MK-4-15                2   2   0   2   0   0   2   0   0   0   2   0   2   0   2   2   2   2   2   0   2   2   0   0   0   2   2   0   0   0   2   2   2   0   2   0   2   2   0   0   2   0   0   2   2   0   2   2   0   0   0   0   0   0   0   0   0   2   2   0   2   0   0   0   0   2   2   2   2   2   2   0   0   2   2   0   2   0   0   2   0   0   2   0   0   2   0   2   2   2   2   0   0   2   2   2   0   2   0   2   2   2   0   2   2   0   2   0   2   0   0   2   0   2   0   2   2   0   2   0   0   0   0   2   2   0   0   0   2   2   0   0   0   0   0   2   2   2   2   0   0   2   2   0   2   2   2   0   2   2   0   0   0   2   2   0   0   2   2   2   2   0   2   0   2   0   0   2   0   2   0   0   0   2   0   0   0   0   2   0   2   0   0   0   2   0   2   0   0   0   0   2   2   0   2   2   2   2   0   2
 MK-4-16                2   2   2   2   0   0   2   0   0   2   0   0   2   0   2   0   0   2   2   0   2   0   0   0   0   2   2   0   0   2   0   2   2   0   2   0   2   2   0   0   2   0   0   2   2   0   2   2   0   0   0   0   0   0   0   0   0   2   2   0   2   0   0   0   0   2   2   0   2   0   2   2   0   2   2   0   2   0   0   2   0   0   2   0   0   2   2   2   2   2   2   0   0   2   2   2   0   2   2   0   2   2   0   2   2   0   2   0   2   0   0   2   2   2   0   2   2   0   2   0   0   0   2   2   2   0   0   0   2   2   0   2   0   0   0   2   2   2   2   2   0   2   2   2   2   2   2   0   2   2   0   0   0   2   2   0   0   2   2   2   2   0   2   2   2   0   0   2   0   2   0   0   0   2   0   0   0   0   2   0   2   0   0   0   2   0   2   0   0   0   0   2   2   0   2   2   2   2   0   2
 MK-5-1                 2   0   2   2   2   2   0   2   2   0   0   2   2   0   2   2   2   0   2   0   2   2   2   2   2   2   2   2   0   0   0   0   0   0   2   2   2   2   0   2   0   2   2   0   0   2   2   2   2   0   2   0   0   0   2   2   2   0   2   0   0   2   2   2   0   2   2   2   2   0   2   0   0   2   2   2   2   0   2   0   2   2   0   0   0   0   0   0   0   0   0   2   0   0   0   0   0   0   0   0   0   0   0   2   0   2   0   2   2   0   2   0   0   2   2   2   2   2   2   0   0   2   0   2   0   2   2   0   0   0   2   0   2   2   2   2   2   2   2   0   2   0   2   2   2   0   0   0   2   2   2   2   2   2   2   0   0   2   2   2   0   2   0   2   2   0   0   2   2   2   2   2   0   2   0   2   2   2   2   2   2   0   0   2   0   2   2   2   0   0   2   0   2   0   2   2   0   2   2   0
 MK-5-2                 2   0   2   2   2   2   0   2   2   0   0   2   2   0   0   2   2   0   2   0   2   2   2   2   2   2   2   2   0   0   0   0   0   0   2   2   2   2   0   2   0   2   2   0   0   2   2   2   2   0   2   0   0   0   2   2   0   0   2   0   0   2   0   2   2   0   2   2   0   0   2   0   0   2   2   2   2   0   2   0   2   2   0   0   0   0   0   0   0   0   0   0   0   0   0   0   0   0   0   0   0   0   0   2   0   2   0   2   2   0   0   0   0   2   2   2   2   0   2   0   0   2   0   2   0   2   2   0   0   0   2   0   2   2   2   2   2   2   2   0   0   0   2   2   2   0   0   0   0   0   2   0   2   2   2   0   0   2   2   2   2   2   0   2   2   0   0   2   2   2   2   2   0   2   0   2   2   2   2   2   2   0   0   2   0   2   2   2   0   0   2   0   2   0   2   2   2   2   2   0
 MK-5-3                 2   0   2   2   2   2   0   2   2   0   2   2   2   0   0   2   2   0   2   2   2   2   2   2   2   0   2   2   2   2   0   0   0   0   2   2   2   2   0   2   0   2   2   0   0   0   2   0   0   0   2   0   0   0   2   2   0   0   2   0   2   2   0   2   2   0   2   2   2   0   2   0   0   2   2   2   2   0   2   0   2   2   2   2   2   0   0   0   0   0   0   0   0   0   0   0   2   0   0   0   0   0   0   2   0   2   0   2   2   0   0   2   0   2   2   2   2   0   2   0   0   2   0   2   0   2   2   0   0   0   2   2   2   2   2   2   2   2   2   0   0   0   2   2   2   0   2   0   0   0   2   0   2   2   2   0   0   2   2   2   2   2   0   0   2   0   0   2   2   2   2   2   0   2   2   0   2   2   2   2   2   0   0   0   0   2   2   2   0   0   2   0   2   0   2   2   2   2   2   0
 MK-5-4                 2   2   2   2   2   2   0   2   2   0   2   2   2   0   0   2   2   0   2   2   2   2   2   2   0   2   2   2   2   2   0   0   0   2   2   2   2   2   0   2   0   2   2   0   0   0   2   2   0   0   0   0   0   0   2   0   0   0   2   0   2   2   0   2   2   0   2   2   2   0   2   0   0   2   2   2   2   0   2   2   2   2   2   2   2   0   0   0   0   0   0   0   0   0   0   0   2   0   0   0   0   0   0   2   0   0   0   2   2   0   0   2   2   2   2   2   2   0   2   2   0   2   0   2   0   2   2   0   0   0   2   2   2   2   2   2   2   2   2   2   0   0   2   0   2   0   2   0   0   0   2   0   2   2   2   0   0   2   2   2   2   2   0   0   2   0   0   2   2   2   2   2   0   2   2   0   2   2   2   2   2   0   0   0   0   2   2   2   0   0   2   0   2   0   2   2   2   2   2   0
 MK-5-5                 2   2   2   2   2   2   0   2   2   0   2   2   2   0   0   2   2   0   2   2   2   2   2   2   0   2   2   2   2   2   0   0   0   2   2   0   2   2   0   2   0   2   0   0   0   0   2   2   0   0   0   0   0   0   2   0   0   0   2   0   2   2   0   2   2   0   2   2   2   0   2   0   0   2   2   2   2   0   2   0   2   2   2   2   2   0   0   0   0   0   0   0   0   0   0   0   2   0   0   0   0   0   0   0   0   0   0   2   2   0   0   2   2   0   2   0   2   0   2   2   0   2   0   2   0   2   2   2   0   0   2   2   2   2   2   2   2   2   2   2   0   2   0   0   2   0   2   0   0   0   2   0   2   2   2   0   0   2   2   0   2   2   0   0   2   0   0   2   0   2   0   2   0   0   2   0   2   2   2   2   2   0   0   0   0   2   2   2   0   0   2   0   2   0   2   2   2   2   2   0
 MK-5-6                 2   2   2   2   2   0   0   2   2   0   2   2   2   0   0   2   2   2   2   2   2   2   2   2   0   2   2   2   2   2   0   0   0   2   2   0   2   2   0   2   0   2   2   2   0   0   0   2   2   0   0   0   0   0   2   0   0   0   2   0   2   2   0   2   2   0   2   2   2   2   2   0   0   0   2   2   2   0   2   0   2   0   0   2   2   0   2   0   0   0   0   0   0   0   0   0   2   0   0   0   2   0   0   2   0   0   0   2   2   0   0   2   2   0   2   2   2   2   2   2   0   2   0   2   0   2   2   2   0   0   2   2   2   2   2   2   2   0   2   2   0   2   0   0   2   0   2   0   0   0   2   0   2   2   0   0   0   2   2   2   2   0   0   0   2   0   0   2   0   2   0   2   0   0   2   0   2   2   2   2   0   0   0   0   0   2   2   2   0   0   2   0   2   0   0   2   2   2   2   0
 MK-5-7                 2   2   2   2   2   0   0   2   2   0   0   2   2   0   0   2   2   0   2   2   2   2   0   2   0   2   2   2   2   2   0   0   2   0   2   0   2   0   0   2   0   2   0   2   0   0   0   2   0   0   2   0   2   0   2   0   0   0   2   0   2   2   0   2   2   0   2   2   2   2   2   0   0   0   2   2   2   0   0   2   2   0   0   2   2   0   2   0   0   0   0   0   0   0   0   0   2   0   0   0   2   0   0   2   0   0   0   2   2   0   0   2   2   0   2   2   2   2   2   2   0   2   0   2   0   2   2   2   0   0   2   2   2   2   2   2   2   0   2   2   0   2   2   0   2   0   2   0   0   0   2   0   2   2   2   0   0   2   2   2   2   0   0   0   2   0   0   2   0   0   0   2   0   0   2   0   2   0   2   2   0   0   0   0   0   2   2   2   2   0   2   2   2   0   0   2   2   2   0   0
 MK-5-8                 0   2   2   2   2   0   0   2   2   0   0   2   2   0   0   2   2   0   2   2   2   2   0   0   0   2   2   2   2   2   0   0   2   0   2   0   2   0   2   2   0   2   0   2   0   0   0   2   0   2   2   0   2   0   2   0   0   0   2   0   0   2   0   2   2   0   2   2   2   0   2   0   2   0   2   2   2   0   0   0   2   2   0   2   2   0   2   0   0   0   0   2   2   0   2   0   0   0   2   0   2   0   0   2   0   0   0   2   2   0   0   2   2   0   2   2   2   2   2   0   0   2   0   2   0   2   0   2   0   0   2   2   2   2   2   2   2   0   0   2   0   0   2   0   2   0   2   0   0   2   2   0   2   2   0   2   0   2   2   2   2   0   0   0   2   0   0   2   0   0   0   0   0   0   2   0   2   0   2   2   2   0   0   0   0   2   2   2   2   0   2   2   2   0   0   2   2   2   0   0
 MK-5-9                 0   2   2   2   2   0   0   2   2   0   0   2   2   0   0   2   2   0   2   0   2   2   0   0   0   2   2   2   2   2   0   0   2   0   2   0   0   0   0   2   0   2   0   2   0   0   0   2   0   2   2   0   2   0   2   2   0   0   2   0   0   2   0   2   0   0   2   2   2   0   2   2   2   0   2   2   2   0   0   0   2   2   0   2   2   2   2   0   0   0   0   2   2   0   2   0   0   0   2   0   2   0   0   2   0   0   0   0   0   2   0   0   2   0   2   2   2   0   2   0   0   2   0   0   0   2   2   2   0   0   2   2   2   2   2   2   2   0   2   2   0   0   2   0   2   0   2   0   0   2   2   0   2   2   0   2   0   2   2   2   2   0   0   0   2   0   0   2   0   0   0   0   0   0   2   0   2   2   2   2   2   0   0   0   0   2   2   2   0   2   0   2   0   0   0   0   2   2   0   0
 MK-5-10                2   2   2   2   2   0   0   2   2   0   0   0   2   0   0   0   0   0   0   0   2   2   0   0   2   2   0   2   2   2   0   0   2   0   2   0   0   0   0   2   0   2   0   2   0   0   0   2   0   2   2   0   2   2   2   2   0   0   2   2   0   2   0   2   0   0   2   2   2   2   0   2   2   0   2   2   2   0   0   0   2   2   0   2   2   2   2   0   0   0   0   2   2   0   2   0   0   0   2   0   0   0   0   2   2   0   0   0   0   2   0   0   2   0   2   2   2   0   2   0   2   2   0   0   0   2   2   2   0   0   2   2   0   0   2   2   2   0   2   2   0   0   0   0   2   0   2   0   2   2   2   0   2   2   0   2   0   2   2   2   2   0   2   0   2   0   0   2   0   0   0   0   0   0   2   0   2   2   2   2   2   0   0   0   0   2   2   2   0   2   0   2   0   0   0   2   2   2   0   0
 MK-5-11                2   0   2   2   2   0   0   2   2   0   0   0   2   0   0   0   0   0   0   0   0   2   0   0   2   2   0   2   2   2   0   0   2   0   2   0   0   0   2   2   0   0   0   2   0   0   0   2   0   2   2   2   2   2   2   2   0   2   2   2   0   0   0   2   0   0   2   2   2   2   0   2   2   0   2   2   2   0   2   0   2   2   0   2   2   2   0   0   2   2   0   2   2   0   0   0   0   0   0   0   2   0   0   2   2   0   0   0   0   2   0   0   2   0   2   2   2   0   2   0   2   2   0   2   2   2   2   2   0   0   0   2   0   0   2   0   0   0   2   2   0   0   0   0   2   0   2   0   2   2   2   0   2   2   0   2   0   2   2   2   0   0   2   0   2   0   0   2   0   0   0   0   0   0   2   0   2   2   2   2   0   0   0   0   0   2   2   2   0   2   0   2   0   0   0   2   2   2   0   0
 MK-5-12                2   0   2   2   2   0   2   2   2   0   0   0   2   0   0   2   0   0   0   0   0   2   0   0   0   2   0   2   2   2   0   0   2   0   2   0   0   0   2   2   0   0   0   2   2   0   0   2   0   2   2   2   2   2   2   0   2   2   2   2   0   0   0   2   0   0   2   2   0   0   2   2   2   0   2   2   2   0   2   0   2   2   0   2   2   2   0   2   0   2   0   2   2   0   0   0   0   0   0   0   0   0   0   2   2   0   0   0   0   2   2   0   2   0   2   2   0   0   2   0   0   0   0   2   0   2   2   2   0   0   2   2   0   0   2   0   0   0   0   2   0   0   0   0   2   0   2   0   2   2   2   0   2   2   0   2   2   2   2   2   0   0   2   2   2   0   0   2   0   0   0   0   0   0   2   0   2   2   2   2   0   0   0   0   0   2   2   0   0   2   0   2   2   0   0   2   2   2   0   0
 MK-5-13                2   0   2   2   2   0   2   2   2   0   0   0   2   0   0   2   0   0   0   0   0   2   0   0   0   2   0   2   2   0   0   0   2   2   2   2   0   0   2   2   0   0   0   0   2   2   0   2   0   2   2   2   2   2   2   0   2   2   2   2   0   0   0   2   0   0   0   2   0   0   2   2   2   0   2   2   2   0   2   0   2   2   0   2   2   2   0   0   0   0   0   2   2   0   0   0   0   0   0   0   0   0   0   2   2   0   0   0   0   2   2   0   2   0   2   2   0   0   2   0   0   0   0   2   0   0   2   2   0   0   2   2   0   0   2   0   0   0   0   2   0   0   0   0   2   0   2   0   2   2   2   0   2   2   0   2   2   2   2   2   0   0   0   2   2   0   0   0   0   0   0   0   2   0   2   0   2   2   2   2   0   0   0   0   0   2   2   0   0   0   0   2   2   0   2   2   2   2   0   0
 MK-5-14                2   0   2   2   2   0   2   2   2   0   0   0   2   0   0   2   0   0   0   2   0   2   0   2   0   2   0   2   2   0   0   0   2   2   2   2   0   0   0   2   0   0   0   0   2   2   0   2   0   2   2   2   2   0   2   2   2   2   2   2   0   0   0   2   2   0   0   2   0   0   2   2   2   0   0   2   2   0   0   0   2   2   0   2   2   2   0   0   0   0   0   2   0   0   0   0   0   0   0   0   0   0   0   2   2   0   0   2   2   2   2   0   2   0   2   2   0   0   2   0   0   0   0   2   0   0   2   2   2   0   2   2   0   2   0   0   0   0   0   2   0   0   0   0   2   0   0   0   2   2   2   0   2   2   0   2   2   2   2   2   0   0   0   2   2   0   0   0   2   0   0   0   2   0   2   0   2   2   2   0   0   0   2   0   2   2   2   0   0   0   0   0   2   0   2   2   2   2   0   0
 MK-5-15                2   0   2   0   2   0   0   2   2   0   0   0   2   0   0   2   2   0   0   2   0   2   0   2   0   2   0   2   2   0   0   0   2   2   2   0   0   0   0   0   0   0   0   0   2   2   0   0   2   2   2   2   2   0   2   2   2   2   2   2   0   0   0   2   2   0   2   2   0   0   2   2   2   0   0   2   0   0   0   0   2   2   0   0   2   2   0   0   0   0   0   2   0   0   2   0   0   0   0   0   0   0   0   2   2   0   0   2   2   2   2   0   2   0   0   2   0   0   2   0   0   0   0   2   0   0   2   2   2   0   2   2   0   2   0   0   0   0   0   2   0   2   0   0   2   0   0   2   2   2   2   0   2   0   0   2   2   2   2   2   2   0   0   2   2   0   0   0   2   0   0   0   2   0   2   0   2   2   2   0   0   0   2   0   2   2   2   0   0   0   2   0   2   0   2   2   2   2   0   0
 MK-5-16                2   0   2   0   2   0   0   2   0   0   0   0   2   0   0   2   2   0   0   2   0   2   0   2   0   2   0   2   2   0   0   0   2   2   2   0   0   0   0   0   0   0   0   0   2   2   0   0   2   2   2   0   0   0   2   2   2   2   2   2   2   0   0   2   2   0   2   2   0   0   2   2   2   0   0   2   0   2   0   0   2   2   0   0   2   2   0   0   0   0   0   2   0   0   2   0   0   0   0   0   0   0   0   2   2   0   0   2   2   2   2   0   2   0   0   2   0   0   2   2   0   0   0   2   0   0   2   2   0   0   2   2   0   2   0   0   0   0   0   2   0   2   0   0   2   0   0   2   2   2   2   0   2   0   0   0   2   2   2   2   2   0   0   2   2   0   0   0   2   0   0   0   2   0   2   0   2   2   2   0   0   0   2   0   2   2   2   0   0   0   2   0   2   0   2   2   2   2   0   2
 MK-6-1                 2   2   0   2   0   2   0   0   2   0   0   0   0   2   2   2   0   2   2   2   0   2   0   2   0   0   0   2   2   0   2   0   0   0   0   0   0   2   0   2   2   0   2   2   0   0   0   0   2   0   0   0   2   0   0   0   0   2   2   0   2   2   0   0   2   2   2   0   2   2   0   0   2   0   2   2   2   0   2   0   2   2   0   0   2   2   2   0   0   2   2   2   0   0   2   2   2   2   0   0   2   2   2   0   2   0   0   2   2   0   0   2   0   0   2   0   0   0   2   2   0   2   0   0   2   0   2   0   0   0   2   2   2   0   2   2   2   2   2   0   2   2   2   2   2   2   0   2   0   0   2   2   0   2   0   2   2   0   2   0   0   0   2   2   2   2   0   0   2   0   2   0   0   2   2   0   0   0   2   2   0   0   2   2   0   0   2   0   0   0   2   2   0   2   2   0   0   0   2   0
 MK-6-2                 2   2   0   2   0   2   0   0   2   0   0   2   0   2   2   2   0   2   2   2   0   2   0   2   0   0   0   2   2   0   0   0   0   0   2   0   0   2   0   0   2   0   2   2   0   0   2   0   2   0   0   0   2   2   0   0   0   2   2   0   2   2   2   0   2   2   2   0   2   2   2   0   2   0   2   2   2   0   2   0   2   2   0   0   2   2   2   0   0   2   0   2   0   0   2   2   2   0   0   0   2   2   2   0   2   0   0   2   2   0   0   2   0   0   2   0   0   0   2   2   0   2   0   0   2   0   0   0   0   0   2   2   0   0   2   2   2   0   2   0   2   2   2   2   2   0   0   2   0   0   2   2   0   0   0   2   2   0   2   0   0   0   2   2   2   2   0   0   2   0   0   0   2   2   0   0   0   0   2   2   0   0   2   2   0   0   2   0   0   0   0   2   0   2   2   0   2   0   2   0
 MK-6-3                 0   2   0   2   0   2   0   0   2   0   0   2   0   0   2   2   0   2   0   2   0   0   2   2   0   0   0   2   2   0   0   0   0   0   2   0   0   2   0   0   2   0   2   2   0   0   2   0   0   0   0   0   0   2   2   0   0   0   2   2   2   2   2   0   2   2   2   0   2   0   2   0   0   0   2   2   2   0   2   0   2   0   2   0   2   2   2   0   0   0   0   2   0   0   2   2   2   0   0   0   2   2   2   0   2   0   0   2   2   0   0   2   2   0   2   0   0   0   2   2   0   2   0   2   2   0   0   0   0   0   2   2   0   0   2   2   0   0   2   2   2   2   2   2   2   0   0   2   0   0   2   2   0   0   0   2   2   0   2   2   2   0   2   2   2   2   0   0   2   0   0   0   2   0   0   0   0   0   2   0   2   0   2   2   0   0   2   0   0   0   0   2   0   2   2   0   2   0   2   0
 MK-6-4                 0   2   0   2   0   2   0   0   2   0   2   2   0   0   2   2   0   2   2   2   0   0   2   2   0   0   0   2   2   0   0   0   0   0   2   0   0   0   0   0   2   0   0   2   0   0   2   0   0   0   0   0   0   2   2   2   0   0   2   2   2   2   2   0   2   2   2   0   2   0   2   0   0   2   2   2   2   0   2   0   2   0   2   0   2   2   2   0   0   0   0   2   0   0   2   0   2   0   0   0   2   2   2   0   2   0   2   2   2   0   0   2   2   0   2   0   2   0   2   0   0   2   0   2   2   0   0   2   0   0   2   2   0   0   2   2   0   0   2   0   2   2   0   2   2   0   0   2   0   0   2   2   0   0   0   2   2   0   2   0   2   0   2   2   2   2   0   0   2   0   0   0   2   0   0   0   0   0   2   0   2   2   2   2   0   0   2   0   0   0   0   2   0   2   2   0   2   0   2   0
 MK-6-5                 0   2   0   2   0   2   0   0   2   0   2   2   0   0   2   2   0   2   2   2   0   0   2   2   0   0   0   2   2   0   0   0   0   2   2   0   0   0   0   0   2   0   0   0   0   0   2   0   0   0   0   0   0   2   2   2   0   0   2   2   2   2   2   0   2   0   2   0   2   0   2   0   0   2   2   2   2   0   2   0   2   0   2   0   2   2   2   0   0   0   0   2   0   0   2   0   2   0   0   2   2   2   2   0   2   0   2   0   2   0   0   2   2   0   2   0   2   0   2   0   0   2   0   2   2   0   0   2   0   0   2   2   0   0   2   2   0   0   2   0   2   0   0   2   2   2   0   2   0   0   0   2   0   0   0   2   2   0   2   0   2   0   2   2   2   2   0   0   2   0   0   0   2   0   0   0   0   0   2   0   2   2   2   2   0   0   2   0   0   0   0   2   0   0   0   0   2   0   2   0
 MK-6-6                 2   2   0   2   0   2   0   0   2   0   2   2   0   0   2   2   0   2   0   2   0   0   2   2   0   0   0   2   0   0   0   0   0   2   2   0   0   0   0   0   2   2   0   0   0   0   2   0   0   0   0   0   0   2   2   2   2   0   2   2   2   2   2   0   2   0   2   2   2   0   2   0   0   2   2   2   2   0   2   0   2   0   2   0   2   2   2   0   0   0   0   2   0   0   2   0   2   2   0   2   0   2   2   0   2   0   2   2   2   0   0   2   2   0   2   0   2   0   2   0   0   2   0   2   2   0   0   2   0   0   2   2   0   0   2   2   0   0   2   0   2   0   2   0   2   2   0   2   0   0   0   2   0   2   0   2   2   0   2   0   2   0   2   2   2   2   0   0   2   0   0   0   2   0   0   0   0   0   2   0   2   2   2   2   2   0   2   0   0   0   0   2   0   0   0   0   2   0   0   0
 MK-6-7                 2   2   0   2   0   2   0   0   2   0   2   2   0   0   2   2   0   2   0   2   0   0   2   2   0   2   0   2   2   0   0   0   0   2   0   0   0   0   2   0   2   2   0   0   0   0   2   0   0   0   0   0   0   2   2   2   2   0   2   2   2   0   2   0   2   0   2   2   2   2   2   2   0   0   2   2   2   0   2   0   2   0   2   0   2   2   2   0   0   0   0   2   0   0   2   0   2   2   0   2   0   2   2   0   2   0   0   2   2   0   0   2   0   0   2   0   2   0   2   0   0   2   0   2   2   0   0   2   0   0   2   2   0   2   2   2   0   0   2   0   2   0   2   0   2   2   0   2   0   0   0   0   0   2   0   2   2   0   2   0   2   0   2   2   0   2   0   0   0   0   0   0   2   0   0   0   0   0   2   0   2   2   2   2   2   0   2   0   0   0   0   2   0   0   2   0   2   0   0   0
 MK-6-8                 2   2   0   2   0   2   0   0   2   0   2   2   2   0   2   2   2   2   0   2   0   0   2   2   0   2   0   2   2   0   0   0   0   2   0   0   2   2   2   2   2   2   0   0   0   0   2   0   0   0   0   0   0   2   2   2   2   0   2   2   2   0   2   0   2   0   0   2   0   2   2   2   0   0   2   2   2   0   2   0   2   0   2   0   2   2   2   0   0   0   0   2   0   0   2   0   2   2   0   2   0   2   2   0   2   0   0   2   2   0   0   2   0   0   2   0   2   0   2   2   0   2   0   2   2   0   0   2   0   0   2   2   0   2   2   2   0   0   2   2   2   0   2   0   2   2   0   2   0   0   0   0   0   0   2   2   2   0   2   0   2   0   2   2   0   2   0   0   0   0   0   2   2   0   0   0   0   0   2   0   2   2   2   2   2   0   2   0   0   0   0   2   0   0   2   0   2   0   0   0
 MK-6-9                 2   2   0   2   0   2   0   0   2   0   2   2   2   2   2   2   2   2   2   2   0   0   2   2   0   0   0   2   2   0   0   0   0   2   2   0   2   2   2   2   2   2   0   0   0   0   2   0   0   0   0   0   0   2   2   2   2   0   2   2   2   0   2   0   2   0   0   2   0   2   2   2   0   0   2   2   2   0   2   0   2   0   2   0   0   2   2   0   0   0   0   2   0   0   2   0   2   2   0   2   0   2   2   0   2   0   0   2   2   0   0   2   0   2   2   0   0   0   2   0   0   2   0   2   0   0   0   2   0   2   2   2   0   2   2   2   0   2   2   2   2   0   2   2   2   2   2   2   2   0   0   0   2   0   2   2   2   0   2   0   2   0   2   2   0   2   0   0   0   0   0   2   2   0   0   0   0   0   2   0   2   2   2   2   2   0   2   0   0   0   0   2   0   0   2   0   2   0   0   0
 MK-6-10                2   2   2   2   0   2   0   0   2   0   2   2   2   2   0   2   2   2   2   2   0   2   2   2   0   0   0   2   2   2   0   0   0   2   2   0   2   2   2   2   2   2   0   0   0   2   2   0   0   2   0   0   0   2   0   2   2   0   2   2   2   0   0   0   2   0   0   2   0   2   2   2   2   0   2   2   2   0   2   0   2   0   2   0   0   2   2   2   0   2   0   2   0   0   2   0   2   2   0   2   0   0   2   0   2   0   0   0   2   0   0   0   0   2   2   0   0   0   2   0   0   2   0   2   0   0   0   2   0   2   2   2   0   0   2   2   0   2   2   2   2   0   2   2   0   2   2   2   2   0   0   0   2   0   2   2   2   0   2   0   2   2   2   0   0   2   0   0   0   0   0   0   0   0   0   0   0   0   2   0   2   2   2   2   2   0   0   0   0   2   0   2   0   0   2   0   2   0   0   0
 MK-6-11                0   2   2   2   0   0   0   0   2   0   2   2   2   2   0   2   2   0   2   2   0   2   2   2   0   0   2   2   2   2   0   0   0   2   2   0   2   2   2   2   2   2   0   0   0   2   2   0   0   2   0   0   0   0   0   2   2   0   0   2   2   2   0   0   2   0   0   2   0   2   2   2   2   0   2   2   2   0   2   0   2   0   2   0   2   2   2   2   0   2   0   2   0   0   2   0   2   2   0   2   0   0   2   0   2   0   0   0   2   0   0   0   0   2   2   0   0   0   2   0   0   2   0   2   0   0   2   2   0   2   2   2   0   0   2   2   0   2   2   2   2   0   2   2   0   2   0   2   2   0   0   0   0   0   2   2   2   0   2   0   2   2   2   2   0   2   0   0   0   0   0   0   0   0   0   2   2   0   2   0   2   2   0   2   2   0   0   0   0   2   0   2   0   0   2   2   2   0   0   0
 MK-6-12                0   2   2   2   0   0   0   0   2   0   2   0   2   2   0   2   2   0   2   2   0   2   2   2   0   0   2   0   0   2   0   0   2   2   2   0   2   2   2   2   2   2   2   0   0   2   2   0   0   2   0   0   0   0   0   0   2   2   0   2   2   2   2   0   0   0   0   2   0   2   2   2   2   0   2   2   2   0   2   0   2   2   2   0   2   2   2   2   0   2   0   2   0   0   2   0   2   2   0   2   0   0   2   0   2   0   0   0   2   2   0   0   0   2   2   0   0   0   2   0   0   2   0   0   0   0   2   2   0   2   2   2   0   0   2   2   0   2   2   2   2   0   2   2   0   2   0   2   2   0   0   0   2   0   2   2   2   0   2   0   2   2   2   2   0   0   2   2   0   0   0   0   0   0   0   2   2   0   2   2   2   2   0   2   2   0   0   0   0   2   0   2   0   0   2   2   2   0   0   0
 MK-6-13                0   2   2   2   0   0   0   0   2   2   2   0   2   2   0   2   0   0   0   2   0   2   2   2   0   0   2   0   0   2   0   0   2   2   2   0   2   2   2   0   2   2   2   0   0   2   2   0   0   2   0   0   0   0   0   0   2   2   0   2   2   2   2   0   0   0   0   2   0   2   0   2   2   0   2   2   0   0   0   0   2   2   2   0   2   2   2   2   0   2   2   2   0   0   2   0   2   2   0   2   0   0   2   0   2   0   0   0   2   0   0   0   0   2   2   0   0   0   2   0   0   2   0   0   0   0   2   2   0   2   0   2   0   0   2   2   0   2   2   2   2   0   2   2   2   2   0   2   2   0   2   0   2   2   2   2   2   0   2   0   0   2   2   2   0   0   2   2   0   0   0   0   0   0   0   0   2   2   2   2   2   2   0   2   2   0   0   0   0   2   0   2   0   0   2   2   2   0   0   0
 MK-6-14                0   2   0   2   0   0   0   0   2   2   2   0   0   2   0   2   2   0   0   2   0   2   2   2   0   0   2   0   0   2   0   0   2   2   2   0   2   2   0   0   2   2   2   2   0   2   2   0   0   2   0   0   0   0   0   0   0   0   0   2   2   2   2   0   0   2   2   2   0   2   0   2   2   0   2   0   0   0   0   0   2   2   2   0   2   2   2   2   0   2   0   2   0   0   0   0   0   2   0   0   0   0   2   0   2   0   0   0   2   2   0   0   0   2   2   0   0   2   0   2   0   2   0   0   0   2   2   2   0   2   0   2   0   0   2   2   0   2   2   2   2   0   2   2   2   2   0   2   2   0   2   0   2   2   2   2   2   0   2   0   0   2   0   0   2   0   2   2   0   0   0   2   0   0   0   0   0   2   2   2   2   2   0   2   2   0   0   0   0   2   0   2   0   0   2   2   2   0   0   0
 MK-6-15                0   2   0   0   0   0   0   0   2   2   2   0   0   2   0   2   0   0   0   2   0   2   0   2   0   0   2   0   0   2   0   0   2   2   2   0   2   2   2   0   2   2   2   2   0   2   2   0   0   2   0   0   0   0   0   0   0   0   0   2   2   2   2   0   0   2   2   2   0   2   0   2   2   2   2   0   0   0   0   0   0   2   2   0   2   2   2   2   0   2   0   2   0   0   0   2   0   2   0   0   0   0   2   0   2   0   0   0   2   2   0   0   2   0   2   0   0   2   2   2   0   2   0   0   2   2   2   2   2   2   0   2   0   0   2   2   0   2   2   2   2   0   2   2   2   2   0   2   2   0   2   0   2   2   2   2   2   0   0   0   0   2   0   0   0   0   2   2   0   0   0   2   0   0   0   0   2   2   2   2   2   2   0   2   2   0   0   0   0   2   0   2   0   0   0   2   2   0   0   0
 MK-6-16                0   2   0   0   0   0   0   0   2   2   2   0   0   2   0   2   0   0   0   2   0   2   0   2   0   0   2   0   0   2   0   0   2   2   2   0   0   2   2   0   2   2   2   2   0   2   2   0   0   2   0   0   2   0   0   0   0   0   0   2   0   2   2   0   0   2   2   2   0   2   0   2   2   2   2   0   0   2   0   0   0   2   2   0   2   2   2   0   0   0   0   2   0   0   0   2   0   2   0   0   0   0   2   0   2   0   0   0   2   2   0   0   2   0   2   0   0   2   2   2   0   2   0   0   2   2   2   2   2   2   0   2   0   0   2   2   0   0   2   2   2   2   0   2   2   2   0   2   2   0   2   0   2   2   2   2   2   0   0   2   0   2   0   0   0   0   2   2   0   0   0   2   0   0   0   0   2   2   2   2   2   2   0   2   2   0   0   0   0   2   2   2   0   0   0   2   2   0   0   0
 
!****************************************** Phenotypic Data **********************************************************
!-100.0 is resevred for missing phenotype
SimulatedTrait1        16.3615   13.4028   16.0853   16.7705   15.3102   13.6354   14.8838   16.3738   14.0053   13.4712   16.3965   13.7055   14.6728   14.6412   16.0200   14.8153   15.4326   14.9380   16.2786   15.4300   13.6951   16.3863   14.0020   16.0562   14.1642   14.8457   15.1129   13.7766   15.6051   16.4205   14.4501   14.6279   13.4953   15.3645   16.4229   13.4126   16.2493   16.3318   12.9497   14.5505   16.1486   16.4587   15.2210   14.0316   16.4765   15.1602   13.2555   15.0792   13.3114   16.0636   15.9017   15.6286   15.9580   14.9741   15.3675   14.6690   13.6647   13.6783   14.6407   14.5464   13.7776   15.7273   15.4154   12.8766   14.6365   16.0403   14.2920   14.3907   13.8272   15.6305   15.0132   14.8969   14.3807   15.0655   15.5850   15.7440   16.7967   16.3710   13.7621   13.3735   13.8257   15.6483   14.4945   14.4345   14.4345   14.7155   16.6889   14.6974   14.2223   14.0254   14.2521   15.2816   15.9258   14.5109   13.7408   14.3282   16.0246   15.8153   13.9168   16.4206   15.8133   13.8119   16.0231   14.7686   14.1387   15.7626   14.8922   16.7747   13.7573   16.1084   14.9986   14.3946   13.4171   15.3803   15.6485   14.6485   15.0775   14.7372   13.7402   14.7742   15.7779   16.2219   13.4747   13.9301   16.4075   15.6752   16.1453   13.7500   16.6403   16.5158   14.7652   14.3171   15.8184   14.7493   16.1879   14.1797   16.7639   16.5030   14.5719   13.5467   14.1353   15.9270   13.3537   14.8232   15.7285   15.6207   16.2271   13.8572   15.8851   14.1230   14.5645   13.4746   14.1361   15.8240   14.3165   14.1081   14.6256   14.2250   16.2565   15.9699   14.2682   13.5582   14.1731   13.8222   14.0135   15.8975   15.6372   14.9832   14.5682   13.8312   15.9159   15.0006   16.1752   13.5773   14.6719   14.0572   13.9952   15.4799   15.5497   15.3738   13.4482   15.5939   15.2104   14.9295   14.0434   15.0559   14.8373   15.3524   16.0182   15.6456   16.3545   15.1433   15.4039   14.2164   15.0881   16.8126   14.8925   16.1175   16.3402   15.1385
SimulatedTrait2         9.5596   10.5006    9.5555    9.5291    9.7965   11.0484    9.5271    9.5466   10.2838   10.3992    9.5842   10.3118   10.0269   10.5711    9.5504    9.6112    8.9235   10.5003    9.7396    9.3832   10.5620    9.1192   10.0572    9.6880   10.5549   10.8084   10.7676   11.0347    9.6873    9.3995   10.1278   10.4398   10.4691   10.5204    9.4924   10.3287    9.3446    9.5350   10.3927   10.6598    8.9517    9.4159   10.6101   10.6234    9.6556    9.4097   10.3465   10.1291   10.9183    9.9101    9.6349    9.6993    9.4358   10.5165    9.3318   10.6989   10.5781   10.8994   10.4975   10.5012   10.6083    9.5475    9.5655   10.5649   10.2610    9.3227    9.8608   10.6494   10.7951    9.3894    9.6159   10.1952    9.6574    9.6437    9.3044   10.3779    9.4212    9.4119   10.6974   10.6709   10.1632    9.4432    9.3340    9.7740   10.4278    9.3527    9.8746   10.4932    9.6594   10.7530   10.7135    9.2095    9.5701   10.2763   10.4410   10.1895   10.0527    9.6268   10.7621    9.3515    9.6716   10.4364    9.4769   10.9195   10.8357    9.6220    9.5762    9.3360   10.3201    8.9680   10.8804   10.6810   10.2365   10.5693    9.3375   10.7600    9.8161   10.1698   10.4752   10.6190    9.8803    9.6241   10.1512   10.4956    9.7414   10.3879    9.6398   10.4496    9.5198    9.5703    9.3538   10.8302    9.5739   10.6545    9.5883   10.8792    9.0765    9.5775    9.4161   10.5730   10.4064    9.3866   10.6717   10.3967    9.6259    9.5783    9.1089   10.4335    9.4723   11.1112   10.9158   10.3452   10.5004    9.4183   10.3513   10.5677   10.2791   10.5609    9.3619    9.4738   10.3196   10.2457   10.1583    9.9484   10.6684    9.3068    9.4894    9.2505   10.5251   10.4516    9.2177   10.4250    9.7510   10.3237    9.7989   10.8623   10.5764    9.4948    9.7258    9.4443   10.3967    9.3573    9.2199    9.5124   10.4336   10.6839   10.4289    9.4734    9.4885    9.8784    9.5194    9.1796    9.4298   10.1879    9.3641    9.1834   10.4970    9.5578    9.6905   10.5736
 
