# Supplementary material for: Inclusive Composite Interval Mapping of QTL by Environment Interactions in Biparental Populations
Source: PLoS One. 2015 Jul 10;10(7):e0132414. doi: 10.1371/journal.pone.0132414 (PMC4498613; doi:10.1371/journal.pone.0132414)
Supplement: S6 File — (ZIP) [file pone.0132414.s006.zip › H=0.8/L1/run_00073.met]

!**********************Note: lines staring with "!" are remarks and will be ignored in the program********************
!*********************************General Information**********************************
!Assuming F1 = P1 x P2, populations available in QTL IciMapping are: 
!  1, P1BC1F1 = P1 x F1, the first backcrossing where P1 is used as the recurrent parent;
!  2, P2BC1F1 = P2 x F1, the first backcrossing where P2 is used as the recurrent parent;
!  3, F1DH, F1-derived doubled haploids; 
!  4, RIL or F1RIL, recombination inbred lines through the repeated selfing of F1;
!  5, P1BC1RIL, recombination inbred lines through the repeated selfing of P1BC1F1;
!  6, P2BC1RIL, recombination inbred lines through the repeated selfing of P2BC1F1;
!  7, F2, the selfing generation of F1;
!  8, F3, the selfing generation of F2;
!  9, P1BC2F1, the second backcrossing where P1 is used as the recurrent parent; 
! 10, P2BC2F1, the second backcrossing where P2 is used as the recurrent parent;
! 11, P1BC2RIL, recombination inred lines through the repeated selfing of P1BC2F1; 
! 12, P2BC2RIL, recombination inred lines through the repeated selfing of P2BC2F1; 
! 13, P1BC1F2, the selfing generation of P1BC1F1; 
! 14, P2BC1F2, the selfing generation of P2BC1F1; 
! 15, P1BC2F2, the selfing generation of P1BC2F1; 
! 16, P2BC2F2, the selfing generation of P2BC2F1; 
! 17, P1BC1DH, P1BC1F1-derived doubled haploids; 
! 18, P2BC1DH, P2BC1F1-derived doubled haploids; 
! 19, P1BC2DH, P1BC2F1-derived doubled haploids; 
! 20, P2BC2DH, P2BC2F1-derived doubled haploids; 
   3      !Mapping Population (see remarks above)
   2      !Mapping Function (1 for Kosambi; 2 for Haldane; 3 for Morgan)
   2      !Marker Space Type (1 for intervals; 2 for positions)
   1      !Marker Space Unit(1 for centiMorgans; 2 for Morgan)
   6      !Number of Chromosomes (or Linkage Groups)
 200      !Size of the mapping population
   2      !Number of environments
 
!***************************************** Chromosomes and Linkage Maps **********************************************
!Chromosome                 NumMarkers
-CH1                        16
-CH2                        16
-CH3                        16
-CH4                        16
-CH5                        16
-CH6                        16
!Linkage map (Marker name followed by position or the interval length)
 MK-1-1                1     0.000
 MK-1-2                1    10.000
 MK-1-3                1    20.000
 MK-1-4                1    30.000
 MK-1-5                1    40.000
 MK-1-6                1    50.000
 MK-1-7                1    60.000
 MK-1-8                1    70.000
 MK-1-9                1    80.000
 MK-1-10               1    90.000
 MK-1-11               1   100.000
 MK-1-12               1   110.000
 MK-1-13               1   120.000
 MK-1-14               1   130.000
 MK-1-15               1   140.000
 MK-1-16               1   150.000
 MK-2-1                2     0.000
 MK-2-2                2    10.000
 MK-2-3                2    20.000
 MK-2-4                2    30.000
 MK-2-5                2    40.000
 MK-2-6                2    50.000
 MK-2-7                2    60.000
 MK-2-8                2    70.000
 MK-2-9                2    80.000
 MK-2-10               2    90.000
 MK-2-11               2   100.000
 MK-2-12               2   110.000
 MK-2-13               2   120.000
 MK-2-14               2   130.000
 MK-2-15               2   140.000
 MK-2-16               2   150.000
 MK-3-1                3     0.000
 MK-3-2                3    10.000
 MK-3-3                3    20.000
 MK-3-4                3    30.000
 MK-3-5                3    40.000
 MK-3-6                3    50.000
 MK-3-7                3    60.000
 MK-3-8                3    70.000
 MK-3-9                3    80.000
 MK-3-10               3    90.000
 MK-3-11               3   100.000
 MK-3-12               3   110.000
 MK-3-13               3   120.000
 MK-3-14               3   130.000
 MK-3-15               3   140.000
 MK-3-16               3   150.000
 MK-4-1                4     0.000
 MK-4-2                4    10.000
 MK-4-3                4    20.000
 MK-4-4                4    30.000
 MK-4-5                4    40.000
 MK-4-6                4    50.000
 MK-4-7                4    60.000
 MK-4-8                4    70.000
 MK-4-9                4    80.000
 MK-4-10               4    90.000
 MK-4-11               4   100.000
 MK-4-12               4   110.000
 MK-4-13               4   120.000
 MK-4-14               4   130.000
 MK-4-15               4   140.000
 MK-4-16               4   150.000
 MK-5-1                5     0.000
 MK-5-2                5    10.000
 MK-5-3                5    20.000
 MK-5-4                5    30.000
 MK-5-5                5    40.000
 MK-5-6                5    50.000
 MK-5-7                5    60.000
 MK-5-8                5    70.000
 MK-5-9                5    80.000
 MK-5-10               5    90.000
 MK-5-11               5   100.000
 MK-5-12               5   110.000
 MK-5-13               5   120.000
 MK-5-14               5   130.000
 MK-5-15               5   140.000
 MK-5-16               5   150.000
 MK-6-1                6     0.000
 MK-6-2                6    10.000
 MK-6-3                6    20.000
 MK-6-4                6    30.000
 MK-6-5                6    40.000
 MK-6-6                6    50.000
 MK-6-7                6    60.000
 MK-6-8                6    70.000
 MK-6-9                6    80.000
 MK-6-10               6    90.000
 MK-6-11               6   100.000
 MK-6-12               6   110.000
 MK-6-13               6   120.000
 MK-6-14               6   130.000
 MK-6-15               6   140.000
 MK-6-16               6   150.000
!*********************************** Marker Types ********************************************************************
!Co-dominant marker: When heterozygote F1 is present, P1 is coded as 2, F1 is coded as 1, and P2 is coded as 0; Otherwise, P1 is coded as 2, and P2 is coded as 0. 
!Dominant marker: When heterozygote F1 is present, P1 and F1 are coded as 12, and P2 is coded as 0; Otherwise, P1 is coded as 2, and P2 is coded as 0.  
!Recessive markers: When heterozygote F1 is present, P1 is coded as 2, and F1 and P2 are coded as 10; Otherwise, P1 is coded as 2, and P2 is coded as 0. 
!Missing marker is coded as -1. 
 MK-1-1                 0   2   0   2   2   0   2   0   0   2   0   2   0   2   2   2   2   0   2   0   0   0   0   0   2   2   2   2   2   2   2   0   2   0   2   0   2   0   0   0   2   0   2   0   2   0   0   2   0   2   2   0   2   2   0   0   2   0   2   0   0   0   0   0   2   2   2   2   2   0   2   0   0   0   2   2   0   2   2   0   2   0   2   2   2   0   0   2   2   0   0   0   0   2   2   0   2   2   0   0   2   2   2   0   0   2   0   0   0   0   0   0   0   0   2   2   0   2   0   0   0   2   2   0   2   0   2   0   2   0   0   2   2   0   2   2   2   2   0   2   0   0   0   0   0   0   2   0   0   2   2   2   2   0   2   2   0   2   2   2   2   2   2   2   0   2   0   2   0   2   0   2   2   2   0   2   2   2   2   0   0   0   0   0   0   2   2   0   0   2   2   2   0   2   0   2   2   0   2   2
 MK-1-2                 0   2   0   2   2   0   2   0   0   2   0   0   0   0   2   0   0   0   2   0   0   2   0   0   2   2   2   2   2   2   2   2   2   0   2   2   2   0   0   0   2   2   2   0   2   0   0   2   0   2   2   0   2   2   0   0   2   2   2   0   2   0   0   0   2   2   2   2   0   2   2   0   0   0   2   2   0   2   0   0   2   0   2   2   2   0   0   2   2   0   0   0   0   2   2   2   2   2   2   0   2   2   2   0   0   2   0   0   2   0   0   0   0   0   2   2   0   2   0   0   0   2   2   0   2   0   2   0   2   0   0   2   2   2   2   2   2   2   0   2   0   0   2   0   0   0   2   0   0   2   2   2   2   0   2   2   0   2   2   2   2   2   2   2   0   2   0   2   0   2   0   2   0   2   0   2   2   2   2   0   0   0   0   0   0   2   2   0   0   0   2   2   2   2   0   2   2   0   2   2
 MK-1-3                 0   2   2   2   2   0   2   0   0   2   0   0   0   0   2   0   0   0   0   2   0   2   0   0   2   2   2   2   2   2   2   2   2   0   2   2   2   0   0   0   2   2   2   0   2   0   0   2   0   2   2   0   2   0   0   0   2   2   2   0   2   0   2   0   2   2   2   2   0   2   0   0   0   0   2   2   0   2   0   0   0   0   2   2   2   0   0   2   2   0   2   0   0   2   2   2   2   2   0   0   2   2   0   0   0   2   0   0   2   0   2   0   0   0   2   2   0   0   0   0   2   2   2   0   2   0   2   0   2   0   0   2   2   2   2   0   0   2   0   2   0   0   2   2   0   0   2   0   0   0   2   2   2   0   2   2   0   0   2   2   2   2   2   2   0   0   0   2   0   2   0   2   0   2   0   2   0   2   2   0   2   2   0   0   2   2   2   0   0   0   2   2   0   2   0   2   2   0   2   2
 MK-1-4                 0   2   0   2   0   0   2   0   2   0   0   0   0   2   2   0   2   0   0   2   0   2   0   0   0   2   2   2   2   2   2   2   0   0   0   2   2   0   0   2   2   2   2   0   2   2   0   2   0   2   2   0   2   0   0   2   2   2   0   2   2   0   2   0   2   2   2   2   0   2   0   0   0   0   2   2   0   2   0   0   0   0   2   2   2   0   0   2   2   0   2   0   0   2   2   2   2   0   0   2   2   2   2   0   0   2   2   0   2   0   0   0   0   0   2   2   0   0   0   0   2   0   2   2   2   0   2   0   2   0   0   2   2   2   2   0   0   2   0   2   0   0   0   2   0   0   2   0   0   0   2   2   2   0   2   2   0   0   2   2   2   2   2   0   0   0   0   2   0   2   0   0   0   2   2   2   0   2   2   0   2   2   0   0   2   0   2   0   0   0   2   2   0   2   0   2   2   0   2   2
 MK-1-5                 0   2   0   2   0   0   2   0   2   0   0   0   0   2   2   0   0   0   0   2   0   2   0   0   0   2   2   2   0   2   0   2   0   0   0   2   2   2   0   2   2   0   0   0   2   0   0   2   2   2   2   0   2   0   2   2   2   0   0   2   2   0   2   2   2   2   2   2   0   2   0   2   0   0   2   2   0   2   0   2   0   0   2   2   2   0   0   2   2   0   2   0   0   2   2   2   2   0   0   2   2   2   2   0   0   2   2   0   2   0   0   0   0   0   2   2   0   0   0   2   2   0   0   2   2   0   2   0   2   0   0   2   2   0   2   2   0   2   0   2   0   0   0   0   2   0   2   2   0   0   2   2   0   2   2   2   0   0   2   2   2   2   2   0   0   0   0   2   0   2   0   0   0   2   2   2   0   2   2   0   2   2   0   0   0   0   2   0   0   0   2   0   0   2   2   2   2   0   2   2
 MK-1-6                 0   2   0   2   0   0   2   0   2   2   0   0   0   2   0   0   2   2   0   2   0   2   0   0   0   0   0   2   0   2   0   2   0   0   0   2   0   2   0   2   2   0   0   0   2   2   0   2   2   2   0   0   2   0   2   2   0   0   2   0   0   0   2   2   2   2   2   2   0   2   0   2   0   0   2   0   0   2   0   2   0   0   2   0   2   0   0   0   2   2   2   0   0   2   2   2   2   0   0   2   2   0   2   0   0   2   2   2   2   0   0   0   0   2   2   2   0   2   2   2   2   0   0   2   2   0   2   0   2   0   0   2   2   0   2   2   0   2   0   2   0   0   0   0   2   0   2   2   0   0   2   2   0   2   2   2   0   0   2   2   2   2   2   0   2   2   0   2   2   2   0   0   0   2   0   2   0   2   2   0   0   2   0   0   0   0   2   0   0   0   2   0   2   2   2   2   2   0   2   2
 MK-1-7                 0   2   2   2   0   0   2   0   2   2   0   0   0   2   0   0   2   2   2   2   0   2   0   0   0   0   0   2   2   0   0   2   0   0   0   2   0   2   0   2   2   0   0   0   2   2   2   2   2   2   0   0   2   0   2   0   0   2   2   0   0   0   2   2   2   2   2   2   0   2   0   2   0   0   2   2   0   0   0   0   0   0   2   0   2   0   0   0   0   2   2   0   0   2   2   2   0   0   0   2   0   0   0   0   0   0   2   2   2   0   0   2   0   2   2   2   0   2   2   2   2   0   0   2   2   0   2   0   2   0   0   2   2   0   2   2   0   2   0   2   0   2   0   0   2   2   2   2   0   0   2   2   0   2   0   2   0   0   2   0   2   2   2   0   2   2   0   2   2   2   0   0   0   2   0   2   0   2   2   0   0   2   0   0   0   0   2   0   0   0   2   0   2   2   2   2   2   0   0   2
 MK-1-8                 0   2   2   2   0   0   2   0   2   2   0   0   0   2   2   2   2   2   2   2   0   2   0   0   0   0   0   2   0   0   0   2   0   0   0   2   0   0   0   2   2   0   0   0   2   2   2   0   2   2   2   0   0   0   2   0   0   0   2   0   0   2   2   2   2   2   2   2   2   2   0   2   0   0   2   2   0   0   0   0   0   0   2   0   2   0   0   0   0   0   2   0   0   2   2   2   0   2   0   2   2   2   0   0   2   0   2   2   2   0   0   2   0   2   0   2   0   2   2   2   2   0   0   2   2   0   2   2   2   0   0   2   2   0   2   2   0   2   0   0   0   0   0   0   2   2   2   2   0   0   2   2   0   2   2   2   0   2   2   0   2   2   2   0   2   2   0   2   2   0   0   0   0   2   0   2   0   2   2   0   0   2   0   0   0   0   2   0   0   0   2   0   2   2   2   2   2   0   0   2
 MK-1-9                 0   2   2   2   0   0   2   0   2   2   0   2   0   2   2   2   2   2   2   2   0   2   2   0   2   0   0   2   0   2   0   2   0   0   0   2   0   0   0   2   2   0   0   0   2   2   2   0   2   2   2   0   0   0   0   0   0   0   2   0   0   2   2   2   2   2   2   2   0   2   0   2   0   0   2   2   0   0   0   0   0   0   2   0   0   0   0   0   0   0   2   0   0   2   2   2   2   2   0   0   2   2   0   0   2   0   2   0   2   0   0   2   2   2   0   0   0   2   2   2   2   0   0   0   0   2   2   2   2   0   0   2   2   0   2   0   0   2   0   0   0   0   0   0   2   2   2   2   2   0   0   2   0   2   2   2   0   2   2   0   2   2   2   0   2   2   0   2   2   0   0   0   0   0   0   2   0   2   2   0   0   2   0   0   0   0   2   0   0   2   2   0   2   2   2   2   2   0   0   2
 MK-1-10                0   2   2   0   0   0   2   0   2   2   0   2   0   2   2   2   2   2   2   2   0   2   2   0   2   0   0   2   0   2   0   2   0   0   0   2   0   0   0   2   2   0   0   0   2   2   2   2   2   2   2   0   0   0   2   0   0   0   0   0   2   2   2   2   2   2   2   2   0   2   0   2   0   2   2   2   0   0   0   0   2   0   2   0   0   0   0   0   0   0   2   0   0   2   2   2   2   2   2   0   2   2   0   0   2   0   2   2   2   0   0   2   2   2   0   0   2   0   2   2   2   0   0   0   0   2   2   2   2   0   0   2   2   0   2   0   0   2   0   0   0   0   0   2   2   2   2   2   2   0   0   2   0   2   2   0   0   2   2   0   2   2   2   0   2   0   0   2   2   0   0   0   0   0   0   2   0   2   2   0   0   2   0   0   0   0   2   0   0   2   2   0   2   2   2   2   2   0   0   2
 MK-1-11                0   2   2   0   0   2   2   0   2   2   0   2   0   2   0   2   2   2   2   2   0   0   2   0   2   0   0   2   0   2   0   2   0   0   0   2   2   2   0   2   0   0   0   0   0   2   2   2   2   0   2   0   0   0   2   0   0   0   0   0   2   2   2   0   2   2   2   2   0   2   0   2   0   2   2   2   0   0   0   0   2   0   2   0   0   0   0   0   0   0   2   0   0   2   2   2   2   2   2   0   2   2   0   0   2   0   2   2   2   0   0   2   2   2   0   0   2   0   2   2   2   0   0   0   0   2   2   2   2   0   0   2   2   0   2   0   0   2   2   0   0   0   2   2   2   0   2   0   2   2   2   0   0   2   2   0   0   2   2   0   2   2   2   0   2   0   0   2   2   0   0   0   0   0   0   2   0   2   2   0   0   2   0   0   0   0   2   0   0   2   2   0   2   2   2   2   0   0   2   2
 MK-1-12                0   2   2   0   0   2   0   0   2   2   2   2   0   2   0   2   2   0   2   2   0   2   2   0   2   0   0   2   0   2   0   0   0   2   0   2   2   2   0   2   0   0   0   0   0   2   2   2   2   0   2   0   0   0   2   0   0   0   0   0   2   2   0   0   2   2   2   2   0   2   0   2   0   2   2   2   0   0   0   0   2   0   2   0   2   0   0   2   2   0   2   0   0   2   2   2   2   2   2   2   2   2   0   0   2   0   0   0   2   0   0   0   2   2   0   0   2   0   2   2   2   0   0   0   0   2   2   0   2   0   0   2   2   0   2   2   0   2   2   0   0   0   2   2   2   0   2   0   2   2   2   0   0   2   2   0   0   2   2   0   2   2   2   0   2   0   0   2   2   0   0   0   0   0   0   2   0   2   2   2   0   2   2   0   2   0   2   0   0   2   0   2   2   2   2   2   0   0   2   2
 MK-1-13                0   2   2   0   0   2   0   2   2   2   2   2   0   2   0   2   0   0   0   2   0   2   2   0   2   0   0   2   0   2   0   0   0   0   0   2   0   2   0   2   0   0   0   0   0   2   2   2   2   0   2   0   2   0   0   0   0   0   0   0   2   2   0   0   2   2   2   2   0   2   0   2   0   2   2   2   0   0   0   2   2   0   2   0   2   0   0   2   2   0   2   0   0   2   2   2   2   2   2   2   2   2   0   0   2   0   0   0   2   0   0   0   2   2   0   0   2   0   2   2   2   0   0   0   0   2   2   0   2   0   0   2   0   0   2   2   0   2   2   0   0   2   2   0   2   2   2   0   2   2   2   0   0   2   2   0   0   2   2   0   0   2   2   0   2   0   0   2   2   0   0   0   0   0   0   0   0   2   2   2   0   2   0   0   2   0   2   2   0   2   0   2   2   2   2   2   0   0   2   2
 MK-1-14                0   2   2   0   0   2   0   2   2   2   2   2   0   2   0   2   0   0   2   2   0   2   2   0   2   0   2   2   0   2   0   0   0   0   0   2   0   2   0   2   0   0   0   0   2   0   2   2   2   0   2   0   2   0   0   0   0   2   0   0   2   2   0   0   2   2   2   2   0   2   0   2   0   2   2   2   0   0   0   2   2   0   2   0   0   0   0   2   2   0   2   0   0   0   2   2   2   2   2   2   2   2   0   0   2   0   0   0   2   0   0   0   2   2   0   0   2   0   2   0   2   0   0   0   0   0   2   0   2   2   0   2   0   0   2   2   0   0   0   0   0   2   2   0   2   2   2   0   2   2   2   2   0   0   2   0   0   2   0   2   0   0   2   0   2   0   0   2   2   0   2   2   0   2   2   0   0   2   2   0   0   2   0   0   2   0   2   0   0   0   0   2   2   2   2   2   0   0   2   2
 MK-1-15                0   2   2   0   0   2   0   0   0   2   2   2   0   2   0   2   0   0   2   2   0   2   2   0   2   0   2   2   0   2   0   0   0   0   0   2   0   2   2   2   2   2   0   0   0   0   2   2   2   0   0   0   2   0   0   0   0   2   0   0   0   2   0   0   2   2   2   2   0   2   0   2   0   2   2   2   0   0   0   2   2   0   2   2   0   0   0   2   2   2   2   0   0   0   2   2   2   2   2   2   2   2   0   0   2   0   0   0   2   0   0   0   0   2   0   0   2   0   0   0   2   0   0   0   0   0   2   0   2   2   0   2   0   2   2   2   0   0   0   0   0   2   2   0   0   0   2   0   2   2   0   2   0   0   2   0   0   2   0   2   0   0   2   0   2   0   0   2   0   0   2   2   0   2   2   0   0   2   2   2   0   2   0   0   2   0   2   0   0   0   0   2   2   0   2   2   0   0   2   2
 MK-1-16                2   0   2   0   0   2   0   0   0   2   2   2   0   2   0   2   0   0   2   2   0   2   2   0   2   0   2   2   2   2   0   0   0   0   2   2   0   2   2   2   2   2   0   0   0   2   2   2   2   2   0   0   2   0   0   0   0   2   0   2   0   2   0   0   2   2   2   2   0   2   0   2   0   2   2   2   0   0   2   2   2   2   0   2   0   0   0   2   2   2   2   0   0   0   2   2   2   2   2   2   2   2   0   0   2   0   0   0   2   0   0   0   0   2   2   0   2   0   0   0   2   2   2   0   0   0   2   0   2   2   0   2   0   2   2   2   0   0   0   0   0   2   2   0   2   0   2   0   2   2   0   0   0   0   2   0   0   2   0   2   0   0   0   0   2   0   0   2   0   0   2   2   0   2   2   0   0   2   2   2   2   2   0   2   2   0   2   0   0   0   0   2   2   0   2   0   0   0   2   2
 MK-2-1                 2   2   2   2   2   2   0   0   0   2   2   0   0   0   2   2   2   2   0   2   2   0   2   2   2   2   0   2   0   0   0   2   0   0   0   2   2   0   2   2   0   0   2   0   0   0   0   0   2   0   2   0   2   2   0   2   2   0   0   2   0   2   2   2   2   2   0   2   0   0   0   0   2   0   2   0   0   0   2   0   0   0   0   0   2   2   2   2   0   0   2   0   2   2   2   2   2   0   0   0   2   0   2   2   2   0   0   0   0   2   2   0   2   2   2   2   0   0   2   2   0   2   2   0   0   2   0   2   2   0   2   0   0   0   0   0   0   2   0   2   2   0   0   0   0   2   0   2   2   0   0   0   0   2   0   0   2   0   2   0   0   2   2   2   2   2   0   2   0   0   2   0   2   2   2   0   2   0   0   0   2   2   0   2   0   0   0   2   0   2   0   0   2   0   0   0   0   0   0   2
 MK-2-2                 2   2   2   0   2   2   0   0   0   2   2   0   0   0   2   2   2   2   0   2   2   0   0   2   2   0   0   2   0   0   2   0   0   0   0   2   2   0   0   2   0   0   2   0   0   0   0   0   2   0   2   0   0   2   0   0   2   0   2   2   0   2   0   2   2   2   0   2   2   0   0   0   2   2   2   0   0   0   0   0   0   0   0   0   2   2   2   0   0   0   2   0   2   2   2   2   2   0   2   0   2   0   2   2   2   0   0   0   0   2   2   0   2   2   2   2   0   0   2   2   0   2   2   0   0   2   0   2   2   0   2   0   0   0   0   0   0   2   0   0   2   0   0   0   0   2   0   2   2   0   0   0   2   2   2   0   2   0   0   0   0   2   2   2   2   0   0   2   0   2   2   0   2   2   2   0   2   0   0   2   0   2   0   2   0   0   0   2   0   2   0   0   2   0   0   0   0   0   2   0
 MK-2-3                 2   2   2   2   2   2   2   0   0   2   2   0   0   0   2   2   2   2   0   2   2   0   0   2   2   0   0   2   0   2   2   0   0   0   0   0   2   0   2   2   0   0   0   0   2   0   0   0   2   0   2   0   0   2   0   0   2   0   2   2   0   2   0   2   2   2   0   2   2   0   0   0   2   2   2   0   0   0   0   0   0   2   0   0   0   2   2   0   0   0   2   0   2   2   2   2   2   0   2   0   0   0   2   2   2   0   0   0   0   2   2   0   0   2   2   2   0   0   2   2   0   2   2   0   0   2   2   2   2   0   2   0   0   0   0   2   0   2   0   0   2   0   0   0   0   2   0   2   2   0   0   0   2   2   0   0   0   0   2   0   0   2   2   2   2   0   0   2   0   2   2   0   2   2   2   0   2   0   0   2   0   0   2   2   0   0   2   2   0   2   0   2   2   0   0   0   0   0   2   2
 MK-2-4                 0   2   2   2   2   2   2   0   0   2   2   0   0   0   2   0   2   2   0   2   2   0   2   2   2   0   0   2   2   2   2   0   0   0   0   0   2   0   0   2   0   0   0   2   2   0   0   0   2   0   2   0   0   0   0   2   2   0   2   2   0   2   0   0   2   2   0   2   2   2   0   0   2   2   2   0   0   0   0   0   0   2   0   0   0   2   2   0   0   0   2   0   2   2   2   2   0   0   2   0   0   0   2   2   2   0   0   0   0   2   2   0   2   2   2   2   0   0   0   2   0   2   2   0   0   2   2   2   0   0   2   0   0   0   0   2   0   2   0   0   0   0   0   0   0   2   0   2   2   0   0   0   2   2   0   0   0   0   2   0   0   0   2   2   0   0   0   2   0   2   2   0   2   2   2   0   2   2   0   2   0   0   2   2   0   0   2   2   2   2   0   2   0   0   0   0   0   0   2   2
 MK-2-5                 0   0   2   2   2   2   2   0   0   2   2   0   0   0   2   0   2   2   0   2   2   0   2   2   0   0   0   2   0   0   2   0   0   0   0   0   2   0   0   2   0   0   0   2   2   0   0   0   2   0   2   0   0   0   2   2   2   0   2   2   2   2   0   0   2   2   0   2   2   2   2   0   2   2   2   0   0   0   2   0   0   2   0   0   0   2   2   0   0   0   2   0   2   2   2   2   0   0   2   0   0   0   2   2   0   0   0   0   0   0   2   0   2   0   2   2   0   0   0   0   0   2   2   0   0   2   2   2   0   0   2   0   0   0   0   2   0   2   0   0   0   0   0   0   0   2   0   2   2   0   0   2   2   2   0   0   0   0   2   0   0   0   2   2   0   0   0   2   0   2   2   0   2   2   2   0   2   2   0   0   0   0   2   2   0   0   2   2   2   2   0   2   0   0   0   0   2   0   2   2
 MK-2-6                 0   2   2   2   0   2   2   2   0   0   2   0   0   0   2   2   2   2   0   2   2   2   2   2   0   0   0   2   0   0   2   0   2   0   0   0   0   0   2   2   2   0   0   2   2   0   0   0   2   0   2   0   0   0   2   2   2   0   0   2   2   2   0   0   2   0   0   0   2   0   2   0   2   2   2   0   0   0   2   0   0   2   0   0   0   2   2   0   0   0   2   0   2   2   2   0   0   2   2   0   0   0   2   2   0   2   0   0   0   0   2   0   2   0   2   2   0   0   0   0   0   2   2   0   0   2   2   2   0   0   2   0   0   0   0   2   0   2   0   0   0   0   0   0   0   2   0   0   2   0   0   2   0   2   0   0   0   2   2   0   0   0   2   0   0   2   0   2   0   2   2   2   2   2   2   0   2   2   0   0   0   0   2   2   0   0   0   0   2   2   0   0   0   2   0   0   2   2   2   2
 MK-2-7                 0   0   2   2   0   2   2   0   0   0   2   0   0   0   2   2   2   2   0   2   2   0   0   2   0   0   0   2   0   0   0   0   2   0   0   0   0   0   2   2   2   0   0   2   2   0   0   0   2   0   2   0   0   0   2   2   2   0   0   2   2   2   0   0   2   0   0   0   0   2   0   0   2   0   2   0   0   0   2   0   0   2   0   0   0   2   2   2   0   0   2   0   2   2   2   0   0   2   2   0   0   2   2   2   0   2   0   0   0   0   2   0   2   0   2   2   2   0   0   0   0   2   2   0   0   2   2   2   0   0   0   0   0   0   0   2   0   2   0   0   0   0   0   0   0   2   0   0   2   0   0   0   0   2   0   0   0   2   2   0   0   0   2   0   0   2   0   2   0   2   2   2   2   2   2   0   2   2   0   0   0   0   2   2   0   0   0   0   2   2   2   0   2   2   0   0   2   2   2   2
 MK-2-8                 0   0   2   2   0   2   2   0   0   0   2   0   0   0   2   2   2   2   2   2   2   2   0   2   2   0   0   2   0   0   0   0   2   0   0   0   0   0   2   2   2   0   2   2   2   0   0   0   2   0   2   0   0   0   2   2   2   0   0   2   2   2   0   0   2   0   0   0   0   2   0   0   2   0   2   0   2   0   2   2   0   2   2   2   0   2   2   2   0   2   2   0   2   2   2   2   0   2   2   0   0   2   2   0   0   2   0   0   0   0   2   0   0   0   0   0   2   0   0   0   0   2   2   0   2   2   2   2   0   0   2   0   2   0   0   0   0   2   2   2   0   0   0   0   0   2   0   0   2   0   0   0   0   2   0   0   0   2   2   0   0   0   2   0   0   2   2   2   0   2   2   2   2   2   2   0   2   0   0   0   0   0   0   2   0   0   0   0   2   2   2   0   2   2   0   0   2   2   2   2
 MK-2-9                 0   2   2   2   2   2   2   0   0   0   2   0   0   0   2   2   2   2   2   2   2   2   0   2   2   0   0   2   0   0   0   0   2   0   0   2   0   0   2   2   2   0   2   2   2   0   0   0   2   0   0   0   0   0   2   2   2   0   0   2   2   2   2   0   2   0   0   0   0   2   0   0   2   0   2   0   2   0   2   2   0   2   2   2   0   2   2   2   0   2   2   0   2   0   0   2   0   2   2   0   0   2   2   0   0   2   0   0   0   0   2   0   0   0   0   0   2   0   0   0   0   0   2   0   2   2   2   2   2   0   2   0   2   0   0   0   0   2   2   2   0   0   0   2   0   2   0   0   2   0   0   0   0   2   0   0   0   2   2   0   0   0   2   0   0   2   2   2   0   2   2   2   2   2   2   0   2   0   0   0   0   0   0   2   2   0   0   0   2   2   2   0   2   2   0   0   2   0   2   2
 MK-2-10                0   2   2   0   2   2   2   2   0   0   2   0   0   0   2   2   2   2   2   2   2   2   0   2   2   0   0   0   2   0   0   0   2   0   0   2   0   0   2   0   0   0   2   2   0   0   0   0   0   0   0   0   0   0   2   2   2   0   0   2   2   2   2   0   2   0   0   0   0   2   0   0   2   0   2   0   2   0   2   2   0   2   2   2   0   2   2   2   2   2   2   0   2   0   0   2   0   2   2   0   0   2   2   0   0   2   0   2   0   0   2   0   0   0   0   0   2   0   0   0   0   2   2   0   2   2   2   2   2   0   2   0   2   0   0   0   0   2   2   2   0   2   0   2   0   2   0   0   2   0   0   0   0   2   0   0   0   2   0   0   0   0   2   0   0   0   2   2   2   2   2   2   2   2   2   0   2   0   0   0   0   0   0   2   0   0   0   0   2   2   2   0   2   2   0   0   2   0   2   2
 MK-2-11                2   2   2   2   2   2   2   2   0   0   2   0   0   0   0   2   0   2   2   2   0   2   0   2   2   0   0   0   2   0   2   0   2   2   0   2   0   2   2   0   0   0   2   2   0   0   0   0   0   0   0   0   0   0   2   2   2   0   0   2   2   2   0   0   2   0   0   0   0   2   0   0   2   0   2   0   2   0   2   2   0   2   2   2   0   2   2   2   2   2   2   0   2   0   2   2   0   2   0   0   0   0   2   0   2   2   0   2   0   0   2   0   0   0   0   0   2   0   0   0   0   2   2   0   2   2   2   2   2   0   0   0   2   0   0   0   0   2   2   2   0   2   0   2   0   2   0   0   2   0   0   0   0   0   0   0   0   2   0   0   0   0   2   0   0   0   2   2   2   2   2   2   2   2   2   0   2   0   0   0   0   2   2   2   0   0   0   0   0   2   2   0   2   2   0   0   2   0   2   2
 MK-2-12                2   2   2   2   2   2   2   2   0   0   2   0   0   0   2   2   0   2   2   2   0   2   0   2   2   0   0   0   0   0   2   0   2   2   0   2   0   2   2   2   0   0   0   2   2   2   0   0   0   0   0   0   0   0   2   2   2   0   0   2   2   2   0   2   2   0   0   0   0   2   0   2   2   0   2   0   2   0   2   2   0   2   2   2   0   2   2   0   2   2   2   0   2   0   2   2   0   2   2   0   0   0   2   0   2   2   0   2   0   0   0   0   0   2   0   0   2   0   0   0   0   2   2   0   2   2   2   2   2   0   0   0   2   0   0   0   0   2   2   2   0   2   0   2   0   2   0   0   2   0   0   0   0   0   0   0   0   2   0   2   0   0   2   0   2   0   2   2   0   2   2   2   2   2   2   0   2   0   0   0   0   2   2   2   0   0   0   2   0   2   0   0   2   2   2   0   2   0   2   2
 MK-2-13                2   2   2   2   2   2   2   2   0   0   2   0   0   0   2   2   0   2   2   2   0   2   0   2   0   0   0   0   0   0   2   0   2   0   0   2   0   2   2   2   0   0   0   2   2   2   0   0   0   0   0   0   0   0   2   2   2   0   0   2   2   2   0   2   2   0   0   0   0   2   0   2   2   0   2   0   2   0   0   2   0   2   2   2   0   2   2   0   2   2   2   0   2   0   2   2   0   2   2   0   0   0   2   0   0   2   0   2   0   2   0   0   0   2   0   0   0   0   0   0   0   2   2   0   2   2   2   2   2   0   0   0   2   0   0   0   0   2   2   2   0   0   0   2   0   2   0   0   2   0   0   0   0   0   0   0   0   2   2   2   0   0   2   0   2   0   2   2   0   2   2   0   2   2   2   2   0   0   0   0   0   0   2   2   0   0   0   2   0   2   0   0   2   2   2   0   2   0   0   2
 MK-2-14                2   2   0   2   2   2   2   2   0   0   2   0   0   0   0   2   0   2   0   2   0   2   0   2   0   0   0   0   0   0   2   0   0   0   0   2   0   2   0   2   0   0   0   2   2   2   0   0   0   0   0   0   0   0   0   2   2   0   0   2   2   2   0   2   2   0   0   0   0   2   0   2   2   0   2   0   2   0   0   2   0   0   2   0   0   2   2   0   2   2   2   0   2   0   2   2   0   2   2   2   0   0   2   0   0   2   2   2   0   2   0   0   0   2   2   0   0   0   0   0   0   2   2   0   2   2   2   2   0   0   2   0   0   0   0   0   0   2   2   2   0   0   0   2   0   2   0   2   2   0   0   0   0   0   0   0   2   2   2   2   2   0   2   0   2   0   2   2   0   2   2   0   2   2   2   2   0   0   0   0   0   0   2   0   0   2   0   2   0   2   2   0   2   2   2   0   2   0   0   2
 MK-2-15                2   2   0   2   2   2   2   2   0   0   2   0   0   0   0   2   2   2   0   2   0   2   0   2   0   0   0   0   0   0   2   0   0   0   0   0   0   2   0   2   0   0   0   2   2   2   0   0   0   0   0   0   0   2   0   2   2   0   0   2   2   2   0   2   2   0   0   0   0   2   0   2   2   0   2   0   2   0   0   2   0   2   2   0   0   2   2   0   2   2   0   0   2   0   2   2   0   2   2   2   0   0   2   0   0   2   2   2   0   2   0   0   0   2   0   0   0   0   0   0   0   2   2   0   2   2   2   2   2   0   0   0   0   0   2   0   0   2   2   2   2   0   0   2   0   2   2   2   2   0   0   2   0   0   0   0   2   0   2   2   2   0   2   0   2   0   2   2   0   2   2   0   0   2   2   2   0   0   0   0   0   0   0   0   0   2   0   2   0   2   2   0   2   2   2   0   2   2   0   2
 MK-2-16                2   2   0   2   2   2   0   2   0   0   2   0   0   2   0   2   2   2   0   2   0   2   0   2   0   0   0   0   0   0   2   0   0   0   0   0   2   2   0   2   0   0   0   2   2   2   0   0   0   0   0   2   0   2   0   2   2   0   2   2   2   2   0   2   2   0   0   0   0   2   0   0   2   0   2   0   2   2   0   2   0   2   2   0   2   2   2   0   2   2   0   0   2   0   2   0   2   2   2   2   0   0   2   0   0   2   2   2   0   2   0   0   2   2   0   0   0   0   0   0   0   2   2   0   2   2   2   2   2   0   0   0   2   0   2   0   0   2   2   0   2   0   0   2   0   2   2   2   2   0   0   2   0   0   0   0   2   0   2   2   2   0   2   0   2   0   2   2   0   2   2   2   0   2   2   2   0   2   0   0   0   0   0   0   0   2   0   2   0   2   2   0   2   2   2   0   2   2   0   2
 MK-3-1                 2   2   0   2   2   2   0   2   2   2   2   0   0   2   2   2   0   0   2   0   2   0   0   0   2   2   2   0   0   2   2   0   0   2   2   0   0   2   2   0   2   0   2   0   2   2   0   2   0   0   0   0   2   2   2   2   0   2   0   0   2   0   2   0   2   0   2   0   0   2   0   2   2   0   0   0   2   2   0   2   0   0   2   0   0   2   0   0   2   2   2   0   0   2   0   2   0   2   0   2   0   0   2   0   2   2   2   0   0   2   0   2   2   2   2   0   2   2   2   0   0   2   0   0   2   0   0   2   0   0   0   2   0   0   0   0   0   0   0   0   0   2   0   2   2   0   0   0   0   2   0   0   2   2   2   2   2   2   2   0   0   0   2   2   2   2   0   2   0   2   2   2   2   0   0   2   2   2   2   0   0   0   2   2   0   2   0   0   2   0   2   0   2   2   2   2   2   2   0   2
 MK-3-2                 2   2   2   2   2   2   0   0   2   2   2   0   0   2   2   2   0   0   2   0   2   2   2   0   2   2   2   0   0   2   2   2   0   2   0   0   0   0   2   0   2   0   2   2   2   2   0   2   0   0   0   2   2   2   2   2   0   2   0   0   2   0   2   0   2   0   0   0   0   2   2   2   2   0   0   0   2   0   0   2   2   0   2   0   0   2   0   0   0   2   2   0   0   2   0   2   0   2   0   2   0   0   2   2   2   2   2   0   0   2   0   2   2   2   2   0   2   2   2   0   0   2   0   0   2   0   0   2   0   2   0   2   0   0   0   0   0   0   0   0   0   2   0   2   2   0   0   0   0   2   0   0   2   2   2   2   2   2   2   0   0   0   2   0   2   2   0   2   0   2   2   2   2   0   0   2   2   2   2   0   0   0   2   2   0   2   0   2   2   0   2   0   2   2   0   2   2   2   0   2
 MK-3-3                 2   2   2   2   2   2   0   0   2   2   2   0   0   2   2   2   0   0   2   0   2   2   2   0   2   2   2   0   2   2   2   2   0   2   0   0   2   0   2   0   2   0   0   2   2   2   0   2   2   0   0   2   2   2   2   2   0   2   0   2   2   0   2   0   2   0   0   0   0   2   2   2   2   0   0   0   2   2   0   2   2   0   2   0   0   2   0   0   0   2   2   0   2   2   0   2   0   2   0   2   0   0   2   2   2   2   2   0   2   2   0   2   2   2   2   0   2   2   2   0   0   2   0   0   2   0   0   2   0   2   0   2   0   2   0   0   0   0   0   0   0   2   0   2   2   2   0   0   2   2   0   0   2   2   2   2   0   0   2   0   0   0   2   0   2   2   0   0   0   2   2   2   2   0   0   2   2   2   2   0   0   0   2   2   0   2   0   2   2   0   2   0   2   2   0   2   2   2   0   2
 MK-3-4                 2   0   0   2   2   2   0   0   2   0   0   0   0   2   2   2   0   0   2   0   2   2   0   0   2   2   2   0   2   2   2   2   0   0   0   0   0   0   2   0   2   0   0   2   2   2   0   2   2   0   0   2   2   2   2   2   0   2   0   2   2   0   2   0   2   2   0   0   0   2   2   2   2   0   0   0   2   2   0   2   2   0   2   0   0   2   2   0   0   2   2   0   2   2   0   2   0   2   0   2   0   0   2   2   2   2   2   0   2   2   0   2   2   2   2   0   2   2   2   0   0   0   0   0   2   0   0   2   0   2   0   2   0   2   0   0   0   0   0   0   0   2   0   2   2   2   0   0   2   2   0   0   2   2   2   2   0   0   2   0   0   0   2   0   2   2   0   0   0   2   2   2   2   0   2   2   2   2   2   0   0   0   2   2   2   2   0   2   2   0   2   0   2   0   0   2   2   2   0   2
 MK-3-5                 2   0   0   2   2   2   0   0   2   0   0   0   0   2   2   2   0   0   0   0   2   2   0   0   2   2   2   0   2   2   2   2   0   0   0   0   0   0   2   0   2   2   0   0   2   2   2   2   2   0   0   2   2   2   2   2   0   0   0   2   2   0   2   0   2   2   0   0   0   2   2   2   2   0   0   0   2   2   0   2   2   0   0   0   0   2   2   2   0   2   2   2   2   2   0   2   0   0   2   2   0   0   2   2   2   2   2   2   2   2   0   2   2   2   2   0   2   2   2   0   0   0   0   0   2   0   0   2   0   2   0   2   2   2   0   0   0   0   0   0   0   2   0   2   2   2   0   0   2   2   0   0   2   2   2   2   0   0   2   0   0   0   2   0   2   2   0   0   0   2   2   2   2   0   2   2   2   2   2   0   0   0   2   2   2   2   0   2   0   0   2   0   2   2   0   2   2   2   0   2
 MK-3-6                 2   0   0   2   2   2   0   0   2   0   0   0   0   2   2   2   0   0   0   2   2   2   0   0   0   2   2   0   0   2   2   2   0   0   0   0   0   0   2   0   0   2   2   0   2   0   2   2   2   0   0   2   2   2   0   2   0   0   0   2   2   0   2   0   2   0   0   0   0   2   2   2   2   0   0   0   2   0   0   2   2   0   2   0   0   2   0   2   0   2   2   2   2   2   2   2   0   0   2   2   0   0   2   2   2   2   2   2   2   2   2   2   2   2   2   0   2   2   2   0   0   0   0   0   2   0   0   2   2   2   2   2   2   2   0   2   0   0   0   0   0   2   0   2   2   2   0   0   2   2   0   0   2   2   2   2   0   0   0   0   0   0   2   0   2   2   0   0   2   2   2   0   2   0   2   2   2   2   2   2   0   0   2   2   0   2   0   2   0   0   2   0   0   2   2   2   2   2   0   2
 MK-3-7                 2   0   2   2   2   0   2   0   2   0   0   0   2   2   2   2   2   0   0   2   0   2   0   0   0   2   0   0   0   2   0   2   0   0   0   0   0   0   2   0   0   2   2   0   2   0   2   2   0   0   0   2   0   2   0   2   0   0   0   2   2   0   2   0   2   0   0   0   0   2   2   2   2   0   0   0   2   0   0   2   2   2   2   0   0   2   0   2   0   2   2   2   2   2   2   2   0   0   0   2   0   0   2   2   2   2   0   2   2   2   2   2   0   2   2   0   2   2   0   0   0   2   0   0   2   0   0   2   2   2   2   2   2   2   0   2   0   0   0   0   0   2   0   2   2   2   0   0   2   2   0   0   2   2   2   2   0   0   0   0   0   2   2   0   0   2   0   0   2   2   2   0   2   2   2   2   2   2   2   0   0   0   2   0   0   2   0   2   2   0   2   0   0   2   2   2   2   0   0   2
 MK-3-8                 2   0   0   2   2   0   2   0   2   0   0   0   2   2   2   2   0   0   0   2   0   2   0   2   2   2   0   0   0   2   0   2   0   0   0   0   0   0   0   0   0   0   2   0   2   0   0   2   0   0   0   2   0   2   0   2   0   0   0   2   2   0   2   0   2   0   0   0   0   2   2   2   2   0   0   0   2   0   0   2   0   2   0   0   0   2   0   2   0   2   2   2   2   2   0   2   0   2   0   2   0   0   2   0   2   2   0   2   2   2   2   2   0   2   2   0   2   2   0   0   0   2   0   0   2   0   2   2   2   2   0   2   2   2   0   2   0   0   0   0   0   2   2   2   2   2   0   0   2   2   0   0   2   2   2   2   0   0   0   0   0   2   2   0   0   2   0   0   2   2   2   0   2   2   2   2   2   2   2   0   0   0   2   0   0   2   0   2   2   0   2   0   0   2   2   2   2   0   0   2
 MK-3-9                 2   0   0   2   2   0   2   0   0   0   0   2   2   2   2   2   0   0   0   2   0   2   0   0   2   2   0   0   0   2   0   0   0   0   0   2   0   0   0   0   0   0   2   0   2   2   0   2   0   0   2   2   0   2   0   2   2   0   0   2   2   0   2   0   0   0   2   0   0   2   0   2   2   0   0   0   2   0   0   2   0   0   0   2   0   2   2   2   0   2   2   2   2   2   0   2   0   2   0   2   0   0   0   0   2   2   0   2   2   2   2   2   0   0   2   0   2   2   0   0   0   0   0   0   2   0   2   2   2   0   0   2   2   2   0   2   0   0   0   0   0   2   2   2   2   2   2   0   2   2   0   0   2   2   2   2   0   2   0   0   0   2   2   0   0   2   0   0   0   2   2   0   0   2   2   2   2   2   2   0   0   0   2   0   0   2   0   2   2   2   0   2   2   2   2   0   2   2   0   2
 MK-3-10                0   0   0   2   2   0   2   0   0   0   0   2   2   2   2   2   0   0   0   2   2   2   0   0   2   2   0   0   0   2   0   0   0   0   0   2   0   0   0   0   0   2   2   0   2   0   0   0   0   0   2   2   0   2   0   2   2   0   0   2   2   2   2   0   0   0   2   0   0   2   0   2   2   0   0   0   2   0   2   2   0   0   0   2   0   2   2   2   0   2   2   2   2   2   0   2   0   2   0   2   0   0   0   0   0   2   0   2   2   2   2   0   0   0   2   0   2   2   0   0   0   0   0   0   0   0   0   2   2   2   0   2   2   0   0   2   0   0   0   0   0   2   2   2   2   2   2   0   2   2   0   0   2   2   2   2   0   2   0   0   2   2   2   0   0   2   0   0   0   2   2   0   0   2   2   2   2   0   2   0   0   2   2   0   0   2   0   2   0   2   0   2   2   2   2   0   2   2   0   2
 MK-3-11                2   2   0   2   2   2   2   2   0   0   0   2   2   2   2   2   0   0   0   2   2   0   0   0   0   2   2   0   0   2   0   0   0   0   0   2   0   0   0   0   0   0   2   0   0   0   2   0   0   0   2   0   0   2   0   2   2   0   0   2   2   2   2   0   0   0   2   0   0   2   0   2   2   0   0   0   2   0   2   2   0   0   0   2   0   0   0   2   0   2   2   2   2   2   0   2   0   2   0   2   0   0   0   0   2   2   0   2   0   2   2   2   0   0   2   0   2   0   0   0   2   0   2   0   0   0   2   2   2   2   0   2   2   0   0   2   0   0   0   0   0   2   2   2   2   0   2   0   2   0   0   2   2   2   2   0   0   2   0   2   2   2   2   0   0   2   0   2   0   2   2   0   0   2   2   2   2   0   2   0   0   2   2   0   0   2   0   2   0   2   0   2   2   2   2   0   0   2   0   2
 MK-3-12                2   2   0   2   2   0   0   2   0   0   0   0   2   2   2   2   0   0   0   2   2   0   0   0   2   2   2   0   0   2   0   0   0   0   0   2   0   0   0   0   0   0   2   2   2   0   2   0   0   2   2   0   0   2   0   2   2   0   0   2   2   2   2   0   0   2   2   0   2   2   0   2   2   0   0   0   2   2   2   2   0   2   0   0   0   0   0   2   0   2   2   2   2   2   0   2   0   2   0   2   0   0   0   0   2   2   0   2   0   2   2   2   0   0   2   0   2   0   0   0   2   0   2   0   0   0   2   2   2   2   0   2   2   2   0   2   0   0   0   0   0   0   2   2   2   0   2   2   0   0   0   2   2   2   2   0   0   2   0   2   2   0   0   0   2   2   0   2   0   2   2   0   0   2   2   2   2   0   2   0   0   2   2   0   0   2   0   2   0   2   0   2   2   0   2   0   0   2   0   2
 MK-3-13                2   2   0   2   2   2   0   2   0   0   0   0   2   2   2   0   0   0   0   2   2   0   0   0   2   2   2   0   0   2   0   0   0   0   0   0   0   0   0   0   2   2   2   0   2   0   2   0   0   2   2   0   2   2   0   0   2   0   0   2   2   2   2   0   0   2   0   0   2   2   0   2   0   0   0   0   2   0   2   0   0   2   0   0   0   0   0   2   0   2   2   0   2   2   0   2   0   2   0   2   0   0   0   0   2   2   0   2   0   2   2   2   0   0   2   0   2   0   0   0   2   0   2   0   0   0   2   2   2   2   0   2   2   2   0   2   0   0   0   0   0   0   2   2   2   0   2   2   0   0   0   2   2   2   2   0   0   2   0   2   2   0   2   0   2   2   0   2   0   2   2   0   0   2   2   2   0   0   2   0   0   2   2   0   2   2   0   2   0   2   0   2   2   0   0   0   0   2   0   0
 MK-3-14                2   0   0   2   2   2   0   2   0   0   0   0   2   2   2   2   0   0   0   2   2   0   0   0   2   2   0   0   0   2   0   0   0   0   0   0   0   0   0   0   2   2   2   0   2   0   2   2   0   2   2   0   2   2   0   0   2   0   0   2   2   2   2   0   0   2   0   0   2   2   2   2   0   0   0   0   2   0   2   2   0   2   0   0   0   0   0   2   0   2   2   0   2   2   0   2   0   2   0   2   0   0   0   0   2   2   0   2   0   2   2   2   0   0   2   0   2   0   0   0   2   0   2   0   0   0   2   2   2   0   0   2   2   2   0   2   0   0   0   0   0   0   2   2   2   0   2   2   0   0   0   2   2   2   2   0   0   2   0   2   0   0   2   0   2   2   0   2   0   2   2   0   0   2   2   2   0   0   2   0   0   2   2   0   2   2   0   2   0   2   0   2   2   0   0   0   0   2   0   0
 MK-3-15                2   0   0   2   2   2   0   2   0   0   0   0   2   2   0   2   0   0   0   2   2   0   0   0   2   2   0   0   0   2   0   0   0   0   0   0   0   0   0   0   2   2   2   0   2   0   2   2   0   2   2   0   2   2   0   0   2   0   0   0   2   2   2   0   0   2   0   0   2   2   2   2   0   0   0   0   2   0   2   2   0   2   0   0   0   0   0   2   0   2   2   0   2   2   0   2   0   2   0   2   0   2   0   2   2   2   0   0   0   2   2   2   0   2   0   0   2   0   0   0   2   0   2   0   0   0   2   2   2   0   0   0   2   2   0   2   0   0   0   0   0   2   2   2   2   0   2   2   0   0   0   2   2   2   2   0   0   2   0   0   0   0   2   0   2   2   0   2   0   2   2   0   0   2   2   2   0   0   2   0   0   2   2   0   2   2   0   2   0   2   0   2   2   0   0   0   0   2   0   0
 MK-3-16                2   0   0   2   2   2   0   0   0   0   0   0   2   2   0   2   0   0   0   0   2   0   0   0   2   2   0   2   0   2   0   0   0   0   0   0   2   0   0   0   2   2   2   0   2   0   2   2   0   2   2   0   0   2   0   0   2   0   0   0   2   2   0   0   0   2   0   0   2   2   2   2   0   0   0   0   2   2   2   2   0   2   0   0   0   0   0   2   0   2   0   0   2   2   0   2   0   2   0   2   0   2   0   2   0   2   0   0   0   2   2   2   0   2   0   0   2   2   0   0   2   0   2   0   0   0   2   2   2   2   0   0   0   2   0   2   0   2   0   0   0   2   2   2   2   0   2   2   0   0   0   2   2   2   2   0   2   2   2   0   0   0   2   0   2   2   0   2   0   2   2   0   0   2   2   2   0   0   2   0   0   2   2   0   2   2   2   2   0   2   0   2   2   2   0   0   0   2   0   0
 MK-4-1                 0   2   2   0   0   0   0   0   0   2   2   2   2   2   2   2   0   0   0   0   2   2   2   0   0   2   2   2   0   2   2   0   2   0   2   0   0   0   2   2   2   2   0   2   0   0   0   2   0   0   0   0   0   0   0   0   0   0   0   0   2   0   0   2   2   2   0   2   0   0   0   0   2   2   0   2   0   0   2   0   2   0   0   0   0   2   2   2   2   0   0   2   2   0   2   0   0   2   0   0   2   2   0   0   2   0   2   0   2   2   0   0   0   0   0   2   0   2   0   0   0   0   2   2   0   2   2   2   0   0   2   2   2   2   2   0   0   2   2   0   2   2   2   2   2   0   2   2   2   0   0   2   0   2   0   0   0   0   0   2   0   0   2   0   0   0   0   0   0   0   2   2   0   2   0   0   0   0   0   2   0   0   2   0   0   2   0   2   0   2   2   0   0   0   2   2   2   0   2   2
 MK-4-2                 0   2   2   0   0   0   2   0   0   2   2   2   2   2   2   2   0   0   0   2   2   0   2   0   0   2   2   2   0   2   2   0   2   0   2   0   0   2   2   2   2   2   0   2   0   0   0   2   0   0   0   0   0   0   0   0   0   0   0   0   2   0   0   2   2   0   0   2   0   0   0   2   2   2   0   2   0   2   2   0   2   0   0   0   0   2   2   0   2   0   2   2   2   0   2   0   0   2   0   0   2   2   2   0   2   0   2   0   0   2   0   0   0   0   0   2   0   2   0   0   0   0   2   2   0   2   2   2   0   0   2   2   2   2   2   2   0   2   2   0   2   2   2   2   2   0   2   2   2   0   0   2   0   2   0   0   0   0   0   0   0   0   0   0   0   0   0   0   2   0   2   2   0   2   0   0   0   0   0   2   0   0   2   0   0   2   0   2   0   2   2   0   0   0   2   2   2   0   2   2
 MK-4-3                 0   2   2   0   0   0   0   0   0   2   2   2   2   0   2   2   0   0   0   2   2   0   2   0   0   2   2   2   0   2   2   0   2   0   2   2   0   2   2   2   2   2   0   2   0   0   0   2   0   2   2   0   0   0   0   0   0   0   2   0   2   0   0   2   2   0   0   0   0   0   0   2   2   2   0   0   0   2   2   0   2   0   0   2   0   2   2   0   0   0   2   2   2   0   2   0   0   2   0   0   2   2   2   0   2   0   2   0   0   2   2   2   0   0   0   2   0   2   0   0   2   0   2   0   0   2   2   2   0   0   2   2   2   2   2   2   0   2   2   0   0   2   2   2   2   0   2   2   2   0   0   2   0   2   0   0   0   0   2   0   0   0   0   0   0   0   0   0   2   2   0   2   0   2   0   0   0   0   0   2   0   0   2   0   0   2   0   2   0   2   2   0   0   0   2   2   2   0   2   2
 MK-4-4                 0   2   2   0   0   2   0   0   0   2   2   2   2   0   2   2   0   0   0   2   0   2   0   2   0   2   2   2   0   0   2   0   2   0   2   2   0   2   2   2   2   2   0   2   0   2   0   2   0   2   2   0   2   0   0   0   0   0   2   0   2   2   0   2   2   0   0   0   0   0   0   2   2   2   0   0   0   2   2   0   2   0   0   2   0   0   2   0   0   0   2   0   2   0   2   0   0   2   0   2   0   2   2   0   2   0   2   0   0   2   2   2   0   0   0   2   0   2   0   0   0   2   2   0   0   2   2   2   0   0   2   2   2   2   2   2   0   2   2   0   0   2   2   2   2   0   2   2   2   0   0   2   0   2   0   0   0   0   2   0   2   0   2   0   0   0   0   0   2   2   0   2   2   2   0   0   0   0   0   2   0   0   2   0   0   2   0   2   0   2   2   0   0   2   2   2   2   0   2   2
 MK-4-5                 0   2   2   0   0   2   0   2   2   2   2   2   2   2   2   2   0   0   0   2   0   2   0   0   0   2   2   2   0   0   2   0   2   0   2   2   2   2   2   2   2   2   0   2   0   2   0   0   0   2   0   0   2   0   0   2   2   0   2   0   2   2   0   2   2   0   0   0   0   0   0   2   2   2   0   0   2   2   2   2   2   0   0   2   0   0   2   0   0   2   2   0   2   0   2   0   0   2   0   2   0   2   2   0   2   0   2   0   0   2   2   2   0   0   0   2   0   2   0   0   0   2   2   0   0   2   2   2   0   0   2   2   2   2   2   2   0   2   2   0   0   2   2   2   2   0   2   2   2   0   0   2   0   2   0   0   0   0   2   2   2   0   0   0   0   0   0   0   2   2   0   2   2   2   0   0   0   0   0   2   0   0   2   0   0   2   0   2   0   2   2   0   0   2   2   2   2   0   2   2
 MK-4-6                 0   2   2   0   0   0   0   2   2   2   2   2   2   2   2   2   0   2   0   2   0   2   0   0   0   2   2   2   0   2   2   0   2   2   2   2   2   2   2   2   2   2   0   2   0   2   0   0   0   2   0   0   2   2   0   2   2   0   2   0   2   0   0   2   2   0   0   0   2   2   0   2   2   2   0   0   2   2   2   2   2   0   0   2   0   0   2   0   0   2   2   0   2   0   2   0   0   2   0   0   0   0   2   0   2   0   2   0   0   2   2   2   0   0   0   2   0   2   0   0   0   2   2   0   0   0   2   2   0   0   0   0   2   2   2   2   0   2   2   0   0   2   2   2   2   0   2   2   2   0   0   2   0   2   0   0   0   2   2   2   2   0   0   0   0   0   0   0   2   2   0   2   0   2   0   0   2   0   0   0   2   0   2   0   0   2   2   2   0   2   2   0   0   0   2   2   2   0   2   2
 MK-4-7                 0   2   2   0   2   0   0   2   2   2   2   2   2   2   2   2   0   2   0   2   0   2   0   0   0   0   2   2   0   2   2   0   2   2   2   2   2   2   2   2   2   2   0   2   0   2   2   0   0   2   0   0   2   2   0   2   2   0   2   0   2   0   0   2   2   2   0   0   2   2   0   2   2   2   0   0   2   2   2   2   2   0   0   2   0   0   2   0   0   2   2   0   2   0   2   0   0   2   0   0   0   0   2   0   2   2   2   0   0   2   2   2   0   0   0   2   0   2   0   0   0   2   2   0   0   0   2   2   0   0   0   0   2   2   2   2   0   2   2   2   0   2   2   2   2   0   0   2   2   0   0   0   0   2   0   0   0   2   2   2   2   0   0   0   0   0   0   0   2   2   0   2   0   2   2   0   0   0   0   0   2   0   2   2   0   2   2   2   0   2   2   0   0   2   2   2   2   0   0   2
 MK-4-8                 0   2   2   0   2   0   0   2   2   2   2   2   2   2   0   2   0   2   0   2   0   2   0   0   0   2   2   2   0   2   2   0   2   2   2   2   2   2   2   2   2   2   2   2   0   2   2   0   0   0   0   0   2   2   0   2   2   0   2   0   2   0   0   2   2   0   0   0   2   2   0   2   2   2   0   2   2   2   2   2   2   0   0   2   0   0   2   2   0   2   2   0   2   0   2   0   0   2   0   0   2   0   2   0   2   2   2   0   0   2   2   0   0   0   0   2   0   2   0   0   0   2   2   0   0   0   2   2   2   2   0   0   2   2   2   2   0   2   2   2   0   2   2   2   2   0   0   2   2   0   0   0   0   2   0   0   0   0   2   2   2   0   0   0   0   0   0   0   2   2   0   0   0   2   2   0   0   0   0   0   2   2   2   2   0   2   2   2   0   2   2   0   0   2   2   2   2   0   2   2
 MK-4-9                 0   2   2   0   2   0   0   2   2   2   2   2   2   2   0   2   0   2   0   2   0   2   0   0   0   2   2   2   2   2   2   0   2   2   2   2   2   2   2   2   2   2   2   2   0   2   2   0   0   0   0   0   2   2   0   2   2   0   2   2   2   0   0   0   2   2   0   0   2   2   0   2   2   2   0   2   2   0   2   2   2   0   0   2   0   0   2   2   0   2   2   0   2   0   2   0   0   2   0   0   2   0   2   0   2   0   2   0   0   2   2   2   0   2   0   2   0   2   0   0   0   0   2   0   0   0   2   2   2   2   0   0   2   2   2   2   0   2   2   2   2   2   2   0   2   2   0   2   2   0   0   0   0   2   0   0   0   0   2   2   2   0   2   0   0   0   0   0   2   2   0   2   0   2   2   0   0   0   0   0   2   0   2   2   0   0   0   2   0   2   2   0   0   2   2   2   2   0   2   2
 MK-4-10                0   2   2   0   2   0   0   2   2   2   2   2   2   2   0   2   0   2   0   2   0   2   2   2   0   2   2   2   2   2   2   2   2   2   2   2   0   2   2   2   2   2   2   2   2   2   2   0   0   0   0   0   2   2   0   2   2   0   2   2   0   0   0   0   2   2   0   0   2   2   0   2   2   2   0   0   2   0   2   2   2   0   0   2   0   0   2   2   0   2   2   0   2   0   2   0   0   2   2   2   2   0   2   2   2   0   2   0   0   2   2   0   0   2   2   2   0   2   0   0   0   0   2   0   0   0   2   2   2   2   0   0   2   2   2   2   0   0   2   2   0   2   2   0   2   2   2   2   2   2   2   0   2   2   0   0   0   0   2   2   2   0   2   0   0   0   0   0   2   2   0   2   0   2   2   0   0   0   0   0   0   0   2   2   0   0   0   2   0   2   2   0   0   2   2   2   2   2   2   2
 MK-4-11                0   2   2   0   2   0   2   2   2   2   0   2   2   2   0   2   0   2   0   2   0   2   0   2   0   2   2   2   2   2   2   2   2   2   2   2   0   2   2   2   2   2   2   2   2   2   2   0   0   0   0   0   2   2   0   2   2   2   2   2   0   0   2   0   2   0   0   0   2   2   0   0   2   2   0   0   0   0   2   2   2   0   0   2   0   0   2   2   0   2   2   0   2   0   2   0   0   2   2   2   2   0   2   2   2   0   2   0   0   2   2   0   0   2   2   2   2   2   0   0   0   0   2   0   0   0   2   2   2   2   0   0   0   2   2   2   0   0   2   2   0   2   2   0   2   2   2   2   0   2   2   2   2   0   0   0   0   0   2   2   2   2   2   0   0   2   0   0   0   2   0   2   0   2   2   0   0   0   0   0   0   2   2   2   0   0   0   2   0   2   2   0   0   2   2   2   2   2   2   2
 MK-4-12                0   2   2   0   2   2   2   2   2   2   0   2   2   0   0   0   0   2   0   0   0   2   0   2   0   2   2   2   0   2   2   2   2   2   2   2   0   2   2   2   2   2   2   2   0   2   2   0   2   0   0   0   2   2   0   2   2   2   0   2   0   0   2   0   2   0   0   0   2   2   2   0   2   2   2   0   0   0   2   2   2   0   0   2   0   0   2   2   0   2   2   2   2   0   2   0   0   2   2   2   2   0   2   2   2   0   2   0   0   2   2   0   2   2   2   2   2   2   0   0   0   0   2   0   0   0   2   2   2   2   0   0   2   2   2   2   0   0   2   2   0   2   2   0   2   2   2   2   0   2   2   2   2   0   0   0   0   2   2   2   2   2   0   0   0   2   0   2   0   2   0   2   2   2   2   0   0   2   0   2   0   2   2   2   0   0   0   2   0   2   2   0   2   2   2   2   2   2   2   2
 MK-4-13                0   2   2   0   2   2   2   2   2   2   0   2   2   0   0   0   0   0   0   0   0   2   0   0   0   2   2   2   0   2   0   2   2   2   2   2   0   2   2   2   2   2   2   2   2   2   2   0   2   0   0   0   2   2   2   2   0   2   0   2   0   0   2   0   2   0   0   0   2   2   2   0   2   2   2   0   0   0   2   2   0   0   0   0   0   0   2   2   0   2   2   2   2   0   2   0   0   2   2   0   0   0   2   2   2   0   2   0   0   0   2   0   2   2   2   2   2   2   0   0   0   0   2   0   0   0   2   2   2   2   0   0   2   2   2   2   0   0   0   2   0   0   2   0   2   2   2   2   0   0   2   2   2   0   0   0   0   2   2   2   2   2   0   0   0   2   0   2   0   2   0   2   2   2   0   0   0   2   0   2   0   2   2   2   0   0   0   2   0   2   2   0   2   2   2   2   2   2   2   2
 MK-4-14                0   0   2   0   2   2   2   2   2   2   0   2   2   0   0   0   0   0   0   0   2   2   0   2   0   0   2   2   0   2   0   2   2   2   2   2   0   2   2   2   2   2   2   2   2   2   2   0   2   0   0   0   2   2   2   2   0   2   0   2   0   0   2   0   2   0   0   0   2   2   2   0   2   2   2   2   0   0   2   2   0   0   0   0   0   0   2   2   0   2   2   0   2   0   2   0   2   2   2   0   2   0   2   2   2   0   2   0   0   0   2   0   2   2   2   2   2   2   0   0   2   0   0   2   0   0   0   2   2   0   0   2   2   2   0   0   0   0   0   2   0   0   2   0   2   2   2   2   2   0   2   2   2   0   0   0   2   2   2   2   0   2   0   0   0   0   0   2   0   2   0   2   2   2   0   0   0   0   0   2   2   2   2   2   0   0   0   2   0   2   2   2   2   2   2   2   2   2   2   2
 MK-4-15                0   0   2   0   2   2   2   0   2   2   0   2   2   0   0   0   0   0   0   0   2   0   0   2   0   0   2   2   0   2   0   2   2   2   2   2   0   2   2   2   2   2   2   0   2   2   2   0   2   0   0   0   2   2   2   2   0   2   0   2   0   0   2   0   2   0   0   0   2   2   0   0   2   2   2   2   2   0   2   2   0   2   0   0   0   0   2   0   0   2   2   0   2   0   2   0   2   2   2   0   2   2   2   2   2   0   2   0   0   0   2   0   2   2   2   2   2   2   0   0   2   0   2   2   0   0   0   0   2   0   0   2   2   2   2   0   0   0   0   2   0   0   2   0   0   2   2   2   2   0   2   2   2   0   0   2   2   2   2   2   0   2   0   0   0   2   0   2   0   2   0   2   2   2   0   0   0   0   0   2   0   2   2   2   0   0   0   2   0   2   2   2   2   2   2   2   0   2   2   2
 MK-4-16                0   0   2   0   2   2   2   0   2   0   0   2   2   0   0   0   2   0   0   2   2   0   0   2   0   0   2   2   0   2   0   2   2   0   2   2   0   2   2   2   2   2   2   0   2   2   2   0   2   0   0   0   2   2   2   2   0   2   0   2   0   0   2   2   2   0   0   0   2   2   0   0   2   2   2   0   2   0   2   2   0   0   0   0   0   0   2   2   0   2   2   0   2   0   2   2   2   2   2   0   2   2   2   2   2   0   2   0   0   2   2   0   2   0   2   2   2   2   0   0   2   0   2   2   0   0   0   0   2   2   0   0   2   2   2   0   0   0   0   2   0   0   2   0   2   0   2   2   2   0   2   0   2   0   0   2   2   2   2   2   0   2   0   0   0   2   0   2   0   2   0   2   2   2   0   0   0   0   0   2   0   0   2   2   0   0   0   2   0   2   2   2   2   2   2   2   0   2   2   2
 MK-5-1                 0   2   2   2   0   0   2   2   0   0   0   2   0   0   2   2   0   0   0   0   2   2   2   0   0   0   2   2   0   2   0   2   2   2   0   0   2   2   2   0   0   2   2   2   0   0   0   0   0   0   2   0   2   0   2   0   0   0   2   0   2   2   0   0   2   0   2   0   0   0   2   2   2   0   0   0   0   2   2   2   2   2   2   2   0   2   2   2   2   0   0   2   2   0   0   2   2   0   0   0   0   2   2   2   0   2   2   0   2   2   0   2   0   0   2   0   0   0   2   0   0   0   0   2   0   0   2   0   0   0   2   2   2   2   0   0   0   2   0   0   0   2   2   2   2   0   2   0   0   2   0   2   0   0   2   2   0   2   2   2   2   0   0   0   0   0   2   2   0   0   2   2   2   2   0   2   0   2   0   2   2   2   2   2   0   2   0   0   2   2   2   0   0   2   2   2   2   2   2   0
 MK-5-2                 0   2   2   0   0   0   2   2   0   0   0   2   0   0   2   2   0   0   0   0   2   2   0   0   0   0   2   2   0   2   0   2   2   2   0   0   2   2   2   0   0   2   2   2   0   2   0   0   0   0   2   0   0   0   2   0   0   0   2   0   2   2   0   0   2   0   2   0   0   0   2   2   2   0   0   0   0   2   2   2   2   2   2   2   0   2   2   0   2   0   0   2   2   0   0   2   2   0   0   0   0   0   2   2   0   2   2   2   2   2   0   0   0   0   2   0   0   0   2   0   0   0   0   2   0   0   2   0   0   0   0   2   2   2   2   0   0   2   0   0   2   2   2   2   2   0   0   0   0   2   0   2   0   2   0   2   0   2   2   2   2   0   0   0   0   0   2   2   2   2   2   2   2   2   0   2   0   2   0   2   2   2   2   2   0   2   2   0   2   2   2   0   0   2   2   2   2   2   2   0
 MK-5-3                 0   2   2   0   0   2   2   2   0   0   0   2   0   2   2   2   0   0   0   0   2   2   0   0   0   0   2   2   0   2   0   2   2   2   0   0   2   2   2   0   0   2   2   2   0   2   0   0   0   0   2   2   0   0   2   0   0   0   2   0   2   2   0   0   2   0   2   0   0   0   2   2   2   2   0   0   0   2   2   2   2   2   2   2   0   2   2   2   2   0   0   2   2   0   0   2   2   0   0   0   0   0   2   0   0   2   2   2   2   2   0   0   0   0   2   0   0   0   2   0   0   0   0   2   0   0   2   0   0   0   0   2   0   2   0   0   2   2   0   0   2   2   2   0   2   0   0   0   0   2   0   2   2   2   0   2   0   2   2   2   2   0   0   0   0   0   2   2   0   2   2   2   2   2   2   2   2   2   0   2   0   2   2   2   0   2   2   0   2   2   2   0   2   2   2   0   2   2   2   2
 MK-5-4                 0   2   2   0   2   0   2   2   0   0   0   2   0   2   2   2   0   0   0   0   2   2   0   0   0   0   2   0   2   2   0   0   2   2   0   0   2   2   2   0   0   2   2   0   0   2   0   0   0   0   2   2   2   0   2   0   0   0   2   0   2   2   0   0   2   0   2   0   0   0   2   2   2   2   0   0   0   2   2   2   2   2   2   2   0   2   2   2   2   0   0   2   2   0   0   2   2   0   0   0   0   0   2   0   0   2   2   2   2   2   0   0   2   0   2   0   0   0   2   0   2   0   0   2   0   2   2   0   0   0   2   2   0   2   0   0   2   2   2   0   2   2   2   0   2   0   0   0   0   2   0   2   2   2   0   2   0   2   2   2   2   0   0   0   0   0   2   2   0   2   2   2   2   2   2   2   2   2   0   2   0   2   2   2   0   2   2   0   2   2   0   0   2   2   2   2   2   2   2   2
 MK-5-5                 2   2   2   0   2   0   2   2   0   0   0   2   2   2   2   0   0   0   0   2   2   0   0   0   0   0   2   0   2   2   0   0   2   2   0   0   2   2   2   0   0   2   2   0   0   2   0   0   0   0   2   2   2   0   2   0   0   0   0   0   2   2   0   0   0   0   2   0   0   0   2   2   2   0   0   0   2   0   2   2   2   2   2   2   0   2   0   2   2   0   0   0   0   0   0   2   2   0   0   0   0   0   2   2   2   2   2   2   2   2   0   0   2   0   2   0   0   0   2   0   0   0   0   2   0   2   2   2   0   0   0   2   0   2   0   0   2   2   0   0   2   2   2   2   2   0   0   0   2   0   2   2   0   2   0   0   0   2   2   2   2   0   2   0   0   0   2   2   0   2   2   2   2   2   2   2   2   2   0   2   0   2   2   2   2   2   2   0   2   2   0   0   2   0   2   2   2   2   2   2
 MK-5-6                 2   2   2   0   0   0   2   2   0   0   0   2   2   2   2   0   0   0   0   2   2   0   0   0   0   0   0   0   2   2   0   2   2   2   0   0   2   2   2   0   0   2   2   0   0   2   0   0   0   0   2   2   2   0   2   0   0   0   0   0   2   2   0   0   0   0   2   0   0   0   2   2   2   0   0   0   2   0   2   2   2   2   2   2   0   2   0   2   2   0   0   0   0   0   0   2   0   0   0   0   0   2   2   2   2   2   2   2   2   2   0   0   2   0   0   0   0   0   2   0   0   0   0   2   0   2   2   2   0   0   0   2   0   2   0   0   2   2   0   0   2   2   2   2   2   0   0   0   0   0   2   2   0   2   0   0   0   2   2   2   2   0   2   0   0   0   2   2   0   2   0   2   2   2   2   2   0   2   0   2   2   2   2   2   2   2   0   0   2   2   0   0   2   0   2   2   2   2   2   2
 MK-5-7                 2   2   2   2   0   0   2   0   0   0   0   2   2   2   2   0   0   0   0   2   2   0   2   0   0   0   0   0   2   2   0   2   2   2   0   0   2   2   2   2   0   0   2   0   0   2   0   0   0   0   2   2   2   0   2   0   0   0   0   0   2   2   0   0   0   2   0   0   2   2   2   2   0   0   0   2   2   0   2   2   2   2   2   2   2   2   0   2   2   2   0   0   0   0   2   2   0   0   0   0   0   2   2   2   2   2   2   2   2   2   0   0   2   0   0   0   2   0   0   0   0   0   0   2   0   2   2   0   0   0   0   2   2   2   0   2   2   2   0   0   2   2   2   2   0   0   2   0   0   0   2   2   0   2   0   0   0   2   2   2   2   0   2   0   0   0   2   2   0   2   0   2   2   2   2   2   0   2   0   2   2   2   0   2   2   0   0   0   2   2   0   0   2   0   2   2   2   2   2   2
 MK-5-8                 2   2   2   2   0   0   2   0   0   0   0   2   2   2   2   2   0   0   0   2   2   0   2   0   0   0   0   0   2   2   0   2   2   2   0   0   2   2   2   2   0   0   2   0   0   2   0   2   0   0   2   2   2   0   2   0   0   0   0   0   2   2   0   2   0   2   0   0   0   2   2   2   0   0   0   2   2   0   0   2   2   2   2   2   2   2   0   2   2   2   0   0   2   0   2   2   0   0   2   0   0   2   2   2   2   2   2   0   2   0   0   0   2   0   0   0   2   0   2   0   0   0   0   2   2   2   2   0   0   0   0   2   2   2   0   2   2   2   0   0   2   2   2   2   0   0   2   0   0   0   2   2   0   2   0   2   0   2   0   2   0   0   2   0   0   0   2   2   0   2   0   2   0   0   2   2   0   2   0   2   2   2   2   2   2   0   0   0   2   2   0   0   2   0   2   2   2   2   2   2
 MK-5-9                 2   2   2   0   0   0   2   0   0   0   0   2   2   2   2   2   0   0   2   2   2   0   2   0   0   0   0   0   2   2   0   2   2   2   0   0   2   0   2   2   0   2   2   0   0   2   0   2   0   0   2   2   0   0   2   0   0   0   0   0   2   2   0   2   0   2   0   0   0   2   2   2   0   0   0   2   2   0   2   2   2   2   2   2   2   0   0   2   2   2   0   0   2   0   2   2   2   0   2   0   0   2   2   2   2   2   0   0   2   0   0   0   2   0   0   0   2   0   2   0   0   0   0   2   2   0   2   0   0   0   2   2   2   0   0   2   2   2   2   0   2   2   2   2   0   0   2   0   0   0   2   0   0   2   0   2   0   2   2   2   0   2   2   0   0   0   2   2   0   2   0   2   0   0   2   2   0   2   0   2   0   2   2   2   2   0   0   2   2   0   2   0   2   0   2   2   2   2   2   2
 MK-5-10                2   2   2   2   0   0   2   0   0   0   0   2   2   2   2   2   0   0   2   0   2   0   2   0   0   0   0   0   2   2   0   2   2   0   0   0   2   0   2   0   0   2   2   0   0   2   0   2   0   0   2   2   0   0   2   0   2   0   0   0   2   2   0   2   0   2   0   0   0   2   2   2   0   0   2   2   2   0   2   2   0   2   2   2   2   0   0   2   2   2   0   0   2   0   0   2   0   0   2   0   0   2   2   0   2   2   2   0   2   0   0   0   2   2   0   0   2   0   2   0   2   2   0   0   2   0   2   0   0   0   2   2   2   0   2   2   2   2   2   0   2   2   2   2   0   0   2   0   0   0   2   2   0   2   0   2   0   2   2   2   0   2   2   0   0   0   2   2   0   2   0   0   0   0   2   2   0   2   0   2   0   2   2   2   2   0   0   2   2   0   2   0   2   0   2   2   2   2   2   2
 MK-5-11                2   2   2   2   0   0   2   0   0   2   0   0   2   2   2   2   0   0   2   0   2   0   2   2   0   0   0   0   2   2   0   2   2   0   0   0   2   0   2   0   0   0   2   0   0   2   0   2   0   2   2   0   0   0   2   0   2   0   0   0   2   2   2   0   0   0   0   0   0   2   2   0   0   0   2   2   2   0   2   0   0   0   2   2   2   0   2   2   2   2   0   0   2   0   2   2   0   2   0   2   0   2   2   0   2   2   0   0   2   0   0   0   2   2   0   0   2   0   2   0   2   2   0   0   2   0   2   0   0   0   2   2   2   0   2   2   2   2   2   0   2   2   2   2   0   0   2   0   0   2   2   2   0   2   0   2   0   2   2   2   0   2   0   0   0   0   2   2   0   2   0   0   0   0   0   2   0   2   0   2   0   2   2   2   2   0   0   2   2   0   0   0   2   0   2   2   2   2   2   2
 MK-5-12                2   2   0   2   0   0   2   0   0   2   0   0   2   2   2   2   0   0   2   0   2   0   2   2   0   0   0   0   2   2   0   2   2   0   0   0   2   0   2   0   0   0   2   0   0   2   0   2   0   2   0   0   0   0   2   0   2   0   0   0   0   2   2   0   0   0   0   0   2   2   2   0   0   0   2   2   2   0   2   0   0   0   2   2   2   0   2   2   0   2   0   0   2   0   2   2   0   2   0   0   0   2   2   0   2   2   0   0   0   0   0   0   2   2   0   0   2   0   2   0   2   2   0   0   0   0   2   0   0   0   2   2   2   0   2   2   2   0   2   0   0   0   2   2   0   0   2   0   0   2   2   2   0   2   2   0   0   2   2   2   0   2   0   0   2   0   2   2   0   2   0   0   0   0   0   2   0   0   2   2   0   2   2   2   0   0   0   2   2   0   0   2   2   0   2   2   2   2   2   2
 MK-5-13                2   2   0   2   0   0   2   0   0   2   0   0   2   2   2   2   0   0   2   0   2   0   2   2   0   0   0   2   2   2   0   2   2   0   0   0   2   0   0   0   0   0   2   0   0   2   0   2   0   2   0   0   0   0   0   2   2   2   0   0   0   2   2   0   0   0   0   0   2   2   2   0   0   0   2   2   2   0   2   0   0   0   2   2   2   0   2   2   0   2   0   0   2   0   2   2   2   2   0   0   0   2   2   0   2   2   0   0   0   0   0   0   2   2   0   0   2   0   2   0   2   0   0   0   0   0   2   0   0   0   0   2   2   0   2   2   0   0   2   0   0   0   2   2   0   0   2   0   0   2   2   2   0   2   2   0   0   2   2   2   0   2   0   0   2   0   2   2   0   2   0   0   0   0   0   2   0   2   2   2   2   2   2   2   0   0   2   2   2   2   0   2   2   0   2   2   2   0   2   2
 MK-5-14                2   0   0   2   2   0   2   0   0   2   0   0   2   2   2   2   0   0   2   0   2   2   2   2   2   0   0   2   2   2   0   2   2   0   2   0   0   0   0   0   0   0   2   0   2   2   0   2   0   2   0   0   0   0   0   2   2   2   0   0   2   2   2   0   0   0   0   0   2   2   2   0   0   0   2   2   2   0   2   0   0   2   2   2   2   0   0   2   0   2   0   0   2   0   2   2   0   2   0   0   2   2   2   2   2   2   2   0   0   0   0   2   2   2   0   0   0   0   2   0   2   0   0   0   0   0   2   0   0   0   0   2   2   0   2   2   0   0   2   0   2   0   2   2   0   0   2   0   0   2   2   0   0   0   2   0   2   2   2   2   0   2   0   0   2   0   2   2   0   2   0   2   0   0   0   2   0   2   2   2   2   2   2   2   0   0   2   2   2   2   0   0   2   0   2   2   2   0   2   2
 MK-5-15                2   0   0   2   2   0   2   0   0   2   0   0   2   0   2   2   0   0   2   0   2   2   2   2   0   0   0   2   2   0   0   2   2   0   2   2   0   0   0   0   0   0   2   2   2   2   0   2   0   2   0   0   0   0   2   0   2   2   0   0   2   2   2   0   0   0   2   0   2   2   2   0   2   0   2   2   2   0   2   0   0   2   2   2   2   0   0   2   0   2   0   0   2   0   2   2   0   0   0   0   2   2   2   2   2   2   2   0   0   0   0   2   2   0   2   0   0   0   2   0   2   0   0   0   0   0   2   0   0   0   0   2   0   0   2   2   0   0   2   0   2   0   2   2   0   0   2   0   0   0   2   0   0   0   2   0   2   2   2   2   0   2   0   0   2   0   2   2   2   2   2   2   0   0   0   2   2   2   2   2   2   2   2   2   0   0   2   2   2   2   0   0   2   0   2   2   2   0   0   2
 MK-5-16                2   0   0   2   2   0   2   0   0   2   0   0   2   2   0   2   0   0   2   2   2   2   2   2   0   0   0   2   2   0   0   0   2   2   2   2   2   0   0   0   0   0   2   2   2   2   0   2   0   2   0   0   0   0   2   0   2   0   0   0   2   2   2   0   0   2   2   0   2   2   2   2   2   0   2   2   0   0   2   0   0   2   2   2   2   0   2   2   0   2   0   2   2   0   2   2   0   0   0   0   2   2   2   2   2   2   2   2   0   0   0   2   2   0   2   0   2   0   2   0   2   0   0   0   0   0   2   0   0   0   2   2   0   2   2   2   0   0   2   0   2   2   2   2   0   0   2   0   0   0   0   0   0   0   2   0   2   2   2   2   0   2   0   0   2   0   2   2   2   2   2   2   0   0   0   2   2   2   2   2   2   2   2   2   0   0   2   2   2   2   0   0   2   0   2   2   2   0   0   0
 MK-6-1                 2   2   2   0   0   0   0   0   2   0   2   0   2   2   2   2   2   2   2   2   2   0   2   0   0   0   0   0   2   0   0   0   0   0   2   0   0   2   0   2   0   2   2   0   0   2   0   2   0   0   0   2   2   2   2   0   2   0   2   2   0   0   0   2   2   0   2   0   2   2   2   0   2   2   0   2   0   0   0   0   0   2   2   2   2   2   0   2   2   0   0   2   0   0   0   2   2   0   0   2   0   0   0   0   2   2   0   2   2   2   0   2   2   0   2   2   0   0   2   0   2   0   0   0   2   0   2   2   2   0   0   2   0   0   0   0   2   2   2   2   0   2   2   0   0   2   0   0   0   2   0   2   2   2   0   2   2   2   0   0   0   2   0   2   2   2   0   2   2   0   2   2   2   2   2   0   2   2   2   0   2   0   2   2   2   0   2   2   2   2   0   0   2   2   2   2   0   0   0   0
 MK-6-2                 2   2   2   0   0   0   0   0   2   0   2   0   2   2   2   2   2   2   2   2   0   0   2   0   0   0   0   0   2   0   0   0   2   2   2   0   0   2   0   2   0   2   2   0   0   2   0   2   0   0   0   2   2   2   2   0   2   0   2   2   2   0   0   2   2   0   2   0   2   2   2   0   2   2   0   2   0   0   0   0   0   2   2   2   2   2   0   2   2   0   0   2   0   0   0   2   2   0   0   2   0   0   0   0   2   2   2   2   2   2   0   2   2   0   2   2   0   0   2   0   2   0   0   0   2   0   2   2   0   2   0   2   0   0   0   0   2   2   2   2   0   2   2   0   0   2   0   0   0   2   0   2   2   2   0   0   0   2   0   0   0   2   2   2   2   2   0   2   2   0   2   2   2   2   2   0   2   2   2   0   2   0   0   2   2   2   2   2   2   2   0   0   2   2   2   2   0   0   0   2
 MK-6-3                 2   2   2   0   0   0   2   0   2   0   2   0   2   2   2   2   0   2   2   2   0   0   2   0   0   0   0   0   2   0   0   0   2   2   2   0   0   2   0   2   2   2   2   0   2   2   0   2   0   2   0   2   2   2   2   0   2   0   2   2   2   0   0   2   2   0   0   0   2   2   2   0   2   0   0   2   0   0   0   0   0   2   2   2   2   0   2   0   0   0   0   2   0   0   0   2   2   0   2   2   0   0   0   0   2   2   0   0   2   2   0   2   2   0   0   0   0   2   2   0   2   0   0   0   2   0   2   2   0   2   0   2   0   0   2   0   2   2   0   2   0   2   2   0   0   2   0   0   2   2   0   2   2   2   0   0   0   2   0   0   0   2   2   2   2   2   0   2   2   0   2   2   2   2   2   0   2   2   2   0   2   0   0   2   0   2   2   2   2   2   0   0   2   2   2   2   0   0   0   2
 MK-6-4                 2   2   2   0   0   0   2   0   2   0   2   0   2   2   2   2   0   2   0   2   2   0   2   0   0   0   0   0   2   0   0   0   2   2   2   0   2   2   0   0   0   2   2   0   2   2   0   2   0   0   0   2   2   2   2   0   2   0   2   2   2   0   0   2   2   0   2   0   2   2   2   0   2   0   0   2   0   0   0   2   0   2   2   2   0   0   2   0   0   0   0   2   0   0   0   2   2   0   2   0   0   2   0   2   2   2   0   0   2   0   0   2   2   0   0   0   2   2   2   0   2   0   0   0   2   0   2   2   0   2   0   2   0   0   2   0   2   2   0   0   0   2   2   0   0   2   0   0   0   2   0   2   2   2   0   2   0   2   0   0   0   0   2   2   2   2   0   2   2   0   2   2   2   2   2   0   2   2   2   0   2   0   0   2   0   2   2   2   2   2   2   0   2   2   2   2   0   0   0   2
 MK-6-5                 2   0   0   0   0   0   2   0   2   0   2   0   0   2   2   2   0   2   0   2   2   0   2   2   0   0   0   0   2   0   0   0   2   2   2   0   2   2   0   0   0   0   2   0   2   2   0   2   0   0   0   2   0   2   2   0   0   0   2   2   2   0   0   2   0   0   2   0   2   2   2   0   2   0   0   2   0   0   2   2   0   0   2   2   0   0   2   0   0   0   0   2   0   0   0   2   2   0   0   0   0   0   0   2   2   2   0   0   2   2   0   2   2   0   0   0   2   2   2   0   2   0   0   0   2   0   2   2   2   2   0   2   0   0   2   0   2   2   0   0   0   2   2   0   2   2   0   0   0   2   0   2   2   2   0   2   0   2   0   0   0   0   2   2   2   2   0   2   2   0   2   0   2   2   0   0   2   2   2   0   2   0   0   2   0   2   2   2   2   2   2   0   2   2   2   2   0   0   0   2
 MK-6-6                 2   0   0   2   0   0   2   0   2   0   2   0   0   2   2   2   0   2   0   2   2   0   2   2   0   0   2   0   2   0   2   0   2   2   2   0   2   2   0   0   0   0   2   0   2   2   0   2   0   0   0   2   0   2   2   0   0   0   2   2   2   0   0   2   0   0   2   0   2   2   2   0   2   2   0   2   0   0   2   2   0   0   2   2   0   0   2   0   0   0   0   2   0   2   0   2   2   0   0   0   0   0   0   2   2   2   0   0   2   0   0   2   2   0   0   0   2   2   2   0   2   0   0   0   2   0   2   2   2   2   0   2   0   0   2   0   0   2   0   0   0   2   2   0   2   2   0   0   0   2   0   2   2   2   0   2   2   2   0   0   0   0   2   2   2   2   0   2   2   0   0   0   2   0   2   0   2   2   2   0   2   0   0   2   0   2   2   2   2   2   2   0   2   2   2   2   0   0   0   2
 MK-6-7                 0   2   0   2   0   2   2   0   2   0   2   0   2   2   2   2   0   2   0   2   2   0   2   2   0   0   2   0   2   2   2   0   2   2   2   0   2   2   0   0   0   0   2   0   0   0   2   2   0   0   0   2   0   2   0   2   0   0   0   2   2   0   0   2   0   0   2   0   0   2   2   0   0   2   0   2   0   0   2   2   0   0   0   2   0   0   2   0   0   0   0   2   0   2   0   2   2   0   2   0   0   0   0   2   2   2   0   0   0   0   0   2   2   0   2   0   2   2   2   0   2   0   0   0   2   0   2   2   2   2   0   2   0   0   2   0   0   2   0   0   0   2   2   0   2   2   0   0   0   2   0   2   2   2   0   2   2   2   0   0   0   0   2   2   2   2   0   2   2   0   0   0   2   0   2   0   2   2   2   0   2   0   0   2   0   2   2   2   2   2   2   0   2   2   2   2   0   0   0   2
 MK-6-8                 2   0   0   2   0   0   2   0   2   0   2   0   2   2   2   2   2   2   0   2   2   0   2   2   0   0   2   0   2   2   2   0   2   2   2   0   2   2   0   0   0   0   2   0   0   0   2   2   0   0   0   2   0   2   0   2   0   0   0   2   2   0   0   2   0   0   0   0   0   2   2   0   0   2   0   2   0   0   0   2   0   0   0   2   0   2   2   0   0   0   0   2   0   2   0   2   2   0   2   0   0   0   2   2   2   2   0   0   0   0   0   2   2   0   2   0   2   2   0   2   2   2   2   0   0   0   2   2   2   2   0   2   0   0   2   0   0   2   0   0   2   2   2   0   2   2   0   0   0   0   0   2   2   0   0   2   2   2   0   0   0   0   2   2   2   2   0   2   2   0   0   0   2   2   2   2   2   2   0   0   2   0   0   2   0   2   2   2   2   2   2   0   2   2   2   0   0   0   0   2
 MK-6-9                 2   0   2   2   0   0   0   0   2   0   2   0   2   0   2   2   2   2   0   2   0   0   2   2   0   0   2   0   2   2   2   0   2   2   2   0   2   2   0   0   2   0   2   0   0   0   2   2   0   0   0   2   0   2   0   2   0   0   0   2   2   0   0   2   0   0   0   0   2   2   2   0   0   2   2   2   0   0   0   2   0   0   0   2   0   2   2   0   0   0   0   2   0   2   0   2   2   0   2   0   0   0   2   2   0   2   0   0   0   0   0   2   2   0   2   0   2   2   0   2   2   2   2   0   2   0   0   2   0   2   2   0   0   0   2   2   0   2   0   0   2   2   2   0   2   2   0   2   0   0   0   0   2   2   0   2   2   2   0   0   0   0   2   2   2   0   0   2   2   0   0   0   2   2   2   2   0   2   0   0   2   0   0   2   0   2   2   0   2   2   2   2   2   2   2   0   0   0   0   0
 MK-6-10                2   0   2   2   0   0   0   0   2   0   2   0   0   0   2   2   2   2   2   2   0   0   2   2   0   0   2   0   2   2   2   0   2   2   2   0   2   2   0   0   2   0   2   0   0   0   2   2   0   0   0   2   2   2   0   2   2   0   0   2   2   0   2   2   0   0   0   2   2   2   0   0   2   2   2   0   0   0   0   2   0   0   2   2   0   2   2   0   2   0   0   2   0   2   0   0   2   0   0   0   0   0   2   2   0   2   0   0   0   0   0   0   0   0   2   0   2   2   0   2   2   2   2   0   2   0   2   2   0   2   2   0   0   0   2   2   0   0   0   2   2   2   2   0   0   0   0   2   2   0   0   0   2   2   0   2   2   2   0   2   0   0   2   2   2   0   0   2   2   0   0   0   2   2   0   2   0   2   0   2   2   0   0   0   0   2   2   0   2   2   2   2   2   2   2   0   0   2   2   0
 MK-6-11                2   0   2   2   0   0   0   0   2   0   0   0   0   0   0   0   0   2   2   2   0   0   2   2   0   0   2   0   2   2   2   0   2   2   2   0   2   0   0   0   2   0   2   0   0   0   0   2   2   0   0   2   2   2   0   0   2   0   0   2   2   0   2   2   0   0   0   2   0   2   0   0   2   2   2   0   0   0   2   2   0   0   0   2   0   2   2   0   2   2   0   2   0   2   0   0   2   0   0   0   0   0   2   2   0   2   2   0   0   0   0   0   0   0   2   2   2   2   0   2   2   2   2   0   2   0   2   2   0   0   2   0   0   0   2   2   0   0   0   2   2   2   2   0   2   0   2   2   2   0   0   0   2   2   0   2   2   2   0   2   0   0   0   2   2   0   0   2   2   0   0   0   2   2   0   2   0   2   0   0   2   0   0   0   0   2   0   2   2   2   2   2   2   2   2   0   0   2   2   0
 MK-6-12                2   0   2   2   0   2   0   0   0   0   2   2   0   0   0   0   0   2   2   2   0   0   0   2   0   0   0   0   2   2   2   2   2   2   0   2   2   0   2   2   2   0   2   0   2   0   0   2   2   0   0   2   2   2   0   0   2   0   0   2   2   0   2   2   0   0   0   2   0   2   0   0   2   2   2   0   2   0   2   2   0   2   0   2   0   2   0   0   2   2   0   2   0   2   0   2   2   0   0   0   0   0   2   0   0   2   2   0   0   0   0   0   0   0   2   2   2   2   0   2   2   2   2   0   2   0   2   2   0   0   2   0   0   0   0   2   0   0   0   2   2   2   2   2   2   0   2   2   2   0   0   0   2   2   0   2   2   2   0   2   0   0   2   2   2   0   0   2   2   0   2   2   2   2   0   2   0   0   0   0   2   0   0   0   0   2   0   2   2   0   2   0   2   2   2   0   0   2   2   0
 MK-6-13                2   0   2   2   0   2   0   0   0   0   0   2   0   2   0   0   0   2   2   2   0   2   0   2   0   0   0   0   2   2   2   2   2   2   0   2   2   0   2   2   2   0   0   0   2   0   0   2   2   0   0   2   2   0   0   0   2   0   0   2   2   0   2   2   0   0   0   2   0   2   0   0   0   2   2   0   0   0   2   2   0   2   0   2   0   2   0   0   0   2   0   0   0   2   0   2   2   0   0   0   0   0   2   0   0   2   2   0   0   0   0   0   0   0   2   2   2   2   0   2   2   2   2   0   2   2   2   2   2   0   2   0   0   0   0   2   0   0   0   2   2   0   2   2   2   0   2   2   2   0   0   0   2   2   0   2   2   2   0   2   2   0   2   2   2   0   0   2   2   0   2   2   2   2   0   2   2   0   0   0   2   0   0   0   0   2   0   2   2   0   0   0   2   2   2   0   0   2   2   0
 MK-6-14                2   0   2   2   0   2   2   0   0   0   0   2   0   2   0   0   0   0   0   2   0   2   0   2   0   0   0   0   0   0   2   2   2   2   0   2   2   0   2   2   2   0   0   0   2   0   0   2   2   0   0   2   2   0   0   0   2   0   0   2   2   0   2   2   2   0   0   2   0   2   2   0   0   2   2   0   0   0   2   2   0   2   0   0   0   2   0   0   0   2   0   0   2   2   2   2   2   0   0   0   0   2   2   0   0   2   2   0   0   0   0   0   0   0   2   2   0   0   0   2   2   2   0   0   2   2   2   2   2   0   2   0   2   0   0   0   0   0   0   2   2   0   2   2   2   0   2   2   2   0   0   0   2   2   0   2   2   2   0   2   2   0   2   2   2   0   0   2   2   0   2   2   2   2   0   2   2   0   0   0   0   0   2   0   0   2   0   2   2   0   0   0   2   2   2   0   2   2   2   0
 MK-6-15                2   0   2   2   0   2   2   0   0   0   0   2   0   2   0   0   0   0   0   2   0   2   0   2   0   0   0   0   0   0   2   2   2   2   0   2   2   0   2   2   2   0   0   0   2   0   0   2   2   0   0   2   2   0   0   2   2   0   0   0   2   0   2   2   2   0   0   2   0   2   2   0   0   0   2   0   2   0   0   2   0   2   2   0   0   2   0   0   0   2   0   0   2   2   2   0   2   0   2   0   0   2   2   2   0   2   2   0   0   0   0   0   0   0   2   2   0   0   0   2   2   2   0   0   2   2   0   2   2   0   2   0   2   0   0   0   0   0   0   2   2   0   2   2   2   0   2   2   0   0   0   0   2   2   0   2   2   2   0   2   2   0   2   0   2   0   2   2   2   0   2   2   2   2   0   2   2   0   0   0   0   0   2   0   0   2   0   2   0   0   0   0   0   2   2   0   2   2   2   0
 MK-6-16                2   0   2   2   0   2   2   0   0   0   0   2   0   2   0   0   0   0   0   2   0   2   0   2   0   0   0   0   0   0   2   2   0   2   0   2   2   0   2   0   2   0   2   0   2   2   0   2   0   2   0   2   2   0   0   2   2   0   0   0   2   0   2   2   2   0   0   2   0   2   2   2   0   0   2   0   2   0   0   2   0   0   2   0   0   2   0   0   0   2   0   0   2   2   2   0   2   0   2   0   0   2   2   2   0   2   2   0   0   2   0   0   0   0   2   2   0   0   0   2   2   2   0   0   2   2   0   2   0   0   2   0   2   0   0   0   0   0   2   2   2   0   2   2   2   0   2   2   0   0   0   0   2   2   0   0   2   2   0   2   2   0   2   0   2   0   2   2   2   0   2   2   2   2   0   2   2   0   0   2   0   0   2   2   0   2   0   2   0   0   0   0   2   2   2   0   2   2   2   0
 
!****************************************** Phenotypic Data **********************************************************
!-100.0 is resevred for missing phenotype
SimulatedTrait1        13.9941   16.0593   14.0265   15.7938   14.9031   13.7144   16.3907   14.4167   15.9986   15.7834   15.1026   14.6456   14.6772   14.7319   14.6889   13.0900   15.5168   14.3095   13.9514   15.5157   13.5926   15.7634   14.0018   14.1805   15.8330   14.8815   14.9241   16.0575   14.5141   15.8245   15.5183   16.2540   13.7530   14.6432   14.4864   16.2621   15.1034   14.4738   14.4342   15.8602   16.3814   15.2704   15.3380   14.2448   16.0920   16.6859   13.9802   15.8202   14.5330   15.7884   15.3040   14.5019   15.9257   13.3389   15.1046   15.4410   15.3138   15.1573   15.9533   15.0008   14.5681   13.7715   16.1305   14.1863   15.8733   16.5923   15.0811   16.0959   14.3862   15.4665   13.2506   14.4123   13.8972   14.0643   16.3003   14.4531   14.1443   15.5730   13.8852   15.2867   14.5851   13.9822   16.2391   14.4014   16.0535   14.7127   13.7357   14.3849   16.1983   14.8562   15.7295   14.1877   14.3151   15.5354   15.9569   16.6942   15.3250   14.2390   13.9597   14.9101   14.8938   15.4073   15.9906   13.7098   13.5105   15.4208   14.2430   14.9420   15.5418   14.2974   13.3447   14.2228   14.0853   15.4193   16.1957   15.9007   13.9634   14.6964   15.3930   15.2415   15.9901   14.9359   14.9596   14.4023   15.8961   13.6122   15.7556   12.8613   16.0164   14.0680   14.7969   16.7088   15.9045   15.0537   15.6838   15.6433   12.9766   16.0682   13.7823   15.4772   14.2155   14.2150   13.1995   15.1280   15.5358   14.0087   15.2249   15.1973   14.8869   14.0937   15.0336   16.1914   14.5037   15.2697   15.8042   16.6493   13.7341   13.7970   16.0381   15.7388   16.0025   16.5069   15.4091   14.2141   15.6984   14.9867   13.2008   15.6507   14.8238   15.7166   13.7905   14.1777   14.5798   16.6028   15.5326   16.3225   14.0919   16.1086   16.3120   14.0378   15.3678   16.3840   14.9367   13.6131   14.9932   13.9215   15.1969   13.6689   13.6412   13.5293   15.7697   14.8578   15.5675   15.6302   15.1793   15.5983   16.0643   13.6182   15.8845   15.2525
SimulatedTrait2        10.4740    9.2195   10.9488    9.4362    9.4725   10.7528    9.6412   10.3055    9.3331    9.5420   10.5695   10.4401   10.4118   10.4261    9.6020   10.2338    9.6643   10.2090   10.4181    9.4296   10.6838    8.9765    9.7229   10.4949    9.1550    9.5493    9.4849    9.8349    9.6707    9.3735    9.5508    9.3246   10.2811   10.2917   10.1320    9.2781    9.5029   10.2158   10.6217    9.3089    9.8734    9.2629    9.3857   10.2160    9.8300    9.4103   10.5461    9.4013   10.7805    9.5103    9.4684   10.5291    9.4276   10.6815   10.3735   10.4218    9.8770    9.5911    9.6132    9.5686    9.2086   10.1274    9.4445   10.8066    9.2942    9.9481    9.5284    9.6945   10.7641    9.6965   10.2461   10.4007   10.1814   10.8806    9.1857    9.5057    9.9780    9.3373   10.4301   10.6266   10.8581   10.2823    9.2290    9.7229    9.6055    9.9036   10.2268    9.7363    9.7786   10.4030    9.7891   10.5287   10.2753    9.3191   10.1395    9.5371    9.3999   10.9432   10.4099   10.2879    8.9059    9.1954    9.3965   10.1242   10.4477    9.9231   10.3235   10.1466    9.6559   11.0026   10.4549   10.6903   10.6180   10.3115    9.5817    9.1716   10.4075   10.4469   10.4139   10.4548    9.5490   10.7251    9.5069   10.6625    9.6077   10.1176    9.4803   10.6033    9.4896   10.8443   10.0849    9.5023    9.5962    9.8589    9.7893   10.3813   10.5052    9.4475   10.5896    9.5997   10.8696   10.6776   10.7070    9.3748   10.2836   10.5570    9.7109   10.9816   10.4588   10.1219    9.5659    9.3806    9.3576   10.6204    9.6810    9.1982   10.5461   10.7054    9.6399    9.1460    9.3365    9.5083    9.5940   10.0675   10.1098   10.8357   11.0838    9.5418   10.8636    9.3407   10.4901   10.3416   10.2936   10.0005    9.2646    9.9970   10.5247    9.4579    9.4310    9.9392    9.9907    9.5235   10.3451   10.7529    9.6001   10.7702    9.5392   10.0236   11.2499   10.8376    9.5291    9.2356   10.3118    9.2941   10.4559    9.2889    9.3555   10.6560    9.4623    8.9547
 
