# Supplementary material for: Inclusive Composite Interval Mapping of QTL by Environment Interactions in Biparental Populations
Source: PLoS One. 2015 Jul 10;10(7):e0132414. doi: 10.1371/journal.pone.0132414 (PMC4498613; doi:10.1371/journal.pone.0132414)
Supplement: S6 File — (ZIP) [file pone.0132414.s006.zip › H=0.8/L1/run_00074.met]

!**********************Note: lines staring with "!" are remarks and will be ignored in the program********************
!*********************************General Information**********************************
!Assuming F1 = P1 x P2, populations available in QTL IciMapping are: 
!  1, P1BC1F1 = P1 x F1, the first backcrossing where P1 is used as the recurrent parent;
!  2, P2BC1F1 = P2 x F1, the first backcrossing where P2 is used as the recurrent parent;
!  3, F1DH, F1-derived doubled haploids; 
!  4, RIL or F1RIL, recombination inbred lines through the repeated selfing of F1;
!  5, P1BC1RIL, recombination inbred lines through the repeated selfing of P1BC1F1;
!  6, P2BC1RIL, recombination inbred lines through the repeated selfing of P2BC1F1;
!  7, F2, the selfing generation of F1;
!  8, F3, the selfing generation of F2;
!  9, P1BC2F1, the second backcrossing where P1 is used as the recurrent parent; 
! 10, P2BC2F1, the second backcrossing where P2 is used as the recurrent parent;
! 11, P1BC2RIL, recombination inred lines through the repeated selfing of P1BC2F1; 
! 12, P2BC2RIL, recombination inred lines through the repeated selfing of P2BC2F1; 
! 13, P1BC1F2, the selfing generation of P1BC1F1; 
! 14, P2BC1F2, the selfing generation of P2BC1F1; 
! 15, P1BC2F2, the selfing generation of P1BC2F1; 
! 16, P2BC2F2, the selfing generation of P2BC2F1; 
! 17, P1BC1DH, P1BC1F1-derived doubled haploids; 
! 18, P2BC1DH, P2BC1F1-derived doubled haploids; 
! 19, P1BC2DH, P1BC2F1-derived doubled haploids; 
! 20, P2BC2DH, P2BC2F1-derived doubled haploids; 
   3      !Mapping Population (see remarks above)
   2      !Mapping Function (1 for Kosambi; 2 for Haldane; 3 for Morgan)
   2      !Marker Space Type (1 for intervals; 2 for positions)
   1      !Marker Space Unit(1 for centiMorgans; 2 for Morgan)
   6      !Number of Chromosomes (or Linkage Groups)
 200      !Size of the mapping population
   2      !Number of environments
 
!***************************************** Chromosomes and Linkage Maps **********************************************
!Chromosome                 NumMarkers
-CH1                        16
-CH2                        16
-CH3                        16
-CH4                        16
-CH5                        16
-CH6                        16
!Linkage map (Marker name followed by position or the interval length)
 MK-1-1                1     0.000
 MK-1-2                1    10.000
 MK-1-3                1    20.000
 MK-1-4                1    30.000
 MK-1-5                1    40.000
 MK-1-6                1    50.000
 MK-1-7                1    60.000
 MK-1-8                1    70.000
 MK-1-9                1    80.000
 MK-1-10               1    90.000
 MK-1-11               1   100.000
 MK-1-12               1   110.000
 MK-1-13               1   120.000
 MK-1-14               1   130.000
 MK-1-15               1   140.000
 MK-1-16               1   150.000
 MK-2-1                2     0.000
 MK-2-2                2    10.000
 MK-2-3                2    20.000
 MK-2-4                2    30.000
 MK-2-5                2    40.000
 MK-2-6                2    50.000
 MK-2-7                2    60.000
 MK-2-8                2    70.000
 MK-2-9                2    80.000
 MK-2-10               2    90.000
 MK-2-11               2   100.000
 MK-2-12               2   110.000
 MK-2-13               2   120.000
 MK-2-14               2   130.000
 MK-2-15               2   140.000
 MK-2-16               2   150.000
 MK-3-1                3     0.000
 MK-3-2                3    10.000
 MK-3-3                3    20.000
 MK-3-4                3    30.000
 MK-3-5                3    40.000
 MK-3-6                3    50.000
 MK-3-7                3    60.000
 MK-3-8                3    70.000
 MK-3-9                3    80.000
 MK-3-10               3    90.000
 MK-3-11               3   100.000
 MK-3-12               3   110.000
 MK-3-13               3   120.000
 MK-3-14               3   130.000
 MK-3-15               3   140.000
 MK-3-16               3   150.000
 MK-4-1                4     0.000
 MK-4-2                4    10.000
 MK-4-3                4    20.000
 MK-4-4                4    30.000
 MK-4-5                4    40.000
 MK-4-6                4    50.000
 MK-4-7                4    60.000
 MK-4-8                4    70.000
 MK-4-9                4    80.000
 MK-4-10               4    90.000
 MK-4-11               4   100.000
 MK-4-12               4   110.000
 MK-4-13               4   120.000
 MK-4-14               4   130.000
 MK-4-15               4   140.000
 MK-4-16               4   150.000
 MK-5-1                5     0.000
 MK-5-2                5    10.000
 MK-5-3                5    20.000
 MK-5-4                5    30.000
 MK-5-5                5    40.000
 MK-5-6                5    50.000
 MK-5-7                5    60.000
 MK-5-8                5    70.000
 MK-5-9                5    80.000
 MK-5-10               5    90.000
 MK-5-11               5   100.000
 MK-5-12               5   110.000
 MK-5-13               5   120.000
 MK-5-14               5   130.000
 MK-5-15               5   140.000
 MK-5-16               5   150.000
 MK-6-1                6     0.000
 MK-6-2                6    10.000
 MK-6-3                6    20.000
 MK-6-4                6    30.000
 MK-6-5                6    40.000
 MK-6-6                6    50.000
 MK-6-7                6    60.000
 MK-6-8                6    70.000
 MK-6-9                6    80.000
 MK-6-10               6    90.000
 MK-6-11               6   100.000
 MK-6-12               6   110.000
 MK-6-13               6   120.000
 MK-6-14               6   130.000
 MK-6-15               6   140.000
 MK-6-16               6   150.000
!*********************************** Marker Types ********************************************************************
!Co-dominant marker: When heterozygote F1 is present, P1 is coded as 2, F1 is coded as 1, and P2 is coded as 0; Otherwise, P1 is coded as 2, and P2 is coded as 0. 
!Dominant marker: When heterozygote F1 is present, P1 and F1 are coded as 12, and P2 is coded as 0; Otherwise, P1 is coded as 2, and P2 is coded as 0.  
!Recessive markers: When heterozygote F1 is present, P1 is coded as 2, and F1 and P2 are coded as 10; Otherwise, P1 is coded as 2, and P2 is coded as 0. 
!Missing marker is coded as -1. 
 MK-1-1                 2   2   2   0   0   2   2   2   2   0   2   0   0   0   2   2   2   2   2   0   0   0   2   2   2   2   2   2   2   0   2   0   2   2   2   0   2   0   2   2   0   0   0   0   0   0   2   0   0   2   2   0   2   0   2   0   2   0   2   0   0   0   0   2   2   2   2   0   0   2   0   0   2   2   0   2   0   0   0   2   0   2   0   2   0   0   2   2   2   0   0   2   2   0   0   0   0   2   0   2   2   2   2   2   0   2   2   0   0   2   0   0   0   0   2   0   0   2   2   0   0   0   0   0   2   0   2   0   2   0   0   2   2   0   0   2   0   2   0   0   0   0   2   0   2   0   0   2   0   2   2   0   2   2   0   0   2   2   0   0   0   0   2   0   2   0   2   2   0   0   2   2   2   2   0   0   2   2   0   2   2   2   0   0   0   2   0   0   0   2   2   0   0   0   0   2   2   2   0   2
 MK-1-2                 2   2   2   0   0   2   2   2   0   0   2   0   0   0   2   2   2   2   2   0   0   0   2   2   2   2   2   2   2   0   2   2   2   2   2   0   2   0   2   2   0   0   0   0   0   2   2   0   0   2   2   0   2   0   2   0   2   0   2   0   0   0   0   2   2   2   2   0   0   2   0   0   2   2   0   2   0   0   0   2   0   2   0   2   0   0   2   0   2   0   0   2   2   0   0   0   0   2   0   2   2   2   2   2   0   2   2   0   0   2   0   0   0   2   2   0   0   2   2   2   0   2   0   0   2   0   2   0   2   0   0   2   2   0   0   2   0   0   0   0   0   0   2   0   2   0   0   2   0   2   2   0   2   2   0   0   2   2   0   0   0   0   2   0   2   0   2   2   0   0   2   2   2   2   0   2   2   2   0   2   2   2   0   0   0   2   0   2   0   2   2   0   2   0   0   2   2   2   0   2
 MK-1-3                 0   2   2   0   0   2   2   2   0   0   2   0   0   0   2   2   2   2   2   0   0   0   2   2   2   2   2   2   2   0   2   2   2   2   2   0   2   0   2   2   0   2   0   0   0   0   2   0   0   2   0   0   2   0   2   0   2   0   2   0   0   0   0   2   2   2   2   0   0   2   0   0   2   2   0   2   0   0   0   2   0   2   2   2   0   0   2   0   2   0   0   2   2   0   0   0   0   2   0   2   0   2   2   2   0   2   2   0   2   2   0   0   0   2   2   0   0   2   0   2   0   2   0   0   0   0   2   0   0   0   0   0   2   2   0   2   0   0   2   0   0   0   2   0   2   0   0   2   0   2   2   0   2   2   0   0   2   0   0   0   0   0   2   2   2   0   2   0   2   0   2   2   2   2   0   2   2   2   2   2   2   2   0   0   0   2   0   2   0   2   2   0   0   0   0   2   2   2   0   2
 MK-1-4                 0   2   2   0   0   2   2   2   0   0   2   2   0   0   2   2   2   2   2   0   0   0   2   2   2   2   2   2   2   2   2   2   2   2   2   0   2   0   2   2   0   2   0   0   0   0   2   0   0   2   0   0   2   0   0   0   2   0   0   0   0   0   0   2   0   2   2   0   0   2   0   0   2   2   0   2   0   0   0   0   0   2   2   2   0   0   2   0   0   0   0   2   2   2   0   0   0   2   0   2   0   2   2   2   0   2   2   0   2   2   0   0   0   2   2   0   0   2   0   2   0   2   0   0   0   0   2   0   0   0   0   0   2   2   0   2   0   2   2   2   0   0   2   2   2   0   0   2   2   2   2   0   2   2   0   0   2   0   0   0   0   0   2   2   2   0   2   0   2   2   2   0   2   2   0   0   2   0   2   2   2   2   0   0   0   2   2   0   0   2   0   2   0   0   0   2   2   0   0   2
 MK-1-5                 0   2   2   0   0   2   2   0   0   0   2   2   0   0   0   2   2   2   2   0   0   0   2   2   2   2   2   2   0   2   2   2   2   2   2   0   2   0   2   0   0   2   0   0   0   0   2   0   2   2   0   0   2   0   0   0   2   0   0   0   0   0   0   2   0   2   2   2   0   2   0   2   2   2   0   2   0   2   0   0   0   2   2   2   0   0   2   0   0   0   0   2   2   2   0   0   0   0   0   2   0   2   2   2   0   2   2   0   2   2   0   0   0   2   2   0   0   2   0   2   0   0   0   0   0   0   2   0   0   0   0   0   2   2   0   0   0   2   2   2   0   0   2   2   2   2   0   2   2   2   2   0   2   2   0   0   2   0   0   2   0   0   2   2   2   2   2   0   2   2   2   0   2   2   0   0   2   0   2   2   2   2   0   0   0   2   2   0   0   2   0   2   0   0   0   2   2   0   0   2
 MK-1-6                 0   2   0   0   0   2   2   0   0   0   2   2   0   0   0   2   2   0   2   0   0   0   2   2   2   2   2   2   0   2   2   2   2   2   2   2   2   0   2   0   2   2   0   0   0   0   2   0   2   2   0   0   2   0   0   0   2   0   0   0   0   0   0   2   0   2   2   0   0   2   0   2   2   0   0   2   0   2   0   2   0   2   2   2   0   0   2   0   0   0   0   2   0   2   0   0   0   0   0   2   0   2   2   2   0   2   2   0   2   2   0   0   0   2   2   0   0   2   0   2   0   0   0   0   0   2   2   0   0   2   0   0   2   2   0   0   0   2   2   0   0   0   2   2   2   2   0   2   2   2   2   0   2   0   0   0   2   0   0   2   0   0   2   2   2   2   2   0   2   2   2   0   2   2   2   0   2   2   2   2   2   2   0   2   0   2   2   0   0   2   0   2   0   0   0   2   2   0   0   2
 MK-1-7                 0   2   0   0   0   2   2   0   0   0   0   2   0   0   0   2   2   0   2   0   0   0   2   2   2   2   2   2   0   2   2   2   2   2   2   2   2   0   0   0   2   2   0   0   2   0   2   0   2   2   0   0   2   0   2   0   2   0   0   2   0   0   0   2   0   0   0   0   0   2   0   2   2   0   0   2   2   2   0   2   0   2   2   2   0   0   2   0   0   0   0   0   0   2   0   0   0   0   0   2   0   2   0   2   0   2   2   2   2   2   0   0   2   2   2   0   0   2   0   2   0   0   0   0   0   0   2   0   0   2   0   0   2   2   0   0   0   2   0   0   0   0   2   2   2   2   0   2   2   2   2   0   2   0   0   0   2   0   0   2   0   0   2   2   2   2   2   0   2   2   2   0   2   0   2   0   2   2   2   2   2   0   0   2   0   2   2   0   2   2   2   2   0   2   0   2   2   0   0   2
 MK-1-8                 2   2   0   0   2   2   2   0   0   0   0   2   0   0   0   2   2   0   0   2   0   0   2   2   2   2   2   2   0   2   2   2   2   2   2   2   2   0   0   0   2   2   0   0   2   2   2   0   2   2   0   0   0   0   2   0   2   0   0   2   0   0   0   2   0   0   0   0   0   2   0   0   2   0   0   2   2   2   0   2   0   2   2   2   0   0   2   0   0   0   0   0   0   2   0   0   0   0   0   2   0   2   0   2   0   2   2   2   2   2   0   0   2   2   2   0   2   2   0   2   0   0   0   0   0   2   0   0   0   2   0   0   2   2   2   0   0   2   0   0   0   0   2   2   2   2   0   2   2   0   2   0   2   0   0   0   2   2   0   2   0   0   2   2   2   0   2   0   2   2   2   0   2   0   2   0   2   2   2   2   0   0   0   2   0   2   2   0   2   2   2   2   0   2   0   2   2   2   2   2
 MK-1-9                 2   2   2   0   2   2   2   0   0   0   0   2   0   0   0   2   2   0   0   2   0   0   2   2   2   2   2   2   2   2   0   2   2   2   2   2   2   2   0   0   2   2   0   0   2   2   2   0   2   2   0   0   2   0   2   0   2   0   0   2   0   0   2   2   0   0   0   0   0   0   0   0   2   0   0   2   2   2   2   0   0   2   2   0   0   0   2   0   2   0   0   0   0   2   0   0   0   0   2   2   0   2   0   2   0   2   2   2   2   2   0   0   2   2   0   0   2   2   0   2   0   2   0   0   0   2   0   0   0   2   0   0   2   0   2   0   0   0   0   2   0   0   2   2   2   2   2   2   0   0   2   0   2   0   2   0   2   2   0   2   2   0   2   2   2   0   2   0   2   2   0   0   2   2   2   0   2   2   2   2   0   0   0   2   0   2   2   0   2   2   2   2   0   2   0   2   2   2   2   2
 MK-1-10                2   0   2   0   2   2   0   0   2   0   2   2   0   0   0   0   2   0   0   0   0   0   2   2   2   2   2   2   2   2   0   2   2   2   2   2   2   2   0   0   0   2   0   0   2   2   2   0   2   2   0   0   2   0   2   0   2   0   0   2   0   0   2   2   0   0   0   0   0   0   0   0   2   0   0   2   2   2   2   0   2   2   2   0   2   0   2   0   2   0   0   0   0   2   0   0   0   0   0   2   0   0   0   2   0   2   2   2   2   2   0   0   2   2   0   0   2   2   0   0   0   2   0   0   0   2   0   0   0   2   0   0   2   0   2   2   0   0   0   2   0   0   2   2   2   2   2   0   0   0   2   0   2   2   2   0   2   2   0   2   2   0   2   2   0   0   2   0   0   2   0   0   2   2   2   0   2   2   2   2   0   0   0   2   0   2   2   0   2   0   2   2   0   2   0   2   2   2   2   2
 MK-1-11                0   0   2   0   2   2   0   0   2   0   2   2   0   0   0   0   2   0   2   0   0   0   2   2   2   2   2   2   2   2   0   2   2   2   2   0   2   2   0   0   2   2   2   0   2   2   2   0   2   2   0   0   2   0   2   2   2   0   0   2   2   2   2   2   0   0   0   0   0   0   0   0   2   0   0   2   2   2   2   0   2   2   2   0   2   0   2   0   0   0   0   0   0   2   0   0   0   0   0   2   0   0   0   2   0   2   0   2   2   2   0   0   2   0   0   0   2   2   0   0   0   2   0   0   0   2   0   0   0   2   0   0   2   2   2   2   0   0   0   2   0   0   0   2   2   2   2   0   0   0   2   0   2   2   2   0   2   2   0   2   2   0   2   2   0   0   2   0   0   2   0   0   2   2   2   0   2   2   2   2   0   0   0   2   0   2   2   0   2   0   2   2   2   2   0   2   2   2   2   2
 MK-1-12                0   2   2   0   0   2   0   0   2   0   2   2   0   0   0   2   2   0   2   0   0   2   2   2   2   2   2   2   2   2   0   2   2   2   2   0   2   2   0   0   2   2   2   0   2   2   2   0   2   2   2   2   2   0   2   2   2   0   0   2   2   2   2   2   0   0   0   0   2   0   0   0   2   0   0   2   2   2   2   2   2   2   2   0   2   2   2   2   0   0   0   0   0   2   0   2   0   0   0   2   0   0   0   0   0   2   2   2   2   2   0   0   2   0   0   0   2   2   0   2   0   0   0   0   0   0   0   0   0   2   0   0   0   2   2   2   0   0   0   2   0   0   0   2   2   2   2   2   0   0   2   0   2   2   2   0   2   2   0   2   2   0   0   2   0   0   2   0   0   2   0   0   2   2   2   0   2   2   2   2   0   0   0   2   0   2   2   2   2   0   2   2   0   0   0   2   2   2   2   2
 MK-1-13                0   2   2   0   2   2   0   0   2   0   2   2   2   0   0   0   2   0   2   0   0   2   0   2   2   2   2   2   2   2   0   2   2   2   2   0   2   2   2   0   2   2   2   0   2   2   2   0   2   2   2   2   2   2   2   2   2   0   0   2   2   2   2   2   0   0   2   0   2   0   0   0   2   0   0   2   2   2   2   2   0   2   2   0   0   2   2   2   0   0   0   0   0   2   0   2   0   0   0   2   0   0   0   0   0   2   2   2   2   2   2   0   2   0   0   0   2   0   0   2   0   0   0   0   0   0   2   0   0   2   0   0   0   2   2   2   0   0   0   2   0   2   0   2   2   2   2   2   0   0   2   0   2   2   2   0   2   2   2   2   2   0   0   0   0   0   2   0   2   2   0   0   2   2   2   0   2   2   2   2   0   0   0   2   0   2   2   2   2   0   0   2   0   2   0   2   2   2   2   2
 MK-1-14                0   2   2   0   2   2   0   2   2   0   2   2   2   0   0   0   2   0   2   0   0   0   0   2   2   2   2   2   2   0   0   0   2   2   2   0   2   2   2   0   2   2   2   0   2   0   2   0   2   2   2   2   2   2   2   2   2   0   0   2   2   2   2   2   0   2   2   0   2   0   0   0   0   0   0   2   2   2   2   2   0   2   2   0   0   2   2   2   0   0   0   0   0   2   0   2   0   0   0   2   0   0   0   0   0   2   2   2   2   2   2   0   2   0   2   2   2   2   0   2   0   0   0   0   0   0   2   0   0   2   0   0   0   2   2   2   0   0   0   2   0   2   2   2   2   2   0   2   0   0   2   0   2   2   2   0   2   2   2   2   0   0   0   0   0   0   0   0   2   2   0   2   0   2   2   0   2   0   2   2   0   0   2   0   0   2   2   2   2   0   0   2   0   2   0   2   2   2   2   2
 MK-1-15                0   2   2   0   2   2   0   0   2   0   2   2   2   0   2   0   2   0   2   0   0   0   0   2   2   2   2   2   2   0   0   0   2   0   2   0   2   2   2   0   2   0   2   0   2   0   2   0   2   2   2   2   2   2   2   2   2   0   2   0   0   2   2   2   0   2   2   0   2   0   0   0   0   0   0   2   0   2   2   2   0   2   2   0   2   2   2   2   0   0   0   0   0   2   0   2   0   0   0   2   0   0   0   0   0   2   2   2   2   2   2   2   2   0   2   2   0   2   0   2   0   0   0   0   0   2   2   0   0   2   0   0   0   2   2   2   0   0   0   2   0   0   2   2   2   2   0   2   0   0   2   0   2   0   2   2   0   2   0   2   0   0   0   0   0   0   0   0   0   2   0   2   0   2   2   0   2   0   2   2   0   0   2   0   0   2   2   0   2   0   0   2   0   2   0   2   2   2   0   2
 MK-1-16                0   2   2   0   2   2   0   0   0   0   0   2   2   0   2   0   2   0   0   0   0   0   0   2   2   2   2   2   0   0   0   0   2   0   0   0   2   2   2   0   2   0   2   0   2   0   2   0   2   2   2   2   2   2   2   2   2   2   2   0   0   2   2   2   0   2   0   0   0   0   0   0   2   0   0   2   0   2   2   2   0   0   2   0   2   2   0   2   0   0   0   0   0   2   0   2   2   0   0   0   0   2   0   0   2   2   2   2   2   2   0   2   2   0   2   2   0   2   0   2   2   0   0   2   0   2   2   0   2   0   0   0   0   2   0   2   0   0   0   2   0   0   2   2   2   2   0   2   0   0   2   0   2   0   2   0   0   2   0   2   0   0   0   0   0   0   0   0   0   2   0   2   0   2   2   0   2   0   2   2   0   2   2   0   0   2   2   0   2   0   0   0   0   2   0   2   2   2   0   2
 MK-2-1                 2   2   0   2   0   0   2   2   0   0   2   2   2   0   2   2   2   0   0   0   0   2   2   2   0   2   0   2   2   0   0   2   0   2   2   2   2   0   0   2   2   2   0   2   0   2   0   2   0   0   2   0   2   0   0   0   2   2   0   2   0   2   2   2   2   2   2   2   2   2   0   0   2   2   0   2   0   2   0   0   0   0   0   2   2   2   2   0   2   0   2   0   0   0   0   0   2   2   0   0   0   0   0   0   0   2   0   0   2   0   2   2   2   2   2   0   0   0   0   2   0   2   2   2   0   2   2   0   2   0   2   0   0   2   0   2   0   2   0   0   0   0   0   2   2   2   0   2   2   2   0   2   2   2   2   0   2   0   2   0   0   2   0   0   0   2   2   2   0   0   2   0   2   0   0   2   0   2   0   2   2   0   0   2   0   0   2   0   2   0   2   0   2   2   2   0   2   2   0   0
 MK-2-2                 2   2   0   2   0   2   2   2   0   2   2   2   2   0   2   2   2   0   0   0   0   2   2   2   0   2   0   2   2   0   0   0   0   2   2   2   2   0   0   0   2   2   0   2   0   2   0   2   0   0   2   2   2   0   0   0   2   0   0   2   0   2   2   2   2   2   2   2   2   2   0   0   2   2   0   2   0   2   0   0   0   0   2   2   2   2   2   0   2   0   2   0   0   0   0   0   2   2   0   0   0   0   0   0   0   2   0   2   2   0   2   2   2   2   2   0   0   0   2   2   0   2   2   0   0   2   2   0   2   0   2   0   0   0   0   2   0   2   0   0   0   0   0   2   2   2   0   2   2   2   2   2   2   2   2   2   2   0   2   2   0   2   0   0   0   2   2   2   0   2   2   2   0   0   0   2   0   2   0   2   2   0   2   2   0   2   2   0   2   0   2   0   2   2   2   0   2   2   0   0
 MK-2-3                 2   2   0   2   0   2   2   2   0   2   2   2   2   0   0   2   2   0   0   0   0   2   2   2   0   2   0   2   2   2   0   0   0   2   2   2   2   0   0   0   2   2   0   2   0   2   0   2   0   0   0   2   2   0   2   0   2   0   0   2   0   2   2   2   2   2   2   2   2   2   0   0   2   2   0   2   0   2   0   0   0   0   2   2   2   2   2   0   2   0   2   0   0   0   0   0   2   0   0   0   0   0   0   0   0   2   0   2   2   0   2   2   2   2   2   0   0   2   0   0   0   2   2   0   2   2   2   0   2   0   2   0   0   0   0   0   0   2   0   0   0   0   0   2   2   2   2   0   2   2   2   2   2   2   2   2   2   0   0   2   0   2   0   0   2   2   2   0   0   2   2   2   0   0   0   0   0   2   0   2   2   0   2   2   0   2   2   0   2   0   2   0   2   2   2   0   2   0   0   0
 MK-2-4                 2   2   2   2   0   2   2   2   2   2   0   2   2   0   0   2   2   0   0   0   0   2   2   2   0   2   0   2   2   2   0   0   0   2   2   0   2   0   0   0   2   2   0   2   0   2   0   2   0   0   0   2   0   0   2   0   2   0   2   2   0   2   0   2   0   2   2   0   2   2   0   2   2   2   0   2   0   2   0   0   0   0   2   0   2   2   2   0   0   0   2   0   0   0   0   0   2   0   0   0   0   0   0   0   0   2   0   0   2   0   2   2   2   2   2   0   0   2   2   0   2   2   2   0   2   2   2   0   2   0   2   0   0   0   0   0   2   2   0   0   0   2   0   2   0   2   2   0   2   2   2   2   2   2   2   2   2   0   0   0   0   2   0   0   2   2   2   0   0   2   2   2   2   0   0   0   0   2   0   2   2   0   2   2   0   2   2   0   2   0   2   2   0   2   2   0   2   0   0   0
 MK-2-5                 2   2   2   2   2   2   2   2   2   2   0   2   2   0   0   2   0   0   0   0   0   2   2   2   0   2   2   2   2   2   0   0   0   2   2   0   2   0   0   0   2   2   0   2   0   2   0   2   0   2   0   2   0   2   2   0   2   0   2   0   0   2   0   2   0   2   2   0   2   2   0   2   2   2   0   2   0   2   0   0   0   2   2   0   2   2   2   0   0   0   2   0   0   0   0   0   2   0   0   0   0   0   0   0   2   2   0   0   2   0   2   2   2   2   2   0   0   2   2   0   2   2   2   0   2   2   2   0   2   0   2   0   0   0   0   0   2   2   0   0   0   2   0   2   0   2   0   2   2   2   2   2   2   2   2   2   2   0   0   0   2   2   0   0   2   2   2   0   0   2   2   2   2   0   0   2   2   2   0   2   2   0   2   2   0   2   2   0   2   2   0   2   0   2   2   0   2   0   0   0
 MK-2-6                 2   2   2   2   0   2   2   2   2   2   0   2   2   0   0   2   0   0   0   0   0   2   2   2   0   2   2   2   0   2   0   0   0   0   2   0   2   0   0   0   2   2   0   2   0   2   0   2   0   2   0   2   0   0   2   0   2   0   2   0   0   0   0   2   0   0   2   0   2   2   0   2   2   2   0   2   0   2   0   0   0   2   2   0   2   2   2   0   0   0   2   0   0   0   0   0   2   0   2   0   0   0   0   0   2   2   0   0   2   0   2   2   2   2   2   2   0   2   2   0   2   2   2   0   2   2   0   2   0   0   2   0   0   0   0   0   2   0   0   0   0   2   0   2   0   2   0   2   2   2   2   2   0   2   2   2   2   0   0   0   2   2   0   0   2   2   2   0   0   2   0   2   2   0   0   2   2   2   0   2   2   0   2   2   0   2   2   0   2   2   0   2   2   0   2   0   2   0   0   0
 MK-2-7                 2   2   2   0   0   2   2   2   2   2   0   2   2   0   0   2   0   0   0   0   0   2   2   0   0   2   2   2   0   0   0   0   0   2   2   0   2   0   2   0   2   2   0   2   0   2   2   2   0   2   0   2   0   0   2   0   2   0   2   0   0   0   0   2   0   0   2   0   2   2   0   2   2   2   0   2   0   0   0   0   0   2   2   0   2   2   2   0   0   0   2   0   0   0   2   0   2   0   2   0   0   0   0   0   2   2   0   0   2   0   2   2   2   2   2   2   0   2   2   0   2   2   2   0   2   0   0   2   2   0   2   0   0   0   2   0   2   0   0   0   0   2   0   2   0   0   0   2   2   2   0   2   0   2   2   2   2   0   0   2   2   2   0   0   2   2   0   2   2   2   0   2   2   0   0   2   2   2   0   2   2   2   0   0   0   2   2   0   2   2   0   2   2   0   2   0   0   0   0   0
 MK-2-8                 2   2   2   0   0   2   2   2   2   2   0   2   2   0   0   2   0   0   0   0   0   2   2   0   0   2   2   2   0   0   0   2   0   2   2   0   2   0   2   0   2   2   0   2   0   2   2   0   0   2   0   2   0   0   2   0   2   0   0   0   0   0   0   2   0   2   2   0   2   0   0   0   2   0   0   2   0   0   0   0   0   2   2   0   2   2   2   0   0   0   2   0   0   0   2   0   2   2   2   0   2   2   0   0   2   2   2   0   2   0   2   2   2   2   2   2   0   2   2   0   2   2   2   0   2   0   0   2   2   0   0   0   0   0   2   0   2   0   0   0   0   2   2   2   0   0   0   2   2   2   0   2   0   0   2   2   2   0   2   2   0   2   0   0   2   2   0   2   0   2   0   2   2   0   0   2   2   0   0   2   2   2   0   0   0   2   2   0   2   2   0   2   2   0   2   2   0   0   0   0
 MK-2-9                 0   2   2   0   0   2   2   2   2   2   0   2   2   0   0   2   0   0   0   0   0   2   2   0   0   2   2   2   0   0   0   2   0   2   2   0   0   0   2   2   2   2   0   2   0   2   2   2   0   2   0   2   0   0   2   0   2   2   0   0   0   0   2   2   0   2   2   0   2   0   2   2   0   0   0   2   0   0   0   0   0   2   2   2   2   2   2   0   0   0   2   0   0   0   2   0   2   2   2   0   2   2   0   0   2   2   2   0   2   0   2   2   2   2   2   2   2   2   2   0   2   2   2   0   2   0   0   2   2   0   0   0   0   2   2   2   2   0   0   0   0   0   2   2   0   0   0   2   2   2   0   2   0   2   2   2   2   0   2   0   0   2   2   0   2   2   0   2   0   2   0   2   2   0   0   2   2   2   0   2   2   2   0   2   0   2   2   0   2   2   0   2   2   0   2   2   0   0   0   0
 MK-2-10                0   2   2   0   0   2   2   2   2   2   0   2   2   0   0   2   0   0   0   0   0   0   2   0   0   2   2   2   0   0   0   2   0   2   2   0   0   0   2   2   2   2   2   2   0   2   2   2   0   2   0   2   0   0   2   0   2   2   2   0   0   0   0   2   0   2   2   0   2   0   2   2   2   0   0   2   0   0   0   0   0   0   2   2   2   2   2   0   0   0   2   0   0   0   2   0   2   2   2   0   2   2   0   0   2   2   0   0   2   0   2   2   2   2   2   2   2   2   2   0   2   2   2   0   2   0   0   0   2   2   0   0   0   0   2   2   0   0   2   0   0   0   2   2   0   2   0   2   2   2   0   2   2   2   2   2   2   0   2   0   0   0   2   0   2   2   0   2   0   2   0   0   2   0   0   2   2   2   0   2   2   0   0   2   2   2   2   0   2   2   0   2   2   0   2   2   0   0   0   2
 MK-2-11                0   2   2   0   0   2   2   2   2   2   0   2   2   0   0   2   0   0   2   0   0   0   2   0   0   2   2   2   0   0   0   2   0   2   2   2   2   0   2   2   2   2   0   2   0   2   2   2   0   2   0   2   0   0   2   0   2   2   2   0   0   0   2   2   0   0   2   0   2   0   2   2   2   2   0   2   2   0   0   0   0   2   2   2   2   2   2   0   0   0   2   0   2   0   2   0   2   0   2   0   0   2   0   0   2   0   0   0   2   0   2   2   0   2   2   0   2   2   2   0   0   2   0   0   2   0   0   2   2   2   0   0   0   0   2   0   0   0   2   0   0   0   2   2   0   2   0   2   2   2   0   2   2   2   2   2   2   0   2   0   0   0   0   0   2   2   0   2   0   2   0   0   2   0   0   2   2   0   0   2   2   0   0   2   2   2   2   0   0   2   0   2   2   0   2   2   0   0   0   2
 MK-2-12                0   2   2   0   0   2   2   2   0   2   0   2   2   0   0   0   0   0   2   0   0   0   2   0   0   0   2   2   0   0   0   2   0   2   2   2   2   0   2   2   2   2   0   2   0   2   2   2   0   2   0   2   0   0   2   0   2   2   0   0   0   0   2   2   0   0   2   0   0   0   0   0   0   2   0   2   2   0   0   0   0   2   2   2   0   2   2   0   0   0   2   0   2   0   2   0   2   0   0   0   0   0   0   0   2   0   0   0   2   0   2   0   0   2   2   0   2   2   2   2   0   2   0   0   2   0   0   2   2   2   2   0   0   2   2   0   0   0   2   0   0   0   2   2   0   0   2   2   2   2   0   2   2   2   2   2   2   0   2   0   0   0   0   0   2   2   0   2   0   2   0   0   2   0   0   2   2   0   0   2   2   0   0   2   2   2   2   0   0   2   2   2   2   0   2   2   0   0   0   2
 MK-2-13                0   2   2   0   0   2   2   2   0   0   0   2   2   0   0   0   0   2   2   0   0   0   2   0   2   0   2   2   0   0   0   2   0   2   2   2   2   0   2   2   2   2   0   2   0   2   2   2   0   2   0   2   2   0   2   2   2   2   0   0   0   0   2   2   2   2   2   0   0   0   0   0   0   2   2   2   2   0   0   0   0   2   2   2   0   2   2   0   0   0   2   0   2   0   2   0   2   0   2   0   2   0   0   2   2   0   2   2   2   0   2   0   0   2   2   0   2   2   2   2   0   0   0   0   2   0   0   2   2   2   2   0   0   2   2   0   0   0   0   0   0   2   2   2   2   0   2   2   2   2   0   2   2   2   0   2   2   0   0   0   0   2   0   0   2   2   0   0   0   2   0   0   2   0   0   2   2   0   0   2   0   0   0   2   2   2   2   0   0   2   2   2   2   0   2   2   0   0   0   2
 MK-2-14                2   2   2   0   0   2   2   2   0   0   0   2   2   2   0   0   0   2   2   0   0   0   2   0   2   0   2   2   0   0   0   2   0   2   2   2   2   0   2   2   2   2   0   2   0   2   2   0   0   0   0   2   2   0   2   2   2   0   0   0   0   2   2   2   2   2   2   0   0   0   0   2   0   0   2   2   0   0   0   0   0   2   2   2   0   2   2   0   0   2   2   0   2   0   2   0   2   0   2   2   2   0   0   2   2   0   2   2   2   2   2   0   0   2   2   0   2   2   2   2   2   2   0   0   2   0   0   2   2   0   2   0   0   2   2   0   0   2   0   0   0   2   2   2   2   0   2   2   2   2   0   2   2   2   0   2   0   0   0   0   0   2   0   0   2   2   0   0   0   0   0   0   2   0   0   2   0   0   0   0   0   0   2   2   2   2   2   0   0   2   2   2   2   0   2   2   0   0   0   2
 MK-2-15                2   2   2   0   0   0   2   2   0   0   0   2   2   2   0   0   0   2   2   0   0   0   0   2   2   0   2   2   0   2   0   2   0   0   2   2   2   0   2   2   2   2   0   2   0   2   2   0   0   0   0   2   2   0   2   2   2   0   0   0   0   2   2   2   2   2   2   0   0   0   0   2   0   0   2   2   0   0   0   0   0   2   2   2   2   2   2   0   0   2   2   0   2   0   2   0   2   0   2   2   2   0   0   2   2   0   2   2   2   2   2   0   0   2   2   0   2   2   2   2   2   2   0   0   0   0   0   2   2   0   2   0   0   2   2   0   0   2   2   0   0   2   2   0   2   0   2   2   2   2   0   2   2   2   0   2   0   0   2   0   0   2   0   0   2   2   0   0   0   0   0   0   2   0   0   0   0   0   0   0   0   0   2   2   2   2   2   0   0   2   2   2   0   0   2   2   2   0   0   2
 MK-2-16                2   2   2   0   0   0   2   2   0   0   0   2   2   2   0   0   0   2   2   0   0   0   0   2   0   0   2   2   0   2   0   2   0   0   2   2   2   0   2   2   2   2   2   2   0   2   2   0   0   0   0   2   2   0   2   2   0   0   0   0   0   2   0   2   2   2   2   0   0   0   0   2   0   0   2   2   0   0   0   0   0   0   2   2   0   2   2   0   0   2   2   0   2   0   0   0   2   0   2   2   2   0   0   2   2   0   2   0   2   2   2   0   0   2   2   0   2   0   2   2   0   2   0   0   0   2   0   2   2   2   2   0   0   2   2   0   0   0   2   0   0   2   2   0   2   0   2   2   2   2   2   2   2   2   0   2   0   0   2   0   0   2   0   0   2   2   2   0   0   0   0   0   2   0   0   0   0   2   0   0   0   0   2   2   2   0   0   0   0   2   2   2   0   0   2   2   2   0   0   2
 MK-3-1                 2   2   0   0   0   0   0   2   0   0   2   2   2   2   0   2   0   2   2   2   0   0   0   0   2   0   2   2   2   0   2   0   2   0   0   0   2   0   0   2   0   2   0   2   0   0   2   2   0   2   2   2   2   0   2   0   0   0   0   0   0   0   2   2   0   2   2   0   2   0   0   0   2   2   0   0   0   2   2   0   0   2   2   0   2   2   0   0   0   0   2   2   0   0   2   0   2   0   2   2   0   0   0   0   2   2   0   0   2   2   2   2   0   0   0   0   2   0   0   2   0   2   2   2   0   2   0   2   2   2   2   2   0   2   0   2   2   2   2   2   0   2   0   2   0   0   0   0   0   2   0   0   2   2   0   2   2   0   2   0   0   0   2   2   0   2   0   2   0   0   2   2   2   0   2   0   0   0   2   0   0   2   2   0   0   2   0   2   0   0   0   0   0   2   2   2   2   0   2   0
 MK-3-2                 2   2   0   2   0   0   0   2   0   0   2   2   2   2   0   2   0   2   2   2   0   2   0   0   0   0   2   0   2   0   2   2   2   0   0   0   2   0   0   2   0   2   0   2   0   0   2   2   0   2   2   2   2   2   2   0   0   0   0   0   0   0   2   2   0   2   2   0   2   0   0   0   2   2   0   0   2   2   2   0   0   0   2   0   2   2   0   0   0   0   2   2   2   0   2   0   2   0   2   2   0   2   0   0   2   2   0   0   2   2   0   2   0   0   0   0   2   0   0   2   0   2   2   2   0   2   0   0   0   2   2   2   0   2   0   2   2   2   2   2   2   2   2   2   0   0   0   0   0   2   2   0   2   2   0   2   2   0   2   0   0   0   2   2   0   2   0   2   0   2   2   2   2   0   2   0   0   2   2   0   0   2   2   0   0   2   0   2   0   0   0   0   0   2   2   0   2   0   2   2
 MK-3-3                 2   0   0   2   2   0   2   2   2   0   2   2   2   2   0   2   0   2   2   2   0   2   0   0   0   0   2   2   2   0   2   2   2   0   0   0   2   0   0   0   0   2   0   2   0   0   2   2   0   2   2   2   2   2   0   0   0   2   0   0   0   0   2   2   0   2   2   0   2   2   0   0   0   2   0   0   2   2   2   0   0   0   2   0   2   2   0   0   0   0   2   2   2   0   2   0   2   0   2   2   0   2   0   2   2   2   0   0   2   2   0   2   0   0   0   0   0   2   0   2   0   2   2   0   0   2   0   0   0   2   2   2   0   2   0   0   2   2   2   2   0   2   2   2   0   2   0   0   0   2   0   0   2   2   0   0   2   0   2   0   0   0   2   0   0   2   2   2   0   2   2   2   2   0   0   0   0   2   2   0   0   2   0   0   0   2   2   2   0   0   0   0   0   2   2   0   2   0   2   0
 MK-3-4                 2   0   0   2   2   2   2   2   0   0   2   2   2   2   0   2   0   2   2   2   0   2   0   0   0   0   2   2   2   0   2   2   2   2   0   0   2   0   0   0   0   2   0   2   0   0   2   2   0   2   2   2   2   2   0   0   0   2   2   0   0   0   2   2   0   2   2   0   2   2   0   0   0   2   0   0   2   2   2   0   0   0   2   0   2   2   0   0   2   0   2   2   2   0   2   0   2   0   2   2   0   2   0   2   2   2   0   0   2   2   0   2   0   0   0   0   0   2   0   2   0   2   2   0   0   2   0   0   0   0   2   2   0   2   0   0   0   2   0   2   0   2   2   2   0   2   0   0   0   2   0   0   2   0   0   0   2   0   2   0   0   0   2   0   0   2   2   2   0   2   2   2   2   0   0   0   0   2   2   0   0   2   2   0   0   2   2   2   0   0   0   0   0   2   2   2   2   0   2   0
 MK-3-5                 2   0   2   2   2   2   0   2   0   0   2   2   2   2   0   2   0   2   2   2   0   2   0   0   0   0   2   2   2   0   2   2   2   2   0   2   2   0   0   0   0   2   2   2   0   2   2   2   0   2   2   2   2   2   0   0   0   2   0   0   0   2   2   2   0   2   2   0   2   2   0   2   0   2   0   2   2   2   0   0   0   0   2   0   2   2   0   0   2   0   0   0   2   0   2   0   2   0   2   2   0   2   0   2   2   2   2   0   2   2   0   2   0   0   2   0   0   2   0   2   2   2   2   0   2   2   2   0   0   0   2   2   0   2   0   0   0   2   0   2   0   2   2   2   0   2   0   0   0   2   0   0   2   0   0   0   2   0   2   0   0   0   2   0   0   2   2   2   0   2   2   2   2   0   0   0   0   2   2   2   2   2   2   0   0   2   2   2   0   0   0   2   2   0   2   2   2   0   2   0
 MK-3-6                 2   0   0   2   2   2   0   2   0   0   2   2   2   2   0   2   2   0   2   2   0   2   0   2   0   2   2   2   2   0   2   2   2   2   0   2   2   2   0   0   0   2   2   2   0   2   2   2   0   2   2   2   2   2   2   0   0   2   0   0   0   2   2   2   0   2   2   0   0   2   2   2   2   2   0   2   2   2   0   0   2   0   2   0   2   2   0   0   2   0   0   0   2   0   2   0   2   0   2   2   0   2   0   2   2   2   2   0   2   2   0   2   0   0   2   0   0   2   0   2   0   2   2   2   2   2   2   0   0   0   2   2   0   2   0   0   2   2   0   2   0   2   2   2   0   2   0   0   0   2   0   0   2   0   0   0   2   0   2   0   0   0   2   0   0   0   2   2   0   2   2   2   2   2   0   0   0   2   0   0   2   2   0   0   0   2   2   2   0   0   0   2   2   0   2   2   2   0   2   0
 MK-3-7                 2   0   0   2   2   2   0   2   0   0   2   2   2   0   2   0   2   0   2   2   0   2   0   2   0   2   2   2   0   2   2   2   2   2   2   2   2   2   0   0   0   2   2   2   0   0   2   2   0   2   2   2   2   2   2   0   0   2   2   0   0   2   2   2   0   2   2   0   0   2   2   2   2   2   0   2   2   0   0   0   2   0   2   0   2   2   0   0   2   0   0   0   2   0   2   0   2   0   2   2   0   2   0   0   2   2   2   0   2   2   0   2   0   0   2   0   0   2   0   2   0   2   2   2   2   2   2   0   0   0   2   2   2   2   0   0   2   2   0   2   0   2   2   0   0   2   2   0   0   2   0   0   2   0   2   0   2   2   2   0   0   0   2   0   0   2   2   0   0   2   2   2   0   2   0   0   0   2   0   0   2   2   0   2   0   2   2   2   0   0   0   2   2   0   2   2   2   2   2   0
 MK-3-8                 2   0   0   0   2   2   0   2   0   0   2   2   2   0   2   0   2   0   2   2   0   2   0   0   0   0   2   2   0   2   2   2   2   2   2   2   2   0   0   0   0   2   2   2   0   0   2   2   0   2   2   2   2   2   2   0   0   2   2   0   0   2   2   2   2   2   2   0   0   2   2   2   2   2   0   2   2   0   0   0   2   0   2   0   2   2   0   0   0   0   2   0   2   0   0   2   2   0   2   2   0   2   2   0   2   2   2   0   2   2   0   2   0   0   0   0   0   2   0   2   0   2   0   2   2   2   2   0   0   0   2   2   2   2   0   0   2   2   2   2   0   2   2   0   0   2   2   0   2   2   0   2   0   0   2   0   2   2   2   0   0   0   2   0   0   0   2   0   2   2   2   2   0   2   0   2   0   2   0   0   2   2   0   2   0   2   2   2   0   0   0   2   2   2   2   2   2   2   2   0
 MK-3-9                 0   0   0   0   2   2   0   2   0   0   2   2   2   0   2   0   2   0   2   2   0   2   0   0   0   0   2   2   0   2   2   2   2   2   2   2   0   0   0   0   0   2   2   2   0   0   2   0   0   2   2   2   2   2   2   0   0   2   2   0   0   2   2   2   2   2   2   0   2   0   2   2   2   2   0   2   2   0   2   0   2   0   2   0   2   2   0   0   0   0   2   0   2   0   0   2   2   0   0   2   0   2   0   0   2   2   2   0   2   0   2   2   0   0   0   0   0   2   0   2   0   2   0   0   2   2   2   0   0   0   2   2   2   2   0   0   2   2   2   2   0   2   2   0   0   2   2   0   0   2   0   2   0   2   2   0   2   2   2   0   0   0   0   0   0   0   2   0   2   2   2   2   0   2   0   2   0   2   0   0   2   2   0   2   0   2   2   2   0   0   0   2   2   0   2   2   2   2   2   0
 MK-3-10                0   0   0   0   2   2   0   0   0   0   2   2   2   0   2   0   2   0   2   2   0   2   0   0   0   0   0   0   0   2   2   2   2   2   0   2   0   0   0   0   0   2   2   2   0   0   0   0   0   2   2   2   2   2   2   0   0   2   2   0   0   2   2   2   2   2   2   0   2   0   2   2   2   2   0   2   2   0   2   0   0   0   0   0   2   2   2   0   0   0   2   0   2   0   0   0   2   0   0   2   0   2   0   0   2   2   2   0   2   0   2   2   0   0   0   0   0   2   0   2   0   2   2   0   0   2   2   0   0   0   2   2   2   2   0   0   2   0   2   2   2   2   2   0   2   2   2   0   0   2   0   2   0   2   0   0   2   2   2   0   0   0   0   0   0   0   2   0   2   2   2   2   0   2   0   2   0   2   0   0   2   2   0   2   0   2   2   2   0   0   0   2   2   0   2   2   2   2   2   0
 MK-3-11                0   0   2   2   2   2   0   0   0   0   2   2   2   0   2   0   2   0   2   2   2   2   0   0   0   0   0   0   0   2   2   2   2   2   0   2   0   0   0   0   2   2   2   2   0   0   0   2   0   2   2   2   2   2   2   0   0   2   2   0   0   2   2   2   2   2   2   2   2   0   0   2   2   2   0   2   0   0   2   0   2   0   0   0   2   0   2   0   0   0   2   2   2   2   0   0   2   0   0   2   0   2   0   0   2   2   2   0   2   0   2   0   0   0   2   0   0   2   0   2   2   2   2   0   0   2   0   0   0   0   2   2   2   2   0   0   2   0   2   2   2   2   2   0   2   2   2   0   0   2   0   2   0   2   0   0   2   2   2   0   0   0   0   0   0   0   0   0   2   2   2   2   0   2   0   2   0   2   0   0   2   0   0   2   0   2   2   2   0   0   0   2   2   0   2   2   2   2   0   0
 MK-3-12                0   0   2   2   2   2   0   0   0   0   2   0   2   0   2   0   2   2   2   2   2   2   0   0   0   0   0   0   0   2   2   2   2   0   0   2   2   0   0   0   2   2   2   2   0   2   0   2   2   2   2   2   2   2   2   0   0   2   2   0   0   2   2   0   2   2   0   2   2   0   0   0   2   2   0   2   0   0   0   0   2   0   0   0   2   0   0   0   0   0   2   0   2   2   0   0   2   0   0   0   0   2   0   0   2   2   2   0   2   0   2   0   0   0   2   0   0   2   0   2   2   2   2   0   0   2   0   2   0   0   2   0   2   2   0   0   2   0   0   2   2   2   2   0   2   2   2   0   0   2   0   2   0   2   2   2   2   2   2   0   0   0   0   0   0   0   0   0   2   2   2   2   0   2   0   2   0   2   0   0   2   0   0   2   0   2   2   2   0   0   0   0   2   0   2   2   0   2   0   0
 MK-3-13                0   0   2   2   2   2   0   0   0   0   2   0   2   0   2   0   2   2   2   2   2   2   0   0   2   0   0   0   2   2   2   2   2   0   2   2   2   2   0   0   2   2   2   2   0   2   0   2   2   2   2   0   2   2   2   0   0   2   2   0   0   2   2   0   2   2   0   2   2   0   0   0   2   2   0   2   0   0   0   0   0   0   0   0   2   0   0   0   0   2   2   0   0   2   0   2   2   2   0   0   0   2   2   0   2   2   2   0   2   0   2   2   0   0   2   0   0   2   0   2   2   2   2   0   0   2   0   2   0   0   2   0   2   2   0   0   2   0   0   2   2   2   2   0   0   2   2   0   0   2   0   2   2   0   2   2   2   2   0   0   0   0   0   0   0   0   0   0   2   0   2   2   0   2   0   2   0   2   0   0   2   0   0   2   0   2   2   2   0   0   0   0   2   0   2   2   0   2   0   0
 MK-3-14                0   0   2   2   2   2   0   0   0   0   2   0   2   0   0   0   2   2   2   2   2   2   0   0   2   0   2   0   2   2   0   0   2   0   2   2   0   0   0   0   2   2   2   0   0   2   0   2   2   2   2   0   2   2   2   0   0   2   2   0   0   2   2   0   2   2   0   2   2   0   0   0   2   2   0   2   0   0   0   0   0   2   0   0   2   0   0   0   0   2   2   0   0   2   0   2   2   2   0   0   0   2   2   0   2   2   2   0   2   0   2   0   0   2   2   0   0   2   0   2   2   2   2   0   0   2   0   2   0   0   2   0   2   2   0   0   2   0   0   2   2   2   2   0   0   2   2   0   0   2   0   2   2   0   2   2   2   2   0   0   0   0   0   2   0   0   2   0   2   0   2   2   2   2   0   2   0   2   0   0   2   0   0   2   0   0   2   0   0   0   0   0   2   0   2   2   0   2   0   0
 MK-3-15                2   0   2   2   2   0   0   0   2   0   2   0   2   0   0   2   2   2   2   2   2   2   0   0   2   2   2   0   0   2   2   0   2   0   2   0   0   0   0   0   2   2   2   2   0   2   0   2   2   2   2   0   2   2   2   0   0   2   2   0   0   2   2   0   2   2   2   2   0   0   0   0   2   2   2   2   0   0   0   0   0   2   0   0   2   0   0   0   0   2   2   0   0   2   0   2   2   2   2   2   0   2   0   0   2   2   2   0   2   0   2   0   0   2   2   0   0   2   0   2   2   2   2   0   0   0   0   2   0   0   2   0   2   2   0   0   2   0   0   2   2   2   2   0   0   2   2   0   0   2   0   2   2   0   2   2   2   2   0   0   0   0   0   2   0   0   2   0   2   0   2   2   2   2   0   2   2   2   0   0   2   0   0   2   0   0   2   0   0   0   0   0   2   0   2   2   0   2   0   2
 MK-3-16                2   0   2   0   2   2   0   0   2   0   2   0   2   0   0   2   2   2   2   2   2   2   0   0   2   2   2   0   0   2   2   0   2   0   2   0   0   0   0   0   0   2   2   2   0   2   0   2   2   2   2   0   2   2   2   0   0   2   0   0   0   2   2   2   2   2   2   2   2   0   0   0   2   2   0   2   0   0   0   2   0   0   2   0   2   0   0   0   0   2   2   0   0   2   0   2   2   2   2   0   0   2   0   0   0   2   2   0   2   0   2   0   0   2   2   0   0   2   0   2   2   2   2   0   0   2   0   2   0   0   2   0   2   0   0   0   2   2   0   2   2   2   0   0   0   0   2   0   0   0   0   2   2   0   2   2   2   2   0   2   0   0   0   2   0   0   2   0   0   2   2   2   2   2   0   2   2   0   0   0   2   0   0   2   0   0   2   0   0   0   0   0   0   0   2   2   0   2   0   0
 MK-4-1                 0   0   0   2   0   2   0   2   2   2   0   2   0   2   2   0   2   2   0   2   0   2   0   0   2   0   2   0   0   2   0   0   2   2   2   2   2   2   2   2   2   2   0   0   2   2   0   2   0   2   2   0   2   2   0   0   0   2   0   2   2   2   0   2   0   0   0   0   0   0   0   2   0   2   0   2   2   2   0   2   0   2   0   0   2   0   0   2   2   2   2   2   2   2   0   0   0   0   0   0   0   0   2   2   2   2   0   0   0   0   2   2   0   0   0   2   0   0   0   0   0   0   2   2   2   2   2   0   0   2   2   2   0   2   0   2   0   0   2   0   0   2   2   2   2   2   2   0   2   0   0   2   2   2   0   2   2   2   2   0   0   0   0   2   2   2   2   2   2   0   0   2   2   2   0   2   0   2   2   0   0   2   0   0   2   2   2   0   2   0   0   2   2   0   2   0   2   0   2   2
 MK-4-2                 0   0   0   2   0   2   0   0   0   2   0   2   0   2   2   0   2   2   0   0   0   2   0   0   2   0   2   0   0   2   0   0   0   2   2   2   2   2   2   2   2   2   0   0   2   2   0   2   0   2   2   0   2   0   0   0   0   2   2   2   2   2   0   2   0   0   0   0   0   0   0   2   0   2   0   2   0   2   0   2   0   2   0   0   2   0   0   2   2   2   0   2   2   2   0   0   0   0   2   0   0   0   2   2   2   2   0   0   0   0   2   2   0   0   0   2   2   0   0   0   0   2   2   0   2   2   2   0   0   2   2   2   0   2   0   2   0   0   2   0   0   2   2   2   2   0   2   0   2   0   0   2   2   2   2   2   2   2   2   2   0   2   0   2   2   2   0   2   2   0   0   2   0   2   0   2   0   2   2   0   0   2   0   2   2   2   2   0   2   0   0   2   0   0   2   0   0   0   2   2
 MK-4-3                 0   0   0   2   0   2   0   0   2   2   2   2   0   2   2   0   2   2   2   2   0   2   0   0   2   0   2   0   0   2   2   0   0   2   2   2   2   2   2   0   2   2   0   0   2   2   0   0   0   0   2   0   2   0   0   0   0   2   2   0   2   2   0   2   0   0   0   0   0   0   0   2   2   2   0   2   0   2   0   2   0   2   0   0   2   0   0   2   2   2   0   2   2   2   0   0   0   2   2   0   0   0   2   2   2   2   0   0   0   0   2   2   0   0   0   2   2   0   0   0   0   2   2   2   0   2   2   0   0   2   2   2   0   2   0   2   0   0   2   0   0   2   2   2   2   0   2   0   2   0   0   2   2   2   2   2   2   2   2   2   0   2   0   2   2   2   0   2   0   0   0   2   2   2   0   2   0   2   2   0   0   2   0   2   2   2   0   0   2   0   0   2   0   2   2   0   0   0   2   2
 MK-4-4                 0   0   0   2   0   2   0   0   2   2   2   2   0   2   2   0   2   2   2   2   0   2   0   0   2   0   2   0   2   2   2   0   0   2   2   2   2   2   0   0   2   2   0   0   2   2   0   0   0   0   2   0   2   0   0   2   0   2   2   0   2   2   0   2   0   0   0   0   0   0   0   2   2   0   0   2   0   2   0   2   0   2   0   0   2   0   0   2   2   2   0   2   2   2   0   0   0   2   2   0   0   0   2   2   2   2   0   0   0   2   2   2   0   0   0   2   2   0   0   0   2   0   2   2   0   2   2   0   0   2   2   2   0   2   0   2   0   0   2   0   0   2   2   2   2   2   2   0   2   0   0   2   2   2   2   2   2   2   2   2   0   2   0   2   2   2   0   2   0   0   0   2   2   2   0   2   0   2   2   0   0   0   0   0   2   2   0   0   2   0   0   2   0   2   2   0   0   0   0   2
 MK-4-5                 0   0   0   2   0   0   0   0   2   2   2   0   2   2   2   0   2   0   2   2   0   2   0   0   2   0   2   0   2   0   2   0   0   2   2   2   2   2   0   0   2   2   0   2   0   2   0   0   0   0   2   0   2   0   0   2   0   2   2   0   2   2   0   2   0   0   0   0   0   0   0   2   2   2   0   2   0   2   0   2   0   2   0   0   2   0   0   2   2   2   0   2   2   2   0   0   0   2   2   0   0   0   2   2   2   2   0   0   0   0   2   2   2   0   2   2   2   0   0   0   2   0   2   2   0   2   2   0   0   2   2   2   0   2   0   0   0   0   2   0   0   2   2   2   2   2   2   0   2   2   0   2   2   2   2   2   2   2   2   2   2   2   2   2   2   2   0   2   0   0   0   2   2   2   0   2   2   2   2   0   0   0   0   0   2   2   0   0   0   0   0   2   0   2   2   0   0   0   0   2
 MK-4-6                 2   0   0   2   0   0   0   0   2   2   2   0   2   2   2   0   2   0   2   2   0   2   2   0   2   0   2   0   2   0   0   0   0   2   2   2   2   2   0   0   2   0   0   2   0   2   0   0   0   0   2   0   2   0   0   2   0   2   2   0   2   2   0   2   0   0   0   0   0   0   0   2   2   2   0   2   0   2   0   0   0   2   2   2   2   0   0   2   2   2   0   2   2   2   0   0   0   2   2   0   0   0   2   2   2   2   0   0   0   0   2   2   2   0   0   2   2   0   0   0   2   0   2   2   0   2   2   2   0   0   2   2   0   2   0   0   0   2   2   0   0   0   2   2   2   2   2   0   2   2   0   2   2   2   2   2   2   2   2   2   2   2   2   2   0   2   0   0   0   0   0   2   0   2   0   2   2   2   2   0   0   0   0   0   2   2   0   0   0   0   0   2   0   2   2   0   0   0   0   2
 MK-4-7                 2   0   0   2   0   0   0   0   2   2   2   2   2   2   2   0   2   0   2   2   0   2   2   0   2   0   2   0   2   0   0   0   0   2   0   2   2   2   0   0   0   0   2   2   0   2   0   0   2   0   2   0   2   0   0   2   0   2   2   0   2   2   0   2   0   0   0   0   0   2   0   2   2   2   0   0   0   2   0   0   0   2   2   2   2   0   0   2   2   2   0   2   2   0   2   0   0   2   2   0   0   0   2   2   2   2   0   0   0   0   2   2   2   0   0   2   2   0   0   0   2   0   2   2   2   2   2   2   0   0   2   2   0   2   0   0   0   2   2   0   0   0   2   2   2   2   2   0   2   2   0   2   2   2   2   2   2   2   2   2   2   2   2   0   0   2   0   0   0   0   0   2   0   2   0   2   2   2   2   0   2   0   0   0   2   2   0   0   0   2   0   2   0   2   2   0   0   0   0   2
 MK-4-8                 2   0   0   2   2   0   0   2   2   2   2   2   2   2   2   0   2   0   0   2   2   2   2   0   0   0   2   0   2   0   0   0   0   0   0   2   2   2   0   2   0   0   2   2   0   2   0   0   2   0   2   0   2   0   0   0   0   2   2   0   2   2   0   0   0   0   0   0   0   2   0   2   2   2   0   0   0   2   0   0   0   2   2   2   2   0   0   2   2   2   0   2   2   2   2   0   0   0   2   0   0   0   2   2   2   0   0   0   0   2   2   2   2   0   0   0   2   2   0   0   2   0   2   2   2   2   0   2   0   2   2   2   0   2   0   0   0   2   2   0   0   0   2   0   2   2   2   0   2   2   0   2   2   2   2   2   2   2   2   2   2   2   2   0   2   2   2   0   0   0   0   2   0   2   0   2   2   2   2   0   0   2   0   0   2   2   2   0   0   2   0   2   0   2   2   0   2   0   0   2
 MK-4-9                 0   2   0   2   2   0   0   0   2   0   2   2   2   2   2   0   2   0   0   2   2   2   2   0   0   0   2   0   2   2   0   0   0   0   0   2   2   2   2   2   0   0   2   2   0   2   2   2   2   0   2   0   0   0   0   0   0   0   2   0   2   2   0   0   0   0   0   0   0   2   0   2   2   2   0   0   0   0   2   0   0   2   2   2   0   2   0   2   2   2   0   2   2   2   2   0   0   0   2   2   0   0   0   2   2   0   0   0   0   2   2   2   2   0   0   0   2   2   0   0   2   0   0   2   2   2   0   2   0   2   2   2   0   2   0   0   0   2   2   2   0   0   2   0   2   2   2   0   2   2   0   2   2   2   2   2   2   2   0   2   2   2   2   0   2   2   2   0   0   0   0   2   0   2   0   2   2   2   2   0   0   2   0   0   2   2   2   0   0   2   0   0   0   2   2   0   2   2   0   2
 MK-4-10                0   2   0   2   2   0   0   0   2   0   2   2   2   2   2   0   2   0   0   0   2   2   2   2   0   0   2   0   2   2   0   0   2   0   0   2   2   2   2   2   0   0   2   2   0   2   2   0   2   0   2   0   2   0   0   0   0   2   2   2   2   2   0   0   0   0   0   0   0   2   0   2   2   2   2   0   0   2   2   0   0   2   2   2   0   2   0   2   2   2   0   2   2   2   2   0   0   0   2   0   0   0   0   2   2   0   0   0   0   0   2   2   2   0   0   0   2   2   0   0   2   0   0   2   0   2   0   2   0   2   2   2   0   2   0   0   2   2   2   2   0   0   2   0   2   2   2   0   2   2   0   2   0   2   2   2   2   2   0   2   2   2   2   0   2   0   2   0   0   2   0   2   0   2   0   2   2   2   2   0   0   2   0   0   2   2   2   0   0   2   0   0   0   2   2   0   2   2   2   2
 MK-4-11                2   0   0   2   2   0   0   0   0   0   0   2   2   2   2   0   2   0   0   0   2   2   2   2   0   0   2   0   2   0   0   0   2   0   0   2   2   0   2   2   0   0   2   2   0   0   2   0   2   0   2   0   2   0   0   0   0   2   0   2   2   2   0   0   0   0   0   0   0   2   0   2   2   2   2   0   0   2   2   0   2   2   0   2   0   2   2   2   2   0   0   2   2   2   2   0   0   0   2   0   0   0   0   2   2   0   0   0   0   0   2   2   2   0   0   0   2   2   2   0   2   0   0   2   0   0   0   2   0   2   2   2   0   2   0   0   2   2   2   2   0   0   2   0   2   2   2   0   2   2   0   0   0   2   2   2   2   2   0   2   2   2   2   0   2   2   2   0   0   2   2   2   2   2   0   2   2   2   0   0   0   2   0   0   2   2   2   0   0   0   0   0   0   2   2   0   2   2   2   2
 MK-4-12                2   0   0   2   0   0   0   0   0   0   0   2   2   2   2   0   2   0   0   0   2   0   2   2   0   0   2   0   2   0   0   0   2   2   0   2   2   0   2   2   0   0   2   2   0   0   2   2   2   0   2   0   2   2   0   0   0   0   0   2   2   2   0   0   0   0   0   0   0   2   0   2   2   2   2   0   0   2   2   0   2   2   0   2   0   2   2   2   2   2   0   2   2   2   2   0   0   0   2   0   0   2   0   2   2   2   0   0   0   0   2   2   2   0   0   0   2   0   2   0   2   0   0   2   0   0   2   2   0   2   2   0   0   2   0   0   2   2   2   2   0   2   2   0   2   2   2   0   2   2   0   0   2   2   2   2   2   2   0   2   2   2   0   0   2   2   2   0   0   2   2   2   2   2   0   0   2   2   0   0   0   2   0   0   2   2   2   0   0   2   0   0   2   2   0   0   2   2   2   2
 MK-4-13                2   0   0   2   0   0   0   0   0   0   0   2   2   2   0   0   2   0   0   0   2   0   0   2   2   0   2   0   2   0   0   0   2   2   0   2   2   0   2   2   0   0   2   2   0   0   2   2   2   2   2   0   2   2   0   0   0   0   0   2   0   2   0   0   0   0   0   0   0   2   0   0   2   2   2   0   0   2   0   0   2   2   0   2   0   2   2   2   2   2   0   2   2   2   2   0   0   0   2   0   0   2   2   2   2   2   0   0   0   0   0   2   0   0   0   0   2   0   2   0   2   0   0   2   0   0   2   2   0   2   2   0   0   2   0   0   2   2   2   2   2   2   2   0   2   2   2   0   2   2   0   0   2   2   2   0   2   2   0   2   0   2   0   2   2   2   2   0   0   2   2   2   2   2   0   0   2   2   0   0   0   2   0   0   2   2   2   0   0   2   0   0   2   2   0   0   2   0   2   2
 MK-4-14                2   0   0   2   0   0   0   0   0   0   2   2   2   2   0   0   2   2   0   0   2   0   2   2   2   0   2   0   0   0   0   0   2   2   0   2   2   0   2   2   0   0   2   2   0   0   2   0   2   2   2   0   2   2   0   0   0   0   0   2   0   2   0   0   0   2   0   0   0   2   0   0   2   2   2   0   2   2   0   2   2   2   0   2   0   2   2   2   0   0   0   2   2   2   0   0   0   0   0   0   2   2   2   2   2   2   2   0   0   0   2   2   0   0   0   0   2   0   2   0   2   2   0   2   0   0   2   2   0   2   2   0   0   2   0   0   2   2   2   2   2   2   2   0   0   2   2   0   2   2   0   0   2   2   0   0   0   2   0   2   0   2   0   2   2   2   2   2   0   2   2   2   2   0   0   0   2   2   0   0   0   0   0   0   0   2   2   0   0   2   0   0   2   2   0   0   2   0   2   2
 MK-4-15                2   0   0   2   0   0   2   0   0   0   2   2   2   2   0   2   2   2   0   0   2   2   2   2   2   0   2   0   0   0   0   0   2   2   0   2   2   0   2   2   0   0   2   2   0   0   2   0   2   2   2   0   2   2   0   0   0   0   0   2   0   2   0   0   0   2   0   0   0   2   0   0   2   2   2   0   2   2   0   2   2   0   0   2   0   2   2   2   0   2   0   2   2   2   0   0   0   0   0   0   2   2   2   2   2   2   2   0   0   2   2   2   0   0   0   0   2   2   2   0   2   0   0   2   0   0   2   0   0   2   0   0   0   2   0   0   2   2   2   2   2   2   2   0   0   2   2   0   2   2   0   0   2   2   0   2   0   2   2   2   0   2   0   2   0   2   2   2   0   2   2   2   2   0   0   0   0   2   0   0   0   0   2   0   0   2   2   0   0   2   2   0   2   0   0   0   2   0   2   2
 MK-4-16                2   0   0   2   0   0   2   0   0   0   2   2   2   2   0   2   2   2   0   0   2   2   2   2   2   0   2   0   0   0   0   0   2   2   2   2   2   0   2   2   0   2   2   2   0   0   2   0   2   2   2   0   2   2   0   0   0   0   0   2   0   2   0   0   0   2   0   0   0   2   0   0   2   2   2   0   2   2   0   2   2   0   0   0   0   2   2   2   0   2   0   2   0   2   0   0   0   0   0   0   2   2   2   2   2   2   2   0   0   2   2   2   2   2   0   0   2   2   2   0   2   0   0   2   0   0   2   0   0   2   0   0   0   2   2   0   2   2   2   2   2   2   2   0   0   2   2   0   0   2   0   0   2   2   0   2   0   2   2   2   0   2   2   2   2   0   2   2   0   2   2   2   2   0   0   0   0   2   0   0   0   0   2   0   0   2   2   0   0   2   2   0   2   0   0   0   2   0   2   0
 MK-5-1                 2   0   0   2   0   2   0   0   2   2   0   0   0   2   2   2   0   0   0   2   0   0   0   2   0   2   0   2   0   2   2   0   2   2   2   0   2   0   0   0   0   2   0   0   0   2   2   2   2   0   2   0   0   0   2   0   0   2   2   2   0   0   0   2   2   2   0   0   2   0   2   0   2   2   2   2   0   2   2   2   2   2   0   0   0   2   2   2   2   0   2   0   2   0   0   0   0   2   2   0   0   2   2   0   0   2   2   0   0   2   2   2   0   0   0   0   0   0   2   0   2   2   0   0   2   2   0   0   0   0   2   0   2   2   2   0   0   2   2   0   2   2   2   0   2   0   0   0   2   2   0   2   2   0   0   2   2   2   2   0   2   2   2   2   2   0   2   2   0   0   0   2   2   2   0   0   0   2   2   2   0   0   2   0   2   0   0   2   0   2   2   2   0   0   0   2   2   0   2   2
 MK-5-2                 2   0   2   2   0   2   2   0   2   2   0   0   0   2   2   2   0   0   0   2   0   0   0   2   0   2   0   2   0   2   2   0   2   2   2   0   2   0   0   0   0   2   0   0   0   2   2   2   2   0   2   0   0   0   2   0   0   2   2   2   0   0   0   2   2   2   0   0   2   0   2   0   2   2   2   2   0   2   2   2   0   2   0   0   0   2   2   2   2   0   2   0   2   0   0   2   0   2   2   0   0   2   2   0   0   2   2   0   0   2   2   2   0   0   0   0   0   2   2   0   2   2   0   0   0   0   0   0   0   0   2   0   0   2   2   0   0   2   0   0   2   2   2   0   2   0   0   0   2   2   0   2   0   0   0   2   2   2   2   0   2   2   2   2   2   0   0   2   0   0   0   0   0   2   0   0   0   2   2   2   0   0   2   0   2   0   0   2   0   2   2   2   0   0   0   2   0   0   2   2
 MK-5-3                 2   2   2   2   0   2   0   0   0   0   0   0   0   2   0   2   0   2   0   2   0   0   0   2   0   2   0   0   0   2   2   0   2   2   2   0   2   0   0   0   0   0   0   0   0   2   2   0   2   0   2   0   0   0   2   0   0   0   2   2   2   0   0   2   2   2   2   0   2   0   2   0   2   2   2   2   0   2   2   2   0   2   0   0   0   2   2   0   2   0   2   0   2   0   0   2   0   0   0   0   0   2   0   0   0   2   2   0   0   2   2   2   0   0   0   0   2   2   2   0   2   2   0   0   0   0   0   0   0   0   2   0   0   2   0   0   0   2   0   2   0   2   2   0   2   0   0   0   2   2   0   2   0   0   0   2   0   2   2   0   2   2   2   2   2   2   0   2   0   0   0   0   0   2   0   0   0   0   2   2   2   2   2   0   2   2   0   2   0   2   2   2   0   0   0   2   0   0   2   2
 MK-5-4                 2   2   2   2   0   2   2   0   0   0   0   2   2   2   0   2   2   2   0   2   0   0   0   2   0   2   0   0   0   2   2   0   2   2   2   0   2   0   0   0   0   0   0   0   2   2   0   0   2   0   0   0   0   0   2   0   0   2   2   2   2   0   0   0   2   2   2   0   2   0   2   2   2   2   2   2   0   2   2   2   0   2   0   0   0   2   2   0   2   0   2   0   2   0   0   2   0   0   0   0   0   0   0   0   0   2   2   0   0   2   2   2   0   0   0   0   2   2   2   0   2   2   2   0   0   0   0   0   0   0   2   0   0   2   2   0   0   2   0   2   0   2   2   0   0   0   0   0   0   2   0   2   0   0   0   2   0   2   2   0   2   2   2   2   2   2   0   2   0   0   0   0   0   2   0   0   0   0   2   2   2   2   2   0   2   2   0   2   0   2   2   2   0   2   0   2   2   0   2   2
 MK-5-5                 2   2   2   2   0   2   2   0   0   0   0   2   2   2   0   0   2   2   0   2   0   0   0   2   0   2   0   0   0   0   2   0   2   0   2   0   0   0   0   0   0   0   0   0   2   2   0   0   2   0   0   0   0   0   2   0   0   2   2   2   2   0   0   2   2   2   2   0   2   0   2   2   2   2   2   2   0   2   2   2   0   2   0   0   0   2   2   0   2   0   2   0   2   0   2   2   0   0   0   0   0   0   2   2   0   2   2   0   0   2   2   0   0   0   0   0   2   2   2   0   2   2   2   0   0   0   0   0   0   0   2   0   0   2   2   0   0   0   0   2   0   0   2   0   0   0   0   0   0   2   0   2   0   0   0   2   0   2   2   0   2   2   2   2   2   2   0   2   0   0   0   0   0   2   0   0   0   0   2   2   2   2   2   0   0   2   0   2   0   2   2   2   0   2   0   2   2   0   2   2
 MK-5-6                 2   2   2   2   0   2   2   0   0   0   0   0   2   2   0   0   2   2   0   2   2   0   0   2   0   2   0   0   0   2   2   0   2   0   2   0   2   0   0   0   0   0   0   0   2   2   2   0   0   0   2   0   0   0   2   0   0   2   2   2   2   0   0   2   2   2   2   0   2   0   2   2   2   2   2   2   0   2   2   2   0   2   0   0   0   2   0   0   2   0   2   0   0   2   2   2   0   0   0   2   2   0   2   2   0   2   2   0   0   2   0   0   0   0   0   0   2   2   0   0   2   2   2   0   0   0   0   0   0   0   2   0   0   2   2   0   2   0   0   0   2   0   2   0   2   0   0   0   0   2   0   2   0   0   0   2   0   2   2   0   2   2   2   2   2   2   0   2   0   0   0   0   0   2   0   0   0   0   2   2   2   2   2   0   0   2   0   0   2   2   2   2   0   2   0   0   2   0   2   2
 MK-5-7                 2   2   2   2   0   2   2   0   0   0   0   0   2   2   0   0   2   0   0   2   2   0   0   2   0   2   0   0   0   2   0   0   2   0   2   0   2   0   0   0   0   0   0   2   2   2   2   0   0   0   2   0   0   0   2   0   0   2   2   2   2   0   0   2   0   2   2   0   2   0   2   2   2   2   2   2   0   2   2   2   0   2   0   0   0   2   0   0   2   0   2   0   0   2   2   2   0   0   0   2   0   0   2   2   0   2   2   0   2   2   0   0   0   0   0   0   2   2   0   0   2   2   0   0   0   0   0   0   0   0   2   0   2   2   2   0   2   0   0   0   2   0   2   0   0   0   0   0   2   2   0   2   0   0   0   2   2   2   2   2   0   2   2   2   2   2   0   2   0   0   0   0   0   0   0   0   0   0   2   2   2   2   2   0   0   2   0   0   2   0   2   2   0   2   0   0   2   0   2   2
 MK-5-8                 2   2   2   2   0   2   0   0   0   0   0   0   2   2   0   0   2   0   0   2   2   0   2   2   0   2   0   0   0   2   0   0   2   0   2   0   2   0   0   0   0   0   2   2   2   2   2   2   0   0   2   0   0   0   2   0   0   2   2   2   2   0   0   2   0   2   0   0   2   0   2   2   0   2   0   0   0   2   2   2   0   2   0   0   0   2   0   0   2   0   2   0   0   2   2   2   0   0   0   2   0   0   0   0   0   2   2   0   2   2   0   0   0   0   0   0   2   2   0   0   2   2   0   0   0   0   0   0   0   0   2   0   2   0   0   0   2   0   0   0   2   0   2   0   0   0   0   2   0   2   2   2   0   0   0   2   2   2   2   2   0   2   2   2   2   2   0   0   0   0   0   0   0   0   0   0   0   0   2   2   2   2   2   0   0   2   0   0   0   0   2   2   0   2   0   0   2   0   2   2
 MK-5-9                 0   2   2   2   0   2   0   0   0   0   0   0   2   2   0   0   2   0   0   2   2   0   2   2   0   2   0   0   0   2   0   0   2   0   2   2   2   0   0   0   2   0   2   2   2   2   2   2   0   2   2   0   0   2   2   2   0   2   2   2   2   0   0   2   0   2   0   0   2   0   2   2   0   2   2   0   0   2   2   2   0   2   0   0   0   2   0   0   2   0   2   0   0   0   0   2   0   0   0   2   0   0   0   0   0   2   2   0   2   2   0   0   0   0   0   2   2   2   0   0   2   2   0   0   0   0   0   0   0   0   2   0   2   0   0   0   2   0   0   0   2   0   2   0   0   0   0   2   0   0   2   2   0   0   0   2   2   2   2   2   0   2   2   2   2   2   0   0   0   0   0   0   0   0   0   0   0   0   2   2   2   2   2   0   0   2   0   0   0   0   2   2   0   2   0   0   2   0   2   2
 MK-5-10                0   2   2   2   0   2   2   0   0   0   2   0   0   0   0   0   2   0   0   2   0   0   2   2   0   0   0   0   0   2   0   0   2   0   2   2   0   0   0   0   2   0   2   0   2   2   2   2   0   2   2   0   0   2   2   2   0   2   2   2   2   0   0   2   0   2   0   2   2   0   2   2   0   2   2   0   0   2   2   2   0   2   0   0   0   2   0   0   2   0   2   0   0   0   0   2   0   0   0   2   0   0   0   0   0   2   2   0   2   2   0   0   0   2   2   2   2   2   0   0   2   2   2   0   0   0   0   0   0   0   2   0   2   0   0   0   2   0   0   0   2   2   2   0   0   2   2   2   0   0   2   2   0   0   0   0   2   2   2   2   2   2   2   2   2   0   0   0   0   0   0   0   2   0   0   0   0   0   2   2   2   2   2   0   0   2   0   2   0   0   2   2   0   2   0   0   2   0   2   2
 MK-5-11                0   2   2   2   0   2   2   0   0   0   2   0   0   0   0   0   2   0   0   2   0   0   2   2   0   0   0   0   0   2   0   0   2   0   2   2   0   0   2   0   2   2   2   0   0   2   2   2   0   2   2   0   0   2   2   2   0   2   2   2   2   0   0   2   0   2   0   2   2   0   2   2   0   2   2   0   0   2   2   2   0   2   0   0   0   2   0   0   2   0   2   0   0   0   0   2   0   0   0   0   0   0   0   0   0   2   2   0   2   2   0   0   0   2   2   2   2   0   0   0   2   2   2   0   2   0   0   0   0   0   2   0   2   0   0   0   2   0   0   0   2   2   2   0   0   2   2   2   0   0   2   2   0   0   0   0   2   2   2   2   2   2   2   2   2   2   0   0   0   0   0   0   2   0   0   0   0   0   2   2   0   2   2   0   0   2   0   2   0   0   2   2   0   2   0   0   2   2   2   2
 MK-5-12                2   2   2   2   2   2   2   0   0   0   2   0   0   0   0   0   2   0   0   0   0   0   2   2   0   0   0   0   0   0   0   2   2   0   2   2   0   0   2   0   2   2   2   0   0   2   2   2   0   2   2   0   0   0   2   2   2   2   2   2   2   0   0   2   0   2   0   2   2   0   2   2   0   2   2   0   0   2   2   2   0   2   0   0   0   2   0   0   2   0   2   0   0   0   0   2   0   0   0   0   0   0   0   0   0   2   2   0   2   2   0   0   0   2   0   2   2   0   0   0   2   2   2   0   2   0   0   0   0   2   2   2   0   0   0   0   2   2   0   2   2   2   2   0   0   2   2   0   0   0   2   2   0   0   2   0   0   2   2   2   2   2   2   2   0   0   0   0   0   0   2   0   2   0   0   2   0   0   2   0   0   2   2   0   0   2   0   2   0   0   0   2   0   2   0   0   2   2   2   2
 MK-5-13                2   2   2   2   2   2   0   0   0   0   2   0   0   0   0   0   2   0   0   0   2   0   2   2   0   0   0   2   0   0   0   2   2   0   2   0   0   0   0   0   0   2   2   0   2   2   2   2   0   2   2   0   0   0   2   2   2   2   2   2   2   2   2   2   0   2   0   2   2   0   2   2   0   2   2   0   0   2   2   2   0   2   0   0   0   2   0   0   2   0   0   2   2   2   0   2   0   0   0   0   0   0   0   0   0   2   2   0   2   2   0   0   0   2   0   2   0   0   0   0   2   2   2   0   2   0   0   0   0   2   2   2   2   0   0   0   2   2   2   2   2   2   2   0   0   2   2   0   0   2   2   2   0   0   2   0   0   2   2   2   2   2   2   2   0   0   0   0   0   0   2   0   2   0   0   2   0   0   2   0   0   0   2   0   0   2   0   2   0   0   0   2   0   2   0   0   2   2   2   2
 MK-5-14                2   2   2   2   2   2   0   0   0   0   2   0   0   2   0   0   2   0   0   0   2   0   0   2   0   0   0   0   0   0   0   2   2   0   2   0   0   0   0   0   0   2   2   0   2   2   2   2   0   2   0   0   0   0   2   2   2   0   2   2   2   2   2   2   0   0   0   2   2   0   2   0   0   2   2   0   0   2   2   2   0   2   0   0   0   2   2   0   2   0   0   2   2   2   0   2   0   0   0   0   0   0   0   0   0   2   2   0   2   2   0   0   0   2   0   2   0   2   0   0   2   2   2   0   2   0   0   0   0   2   2   2   2   0   0   0   2   0   0   2   2   2   0   0   0   2   2   0   0   0   2   2   0   0   2   0   0   2   2   0   2   2   2   2   2   0   0   0   0   0   2   0   2   0   0   2   0   0   2   2   0   0   2   0   0   2   0   2   0   0   2   2   2   2   0   0   2   2   2   2
 MK-5-15                2   2   2   2   2   2   0   0   0   0   2   2   0   2   0   0   0   0   0   0   2   0   2   2   0   0   0   0   0   0   0   2   2   0   2   0   0   0   0   0   0   2   2   0   2   2   2   2   0   2   0   0   0   0   2   2   2   0   2   2   0   2   2   2   0   0   0   2   2   0   2   0   0   2   2   0   0   2   0   2   0   2   0   0   0   2   2   0   2   0   0   2   0   2   0   2   2   0   0   0   0   0   0   0   0   2   2   0   0   2   0   0   0   2   0   2   0   2   0   0   2   2   2   0   2   0   0   0   2   2   2   2   2   0   0   0   2   2   0   2   0   2   0   0   0   2   2   0   0   0   2   2   0   0   2   0   0   2   2   0   2   2   2   2   2   0   0   0   2   0   2   0   2   0   0   2   0   0   2   2   0   0   2   0   0   2   0   2   0   0   2   2   2   2   0   0   2   2   2   2
 MK-5-16                2   2   2   2   2   2   0   0   0   0   2   2   0   2   2   0   2   0   0   0   2   0   2   2   0   0   0   0   0   0   0   2   2   0   2   0   0   0   0   0   2   2   0   0   2   2   0   2   0   2   0   0   0   0   2   2   0   0   2   2   0   2   2   2   0   0   0   2   2   0   2   0   0   2   2   0   0   2   0   2   0   2   0   2   0   2   2   0   2   0   0   2   0   2   0   2   2   2   0   0   0   0   0   0   0   2   2   0   0   2   2   0   2   2   0   2   2   2   0   0   2   2   2   0   2   0   0   0   2   2   2   2   2   0   0   0   2   2   0   2   0   2   0   0   0   2   2   2   0   0   2   2   0   0   2   0   0   2   2   2   0   2   2   2   2   0   0   0   0   0   2   0   2   0   0   2   0   0   2   2   0   0   2   0   0   2   0   2   0   0   2   2   2   2   0   0   2   2   2   2
 MK-6-1                 0   2   0   2   0   2   2   0   0   0   2   2   2   2   2   2   2   0   0   2   0   0   0   2   0   0   2   2   0   2   0   2   0   0   2   2   2   2   0   0   2   2   2   0   2   2   2   0   0   2   0   2   2   2   2   2   0   0   0   2   2   0   2   2   0   2   0   0   0   0   2   0   0   2   0   2   0   0   0   2   2   0   0   2   2   2   0   2   0   0   0   0   0   2   0   2   0   0   0   0   0   2   2   2   0   0   0   0   2   0   2   0   2   0   2   0   0   2   0   0   0   2   0   2   2   0   0   2   2   2   0   2   2   0   2   0   2   0   0   0   0   0   0   0   0   0   2   0   0   2   0   0   2   0   2   0   2   2   0   0   0   0   0   2   0   0   2   0   2   2   2   2   2   2   2   0   0   2   0   0   0   2   2   0   2   2   0   2   2   0   0   2   0   0   0   2   2   2   2   2
 MK-6-2                 0   2   0   2   0   2   2   2   0   0   2   2   2   2   2   2   2   0   0   0   0   0   0   2   0   0   0   2   0   2   0   0   0   0   2   2   2   2   0   0   2   2   2   0   2   2   2   0   0   2   0   2   2   2   2   2   0   0   0   2   2   0   2   2   0   0   2   0   0   0   2   0   0   0   0   2   0   2   0   2   2   0   0   2   2   2   0   2   0   0   0   0   0   2   0   2   0   0   0   0   0   2   2   2   0   2   2   0   2   0   2   0   0   0   2   0   0   2   0   0   0   2   0   2   2   0   0   0   2   2   0   2   2   0   2   0   2   0   0   0   0   0   0   2   0   2   2   0   0   2   0   0   2   0   2   0   2   2   0   0   0   0   0   2   2   0   2   0   2   2   2   2   0   2   0   0   0   2   0   0   0   2   2   2   2   2   2   2   2   0   0   2   0   0   0   2   0   2   2   2
 MK-6-3                 0   2   0   2   0   2   2   2   0   0   2   2   2   2   2   0   2   0   0   0   0   0   2   2   0   2   0   2   0   2   0   0   0   0   2   2   2   2   0   0   2   2   2   0   2   0   2   0   0   2   2   0   2   2   2   2   0   0   0   2   2   0   2   2   0   0   2   0   0   0   0   0   0   0   2   2   0   2   2   2   2   0   0   2   2   2   0   2   2   0   0   0   0   2   0   2   0   0   0   0   0   2   2   2   0   2   2   0   2   0   2   0   0   0   2   2   0   2   0   0   0   0   2   2   2   0   2   0   2   2   0   0   2   0   2   0   2   0   0   0   0   0   2   2   0   2   0   0   0   2   0   0   2   0   2   0   2   2   0   0   2   0   0   2   2   0   2   2   2   2   2   2   0   0   0   0   0   2   0   2   0   2   2   2   2   2   2   2   2   0   0   2   0   0   0   2   0   2   2   2
 MK-6-4                 0   0   0   2   0   2   2   2   0   0   2   2   2   2   2   0   2   0   0   0   0   0   2   2   0   2   0   2   0   2   0   0   0   0   2   2   2   2   0   0   0   2   2   0   2   0   2   0   0   2   2   0   2   0   2   2   0   0   2   2   2   0   2   2   0   0   2   0   0   0   0   0   0   0   2   2   0   2   2   2   2   0   0   2   2   2   0   2   0   0   0   0   0   2   0   2   2   2   0   0   0   2   2   2   0   2   2   0   2   2   2   0   0   2   2   0   0   2   0   2   0   0   2   2   2   0   2   0   2   2   0   0   2   0   0   0   2   0   0   0   0   0   0   2   0   2   0   0   0   2   0   2   2   0   2   0   2   2   0   0   2   0   0   2   0   0   2   2   2   2   2   2   0   0   0   0   0   2   0   2   0   2   2   2   2   2   2   2   2   0   0   2   0   0   0   2   0   2   2   2
 MK-6-5                 0   0   0   2   2   2   2   2   0   0   0   0   0   2   2   0   2   0   2   0   0   0   0   2   0   2   0   2   2   2   0   0   0   0   2   2   2   2   0   0   0   0   2   0   2   0   2   0   0   2   2   0   2   0   0   0   0   0   2   2   2   0   2   2   0   0   2   0   0   0   2   0   2   0   2   2   2   2   2   2   2   0   2   2   2   2   0   0   0   0   0   0   0   2   0   2   2   2   0   2   0   2   2   2   0   2   2   0   2   2   2   0   0   2   2   0   0   2   0   2   0   0   2   2   2   0   2   0   2   2   0   0   2   2   0   0   2   0   0   0   0   0   0   2   0   0   0   0   0   2   2   2   2   2   2   0   2   2   0   0   2   0   0   2   0   0   2   2   2   2   2   2   0   0   0   0   0   2   0   2   0   2   2   2   2   2   2   2   0   0   0   2   0   0   2   2   0   2   2   2
 MK-6-6                 0   0   0   2   2   2   2   2   2   0   0   2   0   2   2   0   2   0   2   0   0   0   0   2   2   0   0   2   2   0   0   0   2   0   2   2   2   2   0   0   0   0   2   2   2   0   2   0   0   2   2   0   2   0   2   0   0   0   2   2   2   0   2   2   0   0   2   0   0   2   2   0   2   0   2   2   2   2   2   0   2   0   0   2   2   2   0   2   0   0   2   0   0   0   0   0   2   2   0   2   2   2   2   2   0   2   2   0   2   2   2   0   0   2   2   0   0   2   2   2   0   0   2   0   2   0   2   0   2   0   0   0   2   2   0   0   2   0   0   0   0   0   0   2   2   0   0   0   0   2   2   2   2   2   2   0   2   2   2   0   2   0   0   2   0   0   2   2   2   2   0   2   2   0   0   2   0   2   0   2   0   0   0   0   0   2   2   2   0   0   0   2   2   0   2   2   0   0   2   2
 MK-6-7                 0   0   0   2   2   2   0   2   2   0   0   2   0   2   2   0   2   0   2   0   0   0   0   2   0   0   0   2   2   0   0   0   2   2   2   2   2   2   0   0   0   0   2   2   2   0   2   0   0   2   2   0   2   0   0   2   0   0   2   0   0   0   2   2   0   0   2   0   0   2   2   0   2   0   2   2   2   2   2   0   2   0   0   2   2   2   2   0   0   0   2   2   0   0   0   0   2   2   0   2   0   2   0   2   0   2   2   2   2   2   0   2   0   2   2   0   0   2   2   2   0   2   2   0   2   0   2   0   2   0   2   0   2   2   0   0   2   0   0   0   0   0   0   2   2   0   0   0   0   2   2   0   2   2   2   2   2   2   2   0   0   0   0   0   0   0   2   2   2   2   2   2   2   0   0   2   0   2   0   2   0   0   0   0   2   2   2   2   0   0   0   2   2   0   2   2   0   0   2   0
 MK-6-8                 0   0   0   2   2   2   0   2   2   0   0   2   0   2   2   0   2   0   2   0   0   2   0   2   0   0   0   2   2   0   0   0   2   2   2   2   2   2   0   0   0   0   2   2   2   0   2   0   0   2   2   0   2   0   0   2   0   0   2   0   0   0   2   2   0   0   2   0   0   0   2   0   2   0   2   2   2   2   2   0   2   0   0   2   2   2   2   0   0   0   2   2   0   0   0   0   2   2   2   2   0   2   0   2   0   2   0   2   2   2   2   2   0   2   2   0   0   2   2   2   0   2   2   0   2   0   2   0   2   0   2   0   2   2   2   0   2   0   0   2   0   0   0   2   2   0   0   0   0   2   2   0   2   2   2   2   2   2   2   0   0   0   0   0   0   0   2   2   2   0   2   0   0   0   0   2   0   2   0   2   2   0   0   0   2   2   2   2   0   0   0   2   2   0   2   2   0   0   2   0
 MK-6-9                 0   0   0   2   2   2   0   2   2   0   0   2   0   2   2   0   2   0   2   0   0   2   2   2   0   0   0   2   2   0   0   0   2   0   2   2   2   0   0   0   0   0   2   2   2   0   2   0   0   2   2   0   2   0   0   2   0   0   2   0   0   0   2   2   0   2   0   0   0   0   2   0   0   0   2   2   2   2   2   0   2   0   0   2   2   2   2   0   2   0   2   0   0   0   0   0   2   2   2   2   0   0   0   2   0   2   0   2   2   2   2   2   2   2   2   0   0   2   2   2   0   2   2   0   2   0   2   0   2   2   2   0   2   2   2   0   2   0   2   2   0   0   0   2   2   0   0   0   0   2   2   0   0   2   2   2   2   2   2   2   0   0   0   0   0   0   2   2   2   0   2   0   0   0   0   0   0   0   0   2   2   0   2   0   0   2   2   2   0   0   0   0   2   0   2   2   0   0   2   0
 MK-6-10                0   0   0   2   2   2   0   2   2   2   0   2   0   2   2   0   2   2   2   0   0   0   2   2   0   0   0   2   2   0   0   0   2   0   0   2   2   2   0   0   0   0   2   2   2   0   2   2   0   2   2   0   2   0   0   2   2   0   2   0   0   0   2   2   0   2   2   0   0   0   2   0   2   0   2   2   2   2   2   0   2   0   0   2   2   2   2   0   2   0   2   0   0   0   0   0   2   2   0   2   0   0   2   2   0   2   0   2   2   2   2   2   0   2   2   2   0   0   2   2   0   2   2   0   2   0   0   0   2   2   2   0   2   2   2   0   2   0   2   2   0   0   2   2   2   0   0   0   0   2   2   0   0   2   2   2   2   2   2   2   2   0   0   0   0   0   2   0   0   0   2   0   0   0   0   0   0   0   0   2   2   0   2   0   0   2   2   2   0   0   0   0   0   0   2   2   0   0   2   0
 MK-6-11                0   0   2   2   2   2   0   2   2   2   0   0   0   2   2   0   2   0   2   0   0   0   0   2   2   0   2   2   2   0   0   0   2   0   0   0   2   2   2   0   0   0   2   0   2   0   2   2   0   0   2   0   2   2   0   2   2   0   2   0   0   2   2   2   2   2   2   0   0   0   2   0   2   0   2   2   2   0   0   0   2   0   0   2   2   2   2   0   0   0   2   0   0   0   0   0   2   2   0   2   2   0   2   2   0   2   0   2   2   2   2   0   0   2   2   2   0   0   2   2   0   2   2   2   2   0   0   0   0   2   2   0   0   0   2   0   2   0   2   2   0   0   2   2   2   0   0   0   0   2   2   0   0   0   0   0   2   2   2   2   2   0   0   0   0   2   2   0   0   0   2   0   0   0   0   2   0   0   0   2   2   0   2   0   0   2   2   2   0   2   2   0   0   0   2   2   2   0   2   0
 MK-6-12                0   0   2   2   2   2   2   2   2   2   0   0   0   2   2   0   2   0   2   0   0   0   0   2   2   0   2   2   2   0   0   0   2   0   0   0   2   2   2   0   0   0   2   0   2   0   2   2   0   0   2   0   2   2   0   2   2   0   2   0   0   2   0   2   2   2   2   0   0   0   2   0   2   0   0   2   2   0   0   0   2   0   0   2   2   0   2   2   0   0   0   0   0   0   0   0   2   2   0   2   2   0   2   2   0   2   0   2   2   2   2   0   2   2   0   2   0   0   2   2   0   2   2   2   2   0   0   0   0   2   2   0   2   0   2   0   2   0   2   2   0   0   2   2   2   2   0   0   0   2   2   0   0   0   0   0   2   2   2   2   2   0   0   0   0   0   2   0   0   0   2   0   0   0   0   2   0   0   0   0   2   0   2   0   0   2   2   2   0   2   2   0   0   0   2   2   2   0   2   0
 MK-6-13                0   0   2   2   2   2   2   2   2   0   0   0   0   0   2   0   2   0   2   0   0   0   0   2   2   0   2   2   2   0   0   0   2   0   0   0   2   2   2   0   0   2   2   0   2   0   2   2   0   0   0   0   2   2   0   2   2   0   2   0   0   2   0   2   0   0   2   0   0   0   2   0   2   2   0   2   2   0   0   0   0   0   0   2   2   0   2   0   2   2   0   0   0   0   0   0   2   2   0   2   2   0   2   2   0   2   0   2   2   2   2   0   2   2   2   2   0   0   2   2   2   2   2   2   2   0   0   0   2   2   2   0   2   0   2   0   2   2   2   2   0   0   2   2   0   2   0   0   0   2   2   0   0   0   0   0   2   2   2   2   2   0   0   0   0   0   2   0   0   0   0   0   0   0   0   2   0   0   0   0   2   0   2   0   0   2   2   2   0   2   0   0   0   0   2   2   2   0   0   0
 MK-6-14                0   0   2   2   2   2   2   2   2   0   0   0   0   0   2   0   2   0   0   0   0   0   0   2   2   2   2   2   2   0   2   0   2   0   0   0   2   2   2   2   0   0   2   0   2   0   2   2   0   0   2   0   2   2   0   2   2   0   2   0   2   2   0   2   0   0   2   0   0   0   0   0   2   2   0   2   2   0   0   0   0   0   0   2   2   0   2   0   2   2   0   0   0   0   0   0   2   2   0   2   2   0   2   0   0   2   0   2   2   2   2   0   0   2   2   2   0   0   2   2   0   2   2   2   2   0   0   0   2   2   2   0   2   0   2   0   2   2   2   2   0   0   2   2   0   2   2   0   0   2   2   0   0   2   0   0   2   2   2   2   2   0   0   0   0   0   2   0   0   2   0   0   2   0   0   2   0   0   0   0   2   0   2   0   0   2   2   2   0   2   0   0   0   0   2   2   2   0   0   0
 MK-6-15                0   0   2   2   2   2   2   2   2   0   0   0   0   0   2   2   2   0   0   0   0   0   0   2   2   2   2   2   2   0   2   0   0   2   0   2   2   2   2   2   0   0   2   2   2   0   2   2   2   0   2   0   2   2   0   2   2   0   2   0   2   2   0   2   0   0   2   0   0   2   0   0   2   2   0   2   2   0   0   0   0   0   0   2   2   2   2   2   2   2   0   0   0   0   0   0   2   2   0   2   2   2   2   0   0   2   0   2   2   2   2   0   0   2   2   2   0   0   2   2   0   2   2   2   2   2   0   0   2   2   2   2   2   0   2   0   2   2   2   2   0   0   0   2   0   0   2   0   2   2   2   0   0   0   0   0   2   2   2   2   2   0   0   0   0   2   2   0   0   2   0   0   2   0   0   2   0   2   2   0   2   0   2   0   0   2   2   2   0   2   0   0   0   0   2   2   2   0   0   0
 MK-6-16                2   0   2   2   2   2   2   2   2   0   2   0   0   0   2   2   2   0   0   0   0   0   2   2   2   2   2   2   2   0   2   0   0   2   0   2   2   2   2   2   0   0   2   2   2   0   2   2   2   2   2   2   2   2   0   2   2   0   2   2   0   0   0   2   0   0   2   0   0   2   0   0   2   2   0   2   2   0   0   0   0   0   0   2   0   2   2   2   2   2   2   0   0   0   0   2   2   2   0   2   0   2   2   0   0   2   0   2   2   0   2   0   0   2   2   2   0   0   2   2   0   2   2   2   2   0   0   0   2   2   2   2   0   0   2   0   2   2   2   2   0   0   2   2   0   0   2   0   2   2   2   0   0   0   0   0   2   2   2   2   2   0   0   0   0   2   2   0   2   2   0   0   2   0   0   0   0   2   2   0   2   2   0   0   0   0   0   2   0   2   0   0   0   0   2   2   2   0   0   0
 
!****************************************** Phenotypic Data **********************************************************
!-100.0 is resevred for missing phenotype
SimulatedTrait1        14.4393   15.8484   14.8654   13.9175   14.2389   16.2585   16.7812   15.0070   14.0444   14.1551   14.8809   15.8543   13.9610   13.5338   15.3649   15.9907   16.4469   15.3373   15.6696   14.6385   14.9661   13.4414   15.8542   16.4694   15.4356   16.2718   16.2166   16.5713   14.7924   15.1012   15.0086   15.7893   16.5675   16.3673   15.1625   14.8747   15.7062   13.2015   16.0907   15.7643   15.3887   15.9459   13.9292   14.0171   13.3782   14.6521   15.6850   14.5565   15.3101   16.0006   14.1794   13.8260   15.5459   14.8576   15.1459   14.3226   16.1639   14.1122   14.8520   14.1757   14.8979   13.3382   14.5229   16.5685   14.8632   14.8159   15.5599   14.3569   13.6541   16.0046   14.0026   14.4514   15.0664   14.8955   13.7912   15.6037   15.4477   15.1411   13.4268   15.7211   14.1217   16.1937   16.6162   16.5162   14.2212   13.2781   15.7193   13.6371   14.5350   14.6081   13.2105   15.5038   14.6478   16.3224   14.5544   14.4050   13.9506   14.5830   14.8017   16.3717   13.8481   15.8537   15.8134   15.6875   14.1381   16.2650   15.7871   15.6867   16.4569   15.7728   14.2760   13.6858   13.8613   15.9786   15.5009   13.4248   14.3239   15.9725   14.1665   16.5134   13.7489   14.7995   13.9707   13.6744   14.5917   13.9460   16.1598   13.7699   14.1631   15.3573   13.6015   14.3880   16.6371   15.7326   13.9358   14.9367   13.5972   16.4650   15.5142   13.7321   14.5025   13.5943   15.8006   15.6086   16.0010   14.1816   13.6450   15.9585   14.9520   16.7405   16.3707   13.4522   15.6293   14.6519   13.9200   13.4761   15.9919   14.3127   14.4415   15.2689   14.7694   13.7473   15.5623   15.9238   16.5526   15.0858   16.0845   14.3148   16.3533   14.5438   16.8260   15.2185   16.0752   16.9124   14.1778   13.9655   16.7416   14.8656   16.0281   15.6518   15.3046   16.8685   14.1108   15.1086   13.7963   16.1591   15.0739   15.1864   14.7378   16.2925   13.4930   15.1197   13.3850   15.6102   13.6815   15.5020   15.3308   15.5879   14.5033   16.8120
SimulatedTrait2        10.7947    9.3133    9.4499   10.6394   10.7073    9.9215    9.8801    9.6752   10.9280   10.5132    9.2622    9.4556   10.1914   10.2639    9.6409    9.2980    9.5912    9.6158    9.5949   10.3962   10.2228   10.4141    9.6921    9.3375    9.4629    9.1036    9.5872    9.1392    9.5012   10.7120    9.3767    9.7822    9.6617    9.6051    9.0171   10.2444    8.9251   10.1034    9.7941    9.6231   10.4281    9.5870   10.3090   10.4835   10.5217   10.8525    9.3112   10.8434   10.5469    9.8516   10.3589   10.6982    9.1081   10.6682    9.9069   10.6268    9.4818   10.3311    9.6217   10.3150   10.3966   10.8999   10.2808    9.9168    9.8154    9.1924    9.5696   10.3896   10.2616    9.3972   10.3896   10.3977    9.2499    9.0752   11.1211    9.2474   10.4904   10.3773   10.8639    9.3102   10.8760    9.3217    9.4422    9.7362   10.8690   10.5466    9.4254   10.7997   10.4924   10.2597   10.8001    9.5652    9.3138    9.9012   10.8735   10.8467   10.4013    9.6177   10.5253    9.5910   10.7004    9.1754    9.3874    8.9412   10.4019    9.2092    9.3174   10.7634    9.2058    9.6748   10.3683   10.8936   10.3072    9.8664    9.7446   10.4804    9.9802    9.1878   10.2855    9.5122   10.2159    9.3579   10.1162   10.1474   10.3565   10.3117    9.3831   10.5066   10.3874   10.4119    9.9923   10.7048    9.3252    9.6971   10.5583    9.5475   10.5311    9.2874    9.5947   10.2743   10.2882   10.0160    9.5207    9.4768    9.3278   10.8611   10.8225    9.5364   10.4381    9.4113    9.7664   10.3688    9.6319    9.5554   10.6920   10.3216    9.2022   10.8319   10.9111   10.6814   10.5832   10.5224    9.2077    9.5110    9.7030   10.1512    9.4527   11.0108    9.9057   10.4832    9.4737    9.4798   10.1408    9.2244   10.3398   10.6612    9.7377   10.5159    9.3933    9.5721    9.0837    9.1758   10.2440   11.0614   10.4205    9.4917   10.2503    9.2160   10.4395    9.1881   10.2374   10.8702    9.9944   10.6148   10.2150    9.3360    9.8342    9.3525   10.7580    9.5965
 
