# Supplementary material for: Inclusive Composite Interval Mapping of QTL by Environment Interactions in Biparental Populations
Source: PLoS One. 2015 Jul 10;10(7):e0132414. doi: 10.1371/journal.pone.0132414 (PMC4498613; doi:10.1371/journal.pone.0132414)
Supplement: S6 File — (ZIP) [file pone.0132414.s006.zip › H=0.8/L1/run_00075.met]

!**********************Note: lines staring with "!" are remarks and will be ignored in the program********************
!*********************************General Information**********************************
!Assuming F1 = P1 x P2, populations available in QTL IciMapping are: 
!  1, P1BC1F1 = P1 x F1, the first backcrossing where P1 is used as the recurrent parent;
!  2, P2BC1F1 = P2 x F1, the first backcrossing where P2 is used as the recurrent parent;
!  3, F1DH, F1-derived doubled haploids; 
!  4, RIL or F1RIL, recombination inbred lines through the repeated selfing of F1;
!  5, P1BC1RIL, recombination inbred lines through the repeated selfing of P1BC1F1;
!  6, P2BC1RIL, recombination inbred lines through the repeated selfing of P2BC1F1;
!  7, F2, the selfing generation of F1;
!  8, F3, the selfing generation of F2;
!  9, P1BC2F1, the second backcrossing where P1 is used as the recurrent parent; 
! 10, P2BC2F1, the second backcrossing where P2 is used as the recurrent parent;
! 11, P1BC2RIL, recombination inred lines through the repeated selfing of P1BC2F1; 
! 12, P2BC2RIL, recombination inred lines through the repeated selfing of P2BC2F1; 
! 13, P1BC1F2, the selfing generation of P1BC1F1; 
! 14, P2BC1F2, the selfing generation of P2BC1F1; 
! 15, P1BC2F2, the selfing generation of P1BC2F1; 
! 16, P2BC2F2, the selfing generation of P2BC2F1; 
! 17, P1BC1DH, P1BC1F1-derived doubled haploids; 
! 18, P2BC1DH, P2BC1F1-derived doubled haploids; 
! 19, P1BC2DH, P1BC2F1-derived doubled haploids; 
! 20, P2BC2DH, P2BC2F1-derived doubled haploids; 
   3      !Mapping Population (see remarks above)
   2      !Mapping Function (1 for Kosambi; 2 for Haldane; 3 for Morgan)
   2      !Marker Space Type (1 for intervals; 2 for positions)
   1      !Marker Space Unit(1 for centiMorgans; 2 for Morgan)
   6      !Number of Chromosomes (or Linkage Groups)
 200      !Size of the mapping population
   2      !Number of environments
 
!***************************************** Chromosomes and Linkage Maps **********************************************
!Chromosome                 NumMarkers
-CH1                        16
-CH2                        16
-CH3                        16
-CH4                        16
-CH5                        16
-CH6                        16
!Linkage map (Marker name followed by position or the interval length)
 MK-1-1                1     0.000
 MK-1-2                1    10.000
 MK-1-3                1    20.000
 MK-1-4                1    30.000
 MK-1-5                1    40.000
 MK-1-6                1    50.000
 MK-1-7                1    60.000
 MK-1-8                1    70.000
 MK-1-9                1    80.000
 MK-1-10               1    90.000
 MK-1-11               1   100.000
 MK-1-12               1   110.000
 MK-1-13               1   120.000
 MK-1-14               1   130.000
 MK-1-15               1   140.000
 MK-1-16               1   150.000
 MK-2-1                2     0.000
 MK-2-2                2    10.000
 MK-2-3                2    20.000
 MK-2-4                2    30.000
 MK-2-5                2    40.000
 MK-2-6                2    50.000
 MK-2-7                2    60.000
 MK-2-8                2    70.000
 MK-2-9                2    80.000
 MK-2-10               2    90.000
 MK-2-11               2   100.000
 MK-2-12               2   110.000
 MK-2-13               2   120.000
 MK-2-14               2   130.000
 MK-2-15               2   140.000
 MK-2-16               2   150.000
 MK-3-1                3     0.000
 MK-3-2                3    10.000
 MK-3-3                3    20.000
 MK-3-4                3    30.000
 MK-3-5                3    40.000
 MK-3-6                3    50.000
 MK-3-7                3    60.000
 MK-3-8                3    70.000
 MK-3-9                3    80.000
 MK-3-10               3    90.000
 MK-3-11               3   100.000
 MK-3-12               3   110.000
 MK-3-13               3   120.000
 MK-3-14               3   130.000
 MK-3-15               3   140.000
 MK-3-16               3   150.000
 MK-4-1                4     0.000
 MK-4-2                4    10.000
 MK-4-3                4    20.000
 MK-4-4                4    30.000
 MK-4-5                4    40.000
 MK-4-6                4    50.000
 MK-4-7                4    60.000
 MK-4-8                4    70.000
 MK-4-9                4    80.000
 MK-4-10               4    90.000
 MK-4-11               4   100.000
 MK-4-12               4   110.000
 MK-4-13               4   120.000
 MK-4-14               4   130.000
 MK-4-15               4   140.000
 MK-4-16               4   150.000
 MK-5-1                5     0.000
 MK-5-2                5    10.000
 MK-5-3                5    20.000
 MK-5-4                5    30.000
 MK-5-5                5    40.000
 MK-5-6                5    50.000
 MK-5-7                5    60.000
 MK-5-8                5    70.000
 MK-5-9                5    80.000
 MK-5-10               5    90.000
 MK-5-11               5   100.000
 MK-5-12               5   110.000
 MK-5-13               5   120.000
 MK-5-14               5   130.000
 MK-5-15               5   140.000
 MK-5-16               5   150.000
 MK-6-1                6     0.000
 MK-6-2                6    10.000
 MK-6-3                6    20.000
 MK-6-4                6    30.000
 MK-6-5                6    40.000
 MK-6-6                6    50.000
 MK-6-7                6    60.000
 MK-6-8                6    70.000
 MK-6-9                6    80.000
 MK-6-10               6    90.000
 MK-6-11               6   100.000
 MK-6-12               6   110.000
 MK-6-13               6   120.000
 MK-6-14               6   130.000
 MK-6-15               6   140.000
 MK-6-16               6   150.000
!*********************************** Marker Types ********************************************************************
!Co-dominant marker: When heterozygote F1 is present, P1 is coded as 2, F1 is coded as 1, and P2 is coded as 0; Otherwise, P1 is coded as 2, and P2 is coded as 0. 
!Dominant marker: When heterozygote F1 is present, P1 and F1 are coded as 12, and P2 is coded as 0; Otherwise, P1 is coded as 2, and P2 is coded as 0.  
!Recessive markers: When heterozygote F1 is present, P1 is coded as 2, and F1 and P2 are coded as 10; Otherwise, P1 is coded as 2, and P2 is coded as 0. 
!Missing marker is coded as -1. 
 MK-1-1                 0   2   2   2   2   0   2   2   0   2   2   0   0   0   2   0   2   2   2   0   2   0   2   2   2   2   0   0   2   2   2   2   0   2   2   2   0   0   0   2   2   2   0   0   0   2   0   2   0   2   2   2   2   0   0   0   0   2   2   0   0   0   2   0   2   2   0   0   2   0   2   2   0   2   2   2   0   0   0   0   0   2   0   0   0   0   2   0   0   0   0   2   2   0   0   0   2   2   2   2   2   0   0   0   2   0   2   2   0   0   0   2   0   2   0   0   0   2   0   0   2   2   0   2   0   2   0   0   0   2   2   2   0   0   0   0   0   0   0   2   2   2   2   0   2   2   2   0   0   2   2   2   2   0   2   2   0   0   0   2   2   0   2   2   2   2   2   2   0   2   2   2   2   2   2   0   2   2   0   2   2   0   2   0   0   0   0   0   2   0   2   0   0   2   2   0   0   0   0   2
 MK-1-2                 0   2   2   2   2   0   2   2   0   2   2   0   0   2   0   0   2   2   2   2   2   0   2   2   2   2   0   0   2   2   0   2   0   2   2   2   0   0   0   2   2   2   0   0   0   2   2   0   2   2   2   2   2   0   2   0   0   2   2   0   0   0   2   0   2   2   0   0   2   0   2   2   0   2   2   2   0   0   0   2   0   2   0   0   2   0   2   0   0   0   0   2   2   0   0   0   2   2   2   2   2   0   2   0   2   0   2   2   0   2   0   0   0   2   0   0   0   2   0   0   2   0   0   2   0   2   0   2   0   0   2   2   0   0   0   0   0   0   0   2   2   2   2   0   2   2   2   0   0   2   2   2   2   0   2   2   0   0   0   0   2   0   2   2   2   2   2   2   0   2   2   0   2   2   2   0   2   2   0   2   2   0   2   0   0   0   0   0   2   0   2   0   0   2   2   0   0   0   0   2
 MK-1-3                 0   2   0   2   2   0   2   2   0   2   2   0   0   2   0   0   2   2   2   2   2   0   2   2   2   2   0   0   2   2   0   2   0   2   2   2   0   0   0   2   0   2   0   2   0   2   2   0   2   2   2   2   2   0   2   0   0   2   2   0   2   2   2   0   2   2   0   0   2   0   2   0   0   2   2   2   0   0   0   2   0   2   0   0   2   0   2   0   0   0   0   2   2   0   0   0   2   0   2   2   2   0   2   0   2   0   2   2   0   2   0   0   0   0   0   0   0   2   0   0   2   0   0   2   0   0   0   2   0   0   2   2   0   0   2   0   0   0   0   2   2   2   2   0   2   2   2   0   0   2   2   2   2   0   2   2   0   0   2   0   2   0   2   2   2   2   2   2   0   2   2   0   0   2   2   0   2   2   2   2   2   2   2   0   0   0   0   0   2   0   2   2   0   2   2   0   0   2   0   2
 MK-1-4                 0   2   0   0   0   0   2   2   0   2   2   0   0   2   0   0   2   0   0   2   2   0   2   2   2   2   2   0   2   2   0   2   0   2   2   0   0   0   0   2   0   2   0   2   0   2   2   0   2   2   2   2   2   0   2   0   2   2   2   0   2   2   2   0   2   2   0   0   2   2   2   2   0   2   2   2   0   0   0   2   0   2   0   0   2   0   2   0   0   0   0   2   2   0   0   0   2   0   2   2   2   0   2   0   2   2   2   2   0   2   0   0   0   0   0   0   0   2   0   0   2   0   2   2   0   0   0   2   0   0   2   2   0   0   2   0   0   0   0   2   2   2   2   0   2   0   2   0   0   2   2   2   2   0   2   2   0   0   2   0   2   0   2   2   2   2   2   2   0   2   2   0   0   2   2   0   2   0   2   2   2   2   2   0   0   0   0   0   0   0   2   2   0   2   2   0   0   2   0   2
 MK-1-5                 0   2   0   0   0   0   2   2   0   2   2   0   0   0   0   0   0   0   0   2   2   0   0   2   2   2   2   0   2   2   0   2   0   2   2   0   2   0   0   2   0   2   0   2   0   2   2   0   2   2   2   2   2   0   2   0   2   0   2   0   2   0   2   0   2   2   0   0   0   2   2   2   0   2   2   2   0   0   0   2   0   0   0   0   2   0   2   0   0   0   0   2   2   0   0   2   2   0   2   2   2   2   2   0   2   2   2   2   0   2   0   0   0   0   0   0   2   2   0   0   2   0   2   2   0   0   2   2   0   0   2   2   0   0   2   0   0   0   0   2   2   2   2   0   2   0   2   0   0   2   2   2   2   2   2   2   0   0   2   0   2   0   2   2   2   2   2   2   0   2   2   0   0   2   2   0   2   0   2   2   0   2   2   0   0   0   0   0   0   0   0   2   0   2   2   0   0   2   0   0
 MK-1-6                 0   2   0   0   0   0   2   2   0   0   2   0   0   0   0   0   0   0   0   0   2   0   2   2   2   2   2   0   2   0   2   2   0   2   2   0   2   0   0   2   0   2   0   2   0   2   2   0   0   2   2   0   2   0   2   0   2   0   2   2   2   0   2   0   2   2   0   0   0   2   2   2   0   2   2   0   0   0   0   0   0   0   0   0   2   0   2   0   2   0   0   0   2   0   0   2   2   0   2   2   0   2   2   0   2   2   0   0   0   2   0   0   2   2   0   0   2   2   0   0   2   0   2   0   0   0   2   0   0   0   2   2   0   0   0   0   0   0   0   0   0   2   2   0   2   0   2   0   0   2   2   2   2   2   2   2   0   2   2   0   2   0   2   2   2   2   2   2   0   2   2   0   2   2   2   0   2   0   2   2   0   2   2   0   2   0   0   0   0   0   0   2   0   2   0   0   0   2   0   2
 MK-1-7                 0   2   0   0   0   2   2   2   2   0   2   0   0   2   0   0   2   0   0   0   2   0   2   2   2   0   2   0   2   0   2   2   0   2   2   0   2   0   0   2   0   2   0   2   0   2   2   0   0   2   2   0   0   0   2   0   2   2   2   2   2   0   2   2   2   2   0   0   0   2   2   2   0   2   2   0   0   0   0   0   0   0   0   0   0   0   2   0   2   0   0   0   2   0   2   2   0   0   2   2   0   2   2   0   2   2   0   2   0   0   2   0   2   2   0   0   2   2   0   0   0   0   2   2   0   0   2   0   0   0   2   2   0   0   0   0   0   0   0   0   0   2   2   0   2   0   2   2   0   2   0   2   2   0   2   2   0   2   2   0   2   0   2   2   2   2   2   2   0   2   2   0   2   0   2   0   2   0   2   2   2   2   2   0   2   0   0   0   0   0   0   2   0   2   0   0   0   2   0   2
 MK-1-8                 0   2   0   0   0   2   2   2   2   0   2   0   0   2   0   0   2   0   0   0   2   0   2   2   2   0   2   0   2   2   2   2   0   2   2   0   2   2   0   2   0   0   0   2   0   2   2   0   0   2   2   0   0   0   2   2   0   2   2   0   2   0   2   2   0   2   0   0   0   2   2   2   0   2   2   0   0   0   2   0   0   0   2   0   0   0   2   0   2   0   0   0   2   0   2   2   2   0   2   2   0   2   2   0   0   2   0   2   0   0   2   0   2   2   0   0   0   2   0   2   0   0   2   2   0   0   2   0   0   0   2   0   0   0   0   0   0   0   0   0   0   2   2   0   2   0   2   2   0   2   2   2   2   0   2   2   0   2   2   0   2   0   2   2   2   2   2   2   0   0   0   0   2   0   2   0   2   0   2   2   2   2   2   0   2   0   0   0   0   2   0   0   0   0   0   0   0   0   0   2
 MK-1-9                 0   2   0   0   0   2   2   2   2   0   2   0   2   2   0   0   2   0   0   0   2   0   2   2   2   0   2   0   2   2   2   2   0   2   2   0   2   2   2   2   0   0   0   2   0   2   2   0   0   2   2   0   0   0   2   2   0   2   2   0   2   0   2   2   0   2   0   2   0   0   0   2   0   2   2   0   0   0   2   0   0   0   2   0   0   0   2   0   2   0   2   0   2   0   2   0   2   0   2   2   0   2   2   0   0   2   0   2   0   0   2   2   2   2   0   2   0   2   0   2   0   0   0   2   0   0   0   0   0   2   2   2   0   0   0   0   0   0   0   0   0   2   2   0   2   0   2   2   0   2   0   2   2   2   2   2   0   2   2   0   2   0   2   2   2   2   2   2   0   0   0   2   2   0   2   0   2   0   2   2   2   2   2   0   2   0   0   0   0   2   2   0   0   0   0   0   0   0   0   2
 MK-1-10                0   2   0   0   0   2   2   2   2   0   0   0   2   2   0   2   2   0   0   0   2   0   2   2   2   0   2   2   2   0   0   2   0   2   2   0   0   2   2   2   0   0   0   2   0   2   2   0   0   2   0   0   0   0   2   2   0   0   2   0   2   0   2   2   0   2   0   2   0   0   0   2   0   2   2   0   0   0   2   0   2   0   2   2   0   2   2   0   2   0   2   0   2   0   2   0   2   0   2   2   0   2   2   0   0   2   0   2   0   0   2   2   2   2   0   2   0   0   0   2   0   0   0   2   0   0   0   0   0   2   2   2   0   0   0   0   0   2   0   0   2   2   2   0   2   0   2   2   0   2   0   2   2   2   2   2   0   2   2   0   2   0   2   2   2   2   0   2   0   0   0   2   2   2   2   2   2   0   2   2   2   2   2   0   2   0   0   0   0   0   2   0   0   0   0   0   0   0   0   2
 MK-1-11                0   2   0   0   0   2   2   2   2   0   0   0   2   2   0   2   2   0   0   0   2   0   2   2   2   0   2   2   2   2   0   0   0   2   2   0   0   2   2   2   0   0   0   0   0   2   2   0   0   2   0   0   0   2   2   2   0   0   2   0   2   0   2   2   0   2   0   2   0   0   0   0   0   2   0   0   0   0   2   0   2   0   2   2   0   2   2   0   2   0   2   0   2   0   2   0   2   0   2   2   0   2   2   0   0   2   0   2   0   0   0   2   2   2   0   2   0   0   0   2   0   0   0   2   0   0   0   0   0   2   2   2   2   0   0   0   0   2   0   0   2   2   2   0   2   0   2   2   0   2   0   2   2   2   0   2   0   2   2   0   2   0   2   2   2   2   0   0   0   0   0   2   2   0   2   2   2   2   0   2   2   2   2   0   2   0   0   2   0   0   2   0   0   0   2   0   2   0   2   2
 MK-1-12                0   2   0   0   0   0   2   2   2   0   0   0   2   2   0   2   2   0   0   0   2   0   2   2   2   0   2   2   2   2   0   0   2   2   0   0   0   0   2   2   0   0   0   0   0   2   2   0   0   2   0   0   0   2   2   2   0   2   2   0   2   0   2   2   0   2   0   2   0   0   0   0   0   2   2   0   2   0   2   0   2   0   2   0   0   2   2   0   2   0   2   0   2   0   2   0   0   0   2   2   0   2   2   0   0   2   0   2   0   0   0   2   2   2   0   2   0   0   0   2   0   0   0   2   2   0   0   0   0   2   2   2   2   0   2   0   0   2   0   2   2   0   2   2   2   0   0   2   0   2   0   2   2   2   0   2   0   2   2   0   2   0   2   2   2   0   0   0   0   0   2   2   2   0   2   2   2   2   0   2   2   2   2   0   2   0   0   2   0   0   2   0   0   0   2   0   2   0   2   2
 MK-1-13                0   2   0   0   0   0   2   2   0   0   0   0   2   2   0   2   2   0   0   0   2   0   2   2   2   0   2   0   2   2   0   0   2   2   0   2   0   0   2   2   0   0   0   0   0   2   2   0   0   2   2   0   0   0   2   2   0   2   2   0   2   0   2   2   0   2   0   2   0   0   2   0   0   2   2   0   2   0   2   0   2   0   2   0   0   2   2   0   2   0   2   0   2   0   2   0   0   0   2   2   0   2   2   2   0   2   0   2   0   0   0   2   0   2   0   2   0   0   0   2   0   0   0   2   0   0   0   0   0   2   2   2   2   0   2   0   0   2   0   2   0   0   2   2   2   0   0   2   0   2   0   2   2   2   0   2   0   2   2   0   2   0   2   2   2   0   2   2   0   0   2   2   2   2   2   2   2   2   2   2   2   2   2   0   2   0   0   2   0   0   0   0   0   0   2   0   2   0   2   2
 MK-1-14                0   2   0   0   0   0   2   0   0   0   0   0   2   2   0   2   2   0   0   0   2   0   2   2   2   0   2   0   0   2   0   0   2   2   0   2   0   0   2   2   2   0   0   0   0   0   2   2   0   2   2   0   2   0   2   2   0   2   2   0   0   2   2   2   0   2   0   2   0   0   2   0   0   0   2   0   0   0   0   0   2   2   0   0   0   2   2   0   2   0   2   0   2   0   2   0   0   0   2   2   0   2   2   2   0   2   0   0   0   0   0   2   2   2   0   2   0   0   0   0   0   0   0   2   0   0   0   0   0   2   2   2   2   2   0   0   0   2   0   2   0   0   2   0   2   0   0   2   0   2   0   2   2   2   0   2   0   2   2   0   2   0   2   2   2   2   2   2   0   0   0   2   2   2   2   2   2   2   2   2   2   2   2   2   2   0   2   0   0   0   0   0   0   0   2   0   2   0   2   2
 MK-1-15                0   0   0   0   0   0   2   0   0   0   0   0   2   2   0   2   2   2   0   0   0   0   2   2   2   2   2   0   0   2   0   0   2   0   0   2   0   0   2   2   2   0   2   0   2   0   2   2   0   2   2   0   2   0   2   2   0   2   2   0   0   2   2   2   0   2   0   2   0   0   2   0   0   0   2   0   0   0   2   0   2   0   0   0   0   2   2   0   2   0   2   0   2   0   2   0   0   0   0   2   0   2   2   2   0   0   0   0   0   0   0   2   2   2   0   2   2   0   0   0   0   0   0   2   0   0   0   0   2   2   2   2   2   2   0   0   2   2   0   2   0   0   2   2   2   0   0   2   0   0   0   2   2   0   0   2   0   2   2   0   2   0   2   2   2   2   2   2   0   0   0   2   2   2   2   2   2   0   2   2   0   0   2   2   2   0   2   0   2   0   0   0   0   0   2   0   0   0   2   2
 MK-1-16                2   0   0   0   0   0   2   0   0   0   0   0   2   2   0   2   2   2   0   0   0   0   2   2   2   2   2   0   0   2   0   0   2   0   0   2   0   0   2   2   0   0   2   0   2   0   0   2   0   0   2   0   2   0   2   2   0   2   2   0   0   2   2   2   0   2   0   2   0   0   2   0   0   0   2   0   0   0   2   0   2   0   2   0   0   2   2   0   2   0   2   0   2   0   2   0   0   0   0   2   0   2   2   2   0   2   0   0   0   0   0   2   2   2   0   0   2   0   0   0   0   0   0   2   0   0   0   0   2   2   2   2   2   2   2   0   2   2   0   2   0   0   2   0   2   0   0   2   0   2   0   2   2   0   0   2   0   2   2   0   2   0   0   2   2   2   2   2   0   0   0   2   2   2   2   2   2   2   0   2   0   0   2   2   2   0   2   0   2   0   0   0   0   0   2   0   0   0   2   2
 MK-2-1                 0   2   2   2   0   0   2   2   2   0   2   0   0   0   0   0   0   2   0   0   2   0   0   0   0   2   2   2   0   2   2   0   2   2   0   0   0   2   0   0   0   0   2   2   2   0   2   0   0   0   2   2   2   2   0   0   0   2   2   0   2   2   0   0   0   0   2   0   0   0   2   0   0   0   0   0   0   2   2   2   2   0   2   0   0   0   0   2   0   2   2   0   2   2   2   2   0   0   0   2   2   2   2   0   0   0   0   2   2   0   2   0   0   2   2   2   0   0   0   0   0   2   2   0   2   0   0   2   0   2   0   2   2   2   0   0   2   0   0   2   2   2   0   2   0   2   2   2   0   2   2   2   0   2   2   0   0   0   0   0   2   2   2   0   0   0   2   0   2   0   0   0   0   0   2   0   0   2   2   2   0   0   0   0   0   0   0   0   2   2   0   2   2   0   0   0   2   2   2   2
 MK-2-2                 0   2   2   2   0   0   2   2   2   0   2   0   0   0   2   2   0   2   0   0   2   0   0   0   2   2   0   2   0   2   2   0   0   0   0   0   0   2   0   2   0   0   2   2   2   0   0   2   2   0   2   2   2   2   0   0   0   2   2   0   2   2   0   0   0   0   2   2   0   0   2   0   0   0   0   0   0   2   2   2   2   0   2   0   0   0   0   2   0   2   2   0   2   2   2   2   0   0   0   2   2   2   2   0   0   0   0   2   2   0   2   0   0   2   2   2   0   0   0   0   0   2   2   0   2   0   2   2   0   0   0   2   2   2   0   0   2   0   0   2   2   2   0   2   0   2   2   2   0   2   2   2   0   2   2   0   2   0   0   0   2   0   2   0   0   0   2   0   2   0   2   0   0   0   2   0   0   2   2   0   0   0   0   0   0   0   0   0   2   2   0   2   2   0   0   0   2   2   2   2
 MK-2-3                 0   2   2   2   0   0   2   0   0   0   2   0   0   0   2   2   0   2   0   0   2   2   0   0   0   2   0   2   0   2   2   0   0   0   0   0   0   2   0   2   0   0   2   2   2   0   0   2   2   0   0   2   2   2   0   0   2   2   2   0   2   2   2   0   0   2   2   2   0   0   2   0   0   0   0   0   0   2   2   2   2   2   2   0   0   0   0   2   0   0   2   0   2   2   2   2   0   0   0   2   0   2   2   2   0   2   2   2   2   0   2   2   0   2   0   2   0   0   0   0   0   2   2   0   2   2   0   2   0   2   0   2   2   2   0   2   2   0   0   2   2   2   0   0   0   2   0   2   0   2   2   2   0   0   2   0   2   0   2   0   2   2   2   0   0   0   2   2   2   0   2   0   0   0   2   0   0   2   2   0   0   0   0   0   0   0   0   0   2   2   0   0   2   0   0   0   2   2   2   2
 MK-2-4                 0   2   2   2   0   0   2   2   0   0   2   2   0   0   2   2   0   2   0   2   2   2   0   0   2   2   0   2   0   2   0   0   0   0   0   0   0   2   2   2   0   0   2   2   2   0   0   2   2   0   0   2   2   2   0   0   2   2   2   0   2   2   2   0   0   2   2   0   2   0   2   0   2   0   0   0   0   2   2   2   2   2   2   0   0   0   0   2   0   0   2   0   2   2   2   2   0   0   0   2   0   2   2   2   0   2   2   2   2   2   2   2   0   2   0   2   0   0   0   0   0   2   2   0   2   2   0   2   0   2   0   2   2   2   0   2   2   0   0   2   2   2   0   0   0   2   0   2   0   2   2   2   0   2   2   0   2   0   2   2   2   2   2   0   0   0   2   2   2   0   2   0   2   0   0   0   0   2   2   0   0   2   0   0   0   0   0   0   2   2   0   0   2   0   0   0   2   2   2   2
 MK-2-5                 0   2   0   2   0   0   2   2   0   0   2   2   0   0   2   2   2   2   2   2   2   0   0   0   0   2   0   2   0   2   0   0   0   0   2   0   0   2   2   2   2   0   2   2   2   0   0   2   0   0   2   0   0   0   0   0   2   2   2   2   2   2   2   0   0   2   2   2   2   0   2   0   2   0   0   2   0   2   2   2   2   2   2   0   0   0   0   2   0   2   2   0   2   2   2   2   0   0   0   2   0   2   2   2   0   2   2   2   2   2   2   2   0   2   2   2   0   0   0   0   0   2   2   0   2   2   0   2   0   2   0   2   2   2   0   2   2   0   0   2   2   2   0   0   0   2   0   0   0   2   2   2   0   2   2   0   2   0   2   2   2   2   2   0   0   0   2   2   2   0   2   0   2   2   0   0   0   2   2   2   0   2   0   0   0   0   0   0   2   2   0   2   2   0   0   0   2   2   2   2
 MK-2-6                 0   2   0   2   0   0   2   2   0   0   2   2   0   0   2   2   2   2   2   2   2   0   2   0   0   2   0   2   0   2   0   0   0   0   2   0   0   2   2   2   2   0   2   2   2   2   0   2   0   0   2   0   0   0   0   0   2   2   2   2   2   2   2   0   0   2   2   0   2   0   2   0   2   0   0   0   0   2   2   2   2   2   2   0   0   0   0   2   0   2   2   0   2   2   2   2   0   0   0   0   0   2   2   2   0   2   2   2   2   2   2   2   0   2   2   2   2   0   0   0   0   2   2   0   2   2   0   2   0   2   0   2   2   0   0   2   2   2   0   0   2   2   0   0   0   2   0   0   0   2   0   2   0   0   2   0   2   0   2   2   2   2   2   0   0   0   0   2   2   0   2   0   2   0   2   0   0   2   2   2   0   2   0   2   0   0   0   0   2   2   2   2   2   0   0   0   2   2   2   2
 MK-2-7                 0   2   0   2   0   0   2   2   0   0   2   2   0   0   2   2   2   2   2   0   2   0   2   0   0   2   0   2   0   2   0   0   0   0   2   0   0   2   0   2   2   0   2   2   0   2   2   0   0   0   2   0   0   2   0   0   2   2   2   2   2   0   2   0   0   2   2   0   2   2   2   0   2   0   0   0   0   2   2   2   2   2   2   0   0   0   0   2   0   2   2   0   2   2   2   0   0   0   0   0   0   2   2   2   0   2   2   2   2   2   2   2   0   2   2   0   2   0   0   0   0   2   0   2   0   2   2   0   0   2   0   2   2   0   0   2   2   2   2   0   2   2   2   0   0   0   0   0   0   2   0   2   2   0   2   0   2   0   2   0   2   2   0   2   0   0   0   2   2   0   2   0   2   0   2   0   0   2   2   2   0   2   0   2   0   0   0   0   2   2   2   2   2   0   0   0   0   2   2   2
 MK-2-8                 0   2   0   2   0   0   2   2   0   0   2   2   0   2   2   2   2   2   2   0   2   0   2   0   0   2   0   2   0   2   0   0   0   0   2   0   0   2   2   2   2   0   0   2   0   2   2   0   0   0   2   2   0   2   2   0   2   0   2   0   2   0   2   2   0   2   2   0   2   2   2   0   2   0   0   0   0   2   2   2   2   2   2   0   0   0   0   2   0   2   2   0   2   2   2   0   2   0   0   0   0   2   2   2   0   2   2   2   2   2   2   0   0   2   2   0   2   0   0   0   0   2   0   2   0   2   0   0   0   2   0   2   2   0   0   0   2   2   2   0   2   2   2   0   0   0   0   0   0   2   2   2   2   0   2   2   2   0   2   2   2   2   0   2   0   0   0   2   2   0   2   0   2   0   0   0   0   2   2   2   0   2   0   2   0   0   0   0   2   0   2   2   0   0   0   0   0   2   2   2
 MK-2-9                 0   2   0   2   0   0   0   2   0   0   0   0   0   2   2   2   2   2   2   0   2   0   2   0   0   2   0   2   0   2   0   0   0   0   2   2   0   2   2   2   2   2   0   2   0   2   2   0   0   0   2   2   0   2   2   0   2   0   2   0   2   0   2   2   0   2   2   0   2   2   2   0   2   0   0   2   0   2   2   2   2   2   2   0   0   0   0   0   0   2   0   0   2   2   0   0   2   0   0   0   0   2   2   2   0   2   2   0   2   2   2   0   0   2   2   2   2   0   2   0   0   2   0   2   0   2   0   0   0   2   0   0   2   0   0   0   2   0   2   0   2   2   2   0   0   0   0   0   0   2   2   2   0   0   2   2   2   0   2   2   2   2   0   2   0   0   0   0   2   0   2   0   2   0   2   0   0   2   2   2   0   2   0   2   0   0   0   0   2   0   2   2   0   0   0   0   0   2   2   2
 MK-2-10                0   2   0   2   0   0   0   2   0   0   0   2   0   2   2   2   2   2   2   0   2   0   2   0   0   2   0   2   0   2   2   0   0   0   2   2   2   2   2   2   2   2   0   2   0   2   2   0   0   0   2   2   0   2   2   0   2   0   2   0   2   0   2   2   0   2   0   0   2   2   2   0   2   0   0   2   0   0   2   2   2   2   2   0   0   0   0   0   0   2   0   0   2   0   0   0   2   0   0   0   0   2   0   2   0   2   2   0   2   2   2   0   0   2   2   2   0   0   2   0   0   0   0   2   0   2   0   0   0   2   0   0   2   0   0   0   2   2   2   0   2   2   2   0   0   0   0   0   0   2   2   2   0   2   2   2   2   0   2   2   2   2   0   2   0   0   0   0   0   0   2   0   2   0   2   0   0   2   2   2   0   2   0   2   0   0   0   0   2   0   2   0   2   0   0   0   0   2   2   2
 MK-2-11                2   2   0   2   0   0   0   0   0   0   0   2   0   2   2   2   2   2   2   0   2   0   2   0   0   2   0   2   0   2   2   0   0   0   2   2   2   2   2   2   2   0   0   2   0   2   2   0   0   0   2   2   2   2   2   0   2   0   2   0   2   0   2   2   0   2   0   2   2   2   2   0   2   0   0   0   0   0   2   2   2   2   0   0   0   0   0   0   0   0   0   0   2   0   0   0   2   0   0   0   0   2   2   2   0   2   0   0   2   2   2   0   0   2   2   2   0   0   2   0   2   0   0   2   0   2   0   0   0   2   0   0   0   0   0   0   0   2   2   0   2   2   2   0   0   0   0   0   2   2   2   2   0   2   2   2   2   0   2   0   2   2   0   0   2   0   0   0   0   0   2   0   2   0   2   0   0   2   2   2   0   2   0   2   0   0   0   0   2   0   2   2   2   0   0   0   0   2   2   2
 MK-2-12                0   2   0   2   0   0   0   0   0   0   0   2   2   0   2   2   2   2   2   0   2   0   2   2   0   2   0   2   0   2   2   0   0   0   2   2   2   2   2   2   2   0   0   2   0   2   0   0   0   0   2   2   2   2   0   0   2   0   2   0   2   0   2   2   0   2   0   2   2   2   2   0   2   0   0   0   2   0   0   2   2   0   0   0   0   0   0   0   0   0   0   0   2   0   0   2   2   2   0   0   0   2   2   2   0   2   0   0   2   2   2   0   0   2   2   2   0   0   2   0   2   0   2   0   0   2   0   0   0   2   0   2   0   0   0   0   0   2   2   0   0   2   2   0   0   0   0   0   0   2   2   2   0   2   2   2   2   0   2   0   2   2   0   0   2   0   0   0   0   0   2   0   2   0   2   0   0   2   2   2   0   2   0   2   0   0   0   0   2   0   0   0   2   0   0   0   0   2   0   2
 MK-2-13                0   2   0   2   0   0   0   0   0   0   0   2   2   0   2   2   2   2   2   0   2   0   2   2   0   2   2   2   0   2   2   0   0   0   2   2   2   2   2   2   2   0   0   2   0   2   0   0   2   0   0   2   2   2   0   0   2   2   2   0   2   0   2   2   2   0   0   2   2   2   2   2   2   0   0   0   2   0   0   2   2   0   0   0   0   0   0   0   0   0   0   0   2   0   0   2   2   2   0   0   2   0   2   0   0   2   0   0   2   2   0   0   0   2   2   2   2   0   2   0   2   0   2   0   0   2   0   0   0   0   0   2   0   0   0   0   2   2   2   0   0   2   2   0   0   0   0   0   0   2   2   2   0   2   2   2   2   0   2   0   2   2   0   0   0   0   0   0   0   0   2   0   2   0   2   0   0   2   2   2   0   2   0   2   0   0   0   0   2   0   0   2   2   0   0   0   0   2   0   2
 MK-2-14                0   2   0   2   0   0   0   0   0   0   0   2   2   2   2   2   2   2   2   2   2   0   2   2   0   2   2   2   0   2   2   0   0   0   2   0   0   0   2   2   2   0   0   0   0   2   0   0   2   0   2   2   2   2   0   0   2   2   2   0   2   0   2   2   2   0   0   2   2   2   2   2   2   0   0   0   2   0   0   0   2   0   0   0   2   2   0   0   0   0   0   0   2   0   0   2   2   2   0   0   2   0   2   0   0   0   0   0   2   2   0   0   0   2   2   2   2   0   0   0   2   0   2   0   0   2   0   0   0   0   0   0   0   0   0   0   2   2   2   0   0   2   2   0   0   0   2   0   0   2   2   0   0   0   2   2   2   0   2   0   2   2   0   0   0   0   2   0   0   0   2   0   0   2   0   0   0   2   2   2   0   2   0   2   0   2   0   0   2   0   0   2   2   2   0   2   0   2   0   2
 MK-2-15                0   2   0   2   0   0   0   0   0   0   0   2   2   2   2   2   2   2   2   2   2   0   0   2   2   2   2   2   0   2   2   2   0   0   0   0   0   0   2   2   0   2   0   0   0   2   0   0   2   0   2   2   2   2   0   0   2   2   2   0   2   0   0   0   2   0   0   2   0   2   2   0   2   0   0   0   2   2   0   0   2   0   0   0   2   2   0   0   0   0   0   0   2   0   0   2   2   2   0   0   2   0   0   0   0   0   0   0   2   2   0   0   0   2   2   2   0   0   0   0   2   0   2   0   2   2   0   0   0   0   0   0   0   0   0   0   0   0   2   0   2   2   2   0   0   0   2   0   0   2   2   0   0   0   2   2   2   0   2   0   2   2   0   0   0   0   2   2   0   0   2   0   0   2   0   0   0   2   2   2   0   2   0   2   2   2   2   0   2   0   0   2   2   2   0   2   0   2   0   2
 MK-2-16                0   2   0   2   0   0   0   0   0   0   0   2   2   2   2   2   0   0   2   2   0   0   0   2   2   2   2   2   0   2   2   2   0   0   0   0   0   2   2   2   2   2   2   0   0   2   0   2   2   0   2   2   2   2   0   0   2   0   2   0   2   0   0   0   0   2   0   0   2   2   2   0   2   2   0   0   2   2   0   0   2   0   0   2   2   2   0   0   0   0   0   0   2   0   0   2   2   2   0   0   2   0   0   0   0   2   0   0   2   2   0   0   0   2   2   2   0   0   0   0   2   0   2   0   2   2   0   0   0   0   2   0   0   0   2   0   0   2   2   0   2   2   2   0   0   2   2   0   0   2   2   0   0   0   2   2   2   0   2   0   2   2   0   0   0   0   2   2   0   0   2   0   0   0   0   0   0   2   2   2   0   2   0   2   2   2   2   2   2   0   0   2   2   2   0   2   0   2   0   2
 MK-3-1                 0   2   0   2   0   0   2   2   0   2   0   2   0   0   2   0   2   0   0   2   0   0   0   2   2   2   2   2   0   0   2   2   2   0   0   0   2   0   0   0   2   0   2   2   2   0   2   0   0   0   2   0   0   2   0   0   0   0   2   2   0   0   0   2   0   0   0   2   2   2   0   0   2   0   2   2   0   2   2   0   0   2   2   2   2   0   0   0   0   2   2   2   0   0   2   0   2   2   2   2   0   0   2   2   2   2   0   2   2   2   2   2   2   2   2   0   0   2   0   0   2   2   0   2   2   2   0   2   2   0   0   0   0   2   2   0   2   2   0   2   2   0   0   0   0   2   2   0   0   2   2   2   0   0   2   2   0   2   2   0   0   0   2   0   0   0   2   0   2   0   2   2   2   0   0   2   0   2   0   2   0   2   2   0   2   2   2   0   0   0   2   0   0   0   0   0   2   0   2   0
 MK-3-2                 0   2   0   2   0   0   2   0   0   2   0   0   0   0   2   0   2   0   0   2   0   0   0   0   2   2   2   2   0   0   2   2   2   0   0   0   2   0   0   0   2   2   2   2   2   0   2   0   2   0   2   0   0   2   0   0   0   2   2   2   0   0   0   2   2   0   2   2   2   2   0   0   0   0   0   0   0   0   2   0   0   2   2   0   2   0   0   0   0   2   2   2   0   0   2   0   2   2   2   2   2   0   2   2   2   2   0   2   2   2   2   2   2   2   2   0   0   2   0   0   2   2   0   2   2   2   0   0   0   0   0   0   0   2   2   0   2   2   0   2   2   2   0   0   2   2   2   0   0   2   2   2   0   0   0   2   0   2   0   0   0   0   2   0   0   0   2   0   0   0   2   2   2   0   2   2   0   2   0   2   0   2   2   0   2   2   2   0   0   0   2   0   0   0   0   0   0   0   2   0
 MK-3-3                 0   0   0   2   0   0   2   0   0   2   2   0   0   0   0   2   2   0   0   2   0   2   0   0   2   2   2   2   0   0   0   2   2   2   0   0   2   0   2   0   2   2   2   2   2   0   2   0   2   0   0   0   0   2   0   0   2   2   2   2   0   0   0   2   2   0   2   2   2   2   0   0   0   2   0   0   0   0   2   2   0   2   2   0   2   0   0   0   0   2   2   2   0   0   2   0   0   2   0   2   2   0   2   2   2   2   0   2   2   2   2   2   2   2   2   0   0   0   0   0   2   2   0   2   2   2   0   0   0   0   0   0   0   2   2   0   2   2   0   2   2   2   0   0   2   2   2   0   0   2   2   2   2   0   0   2   0   2   0   0   0   0   2   0   0   0   2   0   0   2   2   2   2   0   2   2   0   2   2   2   0   2   2   0   2   2   2   0   0   0   2   0   0   0   0   0   0   0   2   0
 MK-3-4                 0   0   0   2   0   2   2   0   0   2   2   0   0   0   0   2   2   0   0   2   0   2   0   0   2   2   2   2   0   0   0   2   2   2   0   0   2   0   2   0   2   2   2   2   2   0   2   0   2   0   0   2   0   2   0   0   2   2   2   2   0   0   0   2   2   0   2   2   2   2   0   0   0   2   0   0   0   0   2   2   0   2   2   0   2   0   0   0   0   2   2   2   0   0   2   0   0   2   0   2   2   0   2   2   2   0   0   2   2   2   2   2   2   2   2   0   0   0   0   0   2   0   0   2   0   2   0   0   0   0   0   0   0   0   2   0   0   2   0   0   2   2   0   0   2   0   2   0   0   2   2   2   2   0   0   2   0   2   0   0   0   0   0   0   0   0   2   0   0   2   2   2   2   0   2   0   0   0   2   2   0   0   2   0   2   2   2   0   0   0   2   0   0   0   0   0   0   0   2   0
 MK-3-5                 0   2   0   2   0   2   2   0   0   2   0   0   0   0   2   2   2   0   0   2   0   2   0   0   2   2   2   2   0   0   0   2   2   0   0   0   2   0   0   0   0   2   2   2   0   0   2   0   2   0   0   0   0   2   0   0   2   2   2   2   0   0   0   2   2   0   2   2   2   2   0   0   0   2   0   0   0   0   2   2   0   2   2   0   2   0   0   0   0   2   2   2   0   0   2   0   2   2   0   2   2   0   2   0   2   0   0   2   2   2   2   2   2   2   2   2   0   0   0   0   2   0   0   2   0   2   0   0   0   0   0   2   0   0   2   0   0   2   0   0   2   2   0   0   2   0   2   0   0   2   2   2   2   0   0   2   0   2   0   0   0   0   0   2   0   0   2   0   0   2   2   2   2   2   2   0   0   2   2   2   0   0   2   0   2   0   2   2   0   0   2   0   0   2   0   0   0   0   2   0
 MK-3-6                 0   2   0   2   0   2   2   0   0   2   0   0   0   0   2   2   2   0   0   2   2   2   0   0   2   2   2   2   2   0   0   2   2   0   0   0   2   0   0   0   0   2   2   2   0   0   2   0   2   0   0   0   0   2   0   0   2   2   2   2   2   2   0   2   2   0   2   2   2   2   0   0   0   2   0   2   0   0   2   0   0   2   2   0   2   0   0   0   0   2   2   0   0   0   2   0   2   2   0   0   2   0   2   0   2   0   0   2   2   2   2   2   0   2   2   2   0   2   0   0   2   0   0   2   0   2   0   0   0   0   0   2   2   0   2   0   0   2   2   0   2   2   0   0   2   0   2   0   0   2   0   2   2   0   0   2   0   2   0   0   0   0   0   2   2   0   2   0   0   2   0   2   2   2   2   0   0   2   2   2   0   0   2   0   2   0   2   0   0   0   2   0   0   2   0   0   0   0   2   0
 MK-3-7                 0   2   0   0   0   2   2   0   0   2   0   0   0   0   2   2   2   0   2   2   2   2   0   0   2   2   2   2   2   0   0   2   2   0   0   0   2   0   0   0   0   2   2   2   0   0   2   0   0   2   0   0   0   2   0   2   2   2   0   2   2   2   0   2   2   0   2   2   2   2   2   0   0   2   0   2   0   0   2   2   0   2   0   0   2   0   0   2   0   2   2   0   0   0   2   0   2   2   0   0   2   0   2   0   2   0   0   2   2   2   2   2   0   2   2   2   0   0   0   0   2   0   0   2   0   2   0   0   0   0   0   2   2   0   2   2   0   2   2   0   2   0   0   0   2   0   2   0   0   2   0   2   2   0   0   2   0   2   0   0   0   0   0   2   2   0   2   0   0   2   0   0   2   2   2   0   0   2   2   2   0   0   2   0   0   0   2   0   0   0   2   2   0   2   0   0   0   0   2   0
 MK-3-8                 0   2   2   0   0   2   2   0   0   2   0   2   0   0   0   2   2   0   2   0   2   2   0   0   2   2   2   2   2   0   0   2   2   0   0   0   2   0   0   0   0   2   2   2   0   0   2   0   0   2   0   0   0   2   2   2   2   2   0   2   2   2   0   2   2   2   2   2   2   2   2   0   0   2   0   2   0   0   2   2   0   2   0   0   0   0   0   2   0   2   2   0   0   0   2   0   2   0   2   0   2   0   2   0   2   0   0   2   2   2   2   2   0   0   2   2   2   0   2   0   2   2   2   2   0   2   0   0   0   0   0   2   2   0   2   2   0   2   2   0   2   0   0   0   2   0   2   0   0   2   0   0   2   0   0   0   0   2   0   0   0   0   0   2   2   0   2   0   0   2   0   0   2   0   2   0   0   2   2   2   0   0   2   0   0   0   2   0   0   2   2   2   0   2   0   0   0   2   2   0
 MK-3-9                 0   2   2   0   0   2   2   0   0   2   0   2   0   0   0   2   0   0   0   0   2   2   0   0   0   2   2   2   2   0   0   2   0   0   0   2   2   0   0   0   0   2   2   2   2   0   0   0   0   2   0   2   0   2   2   2   0   2   0   2   0   0   0   2   2   2   0   2   2   2   2   0   0   2   0   2   0   0   2   2   0   2   0   0   0   0   0   2   2   0   0   2   0   0   2   0   0   2   2   2   2   0   2   0   0   0   0   2   2   2   2   2   0   0   2   2   2   0   2   0   2   2   0   2   0   2   2   0   0   0   0   2   2   0   2   2   0   2   2   0   2   0   0   0   2   0   2   0   0   0   0   0   2   0   0   0   0   2   0   0   0   0   0   2   0   0   0   0   0   2   0   0   2   0   0   0   0   2   2   2   0   0   2   0   0   2   2   0   0   2   2   0   0   2   0   0   0   2   2   0
 MK-3-10                0   2   2   0   0   2   2   0   0   2   0   2   0   0   0   2   0   0   0   0   2   2   0   0   0   2   2   2   2   0   0   0   0   0   0   2   2   0   0   0   0   2   0   2   2   0   0   0   0   0   0   2   0   2   2   2   0   2   2   2   0   0   0   2   2   0   0   2   0   2   2   0   0   2   0   2   0   0   2   2   0   2   0   0   0   0   0   2   2   0   0   2   0   0   2   0   0   2   2   2   2   0   2   0   2   0   0   2   2   2   2   2   0   0   2   0   2   0   2   0   2   2   0   2   0   2   2   0   0   0   0   2   2   2   0   2   0   2   2   0   2   0   0   0   0   0   2   0   0   0   0   0   0   0   0   0   2   2   0   2   0   0   0   2   2   0   0   0   0   2   0   0   2   0   0   0   0   2   0   0   0   2   0   0   0   2   2   0   0   0   2   0   0   2   0   0   0   2   2   0
 MK-3-11                0   2   2   0   0   2   2   0   0   2   0   2   0   0   0   2   0   0   0   0   2   2   0   0   0   2   0   2   2   0   0   0   0   0   0   2   2   0   0   0   0   0   0   2   2   0   0   0   0   0   0   2   0   2   0   2   0   0   2   2   2   0   0   2   2   0   2   2   0   2   0   0   0   2   0   2   0   0   2   2   0   2   0   2   0   0   0   2   2   0   0   0   0   2   2   0   2   2   2   2   0   0   2   0   2   0   0   2   2   2   2   2   0   0   2   0   2   0   2   0   2   2   0   2   0   2   2   0   0   0   0   0   2   2   0   2   0   2   2   0   2   0   0   0   0   2   2   0   0   0   0   0   0   0   0   0   2   2   0   2   0   0   0   2   2   0   0   0   0   2   0   0   2   2   0   0   0   2   0   0   0   2   0   2   0   2   2   0   0   0   0   0   0   2   0   0   0   2   2   0
 MK-3-12                0   2   2   2   0   2   2   0   0   2   0   2   0   0   2   2   2   0   0   0   2   2   0   0   0   2   0   2   2   0   0   0   0   0   0   2   0   0   0   0   0   0   0   2   2   0   0   0   2   0   0   2   0   2   0   0   0   0   2   2   2   0   0   2   2   0   2   2   0   2   0   0   0   2   0   2   0   0   2   2   0   2   0   2   0   0   0   2   2   0   0   0   0   0   2   0   2   2   2   2   0   0   2   0   2   0   0   2   2   2   2   0   0   0   2   0   2   0   2   0   2   2   0   0   0   2   0   0   0   0   0   0   0   2   0   2   0   2   2   0   2   0   0   2   0   2   2   0   0   0   0   0   2   0   0   0   2   2   0   2   0   0   0   2   2   0   0   0   0   2   2   0   2   0   0   0   0   2   0   0   0   2   0   2   0   2   2   2   0   0   0   0   0   2   0   0   0   2   2   0
 MK-3-13                0   2   2   2   0   2   0   0   0   2   0   2   0   0   2   2   2   0   0   2   2   2   0   0   0   2   0   2   2   0   0   0   0   0   0   2   0   0   0   0   0   0   0   2   0   0   0   0   2   0   2   2   0   2   0   0   0   0   2   2   0   0   0   2   2   0   2   2   0   2   0   0   2   2   0   2   0   0   2   2   0   0   0   2   0   0   0   2   0   2   0   0   0   0   2   0   2   2   2   2   0   2   2   0   2   0   0   2   2   2   2   0   0   0   2   0   0   0   2   0   2   2   2   2   0   2   0   0   0   0   0   0   0   2   0   2   0   0   2   0   2   0   0   2   2   2   2   0   2   0   0   0   2   0   0   0   2   2   0   2   0   0   0   2   2   0   0   0   0   2   2   0   2   2   0   0   0   2   0   2   0   2   0   2   0   2   2   2   0   0   0   0   0   2   0   0   0   2   0   0
 MK-3-14                2   2   2   2   0   0   0   2   0   2   0   2   0   0   2   2   2   2   0   2   0   2   2   0   0   2   0   2   2   0   2   0   0   0   0   2   0   0   0   0   0   0   0   2   0   0   0   0   2   0   2   2   0   2   0   2   0   0   2   0   0   2   0   2   2   0   0   2   0   2   0   0   2   2   2   2   0   0   0   0   0   0   0   2   0   2   2   2   0   2   0   0   0   0   2   2   2   2   2   2   0   2   2   0   2   0   0   2   2   2   2   0   0   0   0   0   0   2   2   0   2   2   2   2   0   2   0   0   0   0   0   0   2   2   0   2   0   0   2   0   2   0   0   2   2   2   2   0   2   0   0   0   0   0   0   0   2   0   0   2   0   0   0   2   2   0   0   0   0   0   2   0   2   0   0   0   0   2   0   2   0   2   0   2   0   2   2   2   0   0   0   0   0   2   0   0   0   2   0   0
 MK-3-15                2   2   2   2   0   0   0   0   0   2   0   2   0   0   2   2   2   2   0   2   0   2   2   0   0   2   0   2   2   0   2   2   0   0   0   2   0   0   0   0   0   0   2   2   0   2   0   0   2   0   2   2   0   2   0   2   0   0   2   0   0   2   0   0   2   0   0   2   2   2   0   0   2   2   0   0   2   0   0   0   0   0   0   2   0   2   2   2   0   2   0   0   0   0   2   2   2   2   0   2   0   2   2   0   2   0   0   2   2   2   0   0   0   0   0   0   0   2   2   0   2   2   2   2   0   2   0   0   0   0   0   0   2   2   0   2   0   0   2   0   2   0   2   2   2   2   2   2   2   0   0   0   0   2   0   0   2   0   2   2   0   0   0   2   2   0   0   0   0   0   2   2   2   0   0   0   0   2   0   2   0   2   0   2   0   2   2   2   0   0   0   0   0   2   2   0   0   2   0   0
 MK-3-16                2   2   2   2   0   0   0   0   0   2   0   2   0   0   2   2   2   0   2   0   0   2   0   0   0   2   0   2   2   0   2   2   0   0   0   2   0   0   0   0   0   0   2   2   0   0   0   0   2   0   2   0   0   2   0   2   0   0   2   0   0   2   0   0   2   0   0   2   2   0   0   0   2   2   0   0   2   0   0   2   0   0   0   2   0   2   2   2   0   2   0   0   0   0   2   2   0   2   0   2   0   2   2   0   2   0   0   2   2   2   0   0   0   0   0   0   2   2   2   0   2   2   2   2   0   2   0   0   0   0   0   0   2   2   0   2   0   0   0   0   2   0   2   0   2   2   2   2   2   0   0   0   0   2   0   0   2   0   2   2   0   0   0   2   2   0   0   0   0   0   2   2   2   0   0   0   0   2   0   2   0   2   0   2   0   2   2   2   0   0   0   0   0   2   2   0   0   2   0   0
 MK-4-1                 2   2   0   2   2   0   2   2   2   2   2   2   2   0   2   2   2   0   0   2   2   2   2   2   0   2   2   0   2   2   2   0   2   2   0   0   2   0   2   0   2   0   2   2   0   2   2   0   2   2   0   0   0   2   2   2   2   2   2   0   0   0   2   0   0   2   2   2   2   0   2   2   0   2   2   2   0   0   2   2   0   2   0   0   0   2   2   2   0   2   2   0   2   2   2   2   2   0   0   0   0   0   2   0   2   0   0   0   2   0   0   2   2   2   0   2   0   2   0   2   0   2   0   2   2   2   0   0   2   2   0   0   0   0   0   0   0   0   2   2   2   2   0   0   2   2   0   2   2   2   2   0   0   0   2   2   2   2   0   2   0   2   0   0   2   0   2   0   0   2   2   2   2   0   2   0   0   2   0   0   0   2   0   0   2   2   2   0   2   0   0   0   2   2   0   2   0   2   0   2
 MK-4-2                 2   2   0   2   2   0   0   0   2   2   2   2   2   0   2   2   2   0   0   2   2   2   2   2   0   2   2   0   2   2   0   0   2   2   0   0   2   0   2   0   2   0   2   2   2   2   2   0   2   2   0   2   0   2   2   2   2   0   2   0   0   0   0   2   0   2   2   2   2   0   2   2   0   2   2   2   0   0   2   2   0   2   0   0   0   0   2   2   0   2   2   0   2   2   2   2   2   0   0   0   0   0   2   0   2   0   0   0   2   0   0   2   2   2   0   2   0   2   0   2   0   2   0   2   2   2   0   2   2   2   0   0   0   0   0   0   0   0   2   2   2   2   0   0   2   2   0   2   0   2   2   0   2   0   2   2   2   2   0   2   0   2   0   0   2   0   2   0   0   2   0   2   2   0   2   0   0   2   0   0   0   2   0   0   2   2   2   0   2   0   0   0   2   2   0   2   0   2   0   2
 MK-4-3                 2   2   0   2   2   0   0   2   2   2   2   2   2   0   2   0   2   0   0   0   0   2   2   2   0   2   2   0   2   0   0   0   2   2   0   0   2   0   2   0   0   0   2   2   2   2   2   0   2   2   0   2   0   2   2   2   2   0   2   0   0   0   0   2   2   2   0   2   2   0   2   2   0   2   2   0   0   0   2   2   0   2   0   0   0   2   2   2   0   2   2   0   2   2   2   2   2   0   0   0   0   0   0   0   2   0   0   0   2   0   0   2   2   2   0   2   0   2   0   2   0   2   0   2   2   2   0   2   2   2   0   0   0   0   0   0   0   0   2   0   2   2   0   0   2   2   2   2   0   2   2   0   2   0   2   2   0   2   0   2   0   2   0   0   2   0   2   0   0   2   0   2   2   0   2   0   0   2   0   0   0   2   2   0   2   2   2   0   0   0   0   0   2   2   0   2   0   2   0   2
 MK-4-4                 2   2   0   2   2   2   0   2   2   2   2   2   2   0   2   0   2   0   0   0   0   2   2   2   2   2   2   0   2   0   0   0   2   2   0   0   2   0   2   0   0   0   2   2   2   2   2   0   2   2   0   2   0   2   0   2   2   0   2   0   0   0   0   2   2   2   0   2   2   0   2   2   0   0   2   0   0   0   2   2   0   2   0   0   0   2   2   2   0   2   2   0   2   2   0   2   2   0   0   0   0   0   0   2   2   0   0   0   2   0   0   0   2   2   0   2   0   2   0   2   0   2   0   2   2   2   0   2   2   2   0   0   2   2   0   0   0   0   2   0   0   2   0   0   2   2   2   2   0   2   2   0   2   0   2   2   2   2   0   2   0   2   0   2   2   0   2   0   0   2   0   2   2   0   2   0   0   2   0   0   0   2   2   0   2   2   0   0   0   0   0   0   2   2   0   2   0   2   0   0
 MK-4-5                 2   0   0   2   2   2   2   2   2   2   2   2   2   0   2   0   2   2   0   0   0   2   2   0   2   2   2   0   2   0   0   0   2   2   0   2   2   0   0   0   0   0   2   2   2   2   2   0   2   2   0   2   0   2   0   2   2   0   2   0   0   2   0   2   2   2   0   2   2   0   2   2   0   0   2   0   0   0   2   2   0   2   0   0   0   2   2   2   0   2   2   0   2   2   0   2   2   2   0   0   0   2   0   2   2   0   0   0   2   0   0   0   2   0   0   2   0   2   0   2   0   0   0   2   2   2   2   2   0   0   0   0   2   2   0   0   0   0   0   0   0   2   0   0   2   2   2   2   0   2   2   0   2   0   2   2   2   2   0   2   0   2   0   2   2   0   2   0   0   2   0   2   2   0   2   0   0   2   0   0   0   2   0   0   2   2   0   0   0   0   0   0   2   2   0   2   2   2   2   0
 MK-4-6                 2   2   0   2   2   2   2   2   2   2   2   2   2   0   2   2   2   2   0   2   0   2   2   0   2   2   2   0   2   0   0   0   2   2   0   0   2   0   0   0   0   0   2   2   2   2   2   0   2   2   0   2   0   2   0   2   2   2   2   0   0   2   2   2   2   2   2   2   2   0   2   2   0   2   2   0   0   0   2   2   0   2   0   0   0   2   2   2   0   2   2   0   2   2   0   2   0   2   0   0   0   2   0   2   2   0   0   0   2   0   0   0   2   0   0   2   0   2   0   2   0   0   0   0   2   2   2   2   0   0   0   0   2   2   2   0   0   0   0   0   0   2   0   0   2   2   2   2   0   2   2   0   2   0   2   2   0   2   2   2   0   0   0   2   2   0   2   0   2   2   0   2   2   0   2   0   0   2   0   0   0   2   0   0   2   2   0   0   0   0   0   0   2   2   0   2   2   2   2   0
 MK-4-7                 2   2   0   2   2   2   2   2   2   0   2   2   2   0   2   2   2   2   0   2   0   2   2   0   2   2   2   0   2   0   0   0   2   2   0   0   2   0   0   0   0   2   2   2   2   2   2   0   2   2   0   2   0   2   0   2   2   2   2   0   0   2   2   2   2   0   2   2   2   0   2   2   0   2   2   0   0   0   2   2   2   2   0   0   0   2   2   2   0   2   2   0   2   2   0   2   0   2   0   0   0   2   0   2   2   0   0   0   2   0   0   0   2   0   0   2   0   2   0   2   0   2   2   0   2   2   2   2   0   0   0   0   2   2   2   0   0   0   0   0   0   2   0   0   0   2   2   2   0   2   0   0   0   0   2   2   0   2   2   2   0   2   0   2   0   0   2   0   2   2   0   2   0   0   2   0   0   2   0   0   0   2   0   0   2   2   0   0   0   0   0   2   2   2   2   2   2   2   0   0
 MK-4-8                 2   2   0   2   2   2   2   2   2   0   2   2   2   0   0   2   2   2   0   2   0   0   2   0   2   2   0   0   0   0   2   0   2   2   0   0   2   0   0   0   0   2   2   2   2   2   2   0   2   2   0   2   0   0   0   0   2   2   2   0   0   2   2   2   2   0   2   2   2   0   0   2   0   2   2   0   0   0   0   2   2   2   0   0   0   2   2   2   0   2   2   0   0   2   0   2   0   2   0   0   0   2   0   2   2   0   2   0   2   0   0   0   2   0   0   2   0   2   2   2   0   2   2   0   2   2   2   2   0   2   0   0   2   2   2   0   0   0   0   0   0   2   0   0   0   0   2   2   0   2   2   0   0   0   2   2   2   2   2   0   0   0   0   2   0   0   2   0   2   2   0   2   0   0   2   0   0   2   0   0   0   2   0   0   0   2   0   0   0   0   0   2   0   2   2   2   2   2   0   0
 MK-4-9                 2   2   0   2   2   2   2   2   2   0   2   2   2   0   2   2   2   2   2   2   0   0   2   2   2   2   0   0   0   0   2   0   2   0   0   0   2   0   0   0   0   2   2   2   2   2   2   0   2   2   0   2   0   0   0   0   2   2   2   0   0   2   2   2   2   0   2   2   0   0   0   2   0   2   2   0   0   0   0   2   2   2   0   0   0   0   2   0   2   2   2   0   0   2   0   2   0   2   0   0   0   2   0   0   2   0   0   0   2   0   0   0   2   0   0   2   0   2   2   2   0   2   2   2   2   2   2   2   0   2   0   0   2   2   2   0   0   0   0   0   0   2   0   0   0   0   2   2   0   2   2   0   0   0   2   2   2   2   2   0   0   0   0   2   0   0   2   0   2   2   0   0   0   0   2   2   0   2   2   0   0   2   0   0   0   2   0   0   0   0   0   0   0   2   2   2   2   2   0   0
 MK-4-10                2   2   0   2   2   2   2   0   0   0   2   0   2   2   0   2   2   0   2   2   0   0   2   2   2   2   0   0   0   0   2   0   2   0   0   0   2   2   0   0   0   2   2   2   2   2   2   0   2   2   2   2   0   0   0   0   2   2   2   0   0   2   2   2   2   0   2   2   0   0   0   0   0   2   2   2   0   2   2   0   2   0   0   0   0   0   2   0   2   2   2   2   0   2   0   2   0   2   2   0   0   2   2   0   2   0   0   0   2   0   0   0   2   0   0   2   0   2   2   2   0   2   2   2   2   2   2   2   0   2   0   0   0   2   2   0   0   0   2   0   0   2   0   0   0   0   2   2   0   2   2   0   0   0   2   2   2   2   2   0   2   0   0   2   0   0   2   0   2   2   0   0   0   0   2   2   0   2   2   0   2   2   0   0   0   2   0   0   0   0   0   0   0   2   2   2   0   2   0   0
 MK-4-11                2   2   0   2   2   2   2   0   0   0   2   0   2   0   0   2   2   0   2   2   2   0   2   2   0   2   0   0   0   0   2   2   2   0   0   0   2   2   0   0   0   2   2   2   2   2   2   2   2   2   0   2   0   0   0   2   0   2   2   0   0   2   0   2   0   0   2   0   0   0   0   0   0   2   2   2   0   2   2   0   2   0   0   0   0   0   2   0   2   2   2   2   0   2   0   2   0   2   2   0   0   2   2   0   2   0   0   0   2   0   0   0   2   0   0   2   0   2   2   2   0   2   2   2   2   2   2   2   0   2   0   0   0   2   2   0   0   0   2   0   0   2   2   0   0   0   2   2   0   2   2   0   0   0   2   2   2   2   2   0   0   2   0   2   0   0   2   0   2   2   0   0   0   0   2   2   0   2   0   0   2   0   0   2   0   2   2   0   2   0   0   0   0   2   0   2   2   2   0   0
 MK-4-12                2   2   0   2   2   2   2   0   0   0   2   0   2   0   0   2   2   0   2   2   2   0   0   0   2   2   0   0   0   0   2   2   2   0   0   0   2   2   0   2   0   2   2   2   2   2   2   2   2   2   0   2   2   0   0   2   0   0   2   0   0   2   0   2   0   0   2   0   0   2   0   0   0   2   2   2   0   2   2   0   2   0   0   0   2   0   2   0   2   2   2   2   0   2   0   2   0   2   2   0   0   2   2   2   0   0   2   0   2   0   2   0   2   0   0   2   0   2   2   2   0   2   2   2   2   2   2   0   0   2   0   0   0   2   2   0   0   0   2   0   0   2   2   0   0   2   2   0   0   2   2   0   0   0   2   2   2   0   2   0   0   2   0   2   2   0   2   0   2   2   0   0   0   0   2   2   0   2   2   0   0   0   0   2   0   2   2   0   2   0   0   0   0   2   0   0   2   0   0   0
 MK-4-13                2   0   2   2   2   2   2   0   0   0   2   0   2   0   0   2   2   0   2   2   2   0   0   0   2   2   2   0   0   0   2   2   2   0   0   0   2   2   0   2   0   2   2   2   2   2   2   2   0   2   0   0   2   0   0   2   0   0   2   0   0   2   0   2   0   2   2   0   0   2   0   0   0   2   2   2   2   2   2   2   2   0   0   0   2   0   2   2   2   0   2   2   0   2   0   2   0   2   2   0   0   2   2   2   0   0   2   0   2   0   2   0   2   0   0   2   0   2   2   2   0   2   2   2   2   2   2   0   0   2   0   0   0   2   2   2   0   0   2   0   0   2   2   0   0   2   0   0   0   2   2   0   0   0   2   2   0   0   2   0   0   2   0   2   2   0   0   0   2   2   0   0   0   0   2   2   0   2   2   0   0   0   0   2   0   2   2   0   0   0   0   0   0   0   0   2   2   0   0   0
 MK-4-14                2   0   2   2   2   2   2   0   2   0   0   0   2   0   0   2   2   0   2   2   2   0   2   0   2   2   2   0   0   0   0   2   2   0   0   0   2   2   0   2   2   2   2   2   2   2   2   2   0   0   0   0   2   0   0   2   0   0   0   0   0   2   0   2   0   2   2   2   2   2   0   0   0   2   2   2   0   2   2   2   2   2   0   0   2   0   2   2   2   0   2   2   0   2   0   2   0   2   2   0   0   2   2   0   2   0   2   0   0   2   2   0   2   0   0   2   0   2   2   2   2   2   2   2   0   2   2   0   0   2   2   0   0   0   2   2   0   0   2   0   0   2   2   0   0   2   2   0   0   2   0   0   0   0   2   0   0   0   2   0   0   2   0   2   0   0   2   0   2   2   2   0   0   0   0   2   2   2   2   0   2   0   0   2   0   2   2   0   0   0   0   0   0   0   0   2   2   0   0   0
 MK-4-15                2   0   2   2   2   2   0   0   2   2   0   0   2   0   0   2   2   0   2   2   2   0   2   0   2   0   2   0   0   0   0   2   2   0   0   0   2   2   2   2   2   2   2   2   2   2   2   2   0   0   0   0   2   0   0   2   0   0   0   0   0   2   0   2   2   2   2   2   2   2   0   0   0   2   2   2   0   2   2   2   2   2   2   0   2   0   0   2   2   0   2   2   0   2   0   2   0   2   2   0   0   2   0   0   2   0   2   0   0   2   2   0   2   0   0   2   0   2   2   2   2   2   2   2   0   2   2   0   0   2   2   0   0   0   2   2   0   0   2   0   0   2   2   0   0   2   2   0   0   2   0   0   0   0   2   0   0   0   2   0   0   2   0   2   0   0   0   0   2   0   0   0   0   0   0   0   2   2   2   0   2   0   2   0   0   2   2   0   0   0   0   0   0   0   0   0   2   0   0   0
 MK-4-16                0   0   0   2   2   2   0   2   2   2   0   0   2   0   0   2   2   0   2   2   2   0   2   0   2   0   2   0   2   0   0   2   0   0   0   0   2   2   2   2   0   2   2   2   2   2   2   2   0   0   0   0   0   0   0   2   0   0   0   0   2   2   0   2   2   2   2   2   2   2   2   0   0   0   2   2   0   0   2   2   2   2   2   0   2   0   0   2   2   0   2   2   0   2   0   2   2   2   2   0   0   2   0   0   2   0   2   0   0   2   2   0   2   0   0   2   0   2   0   2   2   2   2   2   0   2   2   0   0   2   2   0   2   0   2   0   0   0   2   0   0   0   2   0   0   2   2   0   0   2   0   0   0   0   2   0   0   0   2   0   2   2   0   2   0   0   0   0   2   0   0   0   0   0   0   0   2   0   2   0   0   0   2   2   0   2   2   0   0   0   0   0   0   0   0   0   2   0   0   0
 MK-5-1                 2   0   2   0   0   0   2   0   0   0   0   0   2   0   0   2   2   2   2   0   0   2   2   0   0   2   2   2   0   0   2   2   2   2   0   2   2   0   0   0   2   0   2   2   0   0   0   2   2   0   0   2   2   0   2   2   0   0   2   2   2   2   2   2   2   2   0   2   2   2   2   0   0   2   2   2   2   2   0   2   0   0   2   0   2   2   0   2   0   0   2   2   0   0   2   2   2   2   0   0   2   2   2   0   2   2   0   0   0   0   0   2   2   2   2   2   0   2   0   0   2   2   0   2   0   2   2   2   0   2   0   0   2   2   0   2   2   0   2   0   0   0   2   2   2   2   0   0   2   0   0   2   2   0   2   0   0   2   0   2   0   2   0   0   2   0   0   0   0   0   2   2   0   2   2   0   0   0   2   2   0   0   0   2   0   0   0   0   2   2   2   0   2   2   0   2   0   0   2   0
 MK-5-2                 2   0   2   2   0   0   2   0   2   0   0   0   2   0   0   2   2   2   2   0   0   2   2   0   0   2   2   2   0   0   2   2   2   0   0   2   2   0   0   0   2   0   2   2   0   0   2   2   2   0   0   2   2   0   2   2   0   0   2   2   2   2   2   2   2   2   0   2   2   2   0   0   0   2   2   0   2   2   0   2   0   0   2   0   2   2   0   2   0   0   2   2   0   0   2   2   2   2   0   0   2   2   0   0   2   2   0   0   0   0   0   2   2   2   2   2   2   2   2   0   2   2   0   2   0   2   2   2   0   2   0   0   2   2   0   2   2   0   2   0   0   0   2   2   2   2   0   0   2   0   0   2   2   0   2   0   2   2   0   2   0   2   0   0   2   0   0   0   0   2   2   0   0   2   2   0   0   0   2   2   0   0   0   2   0   0   0   0   2   2   0   2   2   2   0   2   0   0   2   0
 MK-5-3                 2   0   2   2   0   0   2   0   2   0   0   0   2   0   0   2   2   2   0   0   0   0   2   2   0   2   2   0   0   0   2   2   2   0   0   2   2   0   0   0   2   0   0   0   0   0   2   0   2   0   0   2   0   0   2   2   0   0   2   2   2   0   2   2   2   2   0   2   2   2   0   0   0   2   2   0   2   2   0   2   2   0   2   0   2   2   0   2   0   0   2   2   2   2   2   2   2   2   0   0   2   0   0   0   2   2   0   0   0   0   2   2   2   2   2   2   2   2   2   0   2   2   0   2   0   2   2   2   0   2   0   0   2   0   0   2   2   0   2   0   0   0   2   2   2   2   0   0   2   2   0   0   2   2   2   0   2   2   0   2   0   2   0   0   2   0   0   0   0   2   2   0   0   0   2   0   0   0   2   2   0   0   0   2   0   0   0   0   2   2   0   2   2   2   2   2   0   0   2   0
 MK-5-4                 2   0   2   2   0   0   2   0   2   0   2   0   2   0   0   2   2   2   0   0   0   0   2   2   0   2   2   0   0   0   2   2   2   0   2   2   2   0   0   0   2   0   0   0   0   0   2   0   2   0   0   2   0   0   2   0   0   0   2   2   2   0   2   0   2   2   0   2   2   2   0   2   0   2   2   0   2   2   0   2   2   0   2   0   2   2   2   2   2   0   2   2   2   2   2   2   2   2   0   0   2   0   0   0   2   2   0   0   0   2   2   2   2   2   0   2   2   2   2   0   2   2   0   2   0   2   2   2   0   0   0   0   2   0   0   2   2   0   0   0   0   0   2   2   2   0   0   0   2   2   0   2   2   2   2   0   2   2   0   2   0   2   0   0   2   2   0   0   0   2   2   0   0   0   2   0   2   0   2   0   0   0   0   0   0   0   2   0   2   2   0   2   2   2   2   2   0   0   2   0
 MK-5-5                 2   0   2   2   0   0   2   0   2   0   2   0   2   0   2   2   2   2   0   0   0   0   2   2   0   2   2   0   0   2   2   0   0   0   2   2   2   2   0   0   2   2   0   0   0   0   2   2   2   0   0   2   0   0   2   0   0   0   2   2   2   0   2   0   2   2   0   2   2   2   0   2   0   0   2   0   2   0   0   2   2   0   2   0   2   2   2   2   2   0   2   2   2   0   2   2   0   2   0   2   2   0   0   0   2   2   0   0   0   2   2   2   2   2   0   2   2   2   2   0   2   2   0   2   0   2   2   2   0   0   0   2   0   0   0   0   2   0   0   0   0   0   2   2   2   0   0   0   0   2   2   2   2   2   2   0   2   2   0   2   0   2   0   2   2   2   0   0   0   2   2   0   0   0   2   0   2   0   0   0   0   0   0   2   0   0   2   0   2   2   2   2   2   2   2   2   0   0   2   0
 MK-5-6                 2   2   2   2   0   0   2   0   2   0   2   0   2   0   2   2   2   2   0   0   0   0   2   2   0   2   2   0   0   0   2   2   0   0   2   2   2   2   0   0   2   2   0   0   0   0   2   2   2   0   0   2   0   0   2   0   2   0   2   2   2   0   2   2   2   2   0   2   2   0   0   2   0   0   2   0   2   0   0   2   2   0   2   0   2   2   2   2   2   0   2   2   2   0   2   2   0   2   0   2   2   2   0   0   2   2   0   0   0   2   2   2   2   2   2   0   2   2   2   0   2   2   0   2   0   2   2   2   0   0   0   2   0   0   0   0   2   0   0   0   2   0   2   2   2   0   0   0   2   2   2   2   2   2   0   0   2   2   2   2   2   2   2   2   2   0   0   2   0   2   2   0   0   0   2   0   2   0   0   0   0   0   0   2   0   0   2   0   2   2   2   2   2   2   0   2   0   0   2   0
 MK-5-7                 2   2   0   0   0   0   2   0   0   0   2   0   2   0   2   2   2   2   0   0   0   0   2   2   0   2   2   0   0   0   2   2   0   2   2   2   2   2   0   2   2   2   0   0   0   0   0   2   2   0   2   2   0   0   2   0   0   0   2   0   2   0   2   2   2   2   0   2   2   0   2   2   0   0   2   0   2   0   0   2   2   0   2   0   2   2   2   2   2   0   2   2   2   0   2   0   0   2   0   2   2   2   0   0   2   2   0   0   0   2   2   2   0   2   2   0   2   2   2   0   2   2   2   2   0   2   0   2   0   0   0   2   2   0   0   0   2   0   0   2   2   0   2   2   2   0   0   0   2   2   2   2   2   2   0   0   2   0   2   2   2   2   2   2   2   0   0   2   0   2   2   2   0   0   0   0   2   0   0   0   0   0   0   2   0   0   0   0   2   2   2   2   2   2   0   2   2   0   2   0
 MK-5-8                 2   2   0   0   0   0   2   0   0   0   2   2   2   0   0   2   2   2   0   0   0   0   2   2   0   2   2   0   2   0   2   0   0   2   2   2   2   2   0   2   2   2   0   0   0   2   0   2   2   0   2   2   0   0   2   0   0   0   2   0   2   0   2   2   2   2   0   2   2   0   2   2   2   0   2   0   2   0   0   0   2   0   2   2   2   2   2   2   2   0   2   2   2   0   2   0   0   2   0   2   2   2   0   0   2   2   2   0   0   2   2   2   0   2   2   0   2   0   2   0   2   2   2   2   0   2   0   2   0   0   0   2   2   0   0   0   2   0   0   2   2   0   2   0   2   0   0   0   2   2   2   2   2   2   0   0   2   2   2   2   0   2   2   2   2   0   0   2   0   2   0   2   0   0   0   0   2   0   0   0   0   0   0   2   0   0   0   0   2   2   2   2   2   2   0   2   2   0   2   0
 MK-5-9                 2   2   0   0   0   0   2   0   0   0   2   2   2   0   0   0   2   2   0   0   0   0   2   2   0   0   2   0   2   0   2   0   0   2   2   2   2   2   0   2   2   2   0   0   0   2   2   2   2   0   2   2   0   0   2   2   0   0   2   0   2   0   2   2   0   2   0   2   0   0   2   2   2   0   2   0   2   0   0   0   2   0   2   2   2   2   2   2   2   0   2   2   2   0   2   2   0   2   0   2   2   2   0   0   2   0   2   0   0   2   2   2   0   2   2   0   2   0   2   0   2   0   2   2   0   2   0   2   0   0   0   2   2   0   0   0   2   0   0   2   2   0   0   0   2   0   2   0   2   2   2   0   2   2   0   2   2   0   0   2   0   2   0   2   2   0   0   2   0   2   0   2   0   0   0   0   2   0   2   0   0   0   0   2   0   0   0   0   0   2   2   2   2   2   0   2   2   0   2   0
 MK-5-10                2   2   0   0   0   0   2   2   2   0   0   2   2   2   0   0   2   2   0   0   0   0   2   2   0   0   2   0   2   0   2   0   0   2   2   2   0   2   0   2   2   2   0   0   0   2   2   2   2   0   2   2   0   0   2   2   0   0   2   0   2   0   2   2   0   2   0   2   0   0   2   2   2   0   2   0   2   0   0   0   2   2   2   2   2   2   2   2   2   0   2   2   2   0   2   2   0   2   0   2   2   2   0   0   0   0   2   2   0   2   2   2   0   2   2   0   0   0   2   0   2   0   2   2   0   2   0   2   0   0   0   2   2   0   0   0   2   0   0   2   2   0   0   0   2   0   2   0   2   2   2   2   2   2   0   2   2   0   0   2   0   2   0   0   2   0   0   2   0   2   0   2   0   0   0   0   2   0   2   0   0   0   0   2   0   0   0   0   0   2   2   2   2   2   0   2   2   0   2   0
 MK-5-11                2   2   0   0   0   0   2   2   2   0   0   2   0   2   0   0   2   2   0   0   0   0   0   2   0   0   2   0   2   0   2   0   0   0   2   2   0   2   0   2   2   2   0   0   0   2   2   2   2   0   2   2   0   2   2   2   0   0   2   0   2   0   2   2   0   2   0   2   0   0   2   2   2   0   2   0   0   2   0   0   2   2   2   2   0   2   2   2   2   0   2   2   2   0   2   2   0   2   0   2   2   2   0   0   0   0   2   2   0   2   0   0   0   2   2   2   0   0   2   2   2   0   2   2   0   2   0   2   0   0   0   0   2   0   0   0   2   0   0   2   2   0   0   2   2   0   2   0   2   0   2   2   2   0   0   2   2   0   0   2   0   2   0   0   2   0   0   0   0   0   0   2   0   0   0   0   2   0   2   2   0   0   2   2   0   0   2   2   0   2   0   2   2   2   2   2   2   0   2   0
 MK-5-12                2   2   0   0   0   0   2   2   2   2   0   2   0   2   0   0   2   0   0   0   0   0   0   2   0   0   2   0   2   0   2   0   0   0   0   2   0   2   0   0   2   2   0   0   0   2   2   2   2   0   2   2   0   2   0   2   0   0   0   0   2   0   2   2   0   2   0   2   2   0   0   2   0   0   2   0   0   2   0   0   2   2   2   2   0   0   2   0   2   0   0   2   2   0   2   2   0   2   0   2   2   2   0   0   0   0   2   2   0   2   0   0   0   2   2   2   0   0   2   2   2   0   2   2   0   2   0   2   0   0   0   0   2   0   0   0   2   0   0   2   2   0   0   2   2   0   0   0   2   0   2   0   2   0   0   2   2   0   0   2   0   2   2   0   2   0   0   0   0   0   2   2   2   0   0   0   2   0   2   2   0   2   2   2   0   0   2   2   0   2   0   2   2   2   2   2   2   0   2   0
 MK-5-13                2   2   0   0   0   0   2   2   0   2   0   2   0   2   0   0   2   0   0   2   0   0   0   2   0   2   2   0   2   0   2   0   0   0   0   2   0   2   0   0   2   2   0   0   0   2   2   2   2   0   2   2   0   2   0   0   0   0   0   0   2   0   2   0   0   2   0   2   2   0   0   2   0   0   0   2   0   2   0   0   2   2   2   2   0   0   2   0   2   0   2   2   2   0   2   0   0   2   0   2   2   2   2   0   0   0   2   0   2   2   0   0   0   2   2   2   0   0   2   2   2   2   2   2   0   2   0   2   2   0   0   0   2   0   0   0   2   0   0   2   2   0   0   2   2   0   0   0   2   0   0   0   2   0   2   2   2   0   0   2   0   2   2   0   2   0   0   0   2   0   2   2   2   0   2   0   2   0   2   0   0   2   2   2   0   0   0   0   0   2   0   2   2   2   2   2   2   0   2   0
 MK-5-14                0   2   0   0   0   0   0   2   0   2   0   2   0   2   0   0   0   0   0   2   0   0   0   2   0   2   2   0   2   0   2   0   0   0   0   2   0   2   0   0   2   2   0   0   0   0   2   0   2   0   2   2   0   2   0   0   0   0   0   0   2   0   2   0   0   2   0   2   2   0   0   2   0   0   0   2   0   2   0   0   2   2   2   2   0   0   2   0   2   0   2   2   2   0   2   0   0   2   0   2   2   2   2   0   0   0   2   0   0   2   0   0   0   2   2   2   0   2   2   2   0   2   2   2   0   2   0   2   2   0   2   0   2   2   0   0   2   0   0   2   2   0   0   2   2   2   0   0   2   0   0   0   2   0   2   2   2   0   0   2   0   2   2   0   2   0   0   0   2   0   2   2   2   0   2   0   2   0   2   0   0   2   0   2   2   0   2   0   0   2   2   0   2   2   2   2   2   0   2   0
 MK-5-15                0   0   0   0   0   0   0   2   0   2   0   2   0   2   0   0   0   0   0   2   0   0   0   2   2   2   2   0   2   0   2   0   0   0   2   2   0   0   0   0   2   2   0   0   0   0   2   0   0   0   2   0   0   2   0   0   0   0   0   0   2   0   2   0   2   0   0   2   2   0   0   2   0   0   0   2   0   2   0   0   2   2   2   2   0   0   2   0   2   2   2   2   2   0   2   0   0   0   2   2   2   2   2   0   0   0   2   0   0   2   0   2   0   2   2   2   0   2   2   2   2   0   2   2   0   2   0   2   2   0   2   0   0   2   2   0   2   2   0   2   2   2   0   0   2   2   0   0   2   0   0   0   2   0   2   2   2   0   0   2   0   2   2   0   2   0   0   0   2   0   2   2   2   2   2   0   2   0   2   0   0   2   0   0   2   0   0   0   0   2   2   0   2   2   2   2   2   0   2   2
 MK-5-16                0   0   0   0   0   0   0   2   0   2   0   0   0   2   0   0   0   0   0   2   0   0   0   2   2   2   2   0   2   0   2   0   0   0   2   2   0   0   0   0   2   2   0   0   0   0   2   2   0   0   2   0   0   2   0   0   0   0   2   0   2   0   2   0   2   0   0   2   2   0   0   2   0   0   0   2   0   2   0   0   2   0   2   2   0   0   2   0   2   0   2   2   2   2   2   2   0   0   2   2   2   2   2   2   0   0   2   0   0   2   0   2   0   2   2   2   0   0   2   2   2   0   2   2   0   0   0   2   2   0   2   0   0   2   2   0   2   2   0   2   2   2   0   0   2   2   0   0   0   0   0   0   2   0   2   2   2   0   0   2   0   2   2   0   2   0   0   0   2   0   2   2   2   2   2   0   2   0   2   0   2   2   0   0   2   0   0   0   0   2   2   0   2   2   2   2   2   0   2   2
 MK-6-1                 0   2   2   2   0   0   2   2   0   2   2   0   2   0   2   0   2   2   2   0   0   2   0   2   2   2   2   0   0   0   2   0   0   2   2   0   2   0   2   0   0   2   2   0   0   0   0   0   2   2   2   2   0   2   0   2   0   2   0   2   2   2   2   2   2   2   2   0   0   2   2   0   0   0   0   2   0   2   0   2   2   0   0   2   2   0   0   2   2   2   0   0   2   2   2   2   2   2   2   2   2   2   2   0   2   2   2   2   2   2   0   2   2   0   2   2   2   2   2   0   0   2   0   0   0   0   0   2   0   2   0   2   0   2   2   2   0   2   0   2   0   0   2   2   2   0   2   0   2   2   2   0   0   0   2   2   0   2   2   0   2   0   2   0   2   2   0   0   0   2   0   2   2   2   0   2   0   0   0   2   0   0   0   0   2   2   2   0   0   2   2   2   0   0   0   2   0   2   0   0
 MK-6-2                 0   2   2   2   0   0   0   2   0   2   2   2   2   0   2   0   2   2   2   0   0   2   2   2   2   2   2   0   0   0   2   0   0   2   2   0   0   2   2   0   0   0   2   0   0   0   0   0   2   2   2   2   0   2   0   2   0   2   0   0   2   2   0   2   2   2   0   0   0   2   2   0   0   2   0   2   0   2   0   2   2   2   0   2   2   0   0   2   2   2   0   0   2   2   2   2   2   2   2   2   2   2   2   0   2   2   2   2   2   2   0   2   2   0   2   2   2   2   2   0   0   2   0   0   0   0   0   2   0   2   0   2   0   2   2   0   0   2   0   2   0   0   2   2   2   0   2   0   2   2   2   2   0   0   2   2   0   2   2   0   2   0   2   0   2   2   0   0   0   2   0   2   0   0   0   2   0   0   0   2   0   0   2   0   2   2   2   0   0   2   2   2   0   2   0   2   0   2   0   0
 MK-6-3                 2   2   2   2   0   2   0   2   0   2   2   2   2   0   0   0   2   0   2   0   0   0   2   2   2   2   2   0   0   0   2   0   0   2   2   0   0   2   2   0   0   0   2   0   0   0   0   0   2   2   2   2   0   2   0   2   0   2   0   0   2   2   0   2   0   2   0   0   0   2   2   0   0   2   0   2   0   2   0   2   2   2   0   2   2   0   0   2   2   2   0   0   0   2   2   2   2   2   0   2   2   2   2   0   2   2   2   2   2   2   0   2   2   0   2   2   2   2   2   0   0   2   0   0   0   2   2   2   0   2   0   2   0   2   2   0   0   2   0   2   0   0   2   2   0   0   2   0   2   2   2   0   0   2   2   2   2   2   2   0   2   0   0   0   0   2   0   0   0   0   0   2   0   0   0   2   0   0   0   2   0   0   2   0   2   2   2   0   0   2   2   2   0   0   2   2   0   2   0   0
 MK-6-4                 2   2   2   2   0   0   0   2   0   2   0   2   2   0   0   0   2   0   2   0   0   2   2   2   2   2   2   2   0   0   2   0   0   2   2   0   0   2   2   0   0   0   2   0   0   0   0   0   2   2   2   2   0   0   0   2   2   2   0   0   2   2   0   2   0   2   0   0   0   2   2   0   2   2   0   2   0   0   0   0   2   2   2   2   2   0   0   2   2   0   0   0   0   0   2   2   2   0   0   2   2   2   2   0   0   2   2   2   2   2   0   0   2   0   0   2   2   2   2   0   0   0   0   0   2   2   2   2   0   2   0   2   2   2   0   0   0   2   0   2   0   0   2   0   0   0   2   0   2   2   2   0   0   2   2   2   2   2   2   0   2   0   0   0   0   2   0   2   0   0   2   2   2   0   0   2   0   0   0   0   2   0   2   0   2   2   2   0   0   0   2   2   0   0   2   2   0   2   0   0
 MK-6-5                 2   2   2   2   0   0   2   2   0   2   0   2   2   0   0   0   0   0   2   2   0   2   2   2   2   2   2   0   0   0   0   2   0   2   2   0   0   2   2   0   0   2   2   0   0   0   0   0   0   0   2   2   0   0   0   2   2   2   2   2   2   2   0   2   0   2   0   0   0   2   2   0   2   2   0   2   2   0   0   0   2   0   2   2   0   0   0   2   2   0   0   2   0   0   2   2   2   0   0   2   2   2   2   0   0   2   2   2   2   2   2   0   2   0   0   2   2   2   2   0   2   0   0   0   0   2   2   2   0   2   0   2   2   2   0   0   0   2   0   2   0   0   2   0   0   0   0   0   2   2   2   0   0   2   2   2   2   0   2   0   0   0   0   0   2   2   0   2   0   0   2   2   2   0   0   2   0   0   0   0   2   2   2   0   2   2   2   0   0   0   2   2   0   0   2   2   0   2   0   0
 MK-6-6                 2   2   2   2   0   0   2   2   0   2   0   2   2   0   0   0   0   0   2   2   0   2   2   2   0   2   2   0   0   0   0   2   0   2   2   2   0   2   2   0   2   2   2   0   0   0   0   0   0   0   2   2   0   0   0   2   2   2   2   2   2   2   0   2   0   2   0   0   0   2   2   2   2   0   0   2   2   0   0   0   2   0   2   2   0   0   0   2   2   0   0   2   0   0   2   0   2   0   0   2   2   2   0   0   0   2   2   2   2   2   2   0   2   0   0   2   2   2   2   0   2   0   0   0   0   2   2   2   0   2   0   2   2   2   0   0   0   2   0   2   0   2   2   0   0   0   0   0   0   0   2   0   0   2   2   2   2   0   2   2   0   0   0   0   2   2   0   0   2   0   2   2   2   0   0   2   0   0   0   0   2   2   2   0   2   2   0   2   0   0   2   2   0   0   2   2   0   2   0   2
 MK-6-7                 2   2   2   2   0   2   0   2   0   2   2   2   2   0   0   0   2   0   2   2   0   2   2   2   0   2   2   0   0   0   0   2   2   2   2   2   0   2   2   0   2   2   2   0   0   0   0   0   0   0   2   2   0   0   0   2   2   2   2   2   2   2   0   2   0   2   0   0   0   2   2   2   2   0   0   2   2   0   0   0   2   0   2   0   2   0   2   2   2   0   0   2   0   0   2   0   2   0   0   2   2   2   0   0   2   2   2   2   2   2   2   0   2   0   0   2   2   2   2   0   2   0   0   2   0   2   2   2   0   2   0   2   2   0   0   0   2   2   0   2   0   0   2   0   0   0   0   0   0   0   2   0   0   0   2   2   2   0   2   2   0   2   0   0   2   2   0   0   2   0   2   2   2   0   0   2   0   0   0   0   2   2   2   0   2   2   0   2   0   0   2   2   0   0   2   2   0   2   0   2
 MK-6-8                 2   2   2   2   0   2   0   2   0   2   2   2   2   0   0   0   2   0   0   2   0   2   2   0   0   2   2   0   0   0   0   2   2   2   2   2   0   2   2   0   2   2   2   0   0   2   0   0   0   0   2   2   0   0   0   2   2   2   2   2   2   2   0   2   0   2   0   0   0   0   2   2   2   0   0   2   2   0   0   2   2   0   2   0   2   0   2   2   2   0   0   2   0   0   2   2   2   2   0   2   2   2   0   0   2   2   2   2   2   2   2   0   2   0   0   2   2   2   2   0   2   0   2   2   0   2   2   2   0   0   0   2   2   0   2   0   2   2   0   2   0   0   2   0   0   0   0   0   0   0   2   0   0   2   2   0   2   0   2   2   0   2   0   0   2   2   0   0   2   0   0   2   2   0   0   2   0   0   0   0   2   0   2   0   2   2   0   2   0   0   2   2   0   0   2   2   0   2   0   2
 MK-6-9                 2   2   2   2   0   2   0   2   0   2   2   0   2   0   0   0   2   0   0   2   0   2   0   2   2   2   2   0   0   2   0   2   2   2   2   2   0   2   2   0   0   2   0   0   0   2   0   0   0   0   2   2   0   0   0   2   2   2   2   2   2   2   0   0   0   2   0   0   2   0   2   2   2   0   0   2   2   0   0   2   2   0   2   0   2   0   2   2   2   0   0   2   0   0   2   2   2   2   0   2   2   0   0   0   0   2   2   2   2   2   2   0   2   0   0   2   0   2   2   0   2   0   2   2   0   2   2   0   0   0   0   2   0   0   0   2   2   0   0   2   0   0   0   0   0   0   0   0   2   0   2   0   0   2   2   0   0   0   2   2   2   2   2   0   2   2   0   0   2   0   0   2   2   0   0   2   0   0   0   0   2   0   2   0   2   2   0   2   0   0   0   2   0   0   2   0   0   2   0   2
 MK-6-10                2   2   2   2   0   2   0   2   0   2   0   0   2   0   0   2   2   0   0   2   0   2   0   2   2   2   0   0   0   2   0   2   2   2   2   2   0   2   2   0   2   2   0   0   0   0   0   0   0   0   2   2   2   0   0   2   2   2   2   2   2   2   0   0   0   2   0   0   2   0   2   2   2   0   0   2   2   2   2   2   2   0   0   0   0   0   0   2   2   0   0   2   0   0   2   2   2   2   0   2   2   0   0   0   0   2   2   2   2   2   2   0   2   0   2   2   0   2   2   0   0   0   2   2   0   2   2   0   0   0   0   0   0   0   0   2   2   2   0   0   0   0   0   2   0   0   0   0   2   0   2   0   0   0   2   0   0   0   0   2   2   2   0   0   2   2   0   0   2   0   0   2   2   0   0   2   0   0   0   0   2   0   2   0   2   2   0   2   0   0   0   0   0   0   2   0   0   2   0   2
 MK-6-11                2   2   0   2   0   2   0   2   0   2   0   0   2   0   0   2   2   0   0   2   0   2   0   0   2   2   0   0   0   2   0   2   0   2   2   2   0   2   2   0   2   2   0   0   0   0   2   0   0   0   0   0   0   0   0   2   2   2   2   2   2   2   0   0   0   2   0   0   2   0   2   2   2   0   0   2   2   2   2   2   2   0   0   0   0   0   0   2   2   0   0   2   0   0   2   2   2   2   0   2   2   0   0   2   0   2   2   2   2   2   2   0   2   0   2   2   2   2   2   0   0   0   2   2   0   2   2   0   0   0   0   0   0   0   0   2   2   2   0   0   2   0   0   2   2   0   0   0   2   0   2   0   0   0   2   0   0   0   2   2   2   2   0   0   2   2   0   0   2   0   0   2   2   0   0   2   0   0   0   0   2   0   0   0   0   2   0   2   2   2   0   0   0   2   2   0   0   2   0   2
 MK-6-12                2   2   0   2   0   2   0   2   0   2   0   0   2   0   0   2   2   0   0   2   0   2   0   0   2   2   0   0   0   2   0   2   0   2   2   2   0   2   2   0   2   2   0   0   2   0   2   0   0   0   0   0   0   2   0   2   0   2   0   2   2   2   0   0   0   2   0   0   2   0   2   2   2   2   0   2   2   2   2   2   2   0   0   0   0   0   0   2   2   0   0   2   0   2   2   2   2   2   0   0   2   2   0   0   0   2   2   2   2   2   2   0   2   0   2   2   2   2   2   2   0   0   2   2   0   2   2   0   0   0   0   0   0   0   0   2   2   2   0   0   2   0   0   2   0   0   0   0   2   0   2   0   0   0   2   0   2   0   0   2   2   2   0   0   2   0   0   0   2   2   2   2   2   0   2   2   0   0   2   0   2   0   0   0   0   2   0   2   2   2   0   2   0   2   2   0   0   2   0   2
 MK-6-13                2   2   0   2   0   0   0   2   0   2   0   0   2   0   0   2   2   0   0   2   0   2   0   0   2   2   0   0   0   2   2   2   0   2   2   2   2   0   2   0   0   2   0   0   2   0   0   0   2   0   0   0   0   2   0   2   0   2   0   2   2   2   0   2   0   2   2   0   2   0   2   2   2   2   0   2   2   2   2   2   2   0   0   0   0   0   2   2   2   0   0   2   0   2   0   2   2   2   0   0   2   2   0   2   0   2   2   2   2   2   2   0   2   0   2   2   2   2   2   2   0   0   2   2   0   2   2   0   2   0   0   0   0   0   0   0   2   2   0   0   2   0   2   2   0   0   0   0   2   0   2   0   0   0   2   0   2   0   0   2   2   0   0   0   2   0   0   0   2   2   2   2   2   0   0   2   0   0   2   0   2   0   0   2   0   2   0   2   2   0   0   2   0   2   2   0   0   2   0   2
 MK-6-14                2   2   0   2   0   0   0   2   0   2   0   0   2   0   0   2   2   0   0   0   0   2   2   0   2   2   0   0   0   2   2   2   0   2   2   2   0   2   2   0   0   2   0   0   2   0   0   0   2   0   0   2   0   2   0   2   0   2   0   2   2   0   0   2   0   0   2   0   0   2   0   2   2   2   0   2   2   2   2   2   2   0   0   0   0   0   2   2   2   0   0   2   0   2   0   2   2   2   0   0   2   2   0   2   0   2   2   2   2   2   2   0   2   0   0   2   0   2   2   0   0   0   2   2   0   2   2   0   2   0   0   0   0   0   0   0   2   2   0   0   2   0   0   2   0   0   0   0   0   0   2   0   0   2   2   0   0   0   0   2   2   0   2   0   2   0   0   0   2   0   0   2   2   0   0   2   0   2   2   0   2   0   0   2   0   2   0   2   2   0   0   2   0   2   2   0   0   2   0   2
 MK-6-15                2   2   0   2   0   2   0   2   0   2   0   2   2   2   0   2   2   0   0   0   0   2   2   0   2   2   0   0   0   2   2   2   0   0   2   0   0   2   2   0   0   2   0   0   2   0   2   2   2   0   2   2   0   2   2   2   0   2   0   2   2   0   0   2   0   0   2   0   0   2   0   2   2   2   0   2   2   0   2   2   2   0   0   0   0   0   2   2   0   0   0   0   0   2   0   2   2   2   0   0   2   2   0   0   0   2   2   2   0   2   2   0   0   0   0   2   0   0   0   0   0   0   2   2   0   2   2   0   2   0   0   0   0   0   0   0   2   2   0   2   2   0   0   2   0   2   0   0   0   0   2   2   0   2   2   0   0   0   0   2   0   0   2   0   0   0   0   0   2   0   0   2   2   0   2   2   0   2   2   0   2   0   0   2   0   0   0   2   2   0   0   2   0   2   2   0   0   2   0   2
 MK-6-16                2   2   0   2   0   2   0   2   0   2   2   2   2   2   0   2   2   2   0   2   0   0   2   0   2   2   0   0   0   2   2   2   2   2   2   0   0   2   2   0   0   2   0   0   2   0   2   2   2   2   2   2   0   2   2   2   0   2   0   2   2   0   0   2   0   0   0   0   0   2   0   2   2   2   0   2   2   0   2   2   2   2   0   0   0   0   2   2   0   0   0   0   0   2   0   0   2   2   0   0   2   2   0   0   0   2   2   2   0   2   2   0   2   0   0   2   0   0   0   0   0   0   2   2   0   2   2   0   2   2   0   0   0   0   0   0   2   2   0   2   2   0   0   2   0   2   0   2   0   0   2   2   0   2   0   0   0   0   2   0   0   0   0   2   0   0   0   0   2   0   0   2   2   2   2   2   0   2   2   0   2   0   0   2   0   0   0   2   0   0   2   2   0   2   0   0   0   2   0   2
 
!****************************************** Phenotypic Data **********************************************************
!-100.0 is resevred for missing phenotype
SimulatedTrait1        14.0543   16.0183   14.3181   13.4492   13.1312   15.0489   16.3171   15.8044   14.0805   14.8624   15.3906   14.8452   13.6080   15.2988   14.6450   12.5898   14.0671   14.8021   14.7217   15.2850   15.8050   13.6178   15.5592   16.0981   15.7212   16.2409   15.0653   13.6917   16.8024   14.4998   14.7506   15.7735   14.0069   16.3680   16.7715   15.1633   14.9831   14.2046   13.6291   15.9987   13.9548   16.2926   13.6967   16.2828   14.1591   17.1250   15.1239   14.2002   14.8309   15.1865   16.2591   15.2761   15.8677   14.4365   15.3213   14.2092   15.9817   16.1991   16.3080   15.1930   16.6030   14.8875   16.3677   14.3935   16.0573   15.9452   14.3135   13.1917   14.7398   15.5937   16.6668   15.0663   13.9580   16.2459   15.9687   14.6803   13.5041   14.0304   14.2593   14.3117   13.8025   15.2156   14.2136   14.2037   16.0244   13.9929   14.9224   14.3757   15.1144   13.4833   14.4691   15.8251   16.1542   14.1652   13.6867   15.7924   15.4101   14.2881   15.3194   15.2249   14.6550   15.3792   15.6281   14.4483   15.8504   16.5682   14.3232   15.5101   14.2117   14.5554   15.4026   13.7215   14.3481   14.7064   14.3189   13.8838   14.8040   15.7548   13.8673   14.0099   14.7108   13.1840   16.0868   16.7954   13.7982   13.3017   15.3521   14.7441   14.4837   14.3667   15.8288   16.0678   13.9214   14.7843   14.9699   14.3751   14.0474   13.9021   13.4978   14.4011   15.0197   16.0856   15.8355   13.2474   16.6335   14.0340   16.1743   14.8508   12.8055   15.4617   16.4288   15.1666   16.4299   14.6946   16.1500   16.3778   14.1372   14.9354   16.1979   14.1424   16.1521   13.2831   16.5081   15.9160   16.1634   16.4364   16.2243   15.7709   14.0150   16.3782   15.1849   14.9292   15.8745   15.7132   16.7654   13.7673   16.0080   15.8682   16.7500   16.0912   15.7277   16.1157   15.6962   15.0477   15.2005   14.4864   13.2707   14.2357   13.6780   13.4357   14.0833   16.3373   14.9282   15.7723   15.6092   13.5992   14.1986   15.9431   13.6957   16.4196
SimulatedTrait2        10.6117    9.3521   10.6740   10.1568   10.9129   10.3433    9.2728    9.9296   10.3957    9.2115    9.8063   10.3487   10.5508    9.2883   10.5225   10.7101   10.0342   10.6404    9.5500    9.6134    9.2098   10.9080    9.3383    8.9544    9.5801    9.8187   11.0126   10.4180    9.6016    9.1153   10.5288    9.5358   10.7298    9.6433    9.3915    9.7315   10.2247   10.8143   10.1697    9.5849   10.4648    9.7837   10.4031    9.8185    9.8680    9.7693    9.6429   10.3211    9.4107    9.5035    9.6146    9.4777    9.3708   10.1738    9.8402   10.4394    9.3276    9.7570    9.7493   11.1039    9.7578    9.2769    9.7450   10.3420    9.4146    9.7263   10.7647   10.4448    9.4473   10.4774    9.7882   10.5412   10.5086    9.3973   10.0000    8.7743   10.5053   10.5541   10.5976    9.6211   10.5955   10.0331   11.0635   10.7381    9.4744   10.8797    9.9607   10.6398   10.5335   10.7877   10.1304    9.5451    9.4130   10.8126   10.2616   10.3316    9.1471   10.7603    9.6225    9.6503    9.2673   10.4795    9.3659   10.3621    9.4113    9.6878    9.0788    9.0867   10.5145    9.4056   10.9128   10.1799   10.1179   10.6895   11.1697   10.9307   10.5993    9.6216   10.7481   10.2125    9.3974   10.3426    9.4357    9.4373   10.4106   10.5018   10.8334    9.5523   10.7068   10.6498    9.6218    9.1378   10.5889   10.2759    9.5175   10.7451   10.4943   10.7187   10.6605    9.2001    8.9825    9.4140    9.4205   10.3479    9.5799   10.3591    9.6535   10.6843   10.5787    9.6734    9.4508    9.6204    9.3815   10.7649    9.3723    9.2992   10.5041   10.3363    9.5945   10.9400    9.6570   10.5264    9.6694    9.0195    9.4452    9.0264    9.7252    9.4477   10.5311   10.0061    9.6277   10.3321   10.6828    9.8892    9.0710   10.7046    8.9887    9.3816    9.5476    9.2927    9.4713    9.7384    9.8007   10.5769   10.6660   10.7259   10.6923   10.5139   10.4194    9.7540    9.5521    9.4516   10.1775    9.5395    9.1897   11.2596   10.1472    9.5550   10.3899    9.1232
 
