# Supplementary material for: Inclusive Composite Interval Mapping of QTL by Environment Interactions in Biparental Populations
Source: PLoS One. 2015 Jul 10;10(7):e0132414. doi: 10.1371/journal.pone.0132414 (PMC4498613; doi:10.1371/journal.pone.0132414)
Supplement: S6 File — (ZIP) [file pone.0132414.s006.zip › H=0.8/L1/run_00076.met]

!**********************Note: lines staring with "!" are remarks and will be ignored in the program********************
!*********************************General Information**********************************
!Assuming F1 = P1 x P2, populations available in QTL IciMapping are: 
!  1, P1BC1F1 = P1 x F1, the first backcrossing where P1 is used as the recurrent parent;
!  2, P2BC1F1 = P2 x F1, the first backcrossing where P2 is used as the recurrent parent;
!  3, F1DH, F1-derived doubled haploids; 
!  4, RIL or F1RIL, recombination inbred lines through the repeated selfing of F1;
!  5, P1BC1RIL, recombination inbred lines through the repeated selfing of P1BC1F1;
!  6, P2BC1RIL, recombination inbred lines through the repeated selfing of P2BC1F1;
!  7, F2, the selfing generation of F1;
!  8, F3, the selfing generation of F2;
!  9, P1BC2F1, the second backcrossing where P1 is used as the recurrent parent; 
! 10, P2BC2F1, the second backcrossing where P2 is used as the recurrent parent;
! 11, P1BC2RIL, recombination inred lines through the repeated selfing of P1BC2F1; 
! 12, P2BC2RIL, recombination inred lines through the repeated selfing of P2BC2F1; 
! 13, P1BC1F2, the selfing generation of P1BC1F1; 
! 14, P2BC1F2, the selfing generation of P2BC1F1; 
! 15, P1BC2F2, the selfing generation of P1BC2F1; 
! 16, P2BC2F2, the selfing generation of P2BC2F1; 
! 17, P1BC1DH, P1BC1F1-derived doubled haploids; 
! 18, P2BC1DH, P2BC1F1-derived doubled haploids; 
! 19, P1BC2DH, P1BC2F1-derived doubled haploids; 
! 20, P2BC2DH, P2BC2F1-derived doubled haploids; 
   3      !Mapping Population (see remarks above)
   2      !Mapping Function (1 for Kosambi; 2 for Haldane; 3 for Morgan)
   2      !Marker Space Type (1 for intervals; 2 for positions)
   1      !Marker Space Unit(1 for centiMorgans; 2 for Morgan)
   6      !Number of Chromosomes (or Linkage Groups)
 200      !Size of the mapping population
   2      !Number of environments
 
!***************************************** Chromosomes and Linkage Maps **********************************************
!Chromosome                 NumMarkers
-CH1                        16
-CH2                        16
-CH3                        16
-CH4                        16
-CH5                        16
-CH6                        16
!Linkage map (Marker name followed by position or the interval length)
 MK-1-1                1     0.000
 MK-1-2                1    10.000
 MK-1-3                1    20.000
 MK-1-4                1    30.000
 MK-1-5                1    40.000
 MK-1-6                1    50.000
 MK-1-7                1    60.000
 MK-1-8                1    70.000
 MK-1-9                1    80.000
 MK-1-10               1    90.000
 MK-1-11               1   100.000
 MK-1-12               1   110.000
 MK-1-13               1   120.000
 MK-1-14               1   130.000
 MK-1-15               1   140.000
 MK-1-16               1   150.000
 MK-2-1                2     0.000
 MK-2-2                2    10.000
 MK-2-3                2    20.000
 MK-2-4                2    30.000
 MK-2-5                2    40.000
 MK-2-6                2    50.000
 MK-2-7                2    60.000
 MK-2-8                2    70.000
 MK-2-9                2    80.000
 MK-2-10               2    90.000
 MK-2-11               2   100.000
 MK-2-12               2   110.000
 MK-2-13               2   120.000
 MK-2-14               2   130.000
 MK-2-15               2   140.000
 MK-2-16               2   150.000
 MK-3-1                3     0.000
 MK-3-2                3    10.000
 MK-3-3                3    20.000
 MK-3-4                3    30.000
 MK-3-5                3    40.000
 MK-3-6                3    50.000
 MK-3-7                3    60.000
 MK-3-8                3    70.000
 MK-3-9                3    80.000
 MK-3-10               3    90.000
 MK-3-11               3   100.000
 MK-3-12               3   110.000
 MK-3-13               3   120.000
 MK-3-14               3   130.000
 MK-3-15               3   140.000
 MK-3-16               3   150.000
 MK-4-1                4     0.000
 MK-4-2                4    10.000
 MK-4-3                4    20.000
 MK-4-4                4    30.000
 MK-4-5                4    40.000
 MK-4-6                4    50.000
 MK-4-7                4    60.000
 MK-4-8                4    70.000
 MK-4-9                4    80.000
 MK-4-10               4    90.000
 MK-4-11               4   100.000
 MK-4-12               4   110.000
 MK-4-13               4   120.000
 MK-4-14               4   130.000
 MK-4-15               4   140.000
 MK-4-16               4   150.000
 MK-5-1                5     0.000
 MK-5-2                5    10.000
 MK-5-3                5    20.000
 MK-5-4                5    30.000
 MK-5-5                5    40.000
 MK-5-6                5    50.000
 MK-5-7                5    60.000
 MK-5-8                5    70.000
 MK-5-9                5    80.000
 MK-5-10               5    90.000
 MK-5-11               5   100.000
 MK-5-12               5   110.000
 MK-5-13               5   120.000
 MK-5-14               5   130.000
 MK-5-15               5   140.000
 MK-5-16               5   150.000
 MK-6-1                6     0.000
 MK-6-2                6    10.000
 MK-6-3                6    20.000
 MK-6-4                6    30.000
 MK-6-5                6    40.000
 MK-6-6                6    50.000
 MK-6-7                6    60.000
 MK-6-8                6    70.000
 MK-6-9                6    80.000
 MK-6-10               6    90.000
 MK-6-11               6   100.000
 MK-6-12               6   110.000
 MK-6-13               6   120.000
 MK-6-14               6   130.000
 MK-6-15               6   140.000
 MK-6-16               6   150.000
!*********************************** Marker Types ********************************************************************
!Co-dominant marker: When heterozygote F1 is present, P1 is coded as 2, F1 is coded as 1, and P2 is coded as 0; Otherwise, P1 is coded as 2, and P2 is coded as 0. 
!Dominant marker: When heterozygote F1 is present, P1 and F1 are coded as 12, and P2 is coded as 0; Otherwise, P1 is coded as 2, and P2 is coded as 0.  
!Recessive markers: When heterozygote F1 is present, P1 is coded as 2, and F1 and P2 are coded as 10; Otherwise, P1 is coded as 2, and P2 is coded as 0. 
!Missing marker is coded as -1. 
 MK-1-1                 2   0   0   2   2   0   0   0   0   2   2   2   2   0   2   2   2   2   2   0   0   0   2   2   2   0   2   2   0   2   2   0   2   0   2   2   2   0   2   2   2   0   0   0   2   2   2   0   2   2   2   0   2   0   2   2   0   0   0   2   0   2   0   0   2   2   0   2   0   2   0   0   2   0   0   0   2   2   0   0   2   2   2   2   2   0   0   2   2   0   0   0   0   0   0   2   2   0   0   2   0   2   0   2   2   2   0   2   2   2   2   0   0   0   0   2   2   0   2   2   0   0   0   0   2   0   0   2   2   2   2   0   0   2   0   2   2   2   2   0   0   0   0   2   0   2   2   0   0   0   0   0   2   2   2   0   2   0   0   0   0   2   2   0   2   2   0   0   2   2   0   2   0   0   2   2   0   2   2   0   2   0   0   2   0   2   0   0   0   0   0   2   0   0   2   2   0   0   2   0
 MK-1-2                 2   0   0   2   2   0   2   0   0   2   2   2   2   2   0   2   2   2   2   0   0   0   0   2   2   0   2   2   0   2   2   0   0   0   2   2   2   0   2   2   2   0   0   0   2   2   2   0   2   2   2   0   2   0   2   2   0   0   0   2   0   2   0   0   2   2   0   2   0   2   0   0   2   0   0   0   2   2   0   0   0   2   2   2   2   0   0   2   2   2   2   0   0   0   0   2   2   0   0   2   0   2   0   2   2   2   0   2   2   2   2   0   0   0   0   2   2   0   2   0   0   0   0   0   2   0   0   2   2   2   2   0   0   2   2   2   2   2   2   0   0   0   0   2   0   0   2   0   2   0   0   0   2   2   2   0   2   0   0   0   2   2   2   0   2   2   0   0   2   2   0   2   0   0   2   2   0   2   2   0   2   0   0   2   2   2   0   0   0   0   0   2   0   0   2   2   2   2   2   0
 MK-1-3                 2   0   2   2   2   0   2   0   0   2   2   2   2   2   0   2   2   2   2   0   0   0   0   2   2   0   2   2   2   2   0   2   0   0   2   2   2   0   2   2   2   0   0   0   2   2   2   0   2   2   2   0   2   0   2   2   0   0   0   2   0   2   0   0   2   2   0   2   0   2   0   0   2   0   0   0   2   2   0   2   2   2   2   2   0   0   0   2   2   2   2   0   0   2   0   2   2   0   0   2   0   0   0   2   2   2   0   0   2   2   2   0   0   0   0   2   2   0   2   0   0   0   0   0   2   0   0   2   2   2   2   0   0   2   2   0   0   2   2   0   0   0   0   2   0   0   2   0   0   0   0   0   2   2   2   0   2   0   2   0   2   2   2   2   2   2   0   0   2   2   0   2   2   0   2   0   0   2   0   0   2   0   2   2   2   2   0   0   0   0   2   2   0   0   2   2   0   0   2   0
 MK-1-4                 2   0   2   2   2   2   2   0   2   2   2   2   2   2   0   2   2   2   2   0   2   0   0   2   2   0   2   2   2   2   0   2   0   0   2   2   2   0   2   2   0   0   0   0   2   2   2   2   2   2   2   0   2   0   2   2   0   0   0   2   0   2   0   0   2   2   0   2   0   2   0   0   2   0   2   0   2   2   0   2   2   2   2   2   2   2   0   2   2   2   2   0   0   2   2   2   2   0   0   0   0   0   0   0   2   2   2   0   0   2   2   0   0   0   0   2   2   2   2   0   0   0   0   0   2   0   0   2   2   2   2   0   0   2   2   0   0   2   2   0   2   0   0   2   0   0   2   0   0   0   0   2   2   0   2   0   2   0   2   2   2   2   2   2   2   2   0   0   2   0   0   0   0   0   2   0   0   2   0   0   2   0   2   2   2   2   0   0   0   0   2   2   0   0   2   0   0   0   2   0
 MK-1-5                 2   2   2   2   2   2   2   0   2   2   2   0   2   0   0   2   2   0   2   0   0   0   0   2   2   0   2   2   2   2   0   2   0   0   2   2   2   0   2   2   0   2   0   0   2   2   0   0   0   2   2   0   0   0   0   2   0   2   0   2   0   0   0   0   2   2   0   2   0   2   0   0   2   0   2   2   2   2   2   0   2   2   2   0   2   2   0   2   2   2   2   0   2   2   0   2   2   0   0   0   0   0   0   0   2   0   2   0   0   0   2   0   0   0   0   2   2   2   2   0   0   0   0   0   2   2   0   2   2   2   0   0   0   2   2   0   0   2   2   0   2   2   0   2   0   0   2   0   0   0   0   2   2   0   0   0   2   0   2   2   2   2   0   2   2   2   0   0   2   0   0   0   0   0   2   0   0   2   0   0   2   0   2   2   2   2   0   0   0   0   2   2   0   0   2   0   0   0   2   0
 MK-1-6                 0   2   2   2   2   2   0   0   2   0   2   0   2   0   2   0   2   0   2   0   0   0   0   0   0   0   2   2   2   2   2   0   0   0   2   0   2   0   0   2   0   2   0   0   2   2   0   0   0   2   0   0   0   0   0   2   0   2   0   0   0   0   0   0   2   2   0   2   0   2   0   0   0   0   2   2   2   2   0   2   2   2   2   0   2   2   0   2   2   2   2   0   0   2   0   2   2   0   0   2   0   0   0   0   2   0   2   0   0   0   2   0   0   0   0   2   2   0   2   0   0   0   0   0   0   2   0   2   2   2   0   0   0   2   2   0   0   2   0   0   2   2   0   2   0   0   2   0   0   0   0   2   0   0   2   0   2   0   2   2   2   2   0   2   2   2   0   0   2   0   0   0   0   0   2   0   0   2   0   0   2   2   2   2   2   2   0   0   0   0   2   2   0   0   2   0   0   0   2   0
 MK-1-7                 0   2   0   2   2   2   0   0   2   0   2   0   2   0   2   0   2   0   2   2   0   0   0   0   0   0   2   2   2   2   2   0   0   0   2   2   2   2   0   2   0   2   0   0   2   2   0   0   0   0   0   0   0   0   0   2   0   2   0   0   0   0   2   0   2   2   0   0   0   2   0   0   0   0   2   2   2   2   0   2   2   2   2   0   2   2   0   2   2   2   2   0   2   2   2   2   2   0   0   2   0   0   0   0   2   0   2   0   2   0   2   0   2   0   0   2   2   0   2   0   0   0   0   0   0   2   0   2   2   2   0   2   0   2   2   0   0   2   0   0   2   0   0   2   0   0   2   0   0   0   0   2   0   0   2   0   2   0   2   2   2   2   0   2   2   0   2   0   2   0   0   0   2   0   2   0   0   0   0   0   2   2   2   2   2   0   0   0   0   0   0   2   0   0   2   0   0   2   2   0
 MK-1-8                 0   0   0   2   2   2   0   0   2   0   2   0   2   0   2   0   2   0   0   0   0   0   0   0   0   0   2   2   2   0   2   0   0   0   2   2   2   2   0   2   0   0   0   0   2   2   0   0   0   0   0   0   0   0   0   2   0   2   0   0   0   0   2   0   0   2   0   0   0   2   0   0   0   2   2   2   2   2   0   2   2   2   2   0   0   0   0   2   2   2   2   0   2   2   2   2   2   2   0   2   0   0   2   0   2   0   2   0   2   0   2   0   2   2   0   2   2   2   2   0   0   0   0   0   0   2   0   2   2   2   0   2   0   2   2   0   0   0   0   0   2   0   0   2   0   0   2   2   0   0   0   2   0   0   2   0   2   0   2   2   2   2   2   0   2   0   2   0   2   0   0   2   2   0   2   0   2   0   0   0   0   2   2   2   0   0   0   0   0   0   0   2   0   0   2   0   2   2   2   0
 MK-1-9                 2   0   0   2   2   2   0   0   2   2   2   2   2   0   2   0   2   0   0   0   0   2   0   0   0   2   2   2   2   2   2   0   0   0   2   2   2   2   0   2   0   0   0   2   2   2   0   0   0   2   0   0   0   0   0   2   0   2   0   0   0   0   2   2   0   2   2   0   0   2   0   0   0   2   2   2   2   2   0   2   2   2   2   0   0   2   0   0   2   2   2   0   2   2   2   2   0   2   0   2   0   0   2   0   2   0   2   0   2   0   2   0   2   2   0   2   2   2   0   0   0   0   0   0   0   2   0   2   2   2   0   2   0   2   2   0   0   0   0   0   0   0   0   2   0   0   2   2   0   0   0   2   0   0   2   0   2   0   2   2   2   2   2   0   2   0   2   0   2   0   0   2   2   0   2   0   2   0   0   0   0   2   2   2   0   2   0   0   0   0   0   2   0   0   2   0   2   2   2   0
 MK-1-10                0   0   0   2   2   2   0   0   2   2   2   0   2   0   2   0   2   0   0   0   0   2   0   0   0   2   2   2   2   2   2   0   0   0   2   2   0   2   0   2   0   0   0   2   2   2   0   0   0   2   0   0   0   0   0   2   0   2   0   0   0   0   2   0   0   2   2   0   0   2   0   0   0   2   2   0   2   2   0   2   2   2   2   0   0   2   0   0   2   2   0   0   2   0   2   2   0   2   0   2   2   2   2   0   0   0   2   0   2   0   2   0   2   2   0   2   2   2   0   0   0   0   2   0   0   2   0   0   2   2   0   2   0   2   2   0   0   2   0   0   0   0   0   2   0   0   2   2   0   0   0   2   0   0   2   0   2   0   2   0   2   2   2   0   2   0   2   0   2   0   0   2   2   0   2   0   2   0   0   2   0   2   2   2   0   2   0   0   0   0   0   2   0   0   0   0   2   2   2   0
 MK-1-11                0   0   0   2   2   2   0   0   2   2   2   0   2   0   2   0   2   0   0   0   0   2   0   0   0   2   2   2   2   2   0   0   0   2   0   2   0   2   0   2   0   0   0   2   2   2   2   0   2   2   0   0   0   0   0   2   0   2   0   0   0   0   0   0   2   2   2   0   0   2   0   0   0   2   2   0   2   2   0   2   2   2   2   0   0   2   0   0   2   2   0   0   2   0   2   2   0   2   2   2   2   0   2   2   2   0   2   0   2   0   2   0   2   2   0   2   2   2   0   0   0   0   2   0   0   2   0   0   2   2   0   2   0   0   2   0   0   2   0   0   0   0   0   2   0   0   2   2   0   0   0   2   0   0   2   0   2   0   2   0   2   2   2   0   2   0   2   0   2   0   0   2   2   0   2   0   2   0   0   2   0   2   2   2   0   2   2   0   2   0   0   2   0   0   0   0   2   2   2   2
 MK-1-12                0   0   0   2   2   2   0   0   2   2   2   0   2   0   2   0   2   0   0   0   0   2   0   0   0   2   2   0   2   2   0   0   0   2   0   2   0   2   0   2   0   0   0   2   2   2   2   0   2   2   0   0   0   0   0   2   0   2   0   0   0   0   0   2   2   2   2   2   0   0   0   0   0   2   2   0   2   2   0   2   2   2   0   0   0   2   0   0   2   2   0   0   2   0   2   2   0   2   2   2   0   0   2   2   0   0   2   0   2   0   2   0   2   2   0   2   2   2   2   0   0   0   0   0   0   2   0   0   2   2   0   2   0   0   2   0   0   2   0   0   0   0   0   2   0   0   2   2   2   0   0   2   0   0   2   0   2   0   2   0   2   2   2   0   0   0   2   0   2   0   0   0   2   2   2   0   2   0   0   2   0   2   2   2   0   2   2   0   2   0   0   2   0   0   2   0   0   0   2   2
 MK-1-13                0   0   0   2   2   2   0   0   2   2   2   0   2   0   2   0   2   0   0   0   0   2   0   0   0   2   2   0   2   2   0   0   2   2   0   2   0   2   0   2   0   0   0   2   2   2   2   0   0   2   0   0   2   0   0   2   0   2   0   0   0   0   0   2   2   2   2   2   0   0   0   0   0   2   2   0   2   0   0   0   2   2   2   0   0   2   0   0   2   2   0   0   2   0   0   2   0   2   0   2   0   0   2   2   0   0   2   0   0   0   2   0   2   2   0   2   2   2   2   0   2   0   0   0   0   2   0   0   2   2   2   0   0   0   2   0   0   2   0   0   0   0   0   2   0   0   0   2   2   2   0   0   0   0   2   0   2   0   2   0   2   2   2   0   0   0   2   0   2   0   0   0   2   2   0   0   2   0   0   2   0   2   2   2   0   2   2   0   2   0   0   2   0   0   2   0   0   0   2   2
 MK-1-14                0   0   0   2   2   2   0   0   2   2   2   0   2   0   2   0   2   0   0   0   0   2   0   0   0   2   2   0   2   2   0   0   2   2   0   2   0   2   0   2   0   0   0   2   2   2   2   0   0   2   0   0   2   0   0   2   0   2   0   0   0   0   0   2   2   2   0   2   0   0   0   0   0   2   2   2   0   0   0   0   2   2   2   0   0   2   0   0   2   2   0   0   2   0   0   2   0   2   0   2   0   0   2   2   0   0   2   0   0   0   2   2   2   2   2   2   2   2   2   0   2   0   2   2   0   2   0   0   2   2   2   0   0   0   2   0   0   2   0   0   0   0   0   2   0   0   0   2   2   2   0   0   0   0   2   0   2   0   2   0   2   2   2   0   0   2   2   0   2   0   0   0   2   2   2   0   2   0   0   2   0   2   2   2   2   2   2   0   2   0   0   2   0   0   2   2   0   0   2   0
 MK-1-15                0   0   2   2   2   2   0   0   2   2   2   0   2   0   2   0   2   0   0   0   0   0   0   0   0   2   2   0   2   2   0   0   2   2   0   0   0   2   0   2   0   0   0   2   2   2   2   0   0   2   0   0   2   0   0   0   0   2   2   0   0   0   0   2   2   2   0   2   0   0   0   0   0   2   2   2   0   0   0   0   2   2   2   0   0   2   0   0   2   2   0   0   2   0   0   2   0   2   0   2   0   0   2   2   0   0   2   0   0   0   2   2   2   2   2   0   2   2   2   0   2   2   2   2   2   2   0   2   2   2   2   0   0   0   2   0   0   2   2   0   0   2   0   2   0   0   0   2   2   2   0   0   0   2   2   0   2   0   2   0   2   2   2   0   0   2   2   0   2   0   0   0   2   2   2   0   2   0   0   2   0   2   2   2   2   2   2   0   2   0   0   2   0   0   2   2   0   0   2   0
 MK-1-16                2   0   2   2   2   2   0   0   2   2   2   0   2   0   2   0   2   0   0   0   0   0   0   0   0   2   2   0   0   2   0   0   2   2   0   0   0   2   0   2   0   0   0   2   2   0   2   2   0   2   0   0   2   0   0   0   0   2   2   2   0   0   0   2   2   2   0   2   2   2   0   0   0   2   2   2   0   2   2   0   2   2   2   0   0   0   0   0   2   2   0   0   2   0   0   2   0   2   2   2   0   0   2   2   0   0   2   0   0   0   2   2   2   2   2   2   2   2   2   0   2   2   0   2   2   2   0   2   2   2   2   0   0   0   2   0   0   2   2   0   0   0   0   2   2   0   2   0   2   2   0   0   0   0   2   0   2   0   2   0   2   2   2   0   0   2   2   2   2   2   0   2   2   2   2   2   2   0   0   2   0   2   2   2   2   2   2   0   2   0   0   2   2   0   2   2   0   0   2   0
 MK-2-1                 0   2   0   0   0   0   0   2   0   2   2   2   2   2   2   2   2   0   2   2   0   0   2   2   0   0   0   0   2   0   2   2   2   2   0   0   0   2   2   0   2   2   2   0   2   2   2   0   2   0   0   2   0   0   0   2   0   0   2   0   0   0   0   2   2   0   0   0   2   2   0   0   2   2   2   0   2   2   2   2   2   0   2   2   2   0   2   2   0   0   2   0   2   2   0   2   2   0   2   0   0   2   0   2   0   2   2   0   0   0   2   2   2   0   0   0   2   0   2   2   0   2   0   2   2   0   0   0   2   2   0   0   0   2   2   2   0   0   0   0   0   2   2   0   0   0   2   0   0   0   2   2   2   0   0   2   2   2   2   0   2   0   2   0   0   2   0   2   0   0   0   0   2   0   0   0   0   2   0   2   0   2   0   2   0   2   2   2   2   0   0   2   2   2   0   2   2   0   2   0
 MK-2-2                 0   2   0   0   0   2   0   2   0   0   2   2   0   2   2   2   2   0   2   2   0   0   2   2   0   0   0   0   2   0   2   0   2   2   2   0   0   2   2   0   2   2   2   0   2   2   2   0   2   0   0   2   0   0   0   2   0   0   2   0   0   2   2   2   2   0   0   0   2   2   0   0   2   2   0   0   0   2   2   2   2   0   2   2   2   0   2   2   0   0   2   0   2   2   0   2   2   0   2   0   0   2   0   2   0   2   2   0   0   0   2   2   2   0   0   0   0   0   2   2   0   2   0   2   2   0   0   0   2   2   0   0   0   0   2   2   0   0   2   0   0   2   2   0   0   0   2   0   2   0   0   0   2   0   0   2   2   2   2   0   2   2   2   0   0   2   0   2   0   2   0   0   0   0   0   0   0   0   0   2   0   2   0   2   0   2   2   0   2   0   2   2   0   2   0   2   0   0   2   0
 MK-2-3                 0   2   0   0   0   2   2   0   0   0   2   2   0   2   2   2   2   2   2   2   0   0   2   2   0   0   0   0   2   0   2   2   2   2   2   0   0   2   2   0   2   2   2   0   2   2   2   2   2   0   0   2   0   0   0   2   0   0   2   0   0   2   2   2   2   0   2   0   2   2   0   2   2   2   0   2   0   2   2   2   2   0   2   2   2   2   2   2   0   0   0   0   2   2   0   2   2   0   2   0   0   2   0   2   0   2   2   0   0   2   2   2   2   2   0   0   0   2   2   2   0   2   0   2   2   0   0   0   0   0   0   0   2   2   2   2   2   0   2   0   0   2   2   0   0   0   2   0   2   0   0   0   2   0   0   2   2   2   2   0   2   2   2   0   0   2   0   2   0   2   2   0   0   0   2   0   0   0   0   2   0   2   0   2   0   2   2   0   2   0   2   2   0   2   0   2   0   0   2   0
 MK-2-4                 0   2   0   0   0   2   2   0   0   0   2   2   0   0   2   0   2   2   2   0   0   0   2   2   0   0   0   0   2   0   2   2   0   2   2   0   0   2   2   0   2   2   2   0   2   2   2   2   2   2   0   2   0   2   0   0   0   0   2   0   0   2   2   2   2   0   2   0   2   2   0   2   2   2   0   2   0   0   2   2   2   2   2   2   2   2   2   2   0   0   0   0   2   2   2   2   2   0   2   0   0   2   0   2   0   2   2   0   2   0   2   2   2   0   0   0   0   2   2   2   0   2   0   2   2   0   0   0   0   0   0   0   2   2   2   2   2   0   2   0   2   2   2   0   0   0   2   2   2   0   0   0   2   0   0   2   2   2   2   0   2   2   2   0   2   2   0   0   0   2   2   0   0   0   2   2   0   0   0   2   0   2   0   2   0   2   0   0   2   0   2   2   2   2   2   2   0   0   2   0
 MK-2-5                 2   2   0   0   0   2   2   0   0   0   2   2   0   0   2   0   2   2   2   0   0   0   2   2   2   0   0   0   2   0   2   2   0   2   2   0   2   2   2   0   2   2   2   0   2   2   2   2   2   2   0   2   0   2   0   0   0   0   2   0   0   2   2   2   2   0   2   0   2   2   0   2   2   2   0   2   0   0   2   2   2   0   2   2   2   2   2   2   0   0   0   0   2   2   2   2   2   0   0   0   0   2   0   2   0   2   2   0   2   0   2   2   2   0   0   0   0   2   2   2   0   2   0   2   0   0   0   0   0   0   0   0   2   2   2   2   2   0   2   0   2   2   2   0   0   0   2   2   2   0   0   0   2   0   0   2   2   2   2   0   2   2   2   0   2   2   0   0   0   2   2   0   0   0   2   2   0   0   0   2   0   2   0   2   0   2   0   0   2   0   0   2   2   2   2   2   0   0   2   0
 MK-2-6                 2   2   2   0   0   2   2   0   0   2   0   2   0   0   2   0   2   2   2   0   0   0   2   2   2   0   0   2   2   0   0   2   0   2   2   0   2   2   2   0   2   0   2   0   2   2   2   0   2   2   0   2   0   2   0   0   0   0   2   0   0   2   2   2   2   0   0   0   0   2   0   2   2   0   0   2   0   0   2   2   2   0   2   2   2   2   2   2   0   0   0   0   2   2   0   2   2   0   0   2   0   2   2   0   0   2   2   0   2   0   2   2   2   0   0   2   0   2   2   2   0   2   2   2   0   0   0   0   0   0   0   0   2   2   2   2   2   0   2   0   2   0   0   0   0   0   2   2   2   0   0   0   2   0   0   0   2   2   2   0   2   2   2   2   2   2   2   0   0   0   2   0   0   0   2   2   0   0   0   0   0   2   0   2   0   2   0   0   2   0   0   2   2   2   2   2   0   0   2   0
 MK-2-7                 2   2   2   0   0   2   2   0   0   2   0   2   0   0   2   0   2   2   2   0   0   0   2   0   2   0   2   0   2   0   0   2   0   2   2   0   2   2   2   0   2   0   2   0   2   2   2   0   2   2   0   2   2   2   0   0   0   0   2   0   0   2   2   2   2   0   2   0   0   2   0   2   2   0   0   0   0   0   2   2   2   0   2   2   0   2   2   0   0   0   0   0   2   2   0   2   2   0   0   2   0   2   2   0   0   2   0   0   2   0   2   2   2   0   0   2   0   0   2   2   0   2   2   2   0   0   0   0   0   0   0   0   2   2   2   2   2   0   0   0   2   0   2   0   0   0   2   2   2   0   0   0   2   0   0   0   2   2   2   2   2   2   2   2   2   2   2   0   0   0   2   0   0   0   2   2   0   0   0   2   0   2   0   0   0   2   0   0   2   0   0   2   2   2   2   2   0   0   2   0
 MK-2-8                 2   2   2   0   0   2   2   0   0   2   0   2   0   0   2   2   2   2   2   0   0   0   2   0   2   0   0   0   2   0   2   2   0   2   2   0   2   2   2   0   2   0   2   0   2   2   2   0   2   0   0   2   2   2   0   0   0   0   2   0   0   2   2   2   2   0   2   0   0   2   0   2   2   0   0   0   0   0   0   2   2   0   2   2   0   2   2   0   0   0   0   0   2   2   0   2   2   0   0   2   0   2   2   0   0   2   0   0   2   0   2   2   2   0   0   2   0   0   2   2   0   2   0   2   0   0   0   0   0   0   0   2   2   2   2   2   2   0   0   2   2   0   2   0   0   0   2   2   2   0   0   0   2   0   2   0   0   2   2   2   2   2   2   2   2   2   2   0   2   0   2   0   0   2   2   2   2   0   2   2   0   2   0   0   0   2   2   0   2   0   0   2   2   2   2   2   0   0   2   0
 MK-2-9                 2   2   2   0   0   2   2   0   0   2   0   2   2   0   2   2   2   2   2   0   0   0   2   0   2   0   0   2   2   0   2   2   2   2   0   0   0   2   2   0   2   0   2   0   2   2   0   0   2   0   0   2   2   2   0   0   0   0   0   0   0   2   2   2   2   0   2   0   0   2   0   2   2   0   0   0   2   0   0   2   2   0   2   0   0   2   2   0   0   0   0   0   2   2   2   2   2   0   0   2   0   2   2   0   2   2   2   0   0   0   2   2   2   2   0   0   0   0   2   2   0   2   0   2   0   0   0   0   0   0   2   2   2   2   2   0   2   0   0   2   2   2   2   0   0   0   2   2   2   0   0   0   2   0   2   0   0   2   2   2   2   2   2   2   2   2   2   0   2   0   2   0   0   2   2   2   2   0   2   0   0   2   0   0   0   2   2   0   2   0   0   0   2   0   2   2   0   0   2   2
 MK-2-10                2   0   2   0   0   2   2   0   0   2   0   2   2   0   2   2   2   2   2   0   0   0   2   0   2   0   0   2   2   0   2   2   2   2   0   0   0   2   0   0   2   0   2   0   2   2   0   0   0   0   0   2   2   2   0   0   0   0   0   2   0   0   0   2   2   0   2   0   0   2   2   2   2   0   0   0   2   0   0   2   2   0   2   0   2   2   2   0   0   0   2   0   2   2   2   2   2   0   0   2   0   2   2   0   2   2   2   0   0   0   0   2   2   2   0   2   0   0   2   0   0   0   0   2   0   0   0   0   0   0   2   0   2   2   0   0   2   0   0   2   2   2   2   0   0   0   2   2   2   0   0   0   2   2   2   0   0   2   2   2   2   2   2   2   2   2   2   0   0   0   2   2   0   2   0   2   2   0   2   0   0   2   0   0   0   2   2   0   2   0   0   0   2   0   2   2   0   0   2   2
 MK-2-11                2   0   2   0   0   0   2   0   0   2   0   2   2   2   2   0   2   2   2   0   2   0   2   0   2   0   0   2   2   0   2   2   2   2   0   0   0   2   0   0   2   0   2   2   2   2   2   0   0   0   0   2   2   2   0   0   0   0   0   2   0   0   0   2   2   0   2   0   0   2   2   2   2   0   0   0   2   0   0   2   2   0   2   0   2   2   2   0   0   0   2   0   2   2   2   0   2   0   0   2   2   2   2   0   2   2   2   0   0   0   0   2   2   2   0   2   0   0   2   2   0   0   0   2   0   0   0   0   0   0   2   0   2   2   0   0   2   0   0   2   2   2   2   0   2   0   2   2   0   0   0   0   2   2   2   0   0   2   2   2   2   2   2   2   2   2   2   2   0   0   2   2   0   2   0   2   2   0   2   0   2   0   0   2   0   2   2   2   2   0   2   0   2   0   2   2   0   0   2   2
 MK-2-12                2   0   2   0   0   2   2   0   0   2   0   2   2   2   2   0   2   2   2   0   2   0   2   0   2   0   2   0   2   0   2   2   2   2   0   0   2   2   0   0   2   2   2   2   0   2   2   0   2   0   0   2   2   2   0   0   0   0   0   2   0   0   0   2   2   0   2   0   0   2   2   2   2   0   0   0   2   0   0   2   2   2   2   0   2   2   2   0   2   0   2   0   2   2   2   0   2   0   0   2   2   2   2   0   0   2   2   0   0   0   0   2   2   0   0   2   0   0   2   2   0   0   0   2   0   0   0   0   0   0   2   0   2   2   0   0   2   0   0   2   2   2   2   0   2   0   2   2   0   0   2   0   2   2   2   0   0   2   2   2   2   2   2   2   2   2   2   2   0   0   2   2   0   2   0   2   2   0   0   0   2   0   0   2   0   2   2   2   2   0   2   0   2   0   2   0   0   0   2   2
 MK-2-13                2   0   2   0   2   2   0   0   0   2   0   2   2   2   2   0   0   2   2   0   2   0   2   0   2   0   2   0   2   0   2   2   2   2   0   0   0   2   0   0   2   2   2   2   2   2   2   0   2   0   0   2   2   2   0   0   2   0   0   2   2   0   0   2   2   2   2   0   0   2   2   2   2   0   0   0   0   0   2   2   2   2   2   0   2   2   2   0   2   0   2   0   2   2   0   0   0   0   0   2   2   2   2   0   0   2   2   0   0   0   0   2   2   0   0   2   0   0   2   2   0   0   0   2   2   0   0   0   0   0   2   0   2   2   0   2   2   0   0   2   2   2   2   0   2   2   2   0   0   2   2   0   2   2   2   0   0   2   2   2   2   2   2   2   2   2   2   2   0   0   2   2   0   2   0   2   2   0   0   0   2   0   0   2   0   2   2   2   2   0   2   0   2   0   2   0   0   2   2   0
 MK-2-14                2   0   2   0   2   2   0   0   0   2   2   2   2   2   2   0   0   2   2   0   2   0   2   0   2   0   2   0   2   0   2   2   2   2   0   2   0   0   0   0   2   2   2   2   2   2   2   0   2   0   2   0   2   2   0   0   2   0   0   2   2   0   0   2   2   2   2   0   0   2   2   2   2   0   0   0   0   0   2   2   0   2   2   0   2   0   2   0   0   0   0   0   2   2   0   0   0   0   0   2   2   0   2   0   2   2   2   0   0   2   2   2   2   0   0   2   0   0   2   2   2   0   0   2   2   0   2   0   0   0   2   0   2   2   0   2   2   0   0   2   0   2   2   0   2   0   2   0   0   2   0   0   2   2   0   0   2   0   2   2   2   2   2   2   2   2   2   2   0   0   2   2   0   2   0   2   2   2   0   0   2   0   0   2   0   2   2   2   2   2   2   0   2   0   2   0   0   2   2   0
 MK-2-15                2   0   2   0   2   0   2   0   0   2   2   2   2   2   2   0   0   2   2   0   2   2   2   0   2   0   2   0   2   0   2   2   2   2   0   2   0   0   0   0   2   0   2   2   2   2   2   0   2   0   0   0   2   2   0   0   2   0   0   2   0   0   0   2   2   2   2   0   2   2   2   2   2   0   0   2   0   0   2   2   0   2   2   0   0   0   2   0   2   0   0   0   2   2   0   0   0   2   2   2   2   0   2   0   2   2   2   0   0   2   2   2   0   0   0   2   0   0   2   2   2   0   0   2   2   0   2   0   0   2   2   0   2   2   0   2   2   0   0   2   0   2   2   0   2   0   2   0   0   2   0   0   2   2   0   0   2   0   2   2   2   2   2   2   2   2   2   2   0   2   0   2   0   2   0   2   2   2   0   2   2   0   0   2   0   2   2   2   2   2   2   0   2   0   2   0   0   2   2   0
 MK-2-16                0   0   2   0   2   0   2   0   0   2   2   2   2   2   2   0   0   2   2   0   2   2   2   0   2   0   2   0   2   0   2   2   2   2   0   2   0   2   0   0   2   0   2   2   2   2   2   0   2   0   0   0   2   2   0   0   2   0   0   2   0   0   0   2   2   0   2   0   2   0   2   2   2   0   0   2   0   0   2   2   0   2   2   0   0   2   2   0   2   0   0   0   2   2   0   0   0   2   2   2   2   0   2   0   2   2   2   0   0   2   2   2   2   2   0   2   0   0   2   2   2   0   0   2   2   0   2   0   0   2   2   0   2   2   0   2   2   0   0   0   0   2   2   0   0   0   2   0   0   2   0   0   2   2   0   0   2   0   2   2   2   2   0   2   0   2   2   2   0   2   0   2   0   2   0   0   0   2   0   2   2   0   0   2   0   2   0   2   0   2   2   0   2   0   2   0   0   2   2   0
 MK-3-1                 0   0   0   2   2   2   0   2   2   2   2   0   2   2   2   2   2   0   0   2   0   2   2   0   0   0   2   2   0   0   0   2   0   0   2   2   0   2   2   0   0   0   0   2   0   2   2   0   0   2   2   0   2   2   2   0   2   2   2   2   2   2   0   0   0   2   0   2   0   0   2   2   0   2   2   2   2   2   0   2   2   0   2   2   2   2   0   2   0   0   2   0   0   0   0   0   0   2   0   0   2   2   0   2   0   2   0   2   0   2   0   2   0   0   2   2   2   2   0   2   2   0   2   2   0   2   0   0   0   0   2   0   2   0   0   0   0   2   2   2   2   0   2   2   2   2   0   2   2   0   2   2   0   2   2   2   2   2   0   0   2   0   2   0   0   0   0   0   0   0   2   0   2   2   2   0   2   0   2   0   2   0   2   2   0   2   2   0   0   0   0   0   0   2   2   2   2   0   2   0
 MK-3-2                 2   0   0   2   2   2   0   2   2   2   0   0   2   2   2   2   0   0   0   2   0   2   0   0   0   0   2   2   0   0   0   2   0   0   2   2   2   2   2   0   0   0   0   2   0   2   0   0   2   2   2   0   2   2   0   0   2   2   2   2   2   2   0   0   0   0   0   2   0   0   2   2   0   0   2   2   0   2   0   2   2   0   2   2   2   2   0   2   0   0   2   0   0   0   0   0   0   2   0   0   2   2   0   2   0   2   0   2   0   2   0   2   0   0   2   0   2   2   0   2   2   0   2   2   0   2   0   0   0   2   2   0   2   0   0   2   0   2   2   2   2   2   0   2   2   2   0   2   2   0   2   2   0   2   2   2   2   2   0   2   2   0   2   0   0   0   0   0   0   2   2   2   2   2   2   0   2   0   0   0   2   0   2   2   0   2   2   0   0   0   0   0   0   2   2   2   0   0   2   0
 MK-3-3                 2   0   0   2   2   2   0   2   2   2   0   0   2   2   2   2   0   0   0   2   0   0   0   0   0   0   2   2   0   0   0   2   0   0   2   2   2   2   2   0   0   0   0   2   0   2   0   0   2   2   2   0   0   2   2   0   2   2   2   2   2   2   0   0   0   0   2   2   0   0   2   2   0   0   2   2   2   2   0   2   2   0   2   2   2   0   0   2   0   0   2   0   0   0   2   0   0   2   2   0   2   2   0   2   0   2   0   2   0   2   0   2   0   0   2   0   2   2   0   2   2   0   2   2   0   2   0   0   0   2   2   0   2   0   0   2   0   2   2   2   2   2   0   2   2   2   2   0   2   0   2   2   0   2   2   2   2   2   0   2   2   0   2   2   0   0   0   0   0   2   2   2   2   2   2   0   2   0   0   0   2   0   2   2   0   2   2   0   0   0   0   0   0   2   2   2   0   0   2   2
 MK-3-4                 2   0   0   2   2   2   0   2   2   2   0   0   2   2   2   2   0   0   0   0   0   0   0   0   0   0   2   2   0   0   0   2   0   0   0   2   2   2   2   0   0   0   0   0   2   2   0   0   2   2   2   0   0   2   0   0   0   2   2   2   2   2   0   0   2   0   2   2   0   0   0   2   0   0   2   2   2   2   0   2   2   0   2   2   2   0   0   2   0   0   0   0   0   0   2   0   0   2   2   0   2   2   0   2   0   2   0   2   0   2   0   2   0   0   2   0   2   2   0   2   2   2   2   0   0   2   0   0   0   2   2   0   0   0   0   2   0   2   2   2   2   2   0   2   2   2   2   0   2   0   2   2   0   2   2   2   2   2   0   2   2   0   2   2   0   0   0   0   0   0   2   2   2   2   2   0   2   0   0   0   2   0   2   2   0   2   2   0   0   0   0   0   0   0   2   2   2   0   2   2
 MK-3-5                 2   0   2   2   2   2   0   2   2   2   0   0   0   2   2   0   0   0   0   0   0   0   0   0   0   0   2   2   0   0   0   2   0   2   0   0   2   2   0   0   0   0   0   0   2   2   0   0   2   2   2   0   0   2   0   0   0   2   2   2   2   2   0   2   2   0   2   2   0   0   0   2   0   0   2   2   0   2   0   2   2   0   2   2   2   0   0   2   0   0   0   0   0   0   2   0   0   2   2   0   2   2   0   2   0   2   0   2   0   2   0   2   0   0   2   0   2   2   0   0   2   2   2   0   0   2   0   0   2   2   0   0   0   0   2   2   0   0   2   2   2   2   0   2   2   2   2   0   2   0   2   2   0   2   2   2   2   2   0   2   2   0   2   2   0   2   2   0   0   0   2   2   2   2   2   0   2   0   0   0   2   0   2   2   0   2   2   0   0   0   0   2   0   0   2   2   0   0   2   2
 MK-3-6                 2   0   2   2   2   2   0   2   2   2   0   0   0   2   2   2   0   0   0   2   0   0   0   0   0   0   2   0   0   0   0   2   0   2   0   0   2   2   0   0   0   2   0   0   2   2   0   0   2   2   0   0   0   2   0   0   0   2   2   2   2   2   0   2   2   0   2   2   0   0   0   0   0   0   2   2   0   2   0   0   2   0   2   2   2   0   0   2   0   2   0   0   0   0   2   0   0   2   2   0   2   2   2   2   0   0   0   2   0   2   0   2   0   0   2   0   2   2   2   0   2   2   2   2   2   2   0   0   2   2   0   0   0   0   2   2   0   0   2   2   2   0   0   2   2   2   2   0   2   0   2   2   0   2   2   2   2   2   0   2   2   0   2   2   2   2   2   0   0   0   2   2   2   2   2   0   2   0   0   0   2   0   0   2   0   2   2   0   0   0   0   2   0   0   2   2   2   0   2   2
 MK-3-7                 2   0   2   2   2   2   0   2   2   2   0   0   0   2   0   2   0   0   2   2   0   0   0   0   0   0   2   0   0   2   0   2   0   2   0   0   2   2   0   0   0   2   0   0   0   2   0   0   2   0   2   0   0   2   0   0   0   2   0   2   2   2   0   2   2   0   2   2   0   0   0   0   0   0   0   2   0   2   2   0   2   0   2   2   0   0   0   0   2   2   0   0   0   2   2   0   0   2   2   2   2   2   2   0   0   0   0   2   0   0   0   2   0   0   0   0   2   2   2   0   2   2   0   2   2   2   0   0   2   2   0   0   0   0   0   2   0   0   2   2   2   0   0   2   2   2   2   0   2   0   2   2   0   2   2   2   2   2   0   2   0   0   2   2   2   2   2   0   0   0   2   2   2   2   2   0   2   0   0   0   2   0   0   2   0   2   2   0   0   0   0   2   2   0   2   2   0   0   2   2
 MK-3-8                 2   0   2   2   2   2   0   2   2   2   0   0   0   2   2   2   0   0   2   2   0   0   0   0   0   0   2   0   0   2   0   2   0   2   0   2   2   2   0   0   0   2   2   0   0   2   0   0   2   0   2   0   0   0   0   0   2   2   2   2   2   2   0   0   2   0   2   2   0   0   0   0   2   0   0   2   0   2   2   2   2   0   2   0   0   0   0   0   2   2   0   0   0   2   2   0   0   2   2   2   2   2   2   0   0   0   0   0   0   2   0   2   0   0   0   0   2   2   2   0   2   2   0   2   2   2   0   0   2   0   0   0   0   0   0   2   0   0   2   2   2   0   0   2   2   2   2   0   2   0   2   2   0   2   2   2   2   2   0   2   0   0   2   2   0   2   2   0   0   0   2   2   2   2   2   0   0   0   0   2   2   0   0   2   0   2   2   0   0   0   0   2   2   0   2   2   2   0   2   2
 MK-3-9                 2   0   2   2   2   2   0   2   2   2   0   0   0   2   2   2   0   0   2   2   0   0   2   0   0   0   2   2   0   2   0   0   2   2   0   2   2   2   0   0   0   2   2   0   0   2   2   0   2   0   2   0   0   0   2   0   2   2   2   2   2   2   0   0   2   0   2   0   0   0   0   0   2   0   0   2   0   0   2   2   2   0   2   0   2   0   0   2   2   2   0   0   0   2   2   0   0   2   0   2   2   2   2   0   0   0   0   0   0   2   0   2   0   0   0   0   2   2   2   0   2   2   0   2   2   2   0   0   2   0   2   0   0   0   0   2   0   0   2   2   0   0   0   2   0   2   0   0   2   0   2   2   0   2   2   2   2   2   0   2   0   0   2   2   0   2   2   0   0   0   2   2   2   2   0   0   0   0   0   2   2   0   0   2   0   2   2   0   0   2   0   2   2   0   2   2   2   0   2   2
 MK-3-10                2   0   2   2   2   2   0   2   2   2   2   0   0   2   2   2   0   0   2   2   0   0   2   0   0   0   2   2   2   0   0   0   2   2   0   2   0   2   0   2   0   2   2   0   0   2   2   0   2   0   2   0   0   0   2   0   2   2   2   2   2   2   2   0   2   0   2   2   0   0   0   0   2   0   0   2   0   0   2   2   2   0   2   0   0   0   0   2   2   2   0   2   0   2   2   0   0   2   0   2   2   2   2   0   0   0   0   0   0   2   0   2   0   0   0   0   2   2   2   0   2   2   0   0   2   2   0   0   2   0   2   0   0   0   0   2   0   0   0   2   0   0   0   0   0   2   0   0   2   0   2   2   0   2   2   2   2   0   0   2   0   0   2   2   0   2   2   0   0   0   2   2   2   2   0   0   0   0   0   2   2   0   0   2   0   2   2   0   0   2   0   2   2   0   2   2   2   0   2   2
 MK-3-11                2   0   2   2   2   2   0   2   0   2   2   0   0   2   2   2   0   0   2   2   0   0   2   0   0   0   0   2   2   2   0   0   2   2   0   0   0   2   0   2   0   2   2   2   0   2   2   0   2   0   2   2   0   0   2   0   2   2   2   2   2   0   2   0   2   0   2   2   0   0   0   0   2   0   0   2   0   0   2   2   2   0   2   0   0   0   0   2   2   2   0   2   0   2   2   0   0   2   0   2   2   2   2   0   0   0   0   0   0   2   0   2   0   0   2   0   2   2   2   0   2   2   0   0   2   0   0   0   2   0   2   0   0   0   0   2   0   0   0   2   0   0   0   0   2   2   0   0   2   0   2   2   0   2   2   2   2   0   0   2   0   0   2   2   0   2   2   0   0   0   2   2   2   2   0   0   0   0   0   2   2   0   0   2   0   0   2   0   0   2   2   0   2   0   2   2   0   0   2   2
 MK-3-12                2   0   2   2   2   2   2   2   0   0   2   0   0   2   2   2   2   0   0   2   0   0   0   2   0   0   0   2   2   2   0   2   2   2   0   0   0   2   0   2   0   2   2   2   0   2   2   0   2   0   2   2   0   0   2   0   2   2   2   2   2   0   2   0   2   0   2   2   0   0   0   0   2   0   0   2   0   0   2   2   0   0   2   0   0   0   0   2   2   2   0   2   0   2   2   0   0   2   0   2   2   2   2   0   2   0   0   0   0   2   0   2   2   0   2   2   2   0   2   0   2   2   0   0   2   0   0   0   2   0   2   0   2   0   0   2   0   0   0   2   0   0   0   0   0   2   0   0   2   0   0   2   0   2   2   2   0   0   2   2   0   2   2   2   0   2   2   0   0   0   2   2   2   2   0   0   0   0   0   2   0   0   0   0   0   0   2   2   0   0   2   0   2   0   2   2   0   0   2   2
 MK-3-13                2   0   0   2   2   2   2   2   0   0   2   0   0   2   2   2   2   0   0   2   0   0   2   2   0   2   0   2   2   0   0   2   2   2   0   0   0   2   0   2   0   2   2   2   2   2   2   0   2   0   0   2   0   0   2   0   0   2   2   2   2   0   2   0   2   0   2   2   0   0   0   0   2   0   0   2   0   0   2   2   0   0   0   0   0   2   0   2   2   2   0   2   0   0   2   0   0   2   0   2   2   0   0   0   2   0   0   0   0   2   0   2   2   0   2   2   2   0   2   0   2   2   0   0   2   2   2   0   2   0   2   0   2   2   0   2   0   2   0   2   0   0   0   0   0   2   0   0   2   0   0   2   0   2   2   2   0   0   2   2   0   2   2   2   0   0   2   0   0   0   2   2   2   2   0   0   2   0   0   2   0   0   2   0   0   0   2   2   0   0   2   0   2   0   2   2   0   0   2   2
 MK-3-14                2   0   0   2   2   2   2   0   0   0   2   0   0   2   0   2   0   0   0   2   0   0   2   2   0   2   0   2   2   0   0   2   2   2   0   0   0   2   2   2   0   2   0   0   2   2   2   2   2   2   0   2   0   0   2   2   0   2   2   2   2   0   2   0   2   0   2   2   0   0   0   0   2   0   0   2   0   0   0   2   2   2   0   0   2   2   0   0   2   2   2   2   0   0   2   0   0   2   0   2   2   0   0   0   2   0   0   0   0   2   0   2   2   0   2   2   2   0   2   0   2   2   0   0   2   2   2   2   2   0   2   0   2   2   2   2   0   2   0   2   0   0   0   0   0   2   0   0   2   0   0   2   0   2   2   2   0   0   0   0   0   2   2   2   0   0   2   0   0   2   2   2   2   2   0   0   2   0   0   2   0   0   2   0   0   0   2   2   0   0   2   0   2   0   2   0   0   0   2   2
 MK-3-15                0   0   0   2   2   2   2   0   0   0   2   0   0   2   0   2   0   0   0   2   0   2   2   2   0   0   0   2   2   0   2   2   2   2   0   0   0   2   2   2   0   0   0   0   2   2   2   2   2   2   0   2   0   0   2   0   0   2   2   2   0   0   2   0   0   0   2   2   0   0   0   0   2   0   2   2   0   0   0   2   0   2   0   0   2   2   0   0   2   2   2   2   0   0   2   0   0   0   0   2   2   0   0   2   2   0   0   0   0   2   0   2   2   0   2   2   2   0   2   0   2   2   0   0   2   2   2   2   2   2   2   0   2   2   2   2   0   2   0   2   0   0   0   0   0   2   0   0   2   0   0   2   0   2   2   2   2   0   0   0   0   2   2   2   0   0   2   0   0   2   2   0   2   2   0   0   2   0   0   2   0   0   2   0   0   0   2   2   0   0   2   0   2   0   2   0   0   0   2   2
 MK-3-16                0   0   0   2   0   2   2   0   0   0   2   0   0   2   0   2   0   0   0   2   0   0   2   2   0   2   0   2   2   0   2   2   0   2   0   0   0   2   2   2   0   0   2   0   2   2   2   2   2   2   0   2   0   0   2   0   2   2   2   2   0   0   2   2   0   0   2   2   0   0   0   0   2   0   2   2   0   0   0   0   0   2   0   0   2   2   0   0   2   2   2   2   0   2   2   0   0   0   0   2   2   0   0   2   2   0   0   0   0   2   0   2   2   0   2   2   2   2   2   0   2   2   0   0   2   2   2   0   2   2   2   0   2   2   2   2   0   0   0   2   0   0   0   0   0   2   0   0   2   0   0   2   0   2   2   2   2   0   0   0   0   2   2   2   0   0   2   0   0   2   2   0   2   2   0   0   2   0   0   2   0   0   2   0   0   0   2   2   2   0   2   0   2   0   2   0   0   2   2   2
 MK-4-1                 0   2   0   0   2   0   0   0   0   2   2   2   0   2   0   2   2   0   0   0   2   2   0   2   0   2   0   0   0   2   2   0   0   0   2   2   2   2   0   0   2   0   2   0   2   0   2   0   0   2   0   0   0   0   0   2   2   0   0   0   0   2   0   0   0   2   2   2   2   0   0   2   2   0   0   0   0   0   2   0   0   2   2   2   0   2   0   2   0   2   0   2   0   2   0   0   2   0   2   2   2   0   0   2   2   0   2   2   0   2   2   0   2   2   2   2   2   2   0   0   0   2   0   2   0   0   2   2   0   2   2   0   2   2   2   2   2   0   0   2   0   2   0   0   0   0   0   2   2   0   2   0   0   0   0   2   0   0   0   0   0   2   2   2   0   0   2   2   2   0   2   0   0   0   2   0   0   2   0   2   2   0   2   0   0   2   0   0   2   2   2   2   0   2   0   2   0   0   2   2
 MK-4-2                 0   2   0   0   2   0   0   0   0   2   2   2   0   2   0   2   2   0   2   0   2   2   0   2   0   2   0   0   0   0   0   0   0   0   0   2   2   2   0   0   2   0   2   0   0   0   2   0   0   2   0   2   0   0   0   2   2   2   0   0   0   2   0   0   0   2   2   2   2   0   0   2   2   0   0   0   0   0   2   0   0   2   2   2   0   2   0   2   2   2   2   2   0   2   0   0   2   0   0   2   2   2   0   2   2   0   2   2   0   2   2   0   2   2   2   0   2   2   0   2   0   2   0   2   0   0   2   2   0   2   2   0   2   0   2   0   2   0   0   2   0   2   0   0   0   0   0   2   2   0   2   0   0   0   0   2   2   0   0   0   0   2   0   2   0   0   2   2   0   0   2   0   0   0   2   0   0   2   0   2   2   0   2   0   2   2   0   0   2   2   2   2   0   2   0   2   0   0   2   2
 MK-4-3                 0   2   2   2   2   0   0   2   0   2   0   2   0   2   2   2   2   0   2   0   2   2   0   2   0   2   0   0   0   0   0   0   0   0   0   2   2   2   0   0   0   0   2   2   0   0   2   0   0   2   0   2   0   0   0   2   2   0   0   0   0   2   2   0   0   0   2   2   2   0   0   2   2   0   0   0   2   0   2   0   0   2   2   2   0   0   0   2   2   2   2   2   0   2   0   0   2   0   0   2   2   2   0   2   2   0   2   2   0   2   2   0   0   2   2   0   2   2   0   2   0   2   0   2   0   0   2   2   0   2   2   0   2   0   2   0   2   0   0   2   2   2   0   0   0   0   0   2   2   0   2   2   2   0   0   2   2   0   2   0   2   2   0   2   0   0   2   2   0   2   2   0   2   0   0   0   2   0   2   2   2   0   2   0   2   2   0   0   2   2   2   0   0   2   0   2   0   0   2   2
 MK-4-4                 0   2   0   2   2   0   0   2   0   2   0   2   0   2   2   2   2   0   2   0   2   2   0   2   0   2   0   0   2   0   0   2   0   0   0   2   0   2   0   0   0   0   2   2   0   0   2   0   0   2   0   0   0   0   2   2   0   0   0   0   0   2   2   0   0   0   2   2   2   0   0   2   0   0   0   0   2   0   2   0   0   2   2   2   0   0   0   2   2   2   2   2   2   2   0   2   2   0   0   2   2   2   0   2   2   0   2   2   0   0   2   0   0   2   2   0   2   2   0   2   0   2   0   2   0   0   2   2   2   2   2   0   0   0   2   0   2   2   0   2   2   2   0   0   0   0   0   2   2   0   2   2   0   0   2   2   2   2   2   0   2   2   0   2   0   0   2   2   0   2   2   2   2   0   0   0   2   0   2   2   2   0   2   0   2   2   2   0   2   2   2   0   0   2   0   2   0   0   2   2
 MK-4-5                 0   0   0   2   2   0   0   2   0   2   0   0   0   2   2   2   0   0   2   0   2   2   0   2   0   2   0   0   2   0   0   2   2   0   0   2   0   2   2   2   0   0   2   2   0   0   2   0   0   2   0   0   0   0   2   2   2   0   0   2   2   2   2   0   0   0   2   2   0   0   2   2   0   0   0   0   2   0   2   0   0   2   2   2   0   0   0   0   0   2   2   2   2   2   0   2   2   0   0   2   2   2   0   2   2   0   2   2   0   0   2   0   0   2   2   0   2   2   0   2   0   2   0   2   0   0   2   2   2   2   2   0   0   0   0   2   2   2   0   2   2   2   0   0   0   0   0   2   2   0   2   2   0   0   2   2   2   2   0   0   2   2   2   2   0   0   0   2   0   0   2   2   2   0   0   0   2   0   2   2   2   0   2   0   2   2   2   0   2   2   2   0   0   2   0   2   0   0   2   0
 MK-4-6                 0   2   0   2   2   0   0   2   0   2   0   0   0   2   2   2   0   0   0   0   2   2   0   0   0   2   0   0   2   0   0   2   2   0   0   2   0   2   2   2   0   0   2   2   0   0   2   0   2   2   0   0   2   0   2   0   2   0   0   2   2   2   2   0   0   0   2   2   0   2   2   2   0   0   0   2   2   0   0   0   0   2   0   2   0   0   0   0   0   0   0   2   2   2   0   2   2   0   0   2   2   2   0   2   2   0   2   2   0   0   2   0   0   2   2   0   2   2   0   2   0   2   0   2   0   0   2   2   2   2   2   0   2   0   0   2   2   2   0   2   2   2   0   0   0   0   0   2   2   0   2   2   0   0   2   2   2   2   0   0   0   2   2   2   0   0   0   2   0   2   2   2   2   0   2   0   2   0   2   2   2   0   2   0   2   2   2   0   2   2   2   0   0   2   0   2   0   0   2   0
 MK-4-7                 0   2   0   0   2   0   0   0   0   2   0   0   0   2   2   2   0   0   0   0   2   2   0   0   0   2   2   2   2   0   0   0   2   0   0   2   0   2   2   2   0   0   2   2   0   0   2   0   2   2   0   0   2   2   2   0   2   0   0   2   2   2   2   0   0   0   2   2   0   2   2   2   0   0   0   0   2   0   0   0   0   2   0   2   0   0   0   0   0   0   0   2   2   2   0   2   2   0   0   2   2   2   0   2   2   0   2   2   0   0   2   2   0   2   2   0   2   2   0   2   0   2   0   2   0   0   2   2   2   2   2   0   2   0   0   2   2   2   0   2   2   2   0   0   0   0   0   2   2   0   2   2   0   0   2   0   0   2   0   0   0   2   2   2   2   0   0   2   0   2   0   2   2   0   2   0   2   0   2   2   0   2   2   0   2   2   2   0   2   2   2   0   0   2   2   2   0   0   2   0
 MK-4-8                 0   0   0   0   2   0   0   0   0   2   0   0   0   2   2   2   2   0   0   0   0   2   0   0   2   2   2   2   2   0   0   0   2   0   2   2   2   2   2   2   0   0   2   2   0   0   2   0   2   2   0   2   2   0   0   0   2   0   0   2   2   0   2   0   2   0   2   2   0   0   2   2   0   0   0   0   2   2   2   0   0   2   0   2   0   0   0   0   0   0   0   2   0   2   0   2   2   0   0   2   2   2   0   2   2   0   2   2   0   0   2   2   0   2   2   0   2   0   0   0   0   2   0   2   0   0   2   2   2   2   2   0   2   0   0   2   2   2   0   2   2   2   0   0   0   0   0   2   2   0   2   2   0   0   2   0   0   2   0   0   0   2   2   2   2   0   2   2   2   2   0   2   2   0   2   0   2   0   2   2   0   2   0   0   2   2   2   0   2   2   2   0   0   2   2   2   0   0   2   0
 MK-4-9                 0   0   0   0   2   0   0   0   0   2   0   0   0   2   2   0   2   0   0   0   0   2   0   0   2   2   2   2   2   0   0   0   2   0   2   2   2   2   2   2   0   0   0   2   0   0   2   0   2   0   0   2   2   0   0   0   2   0   0   2   2   0   2   0   2   0   2   2   0   0   2   0   0   0   0   0   2   2   2   0   0   2   0   2   0   0   2   0   0   0   0   2   0   2   0   2   0   0   0   2   2   0   0   2   2   0   2   2   0   0   2   0   0   2   2   0   2   0   0   0   0   2   0   2   0   0   2   2   2   2   2   0   2   0   0   2   2   2   0   2   2   0   2   0   0   0   0   2   2   2   2   2   0   0   2   0   0   2   0   0   0   2   2   2   2   0   2   2   2   2   0   2   2   0   2   2   2   0   2   2   0   2   0   0   0   2   2   0   2   2   0   0   0   2   2   2   0   0   2   0
 MK-4-10                2   0   0   0   2   0   0   2   0   0   0   2   0   2   2   0   2   0   0   0   0   2   0   0   2   2   2   2   2   0   0   2   2   0   2   2   2   0   2   2   0   0   0   2   0   0   2   0   2   0   0   2   0   0   0   2   0   0   0   0   2   0   2   0   2   0   2   2   0   0   2   0   2   0   0   0   2   2   2   0   0   2   0   2   0   0   2   0   0   2   2   2   0   2   0   2   0   0   0   2   2   0   0   2   2   0   2   2   0   0   2   0   0   0   0   0   2   0   0   0   2   2   0   2   0   0   2   0   2   2   2   0   2   0   0   2   2   2   0   2   2   0   2   0   0   2   2   0   2   2   2   2   0   0   2   2   2   2   0   0   0   2   2   2   2   0   2   2   2   2   0   2   2   0   2   0   2   0   2   0   2   2   0   0   0   2   2   2   2   2   0   0   0   2   2   2   2   0   2   0
 MK-4-11                2   0   0   0   0   0   0   2   0   0   0   2   0   2   2   0   2   0   0   0   0   2   0   0   2   2   2   2   2   0   0   2   2   0   2   2   2   0   2   2   0   0   0   0   2   0   2   2   2   0   0   2   0   0   0   0   0   2   0   0   2   2   2   0   2   0   2   2   0   0   2   0   2   2   0   0   2   2   2   0   0   2   0   2   0   0   2   0   0   2   2   2   0   2   0   2   0   0   0   2   2   0   0   2   2   2   2   2   0   0   2   0   0   0   0   0   2   0   0   0   2   2   0   2   0   0   2   0   2   2   2   0   2   0   0   2   2   2   0   2   2   0   2   0   0   2   2   2   2   0   2   2   0   0   2   2   2   0   2   0   0   2   2   2   2   0   2   2   2   2   0   2   0   0   2   0   0   0   2   0   2   0   0   0   2   2   2   2   2   2   0   0   0   2   0   2   2   0   2   2
 MK-4-12                2   2   0   0   0   0   0   2   0   0   0   2   0   2   2   0   2   0   0   0   0   2   2   0   2   2   2   0   2   0   0   0   2   0   2   2   2   0   2   2   0   0   0   0   2   0   0   2   2   0   0   2   0   0   0   0   2   2   0   0   0   2   2   0   2   0   0   2   0   0   2   0   2   2   0   0   2   2   2   0   0   2   2   2   2   0   0   0   0   2   2   2   0   2   2   2   0   0   0   2   0   0   0   2   0   2   2   2   0   0   2   0   0   0   0   0   2   0   0   0   2   2   0   2   0   0   2   2   2   2   2   0   2   0   0   0   2   2   0   0   2   0   2   0   2   2   2   2   2   0   2   2   2   0   2   2   0   0   2   0   0   2   2   2   2   0   2   2   2   2   0   2   0   2   2   0   0   0   2   0   2   0   0   0   2   2   2   2   2   2   0   0   0   2   0   2   2   0   2   2
 MK-4-13                2   0   0   0   0   0   0   2   2   0   0   2   0   2   2   0   2   0   0   0   0   2   2   2   2   2   2   0   2   0   2   0   2   2   2   2   2   0   2   2   2   0   0   0   2   0   0   2   2   2   2   2   0   0   2   0   0   2   0   2   2   2   2   0   2   0   0   2   0   0   2   0   2   2   0   0   2   2   0   0   2   0   2   2   2   0   0   0   0   2   2   2   0   2   2   2   0   0   0   2   0   0   0   2   0   2   2   2   0   0   2   0   0   2   0   0   2   0   0   0   2   2   0   0   0   0   2   2   2   2   2   0   2   0   0   0   2   2   0   0   2   2   2   0   2   0   2   2   2   0   2   2   0   0   2   2   2   0   0   0   2   2   2   2   2   0   2   2   2   2   0   2   0   2   2   2   0   0   2   0   2   0   0   0   2   2   2   2   2   2   0   0   0   2   0   2   0   0   2   2
 MK-4-14                2   0   0   0   0   0   0   2   0   0   0   2   0   2   2   0   0   0   0   0   0   2   2   0   2   2   0   0   2   2   2   0   0   2   2   2   0   0   2   2   2   0   0   0   2   0   0   2   2   0   2   2   0   0   2   0   0   2   0   2   2   0   2   0   2   0   0   2   0   0   0   0   2   0   2   0   0   2   2   0   2   0   0   2   2   0   0   0   0   0   2   2   0   2   0   2   0   0   0   2   0   0   0   2   0   0   2   2   0   0   2   2   0   2   0   0   2   0   0   0   0   2   0   0   0   2   2   2   2   2   2   0   0   0   0   0   2   0   0   0   2   0   2   0   2   0   2   2   2   0   2   0   0   0   2   2   2   0   0   0   2   2   2   2   2   0   2   2   0   2   0   2   2   2   2   2   0   0   2   0   2   0   0   0   2   2   2   0   2   0   0   0   0   2   0   2   0   0   2   2
 MK-4-15                2   0   2   2   0   0   0   2   0   0   0   2   0   2   2   0   0   0   0   0   0   2   2   0   2   2   0   0   2   2   2   0   2   2   2   2   0   0   2   2   2   0   0   2   0   0   0   2   2   0   2   2   0   0   2   2   0   2   0   0   0   2   2   0   2   0   2   2   0   0   0   0   2   0   2   0   0   2   2   0   2   0   0   2   2   0   0   0   0   0   2   2   2   0   0   2   2   0   0   2   0   0   0   2   0   0   2   2   0   0   2   2   0   2   0   2   2   0   0   2   0   2   2   0   0   2   2   2   2   2   2   0   0   0   0   0   2   0   0   0   2   0   2   0   2   0   2   2   0   0   2   0   0   0   2   2   2   0   0   0   2   2   0   2   2   0   2   2   0   2   0   2   2   2   2   2   0   0   2   0   2   0   0   0   2   2   2   0   2   0   0   0   0   2   0   2   0   0   2   0
 MK-4-16                2   0   2   2   2   0   0   2   0   0   0   2   0   2   2   0   0   0   0   0   2   2   2   0   2   2   2   0   2   2   2   0   2   2   2   2   0   0   2   2   2   2   0   2   0   0   0   2   2   0   2   2   0   0   2   2   0   2   2   0   0   2   2   0   2   0   2   2   0   0   0   0   2   0   2   0   0   2   2   0   2   2   0   2   2   0   0   0   0   0   2   2   2   0   0   2   2   0   0   2   0   0   0   2   0   0   2   2   0   0   2   2   0   2   0   2   2   0   2   0   0   2   2   0   0   2   2   2   2   2   2   0   0   0   0   0   2   0   0   0   2   0   2   0   2   0   2   2   0   0   2   0   0   0   2   2   2   0   0   0   2   2   0   2   2   2   2   2   0   2   0   2   2   2   2   2   2   0   2   0   2   0   0   0   2   2   0   0   2   0   0   0   0   2   0   2   0   0   2   0
 MK-5-1                 2   0   0   2   0   2   2   0   0   0   0   0   0   0   2   2   2   2   0   2   2   0   2   0   0   2   0   0   0   0   0   2   2   2   2   2   2   0   0   2   2   0   2   2   2   2   2   0   2   2   0   2   2   2   0   2   2   2   0   0   0   2   2   2   2   2   0   2   2   0   2   0   2   2   2   0   2   0   0   0   2   2   0   0   2   2   2   0   2   2   0   0   2   2   0   0   2   2   0   2   0   0   2   0   0   2   2   0   2   0   0   0   2   2   0   0   0   2   2   2   0   0   0   0   0   0   0   2   0   0   2   2   0   0   0   0   0   2   0   0   2   2   2   0   2   0   2   0   2   0   0   0   2   2   2   2   2   2   0   2   2   0   2   0   2   2   0   0   2   2   2   0   0   0   2   2   2   2   2   0   2   2   2   0   2   0   0   0   2   0   2   2   0   2   2   0   2   2   2   0
 MK-5-2                 2   0   0   2   0   2   2   0   0   0   0   0   0   0   2   2   2   2   0   2   2   0   2   0   0   2   0   0   0   0   0   2   0   2   2   2   2   0   0   2   2   0   2   2   2   2   2   0   2   2   0   0   2   2   0   2   2   2   0   0   0   0   2   2   2   2   0   2   2   0   2   0   2   2   2   0   0   0   0   0   2   2   0   0   2   2   2   0   2   2   0   0   2   2   0   0   2   2   2   2   0   0   2   0   0   2   2   0   0   2   0   0   2   2   0   0   0   2   2   2   0   0   0   0   0   0   0   2   2   0   2   2   0   0   0   2   0   2   0   0   2   2   2   0   2   2   2   0   2   0   0   0   2   2   2   2   2   2   0   2   2   0   2   0   2   2   0   0   2   2   2   0   0   0   2   2   2   2   2   0   2   2   2   0   2   0   0   0   2   0   2   2   0   2   2   0   2   2   2   0
 MK-5-3                 2   0   0   2   0   2   2   0   2   0   0   0   0   0   2   2   2   2   0   2   2   0   2   0   0   2   0   0   0   0   0   2   0   2   2   2   2   0   2   2   2   0   2   2   2   2   2   0   2   2   0   0   2   2   0   2   2   2   2   0   2   0   2   2   2   2   0   0   2   0   2   0   2   2   2   0   0   2   0   0   2   2   0   0   2   2   2   0   2   2   0   0   2   2   0   0   2   2   2   0   2   2   2   0   0   2   2   2   0   2   0   0   2   2   0   0   0   2   2   2   0   0   0   0   0   0   0   2   2   0   2   2   0   0   0   2   0   2   0   0   2   2   2   0   0   2   2   0   2   0   0   0   2   2   0   2   2   2   0   2   0   0   0   0   2   2   0   0   2   2   2   0   0   0   2   2   2   2   2   0   2   2   2   2   2   0   0   0   2   0   2   2   0   0   2   0   2   2   2   0
 MK-5-4                 2   0   0   0   0   2   2   0   2   0   0   0   0   0   2   2   2   2   0   2   2   0   2   0   0   2   0   0   0   0   0   2   0   2   2   2   2   0   2   2   2   0   2   2   2   0   2   0   2   2   0   0   2   2   0   2   2   2   0   0   2   2   2   0   2   2   0   0   2   0   0   0   2   2   2   0   0   2   0   0   2   2   0   0   2   2   2   2   2   2   2   0   2   2   0   2   2   0   2   0   2   2   2   0   0   2   2   2   0   2   0   0   2   2   0   0   0   2   2   2   0   0   0   0   0   2   0   2   2   0   2   2   0   0   0   2   0   2   0   0   2   0   2   0   0   2   0   0   2   0   0   0   2   2   2   2   2   2   0   0   0   0   0   0   2   2   0   0   2   2   2   0   2   0   2   2   2   2   2   0   2   2   2   2   2   0   0   0   2   0   2   2   0   0   2   0   2   2   2   0
 MK-5-5                 0   2   0   0   0   0   2   0   2   0   0   2   0   2   2   2   2   2   0   2   2   0   2   0   2   0   0   0   0   0   0   0   0   2   2   2   2   0   2   2   2   0   2   0   0   0   2   0   2   2   0   0   0   2   0   2   2   2   0   0   2   0   2   0   2   0   0   0   2   0   0   0   2   2   2   0   0   0   2   0   2   2   0   0   2   2   2   2   0   0   2   0   2   2   0   2   2   0   2   0   2   2   2   2   0   2   2   2   0   2   0   0   2   2   0   0   0   2   2   2   0   0   0   0   0   2   0   2   2   0   2   2   0   0   2   2   0   2   0   0   2   0   2   0   0   2   0   0   2   0   2   0   0   2   2   2   2   2   0   0   0   0   0   0   2   2   0   0   2   0   2   0   2   0   0   2   2   2   2   0   2   2   0   2   2   0   0   0   2   0   2   2   0   0   2   0   2   2   2   2
 MK-5-6                 0   2   0   0   0   0   2   0   2   0   0   2   0   2   2   2   0   2   0   2   2   0   2   0   2   0   0   0   2   0   0   0   0   2   2   2   2   2   2   2   2   0   2   0   0   0   2   0   2   2   2   0   0   2   0   2   2   2   2   0   2   0   2   0   2   0   0   0   2   0   0   0   2   2   2   0   2   0   2   0   2   2   0   0   2   2   2   2   0   0   2   0   2   2   0   2   2   0   2   0   0   2   2   2   0   0   2   2   0   2   0   0   2   2   2   0   0   2   2   2   0   2   0   0   2   2   0   2   2   0   2   2   2   0   2   2   0   2   0   0   2   0   2   0   0   2   0   0   2   0   2   0   0   2   2   2   2   2   0   0   0   0   0   2   2   2   0   0   2   2   2   0   2   0   0   0   2   2   0   0   2   2   0   2   2   0   0   0   2   2   2   2   0   0   2   0   2   2   2   0
 MK-5-7                 0   2   0   0   0   0   2   0   2   2   2   2   0   2   2   2   0   2   2   2   2   0   2   0   2   0   0   0   2   0   0   0   0   2   2   2   2   2   2   2   2   0   2   0   0   0   2   0   2   2   2   0   2   2   0   2   2   2   2   0   2   0   2   0   2   0   0   0   2   0   0   0   2   2   2   0   0   0   2   2   2   2   0   0   2   0   2   2   0   0   2   0   2   2   0   2   2   0   2   0   0   0   2   2   0   0   2   2   0   2   2   0   2   2   2   0   0   2   2   2   0   2   0   2   0   2   0   2   2   2   2   2   2   0   0   0   0   2   2   0   2   2   2   0   0   2   2   0   2   0   2   0   0   2   2   2   2   2   0   0   0   0   0   2   2   2   0   0   2   2   2   0   2   0   0   0   2   2   0   2   2   2   0   2   2   0   0   0   2   0   2   0   0   0   2   0   2   2   2   0
 MK-5-8                 2   2   2   0   0   0   2   0   2   2   2   2   0   2   2   2   0   2   2   0   2   0   0   0   2   0   0   0   2   0   0   2   0   2   0   2   2   2   2   2   2   0   2   0   0   2   2   0   2   2   2   0   0   2   0   2   0   0   2   0   2   0   2   0   2   0   0   0   2   2   0   0   2   2   2   0   0   0   0   2   2   2   0   0   2   0   2   2   0   0   0   0   2   2   0   2   0   0   2   0   0   0   2   2   0   0   2   2   0   2   2   0   0   2   2   0   0   2   2   2   0   2   0   2   0   2   0   2   2   2   2   2   2   0   0   0   0   2   2   0   2   2   2   0   0   2   2   0   2   0   2   0   0   2   2   2   2   2   0   0   0   0   2   2   2   2   0   0   2   2   2   0   2   0   0   0   2   2   0   2   2   2   0   2   2   0   0   0   2   0   2   0   0   0   2   0   2   2   2   2
 MK-5-9                 2   2   2   0   2   0   0   0   2   2   2   2   0   2   2   2   0   2   2   0   2   0   0   0   2   0   0   0   2   0   2   2   0   2   0   2   2   2   2   2   2   0   0   0   0   2   2   0   0   2   2   0   0   2   0   2   0   0   2   0   2   0   2   0   2   0   0   0   2   2   0   0   2   2   2   0   0   0   0   2   2   0   0   0   2   0   2   2   0   0   0   0   2   2   0   2   0   0   0   0   0   0   2   2   0   0   2   2   0   2   2   0   2   2   2   0   0   2   2   2   0   2   0   2   0   2   0   2   2   2   2   2   2   0   0   0   0   2   2   0   2   2   2   0   0   0   0   0   2   0   2   0   0   2   2   2   2   2   0   0   0   0   2   2   2   2   0   0   2   2   2   0   2   0   2   0   2   0   0   2   2   2   0   2   2   0   0   0   2   0   2   2   0   0   2   0   0   2   2   2
 MK-5-10                0   2   2   0   2   0   0   0   2   2   2   2   0   2   2   2   0   2   2   0   2   0   0   0   2   0   0   2   2   0   2   2   0   2   0   2   2   2   2   2   2   0   0   0   0   2   2   0   0   2   2   2   0   2   0   2   0   0   2   0   2   0   2   0   2   0   0   0   2   2   0   0   2   2   2   2   0   0   0   2   2   0   2   0   2   0   2   2   0   0   0   0   2   2   0   2   0   2   0   0   0   0   0   2   0   0   2   2   0   2   2   2   2   2   2   0   0   2   2   2   0   2   0   2   0   2   0   2   0   2   2   0   2   0   0   0   0   2   2   0   2   2   2   0   0   0   0   0   2   2   2   0   0   2   2   2   2   2   0   0   0   0   0   2   2   2   0   0   2   2   2   0   2   0   2   0   2   0   0   2   2   2   0   0   2   0   0   0   0   0   2   2   0   0   2   0   0   2   0   2
 MK-5-11                2   2   2   2   2   0   0   0   2   2   2   2   0   2   2   2   0   0   2   0   2   0   0   0   2   0   0   2   2   0   2   2   0   2   2   2   2   2   2   2   2   0   0   0   0   2   2   0   0   2   2   2   0   2   0   2   0   0   2   0   0   0   0   0   2   0   0   0   2   2   0   0   2   2   2   2   0   0   0   2   2   0   2   0   2   0   2   2   0   0   0   0   2   2   0   2   0   2   2   0   0   0   0   0   0   0   2   2   0   2   2   2   2   2   2   0   2   2   2   2   2   0   0   2   0   2   0   2   0   2   2   0   2   0   0   0   2   2   2   0   2   2   2   0   0   0   0   0   2   2   2   0   0   2   2   2   2   2   0   0   0   0   0   2   2   2   0   0   2   2   2   0   0   0   2   0   2   0   0   2   2   2   0   0   2   0   0   0   0   0   0   0   0   0   2   0   0   2   0   2
 MK-5-12                2   2   2   2   0   0   0   2   0   2   2   2   0   2   2   2   0   0   2   0   2   0   0   0   2   0   0   2   2   0   2   2   0   2   2   0   2   2   2   2   2   2   0   0   0   2   0   0   0   2   2   2   0   2   0   2   0   0   2   0   0   0   0   0   2   2   0   0   2   0   0   0   2   2   0   2   0   0   0   2   2   0   2   0   2   0   2   0   0   0   0   0   2   0   0   2   2   2   2   0   0   0   0   0   0   0   2   2   0   2   2   2   2   2   0   2   2   2   2   2   2   2   0   2   0   2   0   2   0   2   2   2   2   0   0   0   2   2   2   0   2   2   2   0   0   2   0   0   0   2   2   0   0   2   2   2   2   0   0   0   0   0   0   2   2   0   0   0   2   2   2   0   0   0   2   2   0   0   0   2   2   2   0   0   2   0   0   0   0   0   0   0   2   0   2   0   0   2   0   2
 MK-5-13                2   2   2   2   0   0   0   2   0   2   2   2   0   2   2   2   0   0   2   0   2   0   0   0   2   2   0   0   2   0   2   2   2   2   2   0   2   2   2   2   2   2   0   0   0   2   0   0   0   2   2   2   0   0   0   2   0   0   2   0   2   0   0   0   2   2   0   0   2   0   0   2   2   2   0   2   0   0   0   2   2   0   2   0   2   0   2   0   0   0   0   0   2   0   0   2   2   2   2   0   0   0   0   0   0   0   2   2   0   2   0   0   2   2   0   2   2   2   2   2   2   0   0   2   0   2   0   2   0   2   2   2   2   0   0   0   0   2   2   0   2   2   2   0   0   2   0   0   0   0   2   0   0   2   2   2   2   0   0   0   0   0   0   0   2   0   0   2   2   2   2   0   0   0   0   2   0   0   0   2   2   2   0   0   2   0   0   0   2   0   0   0   2   2   2   0   0   2   0   2
 MK-5-14                2   2   2   2   0   0   0   2   0   2   2   2   0   2   2   2   0   0   2   0   0   0   2   0   2   2   0   0   2   0   2   2   2   2   2   0   0   2   2   2   2   2   0   0   0   2   0   0   0   2   2   2   0   0   2   2   0   0   2   0   2   0   0   0   2   2   0   0   2   0   0   0   0   2   0   2   0   0   0   2   2   0   2   0   2   2   2   0   0   0   0   0   2   0   0   2   2   2   2   0   0   0   0   0   0   0   2   2   0   2   0   0   2   0   0   2   2   2   2   2   2   2   0   2   0   2   0   2   0   0   2   2   2   0   0   0   2   2   2   0   2   2   2   0   0   2   2   0   0   0   2   0   0   2   2   2   2   2   0   2   0   0   0   0   2   0   0   2   2   2   2   0   0   0   2   2   0   0   0   2   2   2   0   0   2   0   0   0   0   0   0   2   0   2   2   0   0   0   0   2
 MK-5-15                2   2   2   2   0   0   0   2   0   2   2   2   0   2   2   2   0   0   2   0   2   0   2   0   2   2   0   0   2   0   2   2   0   0   0   0   0   2   2   2   2   0   0   0   0   2   0   2   0   2   2   2   0   0   2   2   0   0   2   0   2   0   0   0   2   2   0   0   2   0   2   0   0   2   0   2   0   0   0   2   2   0   2   2   0   2   0   0   2   0   0   0   2   0   0   2   2   2   2   0   0   0   0   0   0   0   2   2   0   2   0   0   2   0   0   2   2   2   2   2   2   2   0   2   0   2   0   2   0   0   0   2   2   0   0   0   2   2   2   0   2   2   2   0   0   2   2   0   0   0   2   0   0   2   2   2   0   2   0   2   0   0   0   0   2   0   0   2   2   2   0   0   0   0   2   2   0   0   0   2   2   2   2   0   2   0   0   0   0   0   0   2   0   2   2   0   0   0   0   2
 MK-5-16                0   2   2   2   0   0   0   2   0   2   0   2   2   2   2   2   0   0   2   0   2   0   0   0   2   2   0   0   2   0   2   2   0   0   0   0   2   2   2   2   2   0   0   0   0   2   0   2   0   2   2   2   0   0   2   2   0   2   0   0   2   0   0   0   2   2   0   0   2   0   2   0   0   2   0   2   0   0   0   2   2   0   2   2   0   2   0   0   2   0   0   0   2   2   0   2   2   2   2   0   0   0   0   0   0   0   2   2   0   2   0   0   2   0   0   2   2   2   2   2   2   2   2   2   0   2   0   2   0   0   2   2   2   0   0   0   2   2   2   0   2   2   2   0   0   2   2   0   0   0   2   0   0   0   2   2   0   2   0   2   0   0   0   0   2   0   0   2   0   2   0   0   0   0   2   2   0   0   0   2   2   2   2   0   2   0   0   0   2   0   0   0   0   2   2   0   0   0   0   2
 MK-6-1                 0   2   0   0   0   0   2   0   2   0   2   2   0   0   2   0   0   0   0   0   0   0   2   0   0   0   2   2   0   2   0   2   2   0   0   0   0   0   0   0   2   2   0   2   2   2   2   2   2   2   2   0   0   2   0   0   0   0   0   0   0   2   2   2   0   0   2   0   0   0   2   0   2   0   2   0   0   2   0   0   2   2   0   2   2   0   2   0   0   2   2   0   2   0   2   2   2   2   2   2   2   0   2   0   2   2   2   2   0   0   0   0   2   0   2   2   0   0   0   2   2   2   0   0   2   2   0   0   0   0   0   2   0   2   0   0   0   2   0   0   2   2   0   2   0   0   0   2   2   2   0   0   2   2   2   0   0   2   2   0   0   2   2   2   0   0   2   0   0   0   0   0   0   2   0   0   0   0   0   2   2   2   2   2   2   2   0   2   2   2   0   2   0   2   0   0   2   2   2   2
 MK-6-2                 0   2   2   0   0   0   2   0   2   0   2   2   0   0   2   0   0   0   0   0   0   0   2   0   2   0   2   2   0   2   0   2   2   0   0   0   0   0   0   0   2   2   0   2   2   2   2   2   2   2   2   0   0   2   0   0   0   2   0   0   0   2   2   2   0   0   2   0   0   0   2   2   2   2   2   0   0   2   0   2   2   0   0   2   2   0   2   0   0   0   2   0   2   0   2   2   2   2   2   2   2   0   2   0   2   2   2   2   2   0   0   0   2   0   2   2   0   0   0   2   2   2   0   0   0   2   0   0   0   0   0   2   0   2   0   0   0   2   0   2   2   2   2   2   0   0   2   2   2   0   0   0   2   2   2   0   0   2   2   0   0   2   2   2   0   0   2   0   0   2   0   2   0   2   0   0   0   0   0   0   2   2   2   2   2   2   2   2   2   2   0   2   0   2   0   0   2   2   2   2
 MK-6-3                 0   2   2   0   0   0   2   0   2   0   2   2   0   0   2   0   2   0   2   0   0   0   2   2   2   0   2   2   0   0   2   2   2   0   0   0   0   0   0   0   2   0   0   2   2   2   2   2   2   2   0   0   0   2   0   0   0   2   2   2   0   0   2   2   0   0   2   0   0   0   2   2   2   2   2   0   0   2   0   2   0   0   0   2   2   0   2   0   0   0   2   0   2   0   2   2   2   2   2   2   0   0   2   0   2   2   2   2   2   0   0   0   2   0   2   2   2   0   0   2   2   2   0   0   0   2   0   0   0   0   0   2   0   0   0   0   0   0   0   2   2   2   0   2   0   0   2   2   2   0   0   0   2   2   2   0   0   2   0   0   0   2   2   2   0   0   2   0   0   2   2   2   0   2   0   0   0   0   0   0   2   0   0   2   2   2   2   0   2   2   0   2   0   2   0   0   2   2   2   2
 MK-6-4                 2   0   2   0   0   0   2   0   2   0   2   2   0   0   2   0   2   0   2   0   0   0   2   2   2   0   2   2   0   0   2   2   2   0   2   0   0   0   0   0   2   0   0   0   2   2   2   2   2   2   0   0   0   2   0   0   0   2   2   2   0   0   2   2   0   0   2   0   0   0   2   2   2   2   2   0   0   2   0   2   0   0   0   2   2   0   2   0   0   0   2   0   2   0   2   2   2   2   2   0   0   0   2   0   0   0   0   2   0   0   2   0   2   0   2   2   2   2   0   2   2   0   0   0   0   0   0   0   0   2   0   2   0   0   0   0   0   0   2   2   2   2   0   2   2   0   2   2   2   0   0   0   2   2   0   0   0   2   0   0   0   2   2   2   0   0   2   0   0   2   2   2   0   2   0   0   0   0   0   0   2   0   0   2   2   2   0   0   2   2   0   2   0   2   0   0   2   2   2   2
 MK-6-5                 2   0   2   0   0   0   2   0   2   0   2   2   0   0   2   0   2   2   2   0   0   0   2   2   2   0   2   2   0   0   2   2   2   0   2   0   0   0   0   0   2   0   0   0   2   2   2   2   2   2   0   2   2   2   0   0   0   2   2   2   0   0   2   2   0   0   2   0   0   0   2   2   2   2   2   0   0   2   0   2   0   0   0   2   2   0   2   0   0   0   2   0   2   0   2   2   2   0   2   0   0   0   2   0   2   0   0   2   0   0   2   0   2   0   2   2   2   2   0   2   2   0   0   0   0   0   0   0   0   2   0   2   0   2   2   0   0   0   0   2   2   2   0   2   0   0   2   2   2   0   0   2   2   0   0   0   0   2   0   0   0   2   2   2   0   0   2   0   0   2   2   2   2   2   0   0   2   0   0   0   2   0   0   2   2   2   0   0   2   2   0   2   0   2   0   0   2   2   2   2
 MK-6-6                 2   2   2   2   0   0   2   0   2   0   2   2   0   0   2   0   2   2   2   0   0   0   2   2   2   0   2   0   0   0   2   2   2   0   2   0   2   0   0   0   0   0   0   0   2   2   0   2   2   2   0   2   2   2   0   0   0   2   2   2   0   0   2   2   0   0   2   0   0   0   2   2   2   2   2   0   0   2   0   2   0   0   0   2   2   0   2   0   0   0   2   0   2   0   2   2   2   0   2   0   0   0   2   0   2   0   0   2   0   0   2   0   2   2   2   2   2   2   0   2   0   2   0   0   0   0   0   0   0   2   0   0   0   2   2   0   0   0   0   2   2   0   0   2   0   0   2   2   0   0   0   2   2   0   0   0   0   2   0   0   0   2   2   2   0   0   2   2   0   2   2   0   2   2   0   0   2   0   0   0   0   0   0   2   2   0   0   2   2   2   0   2   0   2   2   2   2   2   2   2
 MK-6-7                 2   0   0   2   0   0   2   0   2   0   2   2   0   0   2   0   2   2   2   0   0   0   2   2   2   0   2   0   0   0   2   2   0   0   2   2   0   0   0   0   0   0   0   0   2   2   0   2   2   2   0   2   2   2   0   0   0   2   2   2   0   0   2   2   0   0   2   0   2   0   2   2   2   2   2   0   0   2   0   2   0   0   0   2   2   0   2   0   0   0   2   0   2   0   2   2   2   0   2   0   0   0   2   0   2   0   0   2   0   0   2   0   2   2   2   2   2   2   0   2   0   0   0   0   0   0   0   0   0   2   0   2   0   0   2   0   0   0   0   2   2   0   0   0   0   0   2   2   0   0   0   2   2   0   0   0   0   2   0   0   0   2   2   2   0   0   2   0   0   2   2   0   2   2   0   0   2   2   0   0   0   2   0   2   2   0   0   2   2   2   2   2   0   2   2   2   2   2   2   2
 MK-6-8                 2   0   0   2   0   0   2   0   2   0   2   0   0   0   2   0   2   2   2   0   0   0   2   2   2   0   2   0   0   0   2   2   0   0   2   2   0   0   0   0   0   0   0   0   2   0   0   2   2   2   0   2   2   2   0   0   0   2   2   2   0   0   0   2   0   0   2   0   2   2   2   2   2   2   0   0   0   2   0   2   0   2   0   2   2   0   0   0   0   0   2   0   2   0   2   0   2   0   2   0   0   0   2   0   2   0   0   2   0   0   2   0   0   2   2   2   2   0   0   0   0   2   2   0   0   0   0   0   0   2   2   2   0   0   2   0   0   0   0   2   2   0   2   2   0   0   2   2   0   2   0   2   2   0   0   2   0   2   0   0   0   2   2   2   0   0   2   0   2   2   2   0   2   2   0   0   2   2   0   0   0   2   0   2   2   0   0   2   2   2   2   2   0   2   2   2   2   0   2   2
 MK-6-9                 0   2   0   2   0   0   2   2   2   2   2   0   0   0   2   2   2   2   2   0   0   0   2   0   2   0   2   2   0   2   2   2   0   0   2   2   2   2   0   0   0   0   0   0   2   0   0   2   0   2   0   2   2   2   0   0   0   2   2   2   0   0   0   2   0   0   2   2   2   2   2   2   2   2   0   0   0   2   0   2   0   2   0   2   2   0   2   0   0   0   2   2   2   0   2   0   2   0   2   0   2   0   2   2   2   0   0   2   0   0   2   0   0   2   2   2   0   0   0   0   0   2   2   2   0   0   2   0   0   2   2   2   0   2   2   0   0   0   0   2   0   0   2   2   2   0   2   2   0   2   0   2   2   2   2   2   0   2   2   0   0   2   2   2   0   0   2   0   2   2   2   0   2   2   0   0   2   2   0   2   0   2   0   2   2   0   0   2   2   2   2   2   0   2   2   2   2   0   2   2
 MK-6-10                0   2   0   2   0   2   2   2   2   2   2   0   0   0   2   2   2   2   0   0   0   0   2   0   2   0   2   0   2   2   2   2   0   0   0   2   2   2   0   0   0   0   0   0   2   2   0   2   2   2   0   2   2   2   0   0   0   2   2   0   0   0   2   2   0   0   2   2   2   2   2   2   2   2   0   0   0   2   0   2   0   2   2   2   2   2   2   0   0   0   2   2   0   0   0   0   2   2   2   0   2   0   2   2   2   0   0   2   0   0   2   0   0   2   2   2   0   0   0   0   0   0   2   2   0   0   0   0   0   2   2   2   0   2   2   0   0   0   0   2   0   0   2   0   2   0   0   2   0   2   0   0   2   2   0   0   2   2   2   0   0   2   2   2   0   0   2   0   2   2   2   0   2   2   0   0   2   2   2   2   0   2   2   2   2   0   0   2   2   2   2   2   0   0   2   2   2   0   2   2
 MK-6-11                0   2   0   2   0   2   2   2   2   2   2   0   0   2   2   2   2   0   0   0   0   0   2   0   2   0   2   0   2   2   0   2   2   2   2   2   0   2   0   0   0   0   0   0   2   2   0   2   2   2   0   2   0   2   0   0   0   0   2   0   0   0   2   2   0   0   0   2   0   2   2   0   2   2   0   0   0   2   0   2   0   2   0   2   2   2   2   0   0   2   2   2   2   0   0   0   2   2   2   0   2   0   2   2   2   0   0   2   0   0   0   0   0   2   2   0   0   2   0   2   0   0   2   0   0   0   0   0   0   2   2   2   0   2   2   0   2   0   0   2   0   2   2   0   2   0   0   0   0   2   0   0   2   2   0   2   2   2   2   0   0   2   0   2   2   0   2   0   0   2   2   0   2   2   0   2   2   2   2   2   0   2   2   2   2   0   0   2   2   2   2   2   0   0   2   2   2   0   2   2
 MK-6-12                2   2   0   2   0   2   2   2   2   2   2   0   0   2   2   2   2   2   0   0   0   0   2   0   2   0   2   2   2   2   0   2   2   2   2   2   0   2   0   0   0   0   0   0   2   2   0   2   2   2   0   2   0   2   0   0   0   0   0   0   0   0   2   2   0   0   0   2   0   2   2   2   2   2   0   0   0   2   0   2   0   2   0   2   2   2   2   0   0   0   2   2   2   0   0   0   2   2   0   0   2   0   0   2   2   0   0   2   0   0   0   0   0   2   2   0   0   2   0   2   0   0   2   0   0   0   0   2   0   2   2   2   2   2   2   0   2   0   0   2   0   2   2   0   2   0   0   0   0   2   2   0   2   2   0   0   2   2   2   0   2   2   0   2   0   0   2   0   0   0   2   0   2   2   0   2   2   2   2   2   0   2   2   2   2   0   0   2   2   2   2   2   0   0   2   2   2   0   0   2
 MK-6-13                2   2   0   2   0   2   2   2   2   2   2   0   0   2   2   2   2   2   0   0   0   0   2   0   0   0   2   2   2   2   0   2   2   2   2   2   0   2   0   0   2   0   0   2   2   0   2   2   2   2   0   2   0   2   0   0   0   2   0   0   0   0   2   2   0   0   0   2   0   2   2   0   2   2   0   0   0   0   0   2   0   2   0   2   2   2   2   0   0   0   2   2   2   0   0   0   2   2   0   2   2   0   0   2   2   0   0   2   0   0   0   2   0   2   2   0   0   2   0   2   0   0   2   0   0   0   0   2   0   2   2   2   2   2   2   0   2   0   0   2   0   2   2   0   2   0   0   0   0   2   2   0   2   2   0   0   2   2   2   0   2   2   0   2   0   0   2   0   2   0   2   0   2   2   0   2   2   2   2   2   0   2   0   2   2   0   0   2   2   0   2   2   0   0   2   2   2   0   0   2
 MK-6-14                2   2   0   2   0   2   2   2   2   2   2   0   0   2   2   0   2   2   0   0   0   0   2   0   0   0   2   2   2   2   0   2   2   2   2   2   2   2   0   0   2   0   0   2   2   0   2   2   2   2   0   2   0   2   0   0   0   2   0   0   0   0   2   0   0   0   0   0   2   0   2   2   2   2   2   0   0   0   0   2   0   2   0   2   2   2   2   0   0   0   2   2   2   0   0   0   2   2   0   2   2   0   0   2   2   0   0   2   0   0   0   2   0   2   2   0   2   2   0   2   0   0   2   0   0   0   0   2   0   2   2   2   2   2   2   0   2   0   0   2   0   2   2   0   2   0   0   0   0   2   0   0   2   2   2   0   2   2   2   0   2   0   0   2   0   0   2   0   2   2   2   0   2   2   0   0   2   2   2   2   0   2   0   0   0   0   0   2   2   0   2   2   0   0   2   2   2   0   0   2
 MK-6-15                2   2   0   2   2   2   2   2   0   2   2   2   0   0   2   0   2   2   0   0   0   0   2   0   0   0   2   2   2   2   0   2   2   2   2   2   2   2   0   0   2   0   0   2   2   0   2   2   2   2   0   2   0   2   0   0   0   2   2   0   0   0   2   0   0   0   0   0   2   0   2   2   2   2   0   0   0   0   0   2   0   2   0   2   2   2   2   2   0   0   0   0   2   0   0   0   2   2   0   2   2   2   0   2   2   0   2   2   0   0   0   2   0   2   2   0   2   2   0   2   0   0   2   0   0   0   0   2   0   2   2   2   2   2   2   2   2   0   0   2   0   2   2   2   2   0   0   0   0   2   0   0   2   2   2   0   2   2   2   0   0   0   0   2   0   0   2   0   2   2   2   0   2   0   0   0   2   2   2   2   0   2   0   0   0   0   0   2   2   2   2   0   0   0   2   2   2   0   0   2
 MK-6-16                2   2   0   2   2   2   2   2   0   2   2   2   0   0   2   0   2   2   0   0   2   0   2   0   0   0   0   2   2   2   0   2   2   2   2   2   2   2   0   0   2   0   0   2   2   0   2   2   2   2   0   2   0   2   0   2   0   2   2   0   0   0   2   2   0   0   0   0   2   0   2   2   2   2   0   0   0   0   0   2   0   2   0   2   0   0   2   2   0   0   0   0   2   0   0   0   2   2   0   2   0   2   0   2   2   0   2   2   0   2   0   2   0   2   2   0   0   2   0   2   0   0   2   0   0   2   0   2   0   2   2   2   2   2   2   2   2   0   0   2   0   2   2   2   2   0   2   0   0   2   0   0   2   2   2   0   2   2   2   0   0   0   0   2   0   0   2   0   2   2   2   0   2   0   2   0   2   2   0   2   0   0   0   0   0   2   0   2   2   2   2   0   0   0   2   2   0   0   2   2
 
!****************************************** Phenotypic Data **********************************************************
!-100.0 is resevred for missing phenotype
SimulatedTrait1        15.6644   15.2789   16.4607   15.9652   16.0778   14.4633   14.5239   14.6295   13.8201   14.6241   15.9759   15.2232   16.2891   15.2899   15.1357   14.5277   15.5556   14.7501   16.5368   15.0813   14.0653   14.0901   13.7830   15.0328   14.7496   14.4829   16.2589   15.8950   15.6230   16.2685   15.5759   14.6156   13.8033   13.7044   15.0284   14.4605   15.2762   14.4827   14.9785   15.9428   15.6347   14.1262   15.1648   13.7177   16.0261   16.2747   14.3928   15.0397   15.3976   15.9708   15.0796   14.0716   15.0284   14.0999   15.1015   16.3532   14.4977   15.1373   15.1684   13.9868   13.9706   15.7423   13.8418   13.6247   15.9760   15.4721   13.8323   14.5541   14.6618   15.4582   13.1413   14.1094   15.5537   14.1870   16.1644   14.9574   15.9106   15.6835   14.0121   15.6626   16.0317   16.3222   16.3288   15.0128   16.8173   15.4767   14.5969   16.0282   15.7852   15.8564   16.0438   13.9404   13.7324   16.3948   16.4983   15.8942   15.7942   14.4409   13.7654   15.2612   13.7708   15.1853   14.2606   14.0461   16.2660   14.2223   15.3681   13.6850   16.2888   14.9484   15.5876   13.7648   15.0013   13.2347   14.9283   16.1628   15.6651   14.8851   15.1700   13.7789   14.5116   14.7470   13.7015   13.6153   15.2889   14.5077   14.3537   15.3266   16.3732   15.0099   15.6071   14.1267   13.6814   15.8306   16.3088   14.5914   13.3613   15.8199   15.3899   13.9029   15.4838   14.4040   13.9302   16.4682   14.3446   14.2758   15.9885   13.7252   13.9021   14.0802   14.1720   15.8078   15.0320   14.5285   16.0110   14.0621   16.4851   13.4152   16.2947   16.8304   16.2071   15.9867   15.3075   16.0557   16.0297   16.3641   15.3721   14.0474   16.1547   14.1238   13.8727   14.1247   15.2790   13.7341   15.4775   14.3588   14.4039   15.9014   13.6925   14.6345   15.9651   14.7684   16.0607   15.7988   15.3656   16.0095   14.3038   14.7225   14.1968   13.7170   15.9527   15.8137   13.6716   13.6929   16.2747   15.1154   13.8647   14.0804   16.0689   14.3277
SimulatedTrait2         9.5892   10.9130    9.3680    9.2224   10.0892   10.4419    9.2185   10.3990   10.3638    9.5125    9.3889    9.8850    9.6602    9.5178   10.6522    9.3028    9.3146    9.4603    9.2356   10.8596   10.3606   10.5087   10.1623    9.8620    9.5690   10.2502    9.6972    9.2456    9.3869    9.7190   10.1295    9.2619   10.6916   10.5167    9.9120    9.6436    9.8415   10.5198    9.5464    9.3888    9.7170   10.6036   10.8303   10.4037    9.4167    9.8355    9.7170    9.1602    9.6761    9.7661    9.2652   10.3072    9.8048   10.7377    9.4731    9.5054   10.7310   10.7950   10.1964    9.3352   10.7548    9.6058   10.2182   10.3428    9.0731    9.5669   10.1585    9.4239   10.9983    9.8710   10.0792   10.5109    9.5831   10.9597    9.6780   10.5512    9.6395    9.7615   10.4372    9.3811    9.4691    9.9127    9.6863    9.4249    9.7309    9.7775   10.3234    9.2671    9.2266    9.4807    9.7713   10.6073   10.9227    9.2934    8.9830    9.4036    9.3586   10.3119   10.6441    9.4947   10.7465   10.4274   10.4609   10.6713    9.1078    9.0774   10.6741   10.1649    9.3379    9.4237    9.3734   10.2307   10.4475   10.5218   10.5142    9.5553    9.8075   10.5039    9.6645   10.3523   10.5888   10.4035   10.3794   10.7467    9.6279   10.4668   10.6402    9.2206    9.5138    9.3107    9.1577   10.2470   10.4201    9.5397    9.6578   10.7282   10.3259    9.1619    9.7957   10.3400    9.0386   10.7344   10.5752    9.5899   10.0845   10.6452    8.9557   10.5116   10.2249   10.7656   10.5264    9.5925    9.7811   10.2134    9.4352   10.7725    9.3944   10.4445    9.3601    9.3802    9.5295    9.9301    9.5095    9.3006    9.6758    9.4108   10.7762   10.5990    9.5080    9.1783   10.2647   10.6567    9.6335   10.4523    9.4442   10.3345   10.5684    9.4727    9.9839   10.2444    9.5021   10.3158    9.5480    9.5822    9.6629    9.3624   10.4395   10.4548   10.1828   10.2454    9.4369    9.5975   10.6400   10.0282    9.9974    9.1646   10.2645   10.3834    9.3877   10.0076
 
