# Supplementary material for: Inclusive Composite Interval Mapping of QTL by Environment Interactions in Biparental Populations
Source: PLoS One. 2015 Jul 10;10(7):e0132414. doi: 10.1371/journal.pone.0132414 (PMC4498613; doi:10.1371/journal.pone.0132414)
Supplement: S6 File — (ZIP) [file pone.0132414.s006.zip › H=0.8/L1/run_00077.met]

!**********************Note: lines staring with "!" are remarks and will be ignored in the program********************
!*********************************General Information**********************************
!Assuming F1 = P1 x P2, populations available in QTL IciMapping are: 
!  1, P1BC1F1 = P1 x F1, the first backcrossing where P1 is used as the recurrent parent;
!  2, P2BC1F1 = P2 x F1, the first backcrossing where P2 is used as the recurrent parent;
!  3, F1DH, F1-derived doubled haploids; 
!  4, RIL or F1RIL, recombination inbred lines through the repeated selfing of F1;
!  5, P1BC1RIL, recombination inbred lines through the repeated selfing of P1BC1F1;
!  6, P2BC1RIL, recombination inbred lines through the repeated selfing of P2BC1F1;
!  7, F2, the selfing generation of F1;
!  8, F3, the selfing generation of F2;
!  9, P1BC2F1, the second backcrossing where P1 is used as the recurrent parent; 
! 10, P2BC2F1, the second backcrossing where P2 is used as the recurrent parent;
! 11, P1BC2RIL, recombination inred lines through the repeated selfing of P1BC2F1; 
! 12, P2BC2RIL, recombination inred lines through the repeated selfing of P2BC2F1; 
! 13, P1BC1F2, the selfing generation of P1BC1F1; 
! 14, P2BC1F2, the selfing generation of P2BC1F1; 
! 15, P1BC2F2, the selfing generation of P1BC2F1; 
! 16, P2BC2F2, the selfing generation of P2BC2F1; 
! 17, P1BC1DH, P1BC1F1-derived doubled haploids; 
! 18, P2BC1DH, P2BC1F1-derived doubled haploids; 
! 19, P1BC2DH, P1BC2F1-derived doubled haploids; 
! 20, P2BC2DH, P2BC2F1-derived doubled haploids; 
   3      !Mapping Population (see remarks above)
   2      !Mapping Function (1 for Kosambi; 2 for Haldane; 3 for Morgan)
   2      !Marker Space Type (1 for intervals; 2 for positions)
   1      !Marker Space Unit(1 for centiMorgans; 2 for Morgan)
   6      !Number of Chromosomes (or Linkage Groups)
 200      !Size of the mapping population
   2      !Number of environments
 
!***************************************** Chromosomes and Linkage Maps **********************************************
!Chromosome                 NumMarkers
-CH1                        16
-CH2                        16
-CH3                        16
-CH4                        16
-CH5                        16
-CH6                        16
!Linkage map (Marker name followed by position or the interval length)
 MK-1-1                1     0.000
 MK-1-2                1    10.000
 MK-1-3                1    20.000
 MK-1-4                1    30.000
 MK-1-5                1    40.000
 MK-1-6                1    50.000
 MK-1-7                1    60.000
 MK-1-8                1    70.000
 MK-1-9                1    80.000
 MK-1-10               1    90.000
 MK-1-11               1   100.000
 MK-1-12               1   110.000
 MK-1-13               1   120.000
 MK-1-14               1   130.000
 MK-1-15               1   140.000
 MK-1-16               1   150.000
 MK-2-1                2     0.000
 MK-2-2                2    10.000
 MK-2-3                2    20.000
 MK-2-4                2    30.000
 MK-2-5                2    40.000
 MK-2-6                2    50.000
 MK-2-7                2    60.000
 MK-2-8                2    70.000
 MK-2-9                2    80.000
 MK-2-10               2    90.000
 MK-2-11               2   100.000
 MK-2-12               2   110.000
 MK-2-13               2   120.000
 MK-2-14               2   130.000
 MK-2-15               2   140.000
 MK-2-16               2   150.000
 MK-3-1                3     0.000
 MK-3-2                3    10.000
 MK-3-3                3    20.000
 MK-3-4                3    30.000
 MK-3-5                3    40.000
 MK-3-6                3    50.000
 MK-3-7                3    60.000
 MK-3-8                3    70.000
 MK-3-9                3    80.000
 MK-3-10               3    90.000
 MK-3-11               3   100.000
 MK-3-12               3   110.000
 MK-3-13               3   120.000
 MK-3-14               3   130.000
 MK-3-15               3   140.000
 MK-3-16               3   150.000
 MK-4-1                4     0.000
 MK-4-2                4    10.000
 MK-4-3                4    20.000
 MK-4-4                4    30.000
 MK-4-5                4    40.000
 MK-4-6                4    50.000
 MK-4-7                4    60.000
 MK-4-8                4    70.000
 MK-4-9                4    80.000
 MK-4-10               4    90.000
 MK-4-11               4   100.000
 MK-4-12               4   110.000
 MK-4-13               4   120.000
 MK-4-14               4   130.000
 MK-4-15               4   140.000
 MK-4-16               4   150.000
 MK-5-1                5     0.000
 MK-5-2                5    10.000
 MK-5-3                5    20.000
 MK-5-4                5    30.000
 MK-5-5                5    40.000
 MK-5-6                5    50.000
 MK-5-7                5    60.000
 MK-5-8                5    70.000
 MK-5-9                5    80.000
 MK-5-10               5    90.000
 MK-5-11               5   100.000
 MK-5-12               5   110.000
 MK-5-13               5   120.000
 MK-5-14               5   130.000
 MK-5-15               5   140.000
 MK-5-16               5   150.000
 MK-6-1                6     0.000
 MK-6-2                6    10.000
 MK-6-3                6    20.000
 MK-6-4                6    30.000
 MK-6-5                6    40.000
 MK-6-6                6    50.000
 MK-6-7                6    60.000
 MK-6-8                6    70.000
 MK-6-9                6    80.000
 MK-6-10               6    90.000
 MK-6-11               6   100.000
 MK-6-12               6   110.000
 MK-6-13               6   120.000
 MK-6-14               6   130.000
 MK-6-15               6   140.000
 MK-6-16               6   150.000
!*********************************** Marker Types ********************************************************************
!Co-dominant marker: When heterozygote F1 is present, P1 is coded as 2, F1 is coded as 1, and P2 is coded as 0; Otherwise, P1 is coded as 2, and P2 is coded as 0. 
!Dominant marker: When heterozygote F1 is present, P1 and F1 are coded as 12, and P2 is coded as 0; Otherwise, P1 is coded as 2, and P2 is coded as 0.  
!Recessive markers: When heterozygote F1 is present, P1 is coded as 2, and F1 and P2 are coded as 10; Otherwise, P1 is coded as 2, and P2 is coded as 0. 
!Missing marker is coded as -1. 
 MK-1-1                 2   2   2   2   0   0   2   2   0   0   0   2   2   0   2   0   0   2   0   2   2   0   0   2   2   2   0   0   2   0   2   0   2   2   0   0   2   0   0   2   2   2   2   2   0   0   0   2   2   2   2   0   0   2   0   0   0   2   0   2   0   2   0   0   0   0   2   0   2   2   2   2   2   2   2   2   0   0   0   0   2   0   2   2   2   2   2   0   2   0   0   2   2   2   0   2   2   0   0   2   0   2   2   2   0   0   2   0   2   2   0   2   2   2   0   0   0   2   2   2   2   0   0   2   0   2   2   0   0   0   0   2   0   2   0   0   2   2   2   2   0   0   0   2   0   0   2   2   2   0   0   0   0   0   0   0   2   0   0   2   2   0   0   0   0   2   2   2   2   2   0   2   2   0   2   0   0   2   0   2   2   0   2   0   2   0   0   0   0   0   0   2   0   2   0   2   0   2   0   2
 MK-1-2                 2   2   2   2   0   0   2   2   0   0   0   0   2   0   2   0   0   2   0   2   2   0   0   2   2   2   0   0   2   0   2   0   2   2   0   0   2   0   0   2   2   2   0   2   0   0   0   2   2   2   2   0   0   2   0   0   0   2   0   2   0   2   0   0   0   0   2   0   2   2   2   2   2   2   2   0   0   0   0   0   2   0   2   2   0   0   0   0   0   0   0   2   2   2   0   0   2   0   0   2   0   0   2   2   0   0   2   0   2   0   0   2   0   2   0   0   0   2   2   2   2   0   0   2   0   2   2   0   0   0   0   2   0   2   2   0   2   2   2   2   0   0   0   2   0   0   2   2   2   0   0   0   0   2   0   0   2   0   0   0   2   0   2   0   2   2   2   2   2   2   0   2   2   0   2   0   0   2   0   2   2   0   2   0   2   0   0   0   2   0   0   2   0   2   0   2   0   2   0   0
 MK-1-3                 0   2   2   2   0   0   0   2   2   0   0   0   2   2   2   0   0   2   2   2   2   2   2   2   0   2   0   0   2   0   2   0   2   2   0   0   2   0   0   2   2   2   0   2   0   0   0   2   2   2   0   0   0   2   0   0   0   2   0   2   0   2   0   0   0   0   2   0   2   2   2   2   2   2   2   0   0   2   0   0   2   2   2   2   0   0   0   0   0   0   0   2   2   2   2   0   2   0   0   2   0   0   2   2   2   2   2   0   2   0   0   0   0   2   0   0   0   0   2   2   2   0   0   2   0   2   2   2   0   0   0   2   0   2   2   0   2   2   2   2   0   0   0   2   0   0   2   2   0   0   2   0   0   2   0   0   0   0   2   0   2   0   2   0   2   2   2   2   2   2   0   2   2   0   2   0   0   2   0   2   2   0   2   0   2   0   0   0   2   0   0   0   0   2   0   2   0   2   0   0
 MK-1-4                 0   2   0   0   0   0   0   2   2   0   0   0   2   2   2   0   0   2   2   2   2   2   2   2   0   2   0   0   2   0   2   0   2   2   0   0   2   0   0   2   0   2   0   2   0   0   0   2   2   2   0   0   0   2   0   0   0   0   0   0   0   2   0   0   0   2   2   0   2   0   2   0   2   2   2   0   0   2   0   0   2   2   2   0   0   2   0   0   0   0   0   0   2   2   2   2   2   0   0   2   0   0   2   2   2   2   2   2   2   0   0   0   2   2   0   0   0   0   2   2   2   0   0   2   0   2   0   2   0   0   0   2   0   2   2   0   2   2   2   2   0   2   0   2   0   0   2   2   0   0   2   0   0   2   0   2   0   0   2   0   0   0   2   0   2   2   2   2   0   2   0   0   2   0   2   0   0   2   2   2   2   0   2   0   2   0   0   0   2   0   0   0   0   2   0   2   0   2   0   2
 MK-1-5                 0   2   0   0   0   0   0   2   2   0   0   0   2   2   2   0   2   2   0   0   2   2   2   2   0   2   0   0   2   0   2   0   2   2   0   0   2   0   0   2   0   2   0   0   0   0   0   2   0   2   0   0   0   2   2   0   0   2   0   0   0   2   0   0   0   2   2   0   2   0   2   0   2   2   2   0   0   2   0   0   2   2   2   0   0   2   0   0   0   0   0   2   2   2   2   2   2   0   0   2   0   0   2   2   2   0   2   2   2   0   0   2   2   2   0   2   0   0   2   2   2   0   0   2   0   2   0   2   2   2   0   2   0   2   2   0   2   2   2   2   0   2   0   2   0   0   2   0   0   0   2   0   0   2   0   2   0   0   2   0   0   0   2   0   2   2   2   2   0   2   0   0   2   0   2   0   0   2   2   0   2   2   2   0   2   0   2   0   2   0   0   0   0   2   0   2   0   2   0   2
 MK-1-6                 0   2   0   0   2   0   0   2   2   0   0   0   2   2   0   0   2   2   0   0   2   2   2   2   0   2   0   0   2   0   2   0   2   2   0   0   2   0   0   0   0   2   0   0   0   0   0   0   0   2   0   0   0   2   2   0   0   2   0   0   0   2   0   0   0   2   2   0   2   0   2   2   2   2   2   0   0   2   0   0   2   2   2   2   2   2   0   0   0   0   0   0   2   2   2   2   2   0   0   0   0   0   2   2   2   2   0   2   2   0   0   2   2   2   0   2   0   2   2   0   2   0   0   2   0   2   0   2   0   2   0   2   0   2   2   0   2   2   2   2   2   2   0   2   0   0   2   0   0   0   2   0   0   2   0   2   2   0   2   0   0   0   2   0   2   2   2   2   0   2   0   0   2   0   2   0   0   2   2   0   2   2   2   0   2   0   2   0   2   0   2   2   0   2   0   2   0   2   2   2
 MK-1-7                 0   2   2   0   2   2   2   2   2   0   0   0   2   2   0   0   2   2   0   0   2   2   2   2   0   2   0   0   2   0   0   0   2   2   0   0   0   0   0   0   0   2   0   2   0   0   0   0   0   2   0   0   0   2   2   0   0   2   0   0   0   2   0   0   0   2   2   0   2   0   2   2   2   2   2   0   0   2   0   0   2   2   2   2   2   2   0   0   0   0   0   0   2   2   2   2   2   0   0   0   2   0   2   2   2   2   0   2   2   0   0   2   2   2   0   2   2   2   2   0   2   0   0   2   2   2   0   2   0   2   0   0   0   2   2   0   2   2   2   2   2   2   0   0   0   0   2   0   0   0   2   0   0   2   0   2   2   0   2   0   0   0   2   0   2   2   2   2   0   2   0   0   2   0   2   0   0   2   2   0   2   2   2   0   2   0   2   0   2   0   2   0   0   2   0   2   0   2   0   2
 MK-1-8                 2   2   0   2   2   2   0   2   0   0   0   0   0   0   0   0   2   2   0   2   2   2   2   2   0   2   0   2   2   0   0   0   2   2   0   0   0   0   0   0   0   2   0   2   2   0   0   0   0   2   0   0   0   2   2   0   0   2   0   0   0   2   2   0   0   2   2   0   2   0   2   0   2   2   0   0   0   2   0   0   2   2   2   2   2   2   0   0   0   0   0   0   2   2   2   2   2   0   0   0   2   0   0   2   2   2   0   2   2   2   0   2   2   2   0   2   2   2   2   0   2   0   0   2   2   2   0   2   0   2   0   0   0   2   2   0   2   2   2   2   2   2   0   0   0   0   2   0   0   2   2   0   0   2   0   2   2   0   2   0   0   2   2   0   2   0   2   2   0   2   0   0   2   0   0   0   2   2   2   0   2   2   2   0   2   0   2   0   2   0   2   0   0   0   0   2   0   0   0   2
 MK-1-9                 2   2   0   2   2   2   0   2   0   0   0   0   0   2   0   0   2   2   0   2   2   2   2   2   0   0   0   2   2   0   0   2   2   2   0   2   0   0   0   0   0   2   0   2   2   0   0   0   0   2   0   0   0   2   2   0   0   2   0   0   0   2   2   0   0   2   2   0   2   0   2   0   2   2   0   0   0   2   0   2   2   2   2   2   2   2   0   0   0   0   0   0   2   2   0   2   2   0   0   0   2   0   0   2   2   2   0   2   2   0   0   2   2   2   0   2   2   2   2   0   2   0   0   0   2   0   0   2   0   2   0   0   0   0   2   0   2   2   2   0   2   2   0   0   0   0   2   0   0   2   2   0   0   2   0   2   0   0   2   0   0   2   2   2   2   0   2   0   0   2   0   0   2   0   2   0   2   2   2   0   2   2   2   0   2   0   2   0   2   0   2   0   0   0   2   2   0   0   0   2
 MK-1-10                2   2   0   2   2   2   0   2   0   0   0   0   0   2   0   2   2   2   0   2   0   2   2   2   2   0   0   2   2   0   0   0   2   2   2   2   0   0   0   0   0   2   2   2   2   0   2   0   0   2   0   0   0   2   2   0   0   2   0   0   0   2   2   0   0   0   2   0   2   2   2   0   2   2   0   0   0   2   0   2   2   2   2   2   2   2   0   0   0   0   0   0   2   2   0   2   2   0   0   0   2   0   0   2   2   2   0   2   2   2   0   0   2   2   0   2   2   2   2   2   2   0   0   0   2   2   0   2   0   2   2   0   0   0   2   0   2   2   2   0   2   2   0   0   0   0   2   0   0   2   2   0   2   2   0   2   0   0   2   0   0   2   2   2   2   0   2   2   0   0   0   2   2   0   2   0   2   2   2   0   2   2   2   0   0   0   2   0   2   0   2   2   0   0   0   2   0   0   0   2
 MK-1-11                2   2   0   2   2   0   0   2   0   0   0   0   0   2   0   2   2   2   0   0   0   2   2   2   2   0   0   2   2   0   0   0   2   2   2   2   0   0   0   0   0   2   2   2   2   0   2   0   0   2   0   0   0   2   2   0   2   2   0   0   0   2   2   2   2   0   2   0   2   2   2   0   2   2   0   0   0   0   0   2   2   2   2   2   0   2   0   0   2   0   0   0   2   2   0   2   2   0   0   0   2   0   0   2   2   2   0   2   0   2   0   0   2   2   0   2   2   2   2   2   2   0   0   0   2   2   0   2   2   2   2   0   0   0   2   2   2   2   2   0   2   2   0   0   0   0   2   0   0   2   2   0   2   2   0   2   2   0   2   0   0   0   2   0   2   0   2   2   0   0   0   2   2   0   2   0   0   2   2   0   2   2   2   0   0   0   2   0   2   0   2   2   0   0   0   0   0   0   0   2
 MK-1-12                2   2   0   2   2   0   0   2   0   0   0   0   0   2   0   2   2   2   0   0   0   0   2   2   2   0   0   2   2   2   0   0   2   2   0   2   0   0   0   0   0   2   2   2   2   0   2   0   0   2   2   2   0   2   2   2   0   2   0   0   0   2   2   0   2   2   2   0   2   2   0   0   2   2   0   2   0   2   0   2   2   2   2   0   0   2   0   0   2   0   0   0   2   2   0   2   2   0   0   0   2   0   0   2   2   2   0   2   0   2   0   0   2   2   0   2   2   2   2   0   2   0   0   0   2   2   0   2   2   2   2   0   0   0   2   2   2   2   2   0   2   2   0   0   2   0   2   0   0   2   2   0   2   0   2   2   2   0   2   0   0   0   2   0   0   0   2   2   0   0   0   0   2   2   2   0   0   2   2   0   2   2   2   0   0   0   2   0   0   0   2   2   0   0   0   0   0   2   0   2
 MK-1-13                2   2   0   2   2   0   0   2   0   0   2   0   2   2   0   2   2   2   0   0   0   0   2   2   2   0   0   2   2   2   0   0   0   2   0   2   2   2   0   0   0   2   2   2   2   0   2   0   0   2   2   2   0   2   2   2   0   2   0   0   2   2   2   0   2   2   2   2   2   0   0   0   2   2   0   2   0   2   0   2   2   2   2   2   0   2   0   0   2   0   0   0   2   2   0   2   2   0   0   0   2   0   0   2   2   0   0   2   2   2   0   2   2   0   0   2   2   2   2   0   2   0   0   2   2   2   0   2   2   2   2   0   0   0   2   2   2   2   0   0   2   2   0   0   2   0   2   0   0   2   2   2   2   0   2   2   2   0   2   0   0   0   2   0   0   0   0   0   0   0   0   0   2   2   2   2   0   2   2   0   2   0   2   2   0   0   2   2   0   0   2   2   0   0   0   0   0   2   0   2
 MK-1-14                2   2   0   2   2   0   0   2   0   0   2   0   2   2   0   2   2   2   0   0   0   0   2   2   2   2   0   2   0   2   0   0   0   2   0   2   2   0   0   0   0   2   2   2   2   0   2   0   0   2   2   2   0   0   2   2   0   2   0   0   2   2   2   0   2   2   2   2   2   0   0   0   2   2   0   2   0   2   0   2   2   2   2   2   0   0   0   0   2   0   0   2   2   2   0   2   2   0   0   0   2   0   0   2   2   0   0   2   2   2   0   2   0   0   0   2   2   2   2   0   2   0   0   2   2   2   0   2   2   2   2   0   0   0   2   0   2   2   0   0   2   2   0   0   2   0   2   0   0   2   0   2   2   2   2   0   2   2   2   0   0   0   2   0   0   0   0   0   0   0   0   0   2   2   2   2   0   2   2   2   2   2   2   2   0   0   2   0   0   0   2   2   0   0   0   0   0   2   0   0
 MK-1-15                0   2   0   2   2   0   2   2   0   0   2   0   2   2   0   2   2   2   0   0   0   0   2   0   2   2   0   2   0   2   0   0   0   2   0   2   2   0   0   0   0   2   2   2   2   0   2   0   0   2   2   2   0   0   2   2   0   2   0   0   0   2   2   0   2   2   2   2   2   0   0   0   2   2   0   2   0   2   0   2   2   2   2   2   0   0   0   0   2   0   0   2   2   2   0   2   2   0   0   0   2   0   0   2   2   0   0   0   2   2   0   2   0   0   0   2   2   2   2   0   0   0   0   2   2   2   0   2   2   2   2   0   0   0   2   0   2   2   0   0   2   2   0   2   0   0   2   0   0   2   0   2   2   2   2   0   2   2   2   0   0   0   2   0   0   0   0   0   0   0   0   0   2   2   2   2   0   2   0   2   0   2   2   2   0   0   2   0   0   0   2   2   0   0   0   0   0   2   0   0
 MK-1-16                0   2   0   2   2   0   2   2   0   0   2   0   2   2   0   2   0   2   0   0   0   0   0   0   2   2   0   2   0   2   0   0   0   2   0   2   2   0   0   0   0   2   2   2   2   0   2   0   0   2   0   2   0   0   2   2   0   0   0   0   0   2   2   0   2   2   2   2   2   0   0   0   2   2   0   2   0   2   0   2   2   2   2   2   0   2   0   0   2   0   0   2   2   2   0   2   2   0   0   0   2   0   0   0   2   0   0   0   2   0   0   2   0   0   0   0   2   2   2   0   0   0   0   2   0   2   0   2   2   2   2   2   0   0   2   0   2   2   0   0   2   2   0   2   0   0   2   0   0   0   0   0   2   0   2   0   2   2   2   0   0   0   0   0   0   0   0   2   0   2   0   2   2   2   2   2   0   2   0   2   2   2   2   2   0   0   2   2   0   0   2   0   0   0   0   0   0   2   0   0
 MK-2-1                 2   2   0   0   2   0   0   2   0   2   0   0   0   2   2   0   0   2   2   2   2   0   0   2   0   2   0   0   2   0   2   2   0   2   0   2   0   0   2   2   2   0   2   2   2   2   2   2   0   2   0   0   2   0   0   2   2   0   0   0   2   2   2   2   2   0   2   0   0   0   0   2   2   0   2   0   2   0   0   2   2   2   0   0   2   2   2   0   2   2   2   0   0   2   0   2   2   2   2   0   0   2   2   2   2   0   2   0   0   0   0   2   2   2   0   2   2   0   0   2   2   0   2   0   0   2   0   2   0   0   2   0   0   2   2   0   2   2   2   2   0   0   2   2   2   0   0   2   2   0   0   0   0   2   0   0   0   0   2   2   2   0   0   2   2   0   0   0   2   0   0   2   2   2   0   2   0   2   0   2   2   0   0   2   0   2   2   2   0   0   2   2   2   2   2   0   0   0   0   2
 MK-2-2                 2   2   0   0   2   2   0   2   0   0   0   0   0   2   2   0   0   2   2   2   2   0   0   2   0   0   2   0   2   0   2   2   0   2   0   2   0   0   0   2   2   0   2   2   2   2   2   2   0   2   0   0   2   0   0   2   2   0   0   0   2   2   0   2   2   0   0   0   0   0   0   2   2   0   2   0   2   0   0   2   2   2   0   0   2   2   2   0   2   2   2   0   0   2   0   2   2   2   2   0   2   2   2   2   2   0   2   2   0   0   0   2   2   0   0   2   2   0   0   2   2   0   0   0   0   2   0   2   0   2   2   0   0   0   2   0   2   2   2   2   0   0   2   0   2   0   0   2   2   0   0   0   0   2   0   0   0   0   2   2   2   0   0   2   2   0   0   2   2   0   0   2   2   2   0   2   0   0   0   2   2   0   0   2   0   2   2   2   0   0   2   2   2   2   2   0   0   0   0   2
 MK-2-3                 2   2   0   0   2   2   0   2   0   0   0   0   2   2   2   0   0   2   2   2   2   0   2   2   0   0   2   0   2   0   2   2   0   0   0   2   0   0   0   2   0   0   0   2   2   0   2   2   0   2   0   0   2   0   0   2   2   0   0   0   2   2   0   2   2   0   0   0   0   0   0   2   2   0   2   0   2   0   0   2   2   2   2   0   2   2   2   0   2   2   2   0   0   2   0   0   2   2   2   0   2   2   2   0   2   0   2   2   0   0   0   2   2   0   0   2   2   0   0   2   2   0   2   0   0   2   2   2   0   2   2   0   0   0   2   0   2   2   2   2   0   2   2   0   2   0   0   2   2   0   0   0   2   2   0   0   0   2   2   2   2   0   0   2   2   0   2   2   2   0   0   2   2   2   0   2   0   2   0   2   2   0   0   2   0   2   2   2   0   0   2   2   0   2   2   0   0   0   0   2
 MK-2-4                 2   2   0   0   2   2   0   2   0   0   0   0   2   2   2   0   0   2   2   2   2   0   2   2   0   0   2   0   2   0   2   2   2   0   0   2   0   0   0   2   0   0   0   2   2   0   2   0   0   2   0   0   2   2   0   2   2   0   0   0   2   2   2   2   0   0   0   0   0   2   0   2   2   0   2   0   2   0   0   2   2   0   2   0   2   2   0   0   2   2   2   0   0   0   0   0   2   2   2   0   2   2   2   0   2   0   2   2   0   0   0   0   2   0   0   2   2   0   0   2   2   0   2   0   0   2   2   0   0   2   2   0   0   0   2   0   2   2   2   2   0   2   2   0   2   0   2   2   2   0   0   0   2   2   0   0   2   2   2   2   2   0   0   2   2   0   2   2   2   0   0   2   2   2   0   2   0   2   0   2   2   0   0   2   0   2   2   2   0   0   2   0   2   2   2   0   0   0   0   0
 MK-2-5                 2   2   0   0   2   2   0   0   0   0   0   2   2   2   2   0   0   2   2   2   2   2   2   2   0   2   2   2   2   0   0   2   2   0   0   2   0   0   0   2   0   0   0   2   2   0   2   0   0   2   0   0   2   2   0   2   2   0   0   0   2   2   2   2   0   2   0   0   0   0   0   2   2   2   0   0   2   0   0   2   2   0   2   0   2   2   0   0   2   2   2   0   0   2   0   0   2   2   2   0   0   2   2   0   2   2   2   2   0   2   0   0   2   2   0   2   2   0   0   0   2   0   2   0   0   2   2   0   0   2   2   0   2   0   2   0   0   2   2   2   0   2   2   0   2   0   2   2   2   0   0   0   2   2   0   0   2   2   2   2   2   0   0   2   2   0   2   2   2   0   0   2   2   2   2   2   2   2   0   2   2   0   0   2   0   2   2   2   0   0   2   0   2   2   2   0   0   0   0   0
 MK-2-6                 2   2   0   0   2   2   2   0   0   2   0   2   2   2   2   2   0   2   2   2   0   2   0   0   0   2   2   2   2   2   0   0   2   0   0   0   0   0   0   2   0   0   0   2   0   0   0   0   0   2   0   0   2   2   0   2   0   0   0   0   0   2   2   2   0   2   0   0   0   0   0   2   2   2   0   0   2   0   0   2   2   0   2   0   2   2   0   2   2   2   2   2   0   0   0   0   2   2   2   0   0   2   2   0   2   2   2   2   0   0   0   0   2   2   0   2   2   0   0   0   2   0   2   0   0   2   2   0   0   2   2   0   2   0   2   0   0   2   2   2   0   2   2   0   2   0   2   2   2   0   0   0   2   2   0   0   2   2   2   0   0   0   0   2   2   0   2   2   2   0   0   0   2   2   2   2   2   0   0   0   2   0   0   0   0   2   2   2   0   0   2   0   2   2   2   0   0   0   0   2
 MK-2-7                 2   2   0   0   2   2   2   0   0   2   0   2   2   2   2   2   0   2   2   2   0   2   2   0   0   2   2   2   2   2   2   0   2   0   0   2   0   0   0   0   2   2   0   2   0   0   0   0   0   2   0   0   2   2   0   2   0   0   0   0   0   0   0   2   0   2   0   0   0   0   0   2   2   2   2   0   2   0   0   2   2   0   2   0   2   2   0   2   2   2   0   2   0   0   0   2   2   2   2   0   0   2   2   0   2   2   2   2   0   0   0   0   2   2   0   2   2   0   0   0   2   0   2   0   0   2   2   0   0   2   2   2   2   0   2   0   0   2   0   2   0   2   2   0   2   0   2   2   2   0   0   0   2   0   0   2   2   2   2   2   0   0   2   2   2   0   2   2   2   0   0   2   2   0   2   2   0   0   2   0   0   0   2   0   0   2   2   2   0   0   2   0   2   2   0   2   0   0   0   2
 MK-2-8                 2   2   0   2   2   2   2   0   0   2   0   2   2   2   2   2   0   2   2   2   0   2   2   0   0   2   2   2   2   2   2   0   0   0   0   2   0   0   0   0   2   2   0   2   0   0   0   0   0   2   0   0   2   2   0   2   0   0   0   0   0   0   0   2   0   2   2   0   0   0   0   2   2   2   2   0   2   0   0   2   2   0   2   0   2   2   2   2   0   2   0   2   0   0   0   2   2   2   2   0   2   0   2   0   2   2   2   2   0   0   0   0   2   2   0   2   2   0   0   0   2   0   2   0   0   2   2   2   0   2   2   2   2   0   2   0   2   2   0   2   0   2   2   0   2   0   2   2   2   0   0   0   2   0   0   2   2   2   2   2   0   0   2   2   2   2   2   2   2   0   0   2   2   0   2   2   0   0   2   0   0   0   2   0   0   2   2   0   0   0   2   0   2   2   0   2   0   0   0   2
 MK-2-9                 2   2   2   2   2   2   2   0   0   2   0   2   2   2   2   2   0   2   2   2   0   2   0   0   0   2   2   2   2   2   2   0   0   0   0   2   0   0   0   0   2   2   0   0   2   0   0   0   2   2   0   0   0   2   0   2   0   0   0   0   0   0   0   2   0   2   2   0   0   0   2   2   2   2   2   0   2   0   0   2   2   0   0   0   2   2   2   2   0   2   0   2   0   0   0   2   2   2   2   0   2   2   2   0   2   2   2   2   0   0   0   0   2   2   2   2   0   0   0   0   2   0   2   0   0   2   2   2   0   2   2   2   2   0   2   0   2   2   2   0   0   2   2   0   2   0   2   2   2   0   0   0   2   0   0   2   2   2   2   2   0   0   2   2   2   2   2   2   2   0   2   2   2   0   2   2   2   0   2   0   0   0   2   0   0   0   2   0   0   0   0   0   0   2   0   2   0   0   0   2
 MK-2-10                2   2   2   2   2   2   2   0   0   0   2   2   2   2   2   2   0   0   2   2   0   2   0   0   0   2   2   2   2   2   2   0   2   0   0   2   0   0   2   0   2   0   0   0   0   0   0   0   2   2   0   2   0   0   0   2   0   0   0   0   0   2   0   2   0   0   2   0   0   0   0   2   2   2   2   2   2   0   0   2   2   0   0   0   2   2   2   2   0   2   0   2   0   0   0   2   2   2   2   0   2   2   2   0   2   2   2   2   0   0   0   0   2   2   2   2   0   2   0   2   2   0   2   0   0   2   2   2   2   2   2   2   2   0   2   0   2   2   0   0   0   2   2   0   2   0   2   2   2   0   0   0   2   0   0   2   2   2   0   2   0   0   0   0   2   2   2   2   2   0   0   2   2   0   2   2   2   0   2   0   0   0   2   0   0   2   2   0   0   0   0   0   0   2   0   2   0   0   0   2
 MK-2-11                2   2   2   2   2   2   2   0   0   2   2   2   2   2   2   2   0   0   0   2   0   2   0   0   0   2   2   2   0   2   2   0   2   0   0   2   0   0   2   0   0   0   0   0   0   2   2   0   2   2   0   2   0   0   0   2   0   0   0   0   0   2   0   2   0   0   2   0   0   2   0   2   2   2   2   2   2   0   0   2   2   0   0   0   2   0   2   2   0   0   0   2   0   0   0   2   2   2   2   0   2   2   2   0   0   2   2   2   0   0   0   0   2   2   2   2   0   2   0   2   2   0   2   0   0   2   2   2   2   2   2   2   2   0   2   0   2   2   0   0   0   2   2   0   2   0   2   2   2   2   0   0   2   0   0   2   2   2   0   2   2   0   0   0   2   2   2   2   2   0   0   2   2   0   0   2   2   0   2   0   0   2   2   0   0   2   2   0   0   0   2   2   0   2   0   2   0   0   0   2
 MK-2-12                2   2   2   2   2   2   2   0   0   2   2   0   2   2   2   0   0   0   0   2   0   2   0   0   0   2   2   2   0   2   2   0   2   0   0   0   0   0   2   0   2   0   0   0   2   2   2   0   2   2   0   2   2   0   0   2   2   0   0   0   0   2   0   2   0   0   2   0   0   2   0   2   2   2   2   2   2   0   0   2   2   0   0   2   2   0   0   2   0   0   0   0   0   0   2   2   2   2   2   0   0   2   2   0   0   0   2   2   0   0   0   0   2   2   2   2   0   2   0   2   2   0   2   0   2   2   2   2   2   2   2   2   2   0   2   0   2   2   0   0   0   2   2   0   2   0   2   2   2   2   0   0   2   0   0   2   2   2   2   2   2   0   0   2   2   0   2   2   2   0   0   2   2   0   0   2   2   0   2   0   0   2   2   0   0   2   2   0   0   0   2   2   0   2   2   2   0   2   0   2
 MK-2-13                2   2   2   2   2   2   2   2   0   2   2   0   2   0   2   0   0   0   0   2   0   2   0   0   0   2   2   2   0   2   2   0   2   0   0   0   0   0   2   2   2   0   2   0   2   2   2   0   2   2   0   2   2   0   0   2   2   0   0   2   2   2   0   2   0   0   2   0   0   2   0   2   2   0   2   2   2   0   0   2   2   0   0   2   2   0   0   2   0   0   0   0   0   0   2   2   2   2   2   0   0   2   2   0   0   0   0   2   0   0   2   0   2   2   2   2   2   2   0   2   2   0   2   0   2   0   2   2   2   2   2   2   0   0   2   0   2   2   2   0   0   2   2   0   2   0   2   2   2   2   2   0   2   0   0   2   2   2   2   2   2   0   0   2   2   0   2   2   2   2   0   2   2   0   0   2   0   0   2   0   0   2   2   0   0   2   2   2   0   0   2   2   2   2   2   2   0   2   0   2
 MK-2-14                2   2   2   2   2   2   2   2   0   2   2   2   2   2   0   2   0   0   0   2   0   2   0   0   0   2   2   2   0   2   2   0   2   0   0   0   0   0   2   2   2   0   2   0   2   2   2   0   2   2   0   2   0   0   0   2   2   0   0   2   2   2   0   2   0   0   2   0   0   2   0   2   2   0   2   2   2   0   2   2   2   0   0   2   2   0   0   2   2   0   0   0   2   0   2   2   2   2   2   0   0   0   2   0   0   0   0   2   0   0   2   0   2   2   0   2   2   0   0   2   2   0   0   0   0   0   2   2   2   2   2   2   0   0   0   0   2   2   2   0   0   0   2   0   2   0   2   2   0   2   2   0   2   0   0   2   0   2   2   2   2   0   0   2   2   0   0   2   0   2   0   2   0   0   0   2   0   0   2   2   0   2   2   2   0   2   2   2   0   0   2   2   2   2   2   2   0   2   0   0
 MK-2-15                2   2   2   2   2   2   2   2   0   2   2   2   2   2   0   2   0   0   0   2   0   2   0   0   0   2   2   2   0   2   0   0   2   0   0   0   0   0   2   0   2   0   2   0   2   2   2   0   2   2   0   2   0   0   0   2   2   0   0   2   2   2   2   2   0   0   2   0   0   2   0   2   2   0   2   2   2   0   2   2   2   0   0   2   2   2   0   2   2   0   0   0   2   0   2   2   2   2   2   0   0   0   2   2   0   0   0   2   0   0   2   0   2   2   0   2   2   0   0   2   2   2   0   0   0   0   2   2   2   2   2   2   0   0   0   0   2   2   2   0   0   0   2   0   2   0   2   2   2   2   2   0   2   0   0   2   2   2   2   2   2   0   0   2   2   0   0   2   0   2   0   2   0   2   0   2   0   0   2   2   0   2   2   0   0   2   2   0   0   0   2   2   2   0   2   2   0   2   0   0
 MK-2-16                2   2   2   2   2   0   2   2   2   2   2   0   2   2   0   2   0   0   0   2   0   2   0   0   0   2   2   0   0   2   0   0   2   0   0   0   0   2   2   2   2   0   2   0   2   2   2   0   2   2   0   2   0   0   2   2   2   0   0   2   2   0   2   2   0   0   2   0   2   0   0   2   2   0   2   2   2   0   2   2   2   0   0   2   2   2   0   2   2   0   0   0   0   0   2   2   2   2   2   0   2   0   2   2   0   0   0   2   0   0   2   0   2   2   0   2   2   0   0   2   2   2   0   0   0   0   2   2   2   2   2   2   0   0   0   0   2   2   2   0   0   0   2   0   2   0   2   2   0   2   0   0   2   0   0   2   2   2   2   2   2   0   2   2   2   0   0   2   0   2   0   2   0   2   0   2   0   0   2   2   0   0   2   0   0   2   2   0   0   2   2   2   0   0   2   2   0   2   0   0
 MK-3-1                 0   0   0   2   0   2   2   0   0   2   2   2   0   2   0   2   0   2   0   0   0   2   0   0   0   0   2   0   2   2   0   0   2   0   0   0   2   0   2   2   0   0   0   2   0   0   2   2   0   2   0   2   0   0   0   0   2   2   2   2   0   0   0   2   0   0   0   2   2   2   0   2   2   2   2   0   0   2   0   0   2   0   2   2   0   0   0   2   0   2   2   0   2   0   0   0   0   0   0   2   2   2   2   2   0   2   0   0   0   0   0   0   2   0   2   2   0   2   2   0   0   2   0   0   2   0   2   0   2   0   0   0   0   0   2   2   0   0   2   2   2   2   2   2   2   0   0   2   2   0   0   0   2   0   2   2   2   0   2   2   2   0   2   2   0   2   2   0   0   0   0   0   2   2   0   0   0   2   2   2   0   0   2   0   2   2   2   2   2   0   2   2   0   0   0   2   2   2   2   2
 MK-3-2                 0   0   0   2   0   2   2   0   0   2   2   0   0   0   0   2   0   2   0   0   2   2   0   2   0   0   2   0   2   2   0   0   2   0   2   0   2   0   2   2   0   0   0   0   0   0   2   2   0   2   0   0   0   0   0   2   0   2   2   2   0   0   0   2   0   2   0   2   0   0   0   2   0   2   2   0   0   2   0   0   2   0   2   0   0   0   0   2   0   2   2   0   2   0   0   0   0   0   0   2   2   2   2   2   0   2   0   0   0   0   0   0   2   0   2   2   0   2   2   0   0   2   0   0   2   0   2   0   2   0   0   0   0   0   2   2   0   0   2   2   2   2   2   2   2   0   0   2   2   0   2   0   2   0   2   2   2   0   2   2   2   0   2   2   0   0   2   0   0   0   0   0   0   2   0   0   2   2   2   2   0   0   2   0   2   2   2   2   2   0   2   2   0   0   2   2   2   2   2   2
 MK-3-3                 0   0   0   2   0   2   2   0   0   2   0   0   0   0   0   2   0   2   0   0   0   2   0   2   0   0   2   0   2   2   0   0   2   0   2   0   2   0   0   2   0   0   0   0   0   0   2   2   0   2   2   0   0   0   0   2   0   2   2   2   0   0   2   2   0   2   0   0   0   0   0   2   0   2   2   0   0   2   0   0   2   0   2   0   0   0   0   2   0   2   2   0   2   0   0   0   0   0   0   2   2   2   2   0   0   2   0   0   0   0   0   0   2   2   0   2   0   2   2   0   0   2   0   0   2   0   2   0   2   0   0   0   0   0   0   2   0   2   2   2   2   0   2   2   0   0   2   2   2   0   2   0   2   0   2   2   2   2   2   2   0   0   2   2   0   0   2   0   0   0   0   0   0   2   0   0   2   2   2   2   0   0   2   0   2   2   2   2   2   0   2   2   0   0   2   2   2   0   0   2
 MK-3-4                 2   0   0   2   0   2   2   0   0   2   0   0   0   0   0   0   0   2   0   0   0   2   0   2   0   0   2   2   2   2   0   0   2   0   2   0   2   0   0   2   0   0   0   0   0   0   2   2   0   2   2   0   0   0   0   2   0   2   2   2   0   0   2   2   0   2   0   0   0   0   0   2   0   2   2   0   0   2   0   2   2   0   2   0   0   0   2   0   0   2   2   0   2   0   0   0   0   0   0   2   2   2   2   0   0   2   0   0   0   2   0   0   2   2   0   2   0   2   2   0   0   2   0   0   2   2   2   0   0   0   0   0   0   0   0   2   0   0   2   2   2   0   0   2   2   0   2   2   2   0   2   0   0   0   2   2   2   2   2   2   0   2   2   2   0   0   2   0   0   0   0   0   0   2   0   0   2   2   2   2   0   0   2   0   2   2   2   2   2   0   2   2   2   0   2   2   2   0   0   2
 MK-3-5                 2   2   0   2   0   2   2   0   0   2   0   0   0   0   0   0   0   2   0   0   0   2   0   2   0   0   2   2   2   2   0   0   2   0   2   0   2   0   0   0   0   0   0   0   0   0   2   2   0   2   2   0   0   0   0   2   0   2   2   2   0   0   2   2   2   2   0   0   0   0   0   2   0   2   2   0   0   0   0   2   2   0   2   0   0   0   2   0   0   2   2   0   0   0   0   0   0   0   0   2   2   2   2   2   0   2   0   0   0   2   0   0   2   2   0   2   0   2   2   0   0   2   0   0   2   2   2   0   0   0   0   0   0   0   0   2   0   0   2   2   2   0   0   2   2   0   2   2   2   0   2   0   0   0   2   2   2   2   2   2   0   2   2   2   0   2   2   0   0   2   2   0   0   2   0   0   2   2   2   0   0   0   2   0   2   2   2   2   2   0   2   2   2   0   0   2   2   2   0   2
 MK-3-6                 2   0   0   2   0   2   2   0   0   0   0   0   0   0   0   0   0   2   0   0   0   2   0   2   0   0   2   2   2   2   0   0   2   0   2   0   2   0   0   2   0   0   0   0   0   0   2   2   0   2   2   0   0   0   0   2   0   2   2   2   2   0   2   0   2   2   0   0   0   2   0   2   0   2   2   0   0   0   0   2   2   0   2   0   0   0   0   0   0   2   2   0   0   0   0   0   0   0   0   2   2   2   2   2   0   2   0   0   0   2   0   0   2   2   0   2   0   2   2   0   0   2   0   0   2   2   2   0   0   0   0   0   0   0   0   2   0   0   2   2   0   0   0   2   2   0   2   2   2   2   2   0   0   0   2   2   2   2   2   2   0   2   2   2   0   2   0   0   0   2   2   0   2   2   0   0   2   2   2   0   0   0   2   0   0   2   2   2   2   0   2   2   2   0   2   2   0   2   0   2
 MK-3-7                 2   0   0   2   0   2   2   0   0   0   0   0   2   0   0   2   0   2   0   0   0   0   0   2   0   2   2   2   2   2   0   0   2   0   2   2   2   0   0   2   0   0   0   2   0   0   2   2   0   0   2   0   0   0   0   2   2   2   0   2   2   0   2   0   2   2   0   0   0   0   0   2   0   2   2   0   0   0   0   2   2   0   2   0   0   0   0   0   0   2   2   0   0   0   0   0   0   0   0   2   2   2   2   2   0   0   0   0   0   0   0   0   2   0   0   2   0   2   2   0   0   2   0   2   2   2   2   0   0   0   0   0   0   0   0   2   0   2   2   2   0   0   0   2   2   0   2   2   2   2   2   0   2   2   2   2   2   2   2   2   0   2   2   2   0   2   0   0   0   2   2   2   2   2   0   2   2   2   2   0   0   0   0   0   0   2   2   2   0   0   2   2   2   0   2   2   0   2   0   2
 MK-3-8                 2   0   0   2   0   2   0   0   2   0   0   0   0   0   0   2   0   2   0   0   0   0   0   2   0   0   2   2   2   2   0   0   2   0   0   2   2   0   0   2   0   0   2   2   0   0   2   0   2   0   2   0   0   0   0   2   2   2   0   2   2   0   2   0   0   2   0   0   0   2   0   0   0   2   2   0   0   0   0   2   2   0   2   0   0   0   0   0   0   2   2   0   2   0   0   0   0   0   0   2   2   2   2   2   0   0   0   0   0   0   0   0   2   2   0   2   0   2   2   0   0   2   0   0   2   2   2   2   0   0   0   0   2   0   0   2   0   2   2   2   0   0   0   2   2   0   2   2   2   2   2   0   2   2   2   2   0   0   2   2   0   2   2   2   0   2   0   0   0   2   2   2   0   2   2   2   2   2   2   0   0   0   0   0   0   2   2   2   0   2   2   2   2   0   2   2   0   2   0   2
 MK-3-9                 2   0   0   2   0   2   0   0   2   0   0   0   2   0   0   2   0   2   0   0   0   0   0   2   2   0   2   2   2   0   0   0   2   2   0   2   2   0   0   2   0   0   2   2   0   0   2   2   2   0   2   0   0   0   0   2   2   0   0   2   2   0   2   0   0   2   0   0   0   2   0   0   0   2   2   0   0   0   0   0   2   0   2   0   2   0   0   0   0   2   2   0   2   0   0   0   0   0   0   2   2   2   2   2   0   0   2   0   0   0   0   0   2   2   0   2   0   0   2   0   0   2   0   0   2   2   2   2   0   0   0   0   2   2   0   2   0   2   2   2   0   0   0   2   2   0   2   2   2   2   2   0   2   2   2   2   0   0   2   2   0   2   2   2   0   2   0   0   0   2   2   2   0   2   2   2   2   0   2   0   0   0   0   0   0   2   2   2   0   2   2   2   2   0   2   2   0   2   0   2
 MK-3-10                2   0   0   2   0   2   0   0   2   0   0   0   2   0   0   2   0   2   0   0   0   0   0   2   2   0   2   2   2   0   0   0   2   2   0   2   2   0   0   2   0   0   2   2   0   0   2   0   2   0   2   0   2   0   0   2   2   0   0   2   0   0   0   0   0   2   0   0   0   2   2   0   0   0   2   0   0   0   0   0   2   0   0   0   2   0   0   0   0   2   2   0   2   0   2   0   0   2   0   2   0   0   2   2   0   0   2   0   0   0   0   0   2   2   0   2   0   0   2   0   0   2   0   0   2   2   2   2   0   0   0   2   2   2   0   2   0   2   2   2   0   0   0   2   2   0   2   2   2   2   2   0   2   2   2   2   0   0   2   2   0   2   2   2   0   0   0   0   2   2   2   2   2   2   2   2   2   0   2   0   0   0   0   0   0   2   2   2   0   2   2   2   2   2   2   2   0   2   0   2
 MK-3-11                2   2   0   2   0   2   0   0   0   2   0   0   2   0   0   0   0   2   0   0   0   0   0   0   2   0   2   2   2   0   0   0   2   2   0   2   0   0   0   2   0   0   2   2   0   0   2   0   2   0   2   0   2   0   0   2   2   0   0   2   0   0   0   0   2   0   0   0   2   2   2   0   0   2   2   0   0   2   0   0   2   0   0   0   2   0   0   2   0   2   2   0   0   0   2   0   0   2   0   2   0   0   2   2   0   0   2   0   0   0   0   0   2   2   2   2   0   0   2   0   0   2   0   0   2   0   2   2   0   0   0   2   2   2   0   2   0   2   2   2   0   0   0   2   2   0   2   2   2   2   2   0   2   2   2   2   0   0   2   2   0   2   2   2   0   0   0   0   2   2   2   2   2   2   0   2   2   0   2   0   0   2   0   0   0   2   2   2   0   2   0   2   0   2   2   2   0   2   0   2
 MK-3-12                2   2   0   2   0   2   0   0   0   2   0   0   2   0   0   0   0   2   0   0   0   0   0   2   2   0   2   0   2   0   0   0   2   2   0   2   0   0   0   0   0   0   2   2   0   0   2   0   2   0   2   0   2   0   0   2   2   0   0   2   0   0   2   0   2   0   0   0   2   2   2   0   0   2   2   0   0   2   0   2   2   0   0   0   2   0   0   2   0   2   0   0   0   0   2   0   0   0   2   2   0   0   2   2   0   0   2   2   0   0   0   0   2   2   2   2   0   0   2   0   0   2   2   0   0   0   2   2   0   0   0   0   2   2   0   2   0   2   0   2   0   0   0   2   2   0   2   2   2   2   2   0   2   2   2   2   0   0   2   2   0   2   0   2   0   0   0   0   2   2   0   2   2   2   0   2   2   0   2   0   0   2   0   0   2   2   2   2   0   2   0   0   0   2   2   2   0   2   0   2
 MK-3-13                2   2   2   2   0   2   0   0   0   2   0   0   2   0   0   0   0   2   2   0   0   0   0   2   2   0   2   0   2   0   0   0   2   2   0   2   0   0   0   0   0   0   2   2   0   0   2   0   2   2   2   0   2   2   0   2   2   0   0   2   0   2   2   0   2   0   0   0   2   2   2   0   0   2   2   0   0   2   0   2   2   2   0   0   2   0   0   2   0   2   0   0   0   0   2   0   0   0   2   2   0   0   2   2   0   0   2   2   0   2   0   0   2   2   2   2   0   0   2   0   0   2   2   0   0   0   2   2   0   0   0   2   0   2   0   2   0   2   0   0   0   0   0   2   0   0   2   2   2   0   0   2   2   2   2   2   0   0   2   2   0   2   0   2   0   0   0   0   2   2   0   2   2   2   2   2   2   0   2   0   2   2   0   0   2   2   2   2   0   2   0   0   0   2   2   2   0   2   0   2
 MK-3-14                2   2   2   2   0   2   0   2   0   2   0   0   2   0   0   0   0   2   2   0   0   0   0   2   2   0   2   0   2   0   0   0   2   0   0   2   0   0   0   0   0   0   2   2   0   0   2   0   2   2   0   0   2   2   2   2   2   0   0   2   2   2   2   0   2   0   0   0   2   2   2   0   0   2   2   0   0   2   0   2   2   2   0   0   2   0   0   2   0   2   0   0   0   2   0   0   0   0   2   2   0   0   2   2   0   0   2   2   0   2   0   0   0   0   2   2   0   0   2   0   0   2   2   0   0   0   0   2   0   0   0   2   2   2   0   2   0   2   0   0   0   0   0   2   0   0   2   2   2   0   0   2   2   2   2   2   0   0   2   2   0   0   0   0   0   0   0   2   0   2   0   2   2   2   2   2   2   0   0   0   2   2   0   0   2   2   2   2   0   2   0   0   0   2   2   0   0   2   0   2
 MK-3-15                2   2   2   2   0   2   0   2   0   2   0   2   2   2   0   0   0   2   2   2   0   0   0   2   2   0   2   0   2   0   0   0   2   0   0   2   0   0   0   2   0   0   2   2   0   0   2   2   2   2   0   0   2   2   2   2   2   0   0   0   2   2   2   2   2   2   0   0   2   2   2   0   0   0   2   2   0   2   0   2   2   2   0   0   2   0   0   2   0   2   0   0   0   2   0   0   0   0   2   2   0   0   2   2   0   0   2   0   0   2   0   0   0   0   2   2   0   0   2   0   0   2   2   0   0   0   0   0   0   0   0   2   0   2   0   2   0   2   2   0   2   0   0   2   0   0   2   2   0   0   0   0   2   2   2   2   0   0   2   2   0   0   0   0   0   0   0   2   0   2   0   2   2   2   2   2   2   0   0   0   2   2   0   0   2   2   2   0   0   2   0   0   0   2   2   0   0   2   0   0
 MK-3-16                2   2   0   2   0   2   0   2   0   2   0   2   2   2   0   0   0   0   2   2   0   2   0   2   2   0   2   0   2   0   0   0   2   2   0   2   2   0   0   2   0   0   2   2   2   0   2   2   2   2   0   0   2   2   2   2   2   2   0   0   2   0   2   2   2   2   0   0   2   0   2   0   0   0   2   2   0   0   0   2   2   2   0   0   2   0   0   2   0   2   0   0   0   2   0   0   2   0   2   0   0   0   2   0   0   0   2   0   0   2   0   0   0   0   2   0   0   0   2   0   0   2   2   0   0   0   0   0   0   2   0   2   0   2   0   2   0   2   2   0   2   0   0   2   0   0   2   2   0   0   0   0   2   0   2   2   0   0   2   2   0   0   0   0   0   0   0   2   0   0   0   0   2   2   2   2   2   0   0   0   2   2   2   0   2   2   2   0   0   2   0   0   0   2   2   0   0   2   0   0
 MK-4-1                 0   2   0   2   0   2   2   2   2   2   2   2   2   2   0   0   2   0   2   2   2   0   2   2   0   0   0   2   2   2   0   0   2   2   2   0   2   2   0   0   0   0   0   2   0   0   0   2   2   0   0   2   0   2   2   2   0   2   0   2   0   2   0   0   0   2   2   2   2   2   2   0   0   2   2   0   0   0   0   0   0   0   2   0   2   0   0   0   2   0   0   0   2   2   2   0   0   0   2   0   2   2   2   0   0   2   2   0   2   2   0   0   0   0   2   0   0   0   2   0   0   2   0   2   0   0   2   0   2   0   2   0   2   0   2   0   2   0   2   2   0   2   0   0   2   2   0   2   2   2   0   0   2   0   0   2   2   2   0   2   2   0   2   2   2   2   2   0   2   0   0   0   0   2   2   2   2   2   2   2   0   0   0   2   0   2   0   2   2   0   2   0   0   2   2   2   2   2   0   2
 MK-4-2                 0   2   0   2   0   2   2   2   2   2   2   2   2   2   2   0   2   0   2   2   2   2   2   2   0   0   2   2   2   2   0   0   2   2   2   0   2   2   0   0   0   0   0   2   0   0   0   2   2   0   0   2   0   2   2   2   0   2   0   2   0   2   0   0   2   2   2   2   2   2   2   0   0   2   2   0   0   0   0   0   0   0   2   0   2   0   0   0   2   0   2   0   2   2   2   0   0   2   2   0   2   2   2   0   0   2   2   0   2   2   0   0   0   0   2   0   0   0   0   0   0   2   0   2   0   0   2   0   2   0   2   0   2   0   2   0   2   0   2   2   0   2   0   2   2   2   0   2   2   2   0   0   2   0   0   2   2   2   0   2   2   0   2   2   2   0   2   0   2   0   0   0   0   2   2   2   2   2   2   2   0   0   0   2   0   2   0   2   2   0   2   0   0   2   2   2   2   2   0   2
 MK-4-3                 0   2   0   2   0   2   2   2   2   2   2   2   2   2   2   0   2   0   2   2   2   0   2   2   0   0   2   2   2   0   0   0   2   2   2   0   2   2   0   0   0   0   0   2   0   2   0   2   2   0   0   2   0   2   2   2   0   2   0   2   0   2   0   0   2   0   2   2   2   2   2   0   0   2   2   0   0   0   0   0   0   0   2   0   2   0   0   0   2   2   2   0   2   2   2   0   0   0   2   0   0   2   2   0   0   2   2   0   2   2   0   0   0   0   2   0   0   0   2   0   0   2   0   2   0   0   2   0   2   0   2   2   2   0   2   0   2   0   0   2   0   2   0   2   2   2   0   2   2   2   0   0   2   0   2   2   2   2   2   2   2   0   2   2   2   0   2   0   2   0   0   0   0   2   2   2   2   2   0   2   0   0   0   2   0   2   0   2   2   2   0   0   0   2   2   2   2   2   0   2
 MK-4-4                 0   2   0   0   0   2   2   2   2   2   2   2   2   2   2   0   2   0   2   0   0   0   2   2   0   0   2   2   2   0   0   0   2   2   2   0   2   2   0   0   0   0   0   0   0   2   0   2   2   0   0   2   0   2   2   2   0   2   2   2   0   2   0   0   2   0   2   2   2   2   2   0   0   2   2   0   0   0   0   0   0   0   2   0   2   0   0   0   2   2   2   0   2   2   0   0   0   2   2   0   0   0   2   0   0   2   2   0   2   0   0   0   0   0   2   0   0   0   2   0   0   2   0   2   0   0   2   2   2   0   2   2   0   0   2   0   2   0   0   2   2   2   2   2   2   2   0   2   2   2   0   0   2   0   2   2   2   2   2   0   2   2   2   2   2   2   2   0   2   0   0   0   0   2   2   2   2   2   0   2   0   0   0   0   0   2   0   2   2   2   0   0   0   2   2   0   2   2   0   2
 MK-4-5                 0   2   0   0   2   2   2   2   2   2   2   2   2   2   2   0   2   0   2   0   0   0   2   2   0   0   0   2   2   0   0   0   2   2   2   0   2   2   0   0   0   0   0   0   2   0   0   2   2   0   2   2   0   2   2   2   0   2   2   0   0   2   0   0   0   0   2   2   2   2   2   0   0   2   2   0   0   0   2   0   0   0   2   0   2   0   0   0   2   2   2   0   2   2   0   0   0   2   2   0   0   0   2   0   0   2   2   0   2   0   0   0   2   0   2   0   0   0   2   0   0   2   0   2   0   0   2   2   2   0   2   2   0   0   2   0   0   0   0   0   0   2   2   2   2   2   0   2   2   2   0   0   2   0   2   2   2   2   2   0   2   2   2   2   2   2   0   0   2   0   0   0   0   0   2   2   2   2   0   2   0   0   2   0   0   2   0   2   2   2   0   0   0   2   2   0   2   2   0   2
 MK-4-6                 0   2   0   0   2   2   2   2   2   2   2   2   2   2   2   0   2   0   0   0   2   0   0   2   0   0   0   2   2   0   0   0   2   2   2   0   2   0   0   0   0   0   0   0   2   0   0   2   2   0   2   2   0   2   2   2   0   2   2   0   0   2   0   0   0   0   2   2   2   2   2   0   0   0   0   0   0   0   2   0   0   0   2   0   2   0   0   0   2   2   2   0   2   2   0   0   0   2   2   0   0   0   2   0   0   2   2   0   2   0   0   0   2   0   2   2   0   0   2   2   0   2   0   2   0   0   2   2   2   0   2   2   0   0   2   0   0   0   0   0   0   2   2   2   2   2   0   2   2   2   0   0   2   0   2   2   2   2   2   0   2   2   2   2   2   2   0   0   0   0   0   0   0   0   2   2   2   2   0   2   0   2   2   0   0   2   0   2   0   2   0   0   0   2   2   0   0   2   2   2
 MK-4-7                 0   2   0   0   2   2   2   2   2   2   2   2   2   2   2   0   2   0   2   0   2   0   0   2   0   0   0   2   2   0   0   0   2   2   2   2   2   0   0   0   0   0   0   0   2   0   0   0   2   0   2   2   0   2   2   2   0   0   2   0   0   2   0   0   0   0   2   2   0   2   2   0   2   0   0   2   0   0   2   0   0   0   2   0   2   0   2   0   2   2   2   0   2   2   0   0   0   0   2   0   0   0   2   0   0   2   2   0   2   0   0   0   2   0   2   2   0   0   2   2   0   2   0   2   0   0   2   2   2   0   2   2   0   0   2   0   0   0   0   0   0   0   2   2   2   2   0   2   0   2   0   2   2   0   2   2   0   2   2   0   2   2   2   2   0   2   0   0   2   0   0   0   0   0   2   2   2   2   0   2   0   2   2   2   0   2   0   2   0   2   0   0   0   2   2   0   0   2   2   2
 MK-4-8                 2   2   0   0   2   2   2   2   2   2   2   2   2   2   2   0   2   0   2   0   2   0   0   2   0   0   0   2   2   0   0   0   2   2   2   2   2   0   0   0   0   0   0   0   2   2   0   0   0   0   2   2   0   2   2   2   0   0   2   0   0   2   0   2   0   0   2   2   0   2   2   0   2   2   0   2   0   0   2   2   0   0   2   0   2   0   2   0   2   2   2   0   2   2   0   0   0   0   2   0   0   0   2   0   2   2   0   2   2   0   0   0   2   0   2   2   0   0   2   2   0   2   0   0   0   0   2   2   0   0   2   2   0   0   2   0   0   2   0   0   0   0   2   2   2   2   0   2   0   2   0   2   2   0   2   2   0   2   2   0   2   2   2   2   0   2   0   0   2   0   0   0   0   0   2   2   2   2   0   2   0   2   2   2   0   2   0   2   0   2   0   0   0   2   2   0   0   2   2   2
 MK-4-9                 2   2   0   0   2   2   0   2   2   2   2   2   2   2   2   0   2   0   2   0   2   0   0   2   0   0   0   2   2   0   0   0   2   2   2   2   2   0   0   0   0   0   0   0   2   2   2   0   0   0   2   2   0   2   2   2   0   0   2   0   0   2   0   2   0   0   2   2   0   0   2   0   2   2   0   2   0   2   0   2   0   0   2   0   2   0   0   0   2   2   2   2   2   2   0   0   0   0   2   0   0   0   2   0   0   2   0   2   2   0   0   0   0   2   2   2   0   0   2   2   0   2   2   0   0   0   2   2   0   0   2   2   0   0   2   0   0   2   0   0   0   0   2   2   2   2   0   2   0   2   0   2   2   0   2   2   0   2   0   0   2   2   2   2   0   2   0   0   0   0   0   0   0   2   2   2   2   2   0   2   0   2   2   2   0   2   0   2   2   2   0   0   0   2   2   0   0   2   2   2
 MK-4-10                2   2   0   0   2   2   0   2   2   2   2   2   2   2   2   0   2   0   2   0   2   0   0   2   0   0   0   0   2   0   0   0   2   2   2   2   2   0   0   0   0   0   0   0   2   2   2   0   0   0   2   0   0   0   2   2   0   0   2   0   0   2   0   2   2   0   2   2   0   0   0   0   2   2   2   2   0   2   0   2   0   0   2   2   2   0   0   2   2   2   2   2   2   2   0   0   0   0   2   0   2   0   2   0   0   2   0   2   2   0   0   2   0   2   2   2   2   0   2   2   2   2   2   0   0   0   2   0   0   0   0   2   0   0   2   0   0   2   2   0   0   0   2   2   2   2   0   2   0   2   2   2   2   0   2   2   0   2   0   0   0   2   2   2   0   2   0   0   0   0   0   0   0   2   2   2   2   2   0   2   0   2   2   0   0   2   0   0   2   2   0   0   0   2   2   0   0   0   2   2
 MK-4-11                2   2   0   0   2   2   0   2   2   0   2   2   2   2   2   0   2   0   2   0   2   2   0   2   0   0   2   2   2   0   0   0   2   0   2   2   2   0   0   0   0   0   0   0   2   0   2   0   0   2   0   0   0   0   0   2   0   0   2   0   2   2   2   2   2   0   2   2   0   0   2   0   2   2   2   2   0   0   0   2   0   0   2   2   2   0   0   2   2   2   2   2   2   0   0   0   0   0   2   0   2   0   2   0   0   2   0   2   2   0   0   0   0   2   2   2   2   0   2   2   2   2   2   2   0   0   2   0   0   0   0   2   0   0   2   0   0   2   0   0   2   0   0   2   2   2   2   2   0   2   2   2   0   0   2   2   0   2   0   0   0   2   2   2   0   2   0   0   0   0   0   0   0   2   2   2   2   2   0   2   0   2   0   2   0   2   0   0   2   2   0   2   0   2   2   0   2   0   2   2
 MK-4-12                2   2   0   0   2   2   0   0   2   0   2   2   2   2   2   2   2   0   2   0   2   2   0   2   0   2   2   2   2   0   0   0   2   0   2   2   2   0   0   0   0   0   0   0   2   0   2   0   0   2   0   0   0   2   0   2   0   0   2   0   2   2   2   2   2   0   2   2   0   0   2   0   0   2   2   2   2   0   0   2   0   0   2   2   2   0   0   2   2   2   2   0   0   0   2   0   0   0   2   0   2   0   2   0   0   2   0   2   2   0   2   0   0   2   2   2   2   0   2   2   2   2   2   2   0   0   2   0   0   0   0   2   0   2   2   0   0   2   0   0   2   0   2   2   2   2   2   2   0   2   2   2   0   0   2   2   0   2   0   0   0   2   0   2   0   2   0   0   0   0   0   0   0   2   2   0   2   2   0   2   0   0   0   2   0   2   0   0   2   2   2   2   0   2   2   0   2   0   2   2
 MK-4-13                2   0   0   0   2   2   0   0   2   0   2   2   0   2   2   2   2   0   2   0   2   2   0   2   0   2   2   2   0   0   0   0   2   0   2   2   2   0   0   0   0   0   0   0   2   0   2   0   0   2   0   0   0   2   0   2   0   0   2   0   2   2   2   2   2   0   2   2   0   0   2   2   0   2   2   0   2   2   0   2   2   0   2   2   2   0   0   2   0   0   2   0   0   0   2   0   0   0   2   0   2   0   2   2   0   0   0   0   2   0   2   0   0   2   2   2   2   0   2   2   2   2   2   0   0   2   2   0   0   2   0   0   0   2   2   2   0   2   0   0   2   0   2   2   2   2   2   2   0   2   2   2   0   0   2   2   0   2   2   0   0   2   0   2   0   2   0   0   2   0   0   0   0   2   2   0   2   2   0   2   0   0   0   2   0   2   0   0   2   2   0   2   0   2   2   0   2   0   2   0
 MK-4-14                2   0   0   0   2   2   0   0   0   0   2   2   0   2   2   2   2   0   2   0   2   2   0   0   0   2   2   2   0   0   0   0   2   0   2   2   2   0   0   0   0   0   0   0   2   0   2   2   0   2   0   0   0   2   0   2   0   0   2   0   2   2   2   0   2   0   2   2   0   0   2   2   0   2   2   0   2   2   0   2   0   0   2   2   2   0   0   2   0   0   2   0   0   0   2   0   0   0   2   2   2   0   2   2   0   0   0   0   2   0   2   2   0   2   2   2   2   0   2   0   2   2   2   0   0   0   0   0   0   2   0   2   0   2   2   2   0   2   0   2   2   0   2   2   2   2   2   2   0   2   2   2   0   0   2   2   0   2   2   0   2   2   0   0   0   2   0   0   2   0   0   0   0   2   2   0   2   2   0   2   0   0   0   2   0   2   0   0   2   2   0   2   0   2   2   0   2   0   2   0
 MK-4-15                2   0   2   0   2   2   0   0   0   2   2   2   2   2   2   2   2   0   2   0   2   2   0   0   0   2   2   2   0   0   0   0   0   0   0   2   2   0   0   2   0   0   0   2   2   0   2   2   2   0   0   0   0   2   0   2   0   0   2   0   2   2   2   0   2   0   2   2   0   0   2   2   0   2   0   0   2   2   0   2   0   0   2   2   2   0   0   2   0   0   2   0   0   0   2   0   2   0   2   2   2   0   2   2   0   0   0   0   0   0   2   2   0   2   2   2   2   2   2   0   2   2   2   0   0   0   0   0   0   2   0   2   0   2   2   2   2   2   0   2   0   2   2   2   2   2   2   2   0   2   2   2   0   0   2   2   0   0   2   0   2   2   0   0   0   2   0   0   2   0   0   2   0   2   2   0   2   2   0   2   0   0   0   2   0   2   0   0   2   2   0   2   0   2   2   0   2   0   2   0
 MK-4-16                2   0   2   0   0   0   0   0   0   2   2   2   2   2   2   2   2   2   0   0   2   2   0   0   0   2   2   2   0   0   0   0   2   0   0   2   2   0   0   2   0   2   0   2   2   0   2   2   2   0   0   0   0   2   0   2   0   0   2   0   2   0   2   0   2   0   2   2   0   0   2   2   0   2   0   0   0   2   0   2   0   0   2   2   2   0   0   2   0   0   2   2   0   0   2   2   0   0   0   2   2   0   2   2   0   0   0   0   0   2   2   2   0   0   2   2   2   2   2   0   2   2   2   0   0   0   0   0   0   2   0   2   0   2   2   0   2   2   0   2   0   2   2   2   0   2   2   2   2   2   2   2   0   0   2   2   0   0   2   0   2   2   0   0   0   2   0   0   2   2   0   2   2   2   2   2   0   0   0   2   0   0   2   2   0   2   0   2   2   2   0   2   0   2   2   0   2   0   2   0
 MK-5-1                 2   0   2   0   0   0   2   2   2   2   2   0   0   2   0   0   2   2   0   2   0   0   0   2   0   0   0   2   2   0   0   0   0   2   2   2   0   2   2   2   2   0   0   2   0   0   2   2   2   0   0   2   0   2   0   2   0   2   0   2   2   0   2   2   0   0   0   0   0   0   0   0   2   0   0   2   2   0   2   2   0   2   0   2   0   0   2   0   2   2   0   0   2   0   0   2   2   0   0   0   0   0   0   2   2   0   0   2   0   0   0   2   0   2   2   0   2   2   2   0   0   2   2   2   2   2   2   2   2   0   0   0   2   0   2   2   2   2   2   2   0   2   0   2   0   0   2   2   0   0   0   2   0   0   2   0   0   0   2   2   2   0   2   2   0   2   2   0   2   0   0   2   2   0   0   0   0   2   2   0   2   2   0   0   0   2   0   0   0   2   0   2   0   2   2   0   2   2   0   2
 MK-5-2                 2   0   2   0   0   0   2   2   2   2   2   0   0   2   0   0   2   2   0   2   2   0   0   2   0   0   0   2   2   2   0   0   0   2   2   2   0   2   2   2   2   0   0   2   0   0   2   2   2   2   0   0   0   2   0   2   0   2   0   2   2   0   2   2   0   0   0   2   0   0   2   0   2   0   0   2   2   2   2   2   2   2   2   2   0   0   2   0   2   2   0   0   2   0   0   2   2   0   0   0   0   0   2   2   2   0   0   2   0   0   0   2   0   2   2   0   2   2   2   0   2   2   2   2   2   2   2   2   2   0   0   0   2   0   2   2   2   2   2   2   0   2   0   2   0   0   2   2   0   0   2   2   0   0   2   2   0   0   2   2   2   0   2   2   0   0   2   0   2   0   0   2   2   0   0   0   0   2   2   0   2   2   2   0   0   2   0   0   0   2   0   2   0   2   2   0   0   2   0   2
 MK-5-3                 2   0   2   0   0   0   2   2   2   2   2   0   0   2   0   0   2   2   0   2   2   0   0   2   0   0   0   2   2   0   2   0   0   2   2   0   0   2   2   2   0   0   0   2   0   0   2   2   2   2   0   0   0   2   0   2   0   2   0   2   2   0   0   2   0   0   0   2   0   0   2   0   2   0   0   2   2   2   2   2   2   2   2   2   2   2   0   0   2   2   0   0   2   0   0   2   2   0   0   0   0   0   2   2   2   0   0   2   0   0   0   2   0   2   0   0   2   2   2   0   2   2   2   2   2   2   2   2   2   0   0   0   2   0   2   2   2   2   2   2   0   2   0   2   0   0   2   2   0   2   0   2   0   2   2   2   0   0   0   2   2   0   2   2   2   0   2   0   2   0   0   2   2   0   2   0   0   0   2   0   2   2   2   0   0   2   0   0   0   2   0   0   0   2   2   0   0   2   0   2
 MK-5-4                 2   0   2   0   0   2   2   2   2   2   2   0   0   2   0   0   2   2   0   2   2   0   0   2   0   0   0   2   2   0   2   0   0   0   2   0   0   2   2   2   0   2   0   2   2   0   2   2   2   2   0   0   0   2   0   0   0   0   0   2   2   0   0   2   0   2   0   2   0   0   2   0   2   0   0   2   2   2   2   2   2   0   2   2   2   2   0   0   0   2   0   0   2   2   0   2   2   0   0   0   0   0   2   2   2   0   0   0   0   0   0   2   0   2   0   0   2   2   2   0   2   2   2   2   0   0   0   2   2   0   0   0   2   2   2   2   2   2   2   2   0   2   2   2   0   0   2   2   0   2   0   2   0   2   2   2   0   2   0   2   2   0   2   2   0   0   2   0   2   0   0   2   2   0   2   0   0   0   2   0   2   2   2   0   0   2   0   0   0   2   0   0   0   0   2   0   0   2   0   2
 MK-5-5                 2   0   2   0   0   0   2   2   2   2   2   0   0   2   0   0   2   2   0   2   2   0   0   2   2   0   0   2   2   0   2   0   0   0   2   0   0   2   2   2   0   2   0   0   2   0   2   2   0   2   0   2   0   2   0   0   0   0   0   2   2   0   0   2   0   0   0   0   0   0   2   0   2   0   0   2   2   2   2   0   2   0   2   2   2   2   0   0   0   2   0   0   2   2   0   2   2   0   0   0   0   0   2   2   2   0   0   0   2   0   0   2   0   2   2   0   2   2   2   0   2   2   2   2   0   0   0   2   0   0   0   0   2   2   2   2   2   2   2   2   0   0   0   2   0   0   2   2   0   2   0   2   0   2   2   0   0   2   0   2   2   0   2   2   0   0   2   0   2   0   0   2   2   0   2   0   0   2   2   0   2   2   2   0   2   2   0   0   2   2   0   0   0   0   2   0   0   0   0   2
 MK-5-6                 2   0   2   0   0   0   2   2   0   2   2   0   0   0   0   0   2   2   0   2   2   0   0   2   2   0   0   2   2   0   2   0   0   0   2   0   2   2   2   0   0   2   0   0   2   0   2   2   0   2   0   2   0   2   0   0   0   0   0   2   2   0   0   2   0   0   0   0   0   0   0   0   2   0   0   0   0   2   2   0   2   0   2   0   2   2   0   0   0   2   0   2   2   2   0   0   2   0   0   0   0   0   2   2   2   0   0   0   2   0   0   2   0   2   2   0   2   2   2   0   2   2   2   2   0   0   0   2   0   0   0   0   2   2   2   2   2   2   0   2   0   0   0   0   0   0   2   2   0   2   2   2   0   2   2   0   0   2   0   2   2   0   2   2   0   0   2   0   2   0   2   2   2   0   2   0   0   2   2   0   2   2   0   0   2   2   2   0   2   2   0   0   0   2   2   0   0   0   0   2
 MK-5-7                 2   0   2   0   0   0   2   2   2   2   2   0   0   0   0   0   2   0   0   2   0   0   0   2   2   0   0   2   2   0   0   0   0   0   2   0   2   2   0   2   0   2   0   0   2   0   2   2   0   2   0   2   0   0   2   0   0   0   0   2   2   2   0   2   0   0   0   0   0   0   0   2   2   0   0   0   0   2   2   0   2   0   2   0   2   2   0   0   0   2   0   2   2   2   0   0   2   0   0   0   0   0   2   2   2   0   0   0   2   0   0   2   0   2   2   0   2   2   2   0   2   2   2   2   0   0   0   2   0   0   0   2   2   2   2   2   2   2   0   2   0   0   0   0   0   0   2   0   0   2   2   2   0   2   2   0   0   2   0   2   2   0   2   2   0   0   2   0   2   0   2   2   2   0   2   0   0   2   0   0   2   2   0   0   2   2   2   2   2   2   0   0   0   2   2   0   0   0   0   2
 MK-5-8                 2   0   2   0   0   0   2   2   2   2   2   0   0   0   0   0   2   0   0   2   0   0   0   2   2   0   0   2   2   0   0   0   0   0   0   0   2   2   0   2   0   2   2   0   2   0   2   0   0   2   0   2   0   0   2   0   0   0   0   2   0   2   0   2   0   0   0   0   0   2   0   2   2   0   2   0   0   0   2   0   2   0   2   0   2   2   0   0   0   2   0   2   2   2   0   0   0   2   0   0   0   0   2   0   2   0   2   0   2   0   0   2   2   2   2   0   2   2   2   0   2   2   2   2   0   0   0   2   0   0   0   0   2   2   2   2   2   2   0   0   0   0   0   0   0   0   0   0   0   2   0   2   0   2   2   0   0   2   0   2   2   0   2   0   0   2   2   0   2   0   2   0   2   0   2   0   0   2   0   2   2   2   2   0   2   2   2   2   2   2   0   0   0   2   2   0   2   2   0   2
 MK-5-9                 2   0   2   0   0   0   2   2   2   2   2   0   0   0   0   0   2   0   0   2   0   0   0   2   2   0   0   2   0   0   0   0   2   0   0   0   2   2   0   2   0   2   2   0   2   0   2   0   0   2   0   2   0   0   2   0   0   0   0   2   0   2   0   2   0   0   0   0   0   2   0   2   2   0   2   0   0   0   2   0   0   0   2   0   2   0   0   0   0   2   2   0   2   2   2   0   0   2   0   0   0   0   2   0   2   2   2   0   2   0   0   2   2   2   2   0   2   2   2   0   2   2   2   2   0   0   0   0   0   0   0   0   2   0   2   2   2   2   0   0   0   0   2   0   0   0   0   0   0   2   0   2   0   2   2   0   0   2   0   2   2   0   2   0   0   2   2   0   2   2   2   0   0   0   2   0   0   2   0   2   2   2   2   2   2   2   2   2   2   2   0   0   0   2   2   0   2   2   0   2
 MK-5-10                2   0   2   0   0   0   2   0   2   2   2   0   2   0   0   0   2   0   0   2   0   0   0   0   2   0   0   2   0   0   0   0   2   0   0   0   2   2   0   2   0   2   2   0   0   0   2   0   0   2   0   2   2   0   2   0   0   2   0   2   0   2   0   2   0   0   0   0   0   2   0   0   2   0   2   0   2   0   2   0   0   0   2   0   0   0   0   0   0   2   2   0   0   2   2   0   0   2   0   0   0   0   2   0   2   2   2   0   2   0   0   0   0   2   2   0   2   2   2   0   2   2   2   2   0   0   0   0   0   0   2   0   2   0   2   2   2   2   0   0   2   0   2   0   2   0   0   2   0   2   0   2   0   2   2   0   0   0   0   2   2   0   2   0   0   2   2   0   2   2   2   0   0   0   0   0   0   2   2   2   0   2   0   2   2   2   2   0   2   2   0   0   0   2   2   0   2   2   0   2
 MK-5-11                2   0   2   0   0   0   2   0   2   2   2   0   2   0   0   0   2   0   0   2   0   0   0   0   2   0   0   2   0   0   0   0   2   0   0   0   2   2   0   2   0   2   2   2   0   0   2   0   0   2   0   2   2   0   2   0   0   2   0   2   0   2   0   2   0   0   0   0   0   0   0   0   2   2   2   0   2   0   2   0   0   0   2   0   0   2   0   0   0   2   2   0   2   2   2   0   0   2   0   0   0   0   2   0   2   0   2   0   2   0   0   2   0   2   2   0   2   2   2   0   2   0   2   2   0   0   0   0   0   0   2   0   2   2   2   2   2   2   0   0   2   2   2   2   2   0   0   2   0   2   0   0   0   2   2   2   0   0   0   2   2   0   2   0   0   0   0   0   2   2   2   0   0   0   0   0   0   2   2   2   0   2   0   2   2   2   2   0   0   2   0   0   0   2   2   0   2   2   0   2
 MK-5-12                2   0   2   0   0   0   2   2   2   2   2   0   2   0   0   0   2   0   2   2   0   0   0   0   2   0   0   2   0   0   0   0   2   2   0   0   2   2   0   2   0   2   2   2   0   0   2   2   0   2   0   2   2   0   0   0   0   2   0   0   0   2   0   2   2   0   0   0   0   0   0   0   2   2   2   0   2   0   2   2   0   0   2   2   0   2   0   2   0   2   2   0   2   2   2   0   0   2   0   0   0   0   0   0   2   0   2   2   2   0   0   0   0   2   2   0   2   2   2   0   0   0   2   2   0   0   0   0   0   0   2   2   2   2   2   2   2   2   0   2   2   2   2   2   2   0   0   2   0   2   0   0   0   2   2   2   0   0   0   2   2   0   2   0   0   0   0   0   2   2   2   0   0   0   0   0   0   2   2   2   0   2   0   2   2   2   2   0   0   2   0   0   0   2   2   0   2   2   0   2
 MK-5-13                2   0   0   0   0   2   2   2   2   2   2   0   2   0   0   0   2   0   2   2   0   0   0   2   2   0   0   0   0   0   0   0   2   2   0   0   2   2   0   0   0   2   2   2   0   0   2   2   0   0   0   2   2   0   0   0   0   0   0   0   0   2   0   2   2   0   0   0   0   0   0   0   2   2   2   0   0   2   2   2   0   0   0   2   0   2   0   2   0   2   2   0   2   2   2   0   0   2   0   2   0   0   0   0   2   0   2   2   2   0   0   0   0   2   2   0   2   2   2   2   0   0   2   2   0   0   0   0   0   0   2   2   2   2   2   2   2   2   0   2   2   2   2   2   2   0   0   2   0   2   0   2   0   2   2   2   0   0   0   2   2   0   2   0   0   2   0   0   0   2   2   0   0   0   0   0   0   2   2   2   2   2   0   2   2   2   2   0   2   2   0   0   0   2   2   0   2   0   0   2
 MK-5-14                2   0   0   0   0   2   2   2   2   2   2   0   2   0   0   0   2   0   2   2   0   0   0   2   0   0   0   0   0   0   0   0   2   2   0   2   2   2   0   0   0   2   2   2   0   0   2   2   0   0   0   2   2   0   0   0   0   0   0   2   0   2   0   2   2   0   0   0   2   0   0   0   2   2   2   0   2   2   2   2   0   0   0   2   0   2   0   2   0   2   2   0   2   0   2   0   0   2   0   2   0   0   0   0   0   0   2   2   0   0   0   0   0   2   2   0   2   2   2   2   0   0   2   2   0   0   2   0   0   0   2   2   2   2   2   2   2   2   2   2   0   2   2   2   2   2   0   0   0   2   0   2   0   2   2   2   0   0   0   2   2   0   2   0   0   2   0   0   0   2   2   0   0   0   2   0   0   2   2   2   2   2   0   2   2   2   2   0   2   2   2   2   0   2   2   0   2   0   0   2
 MK-5-15                2   0   0   0   2   2   2   2   2   2   0   0   2   0   0   0   2   0   2   2   0   0   0   2   0   0   0   0   0   0   0   0   2   2   0   2   2   2   0   0   0   2   2   2   0   0   2   2   0   0   0   2   2   0   0   0   0   0   0   2   0   2   0   2   2   0   0   0   2   0   0   0   2   2   2   0   2   2   2   0   0   0   0   0   0   2   0   2   0   2   2   0   2   0   2   0   0   2   0   2   0   0   0   0   0   0   2   2   0   0   0   2   0   2   2   0   2   2   2   2   0   0   2   2   0   0   2   0   0   0   2   2   2   2   2   2   2   2   2   2   2   2   2   2   2   2   0   0   0   2   2   0   0   2   2   2   0   0   0   2   2   0   2   0   0   2   0   0   0   0   2   0   0   0   2   0   0   2   2   2   2   2   0   2   2   2   2   0   2   2   2   2   0   2   2   0   2   0   0   2
 MK-5-16                2   0   0   0   2   0   2   2   2   2   0   0   2   0   0   2   2   0   2   2   0   0   0   2   0   0   0   0   2   0   0   2   2   0   0   2   2   2   0   0   2   2   2   0   0   0   2   2   0   0   0   2   2   2   0   0   0   0   2   2   0   2   0   2   2   0   0   0   2   0   0   0   2   2   2   0   2   2   2   2   0   0   0   0   0   2   0   2   0   2   2   0   2   0   2   0   0   2   2   2   0   0   0   0   0   0   2   2   0   0   0   2   0   0   2   0   2   2   2   2   2   0   2   0   0   0   2   0   0   0   2   2   0   2   2   2   0   2   0   2   2   2   2   2   2   0   0   0   0   2   2   0   0   2   2   2   0   2   0   2   2   0   2   0   0   2   0   0   0   0   0   2   0   0   2   0   0   0   2   2   2   2   0   2   2   0   2   0   2   2   2   2   0   2   2   0   2   0   0   2
 MK-6-1                 0   0   0   0   0   0   0   2   2   0   0   2   0   0   2   0   0   2   2   0   0   0   0   2   0   0   0   0   0   2   0   0   0   0   0   2   2   0   0   2   0   2   2   0   0   2   0   0   2   0   0   0   2   0   0   0   2   2   2   2   2   0   0   2   0   0   2   2   0   2   2   0   0   0   2   2   0   0   0   2   2   0   2   2   0   0   0   0   2   0   2   0   2   2   0   0   2   0   0   0   0   2   2   2   0   2   2   0   0   0   2   2   0   2   2   2   2   2   0   2   0   0   2   2   2   2   2   2   2   2   2   0   2   0   0   2   2   0   0   2   0   2   2   2   0   0   2   0   0   0   2   2   2   2   0   2   0   2   0   0   0   2   0   2   2   2   0   2   2   0   2   0   2   0   0   2   0   0   0   0   0   0   0   0   2   2   0   0   2   0   2   2   0   2   0   0   2   2   2   0
 MK-6-2                 0   0   0   0   0   0   0   2   2   2   0   2   0   0   2   0   0   2   2   0   0   0   0   2   0   0   0   0   0   2   0   0   0   0   0   2   2   0   0   0   2   2   0   0   0   0   0   0   2   0   0   0   2   2   0   0   2   2   0   2   2   0   0   2   0   0   2   2   0   2   0   0   0   0   2   2   0   0   0   2   2   2   2   2   2   0   0   0   0   0   2   0   2   2   0   0   2   0   0   0   0   2   2   2   0   2   2   0   0   0   2   2   0   2   2   2   2   2   0   2   0   0   2   2   2   2   2   2   2   2   2   0   0   0   0   2   2   0   0   2   0   2   2   2   0   0   2   0   0   0   2   2   2   2   0   2   2   2   0   0   0   2   0   2   2   2   0   2   2   0   2   0   2   0   0   2   0   0   0   0   0   2   0   2   2   2   0   0   2   0   2   2   2   2   0   2   2   2   0   2
 MK-6-3                 0   0   0   0   0   0   2   0   2   2   0   2   0   0   2   0   0   2   2   0   0   0   0   2   0   0   2   0   0   2   2   0   0   0   0   2   0   0   0   0   2   0   0   0   2   0   0   0   2   0   0   2   2   0   2   0   2   2   0   2   2   0   0   2   0   0   2   2   0   2   0   2   0   0   2   2   2   2   0   2   0   2   2   2   2   0   2   0   0   2   2   2   0   2   0   0   2   2   0   0   0   0   2   2   0   2   2   0   0   0   2   0   0   2   2   2   2   2   0   2   0   2   2   2   2   2   2   2   2   2   2   0   0   0   0   2   2   0   0   0   0   2   2   0   0   0   2   0   0   0   2   2   0   2   2   0   2   2   0   0   0   2   0   2   2   0   0   2   2   0   2   0   2   2   0   2   0   0   0   0   0   2   0   2   2   2   0   0   2   0   2   2   2   2   0   2   2   2   0   2
 MK-6-4                 0   0   0   0   0   0   2   0   2   2   0   2   0   0   2   0   0   2   2   2   0   0   0   2   0   0   2   0   0   2   2   0   0   0   0   2   0   0   0   0   2   0   0   2   2   0   0   0   2   0   0   2   2   0   2   0   2   2   0   2   2   0   0   2   0   0   2   2   0   2   0   2   0   0   2   2   2   2   0   2   0   2   2   2   2   0   2   2   0   2   2   2   0   2   2   0   2   2   0   0   2   0   0   2   0   2   2   0   0   0   2   0   0   0   2   2   2   2   0   2   2   2   0   2   2   2   2   2   2   2   0   0   0   0   0   2   2   0   0   0   0   0   2   0   0   0   2   0   0   0   2   2   0   2   2   2   2   0   0   0   0   2   0   2   2   0   0   2   2   0   0   0   2   2   0   2   0   2   2   0   0   2   0   2   2   2   0   0   2   0   2   2   2   2   0   0   2   2   0   2
 MK-6-5                 0   0   0   0   0   0   2   0   2   2   0   2   0   0   2   0   0   2   2   2   0   0   0   2   0   0   2   0   0   2   2   0   0   0   0   2   0   0   2   0   2   0   0   2   2   0   0   0   2   0   0   2   2   0   2   0   2   2   0   2   2   0   0   2   0   0   2   2   0   2   0   2   0   0   0   2   2   2   0   2   0   2   0   2   2   2   2   2   0   2   2   2   0   2   2   0   2   2   0   0   2   0   0   2   0   2   2   0   0   0   2   0   0   0   2   2   2   2   0   2   0   2   0   2   2   2   2   0   2   2   0   0   0   0   0   2   2   0   0   0   2   0   2   0   0   0   2   0   0   0   2   2   0   2   2   0   2   0   0   0   0   2   2   0   2   0   0   2   2   0   0   0   2   2   0   2   0   2   2   0   0   2   0   2   2   2   0   0   2   0   2   2   2   2   0   0   2   2   0   2
 MK-6-6                 0   0   0   0   0   0   2   0   2   2   0   2   0   0   2   0   0   0   2   2   0   0   0   2   0   0   2   0   0   2   2   0   0   0   0   2   2   0   2   0   2   0   0   2   2   0   0   0   2   0   2   2   2   2   2   0   2   2   0   2   2   0   0   2   0   0   2   0   0   2   0   2   0   0   0   2   2   2   0   2   0   2   2   2   2   2   2   2   0   2   2   2   0   2   2   0   2   2   0   0   2   0   0   2   0   2   2   0   2   0   2   0   0   0   2   2   2   2   0   2   0   2   0   2   2   0   2   0   0   2   2   0   0   0   0   2   2   0   0   2   2   2   2   0   0   0   2   0   0   0   2   2   0   2   2   0   2   0   0   0   0   2   2   0   2   0   0   2   2   0   0   0   2   2   0   0   0   2   2   0   0   2   0   2   2   0   0   0   2   0   2   2   2   2   0   0   2   2   0   0
 MK-6-7                 0   2   0   0   0   0   2   0   2   2   0   2   0   2   2   0   0   0   2   2   0   0   0   2   0   0   2   0   0   2   2   0   0   2   2   2   2   0   2   0   2   0   0   2   2   0   0   0   2   0   0   2   2   2   2   0   0   2   0   2   2   0   2   0   0   0   2   2   0   2   0   2   0   0   0   2   2   2   0   2   0   2   2   2   2   2   2   2   2   2   2   2   2   2   2   0   2   2   0   0   2   0   0   2   0   2   2   0   2   0   2   0   0   0   2   2   2   2   0   2   0   0   0   2   2   0   2   0   0   0   2   0   0   0   0   2   0   0   0   0   2   2   2   2   0   0   2   0   0   0   2   2   0   2   2   0   2   0   0   2   0   2   2   0   2   0   0   2   0   0   0   0   2   2   2   0   0   2   0   0   2   2   0   2   2   0   0   0   2   0   2   0   2   2   0   0   2   0   0   0
 MK-6-8                 0   2   0   0   0   0   2   0   2   2   0   2   0   2   2   0   0   0   2   2   0   0   0   2   2   0   2   0   0   2   2   0   0   2   2   2   2   0   2   0   2   0   0   2   2   0   0   0   2   0   0   2   2   2   2   0   0   2   0   2   2   0   2   2   0   0   2   2   0   2   0   2   0   0   0   0   2   2   0   2   0   2   0   2   2   0   2   2   2   2   2   2   2   2   2   0   2   2   0   0   2   0   0   2   0   2   2   0   2   0   2   0   0   0   2   0   2   2   0   2   0   0   0   2   2   2   2   2   0   0   2   0   0   0   2   2   0   0   0   2   2   2   2   2   2   0   2   0   0   0   2   0   0   2   2   0   2   0   0   2   2   2   2   2   2   2   2   0   0   0   0   0   2   2   2   0   0   2   0   0   2   2   0   2   2   2   0   0   2   0   2   0   2   2   0   0   2   0   0   0
 MK-6-9                 0   2   0   0   0   2   2   0   0   2   0   2   0   2   2   0   0   0   2   0   0   2   0   2   0   0   2   2   0   2   2   0   0   2   2   2   2   0   2   0   2   0   0   2   2   0   0   0   2   0   0   2   2   2   2   0   0   2   0   2   2   0   2   2   0   2   2   2   0   2   0   2   0   2   0   0   2   2   0   2   0   0   0   2   0   0   2   2   0   2   2   2   2   2   2   0   2   2   0   2   2   0   0   2   0   2   2   0   2   0   2   0   0   0   2   2   2   2   0   2   0   0   0   0   0   2   2   2   0   2   0   0   0   0   0   2   0   0   0   2   2   2   0   0   2   0   2   0   0   0   2   0   0   2   2   0   2   0   0   2   2   2   2   2   2   2   2   0   0   0   0   0   2   2   2   2   0   2   0   0   2   2   0   2   2   2   0   0   2   0   0   0   2   2   0   0   2   0   0   0
 MK-6-10                0   2   0   0   0   2   0   0   0   2   0   2   0   2   2   2   0   0   2   0   0   0   0   2   2   0   2   2   0   2   2   0   2   2   2   0   2   0   2   0   2   0   2   2   2   0   2   0   2   0   0   2   2   2   2   0   0   2   0   0   2   0   2   2   0   2   0   0   0   2   2   2   0   2   0   0   2   2   0   2   0   2   0   2   0   2   2   2   0   2   2   2   2   2   2   0   2   2   0   2   2   0   0   2   0   2   2   0   0   0   2   0   0   0   2   2   2   2   0   2   0   0   0   0   2   2   2   2   0   0   0   0   0   0   0   2   0   0   0   2   2   2   0   2   2   0   2   0   2   0   2   0   0   2   2   2   2   0   0   2   2   0   0   2   2   2   2   0   0   0   0   0   2   2   2   2   0   2   0   0   2   2   0   0   0   0   0   2   2   0   0   0   2   2   0   0   2   0   0   0
 MK-6-11                0   2   0   0   0   2   0   0   0   2   0   2   0   2   2   2   0   0   2   2   2   2   0   2   2   0   2   2   0   2   2   0   2   2   2   0   2   0   2   0   2   0   2   2   2   0   2   0   2   0   0   2   2   2   2   0   0   2   0   0   2   0   2   2   0   2   2   2   0   2   2   2   0   2   0   0   2   2   0   2   0   2   0   2   0   2   2   2   0   2   2   2   0   2   2   2   2   0   0   2   2   0   0   2   2   2   2   0   0   0   2   0   2   0   2   2   2   2   0   0   0   0   0   0   0   2   2   2   0   2   0   0   0   0   0   2   0   0   0   2   2   2   0   2   2   0   2   0   2   0   0   0   0   2   2   2   2   0   0   2   2   0   0   0   2   2   2   0   0   0   0   0   2   2   2   2   0   2   0   0   2   2   2   0   2   0   0   2   2   0   2   0   2   2   0   0   2   0   0   0
 MK-6-12                0   2   0   0   0   2   0   0   2   2   0   2   0   2   2   2   0   0   0   2   2   2   0   2   2   0   2   2   2   2   2   0   2   0   2   0   0   0   2   0   2   0   2   0   2   0   2   0   2   0   0   2   2   2   2   0   0   2   0   0   2   0   2   0   0   2   2   0   0   2   2   2   0   0   2   0   0   0   2   2   0   2   0   2   0   2   2   2   0   2   2   2   0   2   2   2   2   0   0   2   2   0   0   2   2   2   2   0   0   2   2   0   2   0   2   2   2   2   0   0   0   0   0   0   0   2   2   2   0   2   0   0   0   0   2   2   0   0   0   2   2   2   0   2   2   2   0   0   2   0   0   0   0   2   2   2   2   0   0   2   2   0   0   2   2   2   2   0   0   0   0   0   2   2   0   2   0   2   0   0   2   2   2   0   2   0   0   2   0   0   2   0   2   2   0   0   2   0   0   0
 MK-6-13                0   2   0   0   0   0   0   0   0   2   0   2   0   2   2   2   0   0   2   2   2   2   0   2   2   0   2   2   2   0   2   0   2   0   2   0   0   0   2   0   2   0   2   0   2   0   2   0   0   0   0   2   2   2   2   0   0   2   0   0   2   0   2   0   0   2   2   0   0   2   2   0   2   0   2   0   0   2   2   2   0   2   0   2   0   2   2   2   0   0   0   2   0   2   2   2   2   0   0   2   2   0   2   2   2   2   2   0   0   2   2   0   2   2   2   2   2   2   0   0   0   2   0   0   0   2   2   2   0   2   0   0   0   0   2   0   0   0   0   2   2   2   0   2   2   2   0   0   0   0   0   0   0   2   2   2   2   0   0   0   0   0   0   2   2   2   2   0   0   0   0   0   2   2   0   2   2   2   0   0   2   2   2   0   2   0   2   0   2   2   2   0   2   2   0   0   2   0   0   0
 MK-6-14                0   2   0   0   0   0   0   0   0   2   0   2   0   2   2   2   0   0   2   2   2   2   0   2   2   0   2   2   2   0   2   0   0   0   2   0   0   0   2   0   0   0   2   0   2   0   2   0   0   0   0   2   0   2   2   0   0   2   0   0   0   0   2   0   0   2   2   0   0   2   2   0   2   0   2   0   0   2   2   2   0   2   0   2   0   2   2   2   0   0   0   2   0   2   2   2   2   0   0   2   2   0   2   2   2   2   2   2   0   2   0   0   2   2   2   2   2   2   0   0   0   2   0   0   0   2   0   2   0   2   0   0   0   0   2   0   0   0   0   2   2   2   0   2   0   0   0   0   0   0   0   0   0   2   2   2   0   0   0   0   0   0   2   2   2   2   2   0   0   2   0   0   2   2   0   2   2   2   0   0   2   2   2   0   2   0   2   0   2   2   2   0   0   0   0   0   2   0   2   0
 MK-6-15                2   2   0   0   0   0   0   0   0   2   0   2   0   2   2   2   0   0   2   2   2   2   0   2   2   0   2   2   2   0   2   0   0   0   2   0   0   0   2   0   0   0   2   0   2   0   2   0   0   0   0   2   2   2   2   0   0   2   0   0   2   0   2   0   0   2   2   0   0   2   2   0   2   0   2   0   0   0   2   2   0   2   0   2   0   2   2   2   0   0   0   2   0   2   2   2   2   0   0   2   2   0   2   2   2   2   2   2   2   0   0   0   2   2   2   2   0   2   0   0   0   2   0   0   2   2   0   2   0   2   0   0   0   0   2   0   0   0   2   2   2   2   0   2   0   0   0   0   0   0   0   0   0   2   2   2   0   0   0   0   0   0   2   2   2   2   2   0   0   2   0   0   2   2   0   2   0   2   0   0   2   0   2   0   2   2   2   0   2   2   2   0   2   0   0   2   0   0   2   0
 MK-6-16                2   2   0   0   0   0   0   0   0   2   0   2   0   2   2   2   0   0   2   2   2   2   0   2   2   0   2   2   2   2   2   0   0   0   2   0   0   2   2   0   0   0   0   2   2   2   0   0   0   0   0   2   0   2   0   0   0   2   0   0   2   0   2   0   2   2   2   0   0   2   2   0   2   0   2   0   0   0   0   2   0   2   0   2   0   2   2   2   0   2   0   2   0   2   2   0   2   0   0   2   0   0   2   2   2   0   2   2   0   0   0   0   0   2   2   2   0   2   0   0   0   2   0   2   2   2   2   2   2   2   2   0   0   0   0   0   0   0   2   2   2   2   0   2   0   0   0   0   0   0   0   0   0   2   2   2   0   0   0   0   0   0   2   2   2   0   2   0   0   2   0   2   2   2   2   2   0   2   0   0   2   0   2   0   2   0   2   0   2   2   2   0   2   0   0   2   0   0   2   0
 
!****************************************** Phenotypic Data **********************************************************
!-100.0 is resevred for missing phenotype
SimulatedTrait1        13.5925   16.5024   13.7125   15.2560   14.0185   14.7202   15.3799   15.5486   15.7987   14.5324   14.4204   13.6305   16.1113   16.1583   15.4050   14.4979   14.6813   15.4381   14.8742   15.3489   16.2243   16.4144   16.2111   15.7162   14.0346   16.9441   13.6827   14.3731   15.5810   13.8116   16.0785   14.2288   16.4802   15.8039   14.1831   14.2770   14.8603   14.4308   13.8949   15.0030   15.0153   16.1631   14.6606   15.5191   14.1543   13.8220   14.8518   15.4605   15.5627   15.6362   13.8729   13.2075   15.1947   15.6313   14.5601   13.7353   13.6676   14.8467   14.7153   14.6176   13.4766   16.4482   13.6443   14.3403   14.8267   16.7282   15.7129   14.6445   15.5249   14.8413   16.1837   16.2718   13.8878   15.8941   16.5056   13.7987   13.4861   15.3504   14.1154   13.7564   15.5798   16.7142   15.4573   14.6914   14.9826   15.9413   13.9964   14.4801   14.3604   14.5609   14.2130   14.6101   16.6053   16.3923   15.2630   15.1443   16.3192   14.5882   14.5003   14.2125   14.1622   13.2765   15.7357   15.3950   15.2544   15.7165   15.1539   14.9329   16.4265   14.3105   14.5599   15.5483   15.8777   16.1276   13.5639   14.3711   16.1050   14.7898   15.7084   14.6835   16.4157   13.5333   13.5985   15.3994   13.3761   16.2789   14.2862   16.7692   13.9592   14.8011   14.4359   14.4484   13.9271   15.9066   15.8587   13.9796   16.7368   17.0005   15.6178   16.4208   15.7025   15.7458   14.9623   15.9130   13.9136   12.9281   15.9039   15.1626   13.9791   14.2068   15.4906   13.6753   13.8341   16.4520   14.2590   15.0169   14.4235   13.5804   15.6004   15.3131   14.8677   14.3336   16.4742   13.6593   15.7356   15.5456   15.8838   15.5774   14.5622   15.7530   14.4311   14.8607   16.1768   13.7709   15.5983   14.3971   13.7305   16.1761   15.8222   15.8336   16.2136   15.2931   15.3559   14.6219   14.9328   14.2272   15.0816   14.3600   16.0715   13.5555   14.4603   14.7994   13.8216   16.0262   13.8888   16.1357   13.7964   16.8535   13.6569   16.3714
SimulatedTrait2         9.7946    9.6370   10.3902    9.7884   10.0856   10.9380   10.5365    9.0920    9.6252   10.7906   10.4779   10.4329    9.4761    9.3893    9.5981   10.4352   10.8448    9.3067    9.7216    8.9494    9.5736    9.5844    9.3255    9.4760   10.8310    9.3482   10.4357   10.2536    9.1926   11.0282    9.1447   10.1106    9.4772    9.1624   10.6227   10.5223    9.5001   10.5416   10.6791    9.2956    9.7408    9.4193   10.4630    9.3630   10.7391   10.3301   10.7110    9.6661    9.6371    9.3176   10.7519   10.7172   10.1157    9.3555   10.8980   10.6842   10.3338   10.9081   10.4109   10.1064   10.3513    9.1322   10.5794   10.2409   10.1611    9.2954    9.7009   10.1460    9.9301    9.1823    9.1255    9.3001    9.6992    9.4230    9.3752   10.3716   10.7706    9.5881   10.5207   10.4236    9.7508    9.9882    9.6413   10.5283   11.2018    9.5314   10.6657   10.2612   10.1935   10.4785   10.6116   10.0466    9.7468    9.2306   10.3799    9.3152    9.7860   10.5823   10.5061    9.2886   10.9026   10.4100    9.0155    9.2060    9.1478    9.7764    9.8059   10.5061    9.0006   10.2902   10.4961   10.6338    9.4185    9.4029   10.3505   10.5812   10.1881   10.2319    9.5442    9.4306    9.4761   10.5180   10.5612    9.5762   10.8585    9.6127   10.5699    9.6370   10.7138   10.3324   10.3691    9.8013   10.5955    9.6887    9.7224   10.2521    8.9534    9.7002    9.4795    9.7737   10.3298    9.3405   10.4010    9.3476   10.2943   10.2846    9.9776    9.4106   10.1677   10.4689    9.2030   10.4950   10.3628    9.8953   10.4436   10.4984   10.1184   10.5088    9.2288   10.5588    9.2698   10.4468    9.6262   10.9586    9.1209    9.4338   10.0297    9.9171    9.4820    9.7018   10.3048    9.5272    9.3101   10.1952    9.2833   10.5517   10.6523    9.6204    9.3119    9.5994    9.2335    9.9360    9.7428   10.4641    9.5052   10.3326   10.6908   10.8517    9.2989   10.4935   10.4632   10.0622   10.5300    9.8574   10.4051    9.9187   10.4362    9.5566   10.4567    9.6216
 
