# Supplementary material for: Inclusive Composite Interval Mapping of QTL by Environment Interactions in Biparental Populations
Source: PLoS One. 2015 Jul 10;10(7):e0132414. doi: 10.1371/journal.pone.0132414 (PMC4498613; doi:10.1371/journal.pone.0132414)
Supplement: S6 File — (ZIP) [file pone.0132414.s006.zip › H=0.8/L1/run_00079.met]

!**********************Note: lines staring with "!" are remarks and will be ignored in the program********************
!*********************************General Information**********************************
!Assuming F1 = P1 x P2, populations available in QTL IciMapping are: 
!  1, P1BC1F1 = P1 x F1, the first backcrossing where P1 is used as the recurrent parent;
!  2, P2BC1F1 = P2 x F1, the first backcrossing where P2 is used as the recurrent parent;
!  3, F1DH, F1-derived doubled haploids; 
!  4, RIL or F1RIL, recombination inbred lines through the repeated selfing of F1;
!  5, P1BC1RIL, recombination inbred lines through the repeated selfing of P1BC1F1;
!  6, P2BC1RIL, recombination inbred lines through the repeated selfing of P2BC1F1;
!  7, F2, the selfing generation of F1;
!  8, F3, the selfing generation of F2;
!  9, P1BC2F1, the second backcrossing where P1 is used as the recurrent parent; 
! 10, P2BC2F1, the second backcrossing where P2 is used as the recurrent parent;
! 11, P1BC2RIL, recombination inred lines through the repeated selfing of P1BC2F1; 
! 12, P2BC2RIL, recombination inred lines through the repeated selfing of P2BC2F1; 
! 13, P1BC1F2, the selfing generation of P1BC1F1; 
! 14, P2BC1F2, the selfing generation of P2BC1F1; 
! 15, P1BC2F2, the selfing generation of P1BC2F1; 
! 16, P2BC2F2, the selfing generation of P2BC2F1; 
! 17, P1BC1DH, P1BC1F1-derived doubled haploids; 
! 18, P2BC1DH, P2BC1F1-derived doubled haploids; 
! 19, P1BC2DH, P1BC2F1-derived doubled haploids; 
! 20, P2BC2DH, P2BC2F1-derived doubled haploids; 
   3      !Mapping Population (see remarks above)
   2      !Mapping Function (1 for Kosambi; 2 for Haldane; 3 for Morgan)
   2      !Marker Space Type (1 for intervals; 2 for positions)
   1      !Marker Space Unit(1 for centiMorgans; 2 for Morgan)
   6      !Number of Chromosomes (or Linkage Groups)
 200      !Size of the mapping population
   2      !Number of environments
 
!***************************************** Chromosomes and Linkage Maps **********************************************
!Chromosome                 NumMarkers
-CH1                        16
-CH2                        16
-CH3                        16
-CH4                        16
-CH5                        16
-CH6                        16
!Linkage map (Marker name followed by position or the interval length)
 MK-1-1                1     0.000
 MK-1-2                1    10.000
 MK-1-3                1    20.000
 MK-1-4                1    30.000
 MK-1-5                1    40.000
 MK-1-6                1    50.000
 MK-1-7                1    60.000
 MK-1-8                1    70.000
 MK-1-9                1    80.000
 MK-1-10               1    90.000
 MK-1-11               1   100.000
 MK-1-12               1   110.000
 MK-1-13               1   120.000
 MK-1-14               1   130.000
 MK-1-15               1   140.000
 MK-1-16               1   150.000
 MK-2-1                2     0.000
 MK-2-2                2    10.000
 MK-2-3                2    20.000
 MK-2-4                2    30.000
 MK-2-5                2    40.000
 MK-2-6                2    50.000
 MK-2-7                2    60.000
 MK-2-8                2    70.000
 MK-2-9                2    80.000
 MK-2-10               2    90.000
 MK-2-11               2   100.000
 MK-2-12               2   110.000
 MK-2-13               2   120.000
 MK-2-14               2   130.000
 MK-2-15               2   140.000
 MK-2-16               2   150.000
 MK-3-1                3     0.000
 MK-3-2                3    10.000
 MK-3-3                3    20.000
 MK-3-4                3    30.000
 MK-3-5                3    40.000
 MK-3-6                3    50.000
 MK-3-7                3    60.000
 MK-3-8                3    70.000
 MK-3-9                3    80.000
 MK-3-10               3    90.000
 MK-3-11               3   100.000
 MK-3-12               3   110.000
 MK-3-13               3   120.000
 MK-3-14               3   130.000
 MK-3-15               3   140.000
 MK-3-16               3   150.000
 MK-4-1                4     0.000
 MK-4-2                4    10.000
 MK-4-3                4    20.000
 MK-4-4                4    30.000
 MK-4-5                4    40.000
 MK-4-6                4    50.000
 MK-4-7                4    60.000
 MK-4-8                4    70.000
 MK-4-9                4    80.000
 MK-4-10               4    90.000
 MK-4-11               4   100.000
 MK-4-12               4   110.000
 MK-4-13               4   120.000
 MK-4-14               4   130.000
 MK-4-15               4   140.000
 MK-4-16               4   150.000
 MK-5-1                5     0.000
 MK-5-2                5    10.000
 MK-5-3                5    20.000
 MK-5-4                5    30.000
 MK-5-5                5    40.000
 MK-5-6                5    50.000
 MK-5-7                5    60.000
 MK-5-8                5    70.000
 MK-5-9                5    80.000
 MK-5-10               5    90.000
 MK-5-11               5   100.000
 MK-5-12               5   110.000
 MK-5-13               5   120.000
 MK-5-14               5   130.000
 MK-5-15               5   140.000
 MK-5-16               5   150.000
 MK-6-1                6     0.000
 MK-6-2                6    10.000
 MK-6-3                6    20.000
 MK-6-4                6    30.000
 MK-6-5                6    40.000
 MK-6-6                6    50.000
 MK-6-7                6    60.000
 MK-6-8                6    70.000
 MK-6-9                6    80.000
 MK-6-10               6    90.000
 MK-6-11               6   100.000
 MK-6-12               6   110.000
 MK-6-13               6   120.000
 MK-6-14               6   130.000
 MK-6-15               6   140.000
 MK-6-16               6   150.000
!*********************************** Marker Types ********************************************************************
!Co-dominant marker: When heterozygote F1 is present, P1 is coded as 2, F1 is coded as 1, and P2 is coded as 0; Otherwise, P1 is coded as 2, and P2 is coded as 0. 
!Dominant marker: When heterozygote F1 is present, P1 and F1 are coded as 12, and P2 is coded as 0; Otherwise, P1 is coded as 2, and P2 is coded as 0.  
!Recessive markers: When heterozygote F1 is present, P1 is coded as 2, and F1 and P2 are coded as 10; Otherwise, P1 is coded as 2, and P2 is coded as 0. 
!Missing marker is coded as -1. 
 MK-1-1                 0   2   0   2   0   0   2   2   2   2   0   2   0   0   2   0   0   2   2   0   0   2   2   0   2   0   2   2   0   2   0   2   0   0   0   2   2   0   0   0   2   2   0   2   2   2   2   2   2   0   0   2   0   0   0   2   2   0   0   0   2   2   0   0   2   2   2   2   2   2   0   0   0   0   0   0   0   0   2   0   2   2   0   2   2   2   0   0   0   0   2   0   2   0   2   0   0   0   2   0   0   0   2   0   0   2   0   2   2   2   2   0   2   2   2   0   0   2   0   0   0   0   0   2   0   2   0   0   2   0   2   0   0   2   0   0   2   2   2   2   2   0   0   2   0   0   2   2   2   2   0   0   2   2   2   0   0   0   0   2   0   2   2   0   2   2   0   2   0   2   2   2   0   0   0   0   0   0   0   0   0   2   2   0   0   2   2   0   2   0   2   0   2   0   2   2   2   2   0   2
 MK-1-2                 0   2   2   2   0   0   2   2   2   2   0   2   0   0   2   0   0   2   2   0   0   2   2   0   2   2   2   2   0   2   0   2   0   0   0   2   2   0   0   0   2   2   0   2   2   2   2   2   2   2   0   2   2   0   0   2   2   0   0   2   2   2   0   0   2   2   2   2   2   2   0   0   0   0   0   0   0   0   2   0   2   2   0   2   2   2   0   0   0   2   2   0   2   0   2   0   0   0   2   0   0   0   2   0   0   2   2   2   2   2   2   0   2   2   2   0   0   0   0   2   0   2   0   2   0   2   0   0   2   0   2   0   0   2   0   0   2   2   2   2   2   0   0   2   0   2   2   2   2   2   0   0   2   2   2   0   0   0   0   2   0   2   2   0   2   2   0   2   2   2   2   2   2   0   0   0   0   0   0   0   0   2   2   0   0   2   2   0   2   0   2   2   2   0   2   2   2   0   0   2
 MK-1-3                 0   2   2   2   0   0   2   2   2   2   0   2   0   0   2   0   2   2   2   0   0   2   2   0   2   2   2   2   0   2   0   0   0   0   0   2   2   0   0   0   2   2   0   2   2   2   2   2   2   2   0   0   2   2   2   2   2   0   0   2   2   0   0   0   2   2   0   2   2   2   0   2   0   0   0   0   0   0   0   0   0   2   0   2   2   2   2   2   0   2   2   0   2   0   2   0   0   0   2   0   2   0   2   0   0   2   0   2   2   2   2   0   2   2   0   0   0   0   0   2   0   2   0   2   0   2   0   0   2   2   2   2   0   2   2   0   2   2   0   2   2   0   0   2   0   2   2   2   2   2   0   0   2   2   2   0   0   0   0   2   2   2   2   0   2   2   0   0   2   2   2   2   2   0   0   0   0   0   0   0   0   2   2   0   0   2   2   0   2   0   2   0   2   0   2   2   0   0   0   2
 MK-1-4                 0   2   2   2   0   2   2   2   2   2   0   2   0   0   2   0   2   2   2   0   0   2   2   0   2   2   0   2   0   2   0   0   0   0   0   0   2   0   0   0   2   2   0   2   2   0   2   2   2   2   0   0   2   2   2   2   0   0   0   2   2   0   0   0   2   2   0   0   2   2   0   2   0   0   0   0   0   0   0   0   0   2   0   2   2   0   2   0   0   2   2   0   2   0   2   0   0   0   2   0   2   0   2   0   0   2   0   2   2   0   0   0   0   2   0   0   0   0   0   2   0   2   0   2   0   2   0   0   2   2   2   2   0   2   2   0   2   2   0   2   2   2   2   0   0   2   2   2   2   2   0   0   2   2   0   0   0   0   0   2   0   2   0   0   2   2   0   0   2   0   2   2   0   2   0   0   0   0   2   0   0   2   2   0   0   2   2   0   2   0   2   2   2   2   2   2   0   0   0   2
 MK-1-5                 0   2   2   2   0   2   2   2   2   2   0   2   0   2   2   0   2   2   2   0   0   2   2   0   2   0   2   2   0   2   0   0   0   0   0   0   2   0   0   2   2   2   0   2   2   0   2   2   2   2   0   0   2   2   0   2   2   0   0   2   2   0   0   0   2   2   2   0   2   2   0   2   0   0   0   0   0   0   0   0   0   2   2   2   2   0   2   0   0   2   0   0   2   0   2   0   0   0   2   0   2   0   2   0   2   2   0   2   2   0   0   0   0   2   0   2   0   0   0   2   0   2   2   2   0   2   0   0   2   2   2   2   0   2   2   0   2   2   0   2   2   2   2   2   0   2   2   2   2   2   0   0   0   2   0   0   0   0   0   0   0   2   0   2   2   2   0   0   2   0   2   2   0   2   0   0   0   0   2   0   0   2   2   0   0   2   2   0   2   0   2   2   2   0   2   2   0   0   0   0
 MK-1-6                 0   2   2   2   0   2   2   2   2   2   0   2   0   2   2   0   2   2   2   0   0   2   2   2   2   0   0   2   0   2   0   0   0   0   0   0   2   0   0   2   2   2   0   2   2   0   2   2   2   2   0   0   2   2   0   2   2   0   0   2   2   0   0   0   2   0   2   0   2   2   0   2   0   0   0   2   0   0   0   0   0   2   2   2   2   0   2   0   2   2   0   0   2   0   2   0   0   0   2   0   2   0   2   0   2   0   0   2   2   0   2   0   2   2   0   2   0   0   0   2   0   2   2   2   0   2   0   0   0   2   2   2   0   2   2   0   2   2   0   0   2   0   2   2   0   2   2   2   2   2   2   2   0   2   0   0   0   0   0   0   0   2   0   2   2   2   0   0   2   0   0   2   0   2   0   0   0   0   2   2   0   2   2   0   0   2   2   2   0   0   2   2   2   0   2   0   0   0   0   0
 MK-1-7                 0   2   2   2   0   2   2   2   2   2   0   2   0   2   2   0   2   2   2   0   2   2   2   2   2   0   0   2   0   2   2   0   0   0   0   0   2   0   0   2   0   2   0   2   2   0   2   0   2   2   0   0   2   2   0   2   2   0   2   2   2   0   0   0   2   0   2   0   0   2   0   0   0   0   0   2   0   0   0   2   0   2   2   2   2   0   2   0   2   2   0   0   2   0   2   0   0   0   2   0   2   0   2   0   2   0   0   2   2   0   0   0   2   2   0   2   0   0   0   2   0   2   2   2   0   2   0   0   0   2   0   2   0   2   2   0   2   2   0   0   2   0   2   2   0   2   2   2   2   2   2   2   0   2   0   0   0   2   0   0   2   0   0   2   2   2   0   2   2   0   0   2   0   2   0   0   0   0   2   2   0   0   2   0   0   2   2   2   0   0   2   2   2   0   2   0   0   0   0   0
 MK-1-8                 0   2   2   2   0   2   2   2   2   2   0   2   0   0   2   0   2   2   2   0   2   2   2   2   0   0   2   2   0   2   2   0   0   0   0   0   2   0   0   2   0   2   0   2   2   0   2   0   2   2   0   0   2   2   0   0   0   0   2   0   0   0   0   0   2   0   2   0   0   0   0   0   0   0   0   2   2   0   0   2   0   2   2   2   2   0   2   0   2   2   0   0   2   0   2   0   0   0   2   0   2   0   0   0   2   0   0   2   2   0   0   0   2   2   0   2   0   0   0   2   0   2   2   2   0   2   0   0   0   2   0   2   0   2   0   0   2   0   0   0   2   0   2   2   0   2   2   2   2   2   2   2   0   2   0   0   0   0   0   0   0   2   0   2   0   2   0   2   2   0   0   2   0   2   0   0   0   0   2   2   0   0   2   0   0   2   2   2   0   2   2   2   2   0   2   0   0   0   0   0
 MK-1-9                 0   2   2   2   0   2   2   2   2   2   0   2   0   0   2   0   0   2   2   0   2   2   2   2   0   0   2   0   0   2   2   2   0   0   0   0   0   0   0   2   0   2   0   2   2   0   2   0   2   2   0   0   0   2   0   0   0   2   2   0   0   0   0   0   2   2   2   0   0   0   0   0   0   0   0   2   2   2   0   2   0   2   2   2   2   2   2   0   2   2   0   0   2   0   2   0   0   0   2   0   2   0   0   0   2   0   0   2   2   0   0   0   2   2   0   2   0   0   0   2   0   2   2   2   0   2   0   0   0   2   0   2   0   2   0   0   2   2   0   0   2   2   2   2   0   2   2   2   2   2   2   0   0   2   0   0   0   0   0   0   0   2   0   2   0   2   0   2   2   0   0   2   0   2   0   0   0   2   2   2   0   0   2   0   0   2   2   2   0   2   2   2   2   0   2   0   0   0   0   0
 MK-1-10                0   2   2   2   0   2   2   2   2   2   0   2   0   0   2   0   0   2   2   2   2   2   2   2   0   0   2   0   0   2   2   2   0   0   0   0   0   0   0   2   0   2   0   2   2   0   2   0   0   2   0   0   0   2   0   0   0   2   2   0   0   0   0   0   2   2   2   2   0   0   0   0   0   2   0   2   2   2   0   2   0   2   2   2   2   2   2   0   2   2   0   0   2   0   2   0   0   0   2   0   2   0   0   0   0   0   0   2   2   0   0   0   2   0   0   2   0   0   0   2   0   2   2   2   0   2   2   0   0   2   0   0   0   2   0   0   2   2   0   0   2   2   2   2   0   2   2   0   2   2   2   0   0   2   0   0   0   0   0   2   0   2   0   2   0   2   0   2   0   0   2   2   0   0   0   0   0   2   2   2   0   0   2   0   0   2   2   0   0   2   2   2   2   0   2   0   0   0   0   0
 MK-1-11                0   2   0   2   0   2   2   2   2   2   0   2   0   0   2   2   0   2   0   2   2   2   2   2   0   0   2   0   0   2   2   2   0   0   0   2   0   0   0   2   0   2   0   2   2   0   2   0   0   2   0   0   2   2   0   0   0   2   2   0   2   0   0   0   2   2   2   2   0   0   0   0   0   2   0   2   2   2   0   2   0   2   2   2   2   2   2   0   2   2   2   0   2   2   2   0   0   0   2   0   2   0   2   0   0   0   0   2   2   0   2   0   2   0   0   2   0   0   0   2   0   2   2   2   0   2   2   0   0   2   2   0   0   2   0   0   2   2   2   0   2   2   2   2   0   2   0   0   2   2   2   0   0   2   0   0   0   0   0   2   0   2   0   2   0   2   0   2   2   0   2   2   0   0   0   0   0   2   2   2   0   0   2   0   0   2   2   0   0   2   0   2   2   2   2   0   0   0   0   0
 MK-1-12                0   2   0   0   0   2   2   2   2   2   0   2   0   0   2   2   0   2   0   2   2   0   2   2   0   0   2   0   0   2   2   2   0   0   0   2   2   0   0   2   0   2   0   2   2   2   2   0   0   2   0   0   2   2   2   0   0   2   2   0   2   0   0   0   2   2   2   2   2   0   0   0   0   2   0   2   2   0   2   2   0   2   2   2   0   2   2   0   0   2   2   0   2   2   2   0   0   0   2   0   2   0   2   0   0   0   0   2   0   0   2   0   2   0   0   2   0   0   0   0   0   2   2   2   0   2   2   0   0   0   0   0   0   2   0   0   2   2   2   0   2   2   2   2   0   2   0   0   2   2   2   0   0   2   0   2   0   0   0   2   0   2   0   2   2   2   2   2   2   0   0   2   0   2   0   0   0   0   2   2   0   0   2   0   0   2   2   0   0   2   0   2   2   2   2   2   0   0   0   2
 MK-1-13                0   0   0   0   0   2   2   2   2   2   0   2   0   0   2   2   0   2   2   2   0   0   2   2   0   0   2   0   0   2   0   2   0   0   2   0   2   0   0   2   0   2   0   2   2   2   2   0   2   2   0   0   2   2   2   0   2   2   2   0   2   0   0   0   2   2   2   2   0   0   0   0   0   2   0   2   2   0   2   2   0   2   2   2   0   2   2   0   0   2   2   0   2   2   2   0   0   0   2   0   2   0   2   0   0   0   0   2   0   0   2   0   2   0   0   2   0   0   0   0   0   2   0   2   0   2   2   0   0   0   0   0   0   0   0   0   2   2   2   2   2   2   0   2   0   2   0   0   2   2   2   0   0   2   0   0   0   0   0   2   0   2   0   2   0   2   2   2   2   0   0   2   0   2   0   0   0   0   2   2   0   0   2   0   0   2   2   0   0   2   0   2   0   2   2   2   0   2   0   2
 MK-1-14                0   0   0   0   0   2   2   2   2   2   0   2   0   2   2   2   0   2   0   2   0   0   0   2   0   0   2   0   0   2   0   2   0   0   2   0   2   0   0   2   0   2   0   2   2   2   2   2   2   2   0   0   2   2   2   0   2   2   2   0   2   0   0   0   2   2   2   2   0   0   0   0   0   2   0   2   2   0   2   2   0   2   2   2   0   2   2   0   0   2   2   0   2   2   2   0   0   2   0   0   2   0   2   2   2   0   0   2   0   2   2   0   2   0   0   2   0   0   2   0   0   2   0   2   0   2   0   0   0   0   0   0   2   0   0   0   2   2   0   0   2   0   0   2   0   2   0   0   2   2   2   0   2   2   0   0   0   0   0   2   2   2   0   2   2   2   2   2   2   0   0   2   0   2   0   0   0   0   2   2   2   0   2   0   2   2   2   0   0   2   0   2   0   2   0   2   0   2   0   2
 MK-1-15                0   0   0   0   2   2   2   2   2   2   0   2   0   2   0   2   0   2   0   2   0   0   0   2   0   0   2   0   0   2   0   2   0   0   2   0   2   0   0   2   0   2   0   2   2   2   2   2   2   2   0   2   2   2   2   0   0   2   2   0   2   0   0   0   2   2   2   2   0   0   0   0   0   2   0   2   2   0   2   0   0   2   2   2   0   2   2   0   2   2   2   0   2   2   2   0   0   2   0   0   2   0   2   2   0   0   0   0   0   2   2   0   2   0   0   2   0   0   2   0   0   0   0   2   0   2   0   0   0   2   0   0   2   0   0   0   2   2   0   0   2   0   2   2   0   0   0   2   0   2   2   0   2   2   0   0   0   0   2   2   2   2   0   2   2   2   2   2   2   0   0   2   0   2   0   2   0   0   0   2   2   0   2   0   2   2   2   0   0   2   0   2   2   2   0   2   0   2   0   2
 MK-1-16                0   0   0   0   2   2   2   2   2   2   0   2   0   2   0   2   0   2   0   2   0   0   0   2   0   0   0   0   0   2   0   2   0   0   2   2   2   0   0   2   0   2   0   0   2   2   2   2   2   2   0   0   2   2   2   0   0   2   2   0   2   0   0   0   2   2   0   2   0   0   2   0   0   2   0   2   2   0   2   0   0   2   2   2   2   2   2   0   2   2   2   0   0   2   2   0   2   2   0   0   0   2   2   2   0   0   0   0   0   2   2   0   2   0   0   2   0   0   2   0   0   0   0   2   0   2   0   0   0   2   0   0   2   0   0   0   2   2   0   0   2   2   2   2   0   0   0   0   0   2   2   2   2   2   0   0   0   0   2   2   2   2   0   2   2   2   2   0   2   0   0   2   0   2   0   0   0   0   0   0   2   0   2   0   2   2   2   0   2   0   0   2   2   2   0   2   0   2   0   2
 MK-2-1                 0   2   2   2   2   2   2   2   2   2   0   0   0   2   2   0   0   2   2   0   0   2   0   2   2   0   0   0   2   2   0   0   0   0   2   0   0   0   0   0   2   0   0   0   0   0   0   0   0   0   2   2   2   2   2   0   2   0   0   2   2   0   0   2   0   2   2   2   0   0   2   2   0   2   2   0   2   0   2   2   0   2   2   2   2   2   0   0   0   2   2   2   0   0   0   2   2   2   2   2   0   0   2   2   2   2   0   0   2   2   2   0   0   2   2   2   0   2   2   0   2   0   0   0   0   2   0   0   0   2   0   2   2   2   0   2   0   2   0   0   2   0   0   2   2   2   2   0   0   0   2   0   0   2   2   0   0   0   2   0   2   2   2   2   0   2   0   2   0   0   0   2   0   2   2   2   2   0   0   2   0   2   0   2   0   0   0   0   2   2   0   2   0   0   2   0   0   0   0   0
 MK-2-2                 0   2   2   2   2   2   2   0   2   2   0   0   0   2   2   0   0   2   2   0   0   2   0   2   2   0   0   0   2   2   0   0   0   0   2   0   0   0   0   0   0   0   0   0   0   0   0   0   0   0   2   2   0   2   2   0   2   0   0   2   2   0   0   2   0   2   2   2   0   0   2   2   0   2   2   0   2   0   2   2   0   2   2   2   2   2   0   0   0   2   2   2   0   0   0   2   2   2   2   2   0   0   2   0   2   0   0   0   2   2   2   0   0   2   2   2   0   2   2   0   2   0   2   0   0   2   0   0   0   2   0   2   2   2   0   2   0   2   0   0   2   0   0   2   2   2   2   0   0   0   2   0   0   2   2   0   0   0   2   0   2   2   2   0   0   2   0   2   0   0   0   2   0   2   2   2   2   0   0   2   2   2   0   2   0   0   0   0   0   2   0   2   0   0   2   0   0   0   0   0
 MK-2-3                 0   2   2   2   2   2   2   0   2   2   2   0   0   0   2   0   0   2   0   0   0   2   0   2   2   0   0   0   2   2   0   0   0   0   2   0   0   0   2   0   0   0   0   0   0   0   2   0   2   0   2   2   0   2   2   0   0   0   0   2   2   0   0   2   0   2   2   2   2   0   2   2   0   2   2   0   2   0   2   2   0   2   2   2   2   2   2   0   0   2   2   2   0   0   0   2   2   2   2   2   0   0   2   0   2   0   0   0   2   0   2   0   0   2   2   2   0   2   0   0   2   0   2   0   0   2   0   0   0   2   0   2   2   2   0   2   0   0   0   0   0   0   0   2   2   2   2   0   2   0   2   0   2   2   2   0   2   0   2   2   0   2   2   0   0   2   0   2   0   2   0   2   0   2   2   2   2   0   0   2   2   2   0   2   0   0   0   0   0   2   0   2   0   0   2   0   0   0   0   0
 MK-2-4                 0   2   2   2   2   2   2   0   2   2   2   0   0   0   0   0   0   2   0   0   2   2   2   2   2   0   0   0   2   2   0   0   0   0   2   0   0   0   0   0   0   0   0   2   0   2   2   0   2   0   2   2   0   2   2   0   0   0   0   2   2   0   0   2   0   2   2   2   2   0   2   2   0   2   2   0   2   0   2   2   2   2   2   2   2   2   2   0   0   0   2   2   0   0   2   2   2   2   2   2   0   0   0   0   2   0   0   0   2   0   2   0   0   2   2   2   0   2   0   0   2   0   2   0   0   2   0   2   0   2   0   2   2   2   2   2   0   0   0   0   0   2   0   2   2   2   2   0   2   0   2   0   0   2   2   0   2   0   2   2   0   2   2   0   0   0   0   2   2   2   0   2   0   2   2   2   2   0   2   2   2   2   0   2   0   0   0   0   0   2   0   2   0   0   2   2   0   0   0   0
 MK-2-5                 0   2   2   2   2   2   2   0   2   2   0   0   0   2   0   0   0   0   0   0   2   2   2   2   2   0   0   0   2   2   0   0   0   0   2   0   0   0   0   0   0   0   2   2   0   0   2   0   2   0   2   2   0   2   2   2   0   0   2   2   2   0   2   2   0   2   2   2   2   0   2   2   0   2   0   0   2   0   2   2   2   2   2   2   0   2   2   0   0   0   2   2   0   0   2   2   2   2   2   2   2   0   0   0   2   0   0   0   2   0   2   0   2   2   2   2   0   0   0   0   0   0   2   0   0   2   2   2   2   2   0   2   0   2   2   2   0   0   0   0   0   2   0   2   2   2   2   0   0   0   2   0   0   2   2   0   2   0   0   2   0   2   2   0   0   0   0   2   2   2   0   2   0   2   2   0   2   0   2   2   2   2   0   2   0   0   2   0   2   2   2   2   0   0   2   2   0   0   0   0
 MK-2-6                 0   2   2   2   2   2   2   0   2   0   0   0   0   2   0   0   0   0   0   0   2   2   2   2   2   0   0   0   2   2   0   0   0   0   2   0   0   0   0   0   0   0   2   2   0   0   2   0   2   0   2   2   0   2   2   2   0   0   2   2   2   0   2   2   0   2   2   2   0   0   2   2   0   2   0   0   2   0   0   2   2   0   2   2   0   2   2   0   0   2   2   2   2   0   2   0   2   2   2   2   2   0   0   0   2   0   0   0   2   0   0   0   2   2   2   2   0   0   0   0   0   0   2   0   0   0   2   2   2   2   0   2   0   2   2   2   0   0   0   0   0   2   0   2   2   2   2   0   0   0   0   0   0   2   2   0   2   0   0   2   0   2   2   0   0   0   0   0   2   2   0   2   2   2   2   0   2   0   2   2   2   2   0   2   0   0   2   0   2   2   2   2   0   0   2   2   0   2   0   0
 MK-2-7                 0   0   2   0   2   2   2   0   2   0   0   0   0   2   0   0   0   0   0   0   2   2   2   2   2   0   0   0   2   0   0   0   0   0   2   0   0   0   0   2   0   0   2   2   0   0   2   0   2   0   2   2   0   2   2   2   0   0   2   2   2   0   0   2   0   2   2   2   0   0   2   2   0   2   2   0   2   0   0   2   2   0   2   2   0   2   2   2   0   2   2   2   2   0   2   0   2   2   2   2   2   0   0   0   2   2   0   0   2   0   0   2   0   2   2   2   0   0   2   2   2   0   2   0   0   0   2   0   2   2   0   2   0   2   2   2   0   0   0   0   0   2   0   2   0   2   2   0   0   0   0   0   0   2   2   0   2   0   0   2   0   0   2   0   0   0   0   0   2   2   0   2   2   2   0   0   2   0   2   2   2   2   0   2   0   0   2   0   2   0   2   0   2   0   2   2   0   2   0   0
 MK-2-8                 0   0   2   2   2   2   2   0   2   0   0   0   0   2   0   0   0   2   0   0   2   2   2   2   2   0   0   0   2   0   0   0   0   0   0   0   0   0   0   2   0   0   2   2   0   0   2   0   2   0   2   2   0   2   2   2   0   0   0   2   2   0   0   2   0   2   2   2   0   0   2   2   0   0   0   0   2   0   0   2   2   0   2   2   0   2   2   2   0   2   2   2   2   0   2   0   2   2   2   2   2   0   0   0   2   2   0   0   2   0   0   2   0   2   2   0   0   0   2   2   2   2   2   0   0   0   0   0   2   2   0   2   0   2   2   2   0   0   0   0   0   2   0   2   0   2   0   0   0   0   0   0   0   2   2   0   2   2   0   0   0   0   2   0   0   0   0   0   2   0   0   2   2   2   0   0   0   0   2   2   2   2   0   2   0   0   2   0   2   0   2   0   2   0   2   2   0   2   0   0
 MK-2-9                 0   0   2   2   2   0   2   0   2   0   0   0   0   2   0   0   0   2   0   0   2   2   2   2   2   0   0   0   2   0   0   0   0   0   0   0   0   0   2   2   0   0   2   0   0   0   2   0   2   0   2   2   0   2   2   2   0   0   0   2   2   2   0   2   0   2   2   2   0   0   2   0   2   0   0   0   2   0   0   2   2   0   2   2   0   2   2   2   0   2   2   2   2   0   2   0   2   2   2   2   2   0   0   0   2   2   2   0   2   0   0   2   0   2   2   0   0   0   2   2   2   2   2   2   0   0   2   0   2   2   0   2   0   2   2   2   0   0   0   0   0   2   0   2   0   2   0   0   0   0   0   0   0   2   2   0   2   2   0   0   0   0   2   0   0   0   0   0   2   0   2   2   2   2   0   0   0   2   2   2   2   2   0   0   0   0   2   0   2   0   0   0   2   0   2   2   0   2   0   0
 MK-2-10                0   0   2   2   0   0   2   0   2   0   0   0   0   2   0   0   0   2   0   0   2   2   2   2   2   0   0   0   2   0   0   2   0   0   0   0   0   0   0   2   0   0   2   2   0   0   2   0   2   0   0   2   0   2   2   2   0   0   2   2   2   2   0   2   0   2   0   2   0   0   2   2   2   0   0   0   2   0   0   2   2   0   2   2   0   2   0   2   0   2   2   2   2   0   2   2   2   2   2   2   2   0   0   0   2   2   2   0   2   0   0   2   0   0   2   0   0   0   2   2   2   2   2   0   2   0   2   0   2   2   2   2   0   2   2   2   0   0   0   0   0   2   0   2   0   2   0   0   0   0   0   0   0   2   2   0   2   2   0   0   2   0   2   0   0   0   0   0   2   0   2   0   2   2   0   0   0   2   2   2   2   2   0   0   0   0   2   0   2   0   0   0   2   0   2   2   0   2   0   0
 MK-2-11                0   0   2   2   0   0   2   0   0   2   0   0   2   2   0   2   0   2   0   0   2   2   2   2   2   0   0   0   2   0   0   2   2   0   0   0   0   2   0   2   2   0   2   2   0   0   2   0   0   0   2   2   2   0   2   2   0   0   2   2   2   2   0   2   0   2   0   2   0   0   0   2   2   0   0   0   2   0   0   2   2   0   2   2   0   2   0   2   2   2   2   2   2   0   0   2   2   0   2   2   2   0   2   2   2   2   2   0   2   0   0   2   0   0   2   0   0   0   2   2   2   2   2   0   2   0   2   0   0   0   2   2   0   2   2   2   0   0   2   0   0   2   0   2   2   2   0   0   0   0   0   2   0   2   2   0   2   2   2   0   2   0   2   0   0   0   0   0   2   0   2   0   2   2   0   0   0   2   2   0   2   2   0   0   0   0   2   0   0   0   0   0   2   0   2   2   0   2   0   0
 MK-2-12                0   0   2   2   0   0   2   0   0   2   0   0   2   2   0   2   0   2   0   2   2   2   2   2   0   2   0   0   2   0   0   0   2   0   0   0   0   0   0   2   2   0   2   2   0   0   2   0   0   0   2   0   2   0   2   2   0   0   2   2   2   2   0   2   0   2   0   2   0   0   0   2   2   0   0   0   2   0   0   2   2   0   2   2   0   2   0   2   2   2   2   2   2   0   0   2   0   0   2   2   2   0   2   2   2   2   2   0   0   2   0   2   0   0   2   0   0   0   2   0   2   0   2   0   2   0   2   0   0   0   2   2   0   2   2   2   0   0   2   0   2   2   0   2   2   2   0   0   0   0   0   2   0   2   2   0   2   2   2   0   2   0   2   2   2   0   0   0   2   0   2   0   2   2   0   0   0   2   2   0   2   2   0   0   0   0   2   0   0   2   0   0   2   0   2   2   0   2   2   2
 MK-2-13                0   0   2   2   2   0   2   0   0   2   0   0   2   2   0   2   0   2   0   2   2   2   2   2   0   2   0   2   2   2   0   0   2   0   0   0   0   2   0   2   2   0   2   2   0   2   2   2   0   0   0   2   2   0   2   2   2   0   2   2   2   0   0   2   0   2   0   0   0   0   0   2   2   0   0   0   2   2   0   2   2   0   2   2   2   2   0   2   2   2   2   2   2   2   0   2   0   0   2   2   2   2   2   2   2   2   2   0   2   2   0   0   0   0   2   0   0   0   2   0   2   0   2   0   2   0   2   0   0   0   2   2   0   2   2   2   0   0   2   0   2   2   0   2   2   2   0   0   0   0   0   2   0   2   2   0   2   2   2   0   2   0   2   0   2   0   0   0   2   0   2   0   2   2   0   0   0   2   2   0   2   2   0   0   0   0   2   0   0   2   0   0   2   0   2   2   0   2   0   2
 MK-2-14                0   0   2   2   2   0   2   0   0   2   0   0   2   2   0   2   0   0   0   0   0   2   0   2   0   2   0   2   2   2   2   0   0   0   0   0   0   2   0   2   2   0   2   2   0   2   2   2   0   0   0   0   2   2   0   2   2   0   2   2   2   0   0   2   0   2   0   0   2   0   0   2   2   0   0   0   2   2   0   2   2   0   2   2   2   2   0   2   2   2   2   2   2   2   2   2   0   0   2   2   2   2   2   2   2   0   2   0   2   2   0   0   2   0   0   0   0   0   2   0   2   0   2   0   2   0   2   0   0   0   0   2   2   2   2   2   0   0   2   0   2   2   0   2   2   2   0   0   0   0   0   2   2   2   2   0   2   2   2   2   2   0   2   0   2   0   0   0   2   0   2   0   2   2   0   0   0   2   2   0   2   2   0   0   0   0   0   2   2   2   0   0   2   0   0   2   0   2   2   2
 MK-2-15                0   0   2   2   2   0   2   0   2   2   0   0   0   2   0   2   0   0   0   2   0   2   0   2   0   2   0   2   2   2   2   0   0   0   0   0   0   2   0   2   2   0   2   2   0   2   2   2   0   0   0   0   2   2   0   0   2   0   0   2   2   2   0   0   0   2   0   0   2   0   2   2   2   0   0   0   2   2   0   2   2   0   0   2   2   2   0   0   2   0   2   2   2   2   0   2   0   0   2   2   0   0   2   2   2   0   2   0   2   2   0   0   2   0   0   0   0   2   0   0   2   0   2   0   2   0   2   0   2   0   2   2   2   2   2   2   0   0   2   0   2   2   0   2   2   2   0   0   0   0   0   2   2   2   2   0   2   2   2   2   2   0   2   2   2   0   2   0   2   0   2   0   2   2   0   0   0   2   0   0   0   2   2   0   0   2   0   2   2   2   0   0   2   0   0   2   0   2   2   2
 MK-2-16                0   0   2   2   2   0   2   0   0   2   0   0   0   2   0   2   0   0   2   2   0   2   0   2   0   2   0   2   2   2   2   0   0   0   0   0   0   2   0   2   2   0   2   2   0   2   2   2   0   0   0   0   2   2   0   0   2   0   0   0   2   2   0   0   0   0   2   0   2   2   2   2   2   0   0   0   2   2   0   2   2   0   0   2   2   2   0   0   2   0   2   2   2   2   0   2   2   0   2   2   0   0   2   2   2   0   2   0   2   2   0   0   2   0   0   2   0   2   0   2   2   0   2   0   2   0   2   0   2   0   2   2   2   2   2   2   0   0   2   0   0   2   0   0   2   2   0   0   2   0   0   2   2   2   2   0   2   2   2   2   0   0   2   2   2   0   2   0   2   0   2   0   2   2   0   0   0   2   0   2   0   2   2   0   0   0   0   2   2   2   0   0   2   0   2   2   0   2   2   2
 MK-3-1                 0   2   0   2   2   2   0   2   2   2   2   2   2   2   0   2   0   0   2   0   0   0   2   2   0   0   0   2   0   2   0   0   0   2   0   0   2   2   2   2   0   0   2   0   0   0   0   0   2   2   0   0   0   0   0   0   2   0   0   0   2   2   0   0   0   2   0   2   0   0   2   2   2   0   2   2   2   0   0   0   0   2   0   2   2   0   2   2   2   2   0   2   2   0   2   0   0   2   2   2   0   2   2   0   2   0   0   0   2   2   0   0   2   2   0   2   0   2   0   0   0   2   0   2   0   0   2   0   0   0   2   0   2   2   2   0   2   0   0   0   2   0   2   0   2   2   0   0   0   0   0   2   0   0   2   0   2   2   2   0   0   2   0   2   0   0   2   2   0   0   0   0   0   2   2   0   2   0   0   0   0   2   2   0   0   0   2   2   2   2   2   0   0   0   0   0   0   2   0   0
 MK-3-2                 0   2   0   2   2   2   0   2   2   0   2   0   2   2   0   2   0   0   2   0   0   0   2   2   0   0   0   2   0   2   0   2   0   2   2   0   2   2   2   2   2   0   2   0   0   0   0   0   2   2   0   0   0   0   0   0   2   0   0   0   2   2   0   0   0   2   0   2   0   0   0   2   2   2   2   2   2   0   0   0   0   2   2   2   2   0   2   0   2   0   0   2   2   0   2   2   0   2   2   2   0   2   2   0   2   0   0   0   2   2   0   2   2   2   0   2   0   2   0   0   2   2   0   0   0   0   2   0   0   0   2   0   2   2   2   0   2   0   0   0   2   0   2   0   2   2   0   0   0   0   0   2   0   0   2   0   0   2   2   0   0   2   0   2   0   0   2   2   2   0   0   2   2   0   2   0   2   0   0   0   0   2   2   0   0   0   2   2   2   2   2   0   0   0   2   0   0   2   2   0
 MK-3-3                 0   2   2   0   2   2   0   2   2   0   2   0   2   2   0   2   0   0   2   0   0   0   2   2   0   0   0   2   0   2   0   2   2   2   2   0   2   2   2   2   0   0   2   0   2   2   0   0   2   2   0   0   0   0   2   0   2   0   0   0   2   2   2   0   0   2   0   2   0   0   0   2   0   2   2   2   2   0   0   0   0   2   2   2   2   0   2   0   2   0   0   2   2   0   2   2   0   2   2   2   0   2   2   0   0   0   0   0   2   2   0   0   2   0   0   2   0   2   0   0   2   2   0   0   0   0   2   0   0   0   2   0   2   2   2   2   2   0   0   0   2   0   2   0   2   0   0   0   0   0   0   2   0   0   2   0   0   0   2   0   0   2   0   2   0   0   2   2   2   0   0   0   2   0   2   0   2   0   0   0   0   2   2   2   0   0   2   2   2   2   2   0   0   0   2   0   0   2   2   0
 MK-3-4                 0   2   2   0   2   2   0   2   2   0   0   0   2   2   0   2   0   0   2   0   0   0   2   2   0   0   0   2   0   2   0   2   2   2   2   0   2   2   2   2   0   0   2   0   0   2   2   0   2   2   0   0   0   0   2   0   0   0   0   0   2   2   2   0   2   2   2   2   0   0   0   2   0   2   0   2   2   2   0   0   0   2   2   2   2   0   2   0   2   0   0   2   2   0   2   2   0   2   2   2   0   2   2   0   0   0   0   0   0   2   0   0   2   0   2   2   0   0   0   2   2   2   0   0   0   0   2   0   0   0   2   0   2   2   2   2   2   0   0   0   2   0   2   0   2   2   0   0   0   0   0   0   2   0   2   0   0   0   0   0   0   2   0   2   0   0   2   2   2   0   0   0   2   0   2   0   0   0   0   0   0   2   2   0   0   0   2   2   0   0   2   0   0   0   0   0   0   2   2   0
 MK-3-5                 0   2   2   0   2   2   0   2   2   0   0   0   2   2   0   2   0   0   2   0   0   0   2   2   2   0   0   2   0   2   0   2   2   2   2   0   2   2   2   2   0   2   2   0   0   2   2   0   2   2   0   0   0   0   2   0   0   0   0   0   0   2   2   0   2   0   0   2   0   0   2   2   0   2   0   0   2   2   2   0   0   2   2   2   0   0   2   0   2   0   0   2   2   0   2   2   0   2   2   2   0   2   2   0   0   2   0   0   0   2   0   2   2   0   2   2   0   0   0   2   2   2   0   0   0   0   2   0   0   0   2   0   2   2   0   2   2   0   0   0   2   0   2   0   2   2   0   0   0   0   0   0   2   0   2   0   2   0   2   0   0   2   0   2   2   0   2   2   2   2   0   0   2   0   2   0   0   0   0   0   0   2   2   2   0   0   2   2   0   0   2   0   2   2   2   0   0   2   2   0
 MK-3-6                 0   2   2   0   2   0   0   2   2   0   0   2   2   2   0   2   0   0   2   0   0   0   2   2   2   0   0   2   0   2   0   2   2   2   2   0   2   2   2   2   0   2   2   2   0   2   0   0   2   2   0   0   2   0   2   0   0   0   0   0   0   2   2   2   2   0   0   2   0   0   2   2   0   2   0   0   2   2   2   0   2   2   2   2   0   0   2   0   2   0   2   2   2   0   2   2   0   2   2   2   0   2   2   0   0   2   0   0   0   2   0   2   2   0   2   2   0   0   0   2   2   0   2   0   0   0   2   0   0   0   0   0   2   2   0   2   2   0   0   0   2   0   2   0   2   2   0   0   0   0   0   0   2   0   2   0   2   0   2   0   0   2   0   2   2   0   2   2   0   2   0   0   2   0   2   2   0   0   0   0   0   2   2   2   0   0   0   2   0   0   2   0   2   2   2   0   0   2   2   2
 MK-3-7                 0   2   2   0   2   0   0   2   2   0   0   2   2   0   0   2   0   0   2   0   0   0   2   2   0   0   0   2   0   2   0   2   2   2   2   0   2   2   2   2   0   2   2   2   0   2   0   0   2   2   0   0   0   0   2   0   0   0   0   0   0   2   2   2   2   0   0   2   0   0   2   2   0   2   0   0   2   2   0   0   2   2   2   2   0   0   2   0   2   0   2   0   2   0   2   2   0   2   2   2   0   2   0   0   0   0   0   0   0   2   0   2   2   0   2   2   0   0   0   2   0   0   2   0   0   0   2   0   0   0   0   0   0   2   0   2   2   0   0   0   2   2   2   0   2   2   0   0   0   0   0   0   2   0   2   0   2   0   0   0   2   2   0   2   2   0   2   2   0   2   0   0   2   0   2   2   0   0   0   2   0   2   2   2   0   0   0   2   2   0   0   0   2   2   2   0   0   2   2   0
 MK-3-8                 0   2   2   0   2   0   0   2   2   0   0   2   2   2   0   2   0   0   2   0   0   0   2   2   0   0   0   0   0   2   0   2   2   2   2   0   2   0   2   2   0   2   0   0   0   2   0   0   2   2   0   0   0   0   2   0   2   0   0   0   0   2   2   2   2   0   0   2   2   0   2   2   0   2   2   0   2   2   0   0   2   2   2   2   0   0   2   0   2   0   2   0   2   0   2   2   0   2   2   2   0   0   0   0   2   2   0   0   0   2   0   2   2   0   2   2   0   0   0   2   0   0   0   0   0   0   2   0   0   0   0   0   0   2   2   2   2   0   2   0   2   2   2   0   2   2   0   0   0   0   2   0   2   2   2   2   2   0   0   0   2   2   0   2   2   0   2   2   0   2   0   0   2   0   2   2   0   0   0   2   0   2   2   2   0   0   0   2   2   0   0   0   2   0   2   0   0   2   0   0
 MK-3-9                 0   2   2   2   2   0   0   2   0   0   0   2   2   2   0   2   0   0   2   2   0   0   2   2   0   0   0   0   0   2   0   2   2   2   2   0   2   0   2   2   0   2   0   0   0   2   0   0   0   2   0   0   0   2   2   0   0   0   0   0   0   2   2   2   2   2   0   2   2   2   0   2   0   2   2   0   2   2   0   0   0   2   0   0   0   0   2   0   2   0   2   0   2   0   2   2   0   0   2   2   0   0   0   2   2   0   0   0   0   0   0   2   2   0   2   2   0   0   0   2   0   2   0   0   0   0   2   0   2   0   0   0   0   2   2   2   2   0   2   0   2   2   2   0   2   2   0   0   0   0   2   0   2   2   2   2   2   0   0   2   2   2   0   2   2   0   2   2   0   2   0   0   2   0   2   2   0   0   0   2   0   2   2   2   0   0   0   2   2   2   0   0   2   2   2   0   0   2   0   0
 MK-3-10                0   2   0   2   2   0   0   2   0   0   0   2   2   2   0   2   0   0   2   2   0   0   2   2   0   0   0   0   0   2   0   2   2   2   2   0   0   0   2   2   0   2   0   0   0   2   0   0   0   2   0   0   0   0   2   0   0   0   0   0   2   2   2   2   2   2   0   2   2   2   0   2   0   2   2   0   2   2   0   0   0   2   0   0   0   2   2   0   2   2   2   0   2   2   2   0   0   0   2   2   0   0   0   2   2   0   0   0   0   0   0   2   2   0   0   2   0   0   0   2   0   2   2   0   0   0   2   0   2   0   0   0   0   2   0   2   2   0   2   0   0   2   2   2   2   2   0   0   0   0   2   0   2   2   2   2   2   0   0   2   2   2   0   2   2   0   0   2   0   2   0   2   0   0   2   2   0   0   0   2   2   0   2   2   0   0   0   2   2   2   2   0   2   2   2   0   0   2   0   0
 MK-3-11                0   2   0   0   2   0   0   2   0   0   2   2   2   2   0   2   0   0   2   2   0   0   2   2   0   0   0   0   0   0   0   2   2   2   2   0   2   0   2   2   0   2   0   0   0   2   0   0   0   2   0   0   0   2   2   0   0   0   0   0   2   2   2   2   2   2   0   2   2   2   0   2   0   2   2   0   2   2   0   0   0   2   0   0   0   2   2   0   2   2   2   0   2   0   2   2   0   0   2   2   0   2   0   2   2   0   0   0   0   0   0   2   2   0   0   2   0   0   0   2   0   2   2   0   0   0   2   0   0   0   0   2   0   2   0   2   2   0   2   0   0   2   2   0   2   2   0   0   0   0   2   0   2   2   2   2   2   0   0   2   0   0   0   2   2   0   0   2   0   2   0   2   0   0   2   2   0   0   0   2   2   0   2   0   2   0   0   2   2   2   2   2   2   0   2   0   0   2   0   0
 MK-3-12                0   2   0   0   2   0   2   2   0   0   2   2   2   2   0   2   0   2   2   2   0   0   2   0   0   0   0   0   0   0   0   2   2   2   2   0   0   2   2   2   0   2   0   0   0   2   0   0   0   2   0   0   0   2   2   0   0   0   0   2   2   2   2   0   2   0   0   2   0   2   0   2   0   2   2   0   2   2   0   0   0   2   0   0   0   2   2   0   2   2   2   0   0   0   2   2   0   0   2   2   0   2   0   2   2   0   0   0   0   0   0   2   2   0   0   2   0   0   0   2   0   2   2   0   0   0   2   0   0   0   0   2   0   2   0   2   2   0   2   0   0   2   0   2   2   2   0   0   0   0   2   0   2   2   0   2   2   0   0   2   0   2   2   2   2   0   0   2   0   2   0   2   0   0   2   2   0   0   0   2   2   2   2   0   0   0   0   0   2   2   2   2   2   0   2   0   0   2   2   0
 MK-3-13                0   2   0   0   2   2   2   2   2   0   2   2   2   0   0   2   0   2   2   2   0   0   0   0   0   0   0   0   0   0   0   2   2   2   2   0   0   2   2   2   0   2   0   0   0   2   0   0   2   2   0   0   0   2   2   0   0   0   2   2   2   2   2   2   2   0   0   2   0   0   0   2   0   2   2   0   2   2   0   0   0   2   0   2   0   0   2   0   2   0   2   0   0   2   2   0   0   0   2   2   0   2   0   2   2   0   0   0   0   0   0   2   2   0   0   2   0   2   0   2   0   2   2   0   0   0   2   0   0   0   0   2   2   2   0   2   2   0   2   0   0   2   0   0   2   2   0   0   0   0   2   0   2   2   0   2   0   0   0   2   0   2   2   2   2   2   0   2   0   2   0   2   0   0   2   2   0   0   0   2   2   2   2   0   0   0   0   0   2   2   0   2   2   0   2   0   0   2   0   0
 MK-3-14                0   2   0   0   0   2   2   2   2   0   2   2   2   0   0   0   0   2   2   0   0   0   0   0   0   0   0   0   0   0   0   2   2   2   2   0   0   2   2   2   2   2   0   0   0   2   0   0   2   2   0   0   0   2   2   0   0   0   2   2   2   2   2   2   2   0   0   2   0   0   2   2   0   2   2   0   0   2   0   0   0   2   0   2   0   0   2   0   2   0   2   0   0   2   2   0   0   2   2   2   0   0   0   2   2   2   0   0   0   2   2   2   2   0   0   2   0   2   0   2   0   2   2   0   0   0   2   0   2   0   0   0   2   2   0   2   2   0   0   2   2   2   0   0   2   2   0   0   2   0   0   0   2   2   0   2   0   2   0   2   2   2   2   0   2   2   0   2   0   2   0   0   0   0   2   2   0   0   0   2   2   2   2   0   0   0   0   0   2   2   0   2   2   0   0   0   0   2   0   0
 MK-3-15                0   2   2   0   0   2   2   0   2   0   2   2   2   0   0   2   2   2   0   0   0   0   0   0   0   2   2   0   0   0   0   0   2   2   2   0   2   2   2   2   2   2   2   0   0   2   0   0   2   2   0   0   2   2   2   0   0   0   2   0   2   0   2   2   2   0   0   2   0   0   2   2   0   2   2   0   0   2   0   0   0   2   0   2   0   0   2   0   2   0   2   0   0   2   2   0   0   2   2   2   2   0   0   2   2   2   0   0   0   2   2   2   2   0   0   2   0   2   0   2   0   0   2   0   0   0   2   0   0   0   0   0   2   0   0   2   2   0   0   0   2   2   0   0   2   2   0   0   2   0   0   0   2   0   0   2   0   2   0   2   2   2   2   0   2   2   2   2   0   2   0   2   0   0   2   2   2   0   0   2   2   2   2   0   0   0   0   0   0   2   0   2   2   0   2   0   0   0   0   0
 MK-3-16                0   2   2   0   0   0   2   0   2   0   2   2   2   2   0   2   2   2   0   2   0   0   0   0   0   0   2   0   0   0   0   0   2   2   2   0   2   2   2   2   2   2   2   0   0   2   0   0   2   2   0   0   2   2   2   2   0   0   2   0   2   0   2   2   2   0   0   2   0   0   2   2   0   2   0   0   0   2   0   0   0   2   0   2   0   0   2   0   2   0   2   0   0   2   2   0   0   2   2   2   2   0   0   2   2   2   0   0   0   2   0   2   2   0   0   2   0   2   0   2   2   0   0   2   0   0   2   0   0   0   2   0   2   2   0   2   2   0   0   0   2   2   0   2   2   2   0   0   2   0   0   0   2   0   0   2   0   2   0   2   2   2   2   0   2   2   2   2   0   2   0   2   0   0   2   2   2   0   0   0   2   2   2   0   0   0   0   0   0   2   0   2   2   2   2   0   0   0   0   0
 MK-4-1                 2   0   2   0   2   2   0   2   0   0   0   2   0   0   0   0   0   0   0   0   2   2   2   0   0   0   2   2   0   0   0   2   2   0   2   2   2   0   0   2   2   0   0   2   2   0   0   0   0   2   2   0   2   2   0   2   0   2   2   2   0   0   2   0   2   0   2   2   2   0   2   0   0   2   0   0   0   0   2   0   2   2   0   0   2   0   2   0   2   2   2   2   2   2   0   2   0   2   2   0   2   2   0   2   0   2   2   0   0   2   0   2   0   0   2   0   2   0   0   0   2   0   0   0   0   0   0   0   0   0   2   0   2   2   2   0   0   0   2   0   0   2   0   2   0   0   0   0   2   2   0   2   2   2   0   0   0   0   2   0   0   2   0   0   2   0   0   0   2   0   0   0   2   2   0   0   2   2   0   2   0   0   0   0   0   0   2   2   2   2   0   2   0   2   0   2   0   2   2   2
 MK-4-2                 2   0   2   2   2   2   0   0   0   0   0   2   0   0   0   0   0   0   0   0   2   2   2   0   0   2   2   2   2   0   0   2   2   0   2   2   2   0   0   2   2   0   2   2   2   0   0   2   0   2   2   0   2   2   0   2   0   2   2   0   0   0   2   2   2   2   2   2   2   0   2   0   0   2   0   0   0   0   2   0   2   2   0   0   2   0   2   0   2   2   2   2   2   2   0   2   0   2   2   0   2   2   0   2   0   2   2   0   0   0   0   2   0   0   2   0   2   0   0   0   2   0   0   0   0   0   0   0   0   0   2   0   2   2   2   0   0   0   2   0   0   2   0   2   2   0   0   0   2   2   0   2   2   2   0   2   0   0   2   0   0   2   0   0   2   0   0   0   2   0   0   0   2   2   0   0   2   2   0   2   0   0   0   0   0   0   2   2   2   2   2   2   0   2   0   2   0   2   2   2
 MK-4-3                 2   0   0   2   2   2   0   0   0   0   0   2   2   0   0   0   0   0   0   0   2   2   2   0   0   2   2   2   2   0   0   2   2   0   0   2   2   0   0   0   2   0   2   2   2   2   0   2   0   2   2   0   2   2   0   2   0   2   2   0   0   0   2   2   2   2   2   2   2   0   2   0   0   2   0   2   0   0   0   2   2   2   0   0   2   0   2   0   2   2   2   2   2   2   0   2   0   2   2   0   2   2   0   2   0   2   0   0   2   0   0   2   0   0   2   0   2   0   0   0   2   0   0   0   0   0   0   0   0   0   2   0   2   2   2   0   0   0   2   0   0   2   0   2   2   0   0   0   2   2   0   2   2   2   0   2   0   0   2   0   0   2   0   0   0   0   0   0   2   0   0   0   2   2   0   0   0   2   0   2   0   0   0   0   0   0   2   2   2   2   2   2   0   2   0   2   0   2   2   2
 MK-4-4                 2   0   0   2   2   2   0   2   0   0   0   2   2   0   0   0   2   0   0   0   2   2   2   0   0   2   2   2   2   0   0   2   2   0   0   2   0   0   0   0   2   0   2   0   2   2   0   2   0   2   2   0   2   2   0   2   0   2   2   0   0   0   2   2   2   2   2   2   2   0   2   0   0   0   2   2   0   2   0   2   2   2   0   0   2   2   2   0   2   2   2   2   2   2   0   2   0   2   2   0   2   2   0   2   0   0   0   0   0   0   0   2   0   0   2   0   2   0   0   0   2   0   0   0   2   0   0   0   0   0   2   0   2   2   2   0   0   0   2   0   0   2   0   2   2   0   0   0   0   2   0   2   2   0   0   2   0   0   2   0   0   2   2   0   0   0   0   0   2   0   0   2   2   2   0   0   0   2   0   2   0   0   0   0   0   0   2   2   2   2   2   2   0   2   0   2   0   2   2   2
 MK-4-5                 2   0   0   2   2   2   0   2   0   0   0   2   0   0   0   0   0   0   0   0   2   2   2   0   0   2   2   2   2   0   0   2   2   0   0   0   0   0   0   0   2   0   2   0   2   2   0   2   0   2   2   0   2   2   0   2   0   2   2   0   0   0   2   2   2   2   2   2   2   0   2   0   0   0   2   2   0   2   0   2   2   2   0   0   2   2   2   0   2   0   0   2   2   2   0   2   0   2   2   0   2   2   0   2   0   0   0   0   0   0   0   2   2   0   2   0   2   0   0   0   2   0   0   0   2   0   0   0   0   0   2   0   2   2   2   0   0   2   2   0   0   0   0   2   2   0   0   2   2   2   2   2   2   0   0   0   0   0   2   0   0   2   2   2   2   0   0   0   2   0   0   2   2   2   0   0   0   2   0   2   0   2   0   0   0   0   2   2   2   2   2   2   0   2   0   2   2   2   0   2
 MK-4-6                 2   0   0   2   2   2   0   0   2   0   0   2   0   2   0   0   0   0   0   0   2   0   0   0   0   2   2   0   2   0   2   2   2   0   2   2   0   0   0   0   2   0   0   0   2   2   0   2   0   2   0   0   2   2   0   2   0   2   2   0   0   2   2   0   2   2   2   2   2   0   2   0   0   0   2   2   0   2   0   2   2   2   0   0   2   2   0   0   2   0   2   2   2   2   0   2   0   2   2   0   2   2   0   2   0   0   0   0   0   0   0   2   2   0   2   0   2   0   0   0   2   0   0   0   2   0   0   0   0   0   2   0   2   0   2   0   0   2   2   0   0   0   0   2   2   0   0   2   2   2   2   2   2   2   2   0   0   0   0   0   0   2   2   2   2   0   0   0   2   0   0   2   2   2   0   0   0   2   0   2   0   2   0   0   0   0   2   2   2   2   2   2   0   2   0   2   2   2   0   2
 MK-4-7                 2   2   2   2   2   2   0   0   2   0   0   0   0   2   0   0   0   0   0   0   2   0   0   0   0   2   2   0   2   0   2   2   2   0   2   2   0   0   0   0   0   2   0   0   2   2   0   2   0   2   0   0   2   0   0   2   0   2   2   0   0   2   2   0   2   2   2   2   2   0   2   0   0   2   2   2   0   0   0   0   2   0   0   0   2   2   0   0   2   0   2   2   2   2   0   2   0   2   2   0   2   2   0   2   0   0   0   0   0   0   0   2   2   0   2   0   2   0   2   0   0   0   0   0   2   0   0   0   0   0   2   0   2   0   2   0   0   2   2   0   0   0   0   2   2   0   0   2   2   2   2   2   2   2   2   0   0   0   0   0   2   2   2   2   0   0   0   0   2   0   0   2   2   2   0   0   0   2   0   0   0   2   0   0   0   0   2   2   2   2   2   2   0   0   0   0   2   2   0   2
 MK-4-8                 2   2   0   2   2   2   0   0   2   0   0   0   0   2   0   0   0   0   0   0   0   0   0   0   0   2   2   0   2   0   2   2   2   0   2   2   0   0   2   0   0   2   0   0   0   2   0   2   0   2   2   0   2   2   0   2   0   2   0   0   0   2   2   0   2   2   2   0   2   0   2   2   0   2   2   2   0   0   0   0   2   0   0   0   2   0   0   0   2   0   2   0   2   2   0   0   0   2   2   0   2   2   0   2   0   0   0   0   0   2   0   2   2   0   2   0   2   0   0   0   0   0   0   0   2   0   0   0   0   0   2   0   2   0   2   0   2   2   0   0   0   0   2   2   2   0   0   2   2   2   2   2   2   2   2   0   2   0   2   0   2   2   2   2   0   2   0   0   2   0   0   2   2   2   2   0   0   2   0   0   0   0   0   2   0   0   2   2   2   2   2   2   0   0   0   0   2   2   0   2
 MK-4-9                 2   2   0   2   0   2   0   0   2   0   0   0   2   2   0   0   0   0   0   0   0   0   0   0   0   2   2   0   0   0   2   2   2   0   2   2   0   2   2   0   0   2   2   0   0   2   0   2   0   2   2   0   2   2   0   2   0   2   0   0   0   2   2   0   2   2   2   2   2   0   0   0   0   2   2   2   0   0   0   0   0   2   0   0   2   0   0   2   2   0   2   0   2   0   0   0   0   2   0   0   2   2   0   2   0   0   0   0   0   2   0   2   0   0   2   0   2   0   0   0   0   0   0   2   2   0   0   0   0   0   2   2   2   0   0   0   2   2   0   0   0   0   2   2   2   0   0   2   2   2   2   0   2   2   2   2   2   0   2   0   2   2   2   2   0   2   0   0   2   0   0   0   2   0   2   0   0   2   2   0   0   0   0   2   0   0   2   0   2   2   2   2   2   0   2   2   2   2   0   0
 MK-4-10                2   2   0   2   2   2   0   0   2   2   0   0   2   2   0   0   2   0   0   2   2   0   0   0   0   2   2   0   0   0   2   0   2   0   2   0   2   2   2   0   0   2   2   0   0   2   0   2   0   2   2   0   2   2   0   2   0   2   0   0   0   2   2   0   2   2   2   2   2   0   0   0   0   0   0   2   0   2   0   0   0   2   0   0   2   0   0   2   2   0   2   0   2   0   0   0   0   2   0   0   2   2   0   2   0   0   0   0   2   0   0   2   0   0   2   0   2   0   0   0   0   0   0   2   2   0   0   0   0   0   2   2   2   0   0   0   2   2   0   0   0   0   2   2   2   0   0   2   2   2   2   0   2   2   2   2   2   0   2   0   2   2   2   2   0   2   0   0   2   0   0   0   0   0   2   0   2   2   2   0   0   0   0   2   0   0   2   0   2   2   2   2   2   0   2   2   2   2   0   0
 MK-4-11                2   0   0   0   2   2   0   0   2   2   2   0   2   2   0   0   2   0   0   2   2   0   2   0   2   2   2   0   0   0   2   0   2   0   2   0   2   2   2   0   0   2   2   0   2   2   0   2   0   2   2   0   2   2   0   2   0   2   0   0   0   2   0   0   2   2   0   2   2   0   0   2   0   0   0   2   0   2   2   0   0   2   0   2   2   0   0   2   2   0   2   0   2   0   0   0   0   0   0   0   2   0   0   2   2   0   0   0   0   0   0   2   0   0   2   0   0   0   0   0   0   0   0   2   2   0   0   0   0   0   2   2   2   0   2   2   2   2   0   0   0   0   2   2   2   0   0   2   2   2   2   0   2   2   2   2   0   2   2   0   2   2   2   2   0   2   0   2   2   0   0   0   0   0   0   0   2   0   2   0   0   0   0   2   0   0   0   0   2   2   2   2   2   0   2   2   0   2   0   0
 MK-4-12                2   0   0   0   0   2   0   0   2   0   2   0   2   2   0   0   2   0   2   2   2   0   2   0   2   2   2   0   0   0   2   0   2   0   2   0   2   2   2   0   0   2   2   0   0   2   0   2   0   2   2   0   2   2   0   2   0   2   2   0   0   2   0   0   2   2   0   2   2   0   2   2   0   2   0   2   0   2   2   0   0   2   0   2   0   0   0   2   2   0   2   0   2   0   0   0   0   0   0   0   0   0   0   2   2   0   0   2   2   0   0   2   0   0   2   0   0   0   0   0   0   2   0   2   2   0   0   2   0   0   0   2   2   0   2   2   2   2   0   0   0   0   2   2   2   0   2   2   2   2   2   0   2   2   2   2   0   2   2   0   2   2   2   2   0   2   0   2   2   0   2   0   0   0   0   0   2   0   2   0   0   0   0   2   0   0   0   0   2   2   2   2   2   0   2   2   0   2   0   0
 MK-4-13                2   0   0   0   0   2   0   2   2   0   2   0   2   0   0   0   2   0   2   2   2   0   2   0   2   2   2   0   0   0   2   0   2   0   2   0   2   2   2   0   0   2   2   0   0   2   2   2   0   2   2   0   2   2   0   2   2   2   2   2   0   2   0   0   2   2   0   0   2   0   2   2   0   2   0   2   0   2   2   0   0   2   0   2   0   0   0   2   2   2   2   0   2   0   0   0   0   0   0   0   0   0   0   2   2   2   0   2   2   2   0   2   0   0   2   0   2   0   0   2   2   2   0   2   2   0   0   2   0   0   0   2   2   0   2   0   2   2   0   2   0   0   2   2   2   0   2   2   2   0   2   2   2   2   2   2   0   2   0   0   2   2   2   2   0   2   2   2   2   0   2   0   0   0   2   0   2   0   2   0   0   0   0   2   0   0   0   0   2   2   2   2   2   0   2   2   0   2   0   0
 MK-4-14                2   0   2   0   0   2   0   2   2   0   0   0   0   0   0   0   2   0   2   2   0   0   2   0   2   0   2   0   0   0   2   0   2   0   2   0   2   0   2   0   0   2   2   0   0   2   2   2   0   2   2   0   2   2   0   2   2   2   2   0   0   2   0   0   0   2   0   0   0   0   2   2   0   0   0   2   0   2   2   0   0   0   0   2   0   0   0   2   2   2   2   0   2   0   0   0   0   2   0   0   0   0   2   2   2   2   0   2   2   2   0   2   2   0   2   0   0   0   0   2   2   2   0   2   2   0   0   2   0   0   0   2   2   0   2   0   2   2   0   2   0   0   2   0   2   0   2   0   0   0   2   2   2   2   2   2   0   0   0   0   2   2   2   2   0   2   2   2   2   0   2   0   2   0   2   0   2   0   2   0   0   2   0   2   0   0   0   0   2   2   0   2   2   0   2   2   0   2   0   0
 MK-4-15                2   0   2   0   0   2   0   0   2   0   0   0   0   0   0   0   2   0   2   2   0   2   2   0   2   0   2   0   0   0   2   0   2   0   2   0   2   0   2   2   0   2   2   0   0   2   2   2   0   2   2   0   2   2   0   2   2   2   2   0   0   2   0   0   0   2   0   0   0   0   2   2   0   2   0   2   0   2   2   2   0   0   0   2   0   2   0   2   0   2   2   0   2   0   0   0   0   2   0   0   0   0   0   2   2   2   0   2   2   2   0   2   0   0   2   0   0   0   0   2   2   2   0   2   0   0   0   2   2   0   0   2   0   0   2   0   2   2   0   2   0   0   2   2   2   0   2   0   0   0   2   2   2   2   2   2   0   0   0   0   0   2   2   2   0   0   2   2   2   0   2   0   2   0   2   0   2   0   2   0   0   2   0   2   2   0   0   0   2   2   0   2   2   0   2   2   0   2   0   0
 MK-4-16                2   2   2   0   0   2   0   0   2   0   0   0   0   0   0   0   2   0   0   2   0   2   2   0   0   0   0   0   0   0   2   0   2   0   2   0   2   0   2   2   0   2   2   0   0   2   2   2   0   2   2   0   2   2   0   2   0   2   2   0   0   2   2   0   2   2   0   0   0   0   2   2   0   2   0   2   0   2   2   2   0   0   0   2   2   2   0   2   2   2   2   2   2   0   0   0   0   2   0   0   2   0   0   2   2   2   0   2   2   0   0   2   0   0   2   2   0   0   0   2   0   2   0   2   0   0   0   2   2   0   0   2   0   0   2   0   2   0   0   2   0   0   2   2   2   0   2   0   0   0   2   2   0   2   2   2   0   0   0   0   0   2   2   2   0   0   2   2   2   0   2   0   2   0   0   0   0   0   2   0   0   2   0   2   2   0   0   0   0   2   0   2   2   0   2   2   0   2   0   0
 MK-5-1                 2   2   0   2   2   2   2   2   0   0   2   0   2   2   2   0   0   0   0   2   0   2   0   2   0   0   0   0   0   2   0   0   0   0   2   2   0   0   2   2   2   2   0   2   2   2   2   2   0   0   0   0   0   0   0   0   0   2   2   0   2   2   2   2   2   0   2   0   2   2   2   2   2   2   2   0   2   0   2   2   2   0   0   0   2   2   2   0   2   2   0   2   0   2   0   0   0   2   2   0   2   2   0   2   2   0   2   0   0   2   0   2   2   2   0   0   2   2   0   2   2   0   0   2   2   0   0   2   2   0   0   0   2   2   2   2   2   2   2   0   2   0   2   2   0   0   2   2   2   0   0   2   2   2   0   0   2   0   0   0   0   2   0   2   0   2   2   2   2   0   2   0   2   2   2   2   2   2   2   0   2   0   0   2   2   2   0   2   0   0   0   0   2   0   0   0   0   0   0   0
 MK-5-2                 2   2   0   0   0   2   2   2   0   0   2   0   2   0   0   0   0   0   0   2   0   2   0   2   0   0   0   0   0   2   0   0   0   0   2   2   0   0   2   2   2   2   0   2   0   2   2   2   0   2   0   0   0   0   0   0   0   2   2   0   2   2   2   2   2   0   2   2   2   2   2   2   2   0   2   0   2   0   2   2   2   2   0   0   2   2   2   0   2   2   0   2   0   2   2   0   0   2   2   2   2   2   2   2   2   0   2   2   0   2   0   2   2   2   0   0   2   2   0   2   2   2   0   2   2   0   0   2   2   0   0   0   2   2   2   0   2   2   0   2   2   0   2   2   0   0   2   2   2   0   0   2   0   2   0   0   2   0   0   0   0   2   0   2   2   2   2   2   2   0   2   0   0   2   2   2   2   2   2   0   2   0   0   2   2   2   0   2   0   0   0   0   2   0   0   0   0   0   0   0
 MK-5-3                 2   2   0   0   0   2   2   2   2   0   2   0   2   0   0   0   0   0   2   2   0   2   0   2   0   2   0   0   0   2   0   0   0   0   2   2   2   0   2   2   2   2   2   2   0   2   2   2   0   2   0   0   0   0   2   0   0   2   2   0   2   2   2   2   2   0   2   2   2   2   2   2   2   0   2   0   2   0   2   2   2   2   0   0   2   0   2   0   0   0   0   2   0   2   2   0   0   2   2   2   2   2   2   2   0   0   2   0   0   2   0   2   2   0   0   0   2   2   0   2   2   2   0   0   2   0   0   2   2   0   0   0   2   2   2   2   2   2   0   2   2   0   2   2   2   0   2   2   2   0   0   2   0   2   0   0   2   0   0   2   0   2   0   2   2   2   2   2   2   0   2   0   0   2   2   2   2   2   2   0   2   0   0   2   2   2   0   2   0   2   0   0   0   0   0   0   0   0   2   0
 MK-5-4                 2   2   0   0   0   2   2   2   2   0   2   0   2   0   0   2   0   0   2   2   0   2   0   2   0   2   0   0   0   2   0   0   0   0   2   2   2   0   0   2   2   2   2   2   0   2   2   2   0   2   0   0   2   0   2   0   0   2   2   0   2   2   0   2   2   0   2   2   2   2   2   2   2   0   2   0   2   0   2   2   2   2   0   0   2   0   2   0   0   0   0   2   0   2   2   0   0   2   2   0   2   2   2   2   0   0   2   0   0   2   0   2   0   0   0   0   2   2   0   2   2   2   0   0   2   0   0   0   0   0   0   0   2   2   2   2   2   2   2   2   2   0   2   2   2   2   2   2   2   0   0   2   2   2   0   0   2   0   0   2   0   2   0   2   0   2   2   2   2   0   2   0   0   2   2   2   2   2   2   0   2   0   0   2   2   2   0   2   0   2   0   0   0   0   0   0   0   0   2   0
 MK-5-5                 2   2   0   0   0   2   2   2   0   0   2   0   2   0   0   2   0   0   2   2   0   2   0   2   0   2   0   0   0   2   0   0   0   0   0   2   2   0   0   2   2   2   2   2   0   2   2   2   0   2   2   0   2   0   2   0   0   2   2   0   2   2   0   2   2   0   2   2   2   2   2   2   2   0   2   2   2   0   2   2   0   2   0   0   2   0   2   0   0   0   0   2   0   2   2   0   0   2   2   0   2   2   2   2   0   0   2   0   0   2   0   0   0   0   2   0   0   2   0   2   2   2   0   0   0   0   0   0   0   0   0   0   2   2   2   2   2   2   2   2   2   0   2   2   2   2   2   2   2   0   0   0   2   2   0   0   2   0   0   2   0   2   0   2   0   2   2   2   2   0   2   0   0   2   2   2   2   2   2   2   2   0   0   2   2   2   0   2   0   2   0   0   0   0   0   0   2   0   2   0
 MK-5-6                 2   2   0   0   0   2   0   2   0   0   2   0   2   0   0   0   0   0   2   2   0   2   0   2   0   2   0   2   0   2   0   0   0   0   0   0   2   0   0   2   0   2   2   2   0   2   2   2   0   2   2   0   2   0   2   0   0   2   2   0   2   2   0   2   2   0   2   2   2   2   2   2   2   2   2   2   2   0   0   2   0   2   0   0   2   0   2   2   0   0   0   2   0   2   2   0   0   2   2   0   2   2   2   2   0   0   2   0   0   2   0   0   0   0   2   0   0   2   0   2   2   2   0   0   0   0   0   2   0   0   0   0   2   2   2   2   2   2   2   2   2   0   2   2   0   2   2   2   2   2   0   0   2   2   0   0   2   0   0   2   0   0   0   2   0   2   2   2   2   0   2   0   0   2   2   2   2   0   2   2   2   0   0   0   2   2   0   2   0   2   0   0   0   0   0   0   2   2   2   0
 MK-5-7                 2   2   2   0   0   2   0   2   0   0   2   0   2   2   0   2   0   0   2   2   0   2   0   2   0   2   0   2   0   2   0   0   0   0   0   0   2   0   0   0   0   2   2   2   0   2   2   2   2   2   2   0   2   0   0   0   0   2   2   0   2   2   0   2   2   0   2   2   2   2   2   2   0   2   2   2   2   0   2   2   0   2   0   0   2   0   2   2   0   0   0   2   0   2   0   0   0   2   2   0   2   2   2   2   0   0   2   0   0   2   0   0   0   2   2   0   0   2   0   2   2   2   0   2   0   0   0   2   0   0   0   2   2   2   2   2   2   2   2   2   2   0   2   2   0   2   2   2   2   2   0   0   2   0   0   2   0   0   0   2   0   0   0   2   0   2   2   2   2   0   2   0   0   2   2   2   0   2   2   2   2   0   0   0   2   2   0   2   0   2   0   0   0   2   0   2   0   2   2   0
 MK-5-8                 2   2   2   0   0   2   2   2   2   0   2   0   2   2   0   2   0   0   2   2   0   2   0   0   0   2   0   2   0   2   0   0   2   0   0   0   2   0   0   0   0   2   2   2   0   2   2   2   0   2   2   0   2   0   0   0   0   2   2   0   2   2   0   2   2   0   2   2   2   2   0   2   0   0   2   2   2   0   2   2   0   2   0   0   2   0   2   2   0   0   0   2   0   2   0   0   0   2   2   0   2   2   2   2   0   0   2   0   0   2   2   0   0   2   2   0   0   2   0   2   2   2   0   2   0   0   0   0   0   0   0   2   2   2   2   0   2   2   2   2   2   0   2   2   0   2   2   2   2   2   0   2   2   0   0   2   0   0   0   2   0   0   0   2   0   2   2   2   2   0   2   0   0   2   2   2   0   2   2   2   2   2   0   0   2   2   0   0   0   2   0   0   0   2   0   2   0   2   2   0
 MK-5-9                 0   2   2   0   0   2   2   2   2   0   2   0   2   2   0   2   0   0   2   2   0   2   0   2   0   2   2   2   2   0   0   0   2   2   0   0   2   0   0   0   0   2   2   2   0   2   2   2   0   2   2   0   2   0   0   0   0   2   2   0   2   2   0   2   2   0   2   2   2   2   0   2   0   0   0   2   2   0   2   2   0   2   0   0   2   0   2   2   0   0   0   2   0   2   0   0   0   2   2   0   2   2   2   2   0   2   0   0   0   2   2   0   2   2   0   0   0   2   0   2   2   2   0   2   0   0   0   0   0   0   0   2   2   2   2   0   2   2   2   2   2   0   2   2   0   2   2   2   2   2   0   2   2   0   0   2   0   0   0   2   0   0   0   2   0   2   2   2   2   0   2   0   0   2   2   2   0   2   2   2   0   2   0   0   2   2   0   2   0   2   0   0   0   2   2   2   0   2   2   0
 MK-5-10                0   2   2   0   0   2   2   2   2   0   2   0   2   0   0   2   0   0   2   2   0   2   0   2   0   2   2   2   2   0   0   0   2   2   0   2   2   0   0   0   0   2   2   2   2   2   2   2   0   2   2   0   2   0   0   0   0   2   0   0   0   2   0   2   2   0   2   2   2   2   0   2   0   0   0   2   2   0   2   2   0   2   0   0   2   0   2   2   0   0   0   2   0   2   0   2   0   2   2   0   2   2   2   2   0   2   0   0   0   0   2   2   2   2   2   2   0   0   0   2   0   2   0   2   0   0   0   0   0   0   0   2   2   2   2   0   2   2   0   2   2   0   0   2   0   2   0   2   2   0   0   2   2   0   0   2   0   0   0   2   0   0   0   2   0   2   2   2   2   0   2   2   0   2   2   0   0   2   2   2   0   2   0   0   2   2   0   2   2   2   0   0   0   2   2   2   0   2   0   0
 MK-5-11                0   2   2   0   0   2   2   2   2   0   2   0   2   0   0   0   0   0   2   2   0   2   0   2   0   2   2   2   2   0   0   0   2   2   0   2   2   0   0   0   0   2   2   2   0   2   2   2   0   2   2   2   2   0   0   0   0   0   0   2   0   2   0   2   2   0   2   2   2   2   0   2   0   0   0   2   2   0   2   2   0   2   0   0   2   0   2   2   0   0   0   2   0   2   2   2   0   2   2   0   0   2   2   2   0   2   0   0   0   0   2   2   2   2   2   2   0   2   0   2   0   2   0   2   0   2   0   0   0   0   0   2   0   2   2   0   2   2   0   2   2   0   0   2   0   2   0   2   2   2   0   2   0   0   0   2   0   2   0   2   0   0   0   2   0   2   2   2   2   0   0   2   0   2   2   0   0   2   2   2   0   0   0   0   2   2   0   2   2   2   0   0   2   2   2   2   0   2   0   0
 MK-5-12                2   2   2   0   2   2   2   2   2   0   2   0   2   0   2   0   0   0   2   2   0   2   0   2   0   2   2   2   2   0   0   0   2   2   0   2   2   0   0   0   0   2   2   2   0   2   2   2   0   2   0   2   2   0   0   0   2   0   0   2   0   2   0   2   2   0   2   2   2   2   0   2   0   0   0   2   2   0   2   2   0   2   0   0   2   0   2   2   0   0   0   2   0   2   2   2   0   2   2   0   0   2   2   2   0   2   0   0   0   0   2   2   2   0   2   2   0   2   0   2   0   2   0   2   0   2   0   0   0   0   0   0   0   2   2   0   2   0   0   2   2   0   0   2   0   2   0   2   2   2   0   2   0   0   0   2   0   2   0   2   0   2   0   2   0   2   2   2   2   0   0   2   0   2   2   0   0   2   2   2   0   0   0   0   2   2   0   2   2   2   0   0   2   2   2   2   0   2   0   0
 MK-5-13                2   2   2   0   0   2   2   0   2   0   2   0   0   0   2   0   0   0   2   2   0   2   0   2   0   2   2   2   2   0   0   0   2   2   0   2   2   0   0   0   0   2   2   2   0   0   2   2   2   2   0   2   2   0   2   0   2   0   0   2   0   2   0   2   2   0   2   2   2   2   0   2   0   0   0   2   2   0   2   2   0   2   0   2   2   0   0   2   0   0   0   2   0   2   2   2   0   2   2   0   0   2   2   0   0   0   0   0   0   0   2   2   2   0   2   2   0   2   0   2   0   2   0   2   0   2   0   2   0   0   0   0   0   2   2   0   2   0   0   2   2   2   0   2   0   2   0   2   2   2   0   2   0   0   0   2   0   2   0   2   0   2   2   2   0   2   2   2   2   0   0   2   0   0   2   0   0   2   2   2   2   0   0   0   2   2   0   2   0   2   0   0   2   2   0   2   0   2   0   0
 MK-5-14                2   2   2   0   2   2   2   0   2   0   2   0   0   0   2   0   0   0   2   2   0   2   0   2   0   2   2   2   2   0   0   2   2   2   0   2   2   0   0   0   2   2   0   2   0   0   2   2   2   2   0   2   0   0   2   0   2   2   0   2   0   2   2   2   2   2   2   0   2   2   0   2   0   0   0   2   2   2   2   2   0   2   0   2   2   0   0   2   0   0   0   2   0   2   2   2   2   2   2   0   0   0   2   0   0   0   0   0   0   0   2   0   2   0   2   2   0   2   0   2   0   0   0   2   0   2   0   2   0   0   0   0   0   2   2   0   2   0   0   2   2   2   2   2   0   2   0   2   2   2   0   2   0   0   0   2   0   2   0   2   0   0   2   2   0   2   2   2   2   0   0   0   0   0   2   0   0   2   2   2   2   0   0   0   2   0   0   0   0   2   0   0   2   2   0   2   0   2   0   0
 MK-5-15                2   2   2   0   0   2   2   0   2   0   2   0   0   0   2   2   0   0   2   2   0   2   0   2   2   2   2   2   0   0   0   2   2   2   0   2   0   0   2   0   2   2   2   2   0   0   2   2   2   2   0   2   0   0   0   0   2   2   0   2   0   2   2   2   2   2   2   0   2   2   0   2   2   0   0   2   2   2   2   2   0   2   0   2   2   0   0   2   0   0   2   2   0   0   2   2   2   2   0   0   2   0   2   0   0   2   0   2   0   0   2   0   2   0   2   2   0   2   0   2   0   0   0   2   0   2   0   2   0   0   0   0   0   2   2   0   2   2   0   2   2   2   2   2   0   0   0   0   2   2   0   2   0   0   0   2   0   2   0   2   2   0   2   2   0   2   0   2   2   0   0   2   0   0   2   0   0   2   0   2   2   0   0   0   2   0   0   0   0   2   0   0   2   0   0   2   0   2   0   0
 MK-5-16                2   2   2   0   0   2   2   0   2   0   2   0   0   0   2   2   0   0   2   2   0   2   0   2   0   2   2   2   0   0   0   2   2   2   0   2   0   0   0   0   2   2   2   0   2   0   2   2   2   2   0   2   2   0   0   0   2   2   0   2   2   2   2   2   2   2   2   0   2   2   0   2   2   0   0   2   2   2   2   2   0   2   0   2   0   0   0   2   0   0   2   0   0   0   2   2   2   2   0   0   2   0   2   0   0   2   0   2   0   2   2   0   2   0   2   2   0   2   0   2   0   0   0   2   0   2   2   2   0   0   0   0   0   2   2   0   2   2   0   2   2   2   2   2   0   0   0   0   2   2   0   2   0   0   0   2   0   2   0   0   2   0   2   2   0   2   0   2   2   0   0   2   0   0   2   0   0   2   0   2   2   0   0   0   2   0   0   0   2   2   0   0   2   0   0   2   0   2   0   0
 MK-6-1                 0   2   2   0   2   0   0   2   0   2   0   2   0   2   2   0   2   2   0   2   0   2   0   2   2   0   2   2   2   2   2   2   2   0   0   2   2   2   0   0   0   0   2   0   2   2   2   2   2   0   0   2   0   0   0   2   0   0   0   0   0   2   0   0   2   2   2   2   0   2   2   0   0   0   0   2   0   0   0   0   0   2   0   0   2   0   2   2   0   2   0   0   0   2   0   2   2   2   2   0   0   2   0   0   0   0   0   2   0   0   0   2   2   2   2   2   0   2   0   2   2   2   2   2   2   2   0   0   2   2   2   0   2   2   0   0   0   2   2   0   0   2   2   2   2   2   2   2   0   0   2   0   2   2   2   2   2   0   0   2   0   0   2   0   2   2   2   2   2   2   2   2   2   0   2   2   2   0   2   0   2   2   0   2   2   0   0   0   0   2   0   0   0   0   0   0   0   0   0   0
 MK-6-2                 0   0   2   0   2   0   0   2   0   2   0   2   0   2   2   0   2   2   0   2   0   2   0   2   2   0   2   2   2   2   2   2   2   0   0   2   2   2   0   0   0   0   2   0   2   2   2   2   2   0   0   2   0   0   0   2   0   0   2   0   0   2   0   0   2   2   2   2   0   2   2   2   0   2   0   2   0   0   2   0   0   2   0   0   2   2   2   2   0   2   0   2   0   2   0   2   2   2   2   0   0   0   0   0   0   0   0   2   2   0   2   2   2   0   2   2   0   2   0   0   2   2   2   2   2   2   0   0   2   2   2   0   2   2   0   0   0   2   2   2   0   2   2   2   2   2   2   2   0   2   2   0   2   2   2   2   2   0   0   0   0   0   2   0   2   2   2   2   2   2   2   2   2   0   2   2   2   2   2   0   2   2   0   2   2   0   0   0   0   2   0   0   0   0   0   0   2   0   0   0
 MK-6-3                 0   0   2   0   0   0   0   2   0   2   0   0   0   2   2   0   2   2   0   2   0   2   0   2   2   0   2   2   2   2   0   2   2   0   0   2   2   2   0   0   0   0   2   0   2   2   2   2   2   0   0   2   0   2   0   2   0   0   2   0   0   2   0   2   2   2   0   2   0   0   2   2   0   2   0   2   0   0   2   2   0   2   0   0   2   2   2   2   0   2   0   2   0   2   0   2   2   2   0   0   0   0   0   0   0   0   0   2   2   0   2   0   2   0   2   2   0   2   0   0   0   2   2   2   2   2   0   0   2   2   2   0   2   0   0   0   0   2   2   2   0   2   2   2   2   0   2   2   0   2   0   0   2   2   2   2   2   0   0   2   0   0   2   0   2   2   2   2   2   2   2   2   2   0   2   2   2   2   2   0   0   2   0   2   2   0   0   2   0   2   0   0   0   0   0   0   2   0   0   0
 MK-6-4                 0   0   2   0   0   0   0   2   0   2   0   0   0   2   2   2   2   2   0   2   0   2   0   2   2   0   2   2   2   2   2   2   2   0   0   2   2   2   0   0   0   0   0   0   2   0   2   2   0   0   0   2   0   2   0   2   0   0   2   0   0   2   0   0   2   2   0   0   0   2   0   2   0   2   0   2   0   0   2   2   0   2   0   0   2   2   2   2   0   2   0   2   0   0   0   2   2   2   0   0   2   0   0   0   0   0   0   2   0   0   0   0   2   0   2   2   0   2   0   0   0   2   2   2   2   2   0   0   2   0   2   0   2   0   0   0   0   2   2   2   0   2   2   2   2   0   2   2   0   0   0   0   2   2   2   2   2   0   0   2   0   0   2   0   2   2   2   2   0   2   2   2   2   0   2   2   2   2   2   0   0   2   0   2   2   0   0   2   0   2   0   0   0   0   0   0   2   0   0   2
 MK-6-5                 0   0   2   2   0   0   0   2   0   2   0   0   0   2   2   2   2   2   0   2   0   2   0   2   2   2   2   2   2   2   2   2   2   0   0   2   2   2   0   0   0   0   0   0   2   0   2   2   0   0   0   2   0   2   0   2   0   0   2   0   0   2   0   0   2   2   0   0   0   2   0   2   0   2   0   2   0   0   2   2   2   2   0   2   2   2   2   2   0   0   0   2   0   0   0   0   2   2   0   0   2   2   0   0   0   0   0   2   2   0   0   0   2   0   0   0   0   2   0   2   0   2   2   2   2   2   0   0   2   0   2   0   2   0   2   0   0   2   2   2   0   2   2   2   2   0   2   2   2   0   0   0   2   2   2   2   2   0   0   2   0   2   0   0   2   2   2   2   0   2   2   2   2   0   0   2   2   2   2   0   0   2   0   2   2   0   0   2   0   2   0   0   0   0   0   0   2   0   0   0
 MK-6-6                 0   0   0   2   0   0   0   2   0   0   0   0   0   2   2   2   2   2   0   2   0   2   0   2   2   2   2   2   2   0   2   2   2   0   0   2   2   2   0   0   0   0   0   2   2   0   2   2   0   0   0   2   0   0   0   2   0   0   2   0   0   0   0   2   2   2   0   0   0   2   2   2   0   2   0   2   0   2   2   2   2   2   0   2   2   2   2   2   0   2   2   2   0   0   0   0   2   2   0   0   2   0   0   0   0   0   0   2   2   0   0   0   2   0   0   0   0   0   0   2   0   2   2   2   2   2   0   0   2   0   2   0   2   0   2   0   0   2   2   0   0   2   2   2   2   0   2   2   2   0   0   0   2   2   2   2   2   0   0   2   0   2   0   0   2   2   2   2   0   2   2   2   2   0   0   2   2   2   2   0   0   2   0   2   2   0   0   2   0   2   0   0   0   0   0   0   2   0   0   0
 MK-6-7                 0   2   0   2   0   0   0   2   2   0   0   0   0   2   2   2   2   2   0   2   0   0   0   2   2   2   2   2   2   0   2   2   2   0   0   2   2   2   0   0   0   0   0   2   2   0   2   2   0   0   0   2   0   0   0   0   0   0   2   0   0   0   0   2   2   2   0   0   0   2   2   2   0   2   2   2   0   2   2   2   2   2   0   2   2   2   2   0   2   2   2   2   0   0   0   0   2   2   0   0   2   0   0   0   0   0   0   0   2   0   0   0   2   0   0   2   0   0   0   2   0   2   2   2   0   2   0   0   2   0   2   0   2   0   2   0   0   2   0   0   0   0   2   2   2   0   2   2   2   0   2   0   2   2   2   2   2   0   0   2   0   2   0   0   0   2   2   2   0   2   2   2   2   2   2   2   2   2   2   0   0   2   0   2   2   0   0   2   0   2   0   0   0   0   0   0   2   0   0   0
 MK-6-8                 0   2   0   2   0   0   0   2   2   0   0   2   0   2   0   2   2   2   0   2   2   2   0   2   2   2   2   2   2   0   2   2   2   0   0   2   2   2   0   0   0   0   0   0   2   0   2   2   0   0   0   0   0   2   0   0   0   0   0   0   0   0   0   2   2   2   2   2   0   2   2   2   0   2   2   2   0   2   2   2   2   2   0   2   2   2   2   0   2   2   2   2   0   2   2   0   2   2   0   0   2   0   0   0   0   0   0   0   2   0   0   0   2   0   0   2   0   0   0   2   0   2   2   2   0   2   0   0   2   0   2   0   2   0   2   0   2   2   0   0   0   0   2   2   2   2   2   2   2   0   2   2   2   2   2   2   2   0   0   2   0   2   2   0   0   2   2   0   0   2   2   2   2   2   2   2   2   2   2   0   0   2   0   2   0   0   0   2   0   2   2   2   0   0   0   0   2   0   0   0
 MK-6-9                 0   2   0   2   0   0   0   2   2   0   0   2   0   2   0   2   2   2   2   2   2   2   0   2   2   0   2   2   0   0   0   2   2   0   0   2   2   2   0   0   0   0   0   0   2   0   0   2   0   0   0   2   0   2   0   0   0   0   0   0   0   0   0   2   2   2   2   2   0   2   2   2   0   2   2   2   0   2   2   2   2   2   0   2   2   2   2   0   2   2   2   0   0   2   2   0   2   2   0   0   2   0   0   0   0   0   0   0   2   0   0   2   2   0   2   2   0   0   0   2   0   2   2   2   0   2   0   0   2   0   2   2   0   0   2   0   2   2   0   0   0   2   2   2   2   2   2   2   2   0   2   2   2   0   2   2   2   0   0   2   2   2   2   0   0   0   2   0   0   0   0   2   0   2   2   2   2   2   2   0   0   2   0   2   0   0   0   2   0   2   0   0   2   0   0   0   2   0   0   0
 MK-6-10                0   0   0   2   0   0   0   2   2   0   0   2   2   2   0   2   2   2   2   2   2   2   0   2   2   0   0   2   0   0   0   2   2   2   0   2   2   2   0   0   0   0   0   0   2   0   0   2   0   0   0   2   0   2   0   0   0   0   0   0   0   0   0   2   2   2   2   2   0   2   2   2   0   0   2   2   0   2   2   2   2   2   2   2   2   2   2   0   2   2   2   0   0   2   0   0   2   2   0   0   2   0   0   0   0   2   0   0   2   0   0   2   2   0   2   0   0   0   0   2   2   2   2   2   0   2   0   0   2   0   2   2   0   0   2   2   2   2   0   0   0   2   2   2   0   2   2   2   0   0   2   2   2   0   2   2   2   0   0   2   2   0   2   0   0   0   0   0   0   0   0   2   2   2   2   2   2   2   2   0   0   2   0   2   0   0   0   2   0   2   0   0   0   0   0   0   2   0   0   0
 MK-6-11                0   0   0   2   0   0   0   2   2   0   0   2   2   2   0   2   2   2   2   2   0   0   0   2   0   2   0   2   0   0   0   2   2   2   0   2   2   2   0   0   0   0   0   0   2   0   0   2   0   0   0   0   0   2   0   0   0   0   0   0   0   0   0   2   0   2   2   2   2   2   2   2   0   0   2   2   0   2   2   2   2   2   2   2   2   2   2   0   0   0   2   0   0   2   0   0   2   0   0   2   2   0   0   0   0   2   0   0   2   0   0   2   2   0   2   0   0   0   0   2   2   2   2   2   0   2   0   0   2   0   2   2   0   0   0   2   2   2   0   0   0   2   2   2   0   2   2   2   2   0   2   2   2   0   0   2   2   0   0   2   2   0   2   0   0   0   0   0   0   0   0   2   2   2   2   2   0   2   2   0   0   2   0   2   2   0   0   2   0   2   0   0   0   0   0   0   2   0   0   2
 MK-6-12                0   0   0   2   0   0   0   2   2   0   0   0   0   2   0   2   2   2   2   2   0   2   0   2   0   2   0   2   0   0   0   2   2   2   0   2   2   2   0   0   0   0   0   0   2   0   0   2   0   0   0   0   0   2   0   0   0   0   0   0   0   0   2   2   2   2   2   0   2   2   2   2   2   0   0   2   0   2   2   2   2   2   2   2   0   2   2   0   0   0   2   0   0   2   0   0   2   0   0   2   0   0   2   0   0   2   0   0   2   0   0   2   2   0   2   0   0   0   0   2   2   2   2   2   0   2   0   0   2   0   2   2   0   0   0   2   2   2   0   0   0   2   2   2   0   2   2   2   2   2   2   2   2   0   0   2   2   0   0   2   2   0   2   0   2   0   0   0   0   0   0   2   2   2   2   0   0   2   2   0   0   2   0   2   2   2   0   2   0   2   0   0   0   0   0   0   2   0   0   2
 MK-6-13                0   0   0   2   0   0   0   2   2   0   0   0   0   2   0   2   2   2   2   0   0   2   0   2   0   2   0   2   0   0   0   0   2   2   0   2   2   2   0   0   0   0   0   0   2   0   2   2   0   2   0   0   0   2   0   0   0   0   0   0   0   0   2   0   2   2   2   0   2   2   2   2   2   0   0   2   0   2   2   0   2   2   2   2   2   2   2   0   0   0   2   0   0   2   2   0   0   0   0   2   0   0   2   2   0   2   0   2   2   0   0   2   2   0   2   0   0   0   0   2   2   2   2   2   0   2   0   0   2   0   2   2   0   0   0   2   0   2   0   2   2   2   0   2   0   2   2   0   2   2   2   2   2   0   0   2   2   2   0   2   2   0   2   0   0   0   0   0   2   0   0   2   2   0   2   0   0   0   2   2   0   2   0   2   2   2   0   2   0   2   0   0   0   0   0   0   2   0   0   2
 MK-6-14                0   0   0   0   0   0   0   2   2   0   0   0   0   2   2   2   2   2   2   2   0   2   0   2   0   2   0   2   0   0   0   0   2   2   0   2   2   2   0   0   0   0   0   0   2   0   2   2   0   2   0   0   0   2   0   0   0   0   0   0   0   0   2   0   2   2   2   0   2   2   2   2   2   0   0   2   0   2   0   0   2   2   0   2   2   2   2   0   0   0   2   0   0   2   2   0   0   0   0   2   2   0   2   2   0   2   0   2   2   0   0   2   2   0   2   0   0   0   0   2   0   0   2   2   0   2   0   0   2   0   2   2   0   0   0   0   0   2   0   2   2   2   0   0   0   2   2   0   2   2   2   2   2   0   0   2   2   2   0   2   2   0   2   0   0   0   0   0   2   0   0   2   2   0   2   2   0   0   2   2   0   2   2   2   2   2   0   2   0   2   0   0   2   0   0   0   2   0   0   2
 MK-6-15                0   0   0   0   0   0   0   2   2   0   0   0   0   2   2   2   2   2   2   2   0   2   0   2   0   2   0   2   0   0   0   0   2   2   0   2   2   2   0   0   0   0   0   0   0   0   2   2   0   2   0   0   0   2   0   0   0   0   0   0   0   0   2   0   2   2   2   0   2   0   2   2   0   0   0   2   0   2   0   0   2   2   0   2   2   2   0   0   0   0   2   0   0   2   2   0   0   0   0   2   2   0   2   2   0   2   0   2   2   0   0   2   2   2   2   0   0   2   0   2   2   0   2   2   0   2   0   0   0   0   2   2   0   0   0   0   0   2   0   2   2   2   0   0   0   2   2   0   2   2   2   2   2   0   0   2   2   2   0   2   2   0   2   0   0   0   0   0   2   0   2   2   2   0   2   2   0   2   2   2   0   2   0   0   2   0   0   2   0   2   0   0   2   0   0   0   2   0   0   2
 MK-6-16                2   0   0   0   0   0   0   2   2   0   0   0   0   2   2   2   0   2   2   2   0   2   0   2   0   2   0   2   0   0   0   0   0   2   0   2   2   2   0   0   0   0   0   0   0   0   2   2   0   2   0   0   0   2   0   0   0   0   0   0   0   0   0   0   2   2   2   0   2   0   2   2   0   0   0   2   2   2   0   0   2   2   0   2   2   2   0   0   0   0   2   0   0   2   2   0   0   0   0   2   2   0   2   2   0   2   0   2   2   0   0   2   2   2   2   0   0   2   0   2   2   0   2   2   0   2   0   0   0   0   2   2   0   0   0   0   0   2   0   2   2   2   0   0   0   2   2   0   2   2   2   2   2   0   0   2   2   2   0   2   2   0   0   0   0   0   0   0   2   0   2   2   2   2   2   2   0   2   0   2   0   2   0   0   2   2   0   2   0   2   0   0   2   0   0   0   2   0   0   2
 
!****************************************** Phenotypic Data **********************************************************
!-100.0 is resevred for missing phenotype
SimulatedTrait1        14.4662   15.3531   16.2552   16.2491   14.5186   15.2763   16.1713   14.9514   16.1532   16.5637   13.8192   16.1712   14.2876   15.8582   16.4991   15.2333   15.7417   16.0004   16.2165   14.5037   14.3769   16.2595   15.7573   15.0494   16.2719   15.1897   15.0570   15.7381   14.4989   16.4310   13.6332   13.4193   14.8030   13.5016   14.2289   14.6791   16.0353   13.8528   14.0305   15.3446   15.2398   16.2784   13.7313   16.2637   16.0909   14.9854   16.1556   14.7141   16.6540   16.2282   13.6903   14.3312   16.2409   15.4534   14.5080   16.0874   16.1146   14.5171   15.5328   15.6262   16.0056   14.3734   13.5732   14.2536   16.4566   15.5251   14.7423   15.6082   15.5133   15.5160   14.8725   15.7310   14.1110   13.9800   13.9219   14.8965   14.4067   12.7600   14.1407   14.3499   13.7366   16.0199   14.9305   16.4112   16.3226   12.9283   15.4619   15.5917   14.0262   16.3118   14.9541   13.9743   15.8113   13.2596   15.1600   14.0229   13.9627   13.3045   15.9586   14.0474   15.3270   13.5321   15.5283   13.8800   14.1409   14.8117   14.1540   16.1325   16.5673   13.2337   16.4940   13.8629   16.1398   15.7643   14.3892   14.5882   14.1052   14.4276   14.2265   17.0793   14.7451   15.1044   15.3313   16.1201   13.2256   15.3912   14.0636   14.0560   14.7438   16.1664   15.5317   15.8284   13.2813   16.4268   16.2280   14.4076   15.7006   15.8932   14.9160   14.6879   15.9970   13.4211   16.0328   14.4460   13.6628   16.9813   16.5662   15.2294   15.2148   15.4296   15.6466   15.4586   15.0884   15.4748   14.7032   13.2365   13.4393   13.6616   13.8722   14.7284   15.7765   15.7027   14.7379   14.6262   16.1296   16.1897   13.8575   15.6434   16.4022   13.7191   15.1535   15.6992   15.3912   15.2604   14.2534   13.6384   12.8299   14.2367   16.1608   14.1730   14.3536   14.7674   15.9694   13.8341   14.3595   15.3712   15.8427   14.2232   14.5889   14.4108   15.9447   14.6838   16.8541   14.2087   15.8375   14.7536   13.8223   14.1008   14.5232   15.1500
SimulatedTrait2        10.5996    9.5775    9.1981    9.1724   10.3064   10.6341    9.4863    9.6161    9.6992    9.2296   10.2182    9.5994   10.2771   10.7209    9.8200   10.9083    9.6013    9.3305    9.1211   10.3480   10.6499    9.4710    9.5795   10.4546    9.8310    9.2876    9.6632    9.3395   10.5225    9.2872   10.7764   10.8422   10.5202   10.4758   10.6553   10.6990    9.3164   10.2966   10.6371   10.4538    9.4311    9.4738   10.6436    9.0428    9.4603    9.4853    9.7179    9.5647    9.8074    9.3420   10.0408   10.4971   10.2099    9.2124    9.2326    9.4812    9.9276   10.6068   10.4537    9.0136    9.6923   10.4322   10.3524   10.7915    9.1334    9.5574   10.5597    9.7930    9.9369    9.5569   10.6476    9.0750   10.7596   10.6384   10.7166   10.9514   10.8199   10.7180   10.7041   10.4598   10.5329    9.7704   10.1891    9.6128    9.3471   10.1151    9.3765    9.7424   10.4945    9.5528    9.5671   10.8394    9.6510   10.8582    9.4236   10.6212   10.4801   10.6018    9.6002   11.0507    9.6636   10.5923    9.0873   10.8118   10.6978    9.7500   10.3130    9.2247    9.7901   10.1293    9.6089   10.7563    9.6679    9.5414   10.6777   10.4319   10.1691   10.1752   10.0191    9.6049   10.7038    9.0040   10.7560    9.7572   10.6285   10.0193   10.6630   10.4010    9.4054    9.4304    9.4743    9.4936   10.1646    9.4717    9.8212   10.3564    9.4065    9.9879   10.2415    9.5733    9.8161   10.9740    9.2380   10.4145   10.4845    9.4927    9.5036    9.4076    9.5755    9.6102   10.8311   10.7666    9.5010    9.5743   10.3632   10.5301    9.7956   10.5108   10.7432    9.6179    9.4599    9.7932    9.4067   10.5146    9.2636    9.2500   10.5009   10.4770    9.6012   10.8739    9.5053    9.4811    9.4870   10.5232   10.0048   10.5899   10.5784   10.9356    9.5325   11.0085   10.7890    9.4458    9.2350   11.0536   10.1643    9.5631    9.5822   10.5222    9.5987   10.4037    9.6323   10.4992    9.4992    9.5535    9.5577    9.4186   10.2396   10.2162   10.8661    9.6796
 
