# Supplementary material for: Inclusive Composite Interval Mapping of QTL by Environment Interactions in Biparental Populations
Source: PLoS One. 2015 Jul 10;10(7):e0132414. doi: 10.1371/journal.pone.0132414 (PMC4498613; doi:10.1371/journal.pone.0132414)
Supplement: S6 File — (ZIP) [file pone.0132414.s006.zip › H=0.8/L1/run_00080.met]

!**********************Note: lines staring with "!" are remarks and will be ignored in the program********************
!*********************************General Information**********************************
!Assuming F1 = P1 x P2, populations available in QTL IciMapping are: 
!  1, P1BC1F1 = P1 x F1, the first backcrossing where P1 is used as the recurrent parent;
!  2, P2BC1F1 = P2 x F1, the first backcrossing where P2 is used as the recurrent parent;
!  3, F1DH, F1-derived doubled haploids; 
!  4, RIL or F1RIL, recombination inbred lines through the repeated selfing of F1;
!  5, P1BC1RIL, recombination inbred lines through the repeated selfing of P1BC1F1;
!  6, P2BC1RIL, recombination inbred lines through the repeated selfing of P2BC1F1;
!  7, F2, the selfing generation of F1;
!  8, F3, the selfing generation of F2;
!  9, P1BC2F1, the second backcrossing where P1 is used as the recurrent parent; 
! 10, P2BC2F1, the second backcrossing where P2 is used as the recurrent parent;
! 11, P1BC2RIL, recombination inred lines through the repeated selfing of P1BC2F1; 
! 12, P2BC2RIL, recombination inred lines through the repeated selfing of P2BC2F1; 
! 13, P1BC1F2, the selfing generation of P1BC1F1; 
! 14, P2BC1F2, the selfing generation of P2BC1F1; 
! 15, P1BC2F2, the selfing generation of P1BC2F1; 
! 16, P2BC2F2, the selfing generation of P2BC2F1; 
! 17, P1BC1DH, P1BC1F1-derived doubled haploids; 
! 18, P2BC1DH, P2BC1F1-derived doubled haploids; 
! 19, P1BC2DH, P1BC2F1-derived doubled haploids; 
! 20, P2BC2DH, P2BC2F1-derived doubled haploids; 
   3      !Mapping Population (see remarks above)
   2      !Mapping Function (1 for Kosambi; 2 for Haldane; 3 for Morgan)
   2      !Marker Space Type (1 for intervals; 2 for positions)
   1      !Marker Space Unit(1 for centiMorgans; 2 for Morgan)
   6      !Number of Chromosomes (or Linkage Groups)
 200      !Size of the mapping population
   2      !Number of environments
 
!***************************************** Chromosomes and Linkage Maps **********************************************
!Chromosome                 NumMarkers
-CH1                        16
-CH2                        16
-CH3                        16
-CH4                        16
-CH5                        16
-CH6                        16
!Linkage map (Marker name followed by position or the interval length)
 MK-1-1                1     0.000
 MK-1-2                1    10.000
 MK-1-3                1    20.000
 MK-1-4                1    30.000
 MK-1-5                1    40.000
 MK-1-6                1    50.000
 MK-1-7                1    60.000
 MK-1-8                1    70.000
 MK-1-9                1    80.000
 MK-1-10               1    90.000
 MK-1-11               1   100.000
 MK-1-12               1   110.000
 MK-1-13               1   120.000
 MK-1-14               1   130.000
 MK-1-15               1   140.000
 MK-1-16               1   150.000
 MK-2-1                2     0.000
 MK-2-2                2    10.000
 MK-2-3                2    20.000
 MK-2-4                2    30.000
 MK-2-5                2    40.000
 MK-2-6                2    50.000
 MK-2-7                2    60.000
 MK-2-8                2    70.000
 MK-2-9                2    80.000
 MK-2-10               2    90.000
 MK-2-11               2   100.000
 MK-2-12               2   110.000
 MK-2-13               2   120.000
 MK-2-14               2   130.000
 MK-2-15               2   140.000
 MK-2-16               2   150.000
 MK-3-1                3     0.000
 MK-3-2                3    10.000
 MK-3-3                3    20.000
 MK-3-4                3    30.000
 MK-3-5                3    40.000
 MK-3-6                3    50.000
 MK-3-7                3    60.000
 MK-3-8                3    70.000
 MK-3-9                3    80.000
 MK-3-10               3    90.000
 MK-3-11               3   100.000
 MK-3-12               3   110.000
 MK-3-13               3   120.000
 MK-3-14               3   130.000
 MK-3-15               3   140.000
 MK-3-16               3   150.000
 MK-4-1                4     0.000
 MK-4-2                4    10.000
 MK-4-3                4    20.000
 MK-4-4                4    30.000
 MK-4-5                4    40.000
 MK-4-6                4    50.000
 MK-4-7                4    60.000
 MK-4-8                4    70.000
 MK-4-9                4    80.000
 MK-4-10               4    90.000
 MK-4-11               4   100.000
 MK-4-12               4   110.000
 MK-4-13               4   120.000
 MK-4-14               4   130.000
 MK-4-15               4   140.000
 MK-4-16               4   150.000
 MK-5-1                5     0.000
 MK-5-2                5    10.000
 MK-5-3                5    20.000
 MK-5-4                5    30.000
 MK-5-5                5    40.000
 MK-5-6                5    50.000
 MK-5-7                5    60.000
 MK-5-8                5    70.000
 MK-5-9                5    80.000
 MK-5-10               5    90.000
 MK-5-11               5   100.000
 MK-5-12               5   110.000
 MK-5-13               5   120.000
 MK-5-14               5   130.000
 MK-5-15               5   140.000
 MK-5-16               5   150.000
 MK-6-1                6     0.000
 MK-6-2                6    10.000
 MK-6-3                6    20.000
 MK-6-4                6    30.000
 MK-6-5                6    40.000
 MK-6-6                6    50.000
 MK-6-7                6    60.000
 MK-6-8                6    70.000
 MK-6-9                6    80.000
 MK-6-10               6    90.000
 MK-6-11               6   100.000
 MK-6-12               6   110.000
 MK-6-13               6   120.000
 MK-6-14               6   130.000
 MK-6-15               6   140.000
 MK-6-16               6   150.000
!*********************************** Marker Types ********************************************************************
!Co-dominant marker: When heterozygote F1 is present, P1 is coded as 2, F1 is coded as 1, and P2 is coded as 0; Otherwise, P1 is coded as 2, and P2 is coded as 0. 
!Dominant marker: When heterozygote F1 is present, P1 and F1 are coded as 12, and P2 is coded as 0; Otherwise, P1 is coded as 2, and P2 is coded as 0.  
!Recessive markers: When heterozygote F1 is present, P1 is coded as 2, and F1 and P2 are coded as 10; Otherwise, P1 is coded as 2, and P2 is coded as 0. 
!Missing marker is coded as -1. 
 MK-1-1                 0   0   2   2   0   0   0   2   0   0   2   0   2   0   0   0   0   2   0   0   0   0   2   2   2   0   0   0   0   2   0   0   0   2   0   2   0   2   2   0   2   2   0   0   0   0   2   0   2   2   2   2   2   2   2   2   2   2   2   0   2   0   0   2   2   2   0   2   0   0   0   2   0   0   2   2   0   2   2   2   2   0   2   2   0   2   0   2   2   0   0   2   0   0   0   0   0   0   2   2   2   2   0   0   0   0   2   0   2   2   0   2   0   0   2   2   2   0   2   0   2   0   0   2   0   0   0   2   0   2   2   2   2   0   2   0   0   2   2   0   0   0   2   0   0   0   2   2   0   2   0   0   0   2   0   2   2   2   2   0   2   2   2   0   0   0   2   0   0   0   0   0   0   2   0   0   2   2   2   2   0   0   0   0   0   0   0   0   0   2   2   2   0   0   2   2   2   0   0   2
 MK-1-2                 2   0   2   2   0   0   2   2   0   0   2   0   2   0   2   0   0   2   0   0   0   0   2   2   2   0   0   2   0   2   0   0   0   0   0   2   0   2   2   0   2   2   0   2   0   0   2   0   2   2   2   2   0   2   0   2   2   2   2   0   2   0   0   2   2   2   2   2   0   0   0   2   0   0   2   2   0   2   2   0   2   2   2   2   0   2   0   2   2   0   0   2   0   2   0   2   0   0   2   2   2   2   0   0   0   0   2   2   2   2   0   2   0   0   2   2   2   0   2   0   2   2   0   2   0   0   0   0   0   2   0   2   2   0   2   0   2   2   2   0   0   0   0   0   0   0   2   2   0   2   0   0   0   2   0   2   2   2   2   0   2   2   2   0   0   2   2   0   0   0   0   0   2   2   0   0   2   2   2   2   0   2   0   2   0   0   0   0   0   0   2   0   0   0   2   2   2   0   0   2
 MK-1-3                 2   0   2   0   0   0   2   2   0   0   2   0   2   0   2   2   0   2   2   0   0   0   2   2   2   0   0   2   0   2   0   0   0   0   0   2   0   2   2   0   2   2   2   2   0   0   2   0   2   2   2   2   0   2   0   2   2   2   2   0   2   0   0   0   2   2   2   2   0   0   0   2   0   0   2   0   0   2   2   0   2   2   0   2   0   2   0   2   2   2   2   2   0   2   0   2   0   0   2   2   2   2   0   0   0   0   2   2   2   0   0   2   0   0   2   0   2   0   2   0   2   2   0   2   0   0   0   0   0   0   0   2   2   0   2   0   2   2   2   0   0   0   0   0   0   0   2   2   0   2   0   0   0   2   0   2   0   2   2   0   2   2   2   0   0   2   2   0   0   0   2   0   0   2   0   0   2   2   2   2   0   2   0   2   0   0   0   2   0   0   2   0   0   0   2   2   2   0   0   2
 MK-1-4                 2   2   0   0   2   0   2   2   0   0   0   0   2   0   2   2   0   2   2   0   0   2   2   0   2   2   0   2   2   2   0   0   0   0   0   2   0   2   2   0   2   2   0   2   0   0   2   0   2   2   2   2   0   2   0   2   2   2   2   0   2   0   0   0   2   2   2   2   0   0   2   2   0   0   2   0   0   2   2   0   2   2   0   2   2   2   2   2   2   2   2   2   0   2   0   2   2   0   2   2   2   2   0   0   0   2   2   2   2   0   0   2   0   0   0   0   2   0   2   0   0   2   0   2   0   0   0   2   0   0   0   2   2   0   2   0   2   2   2   0   0   0   0   0   0   0   0   2   0   2   0   0   0   0   0   2   0   2   2   0   2   2   2   0   0   2   2   0   2   0   2   0   0   2   0   0   2   2   2   2   0   2   0   2   0   0   0   2   0   0   2   0   0   0   2   2   0   0   0   2
 MK-1-5                 2   2   0   0   2   0   2   2   0   0   0   0   2   0   2   2   0   2   2   0   0   2   2   0   2   2   0   2   2   2   0   0   0   2   0   2   2   0   2   0   2   2   0   2   0   0   2   0   2   2   2   2   0   2   0   2   2   2   2   0   2   0   0   0   2   2   2   2   0   0   2   2   0   0   2   0   0   2   2   0   0   0   0   2   2   2   2   2   2   0   2   2   0   2   0   2   2   0   2   0   2   2   0   0   2   2   2   2   2   0   0   2   0   2   0   0   2   2   2   0   0   2   0   2   0   0   0   2   0   0   0   2   2   0   0   0   2   2   2   0   0   0   2   0   0   0   2   2   2   0   0   0   0   0   2   2   0   2   2   0   2   2   2   0   0   2   2   0   2   0   2   0   0   2   2   0   0   0   2   0   0   2   0   2   0   0   0   2   0   0   2   0   0   0   2   2   0   0   0   2
 MK-1-6                 2   2   2   0   2   0   2   2   0   0   0   0   2   0   2   0   0   2   2   0   0   2   0   0   2   2   0   2   2   2   2   0   0   2   0   2   2   0   2   0   2   2   0   2   0   0   0   0   2   2   2   2   0   2   0   2   2   2   2   0   2   0   0   0   2   2   2   2   0   0   0   2   0   0   2   0   0   2   2   0   0   0   0   2   2   2   2   2   2   0   2   2   0   0   0   2   2   0   2   0   2   2   0   0   2   0   2   0   2   0   0   2   0   2   0   0   2   2   2   0   0   2   0   2   2   0   2   2   0   0   0   2   2   0   0   0   2   2   2   2   0   0   2   0   2   0   2   2   2   0   0   0   0   0   2   2   0   2   2   0   2   2   2   0   0   2   2   0   0   0   2   0   0   2   2   0   0   0   2   0   0   2   0   2   0   0   0   2   0   0   2   0   0   0   2   2   0   0   0   0
 MK-1-7                 2   2   2   0   0   0   2   2   0   0   0   0   0   0   2   0   0   0   2   0   0   2   0   0   0   2   0   2   2   0   2   0   2   2   0   2   2   0   2   2   2   0   2   2   0   0   0   0   2   2   2   2   0   2   2   2   2   2   2   2   2   0   0   0   2   2   2   2   0   0   0   0   0   0   2   0   0   2   0   2   0   0   0   2   2   0   2   2   2   2   2   2   0   2   0   2   2   0   2   0   2   2   2   0   2   0   2   0   2   0   0   2   0   2   0   0   2   2   2   2   0   2   2   2   2   0   2   2   0   0   0   2   2   0   0   0   2   2   0   2   0   0   0   0   2   0   2   2   2   0   2   0   0   0   2   2   0   2   2   0   2   2   2   0   0   2   2   0   2   0   2   0   0   2   2   0   0   0   2   0   0   2   0   2   0   0   0   2   0   0   2   0   0   0   2   2   0   0   0   0
 MK-1-8                 2   2   2   0   0   0   2   2   0   0   0   0   0   0   0   0   0   0   0   0   0   2   2   0   0   2   0   2   2   0   2   0   2   0   2   2   2   0   0   2   2   0   2   2   0   0   0   0   2   2   2   2   0   2   2   2   2   2   2   2   0   0   0   0   2   2   2   0   0   0   0   0   0   0   2   0   0   2   0   0   0   0   0   2   2   0   2   2   2   2   2   2   0   2   0   2   2   0   2   0   2   2   2   0   2   2   2   2   2   0   0   2   0   2   0   2   2   2   2   2   0   2   2   2   2   0   2   2   0   0   0   2   2   0   0   0   2   2   0   2   0   0   0   0   2   0   2   2   2   0   2   0   0   0   2   2   0   2   2   2   2   2   2   0   0   2   2   0   2   0   2   2   2   2   2   0   0   0   2   0   0   0   0   2   0   0   0   2   0   0   0   0   0   0   2   2   0   0   2   0
 MK-1-9                 0   2   2   2   0   2   2   2   0   0   0   0   0   0   0   0   2   0   0   0   0   0   2   0   2   2   0   2   2   0   2   0   2   0   2   2   2   0   0   0   2   0   2   2   0   2   2   0   2   2   2   2   0   2   2   2   2   2   2   2   0   0   0   0   2   0   2   0   0   0   0   0   0   0   2   0   0   2   0   0   0   0   0   2   2   0   2   0   2   0   2   2   0   2   0   2   2   0   2   0   2   2   2   2   2   2   2   2   2   0   0   2   0   2   0   2   2   2   2   2   0   2   2   2   2   2   2   2   0   0   0   2   0   0   0   0   2   0   0   2   0   2   0   0   2   0   2   2   2   0   2   2   2   0   2   2   0   2   2   2   2   0   2   0   0   2   2   0   2   0   2   2   2   2   2   0   0   0   0   0   0   0   0   2   0   0   0   2   0   0   0   0   0   2   2   2   0   0   0   0
 MK-1-10                0   2   2   2   0   2   2   2   0   0   0   0   0   0   2   0   2   0   0   0   0   0   2   0   2   2   2   2   2   0   2   0   2   0   2   2   2   0   0   2   2   0   2   2   2   0   2   0   2   2   0   2   0   2   2   2   2   2   2   2   0   0   0   0   2   0   2   0   0   2   0   0   0   0   2   0   0   2   2   0   0   0   0   2   2   0   0   0   2   2   2   2   0   2   0   2   2   2   2   0   2   2   2   2   2   2   2   0   2   2   2   2   0   2   0   2   2   2   0   2   0   0   2   2   2   2   2   0   0   0   0   2   0   2   0   0   2   0   0   2   0   2   0   0   2   0   2   2   2   0   2   0   2   0   2   2   0   2   2   2   2   0   2   0   0   0   2   0   2   0   2   2   0   2   2   0   0   0   0   2   2   0   0   2   0   0   0   2   0   0   2   0   0   2   2   2   0   0   0   2
 MK-1-11                0   0   2   2   2   2   2   2   0   0   0   0   0   0   2   0   2   0   0   0   0   0   2   0   2   2   2   2   2   0   0   0   2   0   0   0   2   0   0   2   2   0   2   2   2   0   2   0   0   2   0   2   0   2   2   2   2   2   2   0   0   0   0   0   2   0   2   0   0   0   0   0   0   0   2   0   0   2   2   0   0   0   0   2   2   0   0   0   2   2   2   2   0   2   0   2   2   2   0   0   2   2   2   2   2   2   0   0   2   2   2   2   0   2   0   2   2   2   0   0   2   0   2   2   2   2   2   0   0   0   0   2   2   2   0   0   2   0   0   2   0   2   0   0   2   0   2   2   2   0   2   0   2   0   2   2   0   2   2   2   2   0   2   0   0   0   2   0   0   0   2   2   0   2   2   0   0   0   0   2   2   0   0   2   0   0   0   2   0   0   2   0   0   2   2   2   0   0   0   2
 MK-1-12                0   2   2   2   2   2   2   2   2   2   2   0   0   0   2   0   2   0   0   0   0   0   2   0   2   0   2   0   2   0   0   0   2   0   0   2   2   0   0   2   2   0   2   2   2   0   2   0   0   2   0   2   0   2   2   2   2   2   2   0   0   0   0   0   2   2   2   0   0   0   2   0   0   0   2   2   0   2   0   0   0   0   0   2   2   0   0   2   2   2   2   2   0   2   0   2   0   2   0   0   2   2   2   2   2   0   0   0   2   2   2   2   0   2   0   2   2   2   0   0   0   0   2   2   2   2   2   0   0   2   2   0   2   2   0   0   2   0   2   2   0   2   0   0   2   0   2   2   2   0   2   2   2   0   2   2   0   0   2   2   2   2   2   0   0   0   2   0   0   0   2   2   0   2   2   0   0   0   0   2   2   0   0   2   0   0   0   2   0   0   2   0   0   2   2   2   0   0   0   2
 MK-1-13                0   2   0   2   2   2   2   2   2   2   2   0   0   0   2   0   2   2   0   0   0   0   2   0   2   2   0   0   2   0   0   0   2   0   2   0   2   0   0   2   2   2   2   2   0   0   2   0   0   2   0   2   0   2   2   2   2   2   0   0   0   0   2   0   0   2   2   0   0   0   2   0   0   0   2   2   0   2   0   0   0   0   0   2   2   0   0   2   2   2   2   0   0   2   0   2   0   2   0   0   2   2   2   2   2   0   0   0   2   2   2   0   0   2   0   2   2   2   2   0   0   0   2   0   0   2   2   2   0   2   2   2   2   2   0   0   0   0   2   2   0   2   0   0   2   0   0   2   2   0   2   2   0   0   2   2   0   0   0   2   2   2   2   0   0   0   2   0   0   0   2   2   0   2   2   0   0   0   0   2   2   0   0   2   0   2   0   2   0   0   2   0   0   2   2   2   0   0   0   2
 MK-1-14                0   2   0   2   2   2   2   2   2   2   2   0   0   0   2   0   2   2   0   0   2   0   2   2   2   2   0   0   2   0   0   0   2   0   2   0   2   0   0   2   2   2   2   2   2   0   2   0   0   2   0   2   2   2   2   2   2   2   0   0   2   0   2   0   0   2   0   0   0   0   2   0   0   0   2   2   0   2   0   2   0   0   0   2   0   0   0   2   2   2   2   0   0   0   0   2   0   2   0   0   2   2   2   2   2   0   0   0   2   2   2   0   0   0   0   0   2   2   2   0   0   0   2   0   0   2   2   2   0   2   2   2   2   0   0   0   0   2   2   2   0   2   0   0   2   2   0   2   2   0   2   0   0   0   2   2   0   0   0   0   2   2   2   0   0   0   2   0   0   0   2   2   0   2   2   0   0   0   0   0   2   0   0   2   0   2   0   2   0   0   2   0   0   2   2   2   0   2   2   2
 MK-1-15                0   2   0   2   2   2   2   2   0   0   2   0   0   0   2   0   2   2   0   0   2   0   2   2   2   2   0   0   2   0   0   0   2   0   2   0   2   0   0   2   0   2   2   2   2   0   2   0   0   0   0   2   2   2   0   2   2   2   2   0   2   0   0   0   0   2   0   0   0   0   0   0   0   0   2   2   0   2   0   2   0   0   2   2   0   0   0   2   2   0   2   0   0   0   0   2   0   2   0   0   2   0   2   2   2   0   0   0   2   0   2   0   0   2   0   0   2   2   2   0   0   0   2   0   2   2   2   0   0   2   2   2   2   0   0   0   2   2   2   2   0   2   0   0   2   2   0   2   2   0   2   0   2   0   2   2   0   0   0   0   2   2   2   0   0   0   2   0   0   0   2   2   0   2   0   0   0   0   0   0   2   0   0   2   0   2   0   2   0   0   2   0   0   2   2   2   0   2   0   2
 MK-1-16                0   2   0   2   2   2   2   2   0   0   2   2   0   0   0   2   2   2   0   0   2   2   2   2   0   2   0   0   2   0   0   0   2   0   2   0   2   0   0   2   0   2   2   2   2   0   2   0   0   0   2   2   2   2   0   2   2   2   2   0   2   0   0   0   0   2   2   0   2   0   2   0   0   0   2   2   0   2   0   2   0   0   2   2   0   0   0   2   2   0   2   0   0   0   0   2   2   2   2   0   2   0   2   2   2   0   0   2   0   0   2   0   0   2   0   2   2   2   2   2   0   0   2   0   2   2   2   2   0   2   2   2   2   0   0   0   2   2   2   0   0   2   0   0   2   2   0   2   2   0   2   0   2   0   2   0   0   0   2   0   2   2   2   0   0   0   2   0   0   0   0   2   0   2   0   0   0   0   0   0   2   0   0   2   0   2   0   2   0   0   2   0   0   2   0   2   0   2   0   2
 MK-2-1                 2   2   2   2   0   0   2   2   0   2   0   2   0   0   0   2   0   2   0   0   2   0   0   0   2   0   2   0   2   2   0   0   2   2   2   0   0   2   2   2   0   0   2   0   0   2   2   0   2   0   2   2   0   2   2   2   2   0   2   2   2   0   0   0   0   0   0   2   0   0   2   2   0   0   0   0   0   2   0   0   0   2   2   2   2   0   2   0   2   0   2   2   2   0   0   2   0   0   2   2   0   0   2   0   2   2   0   2   0   2   2   2   0   2   0   0   2   0   2   0   2   2   0   2   0   0   2   0   2   2   0   2   0   2   0   2   0   0   2   2   0   2   2   0   2   2   0   2   0   0   2   2   2   0   2   2   2   0   2   0   0   2   2   0   0   0   2   0   2   2   2   0   2   2   2   2   2   2   0   0   2   0   0   2   0   2   2   2   0   0   0   2   0   2   2   0   0   2   2   0
 MK-2-2                 2   2   2   2   0   0   2   2   0   2   0   2   0   0   0   2   0   0   0   0   2   0   0   0   2   0   2   0   2   2   0   0   2   0   2   0   0   2   2   2   0   0   2   0   2   0   2   0   2   0   2   2   0   2   2   2   2   0   2   2   0   0   0   0   0   0   0   2   0   0   2   2   0   0   0   0   0   2   0   0   0   2   2   2   2   2   2   0   2   0   2   2   2   0   0   2   0   0   2   2   0   0   2   0   2   2   0   0   0   2   2   2   0   2   2   0   2   0   2   2   2   2   0   2   0   0   2   0   2   2   0   2   0   2   0   2   0   0   2   2   0   2   2   0   2   2   0   2   0   0   2   2   2   0   2   2   2   0   0   0   0   2   2   0   0   0   2   0   2   2   0   0   2   2   2   2   2   2   0   0   2   0   0   2   0   2   2   2   0   0   0   2   2   0   2   0   0   2   2   0
 MK-2-3                 2   2   2   2   2   0   2   2   2   2   0   2   0   0   0   0   0   0   0   0   2   0   0   0   2   0   2   0   2   2   0   0   2   2   2   0   0   2   2   2   0   0   2   0   2   2   2   0   2   0   2   2   2   2   2   2   2   0   2   0   0   0   0   0   0   0   0   2   0   0   2   2   0   0   0   0   0   2   0   0   0   2   2   2   2   2   2   0   2   0   2   2   2   0   0   2   0   0   2   2   0   0   2   2   2   2   0   0   0   2   2   2   0   2   2   0   2   0   2   2   2   2   0   2   0   0   2   0   2   2   0   2   0   2   0   2   0   2   2   2   0   2   2   2   2   2   0   2   0   2   2   2   2   0   2   2   2   0   0   0   0   2   2   0   0   0   2   0   2   2   0   0   2   2   2   2   2   2   0   0   2   2   0   2   0   2   2   2   0   0   0   2   2   0   2   0   2   2   2   0
 MK-2-4                 0   2   2   2   2   0   2   2   2   2   0   2   2   0   0   0   0   0   0   0   2   0   0   0   2   0   2   0   2   2   0   0   2   2   2   0   0   2   2   2   0   0   2   0   2   2   2   0   2   0   2   2   2   2   2   2   2   0   2   0   0   0   0   0   0   0   0   2   0   0   2   2   0   2   0   2   0   0   0   0   2   2   0   2   2   2   2   0   0   0   0   2   2   2   0   2   0   0   2   2   0   0   2   2   2   2   0   0   0   2   2   2   0   2   2   0   2   0   0   2   2   2   0   2   0   0   2   0   2   2   0   2   0   2   0   2   0   2   2   2   0   2   2   2   2   2   0   2   0   2   2   2   2   0   2   2   2   2   2   0   0   2   2   0   0   0   2   0   2   2   0   0   2   2   0   0   2   2   0   0   2   2   0   2   0   2   2   2   0   0   0   2   2   0   2   0   2   2   2   0
 MK-2-5                 0   2   0   2   2   2   2   2   2   2   0   2   2   0   0   0   2   0   0   0   2   0   0   0   0   0   2   0   2   2   0   0   2   2   2   0   0   2   2   2   0   2   2   0   0   2   2   0   2   0   2   2   2   2   2   2   2   0   2   0   0   0   0   0   0   0   0   2   0   0   2   2   2   2   0   2   0   0   0   0   2   2   0   2   2   2   2   0   0   0   0   0   2   2   0   2   0   0   2   2   0   2   2   2   2   2   0   0   0   2   2   2   0   2   2   0   2   0   0   2   2   2   0   2   0   0   2   0   2   2   0   2   0   2   0   2   0   2   2   2   0   2   2   2   2   2   0   2   0   2   2   2   2   0   2   2   0   2   2   0   0   2   0   0   0   0   2   0   2   2   0   0   2   0   0   0   2   2   0   0   2   2   0   2   0   2   2   2   0   0   0   2   2   0   2   0   2   2   2   0
 MK-2-6                 0   2   0   2   2   2   2   2   2   2   0   2   2   0   0   0   2   0   0   0   2   0   0   0   0   0   2   0   2   2   0   0   2   2   2   2   0   0   2   2   0   2   2   0   0   2   2   0   2   0   2   2   2   2   2   2   2   0   2   0   0   0   0   0   0   0   0   2   0   2   2   2   2   2   0   2   0   0   0   0   2   2   0   2   2   2   2   0   0   0   0   0   2   2   0   2   0   0   2   2   0   2   0   2   2   2   0   0   0   2   2   2   0   2   2   0   2   0   0   2   2   2   0   2   0   0   2   0   2   2   0   2   0   0   0   2   0   2   2   2   0   2   2   0   2   2   0   2   0   2   2   2   2   0   2   2   2   0   2   0   0   2   0   0   0   0   2   0   2   2   0   0   2   0   0   0   2   2   0   0   2   2   2   2   0   2   2   2   0   0   0   2   2   0   2   0   2   2   2   0
 MK-2-7                 0   2   0   2   2   2   2   2   0   2   0   2   0   0   0   0   2   0   0   0   2   0   2   0   2   0   2   0   2   2   0   0   2   0   2   0   0   0   2   2   0   2   2   0   0   2   0   0   2   2   2   2   2   0   2   2   2   0   2   0   0   0   2   0   0   0   0   2   0   2   2   2   2   2   0   2   0   0   0   0   2   2   0   2   2   2   0   2   0   0   0   0   2   2   0   2   0   0   2   2   0   2   0   0   2   2   0   0   0   2   2   2   0   2   2   0   2   0   0   2   2   2   2   2   0   0   0   0   2   2   0   2   0   0   0   2   0   2   2   2   0   2   2   0   2   2   0   0   0   2   2   2   2   0   2   2   2   0   2   0   0   2   0   0   0   0   2   0   2   2   0   0   2   0   0   0   2   2   0   0   2   2   2   2   0   2   2   2   2   0   0   2   0   0   2   0   2   2   2   2
 MK-2-8                 0   2   0   2   2   2   2   2   0   2   0   2   0   0   0   0   2   2   0   0   0   0   2   0   2   0   2   0   2   2   0   0   2   0   2   0   0   0   2   2   0   0   2   0   0   2   0   0   2   2   2   2   2   0   0   2   2   0   2   0   0   0   2   0   0   0   0   2   0   0   2   2   0   2   0   2   0   0   0   0   2   2   0   2   2   2   0   2   0   0   0   0   2   2   0   2   0   0   0   2   0   2   0   0   0   0   0   0   0   2   2   2   0   2   2   0   2   0   0   2   2   2   2   0   2   2   0   0   0   0   0   0   0   0   0   2   0   2   2   0   0   2   0   2   0   2   0   0   0   2   2   0   2   0   2   2   0   0   2   0   0   2   0   0   0   0   2   0   2   2   0   0   2   0   0   0   2   2   0   0   2   0   0   0   0   2   0   2   2   2   2   2   0   0   2   0   0   2   2   2
 MK-2-9                 0   0   0   2   0   2   2   2   0   2   0   2   0   0   2   0   2   2   0   0   2   0   2   0   2   0   0   0   2   2   0   0   2   0   2   0   0   0   2   2   0   2   2   0   0   0   0   0   2   2   2   2   2   0   0   2   2   0   2   0   0   0   2   0   0   0   0   2   0   0   2   0   0   2   0   2   0   0   0   0   2   2   0   2   2   2   0   2   0   0   0   2   2   0   0   2   0   0   0   2   0   2   0   0   0   0   0   0   0   2   0   0   0   2   2   0   2   0   0   2   2   2   2   0   2   2   2   0   0   0   0   0   0   0   0   2   0   2   2   0   0   0   0   2   0   2   0   0   0   2   2   0   2   0   2   2   0   2   2   0   0   2   0   0   0   0   2   0   2   2   2   0   2   0   0   0   2   2   0   0   0   0   0   0   0   2   0   2   2   2   0   2   2   0   0   0   0   2   2   2
 MK-2-10                0   0   2   2   0   2   2   0   2   2   0   2   0   0   0   0   2   2   0   0   2   0   0   2   2   0   0   0   2   2   0   0   2   0   2   0   0   0   2   2   2   2   2   0   0   0   0   0   2   2   2   2   2   0   2   2   2   0   2   0   0   0   2   2   0   2   0   2   0   0   2   0   0   2   0   0   0   0   0   0   2   2   0   2   2   2   2   2   0   0   0   2   2   0   0   0   0   0   0   2   0   2   0   0   2   0   0   0   0   0   0   0   0   2   2   0   2   0   0   2   2   2   2   0   0   2   2   0   0   0   0   0   0   0   2   2   0   2   2   0   0   0   0   2   0   2   0   0   0   2   2   0   2   0   2   2   0   2   2   0   0   2   0   0   0   2   2   2   2   2   0   0   2   0   0   0   2   2   0   0   0   0   0   0   0   2   0   2   2   0   0   2   2   0   2   0   2   0   2   2
 MK-2-11                0   0   2   0   0   2   2   2   2   0   0   2   0   0   0   0   2   2   0   0   0   0   0   2   2   2   0   0   2   2   0   0   0   0   2   2   0   0   2   2   2   2   2   0   0   0   2   0   2   2   2   2   2   0   2   2   2   2   2   0   0   0   2   2   0   2   0   2   0   0   2   0   0   2   0   0   0   0   0   0   2   2   0   2   2   2   2   2   0   0   0   2   2   0   0   0   0   0   0   2   0   2   0   0   2   0   0   0   0   0   0   0   0   2   2   0   2   2   0   2   2   2   0   0   0   2   2   0   0   0   0   0   0   2   2   2   0   2   2   0   2   0   0   2   2   2   2   0   0   2   0   0   2   0   2   0   0   2   2   2   0   0   0   0   0   2   0   2   2   2   2   0   2   2   0   0   2   2   0   0   0   0   0   0   0   2   0   2   2   0   0   2   0   0   2   0   2   0   2   2
 MK-2-12                0   0   2   0   0   2   2   2   2   0   0   2   0   0   0   0   2   2   0   0   0   0   0   2   2   2   0   0   0   2   0   2   0   0   2   2   0   0   2   2   2   2   2   0   0   0   2   2   0   2   2   2   2   0   0   2   2   0   2   0   0   0   2   2   2   0   0   2   0   0   0   0   0   2   0   2   0   0   0   0   2   2   0   2   2   2   2   2   0   0   0   2   2   2   0   0   0   2   0   2   0   2   0   0   2   0   0   2   0   0   0   0   0   2   2   0   2   2   0   2   2   2   0   0   2   0   2   0   0   2   0   0   0   2   2   2   0   2   2   0   2   0   0   2   2   2   2   0   0   2   0   0   2   0   2   0   0   2   2   2   0   0   0   0   0   2   0   2   2   2   2   0   2   2   0   0   2   2   2   0   0   0   0   0   0   0   0   2   2   0   0   2   0   0   2   0   2   0   2   2
 MK-2-13                0   0   2   0   0   2   2   2   2   0   0   2   0   0   2   0   2   2   2   0   0   0   0   2   2   2   0   0   0   2   0   2   0   0   2   2   0   0   2   2   2   2   2   0   0   0   2   2   2   2   2   2   0   0   0   2   2   0   2   0   0   2   2   2   2   0   0   2   0   0   0   0   0   2   0   2   0   0   0   0   2   2   0   2   2   2   2   0   0   0   0   0   2   2   0   0   0   2   0   0   0   2   0   0   2   0   0   2   0   0   0   0   0   2   2   0   2   2   2   2   2   2   0   0   2   0   2   0   0   2   0   0   0   0   0   2   0   2   2   2   2   0   2   2   2   2   2   0   2   2   0   0   2   0   2   0   0   2   2   2   0   2   0   0   0   2   0   2   2   2   2   0   2   2   0   0   2   2   2   0   0   0   0   0   0   0   0   2   2   0   0   0   0   0   0   0   2   0   0   2
 MK-2-14                0   0   2   0   0   2   2   2   2   0   0   2   0   0   2   0   2   2   2   0   0   0   0   2   2   2   0   0   0   2   0   2   0   0   2   2   0   0   2   0   2   2   2   2   0   0   2   2   2   2   2   2   0   0   0   2   2   0   2   0   0   2   2   2   2   0   0   2   0   0   0   0   0   2   0   0   0   0   0   0   2   2   0   2   2   2   0   0   0   0   0   2   2   2   0   0   0   2   0   0   0   2   0   2   2   0   0   2   0   0   0   0   0   2   2   2   2   2   2   2   2   2   0   0   2   2   2   0   0   2   0   0   0   0   0   2   2   0   2   2   2   0   2   2   2   2   2   0   2   2   0   0   2   0   2   0   0   2   2   2   0   2   0   0   0   2   0   2   2   2   2   0   2   2   0   0   2   2   2   2   0   0   0   0   0   0   0   2   2   0   0   0   0   2   0   0   2   0   0   2
 MK-2-15                0   0   2   0   0   0   2   2   2   0   0   2   0   2   0   0   2   2   2   0   0   0   0   2   2   2   0   0   0   2   2   2   2   0   2   2   2   0   2   0   2   2   2   2   0   0   2   2   2   0   2   2   0   2   2   2   2   0   2   0   0   2   2   2   2   2   0   2   0   0   0   0   0   2   0   2   0   0   0   2   2   2   0   2   2   2   0   0   0   0   0   2   0   2   0   0   0   2   0   0   2   2   0   2   2   0   0   2   0   0   0   0   0   2   2   2   2   2   2   2   2   2   0   0   0   2   2   2   0   2   0   0   0   0   0   2   2   2   2   0   2   0   2   2   0   2   2   0   2   2   0   0   2   0   2   0   0   2   2   2   0   2   0   0   0   2   0   0   2   2   2   0   2   2   0   0   2   2   2   2   0   0   0   0   0   0   0   2   2   0   0   0   0   2   0   0   2   0   0   2
 MK-2-16                0   2   2   0   0   0   2   2   2   0   0   2   0   2   0   0   2   2   2   0   0   0   0   2   2   2   0   0   0   2   2   2   2   0   2   2   2   0   2   0   2   2   2   0   0   0   2   2   2   0   2   2   0   2   2   2   2   0   2   0   0   0   2   2   0   2   0   2   0   0   0   0   0   0   0   2   2   0   0   2   2   2   0   2   2   2   0   0   0   2   0   2   0   2   0   0   0   2   0   0   2   2   0   2   2   0   0   2   0   2   0   0   2   2   2   2   2   2   2   2   2   2   0   0   0   2   2   2   0   2   0   0   0   0   0   2   2   2   2   0   2   0   2   2   0   2   2   0   2   2   0   0   2   0   2   0   0   2   2   2   0   2   0   2   0   2   0   0   2   2   2   0   2   2   0   2   2   2   2   2   2   0   0   0   0   0   0   2   2   0   0   0   0   2   0   0   0   0   0   2
 MK-3-1                 0   2   2   2   0   0   2   2   2   2   2   2   2   0   2   2   0   2   2   0   2   0   0   2   0   0   2   2   0   2   0   2   2   0   2   0   2   2   2   2   2   2   0   2   0   2   0   2   0   2   0   2   2   0   2   2   0   2   0   0   0   2   0   2   2   2   2   2   0   0   2   2   0   2   2   2   2   2   2   2   2   0   0   0   2   0   0   2   0   2   2   0   0   2   0   2   0   2   2   0   0   0   2   0   0   2   0   2   0   0   2   0   0   2   0   2   0   2   2   2   0   2   0   2   2   2   2   2   2   2   0   0   0   0   0   2   0   0   2   2   0   2   0   0   2   0   0   0   2   2   2   2   0   0   0   2   2   0   0   2   2   0   2   2   2   2   0   0   2   0   2   2   2   2   2   0   0   2   0   0   2   0   0   2   2   0   0   0   2   2   0   2   2   0   0   2   0   2   0   0
 MK-3-2                 0   2   2   2   0   0   2   2   2   0   2   2   2   0   2   2   2   2   2   2   2   0   0   2   2   0   2   2   0   0   0   2   2   0   2   0   2   2   2   2   2   0   0   2   0   2   0   2   0   2   2   2   2   2   2   2   0   2   0   0   0   2   0   2   2   2   2   2   0   0   2   2   0   2   2   0   2   2   2   2   0   0   0   0   2   0   2   2   0   2   2   0   0   2   2   2   2   2   2   0   0   0   2   0   0   2   2   2   0   0   2   0   0   2   0   2   0   2   2   2   0   2   0   2   2   2   2   2   2   2   0   0   0   0   0   2   0   0   2   2   0   2   0   0   2   0   0   0   0   2   2   0   0   0   0   2   2   0   0   2   2   0   2   2   2   2   0   0   2   0   2   2   2   2   2   2   0   2   0   0   2   2   0   2   2   0   0   0   2   2   0   2   2   0   0   2   0   2   0   0
 MK-3-3                 0   2   2   2   0   2   2   2   2   0   2   2   2   0   2   0   2   2   2   2   2   0   2   2   2   0   2   2   0   0   0   2   0   2   0   0   2   2   2   2   2   0   0   2   0   0   0   2   0   2   2   2   2   2   2   0   0   2   0   0   0   2   0   2   2   2   2   2   0   0   2   2   0   2   2   2   2   2   2   2   0   0   0   0   2   0   0   2   0   2   2   0   0   2   2   2   2   2   2   2   0   0   2   0   2   2   2   2   0   0   2   0   0   2   0   2   0   2   2   2   0   2   0   2   2   2   2   0   2   2   0   0   2   0   0   2   0   0   2   0   0   2   0   0   2   0   0   0   0   2   2   0   0   0   0   2   2   0   0   2   2   0   2   2   2   2   0   0   2   0   2   2   2   2   2   2   0   2   0   0   2   2   0   2   2   0   0   0   2   2   0   2   2   0   0   2   0   2   0   0
 MK-3-4                 2   2   2   2   0   2   2   2   2   0   2   2   2   0   2   0   2   2   0   2   2   0   2   2   2   0   2   0   0   0   0   2   0   2   0   0   2   0   2   0   2   0   2   2   0   0   0   2   0   2   2   0   2   2   2   0   0   2   2   0   0   2   2   2   2   2   2   2   0   0   2   2   0   2   2   2   2   2   0   2   0   0   0   0   2   0   0   0   0   0   2   0   0   2   2   2   2   2   2   2   0   0   2   0   2   0   2   2   0   0   2   0   0   2   0   2   0   2   2   2   0   2   0   2   2   2   2   0   2   2   0   0   2   0   0   2   0   0   2   0   0   2   0   0   2   0   0   0   0   2   0   0   0   0   0   0   2   0   0   2   2   0   2   2   2   2   0   0   2   0   2   2   2   2   2   2   0   2   0   0   2   2   0   2   2   0   0   0   2   2   0   2   2   0   2   2   0   2   2   0
 MK-3-5                 0   2   2   2   0   2   2   2   2   0   2   2   2   0   2   0   2   2   0   2   2   2   2   2   2   0   2   0   0   0   0   2   0   2   2   0   2   0   2   0   2   0   2   2   0   0   0   2   0   2   2   0   2   2   2   0   0   2   0   0   2   2   2   0   2   2   2   2   0   0   2   2   2   2   2   2   2   0   0   2   0   0   0   0   2   0   0   0   0   0   2   0   0   2   2   2   2   2   2   2   0   0   0   0   2   2   0   2   0   0   2   0   0   2   0   2   2   2   2   2   0   2   0   2   2   0   2   0   2   2   0   0   2   2   0   2   2   0   2   0   0   2   0   0   2   0   0   0   0   2   0   0   0   0   0   0   2   0   0   2   2   0   2   0   2   2   0   0   2   0   2   2   2   2   2   2   0   2   0   0   2   2   0   2   2   0   0   0   2   0   0   2   2   0   2   2   0   2   2   0
 MK-3-6                 0   2   2   2   0   2   2   2   2   0   2   2   0   0   2   0   2   2   0   2   0   2   2   2   2   0   2   0   0   0   0   2   0   2   2   0   2   0   2   0   2   0   0   2   0   0   2   2   0   2   0   0   2   2   0   0   0   2   0   0   2   2   2   0   2   2   2   2   0   0   2   2   2   2   2   2   2   0   0   0   0   0   0   2   2   0   0   0   0   0   2   0   0   2   2   2   0   2   2   2   0   0   0   0   2   2   0   2   0   0   2   0   2   2   0   0   2   2   2   2   0   2   0   0   2   0   2   0   2   2   0   2   2   2   0   2   0   0   2   0   0   2   0   0   2   0   0   0   0   2   2   0   0   0   0   0   2   0   0   2   2   0   2   0   0   2   0   0   2   0   2   0   2   2   2   2   0   2   0   0   2   2   0   2   2   0   0   0   0   0   0   2   2   0   2   2   0   2   0   0
 MK-3-7                 0   2   2   2   0   2   2   2   2   0   2   2   0   0   2   0   2   2   0   2   0   0   2   2   2   0   2   0   0   0   0   2   0   2   2   0   2   0   2   2   2   0   0   2   0   0   2   2   0   2   2   0   2   2   0   0   2   2   0   0   2   2   0   0   2   2   2   2   0   0   0   2   2   0   2   2   2   0   0   0   0   0   0   2   2   0   0   0   0   0   2   0   0   0   2   2   0   2   0   2   0   0   0   0   2   2   0   2   0   0   0   0   2   0   0   0   2   2   2   2   2   2   0   0   2   0   2   0   0   2   0   0   2   2   0   2   0   0   2   0   2   2   0   2   2   2   0   0   2   2   2   0   0   0   0   0   2   0   0   2   2   0   2   0   0   2   0   0   2   0   2   0   2   2   2   2   0   2   2   0   2   2   0   2   2   0   0   0   0   0   0   2   2   0   2   2   0   2   0   0
 MK-3-8                 0   2   2   2   0   2   2   2   2   0   2   2   0   0   2   0   2   2   0   2   0   0   0   2   2   0   2   0   0   0   0   2   0   2   2   0   2   0   2   2   2   0   0   2   0   0   2   2   0   2   2   2   2   2   0   0   2   0   2   0   2   2   0   0   2   2   2   2   0   0   0   2   2   0   2   2   2   0   0   0   0   0   2   2   0   0   0   2   0   0   2   0   0   0   2   2   0   2   0   2   0   2   0   0   2   0   0   2   0   0   0   0   2   0   0   0   2   2   2   2   2   2   2   0   2   0   2   0   0   2   0   0   2   2   0   2   0   0   2   0   2   2   0   2   2   2   0   0   2   2   2   0   0   0   0   0   2   0   0   2   2   0   2   0   0   2   0   2   2   0   2   0   2   2   2   2   0   2   2   0   2   2   0   2   2   0   0   0   0   0   0   2   2   0   2   2   0   2   0   0
 MK-3-9                 0   0   0   2   0   2   2   2   2   0   2   2   0   0   2   0   2   2   0   2   0   0   0   2   2   0   2   0   0   0   0   2   0   2   2   0   2   0   2   2   2   0   2   2   0   0   2   2   0   2   2   2   2   2   0   0   2   0   2   0   2   0   0   0   2   2   2   2   0   0   0   0   2   0   2   2   2   0   0   0   0   0   0   2   0   2   0   2   0   0   2   0   0   0   2   2   0   2   0   0   0   2   0   0   2   0   0   2   0   0   0   2   2   0   0   0   2   2   2   2   2   2   2   0   2   0   2   0   0   2   0   0   2   2   0   2   0   0   2   0   2   2   0   2   2   2   0   0   2   2   2   0   0   0   0   0   2   0   0   2   2   0   2   0   0   2   0   2   2   0   2   0   2   2   2   2   0   2   0   0   2   2   0   2   2   0   2   0   0   0   0   2   2   0   2   2   0   2   0   0
 MK-3-10                0   0   2   2   2   2   2   2   2   0   2   2   2   0   2   0   2   2   0   2   0   0   0   2   0   0   2   0   0   0   2   2   0   2   2   2   2   0   2   2   2   0   0   2   0   0   2   2   0   2   2   2   2   2   0   0   2   0   2   0   2   0   0   2   2   2   2   2   0   0   0   0   2   0   2   2   2   0   0   0   0   0   0   2   0   2   0   2   0   0   2   2   0   0   2   0   0   2   0   0   0   2   2   0   2   0   0   2   0   0   0   2   2   0   0   0   2   2   2   2   2   2   2   2   0   2   2   0   0   2   0   0   2   2   0   2   0   0   2   0   2   2   0   2   0   2   0   0   2   2   2   0   0   0   0   0   2   0   0   2   2   0   2   0   2   2   0   2   0   0   2   2   2   2   2   2   0   2   0   0   2   2   0   2   2   0   2   0   0   0   0   2   2   0   2   2   0   0   0   2
 MK-3-11                0   0   2   2   2   2   2   0   2   0   2   2   2   0   2   0   2   2   0   2   0   0   0   2   0   0   2   2   0   0   2   2   0   2   2   2   2   0   2   2   2   0   0   2   0   0   2   2   0   2   0   2   2   2   0   0   2   0   2   0   2   0   0   2   2   2   2   2   0   0   0   0   2   0   2   2   2   0   0   2   0   0   0   2   0   2   0   2   0   0   2   2   2   0   2   0   2   2   0   0   0   2   2   2   2   0   0   2   0   0   0   2   2   0   0   0   2   2   2   2   2   2   2   2   0   0   2   0   0   2   0   0   2   2   0   2   0   0   2   0   2   2   0   2   0   2   0   0   2   2   2   0   0   0   0   0   2   0   0   2   2   0   2   2   2   2   0   0   0   2   2   2   2   2   2   2   0   2   0   0   2   2   0   2   2   0   2   0   0   0   0   2   2   2   2   2   0   0   0   2
 MK-3-12                0   0   0   0   2   2   2   0   2   0   2   2   2   0   2   0   2   2   0   2   0   0   0   2   0   0   2   2   0   0   2   2   0   2   0   2   0   0   2   0   2   0   0   2   0   2   2   2   0   2   0   2   2   2   0   0   2   0   2   0   2   0   0   2   2   2   2   2   2   0   2   0   2   0   2   0   2   0   0   2   0   0   0   2   0   2   2   2   0   2   2   2   0   0   2   0   2   2   0   0   0   2   2   0   2   2   0   2   0   2   0   2   2   0   0   0   2   2   2   2   2   2   2   2   0   0   2   0   0   2   0   0   0   2   0   2   0   2   2   0   2   2   2   2   0   0   0   0   2   2   2   0   0   2   0   0   2   2   0   2   2   0   2   2   2   2   0   2   0   2   2   2   2   2   2   2   0   2   0   2   2   2   0   2   2   0   0   0   0   0   0   2   2   2   2   2   0   0   0   2
 MK-3-13                0   0   0   0   2   2   2   0   2   0   2   2   2   0   2   0   2   0   0   2   0   0   0   2   0   0   2   2   2   0   0   2   0   2   0   2   0   0   2   0   2   0   0   2   0   2   2   2   0   2   0   2   2   2   0   0   2   0   2   2   2   0   0   2   0   2   2   2   2   0   2   0   2   0   2   0   2   0   0   2   0   0   0   2   0   2   2   2   0   2   2   0   0   0   2   0   2   2   0   2   0   0   2   0   2   2   2   2   0   2   0   0   2   0   0   0   2   2   2   2   2   0   2   2   0   0   2   0   0   0   0   2   0   2   0   2   0   2   2   0   2   2   2   2   0   2   0   0   2   2   2   0   0   2   0   0   0   2   0   2   2   0   0   2   0   2   0   2   0   2   2   2   2   2   2   2   0   2   0   2   0   2   0   2   2   0   0   0   0   0   0   2   2   2   2   2   0   0   2   2
 MK-3-14                2   0   0   2   2   2   2   0   2   0   2   2   2   0   2   0   0   0   0   2   0   0   0   2   0   0   0   2   2   0   0   2   0   2   0   2   0   0   2   0   2   2   0   2   0   2   2   2   0   2   2   2   2   2   0   0   2   0   2   2   2   2   0   0   0   2   2   2   2   0   2   0   2   0   2   0   2   0   0   2   0   0   0   2   0   2   2   2   0   2   2   0   0   0   2   0   2   2   0   2   0   0   2   0   2   2   2   2   0   2   2   0   2   0   0   0   2   2   0   2   0   0   2   2   0   0   2   0   0   0   0   2   0   2   0   2   0   2   2   0   2   0   2   2   2   0   0   0   2   2   2   0   0   2   0   0   0   2   0   2   2   0   0   2   0   2   0   2   0   2   2   2   2   2   2   2   2   2   0   2   0   2   2   2   2   0   0   0   0   0   0   2   2   2   2   2   0   0   2   2
 MK-3-15                2   0   0   2   2   2   2   0   2   0   0   2   2   0   2   0   0   0   0   2   0   0   2   2   0   0   0   2   2   2   0   2   0   2   0   2   0   0   2   0   2   2   0   2   0   2   2   2   0   2   2   2   2   2   0   0   0   2   2   0   2   2   0   0   0   2   2   2   2   0   0   0   2   2   2   0   2   0   2   2   0   0   2   2   0   2   2   2   0   2   2   0   0   2   2   0   2   2   0   2   0   0   2   0   2   2   2   2   0   0   2   0   2   0   0   0   2   0   2   2   0   0   2   2   0   0   2   0   0   0   0   2   0   2   2   2   0   2   2   0   2   0   2   2   0   0   0   0   2   0   2   0   0   2   0   0   0   2   2   2   2   0   0   2   0   2   0   0   0   2   2   0   0   2   2   2   2   2   0   2   0   0   2   2   2   0   2   0   0   0   0   2   2   2   2   2   0   0   0   2
 MK-3-16                2   0   0   2   2   2   2   0   2   0   0   2   2   0   2   2   0   0   0   0   0   0   0   2   0   0   0   2   0   2   0   2   0   2   0   2   0   0   2   0   2   2   0   2   0   0   2   2   0   2   0   2   2   2   0   0   0   2   2   0   2   2   2   0   0   2   2   2   2   0   0   0   0   0   2   0   2   0   2   2   0   0   2   2   2   2   2   2   0   2   2   0   0   2   2   0   2   2   2   2   0   0   2   0   0   2   0   2   0   2   2   0   2   0   0   0   2   0   2   2   0   0   2   2   0   2   2   2   0   0   0   0   2   2   0   2   0   2   2   0   2   0   2   2   0   0   0   0   2   0   2   0   0   0   0   0   0   2   2   2   2   0   0   2   0   0   0   0   2   2   2   0   2   2   2   2   2   0   0   2   0   0   2   2   2   0   0   0   0   0   0   2   2   2   2   2   2   0   0   2
 MK-4-1                 2   2   0   0   2   0   0   2   2   0   0   2   2   2   0   0   0   0   2   0   2   0   0   2   2   2   0   2   2   2   2   0   0   2   0   0   0   0   0   2   2   0   2   2   0   2   0   0   2   2   2   2   2   0   2   0   0   2   2   0   2   2   2   2   0   2   0   2   2   0   0   2   2   0   0   2   0   2   2   2   0   2   0   2   0   0   2   2   2   0   2   0   0   2   2   0   2   2   2   0   0   2   0   0   2   0   0   2   0   2   0   2   0   2   0   2   0   2   0   2   0   0   0   2   0   2   2   2   2   2   2   0   0   0   2   0   0   0   0   2   0   2   2   2   0   2   2   2   0   2   2   2   0   2   0   2   0   0   2   0   2   0   2   2   2   2   2   0   2   0   2   2   2   2   2   2   2   0   2   0   2   0   0   2   0   2   2   0   2   0   0   2   0   0   2   2   2   0   2   0
 MK-4-2                 2   2   2   0   2   0   0   2   2   0   0   2   2   2   0   0   2   0   2   0   2   0   0   2   2   2   0   2   2   2   2   0   0   2   0   0   0   0   0   2   2   0   2   2   0   2   0   0   2   2   2   2   2   0   0   2   0   2   2   0   2   2   2   2   0   2   0   2   2   0   0   2   2   0   2   2   0   2   0   2   0   2   0   2   0   0   2   2   2   2   2   0   0   2   2   0   2   2   2   0   0   2   0   0   2   0   0   0   0   2   0   2   0   2   0   2   0   2   0   2   0   2   0   2   0   2   2   2   2   2   2   0   0   0   2   2   0   2   0   0   0   2   2   2   0   2   2   0   0   2   2   2   0   0   0   0   2   0   2   0   2   0   2   2   2   2   2   0   2   0   2   2   2   2   2   2   2   2   2   0   2   0   2   2   0   2   0   0   0   0   2   2   0   0   2   2   2   0   2   0
 MK-4-3                 2   2   2   0   2   2   0   2   2   0   0   0   2   2   0   0   2   0   0   0   2   0   0   2   2   0   0   2   2   2   2   0   0   2   0   0   0   0   0   2   2   0   2   2   0   2   2   0   2   2   2   2   2   2   0   2   0   2   2   0   2   2   2   2   0   2   0   2   2   0   0   2   2   2   2   0   0   2   0   2   2   2   0   0   0   0   2   2   2   2   2   0   0   2   2   0   2   2   2   0   0   2   0   0   2   0   0   0   0   2   0   2   2   0   0   2   0   2   0   0   0   2   0   2   0   2   2   2   2   2   0   2   0   0   2   2   0   2   0   0   0   2   2   2   0   2   2   2   0   2   2   2   0   0   0   0   2   0   2   2   2   0   2   2   2   2   2   0   2   0   2   2   2   2   2   2   2   2   2   0   2   0   2   2   0   2   0   0   0   0   2   2   0   0   2   2   2   2   2   0
 MK-4-4                 2   2   2   0   2   2   0   2   2   0   0   0   2   2   0   0   0   2   0   0   2   0   0   2   2   0   2   2   2   2   2   0   0   2   0   0   0   0   0   2   0   0   2   2   0   0   2   0   2   2   2   2   0   2   0   2   0   2   0   0   2   2   2   2   0   2   2   2   2   0   0   2   2   2   0   0   0   2   0   0   2   2   0   2   0   0   2   2   2   2   2   0   0   2   2   0   2   2   2   0   0   2   0   0   2   2   0   0   0   2   0   2   2   0   0   2   0   2   0   0   0   2   0   2   0   2   2   2   2   2   0   2   0   0   2   2   0   2   0   0   0   2   2   2   0   0   2   2   0   2   2   2   0   0   0   2   2   0   0   2   2   0   2   2   2   2   2   0   2   2   2   2   2   2   2   2   2   2   2   0   2   0   2   0   0   2   0   2   0   2   2   2   0   0   2   2   2   2   2   0
 MK-4-5                 2   2   2   0   2   2   0   2   2   0   2   0   2   2   0   0   0   2   0   0   2   0   0   2   2   0   2   2   2   2   2   0   0   2   0   0   0   0   0   2   0   0   2   2   2   0   2   0   2   2   2   2   0   2   0   2   0   2   0   0   2   2   2   2   0   2   2   2   2   0   0   0   2   2   0   0   0   2   0   2   2   2   0   2   0   0   2   2   2   2   0   0   0   2   2   0   2   2   2   2   0   2   0   0   2   2   0   0   0   2   0   2   2   0   0   2   0   2   2   0   0   2   0   2   0   2   2   2   2   2   0   2   0   0   2   2   0   2   0   0   0   0   2   2   0   0   2   0   0   2   2   0   0   0   0   2   2   0   0   2   2   0   2   2   2   2   2   0   2   2   2   2   0   2   2   2   2   2   2   0   2   2   2   0   0   2   0   2   0   2   0   2   0   0   2   2   2   2   2   0
 MK-4-6                 2   2   2   0   2   2   0   2   2   0   2   0   2   2   0   0   0   2   0   0   2   0   0   2   2   0   2   2   2   2   2   0   0   2   2   0   0   0   0   2   0   0   2   2   0   0   2   2   2   2   2   0   0   2   0   2   0   2   0   0   2   0   2   2   0   2   2   2   2   0   0   0   2   2   0   2   0   0   0   0   2   2   0   2   0   0   2   2   2   2   0   0   0   2   2   0   2   0   0   2   0   2   0   0   2   2   0   0   0   2   0   2   2   0   0   2   0   2   2   0   0   2   0   2   0   2   2   2   0   2   0   2   0   0   2   2   0   2   0   0   0   0   2   2   0   0   0   0   2   2   2   0   0   0   0   2   2   0   0   2   2   2   2   0   2   2   2   0   2   2   2   2   0   2   2   2   2   2   0   0   2   2   2   0   0   0   0   2   0   2   0   2   0   0   0   2   2   2   2   0
 MK-4-7                 2   2   2   0   2   2   2   0   2   0   2   0   2   0   0   0   0   2   0   0   2   0   0   2   2   0   2   2   2   2   2   0   0   2   2   0   0   0   0   2   0   0   2   2   0   0   2   0   2   0   2   0   0   2   0   2   0   2   0   0   2   0   2   2   0   2   2   2   2   0   0   0   2   2   0   2   0   0   0   0   2   2   0   2   0   0   2   2   2   2   0   0   0   2   2   0   2   0   0   2   0   2   0   0   2   2   0   0   0   2   0   2   2   0   0   2   0   2   0   0   0   2   0   2   0   0   2   2   0   2   0   2   0   0   2   2   0   2   0   0   0   0   2   2   0   2   0   0   2   2   2   0   0   0   0   2   2   0   0   2   2   2   2   0   2   2   2   0   2   2   2   2   0   2   2   2   2   2   0   0   2   2   2   2   0   0   0   2   0   2   0   2   0   0   0   2   2   2   2   0
 MK-4-8                 2   2   2   2   2   2   2   0   2   0   2   0   2   0   0   0   0   2   0   0   2   0   0   2   2   0   2   2   2   2   2   0   0   2   2   2   0   2   2   2   0   0   2   2   0   0   0   0   2   0   2   0   0   2   0   2   0   2   2   0   2   0   2   2   0   0   2   2   2   0   0   0   2   2   0   2   2   0   0   2   2   2   0   2   0   0   2   0   2   2   0   0   0   2   0   0   2   0   0   2   0   2   0   0   2   2   0   0   0   2   0   2   2   0   0   2   0   2   0   0   0   2   0   2   0   0   2   2   0   0   0   2   0   0   2   2   0   2   0   0   2   0   2   2   0   0   0   0   2   2   0   0   0   0   0   2   2   0   0   2   2   2   2   0   2   2   2   0   2   2   0   2   0   2   2   2   2   2   0   0   2   2   2   2   0   0   0   2   0   2   0   2   0   0   0   2   2   2   2   0
 MK-4-9                 2   2   2   2   2   0   2   0   2   0   2   0   2   0   0   0   0   2   0   0   2   0   0   2   2   0   2   2   2   2   2   0   0   2   2   0   0   2   2   2   0   2   2   2   0   0   0   0   2   0   2   0   0   2   2   2   0   2   2   0   2   0   2   2   0   0   2   2   2   0   0   2   2   2   0   2   2   0   0   2   2   0   2   2   0   0   0   0   2   2   0   0   0   2   0   0   0   0   0   2   0   2   0   0   2   0   0   2   0   2   0   2   2   0   0   0   0   2   0   0   0   2   0   2   0   0   2   2   0   0   0   2   0   2   2   2   0   2   0   0   2   0   2   2   0   0   0   0   2   2   0   0   0   0   0   2   2   2   0   2   2   2   2   0   2   2   0   0   2   2   0   2   0   2   2   2   2   2   0   0   2   2   2   2   0   0   0   2   0   2   0   2   0   0   0   2   2   2   2   0
 MK-4-10                2   2   2   0   2   0   2   0   2   0   0   2   2   0   0   0   0   2   0   0   2   0   0   0   2   0   2   0   2   2   2   0   0   2   2   0   0   2   2   2   0   0   2   2   0   0   0   0   2   0   2   0   0   2   2   2   0   2   2   2   2   0   2   2   0   0   2   2   2   0   0   2   2   2   0   2   0   0   0   0   2   0   2   2   0   0   2   0   2   0   0   0   0   2   0   0   0   0   0   2   2   0   2   2   2   0   0   2   0   2   0   2   2   0   0   0   2   2   0   0   0   2   2   2   0   0   2   2   0   2   0   0   0   2   2   2   0   2   0   2   0   0   2   2   0   0   0   0   2   2   0   0   0   0   0   2   2   2   0   2   0   2   2   0   2   2   0   0   2   0   0   0   0   2   2   2   2   2   0   0   2   2   2   2   0   0   0   2   0   0   0   2   0   0   0   2   2   2   2   0
 MK-4-11                2   2   2   0   2   0   2   0   2   0   0   2   2   0   0   2   0   2   0   0   2   0   0   0   2   0   0   0   2   2   2   0   0   2   2   0   0   2   2   2   0   0   2   2   0   0   0   0   0   2   2   0   0   2   2   0   0   2   2   2   2   0   2   2   0   0   2   2   2   0   0   2   2   0   2   2   0   0   0   0   2   0   2   0   0   0   2   2   2   0   0   0   0   2   0   0   0   0   0   2   2   0   2   2   2   0   0   2   0   2   0   2   2   0   2   0   0   0   0   0   2   2   2   2   0   0   2   0   0   2   0   0   0   2   2   0   0   2   0   2   0   0   2   2   0   0   0   0   2   2   0   0   0   0   0   2   2   2   0   2   0   2   2   0   2   2   0   0   2   0   0   0   0   2   2   0   2   0   0   0   2   2   2   2   0   0   0   2   0   0   2   2   0   0   0   0   2   2   2   0
 MK-4-12                2   2   2   0   2   0   2   0   0   2   0   2   2   0   0   2   0   2   0   2   2   0   0   0   2   2   0   0   2   2   2   2   0   2   2   0   0   2   2   2   2   0   2   2   0   0   0   0   0   2   2   0   0   2   2   0   0   2   2   2   2   0   2   2   2   0   2   2   2   0   0   2   2   0   2   2   0   0   0   0   2   0   2   0   0   0   0   2   0   0   0   0   0   2   0   0   0   0   0   2   2   0   2   2   2   0   0   0   0   2   0   2   2   0   2   0   0   0   0   0   2   2   2   2   0   0   2   2   2   2   0   0   0   0   2   0   0   2   0   0   0   0   2   2   0   0   0   0   2   2   0   2   0   2   0   2   2   2   0   2   0   2   2   0   2   2   0   0   2   0   0   0   0   2   2   0   2   0   0   0   2   2   2   2   0   0   0   2   0   0   2   2   0   0   0   0   2   2   2   0
 MK-4-13                2   2   2   0   2   0   2   0   0   0   0   2   2   0   0   2   0   2   0   2   2   0   0   0   0   2   0   0   2   2   2   2   0   2   2   0   0   2   2   2   2   0   2   2   0   0   0   0   0   2   2   0   0   2   2   0   0   2   2   2   2   2   2   0   2   0   2   2   2   0   0   2   2   0   2   2   2   0   0   0   0   0   2   0   0   0   0   2   0   0   0   2   2   2   0   0   2   0   0   2   2   0   2   2   2   0   0   0   0   2   0   0   2   0   2   0   0   0   2   0   2   2   2   2   0   0   0   2   2   2   0   0   0   0   2   0   2   2   0   0   0   0   2   2   0   0   0   0   2   2   0   0   0   2   0   2   2   2   0   0   0   2   2   0   2   2   0   0   0   0   0   0   0   2   2   2   2   0   0   0   2   2   2   0   0   0   0   2   0   0   0   2   0   0   0   0   2   2   2   2
 MK-4-14                2   2   2   0   2   0   2   0   0   0   0   2   2   0   2   0   0   2   0   2   2   0   0   0   0   2   0   0   2   0   0   2   0   2   2   0   2   2   2   2   2   0   2   2   0   0   0   0   2   2   2   2   0   2   2   0   0   2   2   2   2   2   2   0   2   0   2   2   0   0   0   2   2   0   2   2   2   0   0   0   0   0   2   0   0   0   0   2   0   0   0   2   2   2   0   0   2   0   0   2   2   2   2   2   2   0   0   0   2   2   2   0   2   0   0   0   0   0   2   0   0   2   0   2   2   0   0   2   2   2   0   0   0   0   2   0   2   2   0   0   2   0   0   2   0   0   0   0   2   2   0   0   0   2   0   2   2   2   0   0   0   2   2   0   2   2   0   0   2   0   0   0   0   2   2   2   2   0   0   0   2   0   2   0   0   0   0   2   2   0   0   2   0   0   0   0   2   2   0   2
 MK-4-15                2   2   2   0   2   2   2   0   0   0   0   2   2   0   2   0   0   2   0   2   2   0   0   0   0   2   0   0   2   0   0   2   0   2   2   0   0   2   2   2   2   0   2   2   0   0   0   0   2   2   2   2   0   2   2   0   0   2   2   2   2   2   2   0   2   0   2   2   0   0   0   2   2   2   0   2   2   0   0   0   0   0   2   0   0   0   0   2   0   0   0   2   0   2   0   0   0   0   0   2   2   2   2   2   2   0   0   0   2   2   0   2   2   0   0   0   0   0   0   0   0   2   2   2   2   0   0   2   2   2   0   0   0   2   2   2   2   2   0   0   2   0   2   2   0   0   0   0   2   2   0   0   0   2   0   2   2   2   2   0   0   2   2   0   2   2   0   0   2   2   0   0   0   2   0   2   2   0   0   0   2   0   2   2   0   0   0   2   2   0   0   2   0   0   0   2   2   2   0   2
 MK-4-16                2   2   2   0   2   2   2   0   0   0   0   2   2   0   2   0   0   2   0   0   2   0   0   0   0   2   0   0   2   0   0   2   0   0   2   0   0   0   2   2   2   0   2   2   0   2   0   0   0   2   2   2   0   2   2   0   0   2   2   2   2   0   0   0   2   2   2   2   0   0   0   2   2   2   2   2   2   0   0   0   2   0   2   0   0   0   0   2   0   0   0   2   0   2   0   0   0   0   0   2   2   2   2   2   2   0   0   0   2   2   0   2   2   0   0   0   2   2   0   0   0   2   2   2   2   0   0   2   2   2   2   0   2   2   2   0   2   2   0   0   2   0   2   2   0   0   0   0   2   2   2   2   0   2   0   2   2   2   2   0   0   2   2   0   2   2   2   2   2   2   0   0   0   2   0   2   0   0   0   0   2   0   2   2   0   0   0   2   2   0   0   2   0   0   2   2   2   2   0   2
 MK-5-1                 2   0   0   2   0   0   2   2   2   0   0   0   0   0   0   0   2   0   0   0   0   0   0   2   0   0   0   0   2   0   2   0   2   0   2   2   2   2   0   2   2   0   0   2   2   2   2   2   0   2   0   2   2   2   0   0   2   0   0   0   0   2   0   0   0   2   0   2   0   2   2   0   0   0   0   2   0   0   0   2   0   0   0   2   2   0   2   2   0   0   2   0   2   0   2   2   2   2   2   2   2   2   0   0   2   2   2   2   2   0   0   0   0   2   2   0   0   2   2   0   2   0   0   2   2   0   0   2   2   0   0   0   0   2   0   0   0   2   2   0   2   2   0   0   2   2   2   0   0   2   0   0   2   2   0   0   0   2   0   2   2   0   0   2   0   0   2   2   0   2   0   0   2   2   2   0   2   0   2   0   2   2   0   2   2   2   0   0   2   2   0   2   0   2   2   0   0   0   0   0
 MK-5-2                 2   0   0   2   0   0   2   2   2   0   0   0   0   0   0   0   2   0   0   0   0   2   0   2   0   0   2   0   2   0   2   0   2   0   2   2   2   2   0   2   2   0   0   2   2   2   2   2   0   2   0   0   2   2   0   0   2   0   0   2   0   2   0   0   0   2   0   2   0   2   2   0   0   0   0   2   0   0   0   2   0   0   0   2   2   0   2   2   0   0   2   0   2   0   2   2   2   2   2   2   2   2   0   0   2   2   2   2   2   0   0   2   0   2   2   0   2   2   2   0   2   0   0   2   2   0   2   2   2   2   0   0   0   2   2   0   0   2   2   0   2   2   0   0   2   2   2   0   0   2   0   0   2   2   0   0   0   2   0   2   0   0   0   2   0   0   2   2   0   2   0   0   2   2   2   0   2   0   2   0   2   2   0   2   2   2   0   0   2   2   0   2   0   2   2   2   0   0   0   0
 MK-5-3                 2   0   0   2   0   0   2   2   2   0   0   0   2   0   0   0   2   0   0   0   0   0   2   2   0   0   2   0   2   0   2   0   2   0   2   2   0   0   0   2   2   0   0   2   2   0   2   2   0   2   0   0   2   2   0   2   2   0   2   0   0   0   2   0   0   2   0   2   0   2   2   0   0   0   0   2   0   0   0   0   0   2   0   2   2   0   2   2   0   0   0   0   2   0   2   2   2   2   2   2   2   2   0   0   2   2   2   2   2   0   0   2   0   2   2   0   2   2   2   0   2   0   0   2   2   0   2   2   2   2   0   0   0   2   2   0   0   2   2   0   2   2   0   0   2   2   2   0   0   2   0   0   2   2   0   0   0   2   0   2   0   0   0   2   0   2   2   0   0   0   2   0   0   2   2   2   2   0   2   0   2   2   0   2   2   2   0   0   2   2   0   2   0   0   2   2   0   0   0   0
 MK-5-4                 2   0   0   0   0   2   2   2   2   0   0   0   2   0   0   0   2   0   0   0   0   2   2   0   2   0   2   0   2   0   2   0   2   0   2   2   0   0   0   2   2   0   0   2   0   0   2   2   0   2   0   0   2   2   2   2   2   0   2   0   0   0   2   0   0   2   0   2   0   2   2   0   0   0   0   0   0   0   0   0   0   2   0   2   2   0   2   2   0   0   0   0   2   0   2   2   2   2   2   2   0   0   0   0   2   2   2   2   0   0   0   2   0   2   0   0   2   2   2   0   2   2   0   2   2   0   2   0   2   2   0   0   0   2   2   0   0   2   2   0   2   2   0   0   2   0   2   0   0   2   0   0   2   0   0   0   0   2   0   2   0   0   0   2   0   2   2   0   2   0   0   0   0   2   2   2   2   0   2   0   2   2   0   2   2   2   0   0   2   0   0   2   0   0   2   2   2   0   0   0
 MK-5-5                 0   0   0   0   0   2   0   2   2   2   0   2   2   0   0   0   2   0   2   0   0   2   2   0   2   0   2   0   2   0   2   0   2   0   2   2   0   0   0   2   2   0   2   2   0   0   2   2   0   0   0   0   2   2   2   0   2   2   2   0   0   0   0   0   0   2   0   2   0   2   0   0   0   0   0   0   0   0   0   0   2   2   0   0   2   0   2   2   0   0   0   0   2   0   2   2   2   2   2   2   0   0   0   0   2   2   2   2   2   0   2   2   0   2   0   0   2   2   2   0   2   2   0   2   2   0   2   0   2   0   0   0   0   2   0   0   2   2   2   0   2   2   0   2   2   0   2   0   0   2   0   0   2   0   0   0   0   2   0   2   0   0   0   2   0   2   2   0   2   0   0   0   0   2   2   2   0   0   2   0   2   2   0   2   2   2   0   0   2   0   0   0   0   0   2   2   2   0   0   0
 MK-5-6                 0   0   0   0   0   2   0   2   0   2   0   2   2   0   2   0   2   0   2   0   2   2   2   0   2   0   2   0   2   2   2   2   2   0   2   2   0   0   2   2   2   0   2   2   0   0   0   2   0   0   0   0   2   2   2   0   2   2   2   0   0   0   0   0   0   2   0   2   0   2   2   0   0   0   0   0   0   0   0   0   2   2   0   0   0   0   2   2   0   0   0   0   2   0   2   2   2   0   2   0   0   0   0   0   2   2   2   2   2   2   0   2   0   2   0   2   2   2   2   0   0   2   0   0   2   2   2   0   2   0   0   0   0   2   0   2   2   2   2   0   2   2   0   2   2   0   2   0   0   2   0   0   2   0   0   0   0   2   0   2   0   0   0   2   0   2   2   0   2   0   0   0   0   2   2   2   0   0   2   0   0   2   0   2   2   2   0   0   2   0   0   0   0   0   2   2   2   0   0   0
 MK-5-7                 0   0   0   0   0   2   0   2   2   2   0   2   2   2   2   0   2   0   2   0   2   2   2   0   2   0   0   0   2   2   2   2   2   0   2   2   0   0   2   2   2   2   2   0   0   0   0   2   0   0   0   0   2   2   2   0   0   2   0   0   2   0   0   0   0   0   0   2   0   2   2   0   0   0   0   2   0   0   0   0   2   2   0   0   0   0   2   2   0   2   0   0   2   0   2   2   2   0   2   0   0   0   2   0   2   2   2   2   2   2   0   2   0   2   0   2   2   2   2   0   0   2   0   0   2   2   2   0   2   0   0   0   0   2   0   2   0   2   2   0   2   2   0   2   2   0   2   0   0   2   0   0   2   0   0   0   0   2   0   2   0   0   0   2   2   2   2   0   2   0   0   0   0   2   2   2   0   0   2   0   0   2   0   2   0   2   2   0   0   0   0   0   0   0   2   2   2   0   0   0
 MK-5-8                 0   0   0   0   0   0   0   2   2   2   0   2   2   2   2   0   2   0   2   2   0   2   2   0   2   0   0   0   2   2   0   0   2   0   2   2   0   2   2   2   0   2   2   0   0   0   2   2   0   2   0   0   2   2   2   0   0   2   0   0   2   0   0   0   0   0   0   2   0   2   2   0   2   0   0   2   0   0   0   0   2   2   0   0   0   0   0   2   0   0   0   0   2   0   2   2   2   0   2   0   0   0   0   0   2   2   2   2   2   2   0   2   0   2   0   2   2   2   2   0   0   2   0   0   2   2   2   0   2   0   0   0   0   2   0   2   0   0   2   2   2   2   0   2   2   0   2   0   0   2   0   2   2   0   0   0   0   2   0   2   2   0   0   2   2   2   2   2   2   0   0   0   0   2   2   2   0   0   2   0   0   0   0   2   0   2   2   0   0   0   0   0   0   2   2   2   2   0   0   2
 MK-5-9                 0   0   0   0   0   0   0   2   0   2   2   2   2   2   2   0   2   0   2   2   0   2   2   0   2   0   0   0   2   2   0   0   0   0   2   2   0   2   2   2   2   2   2   0   0   0   2   2   0   2   0   0   2   2   2   0   0   2   0   0   2   0   0   0   0   0   0   2   0   2   2   0   2   0   0   2   2   2   0   0   2   2   0   0   0   0   0   2   0   0   0   0   2   0   2   2   2   0   2   0   0   2   0   0   2   2   2   2   2   2   0   2   2   0   0   2   2   2   0   0   0   2   0   0   2   2   0   0   2   0   0   0   0   2   0   0   0   0   2   2   2   0   0   0   2   0   2   2   0   2   0   2   2   0   0   0   0   2   0   0   2   0   2   2   2   2   2   2   2   0   0   0   0   2   2   2   0   0   0   0   0   0   0   0   0   0   2   0   0   0   0   0   2   2   2   2   0   0   0   2
 MK-5-10                0   0   0   0   0   0   0   2   0   2   2   2   2   2   2   0   2   0   2   2   0   2   2   0   2   0   0   0   2   2   0   0   0   2   2   2   0   2   2   2   2   2   2   2   0   0   2   2   0   2   0   0   2   2   2   0   0   2   0   0   2   0   0   0   0   0   0   2   0   2   2   0   2   0   0   2   2   2   0   0   2   2   0   0   0   2   0   2   2   0   0   0   2   0   2   2   2   0   2   0   0   2   2   0   2   2   2   2   2   2   2   2   2   0   0   2   2   2   0   0   2   0   0   0   2   2   0   2   2   0   0   0   2   2   0   0   0   0   0   2   2   0   0   0   2   2   2   2   0   2   0   2   2   0   0   0   0   2   0   0   2   0   2   2   2   2   2   2   2   0   0   0   0   2   0   2   0   0   0   0   0   0   0   0   0   0   2   0   2   0   0   0   2   2   2   2   0   0   0   2
 MK-5-11                0   0   0   0   2   0   0   2   0   2   2   2   2   2   2   0   2   2   2   2   0   2   0   2   2   0   0   0   2   2   0   0   0   2   2   2   0   2   2   2   2   2   2   2   0   0   2   2   0   0   0   0   2   2   2   0   0   2   0   0   2   0   0   0   0   0   0   0   0   2   2   0   2   0   0   2   2   2   0   0   2   2   2   0   0   2   2   2   2   0   0   0   2   0   2   2   2   0   2   0   0   2   2   0   2   2   2   2   2   2   2   2   2   0   0   2   2   2   0   2   2   0   0   0   2   2   0   2   2   0   0   0   2   2   0   0   0   0   0   2   2   0   0   0   0   2   2   2   0   2   0   2   2   0   0   0   0   2   0   0   0   0   0   2   2   2   2   2   2   0   0   0   0   2   0   2   0   0   0   2   0   0   2   0   2   0   2   0   2   0   0   0   2   2   2   2   0   2   0   0
 MK-5-12                0   0   0   0   0   0   2   2   0   2   2   2   2   2   2   0   2   2   2   2   2   2   0   2   2   0   0   0   2   2   0   0   0   2   2   2   0   2   2   2   2   2   2   2   0   0   2   2   0   0   0   0   2   2   2   0   0   2   0   0   2   0   0   0   0   0   0   2   0   2   2   0   2   0   0   2   2   2   0   0   2   2   2   0   0   0   2   2   2   0   0   0   2   0   2   2   2   0   2   0   0   2   2   0   2   2   2   2   0   0   2   2   2   0   0   2   2   2   0   2   2   0   0   0   2   0   0   2   2   0   0   0   2   2   0   0   0   2   0   2   2   0   0   0   0   2   2   2   0   0   0   2   2   0   0   0   0   2   0   0   0   0   0   2   2   2   2   2   2   0   0   0   0   2   0   2   0   0   0   2   0   0   2   0   2   0   0   0   2   0   0   0   2   2   2   2   0   2   0   0
 MK-5-13                0   2   0   0   0   0   2   2   0   2   2   2   2   0   2   0   2   2   2   2   2   2   0   2   2   0   0   0   2   2   0   0   0   2   2   2   0   2   2   2   2   2   2   2   0   0   2   2   0   0   0   0   2   2   0   0   0   2   0   0   2   0   0   2   0   0   0   2   2   2   2   0   2   2   2   2   2   2   0   0   2   0   2   0   0   0   2   0   2   0   2   0   2   0   2   2   0   0   2   0   2   0   2   0   2   2   0   2   0   0   2   2   2   0   0   2   2   2   0   2   2   0   0   0   2   0   0   2   2   0   0   0   0   0   0   0   0   0   0   2   2   0   0   0   0   2   2   2   0   0   0   2   2   0   0   0   2   2   0   0   0   0   0   0   2   2   2   2   2   0   0   0   0   2   0   2   0   0   0   2   0   0   2   0   2   0   0   0   2   0   0   0   2   2   2   2   0   2   0   0
 MK-5-14                0   2   0   0   0   0   2   2   2   2   2   2   2   0   2   0   2   2   2   0   2   2   0   2   2   0   0   0   2   2   0   0   0   2   2   2   0   2   2   2   2   2   2   2   0   0   2   2   0   0   0   0   2   2   2   0   0   2   0   0   2   0   0   2   0   0   2   2   2   2   2   0   2   2   0   2   2   0   0   0   0   0   2   0   0   0   2   0   2   0   2   2   2   0   2   2   0   0   2   0   2   0   2   2   2   2   0   2   0   0   2   2   2   0   0   2   2   2   0   2   2   0   0   0   2   2   0   2   2   0   0   0   0   0   0   0   0   0   0   2   2   0   0   0   0   2   2   2   0   0   0   2   2   0   0   0   0   2   0   0   0   0   0   0   0   2   2   2   2   0   0   0   0   0   0   2   0   0   0   0   0   0   2   0   2   0   0   0   2   0   0   0   2   2   2   0   2   2   0   0
 MK-5-15                0   0   0   0   0   0   2   2   2   2   2   2   2   0   2   0   2   2   2   0   2   2   0   2   2   0   0   0   2   0   0   0   0   2   0   2   0   2   2   2   2   2   2   2   0   0   2   2   0   0   0   0   2   2   2   0   0   2   0   0   2   0   0   2   0   0   2   2   2   2   2   2   2   2   0   2   2   0   0   0   0   0   2   0   0   0   0   0   2   0   2   2   2   0   2   2   0   0   2   2   2   0   2   2   2   2   0   0   2   2   2   2   2   2   0   2   2   0   0   2   2   0   0   0   2   2   2   2   0   0   0   0   0   0   0   0   0   2   0   2   2   0   0   0   0   2   2   2   0   0   0   2   2   0   0   0   0   2   0   2   0   0   0   0   0   2   2   2   2   0   0   0   0   0   0   2   0   0   0   0   0   0   2   0   2   0   0   0   2   0   0   0   2   2   0   0   2   2   2   0
 MK-5-16                0   0   0   0   0   0   2   2   2   2   2   2   2   0   2   0   2   2   2   0   2   2   2   2   2   0   0   0   0   0   0   0   0   2   0   2   0   2   2   2   2   2   2   2   0   0   2   2   0   0   2   0   2   2   2   0   0   2   0   0   2   0   0   2   0   0   2   2   2   2   2   2   2   2   0   2   2   0   0   2   0   0   2   0   0   0   0   0   2   0   2   2   2   0   2   2   0   0   2   2   2   0   2   2   2   2   0   0   0   2   2   2   2   2   0   2   2   0   0   2   2   0   0   2   2   2   2   2   0   0   0   0   0   0   0   0   0   2   0   2   2   0   0   0   0   2   2   2   2   0   0   2   2   0   0   0   0   2   0   2   0   0   0   0   0   2   0   2   2   0   0   0   2   0   0   2   0   0   0   0   0   0   2   0   2   0   0   2   2   0   0   0   2   2   0   0   2   2   2   0
 MK-6-1                 2   0   2   2   2   2   0   0   2   2   0   0   0   2   2   2   2   2   0   0   2   2   2   2   2   2   0   2   0   2   0   0   0   2   2   2   0   0   0   0   0   2   2   2   2   0   2   2   2   2   2   0   2   2   2   0   0   0   0   2   2   2   2   2   2   2   0   0   0   0   2   2   2   0   0   0   0   0   2   2   2   0   2   2   0   2   0   0   0   0   2   2   0   0   0   0   0   2   0   0   0   2   2   0   0   0   0   2   2   2   2   0   2   0   2   0   0   0   2   0   0   2   2   0   2   2   2   2   0   0   2   2   2   2   0   0   2   2   2   2   2   2   0   0   0   2   2   0   0   2   0   2   2   2   0   2   0   0   0   0   0   0   2   2   0   2   0   0   0   0   0   0   0   2   2   0   0   2   0   0   0   2   0   2   0   2   0   2   0   0   0   2   0   0   0   0   2   0   0   2
 MK-6-2                 2   0   2   2   2   2   0   0   2   2   0   0   0   2   2   2   2   2   0   0   2   2   2   2   2   2   0   2   0   2   0   0   0   2   2   2   0   0   2   0   0   2   2   2   0   0   2   2   2   2   2   0   2   2   0   0   0   0   0   2   2   2   2   2   2   2   0   0   0   0   2   2   2   0   0   2   2   0   2   2   2   0   2   2   0   2   2   0   0   0   2   2   0   0   0   0   0   2   0   0   2   0   2   0   2   0   0   2   2   2   2   0   2   0   2   0   0   0   2   0   0   2   2   0   0   2   2   2   0   0   2   2   2   2   0   0   2   2   2   2   2   2   2   0   0   2   0   2   0   0   0   2   2   2   0   2   0   0   0   0   0   0   2   2   0   2   0   0   0   0   0   0   0   2   2   0   0   2   0   0   0   2   0   0   0   2   2   2   0   0   0   0   0   0   0   2   2   2   0   2
 MK-6-3                 2   0   2   0   2   2   0   0   2   2   0   0   0   2   2   2   2   2   2   0   2   2   2   2   2   2   0   2   0   2   0   0   0   2   0   2   0   0   2   0   0   0   2   2   0   0   2   0   2   2   0   0   2   0   0   0   0   0   0   2   2   2   2   2   2   2   0   0   0   0   2   2   2   0   0   2   2   0   2   2   2   0   0   2   0   0   2   0   0   0   2   2   0   0   2   0   0   2   0   0   2   0   2   0   2   2   2   2   2   2   0   0   2   0   2   2   2   0   2   0   0   2   0   0   0   2   2   2   0   0   2   2   2   2   0   0   2   2   2   2   2   2   2   0   0   2   0   2   0   0   2   2   2   2   0   2   0   0   0   0   0   2   2   2   0   0   0   0   0   0   0   0   0   2   2   0   0   2   0   0   0   2   0   0   0   0   0   2   0   0   0   0   0   0   0   2   2   2   0   2
 MK-6-4                 2   2   2   0   2   2   0   0   2   2   0   0   2   2   0   2   2   2   2   0   2   2   2   2   2   2   0   2   0   2   0   0   0   2   0   2   0   0   2   0   0   0   2   2   0   0   2   0   2   2   0   0   2   0   0   2   0   0   0   2   2   2   2   2   2   0   2   0   0   0   2   2   2   0   2   2   2   0   2   2   2   0   0   2   0   0   2   0   0   0   0   2   0   0   2   2   0   2   0   0   2   0   2   0   2   2   2   2   2   2   0   0   2   0   2   2   2   0   2   0   0   2   0   0   0   2   2   2   0   0   2   2   2   2   2   0   2   2   2   2   2   2   2   0   0   2   0   2   0   0   2   2   2   2   0   2   0   0   0   0   0   2   2   2   0   0   0   0   0   2   0   0   0   2   0   0   0   2   0   0   0   2   0   0   0   0   0   2   0   0   0   2   0   0   0   2   2   2   0   2
 MK-6-5                 0   2   2   0   2   2   2   0   2   2   0   2   2   2   0   2   0   2   2   0   0   2   2   2   2   2   0   2   2   2   0   0   0   2   0   2   0   0   2   0   0   0   2   2   0   0   2   0   2   0   0   0   2   0   0   0   0   0   0   2   2   2   2   2   2   2   2   0   0   0   2   2   0   2   2   2   2   0   2   2   2   0   0   2   0   2   0   0   0   0   0   2   0   0   2   2   0   2   0   0   2   0   0   0   2   0   2   0   0   2   0   0   2   0   2   2   2   0   2   0   0   2   0   0   0   0   2   2   0   0   2   2   2   2   2   0   2   2   2   2   2   0   2   0   2   2   0   0   0   0   2   2   2   2   0   2   0   0   0   0   0   0   2   2   0   0   0   0   0   2   0   2   0   2   0   0   0   2   0   0   0   2   0   0   0   0   0   2   0   0   0   2   2   0   0   2   2   2   0   2
 MK-6-6                 0   2   2   0   2   2   0   0   2   2   0   2   2   0   0   2   0   2   2   0   0   2   2   2   2   2   2   2   2   2   0   0   0   2   0   2   0   0   2   0   0   0   2   2   0   0   0   0   2   0   0   0   2   0   0   0   0   0   0   2   2   0   2   2   2   2   2   2   0   0   2   2   0   2   2   2   2   0   2   2   2   0   2   2   2   2   2   0   0   2   0   0   0   0   2   2   0   2   0   0   2   0   0   0   2   0   2   0   0   2   0   0   2   0   2   2   2   0   2   0   0   2   0   0   0   0   2   0   0   0   2   2   2   2   2   0   2   2   2   2   2   0   2   0   2   2   0   2   0   0   2   2   2   2   0   2   0   0   0   2   0   0   2   2   0   0   0   0   0   2   0   2   0   0   0   0   0   2   0   0   0   2   2   0   0   0   0   2   0   0   0   2   2   2   2   2   2   2   0   2
 MK-6-7                 0   2   2   0   2   2   2   0   2   2   0   2   2   2   0   2   0   2   2   0   0   2   2   2   2   2   2   2   2   0   0   0   0   2   0   2   0   2   2   2   0   0   2   2   0   0   0   0   2   0   2   0   2   0   0   0   0   0   0   2   2   0   2   2   2   2   2   2   0   0   2   2   0   2   2   2   2   0   0   2   2   0   2   2   2   2   2   0   0   2   2   0   2   0   2   2   0   2   0   0   2   0   2   0   2   0   2   0   2   2   0   0   2   0   2   2   2   2   2   0   0   2   0   0   0   0   2   0   0   0   2   2   2   0   2   0   0   2   2   2   2   2   2   0   2   2   0   2   0   0   2   2   2   2   0   2   0   0   0   2   0   0   2   2   0   0   0   0   0   2   0   0   0   0   0   0   0   2   0   0   0   2   2   0   0   0   2   0   0   0   0   2   2   2   2   2   2   2   0   2
 MK-6-8                 0   2   2   0   2   0   2   0   2   2   0   0   2   2   0   2   0   2   0   0   0   2   0   2   2   2   0   2   2   0   0   0   0   2   0   2   0   2   2   2   0   0   2   2   0   0   0   0   2   0   2   2   2   0   2   0   0   0   0   2   2   0   2   2   0   2   2   2   0   2   2   2   0   2   2   2   2   2   0   2   0   0   2   2   2   2   2   0   0   0   2   0   0   0   2   2   0   2   0   0   0   0   2   2   2   0   2   2   2   2   0   0   2   0   2   2   0   2   2   0   0   2   0   0   0   0   2   0   0   0   2   2   2   0   2   0   0   2   0   2   2   2   2   0   2   2   0   2   0   0   0   2   0   0   0   0   0   0   2   2   0   0   2   0   0   0   0   0   0   2   0   0   0   2   0   0   0   2   0   0   0   2   2   0   2   0   0   0   0   0   0   2   2   2   2   2   2   2   0   2
 MK-6-9                 0   2   0   0   2   0   2   0   2   2   0   0   2   2   0   2   0   2   0   2   2   2   2   2   2   2   0   2   2   0   0   0   0   2   0   0   0   2   2   2   0   0   2   2   0   0   2   0   2   0   2   0   2   0   2   0   0   0   0   2   2   0   2   2   0   2   2   2   0   2   0   2   0   2   2   0   2   2   0   2   0   0   2   2   2   2   0   0   0   0   2   0   0   0   2   0   0   2   0   0   0   0   0   2   2   0   2   2   2   2   0   0   2   0   2   2   0   2   0   0   0   2   2   0   2   2   0   0   0   0   2   2   0   0   2   0   0   2   0   2   2   2   2   0   2   2   2   2   0   2   0   2   0   0   0   0   0   0   2   2   0   0   2   0   0   0   0   2   2   2   0   0   0   2   2   0   0   2   0   0   0   2   2   0   2   0   0   0   0   0   0   2   2   2   2   2   2   2   0   0
 MK-6-10                0   2   0   0   2   0   2   0   2   2   0   0   2   0   0   2   0   2   0   2   2   2   2   2   2   2   0   2   2   0   0   0   0   2   0   0   0   2   2   0   0   0   2   2   0   0   2   0   2   0   2   0   2   0   2   0   0   0   0   0   0   0   2   2   0   2   2   0   0   2   0   2   2   2   2   2   0   2   0   2   0   0   2   2   2   0   0   0   0   2   2   0   0   2   2   0   0   0   0   0   2   2   0   0   2   0   2   2   2   2   0   0   2   0   2   2   0   2   0   0   2   2   2   0   2   2   0   0   0   0   2   2   0   2   2   0   0   2   0   2   2   2   2   0   2   2   2   2   0   2   0   2   0   0   0   0   0   0   2   2   0   0   2   0   0   0   0   2   2   2   0   2   0   2   2   0   0   2   0   2   0   2   2   0   2   0   0   0   0   0   0   2   2   2   2   2   2   2   0   0
 MK-6-11                0   2   0   0   2   0   2   2   2   0   0   0   2   0   0   2   0   2   0   2   2   2   2   2   2   2   0   2   2   0   0   0   0   2   0   0   0   2   0   0   0   0   2   2   0   0   2   2   0   0   2   0   2   0   0   0   0   0   0   2   0   0   2   2   0   2   2   0   0   2   0   2   2   2   2   2   0   2   0   2   0   0   2   2   2   0   2   0   0   2   2   0   0   2   2   0   0   0   0   0   2   2   0   0   2   0   2   2   2   2   0   0   2   0   2   0   0   2   0   0   2   2   2   0   2   2   0   0   0   0   2   0   0   2   2   0   0   0   0   2   2   2   2   0   2   2   2   2   0   2   0   0   0   0   0   0   0   0   2   2   0   0   0   0   2   0   0   2   2   2   0   2   0   2   2   0   0   2   0   2   0   2   2   0   2   0   0   0   0   0   0   2   2   2   0   2   2   2   0   2
 MK-6-12                0   2   0   0   2   2   2   2   2   0   0   0   2   0   2   2   0   2   0   2   2   2   2   2   2   2   0   2   2   0   0   0   2   2   0   0   0   2   0   0   0   0   0   2   2   0   2   2   0   2   2   0   2   2   0   2   0   0   0   2   0   0   0   2   0   0   2   0   0   2   0   2   2   2   2   2   0   2   0   2   2   2   2   0   0   0   2   0   0   2   2   0   0   2   2   0   0   0   0   0   2   2   0   0   2   0   2   2   2   2   0   0   2   0   2   2   0   2   0   0   2   2   2   0   2   2   0   0   0   0   2   0   0   0   2   0   0   0   2   2   2   2   2   0   2   2   2   2   0   2   0   0   0   0   0   0   0   0   2   2   0   0   0   0   2   0   0   2   2   2   0   2   0   2   2   0   0   0   0   2   0   2   2   0   2   0   0   0   0   0   0   0   2   2   0   0   2   2   0   2
 MK-6-13                0   2   0   0   2   2   2   2   2   0   0   0   2   0   2   2   0   2   0   2   2   2   2   2   2   2   0   2   2   0   2   0   2   0   0   0   0   2   0   0   0   0   0   2   2   0   2   2   0   2   2   0   0   2   0   2   0   0   2   2   0   0   2   2   2   0   2   0   0   2   0   2   0   2   2   2   0   2   0   2   2   2   2   0   0   0   2   0   0   2   2   2   0   0   2   2   0   0   0   0   0   2   0   0   2   0   2   2   2   2   2   0   2   0   2   2   0   2   2   0   2   2   2   0   2   2   0   0   0   0   2   0   0   0   2   0   0   0   2   2   0   2   2   0   2   2   2   2   0   2   0   0   0   0   0   0   0   0   2   2   0   0   0   0   2   0   0   2   2   2   0   2   0   2   0   0   0   0   0   2   0   2   2   0   2   2   0   0   0   0   0   0   2   2   0   0   2   2   0   2
 MK-6-14                0   2   0   0   2   2   2   2   2   0   0   0   2   0   0   2   0   2   0   2   2   2   2   0   2   2   0   2   2   0   2   0   2   0   0   0   0   2   0   0   0   0   0   2   2   0   2   2   0   2   2   0   0   2   0   2   2   0   2   0   2   0   2   2   0   0   2   0   2   2   0   2   0   2   2   2   0   2   0   2   2   2   2   0   0   0   2   0   0   2   2   2   0   0   2   2   0   0   0   0   0   2   0   0   2   0   2   2   2   2   0   0   2   0   2   2   0   2   2   0   2   2   2   2   2   2   0   0   2   0   2   2   0   0   2   0   0   0   2   2   0   2   2   0   2   2   2   2   0   2   0   0   0   0   0   0   0   0   2   0   0   0   0   0   0   0   0   2   0   2   0   2   0   2   0   0   0   0   0   2   0   2   2   0   2   2   0   0   0   0   0   0   2   2   0   0   2   2   0   0
 MK-6-15                0   0   0   2   2   2   2   2   2   0   0   0   2   0   0   0   0   2   0   2   2   2   2   0   2   2   0   2   2   0   2   0   2   0   0   0   0   2   0   0   0   0   0   2   2   0   2   2   0   2   2   0   0   2   0   2   2   0   2   0   2   0   2   2   0   0   2   0   2   2   0   2   0   2   2   2   0   0   0   2   2   2   2   0   0   0   2   0   0   2   2   2   0   0   2   2   0   0   0   0   0   0   0   0   2   0   2   2   0   2   0   0   2   0   2   2   0   0   2   0   0   2   2   2   2   2   0   0   2   0   2   2   0   0   0   0   0   0   2   2   0   2   0   0   2   0   2   2   0   2   0   0   0   0   0   2   0   0   2   0   0   0   2   0   0   0   0   2   2   2   0   0   0   2   0   0   0   0   0   2   0   2   2   0   2   2   0   0   2   0   0   0   2   2   0   0   2   2   0   0
 MK-6-16                2   0   0   2   2   2   2   2   2   0   0   0   2   0   0   0   0   0   2   2   2   2   2   0   2   2   0   0   0   0   2   0   2   0   0   0   2   2   0   0   0   2   0   2   2   2   2   2   0   2   2   0   0   2   0   2   2   0   2   2   2   0   2   2   0   0   2   0   2   2   0   2   0   0   2   2   0   0   0   2   2   2   2   2   0   0   2   0   0   2   0   2   0   0   2   2   0   0   0   2   0   0   0   2   2   0   2   2   0   2   2   2   2   0   2   2   0   0   2   0   0   2   2   2   2   2   0   0   2   0   2   2   0   0   0   2   0   0   2   0   0   2   0   0   2   0   2   2   0   2   0   0   0   0   0   2   0   0   2   0   0   0   2   0   0   2   0   2   2   2   0   0   0   2   0   0   0   0   0   2   0   0   2   0   2   2   0   0   2   0   0   0   2   0   0   0   0   2   0   0
 
!****************************************** Phenotypic Data **********************************************************
!-100.0 is resevred for missing phenotype
SimulatedTrait1        15.7885   15.1371   15.7423   13.9611   16.0947   13.6409   17.1959   16.4414   14.1022   13.8703   13.3955   13.9378   15.4115   13.3271   15.5427   14.6834   12.9172   15.3894   16.2731   14.1084   14.0743   15.6537   15.5122   14.6987   16.2679   16.2133   13.3955   16.1303   14.8257   16.0688   14.5269   13.9848   15.3906   14.8541   13.2204   15.1232   14.8633   14.4645   17.0973   14.9298   16.3738   15.7602   14.2897   16.3815   14.1133   14.7242   15.6824   14.3208   16.7650   16.1962   16.3968   16.7531   14.0628   16.3899   14.5594   15.4077   15.5423   15.8241   15.9752   14.0963   16.0080   13.9430   13.9675   13.1305   16.2706   16.0782   15.7425   16.2466   14.2452   13.1289   15.2257   16.0427   14.0755   14.0777   14.8775   14.9931   13.9262   15.5929   14.9541   14.0239   15.0207   15.1796   13.7843   15.6777   16.0871   14.5454   15.7935   15.3544   15.1549   14.3279   15.2945   16.5245   13.7258   15.2933   13.9175   16.1965   14.5438   14.5179   16.4506   14.8577   15.5202   16.4953   15.1469   13.1208   14.3659   14.4443   15.9535   14.8527   16.3571   13.7982   13.8791   16.3925   14.3283   15.8391   15.1178   14.1435   16.2588   15.0859   14.9456   15.4075   15.6212   15.9065   14.1268   15.2965   15.7141   13.9890   14.4927   15.4475   15.4018   14.4487   14.1018   16.7936   15.6963   13.9080   15.0404   14.9629   16.6394   16.0602   16.1280   15.0323   13.9245   13.3334   14.6718   13.3574   15.7306   14.3445   15.3353   16.0392   14.5565   14.8945   14.5601   14.5013   14.4154   14.3540   15.2862   15.5124   14.3663   15.8345   16.1289   14.4266   16.5089   16.2257   16.7889   12.9578   13.8857   15.9455   15.5404   14.3638   14.8425   14.3025   16.5124   14.1415   14.0896   16.4236   14.9871   13.8363   15.7539   15.3896   16.4828   15.0617   14.8254   16.1678   14.3641   16.3106   14.4004   14.2910   13.9460   15.7587   14.3829   14.1850   16.4090   13.7572   13.5335   13.5782   15.6150   15.4770   15.2837   13.7018   13.7295   15.3540
SimulatedTrait2         9.5797   10.6239    9.6635   10.5428    9.3391   10.5475    9.2825    9.8355   10.8080   11.0759   10.6684   10.7334    9.9354   10.4106    9.3531    9.8208   10.5999    9.8859    9.8279   10.7949   10.4994    9.4618    9.4842    9.5157    9.8047    9.4883   10.9825    9.7692   10.1868    9.2327   10.3034   11.0428   10.2737    9.7935   10.9557    9.5378   10.6101    9.7996    9.1609   10.7020    9.7066    9.9916   10.3940    9.1991   10.3462   10.7397    9.1259   10.7875   10.0398    9.4602    9.6050    9.4762   10.4336    9.3906   10.5081    9.5227    9.4174    9.1931    9.5122   10.4965    9.3149   10.1953   10.9277   10.3641    9.2822    9.8804    9.7651    9.4208   10.1274   10.5906    9.5697    9.2786   10.7581   10.0056    9.5027   10.3180   10.2198    9.7381    9.4735   10.8467    9.4764    9.4294   10.3863    9.4827    9.2592    9.6557   10.5841    9.7961    9.2549    9.5731    9.5845    9.6884   10.1259    9.3001   10.6831    9.3890   10.6230   10.4591    9.6204    9.4207    9.4368    9.6141   10.4638   10.2426   10.3640    9.7991    9.5876    9.6617    9.8352   10.6767   11.1279    9.1371   10.2481   10.9449    9.4345   10.5872    9.8418   10.2268    9.6142   10.8840    9.0242    9.4090   10.9316    9.4255   10.3900   10.0871   10.8514    9.6921   10.5835   10.7068   10.5670   10.1802    9.6807   10.6902    9.8936   10.2184    9.3888    9.4445    9.5761   10.8593    9.9599   10.7955   10.8557   10.4920   10.6543   10.5251    9.6804    9.9177   10.2899    9.3191   10.1763   10.5701   10.3473   10.3388   10.6832    9.5108   10.2259    9.6061    9.4621   10.4621    9.6916    9.6468    9.8682    9.9465   10.4149    9.8195    9.1173   10.7714    9.6893   10.4466    9.4265   11.0266   10.6508    9.5937   10.0365   10.7129    9.4773    9.7388    9.6672    9.3753   10.7053    9.3933   10.5348    9.0879   10.1707   10.7339   10.2605    9.7113   10.6043   10.6715    9.9456   10.5694   10.4483   10.7215    9.2295    9.3982    9.6343   10.4887   10.5572    9.3027
 
