# Supplementary material for: Inclusive Composite Interval Mapping of QTL by Environment Interactions in Biparental Populations
Source: PLoS One. 2015 Jul 10;10(7):e0132414. doi: 10.1371/journal.pone.0132414 (PMC4498613; doi:10.1371/journal.pone.0132414)
Supplement: S6 File — (ZIP) [file pone.0132414.s006.zip › H=0.8/L1/run_00081.met]

!**********************Note: lines staring with "!" are remarks and will be ignored in the program********************
!*********************************General Information**********************************
!Assuming F1 = P1 x P2, populations available in QTL IciMapping are: 
!  1, P1BC1F1 = P1 x F1, the first backcrossing where P1 is used as the recurrent parent;
!  2, P2BC1F1 = P2 x F1, the first backcrossing where P2 is used as the recurrent parent;
!  3, F1DH, F1-derived doubled haploids; 
!  4, RIL or F1RIL, recombination inbred lines through the repeated selfing of F1;
!  5, P1BC1RIL, recombination inbred lines through the repeated selfing of P1BC1F1;
!  6, P2BC1RIL, recombination inbred lines through the repeated selfing of P2BC1F1;
!  7, F2, the selfing generation of F1;
!  8, F3, the selfing generation of F2;
!  9, P1BC2F1, the second backcrossing where P1 is used as the recurrent parent; 
! 10, P2BC2F1, the second backcrossing where P2 is used as the recurrent parent;
! 11, P1BC2RIL, recombination inred lines through the repeated selfing of P1BC2F1; 
! 12, P2BC2RIL, recombination inred lines through the repeated selfing of P2BC2F1; 
! 13, P1BC1F2, the selfing generation of P1BC1F1; 
! 14, P2BC1F2, the selfing generation of P2BC1F1; 
! 15, P1BC2F2, the selfing generation of P1BC2F1; 
! 16, P2BC2F2, the selfing generation of P2BC2F1; 
! 17, P1BC1DH, P1BC1F1-derived doubled haploids; 
! 18, P2BC1DH, P2BC1F1-derived doubled haploids; 
! 19, P1BC2DH, P1BC2F1-derived doubled haploids; 
! 20, P2BC2DH, P2BC2F1-derived doubled haploids; 
   3      !Mapping Population (see remarks above)
   2      !Mapping Function (1 for Kosambi; 2 for Haldane; 3 for Morgan)
   2      !Marker Space Type (1 for intervals; 2 for positions)
   1      !Marker Space Unit(1 for centiMorgans; 2 for Morgan)
   6      !Number of Chromosomes (or Linkage Groups)
 200      !Size of the mapping population
   2      !Number of environments
 
!***************************************** Chromosomes and Linkage Maps **********************************************
!Chromosome                 NumMarkers
-CH1                        16
-CH2                        16
-CH3                        16
-CH4                        16
-CH5                        16
-CH6                        16
!Linkage map (Marker name followed by position or the interval length)
 MK-1-1                1     0.000
 MK-1-2                1    10.000
 MK-1-3                1    20.000
 MK-1-4                1    30.000
 MK-1-5                1    40.000
 MK-1-6                1    50.000
 MK-1-7                1    60.000
 MK-1-8                1    70.000
 MK-1-9                1    80.000
 MK-1-10               1    90.000
 MK-1-11               1   100.000
 MK-1-12               1   110.000
 MK-1-13               1   120.000
 MK-1-14               1   130.000
 MK-1-15               1   140.000
 MK-1-16               1   150.000
 MK-2-1                2     0.000
 MK-2-2                2    10.000
 MK-2-3                2    20.000
 MK-2-4                2    30.000
 MK-2-5                2    40.000
 MK-2-6                2    50.000
 MK-2-7                2    60.000
 MK-2-8                2    70.000
 MK-2-9                2    80.000
 MK-2-10               2    90.000
 MK-2-11               2   100.000
 MK-2-12               2   110.000
 MK-2-13               2   120.000
 MK-2-14               2   130.000
 MK-2-15               2   140.000
 MK-2-16               2   150.000
 MK-3-1                3     0.000
 MK-3-2                3    10.000
 MK-3-3                3    20.000
 MK-3-4                3    30.000
 MK-3-5                3    40.000
 MK-3-6                3    50.000
 MK-3-7                3    60.000
 MK-3-8                3    70.000
 MK-3-9                3    80.000
 MK-3-10               3    90.000
 MK-3-11               3   100.000
 MK-3-12               3   110.000
 MK-3-13               3   120.000
 MK-3-14               3   130.000
 MK-3-15               3   140.000
 MK-3-16               3   150.000
 MK-4-1                4     0.000
 MK-4-2                4    10.000
 MK-4-3                4    20.000
 MK-4-4                4    30.000
 MK-4-5                4    40.000
 MK-4-6                4    50.000
 MK-4-7                4    60.000
 MK-4-8                4    70.000
 MK-4-9                4    80.000
 MK-4-10               4    90.000
 MK-4-11               4   100.000
 MK-4-12               4   110.000
 MK-4-13               4   120.000
 MK-4-14               4   130.000
 MK-4-15               4   140.000
 MK-4-16               4   150.000
 MK-5-1                5     0.000
 MK-5-2                5    10.000
 MK-5-3                5    20.000
 MK-5-4                5    30.000
 MK-5-5                5    40.000
 MK-5-6                5    50.000
 MK-5-7                5    60.000
 MK-5-8                5    70.000
 MK-5-9                5    80.000
 MK-5-10               5    90.000
 MK-5-11               5   100.000
 MK-5-12               5   110.000
 MK-5-13               5   120.000
 MK-5-14               5   130.000
 MK-5-15               5   140.000
 MK-5-16               5   150.000
 MK-6-1                6     0.000
 MK-6-2                6    10.000
 MK-6-3                6    20.000
 MK-6-4                6    30.000
 MK-6-5                6    40.000
 MK-6-6                6    50.000
 MK-6-7                6    60.000
 MK-6-8                6    70.000
 MK-6-9                6    80.000
 MK-6-10               6    90.000
 MK-6-11               6   100.000
 MK-6-12               6   110.000
 MK-6-13               6   120.000
 MK-6-14               6   130.000
 MK-6-15               6   140.000
 MK-6-16               6   150.000
!*********************************** Marker Types ********************************************************************
!Co-dominant marker: When heterozygote F1 is present, P1 is coded as 2, F1 is coded as 1, and P2 is coded as 0; Otherwise, P1 is coded as 2, and P2 is coded as 0. 
!Dominant marker: When heterozygote F1 is present, P1 and F1 are coded as 12, and P2 is coded as 0; Otherwise, P1 is coded as 2, and P2 is coded as 0.  
!Recessive markers: When heterozygote F1 is present, P1 is coded as 2, and F1 and P2 are coded as 10; Otherwise, P1 is coded as 2, and P2 is coded as 0. 
!Missing marker is coded as -1. 
 MK-1-1                 2   2   0   2   2   0   2   0   0   0   0   2   0   0   0   2   0   2   0   2   0   0   0   2   2   0   2   2   0   2   2   2   2   2   2   0   0   0   0   0   0   2   0   0   0   2   0   0   0   0   0   0   2   0   0   2   2   2   0   0   0   2   2   0   0   2   0   2   0   2   2   2   2   0   0   0   0   0   0   2   0   0   2   0   0   0   0   0   0   0   0   0   2   2   2   2   2   2   2   0   0   0   2   2   2   2   0   2   2   0   0   0   0   0   2   2   0   0   2   2   2   0   0   2   2   2   2   2   2   2   2   0   0   0   0   2   0   0   0   0   0   0   2   2   2   2   0   0   0   0   2   0   2   2   2   0   2   2   0   0   0   0   2   0   0   0   0   2   2   0   0   2   2   2   2   2   0   2   0   0   2   0   2   0   0   0   0   0   0   2   0   0   2   2   0   0   0   0   0   0
 MK-1-2                 2   2   0   2   0   0   2   0   0   0   2   2   0   0   0   2   0   2   0   2   0   0   0   2   2   0   2   2   0   2   2   2   2   2   2   0   0   2   0   0   0   2   0   0   0   2   0   0   0   0   0   2   2   0   0   2   2   2   0   0   0   2   2   0   0   2   0   2   0   2   2   2   2   0   2   0   0   0   0   2   2   0   2   0   0   0   0   0   0   0   0   0   2   2   2   2   2   2   2   0   0   0   2   2   2   2   0   2   2   0   0   0   0   0   2   2   2   0   2   2   2   0   0   2   2   2   2   0   2   2   2   0   0   0   0   2   0   0   0   0   0   0   2   2   2   2   0   0   0   0   2   0   2   2   2   0   2   2   0   0   0   0   2   0   0   0   0   2   2   0   0   2   2   2   2   2   0   2   0   0   2   2   0   2   0   0   0   0   0   2   0   0   2   2   0   0   0   0   0   2
 MK-1-3                 0   0   0   2   0   2   2   0   0   0   2   2   0   0   0   2   0   0   0   2   0   0   0   2   2   0   2   2   0   2   2   2   2   2   0   0   0   2   0   0   0   2   0   0   0   2   0   0   0   0   0   2   2   0   0   2   2   2   0   0   0   2   2   0   0   2   0   2   0   2   2   2   2   0   2   0   0   0   0   2   2   0   0   0   0   0   0   2   0   0   0   0   2   2   2   2   2   2   2   0   0   0   0   2   2   2   0   2   2   0   0   0   0   0   2   2   2   0   2   2   2   0   0   2   2   2   2   0   2   2   2   0   0   2   0   2   0   2   0   0   0   2   2   2   2   0   0   0   0   0   2   0   2   2   2   0   2   2   0   0   0   0   2   0   0   0   0   2   2   0   0   2   0   2   2   2   0   2   0   0   2   2   0   2   0   0   0   0   0   0   0   0   0   2   0   0   0   0   0   2
 MK-1-4                 0   0   0   2   0   2   2   0   0   0   2   2   0   0   0   2   0   0   0   2   0   2   0   2   2   0   2   2   0   2   0   0   2   2   0   0   0   2   0   0   0   2   0   0   0   2   0   0   0   0   0   2   2   0   0   2   2   0   0   0   0   2   2   0   0   2   0   2   0   2   2   2   0   0   2   0   0   0   0   2   2   0   0   0   0   0   0   2   0   0   0   0   0   2   2   2   2   2   2   0   2   0   0   2   2   2   0   2   2   2   0   0   0   0   2   2   2   0   2   2   2   0   0   2   2   2   0   0   2   2   2   0   0   2   0   0   2   2   0   0   0   0   2   2   2   0   0   0   0   0   2   0   2   2   2   0   2   2   2   0   0   0   2   0   0   2   0   2   2   2   0   2   2   2   2   2   0   2   0   0   0   2   0   2   0   0   0   0   0   0   0   0   0   2   0   0   0   0   0   2
 MK-1-5                 0   0   0   2   0   2   2   0   0   0   2   2   0   0   0   2   0   0   0   0   0   2   0   2   2   0   2   2   0   2   0   0   2   2   0   0   0   2   0   0   0   2   2   0   0   2   0   0   0   0   0   2   2   0   0   2   2   0   0   0   0   2   2   0   0   2   0   2   0   2   2   2   0   0   2   0   0   0   0   2   2   0   0   0   0   0   0   2   2   0   0   0   0   2   2   2   2   2   2   0   2   0   0   2   2   2   0   2   2   2   0   0   0   0   2   2   2   0   2   2   2   0   0   2   2   2   0   0   2   2   2   0   0   2   2   2   0   2   2   0   2   0   2   2   2   0   0   0   0   0   2   0   2   2   2   2   2   2   0   0   0   0   2   0   0   2   0   2   2   2   0   2   2   2   2   2   0   2   0   0   0   2   0   2   0   0   0   0   0   0   0   0   0   2   0   0   0   0   0   0
 MK-1-6                 0   0   0   2   0   2   2   0   0   0   0   2   0   2   0   2   0   0   0   0   0   2   0   2   2   0   2   2   0   2   0   0   2   2   0   0   0   0   2   0   2   2   2   2   0   2   0   0   0   0   0   0   2   0   0   2   2   0   0   0   0   2   2   0   0   2   0   0   0   2   2   2   0   0   2   0   0   2   0   2   2   0   0   0   0   0   0   2   2   0   2   0   2   2   2   2   2   2   2   0   2   0   0   2   2   2   2   2   2   2   0   0   0   0   2   2   2   0   2   2   2   0   0   2   2   2   0   0   2   2   2   0   0   2   2   2   0   2   0   0   2   0   0   2   2   0   0   0   0   0   2   0   2   2   2   2   2   2   0   0   0   0   2   0   2   2   0   2   2   2   0   2   2   2   0   2   0   2   2   0   2   2   0   2   0   0   0   0   0   0   0   0   0   2   0   0   2   2   2   0
 MK-1-7                 0   0   0   2   0   2   2   0   0   0   0   2   0   2   0   2   0   0   0   0   0   2   0   2   2   0   2   2   0   2   0   0   2   2   0   0   0   0   0   0   2   2   2   2   0   2   0   0   2   0   0   0   2   0   0   2   2   0   0   0   0   2   2   0   0   2   0   2   0   2   2   2   0   0   0   0   0   2   0   0   2   0   0   2   0   0   0   2   2   0   2   0   2   2   2   2   2   2   2   0   2   0   0   2   2   2   2   2   2   2   2   0   0   0   2   2   2   0   2   2   2   0   0   2   2   2   0   0   2   2   2   0   0   2   2   2   0   2   0   0   2   0   0   2   2   0   0   0   0   2   2   0   2   2   2   2   2   0   0   2   0   0   2   0   2   2   0   2   2   2   0   2   2   2   0   2   0   2   2   0   2   2   0   2   0   0   0   2   0   0   0   0   0   2   2   0   0   2   2   0
 MK-1-8                 0   0   0   2   0   2   2   0   0   0   0   2   0   2   0   0   0   0   0   0   0   2   0   2   2   0   2   2   0   2   0   0   0   2   0   0   0   0   0   0   2   2   2   2   0   2   0   0   2   0   0   0   2   2   0   2   2   0   0   2   0   2   2   0   0   2   0   2   0   0   2   2   0   0   0   0   0   2   0   2   2   0   0   2   2   0   0   2   2   0   2   0   2   2   2   0   2   2   2   0   2   0   0   2   2   2   0   0   2   2   2   0   0   0   2   2   2   0   2   2   2   0   0   2   2   2   0   0   2   2   2   2   0   2   2   2   0   2   0   0   2   0   0   2   2   0   0   0   0   2   2   0   2   2   2   2   2   0   0   2   0   0   2   0   2   0   0   0   2   2   0   2   2   2   2   2   2   2   2   0   2   2   0   2   0   2   0   2   0   0   2   0   0   2   2   0   0   2   2   0
 MK-1-9                 0   0   0   2   0   2   2   0   0   0   0   2   0   2   0   0   0   0   0   0   0   2   0   0   0   0   2   2   0   2   0   0   0   2   0   0   0   0   0   2   2   2   2   0   2   2   0   0   2   0   0   0   2   2   0   2   0   0   0   2   0   2   2   0   0   2   0   2   0   0   2   2   0   0   2   2   0   2   0   0   2   0   0   2   2   0   0   2   2   0   2   0   2   2   2   0   2   2   2   0   2   0   2   2   2   2   0   0   2   2   2   0   0   0   2   2   2   0   2   2   2   0   0   2   2   2   0   0   2   0   2   2   0   2   2   2   0   2   0   0   2   0   0   2   2   0   0   0   0   2   2   0   2   2   0   2   0   0   0   0   0   0   2   2   2   0   0   0   2   2   0   2   0   2   2   2   2   2   2   0   2   2   0   2   0   2   0   2   2   0   2   0   0   2   2   0   0   0   2   0
 MK-1-10                0   0   0   2   0   0   0   0   0   0   0   2   0   2   0   0   2   0   0   0   0   2   0   0   0   0   2   2   0   0   0   0   0   2   0   0   0   0   0   2   2   2   2   0   0   2   0   0   2   2   0   0   2   2   0   2   0   0   2   2   0   2   2   0   0   0   0   2   0   2   2   2   0   0   2   2   0   2   0   0   2   0   0   2   2   0   0   2   2   0   2   0   2   2   2   0   2   2   2   0   2   0   2   2   2   2   0   0   2   2   2   0   0   0   2   2   2   0   0   2   2   0   0   2   2   2   0   0   2   2   2   2   0   2   2   2   0   2   0   0   2   0   0   2   2   0   0   0   0   2   2   0   2   2   0   2   0   2   0   0   0   0   2   2   2   0   2   0   2   2   0   2   0   2   0   2   0   2   2   0   0   2   0   2   0   2   0   2   2   0   2   2   0   2   2   0   0   0   2   0
 MK-1-11                0   0   0   0   0   0   0   2   0   0   0   2   0   2   0   0   2   0   0   0   0   2   0   0   2   0   2   2   0   0   0   0   0   2   0   0   0   0   2   2   2   2   2   0   0   2   0   0   2   2   0   0   2   0   0   2   0   0   2   2   2   2   2   0   0   0   0   2   0   2   2   2   0   0   2   2   0   2   0   2   2   0   0   2   2   0   0   2   2   0   2   0   2   2   2   2   2   2   2   0   2   0   0   2   2   2   0   0   2   2   2   0   2   0   2   2   2   0   0   2   2   0   0   0   2   0   2   0   2   2   2   0   0   2   2   2   0   2   0   0   2   0   0   2   2   0   0   0   0   2   0   0   2   2   0   2   0   2   0   0   0   0   2   0   2   0   2   0   2   2   0   2   0   2   0   2   0   2   2   0   0   2   0   2   0   2   0   2   2   0   2   2   0   2   2   2   2   0   2   0
 MK-1-12                0   0   0   0   0   0   0   2   0   0   0   2   0   2   0   0   2   0   0   0   0   2   0   0   2   0   0   0   0   0   0   0   0   2   0   0   0   0   2   0   2   2   2   0   0   2   0   0   2   2   0   0   2   0   0   2   0   0   2   2   2   2   2   0   0   0   0   2   0   2   2   2   0   2   2   2   0   2   0   2   2   0   0   2   0   0   0   2   2   2   2   0   2   2   2   2   0   2   2   0   2   0   0   2   2   2   0   0   2   2   0   0   2   0   2   2   2   0   2   2   2   0   0   0   2   0   2   0   2   2   2   0   0   2   2   2   0   2   0   0   2   0   0   2   2   0   0   0   0   2   0   2   2   0   0   2   0   2   0   0   0   0   2   0   2   0   2   0   2   2   0   2   0   2   0   2   0   2   2   0   2   0   0   2   0   2   0   2   2   0   2   2   0   2   2   2   2   0   2   0
 MK-1-13                0   0   0   0   0   0   0   2   0   0   0   2   0   2   0   2   2   0   0   0   0   2   0   0   2   0   0   0   0   0   0   0   0   2   2   0   0   0   2   2   2   2   2   0   0   2   0   0   2   2   0   0   2   0   0   2   0   0   0   2   2   2   2   0   0   0   0   2   0   2   2   2   0   2   0   2   0   2   0   2   0   0   0   2   0   0   0   2   2   2   2   2   2   2   2   2   0   2   2   0   2   0   0   2   2   2   0   0   2   2   0   0   2   0   2   2   2   0   0   2   2   0   0   0   2   0   0   0   2   2   2   0   0   2   2   2   0   2   0   0   2   0   0   0   2   0   0   0   0   2   0   2   2   0   0   2   0   2   0   0   0   0   2   0   2   0   2   0   2   2   0   2   0   2   0   0   0   2   2   0   2   0   0   2   0   2   0   2   0   0   2   2   0   2   2   2   2   0   2   0
 MK-1-14                0   2   0   0   0   2   0   2   0   0   0   2   0   2   0   2   2   0   0   0   0   0   0   0   2   0   0   0   0   0   0   0   0   2   2   0   0   0   2   2   0   2   2   0   0   2   0   0   2   2   0   0   2   0   0   2   2   0   2   2   2   2   0   0   0   0   2   2   0   0   2   2   0   2   0   2   0   2   2   2   0   0   0   2   0   0   0   2   2   2   0   2   2   2   2   2   0   2   2   0   2   0   0   2   2   2   0   0   2   2   0   0   2   0   2   2   0   0   0   2   2   0   0   0   2   0   0   0   0   2   2   0   0   2   2   2   2   2   0   0   2   0   0   0   2   0   0   0   0   2   0   2   2   0   0   2   0   2   2   2   0   0   2   0   2   0   0   0   2   2   0   2   0   2   0   0   0   2   2   0   2   0   0   2   0   2   2   2   0   0   2   2   0   2   2   2   2   0   2   0
 MK-1-15                0   0   0   2   0   2   0   2   2   0   0   2   0   2   0   2   2   0   0   0   0   0   0   0   2   0   0   0   0   0   0   0   2   2   2   0   0   0   2   2   2   2   2   0   0   2   0   2   2   2   0   0   0   0   0   2   2   2   2   2   2   2   0   0   0   0   2   2   0   0   2   2   0   2   0   2   0   2   0   2   0   0   0   2   0   0   0   2   2   2   0   2   2   0   2   2   0   2   0   0   2   0   0   2   2   2   0   0   2   2   0   2   2   0   2   2   0   0   0   2   2   0   0   2   2   0   0   0   0   2   2   0   0   2   2   2   2   2   0   0   2   2   0   0   2   0   0   0   0   0   0   2   2   0   0   2   0   2   2   2   0   0   2   2   2   0   0   0   2   2   0   2   0   2   0   0   0   2   2   0   0   2   2   2   0   2   2   2   0   0   2   2   0   2   2   2   2   0   2   0
 MK-1-16                0   0   0   2   0   2   0   2   2   0   0   2   2   0   2   2   2   2   2   0   0   0   0   0   0   0   0   2   0   0   0   0   2   2   2   0   2   0   2   2   2   2   2   0   0   2   2   0   2   2   0   0   0   0   0   2   2   2   2   0   2   2   0   2   0   0   2   2   0   0   2   2   0   2   0   2   0   2   0   2   0   0   0   2   0   0   0   2   2   2   0   2   0   0   2   2   2   2   0   0   2   0   0   2   2   2   0   0   2   2   0   2   2   0   2   2   0   0   0   0   2   0   0   2   2   0   0   0   2   2   2   0   0   2   2   2   2   2   0   0   2   2   0   2   2   0   2   0   0   0   0   2   2   2   0   2   0   2   2   2   0   0   2   2   2   0   0   0   2   2   0   2   2   2   0   2   0   2   2   0   0   2   2   2   0   2   2   2   0   0   2   2   0   2   2   2   2   2   2   2
 MK-2-1                 0   0   0   0   2   2   0   2   0   0   0   0   2   0   0   2   0   2   2   0   2   2   2   2   0   0   0   0   2   0   0   0   0   0   0   0   2   0   0   2   0   2   0   0   0   2   2   2   2   2   2   2   2   2   2   2   2   0   2   2   0   2   2   2   0   0   2   0   0   0   0   2   0   2   0   2   0   2   0   0   0   2   0   2   0   0   2   2   2   0   2   0   0   0   0   0   0   0   0   2   2   2   0   2   2   2   0   0   0   0   2   0   0   0   2   2   2   0   0   2   2   0   0   2   2   2   0   2   0   2   2   0   0   2   2   0   2   0   2   2   2   2   0   2   0   0   2   0   2   2   0   2   2   0   2   2   2   2   2   0   0   2   2   2   0   0   2   2   2   2   2   0   2   2   0   0   0   2   2   0   0   0   0   0   2   2   2   0   2   2   0   2   2   0   2   2   2   2   0   2
 MK-2-2                 0   0   0   0   0   0   0   2   0   0   0   0   0   0   0   2   0   0   2   2   2   2   2   2   0   0   0   0   2   0   2   0   0   0   0   0   2   0   0   2   0   2   0   0   0   2   2   2   2   2   2   2   2   2   2   2   2   0   2   2   0   2   0   2   0   0   2   0   2   0   0   2   0   2   0   2   0   2   0   0   0   2   0   2   0   0   2   2   2   0   2   2   0   0   0   0   0   0   0   2   2   2   0   2   2   2   0   0   0   0   2   0   0   0   2   2   2   0   0   2   2   0   0   2   2   2   0   2   0   2   2   0   0   2   2   0   2   0   0   0   2   2   0   2   0   0   2   2   2   0   0   2   2   0   2   2   2   2   2   2   0   2   0   2   0   0   2   2   2   2   2   0   2   0   0   0   0   2   2   2   0   2   0   0   2   2   2   0   2   2   0   2   2   0   2   2   0   2   0   2
 MK-2-3                 0   0   0   0   0   0   0   2   0   2   0   0   0   0   0   2   0   0   2   2   2   2   2   2   0   0   0   0   2   0   2   2   0   0   0   0   2   0   2   2   2   2   0   0   0   2   2   2   0   2   2   2   0   2   2   2   2   2   2   2   0   2   0   2   0   0   2   0   2   0   0   2   0   2   0   2   0   2   2   2   0   2   0   0   2   0   2   2   2   2   2   2   0   0   0   0   0   0   0   2   2   2   0   2   2   2   2   0   0   0   2   0   0   0   0   2   2   0   0   0   2   0   0   0   2   2   0   0   0   2   2   0   0   2   2   0   2   0   0   0   2   2   0   2   0   0   2   2   0   0   0   0   2   0   2   2   2   2   2   2   0   2   0   2   0   0   2   2   0   2   2   0   0   0   0   0   0   2   2   2   0   2   0   0   2   2   0   0   2   2   0   2   2   0   2   2   0   2   0   2
 MK-2-4                 0   0   0   0   0   0   0   2   0   2   0   0   0   2   0   0   0   0   2   2   2   2   0   2   0   0   0   0   2   0   2   0   0   0   0   0   2   2   2   2   2   2   0   0   0   2   2   2   0   2   2   2   0   2   2   2   2   0   2   0   0   2   0   2   0   0   2   0   2   0   2   2   0   2   0   2   0   2   2   2   0   2   2   0   2   0   2   2   2   2   2   2   0   0   0   0   0   0   0   2   2   2   0   2   2   2   2   0   0   0   2   0   0   0   0   2   2   0   0   0   2   0   0   0   2   2   2   0   0   2   2   0   0   2   2   2   2   0   0   0   2   2   0   0   0   0   2   2   0   0   0   0   2   0   2   2   2   2   2   2   0   2   0   2   0   0   2   2   0   2   2   0   0   0   0   0   0   2   2   2   0   2   0   0   2   2   0   0   2   2   0   2   2   0   2   2   0   2   0   2
 MK-2-5                 2   0   0   0   0   0   0   2   0   2   0   0   0   2   2   0   0   0   2   0   2   2   0   2   0   0   0   0   2   0   2   2   0   0   0   0   2   2   0   2   2   2   0   0   0   0   2   2   2   2   0   2   0   2   0   2   2   0   0   0   0   2   0   2   0   0   2   0   2   0   2   2   0   2   0   2   0   2   0   2   2   2   2   0   2   0   2   0   2   2   2   2   0   0   0   2   2   0   0   2   2   2   0   2   2   2   2   0   0   0   2   0   0   0   0   2   2   0   0   0   2   2   2   0   2   2   2   0   0   2   0   0   0   2   2   2   2   0   2   0   2   2   0   0   0   2   2   2   0   0   2   0   2   0   2   2   2   2   2   0   0   2   0   2   0   0   2   2   0   2   2   0   0   0   0   0   0   2   0   2   2   0   0   0   2   2   2   0   2   2   0   2   2   0   0   2   0   2   0   2
 MK-2-6                 2   0   0   0   2   0   0   2   0   2   0   0   0   2   2   0   0   0   2   0   2   2   0   2   0   0   0   0   2   0   2   2   0   0   0   0   2   2   0   2   2   0   0   0   0   0   2   2   2   2   0   2   0   2   0   2   2   0   0   0   0   2   2   2   2   0   2   0   2   0   2   2   0   2   0   0   0   2   0   2   2   2   2   0   2   0   2   0   2   2   2   2   2   0   0   2   2   0   0   2   0   2   0   2   2   2   2   0   2   0   2   0   2   0   2   2   2   0   2   0   0   2   2   0   2   2   2   0   0   2   0   0   0   2   2   0   2   0   2   0   0   2   0   0   0   2   2   2   0   0   2   0   2   0   2   2   2   0   2   0   2   2   0   2   0   0   2   2   0   2   2   2   0   0   2   0   0   2   2   2   2   0   0   2   2   2   2   0   2   0   0   2   2   0   0   2   0   2   0   2
 MK-2-7                 2   2   0   0   2   2   0   2   0   2   0   0   0   2   2   2   0   0   2   0   2   2   0   2   0   0   2   0   2   0   2   2   0   0   0   0   2   2   0   2   2   2   0   2   0   2   2   2   2   2   0   2   0   0   0   2   2   0   0   0   0   2   2   2   2   0   2   0   0   0   2   0   0   2   0   0   0   2   0   2   2   2   2   0   2   2   2   0   2   2   2   2   2   0   0   2   2   0   0   2   2   2   0   2   0   2   2   0   0   0   2   0   2   0   2   2   2   0   2   0   0   2   2   0   2   2   2   2   0   2   0   0   0   2   2   0   0   0   2   0   0   2   2   2   0   2   2   2   0   0   2   0   2   0   2   2   2   0   2   0   2   2   0   2   0   0   2   2   0   2   2   2   2   0   0   0   0   2   2   2   0   0   0   2   2   2   2   0   2   0   0   2   2   0   0   0   0   2   0   2
 MK-2-8                 2   2   0   0   2   2   2   2   0   2   0   0   0   2   2   0   2   0   0   0   2   2   0   2   2   0   0   0   2   0   2   2   0   0   0   0   0   2   0   2   2   2   0   2   0   2   2   2   2   2   0   2   0   0   0   2   2   0   0   0   0   2   2   2   2   0   2   0   0   0   0   0   0   2   0   0   0   2   0   2   2   0   2   0   2   0   2   0   2   2   2   2   2   0   0   2   2   0   0   0   0   2   0   2   0   0   2   0   0   0   2   0   2   0   2   2   2   0   2   0   0   2   2   0   0   0   2   0   0   2   0   0   0   2   2   0   0   0   0   0   0   2   2   2   0   2   2   2   0   0   0   0   2   0   2   2   2   0   2   0   2   2   0   2   0   0   2   0   0   2   2   2   2   0   0   0   0   2   2   2   0   0   0   2   2   2   2   0   2   0   0   2   2   0   0   0   0   2   0   2
 MK-2-9                 2   2   0   0   2   2   2   2   0   2   2   0   0   2   2   0   2   2   0   0   2   2   0   2   0   2   0   0   2   2   2   2   0   0   0   0   0   2   0   2   2   2   0   2   0   2   2   2   2   2   0   2   0   0   0   2   2   0   0   0   0   2   2   2   2   0   2   0   0   0   0   2   0   2   0   0   0   2   2   0   2   0   2   0   2   0   0   0   2   2   2   2   2   2   0   2   2   0   0   0   0   0   0   2   0   2   2   0   0   0   2   0   2   0   2   2   2   0   2   0   0   2   2   2   0   0   2   0   2   2   0   0   0   2   2   0   0   0   0   0   2   2   2   2   0   2   2   2   0   0   0   0   2   0   2   2   2   0   2   0   2   2   2   2   0   0   2   0   0   2   2   2   2   2   2   0   0   2   2   2   0   0   0   2   2   2   2   0   2   0   0   2   2   0   0   0   0   2   0   2
 MK-2-10                2   2   0   0   2   2   2   2   0   2   2   0   0   2   2   0   2   2   0   0   2   2   0   2   0   2   0   0   2   2   2   0   2   0   2   0   0   0   0   2   2   0   0   2   0   2   2   2   2   2   0   2   0   2   0   2   2   0   0   0   0   2   2   2   2   0   2   0   0   0   0   2   0   0   0   0   2   2   2   0   2   2   2   0   2   0   0   0   2   2   2   2   2   2   0   2   2   0   0   0   0   0   2   2   0   2   2   0   0   0   2   0   2   0   2   2   2   0   2   0   0   0   2   2   0   0   2   0   2   2   0   0   0   2   2   0   2   0   0   0   2   2   2   2   0   2   2   2   0   0   2   0   2   0   2   2   2   0   0   0   0   2   2   2   0   0   2   0   0   2   2   2   2   2   2   0   0   2   2   2   0   0   0   2   2   2   2   0   2   0   0   0   2   0   0   0   2   2   0   2
 MK-2-11                0   2   0   0   2   2   2   2   0   2   0   0   0   2   2   0   2   2   0   2   2   2   0   2   0   0   0   0   2   2   2   0   2   0   2   0   0   0   0   2   0   0   2   2   0   2   2   2   2   2   0   2   0   2   0   0   2   2   0   0   0   0   2   2   0   0   2   0   2   0   0   2   0   2   0   0   2   2   2   0   2   2   2   0   0   0   0   0   0   0   2   2   2   2   0   2   2   0   0   0   0   0   2   2   0   2   2   0   0   0   2   0   2   0   2   0   0   0   2   0   0   0   2   2   0   0   2   0   2   2   0   0   0   2   2   0   2   0   0   0   2   2   2   0   0   2   0   2   2   0   2   0   2   0   2   2   2   0   0   0   2   2   2   2   0   0   2   0   0   2   2   2   0   2   2   2   0   2   2   2   0   2   0   0   2   2   2   0   2   0   0   0   2   0   0   0   2   2   0   2
 MK-2-12                0   2   2   0   2   2   2   2   0   2   0   0   0   2   2   0   2   2   0   2   2   2   0   0   0   0   0   0   2   2   2   0   2   0   2   0   0   0   0   2   0   0   2   2   0   2   2   2   2   2   0   2   0   2   0   0   2   2   0   0   0   0   2   2   0   0   2   0   2   0   0   2   0   2   0   0   0   2   2   0   2   2   0   0   0   0   0   0   2   0   2   2   0   2   2   2   2   0   0   0   0   0   2   2   0   2   0   0   0   0   2   0   2   0   2   0   0   0   0   0   0   0   2   2   0   0   2   0   2   2   0   0   2   2   2   0   2   0   0   0   2   2   0   0   0   2   0   2   2   0   2   0   2   0   2   2   2   0   0   0   2   2   2   2   0   0   2   0   0   2   2   2   0   2   2   0   0   2   2   2   0   2   0   0   2   2   2   0   2   0   0   2   0   2   0   0   2   2   0   0
 MK-2-13                2   2   2   0   2   2   2   2   0   2   0   0   0   2   2   0   2   2   0   2   2   2   0   0   0   0   0   0   2   2   2   0   2   0   2   2   2   0   2   0   0   0   2   2   0   2   2   2   2   2   0   2   0   2   0   0   0   0   0   0   0   0   2   2   0   0   2   0   2   2   0   2   2   2   2   0   0   2   2   0   2   2   0   0   0   2   0   0   2   0   2   2   0   2   2   2   2   0   0   0   0   0   2   0   0   2   0   0   0   0   2   0   2   0   2   0   2   0   0   0   0   0   2   2   0   0   2   0   2   2   2   0   2   2   2   0   2   2   0   0   2   2   0   0   0   2   0   0   2   2   2   0   2   0   2   2   0   0   0   0   2   2   2   2   0   0   2   0   0   2   0   2   0   2   2   0   0   0   2   2   0   2   0   0   2   2   2   0   2   0   0   2   0   2   0   2   0   2   0   0
 MK-2-14                2   2   2   0   2   2   0   2   0   2   0   0   0   2   2   0   2   2   0   2   2   2   2   0   0   0   0   0   2   2   2   0   2   0   0   2   2   0   2   0   0   0   2   2   0   0   2   2   0   2   0   2   0   2   0   0   0   0   0   2   0   0   2   2   0   0   2   0   2   0   0   2   2   2   2   0   0   2   2   0   2   2   2   0   0   2   0   0   2   0   2   2   0   2   2   2   0   0   0   0   0   2   2   0   0   0   0   0   2   0   2   0   2   0   2   0   2   0   0   0   0   0   0   2   0   0   2   0   2   2   0   0   2   2   2   2   2   2   0   0   2   2   0   0   0   2   0   0   2   2   2   0   2   2   2   2   0   0   2   2   2   2   2   2   0   0   2   0   2   2   0   2   0   2   2   0   0   0   2   2   2   0   0   0   2   2   2   0   0   0   0   2   0   2   0   2   0   2   0   0
 MK-2-15                2   0   2   0   2   2   0   0   0   2   0   0   0   2   2   0   2   2   0   2   2   2   2   0   2   0   0   0   0   2   2   0   2   0   0   2   2   0   2   0   0   0   2   2   0   0   2   2   0   2   0   2   2   0   0   0   0   0   0   2   0   0   2   2   0   0   2   0   2   0   0   2   2   2   2   2   0   2   2   0   2   2   2   0   0   2   2   0   2   0   2   2   0   0   2   2   0   0   2   0   0   2   2   0   0   0   0   0   2   2   2   2   2   2   2   0   2   0   0   0   0   0   0   2   0   0   2   0   2   2   0   2   2   2   2   2   2   2   0   0   2   2   0   0   0   2   0   0   2   2   2   0   2   2   2   2   0   2   2   2   2   2   2   2   0   0   2   0   2   0   0   2   0   2   2   0   0   0   2   2   2   0   0   0   2   2   2   0   0   0   0   2   0   2   0   2   0   2   0   2
 MK-2-16                2   0   2   0   2   2   2   2   0   2   0   0   0   2   2   0   2   2   0   2   2   2   2   0   2   0   0   0   0   0   2   0   2   2   0   2   0   0   2   0   0   0   2   2   2   0   2   2   0   2   0   2   2   0   0   0   0   0   0   2   0   0   2   2   0   0   0   0   2   0   0   2   2   2   0   2   0   2   2   0   2   2   2   0   0   2   2   0   2   0   2   2   2   2   2   2   0   2   0   0   0   2   2   0   0   0   0   0   2   0   0   2   2   2   2   0   2   0   0   0   0   0   0   2   0   0   2   0   2   2   0   2   0   2   2   2   2   2   2   0   2   0   0   0   0   2   0   0   0   2   2   0   2   2   0   2   0   2   2   2   2   2   2   0   0   0   2   0   2   0   0   2   0   2   2   0   0   0   2   2   2   0   0   0   2   2   2   0   0   0   2   2   0   2   0   2   0   2   0   2
 MK-3-1                 0   0   0   0   2   2   2   0   0   2   2   2   2   0   0   0   2   0   2   0   2   2   2   2   0   0   0   0   2   2   0   0   0   0   0   2   0   2   0   0   2   2   2   0   0   0   0   2   0   0   0   2   0   2   2   0   0   0   0   2   0   0   2   2   2   0   0   0   2   2   0   2   0   0   0   2   2   2   2   0   0   2   0   0   0   0   0   2   0   2   2   2   2   2   0   0   0   0   0   2   0   2   0   2   2   0   2   2   0   0   2   0   2   0   0   2   0   2   0   0   2   2   0   0   2   2   0   2   0   0   2   2   2   2   0   0   0   2   0   2   0   2   2   0   2   2   2   0   2   2   0   2   0   0   2   2   0   2   2   0   2   2   2   2   0   2   0   0   0   2   0   0   2   0   2   0   0   0   0   2   0   0   0   0   2   0   0   2   0   0   0   2   2   2   0   2   0   0   2   0
 MK-3-2                 0   0   0   0   2   2   2   0   0   2   2   2   2   0   0   0   2   2   2   0   2   0   0   2   0   0   0   0   2   2   0   0   0   0   0   2   0   0   0   0   2   2   2   0   0   0   0   2   2   0   0   2   0   2   2   0   2   0   0   2   0   0   2   2   2   0   0   0   2   2   2   0   0   0   0   0   0   2   2   0   0   2   0   0   0   0   0   2   0   2   2   0   2   2   0   0   0   0   0   2   0   2   0   2   2   0   2   2   0   0   2   0   2   0   0   2   2   2   0   0   2   2   0   0   2   2   0   2   0   0   2   2   2   2   0   0   0   2   0   2   0   2   2   0   2   0   2   0   2   2   0   2   0   0   2   2   0   2   2   0   2   2   2   2   0   2   0   0   0   2   0   0   2   0   2   0   2   0   0   2   0   0   0   0   2   0   0   2   0   0   0   2   2   2   0   2   0   0   2   0
 MK-3-3                 0   2   0   0   2   2   2   0   0   2   2   2   2   0   0   0   2   2   2   0   2   0   2   2   0   0   0   0   2   2   0   0   0   0   0   0   0   2   0   0   2   2   0   0   0   0   0   2   2   0   0   2   0   2   2   0   2   2   0   2   0   0   2   2   2   0   0   0   2   2   2   0   0   0   0   0   0   2   2   0   0   0   0   0   0   0   0   2   0   2   2   2   2   2   0   0   0   0   0   2   2   2   0   2   2   0   2   0   2   0   2   0   2   0   0   2   2   2   0   0   2   2   0   0   2   2   0   2   0   0   2   2   2   2   0   0   0   0   0   2   0   2   2   0   2   0   2   0   2   2   0   2   0   0   2   2   0   2   2   0   2   2   2   2   0   2   0   0   0   2   0   0   2   0   2   0   2   0   0   2   0   0   0   0   0   0   2   2   0   0   0   2   2   2   0   0   2   0   2   0
 MK-3-4                 0   2   0   0   2   2   2   0   0   2   2   2   2   0   2   0   2   2   2   0   2   0   0   2   0   0   0   0   2   2   0   0   0   0   0   0   0   0   0   0   2   2   2   0   0   0   0   0   2   0   0   2   0   2   2   0   2   2   0   2   0   0   0   2   2   0   0   2   2   2   2   0   0   0   0   0   0   2   2   0   2   0   0   0   0   2   0   2   0   2   2   2   2   2   2   0   0   0   0   2   0   2   0   2   2   0   2   2   2   0   2   0   2   0   0   2   2   2   0   0   2   2   0   0   2   2   0   2   0   0   2   2   2   2   0   0   0   0   0   2   0   2   2   0   0   0   0   0   2   2   0   2   0   0   0   2   0   2   2   0   2   2   2   0   0   2   0   0   0   2   0   0   2   0   2   0   2   0   0   2   0   2   0   0   0   0   2   2   0   0   0   0   2   2   0   0   2   0   2   0
 MK-3-5                 2   2   0   0   0   2   2   0   2   2   2   2   2   2   2   0   2   2   2   0   2   0   0   2   0   0   2   0   2   2   0   0   0   0   0   0   0   2   0   0   2   2   2   0   0   0   2   0   2   0   2   2   0   2   0   2   2   2   0   2   0   0   0   2   2   2   0   2   2   2   2   0   2   2   0   0   0   2   2   0   2   0   0   0   0   2   0   0   0   2   2   2   2   2   2   0   0   0   2   2   0   2   0   2   2   0   2   2   2   0   2   0   2   0   0   2   2   2   0   0   2   2   2   0   2   2   0   2   2   0   2   2   2   2   0   0   0   0   0   2   0   2   2   0   0   0   0   0   2   2   0   2   0   0   0   2   0   2   2   2   2   2   2   0   0   2   0   0   0   2   0   0   2   0   0   0   2   2   0   2   0   2   0   0   0   0   2   2   0   0   0   0   2   2   0   2   2   0   2   2
 MK-3-6                 2   2   0   0   0   2   2   0   2   2   2   2   2   2   0   0   2   2   2   0   0   0   0   2   0   0   2   0   2   2   0   0   0   0   0   0   0   2   0   0   2   2   2   0   0   0   2   0   2   0   2   2   0   2   0   2   2   2   0   2   0   0   0   2   2   2   0   2   2   2   2   0   0   2   2   0   2   2   2   0   2   0   0   0   0   2   0   0   0   2   2   2   2   2   2   0   0   0   2   2   0   2   0   2   2   0   2   2   2   0   2   0   2   2   0   2   2   2   0   0   2   2   2   0   2   2   0   2   2   0   2   2   0   2   0   0   0   0   2   2   0   2   2   0   0   0   0   0   2   2   0   2   2   0   0   2   0   2   2   2   2   0   2   0   0   2   0   0   0   2   0   0   2   0   0   0   2   2   0   2   0   2   0   0   0   0   2   2   2   0   0   0   2   2   0   2   2   0   2   2
 MK-3-7                 2   2   2   0   2   2   2   0   2   2   2   2   2   2   0   0   2   2   2   0   0   2   2   2   0   0   2   0   2   2   2   0   0   2   0   0   0   2   0   0   2   2   2   0   0   0   0   0   2   0   2   0   0   2   0   2   2   2   0   2   0   0   0   2   2   2   0   2   2   0   2   0   0   2   2   0   2   2   0   2   2   0   0   0   0   2   0   0   0   2   2   2   2   0   2   0   0   0   2   2   0   0   0   2   0   0   2   2   2   0   0   0   2   2   0   2   2   2   0   0   2   2   0   0   2   2   0   2   2   0   0   0   0   0   0   0   0   0   2   2   0   2   2   0   0   0   0   0   2   0   0   2   0   0   0   2   0   2   2   2   2   0   0   0   0   2   0   0   0   2   0   0   2   0   0   0   2   2   0   2   0   2   0   0   0   0   2   2   0   0   0   0   2   2   0   2   2   0   2   2
 MK-3-8                 2   2   2   0   2   2   2   0   2   2   2   2   2   2   0   0   2   2   2   0   0   2   2   2   0   0   2   0   0   0   2   0   0   2   0   0   0   2   0   0   2   2   2   0   0   0   0   0   2   0   2   0   0   2   2   2   2   2   0   2   0   0   0   2   2   2   2   2   0   0   2   0   0   2   2   0   0   2   0   2   0   0   0   0   0   0   0   0   0   2   2   2   2   0   0   0   0   0   2   0   0   0   0   2   0   0   2   2   2   0   0   0   2   2   2   2   2   2   0   0   2   2   0   0   2   2   0   0   2   0   0   0   0   0   0   0   0   0   2   2   0   2   2   0   0   0   0   0   2   0   0   2   2   0   0   2   0   2   2   2   2   0   0   0   0   2   0   0   0   2   0   0   2   0   0   0   0   2   0   0   0   2   0   0   2   0   2   0   0   0   0   0   2   2   2   2   2   0   0   2
 MK-3-9                 2   2   2   0   2   0   2   0   2   2   2   2   2   2   0   0   2   0   2   0   2   2   2   2   0   0   2   2   0   0   2   0   0   2   0   0   0   2   0   0   0   2   2   0   0   0   0   0   2   0   2   0   0   2   2   2   2   2   0   2   0   0   0   2   2   2   2   0   0   0   2   0   0   2   2   2   0   2   0   2   0   0   0   0   0   0   0   0   0   2   2   2   2   2   2   0   0   0   2   0   0   0   0   2   0   0   2   2   0   0   0   0   2   2   2   2   2   2   0   0   2   2   0   0   2   2   0   0   2   0   0   0   0   0   0   0   0   0   2   2   0   2   2   0   0   0   0   0   2   0   0   2   2   0   0   2   0   2   2   2   2   2   0   0   0   0   0   0   0   2   0   0   2   0   2   0   0   2   2   0   0   2   0   0   0   0   2   0   0   0   0   0   2   0   2   2   2   2   0   0
 MK-3-10                0   2   2   0   2   0   2   0   2   2   2   2   2   2   0   2   2   0   2   0   2   2   2   2   0   0   2   0   0   0   2   0   0   2   0   0   0   2   0   0   0   2   2   2   0   0   0   2   2   0   2   0   0   2   2   2   2   2   0   2   0   0   0   2   2   2   2   0   0   0   2   0   0   2   2   2   0   2   0   2   0   0   0   0   0   0   2   2   0   2   2   2   2   0   0   0   0   0   2   0   2   0   0   2   0   0   2   2   0   0   0   0   2   2   2   2   2   2   0   0   2   2   0   0   2   2   0   0   2   0   2   0   0   2   0   2   0   0   2   2   0   2   2   0   0   0   0   0   2   0   0   2   2   0   0   2   0   2   2   2   2   2   0   0   0   0   2   0   0   2   0   0   2   2   0   0   0   2   2   0   0   2   0   0   2   0   2   0   0   0   0   2   2   0   2   2   2   2   2   0
 MK-3-11                0   0   2   0   2   0   2   0   2   2   2   2   2   2   0   0   2   0   2   0   2   2   2   2   2   0   2   2   0   0   2   2   0   2   0   0   0   2   0   0   0   0   2   2   0   0   0   2   2   0   2   0   0   0   2   2   2   0   0   2   2   0   0   2   2   2   2   0   0   2   0   0   0   2   2   2   0   2   0   2   0   0   0   2   0   0   2   2   0   2   2   2   2   0   0   0   0   0   2   2   2   0   0   2   0   0   2   2   2   2   0   0   2   2   2   2   2   2   0   0   2   2   0   0   2   2   0   0   2   0   0   0   2   2   0   2   0   0   2   2   0   2   2   0   0   0   0   0   2   0   0   2   2   0   0   2   0   2   2   2   2   2   0   0   0   0   2   0   0   2   0   0   2   2   0   0   0   2   2   0   0   2   0   0   2   0   2   0   0   0   0   2   2   0   2   2   2   2   2   0
 MK-3-12                0   0   2   0   2   0   0   0   2   2   2   2   2   2   0   0   2   0   2   0   2   2   2   2   2   0   2   2   0   0   2   2   0   2   0   0   0   2   0   0   0   2   2   2   0   0   0   0   2   0   2   0   0   0   2   2   2   0   0   2   2   0   0   2   2   2   2   0   0   0   0   0   0   2   2   2   0   0   0   2   0   0   0   2   0   0   2   2   0   2   2   2   2   0   0   2   2   0   2   2   2   0   0   2   0   0   2   2   2   2   2   0   2   2   2   2   2   2   0   0   2   2   0   0   2   2   0   0   2   0   0   0   0   2   0   2   2   0   2   2   0   2   2   0   0   0   0   0   2   0   0   2   2   0   0   2   0   2   2   2   2   2   0   0   0   0   2   0   0   2   0   0   2   2   0   0   0   2   2   0   0   2   0   0   2   0   2   0   0   0   0   2   2   2   2   2   2   2   2   0
 MK-3-13                0   0   2   0   2   0   0   2   2   2   2   2   2   2   0   0   2   2   2   0   2   2   2   0   2   0   2   2   0   0   2   2   0   2   0   0   2   2   2   0   0   2   2   2   0   0   0   0   0   0   2   0   0   0   2   2   2   0   0   2   0   0   0   2   2   2   2   0   0   0   0   0   0   2   2   2   0   0   2   2   0   2   0   2   0   0   2   2   0   2   2   2   2   0   0   2   2   0   2   2   2   0   0   2   0   0   2   2   2   2   2   0   2   2   2   2   2   2   0   0   2   0   0   0   0   2   0   0   2   0   0   0   0   2   0   2   2   2   2   2   0   2   2   0   0   2   0   0   2   2   0   2   0   0   0   2   0   2   2   2   0   0   0   0   2   2   2   0   0   2   0   0   2   2   0   0   0   2   2   2   0   2   0   0   2   0   2   0   0   0   0   0   0   2   2   0   2   2   2   0
 MK-3-14                0   0   2   2   2   0   0   2   2   0   2   2   2   2   0   0   2   2   2   0   2   2   2   0   2   0   0   2   2   0   2   2   0   2   0   2   2   2   2   2   0   2   2   0   0   0   0   0   2   0   2   0   0   0   2   2   2   0   0   2   0   0   0   2   2   2   0   0   0   0   0   0   0   2   2   2   0   0   2   2   0   2   2   2   0   0   2   2   0   2   2   2   2   0   0   2   2   0   2   2   2   0   2   2   0   0   2   2   2   2   2   0   2   2   2   2   2   0   0   0   0   0   0   0   0   2   0   0   2   0   0   0   0   2   0   2   2   2   2   2   2   2   2   0   0   2   0   0   2   2   0   2   0   0   0   2   0   2   2   0   0   0   0   0   2   2   2   2   0   2   0   2   2   2   0   0   0   2   0   2   0   2   0   0   0   0   2   2   0   0   0   0   0   2   2   0   2   2   2   0
 MK-3-15                0   2   2   2   2   0   0   2   2   2   2   2   0   2   0   0   2   2   2   0   2   0   2   0   2   0   0   2   0   0   2   2   0   2   0   2   2   0   0   2   2   2   2   0   0   0   0   0   2   0   2   0   2   0   2   0   2   2   0   2   0   0   0   2   2   2   0   0   0   0   2   0   0   2   2   0   0   0   2   2   0   2   2   2   0   0   2   2   0   2   2   2   2   0   0   2   2   0   2   2   2   0   2   2   0   2   2   2   2   2   2   0   2   0   2   2   2   0   0   0   0   0   0   0   0   2   0   0   2   0   2   0   0   2   0   2   0   2   2   2   2   2   2   0   0   2   0   0   2   0   0   2   0   0   0   0   0   2   2   0   0   0   0   0   2   2   2   2   0   2   0   0   2   2   0   0   0   0   0   2   0   2   0   0   0   0   2   2   0   0   2   0   0   2   0   0   0   2   2   0
 MK-3-16                0   2   2   2   2   0   0   2   2   2   2   2   0   2   0   0   2   2   2   2   2   0   2   0   2   2   0   2   0   2   0   2   0   2   0   2   2   0   0   2   2   2   2   0   0   2   0   0   2   0   2   0   2   0   2   0   0   0   0   2   0   0   0   2   2   2   0   2   0   0   2   0   2   2   2   0   2   0   0   2   0   2   2   2   0   0   2   2   0   2   2   2   2   0   2   2   2   0   2   2   2   0   2   2   0   2   2   2   2   2   2   0   2   0   2   2   2   0   0   0   0   0   0   0   0   2   0   0   0   0   2   0   0   0   0   2   0   2   2   2   2   2   2   0   0   0   0   0   0   0   0   2   0   0   2   0   0   2   2   0   0   0   0   0   2   2   2   2   0   2   0   0   2   2   0   0   0   0   0   0   0   2   0   0   0   2   2   2   0   2   2   0   0   2   0   0   0   2   2   0
 MK-4-1                 2   2   0   0   0   2   0   2   0   0   2   0   0   2   2   2   0   2   2   0   0   2   2   0   2   2   2   0   2   0   0   0   0   2   2   0   0   0   2   2   0   0   2   0   2   2   0   0   2   2   2   0   2   0   2   0   0   0   2   2   0   2   0   0   2   2   2   0   0   0   2   0   0   0   0   2   2   0   2   0   0   0   0   2   2   0   0   0   2   0   2   2   2   2   2   2   0   0   0   0   2   2   2   2   0   0   2   0   2   2   2   0   0   2   2   2   2   0   2   2   0   0   2   2   2   2   0   0   2   0   0   2   0   0   2   2   0   2   0   0   2   2   0   2   0   2   0   0   2   2   0   0   0   2   0   2   2   2   0   0   0   2   2   0   2   2   0   0   2   2   0   2   0   2   2   2   0   0   0   0   2   0   0   2   0   2   0   0   0   2   0   2   2   0   2   2   2   2   2   0
 MK-4-2                 2   2   2   0   2   0   0   2   0   0   2   0   2   2   2   2   0   2   2   0   0   2   0   0   0   2   0   0   2   0   0   0   0   2   0   0   0   2   2   2   0   0   2   0   2   2   0   0   2   2   2   0   2   0   2   0   0   0   2   2   0   2   2   0   2   2   2   0   0   0   2   0   0   0   0   2   2   0   2   0   0   0   0   2   2   0   0   0   2   0   2   2   2   2   2   2   0   0   0   0   2   2   2   2   0   2   2   0   2   2   2   2   0   2   2   2   2   0   2   2   0   0   2   2   2   2   2   0   2   0   0   2   0   0   0   2   2   2   0   0   2   2   0   2   0   2   0   2   2   2   0   2   0   2   0   0   0   2   0   0   0   2   2   0   2   2   0   0   2   2   0   2   0   2   2   0   0   0   0   0   2   0   2   2   0   2   0   0   0   2   0   2   2   0   2   2   2   2   2   0
 MK-4-3                 2   2   2   0   2   0   0   2   0   0   2   0   2   0   2   2   0   2   2   0   0   2   2   0   0   2   0   0   2   0   0   0   0   2   0   0   0   2   2   2   0   0   2   0   2   2   0   0   2   2   0   0   2   0   2   0   0   2   2   2   0   2   2   0   2   2   2   0   2   0   2   0   0   0   0   2   2   0   2   0   0   0   0   2   0   0   0   2   2   0   0   2   2   2   0   2   0   0   0   0   2   2   2   0   0   0   2   0   2   2   2   2   0   2   2   2   2   0   2   2   0   0   2   2   2   2   2   0   2   0   0   2   0   0   0   2   2   2   0   0   2   2   0   2   0   2   0   2   2   2   0   2   0   2   2   0   0   2   0   0   0   2   2   0   2   2   0   0   2   2   0   2   0   0   2   0   0   0   0   0   2   0   2   2   0   2   0   0   0   2   0   2   2   0   2   2   2   2   0   2
 MK-4-4                 2   2   0   0   2   2   0   2   0   0   2   0   2   0   2   2   0   2   2   2   0   2   2   0   0   2   0   0   2   0   0   0   0   2   0   0   0   2   2   2   0   0   2   0   2   0   0   0   2   2   0   0   2   2   2   0   0   2   2   2   0   2   2   0   2   2   2   0   2   0   2   0   0   2   0   2   2   0   2   0   0   0   0   2   0   0   0   2   2   0   2   2   0   2   0   2   0   0   0   0   2   2   2   0   0   0   2   0   2   0   2   2   2   2   2   2   2   0   0   2   0   0   2   2   2   2   2   0   2   0   0   2   0   0   0   2   2   2   0   0   2   2   0   2   2   2   0   0   2   2   0   2   0   2   2   0   0   2   0   0   0   2   2   2   2   2   0   0   2   2   0   2   0   0   2   0   0   0   0   0   2   0   2   2   0   2   0   0   0   2   0   2   2   0   2   2   2   2   0   2
 MK-4-5                 2   2   0   2   2   2   0   2   0   0   2   0   2   0   2   2   0   2   2   2   0   2   2   2   0   2   0   0   2   0   0   0   0   2   0   0   2   2   2   2   0   2   2   0   2   0   0   0   2   2   0   0   2   0   2   0   0   2   2   2   0   2   0   0   2   2   0   0   2   0   2   0   0   2   0   2   2   0   0   0   0   0   0   2   0   0   2   2   2   0   2   2   0   2   0   2   0   0   0   0   2   2   2   0   0   0   2   0   2   0   2   2   2   0   2   2   2   0   0   2   0   0   2   2   2   2   2   0   2   0   0   2   0   0   0   2   2   2   0   0   2   2   0   0   2   2   0   0   0   2   0   2   0   2   2   0   0   2   0   0   0   0   2   2   2   2   0   0   2   2   0   2   0   0   2   0   0   0   0   0   2   0   0   2   0   2   0   0   0   2   0   2   2   0   2   2   2   2   2   2
 MK-4-6                 2   2   0   2   2   2   0   2   0   0   2   0   2   0   2   2   0   2   2   2   0   2   2   2   2   2   0   0   2   0   2   0   0   2   0   0   2   2   0   2   0   2   2   0   2   2   0   0   2   2   0   0   2   2   2   0   0   2   0   2   2   2   0   0   2   2   0   0   2   0   2   0   0   2   0   2   2   0   2   0   0   0   0   2   0   0   2   2   0   0   2   2   0   2   0   2   0   0   0   0   0   2   0   0   0   0   2   0   2   0   2   2   2   0   2   2   2   0   0   2   0   2   2   2   2   2   2   0   2   0   0   2   0   0   0   0   2   2   0   0   2   2   0   0   2   0   0   0   0   2   2   2   0   2   2   2   0   2   0   2   0   2   2   2   2   2   0   0   2   2   0   2   0   0   2   0   0   0   2   0   2   0   0   2   0   2   2   0   2   2   0   2   2   0   0   2   2   2   2   2
 MK-4-7                 2   2   0   2   2   2   0   2   0   0   2   0   2   0   2   2   0   2   2   2   0   2   2   2   2   2   0   0   2   0   2   0   0   2   0   0   2   2   0   0   0   2   2   0   2   2   0   0   2   2   0   0   2   2   2   0   0   2   0   2   2   2   0   0   2   2   0   0   2   0   2   0   0   0   0   0   2   0   2   0   0   0   0   2   2   0   2   2   0   0   0   2   0   0   0   2   0   0   0   0   0   2   0   0   0   0   2   0   2   0   2   2   2   0   2   2   2   0   0   2   0   2   2   2   0   2   2   0   2   0   0   2   0   0   2   2   2   2   0   0   2   0   0   0   2   0   0   0   0   2   2   2   0   2   2   2   0   2   0   0   0   2   2   2   2   2   0   0   0   2   0   2   0   2   2   0   0   0   2   0   2   0   0   2   0   2   2   0   2   2   0   2   2   0   0   2   0   2   2   2
 MK-4-8                 2   2   0   2   2   2   0   0   0   0   2   0   2   0   2   2   0   2   2   2   0   2   2   2   2   0   0   0   2   0   2   0   0   2   2   0   2   2   0   0   0   2   2   0   2   2   2   0   2   2   0   0   2   2   2   0   0   2   0   0   2   2   0   0   2   2   0   0   2   0   0   0   0   2   0   0   2   0   2   0   2   0   0   2   2   0   2   2   0   0   0   0   0   0   0   2   0   0   0   0   0   2   0   0   0   0   2   0   2   0   2   0   2   0   2   2   2   0   0   2   0   2   0   2   0   2   2   0   2   0   0   2   0   0   2   2   2   0   0   0   2   0   0   0   2   0   2   0   0   2   2   2   0   2   2   2   0   2   0   0   0   2   2   2   2   2   0   0   0   0   0   2   0   2   2   0   0   0   2   0   2   0   0   2   0   2   2   0   2   2   0   2   2   0   0   2   0   2   2   2
 MK-4-9                 2   2   0   2   2   0   0   0   0   0   2   0   2   0   2   2   0   2   2   2   2   2   2   2   0   0   0   0   2   0   2   0   0   2   2   0   2   2   0   0   0   2   2   0   2   0   2   0   2   2   0   0   2   2   2   2   0   2   0   0   2   2   0   0   2   2   0   0   2   0   0   0   0   2   0   0   2   0   2   0   2   0   0   0   2   0   2   2   0   0   0   0   0   0   0   2   0   0   0   0   0   2   0   0   0   0   2   0   2   0   2   0   2   0   0   2   2   0   0   2   0   0   0   2   0   2   2   0   2   0   0   2   0   0   2   2   2   0   0   2   2   0   0   2   2   0   2   0   0   2   2   2   0   2   2   2   0   2   2   0   0   2   2   2   2   2   0   0   2   0   0   2   0   2   2   0   0   0   2   0   2   0   0   2   0   2   2   0   0   2   2   2   2   0   0   2   0   2   2   2
 MK-4-10                2   2   0   0   2   0   0   0   2   0   2   0   2   0   2   2   2   2   2   2   2   0   2   2   0   0   0   0   2   0   2   0   0   2   2   2   2   0   0   0   0   0   2   0   0   0   2   0   2   2   0   0   2   0   2   2   0   2   0   0   2   2   0   0   2   2   0   0   2   0   0   0   0   2   0   0   2   0   0   0   2   0   0   0   2   0   2   2   0   0   0   0   2   0   0   2   0   0   0   0   0   2   2   0   0   0   2   0   2   0   2   0   2   0   2   2   0   0   0   2   0   0   0   2   0   2   2   0   0   0   0   2   2   2   2   2   2   0   0   2   2   0   0   2   2   0   0   0   0   2   2   2   0   2   2   2   2   2   2   0   0   2   2   2   2   0   0   0   2   0   0   2   0   2   2   0   0   0   2   0   2   0   2   2   2   2   2   0   0   2   2   2   2   0   0   2   2   2   2   2
 MK-4-11                2   2   0   0   2   0   0   0   2   0   2   0   2   0   2   2   2   2   2   2   2   0   2   2   0   0   0   0   2   2   0   0   0   2   2   2   2   2   0   2   0   0   2   0   0   0   2   0   2   2   0   0   2   0   2   2   0   2   0   0   2   2   2   2   2   2   0   0   2   2   0   0   0   2   0   2   2   0   0   0   2   0   2   0   2   0   2   2   0   0   0   0   2   0   0   2   0   2   2   0   2   2   2   0   0   0   2   0   2   0   2   0   2   0   0   2   0   0   0   2   0   0   2   2   0   2   2   0   0   0   0   0   2   2   0   2   2   0   2   2   0   0   0   2   2   0   0   0   2   2   2   2   0   2   0   2   2   2   2   0   0   2   2   2   2   2   0   0   0   0   2   2   2   2   2   0   0   0   2   0   2   0   2   2   2   2   2   0   0   2   2   2   2   0   2   0   2   2   2   2
 MK-4-12                2   2   0   0   2   2   0   0   2   0   2   0   2   0   2   2   2   2   2   2   2   2   2   2   0   0   0   0   2   2   0   0   0   2   2   2   2   2   0   2   2   0   2   2   0   0   0   2   2   0   0   0   0   0   2   2   0   2   0   0   2   2   2   2   2   2   0   0   2   2   2   2   0   2   0   2   2   0   0   0   2   0   2   0   2   0   2   2   0   0   0   2   2   0   0   0   0   2   2   0   2   2   2   0   0   0   2   0   2   0   2   0   2   0   0   2   0   0   2   2   0   0   2   2   0   2   2   0   2   0   0   0   2   2   0   2   2   0   2   2   0   0   0   2   2   0   0   0   2   2   0   2   0   2   0   2   2   2   2   0   0   2   2   2   2   2   2   0   0   0   2   2   2   2   2   0   0   0   2   0   2   0   2   2   2   2   2   0   0   2   2   2   2   0   0   0   2   2   2   2
 MK-4-13                2   2   0   0   0   2   0   0   2   0   2   0   2   0   2   2   2   2   2   2   2   2   2   2   0   0   0   0   2   2   0   0   0   2   2   2   2   2   0   2   2   2   2   2   0   0   2   2   2   0   0   2   0   0   0   2   0   2   0   0   2   2   2   2   2   2   0   0   2   2   2   2   0   2   0   2   2   0   0   0   2   0   2   0   2   0   2   2   0   0   0   2   2   0   0   0   0   2   2   0   2   2   2   0   0   0   2   0   0   2   2   0   2   0   2   0   0   0   2   2   0   2   2   0   0   2   2   0   2   0   0   0   2   2   0   2   2   0   2   2   0   0   0   0   0   0   0   0   2   2   0   2   0   2   0   2   2   2   2   0   0   2   2   2   2   2   0   0   2   0   2   0   2   2   2   0   0   0   0   0   2   0   2   2   2   0   2   0   0   2   2   2   2   0   0   0   2   2   2   2
 MK-4-14                0   2   0   0   0   2   0   0   2   0   0   0   2   0   2   2   2   2   2   2   2   2   2   2   0   0   0   0   2   0   0   0   0   2   0   2   2   2   0   2   2   0   0   2   0   0   2   2   2   0   0   2   0   0   0   2   2   2   0   0   2   2   2   2   0   2   0   0   0   2   0   2   0   2   0   2   2   0   0   0   2   0   2   0   2   0   2   2   0   0   0   2   2   0   0   0   0   2   2   0   2   2   0   0   0   0   2   0   0   2   2   0   2   0   2   0   0   0   2   2   0   2   2   0   0   2   2   0   2   0   0   0   0   2   0   2   2   0   2   0   0   0   0   0   0   0   0   0   2   2   2   2   0   0   0   2   2   2   2   0   0   2   2   2   2   2   0   0   2   0   2   2   2   2   0   0   0   2   0   0   2   0   2   2   2   0   2   2   2   0   2   2   2   0   0   0   2   2   2   2
 MK-4-15                0   0   0   0   0   0   0   0   2   0   0   0   2   0   0   2   2   2   0   0   2   2   2   2   0   0   2   0   2   0   0   0   0   2   0   2   2   2   0   2   0   0   0   0   0   0   2   2   0   0   0   2   0   2   2   2   2   2   0   0   2   2   2   2   0   2   0   0   0   2   0   2   0   2   0   2   2   0   0   0   2   0   2   0   2   0   2   2   0   0   2   2   2   0   2   0   0   2   2   0   2   2   0   0   2   0   2   2   0   2   2   0   2   2   2   0   0   0   0   2   0   2   2   0   0   2   2   0   2   0   0   0   0   2   0   2   2   0   2   0   0   0   2   0   0   0   0   0   2   2   2   2   0   0   0   2   2   2   2   2   0   2   2   2   2   2   0   0   2   0   2   2   2   2   0   0   0   2   0   0   2   0   2   2   2   0   2   2   2   0   2   2   2   0   0   0   0   2   2   2
 MK-4-16                0   0   0   0   0   2   2   0   2   0   0   2   2   0   0   2   2   2   0   0   2   2   2   2   0   0   2   0   2   0   0   0   2   2   0   2   2   2   0   2   0   0   0   0   0   0   2   2   0   0   0   2   0   2   2   2   2   2   0   0   2   2   2   2   0   2   2   0   0   2   0   2   0   2   0   2   2   2   0   0   2   2   2   0   2   0   0   2   0   0   2   2   2   0   2   0   2   2   2   0   2   2   0   0   0   0   2   2   0   2   2   0   2   2   2   0   0   0   0   2   0   2   2   2   0   2   2   0   2   0   0   0   0   2   0   0   2   2   2   0   0   0   2   0   0   0   0   0   2   2   2   2   0   0   0   2   2   2   0   2   0   2   2   2   2   2   0   2   2   0   2   2   2   2   0   0   0   0   0   0   2   2   2   2   2   0   2   0   2   0   0   2   2   0   0   0   0   2   2   0
 MK-5-1                 0   0   0   2   2   0   2   2   0   2   0   0   0   0   2   2   2   2   0   2   0   0   2   2   2   2   2   2   0   0   0   2   2   0   2   0   0   0   2   2   2   2   2   0   0   0   0   0   0   0   2   0   0   2   2   0   0   2   2   0   2   0   2   0   0   2   0   2   0   2   2   0   0   0   2   2   2   2   0   2   0   0   0   2   0   0   0   0   0   0   0   0   0   2   2   2   0   2   2   2   2   0   0   0   0   2   2   2   0   2   0   2   2   2   2   0   2   0   2   0   2   2   0   0   2   2   2   0   2   2   0   0   2   0   0   0   2   0   0   0   0   2   2   0   2   2   0   0   0   2   2   2   2   2   0   2   0   0   2   2   0   0   2   0   2   2   0   2   2   2   2   2   2   2   0   0   0   0   2   2   0   2   0   0   2   2   0   0   2   0   0   0   0   0   0   2   0   2   2   0
 MK-5-2                 0   0   0   2   2   0   2   2   0   2   0   0   0   0   2   2   2   2   0   2   0   0   2   2   2   2   2   0   0   0   0   2   2   0   0   0   0   0   2   2   2   2   0   0   0   0   0   0   0   0   2   0   0   2   2   0   0   2   2   0   2   0   2   2   0   0   0   2   0   2   2   0   0   0   2   2   2   2   0   2   2   0   0   2   0   0   0   0   0   0   0   0   0   2   2   2   0   2   2   2   2   0   0   0   0   2   0   2   0   2   2   2   2   2   2   0   2   0   0   0   2   2   0   0   2   2   2   0   2   0   2   0   2   0   0   0   2   0   0   0   0   2   2   0   2   2   0   0   0   2   2   2   2   0   0   2   0   0   2   0   0   0   0   0   2   2   0   2   2   2   2   2   2   2   0   0   0   0   2   2   2   0   0   0   2   2   0   0   2   0   0   0   0   0   0   2   0   2   2   0
 MK-5-3                 0   0   0   2   2   0   2   2   0   2   0   0   0   0   2   2   2   2   0   2   0   0   2   2   2   2   2   0   0   0   0   2   2   0   0   0   0   0   2   2   2   2   0   0   0   0   0   0   0   0   2   0   0   2   2   0   0   2   0   0   0   0   0   0   0   0   0   2   2   2   2   0   0   0   2   2   2   2   0   2   2   0   0   2   0   0   0   0   0   2   0   0   0   2   2   2   0   2   2   0   2   0   0   0   0   2   0   2   0   2   0   2   2   2   2   0   0   0   0   0   2   2   0   0   2   2   2   0   2   2   2   0   2   0   0   0   0   2   0   0   0   2   0   0   2   2   2   0   0   0   2   0   2   0   0   2   0   0   2   0   0   0   0   0   2   2   0   2   2   2   2   2   2   2   0   0   0   0   2   2   2   0   0   0   2   2   0   0   0   0   0   0   0   2   2   2   0   2   2   0
 MK-5-4                 0   0   2   2   2   0   2   2   0   2   2   0   0   0   2   2   2   2   0   2   0   2   2   2   2   2   2   0   0   0   2   2   2   2   0   2   2   0   2   2   2   2   0   0   0   0   0   0   0   0   2   0   0   2   2   0   0   2   0   0   0   0   0   0   0   0   0   2   2   2   2   0   0   0   2   0   2   2   0   2   2   0   0   2   2   0   0   0   0   2   0   0   0   0   2   2   0   2   0   0   0   0   0   0   0   2   0   2   0   2   0   2   2   2   2   0   0   0   0   2   2   2   0   0   2   2   2   0   2   2   2   0   2   0   0   0   0   2   0   2   0   2   0   0   0   2   2   2   0   0   2   0   2   0   0   2   2   0   2   0   0   0   0   0   2   2   0   2   2   2   2   2   2   2   0   0   0   0   2   0   2   0   2   0   2   2   0   0   0   2   0   0   0   2   2   2   0   2   2   0
 MK-5-5                 0   0   2   2   2   0   2   2   0   2   0   0   0   0   2   2   2   2   0   2   0   2   2   2   2   2   2   0   0   0   2   2   2   2   0   2   2   0   0   2   2   2   0   0   0   0   0   0   0   0   2   0   0   2   2   0   0   2   0   0   0   0   0   0   0   0   0   2   2   2   2   0   0   0   2   0   2   2   0   2   0   0   0   2   2   0   0   0   0   2   0   0   0   0   2   2   0   2   0   0   0   0   0   0   0   2   0   2   0   2   0   2   2   2   2   0   0   0   0   2   2   2   0   0   2   0   2   0   2   2   2   0   2   2   0   0   0   2   0   2   0   2   2   2   0   0   2   0   2   0   2   0   2   2   0   2   2   0   2   0   0   0   0   0   2   2   0   2   2   2   2   0   2   0   0   0   0   0   2   2   2   0   2   0   2   2   2   0   0   2   0   0   0   2   2   0   0   2   2   0
 MK-5-6                 0   0   2   2   2   0   2   2   0   2   0   0   0   0   2   2   2   2   0   2   0   2   2   0   0   2   2   0   0   0   2   2   2   2   0   2   2   0   0   2   2   2   0   0   0   0   0   0   0   0   2   0   0   0   2   0   0   0   0   2   0   0   0   0   0   0   0   2   2   2   0   0   0   0   2   0   0   2   0   2   0   0   0   0   2   0   2   0   0   2   0   0   0   0   2   2   0   2   0   0   0   0   0   0   0   2   0   2   2   2   0   2   2   2   2   0   0   0   0   2   2   0   2   0   2   0   2   0   2   2   2   0   2   2   0   0   0   2   0   2   0   2   2   2   0   2   2   0   2   0   2   0   0   2   0   2   2   2   2   0   0   0   2   0   2   2   0   2   2   2   2   2   2   0   2   0   0   0   2   2   2   0   2   0   2   2   2   0   0   2   0   0   0   0   2   0   0   2   2   0
 MK-5-7                 0   2   2   2   2   0   2   2   0   2   0   0   0   0   2   2   2   2   0   2   0   2   2   2   0   2   2   0   2   0   0   2   2   2   0   2   2   0   0   2   2   0   0   0   0   0   0   0   0   0   2   0   0   0   2   0   0   0   0   2   0   2   0   0   0   0   0   2   2   2   0   0   2   0   2   0   0   2   0   2   0   2   0   0   2   0   2   0   0   2   0   0   0   0   2   2   0   0   2   0   0   2   0   0   0   2   0   2   2   2   0   2   2   2   2   0   0   0   0   2   2   0   0   0   2   0   2   2   0   2   2   0   2   2   0   0   0   2   0   2   0   0   2   2   0   2   2   0   2   0   2   0   0   2   2   2   0   0   0   0   2   0   2   0   2   2   0   2   2   2   2   2   2   0   0   0   0   0   2   2   2   0   2   0   2   2   2   0   0   2   0   0   0   0   2   0   0   2   2   0
 MK-5-8                 0   2   0   2   2   0   2   2   0   2   0   2   0   0   2   2   2   2   0   2   0   2   0   2   0   0   2   0   2   0   0   2   2   2   0   2   2   0   0   0   2   0   0   0   2   0   0   0   0   0   2   2   0   2   2   0   0   0   0   2   0   2   0   0   0   0   0   0   2   2   0   0   2   0   2   0   0   2   2   2   0   0   0   2   2   0   2   0   2   2   0   0   0   2   2   2   0   0   2   0   0   2   0   0   0   2   0   2   2   2   2   2   0   2   2   0   0   0   0   0   2   0   0   0   2   0   0   2   0   2   2   0   2   0   0   0   0   2   2   2   0   0   2   0   0   2   2   0   2   0   2   0   0   2   2   2   2   0   0   0   2   0   2   0   2   2   0   0   2   2   2   2   2   0   0   0   0   0   2   2   2   0   2   0   0   2   2   0   0   2   0   0   0   0   2   0   0   2   2   0
 MK-5-9                 0   2   0   0   2   0   2   2   0   2   0   2   0   0   2   2   0   2   0   2   0   2   0   2   0   2   2   0   0   0   0   2   2   2   2   2   2   0   0   0   2   0   2   0   2   0   0   0   0   0   2   2   0   2   2   0   2   0   2   2   0   2   2   0   0   0   0   0   2   2   0   0   2   0   2   0   2   2   0   2   0   0   0   2   2   0   2   0   2   2   0   0   0   0   2   2   0   0   2   0   2   2   0   2   0   2   0   0   2   2   0   2   0   2   2   0   2   0   0   0   2   0   0   0   2   0   0   2   0   2   2   0   0   0   0   0   0   2   0   2   2   0   2   0   0   2   2   0   0   0   2   0   0   2   2   2   2   0   0   0   2   0   2   0   0   2   0   0   2   2   2   2   0   0   0   0   0   0   2   2   2   0   2   0   0   2   0   2   0   0   0   0   0   0   2   0   0   2   2   0
 MK-5-10                0   2   0   0   2   0   2   2   0   2   0   2   0   0   2   2   0   2   2   2   0   2   0   2   0   2   0   0   0   0   0   2   2   2   2   2   2   2   0   0   2   0   2   0   2   0   0   0   0   0   2   2   2   2   2   0   2   0   2   2   0   2   2   0   0   0   2   0   2   2   0   0   2   0   2   0   2   2   0   2   0   0   0   2   2   0   2   0   2   2   0   0   2   0   2   2   0   0   2   0   2   2   0   2   0   2   0   0   2   2   0   2   0   2   2   0   2   0   0   0   2   2   0   0   2   0   0   2   0   2   2   0   0   0   2   2   2   2   0   2   2   0   0   0   0   2   2   0   0   0   2   0   0   0   2   2   2   0   0   2   2   0   0   0   0   2   0   0   2   2   2   2   0   0   0   2   0   0   2   2   2   0   2   0   0   2   0   2   0   0   0   0   0   0   0   0   0   2   2   0
 MK-5-11                0   0   0   0   2   0   2   2   0   2   0   2   2   0   0   2   0   2   2   2   0   2   0   2   0   2   0   0   0   2   2   2   2   2   2   2   2   2   0   0   2   0   2   0   2   0   0   2   0   2   2   2   2   2   2   0   2   0   2   0   0   2   2   0   0   0   2   0   2   2   0   0   2   0   2   0   2   2   0   2   2   0   0   2   2   0   0   0   2   2   0   0   2   2   2   2   0   0   2   0   2   2   2   2   0   0   0   0   2   2   0   2   0   2   2   0   2   0   0   0   2   2   2   0   2   0   0   2   0   2   2   0   0   0   2   2   2   2   0   2   2   0   0   0   0   2   2   0   0   0   2   2   2   0   2   2   2   0   0   2   0   0   0   0   0   2   0   0   2   2   2   2   0   0   0   2   0   0   2   2   2   2   2   0   0   2   0   2   0   0   0   0   0   0   0   0   0   2   2   0
 MK-5-12                0   0   0   0   2   0   2   2   0   2   0   2   0   0   0   2   0   2   2   2   0   2   0   2   2   2   0   0   0   2   2   2   2   2   2   2   2   2   0   0   2   0   2   0   2   0   0   2   2   2   0   2   2   2   2   0   2   0   2   0   0   2   2   0   0   0   0   0   2   2   0   0   2   0   2   0   2   2   0   2   2   0   0   2   2   0   0   0   2   2   0   0   2   2   2   2   0   0   0   0   2   2   2   2   0   0   0   0   0   2   2   2   0   2   0   0   2   0   0   0   2   2   2   0   2   0   0   2   0   2   2   0   0   0   0   2   2   2   0   2   2   0   0   0   0   2   2   0   0   0   2   2   2   0   2   2   2   0   0   2   0   0   0   2   0   2   2   0   2   0   2   2   0   0   0   2   0   0   0   2   2   0   2   0   0   2   0   2   0   0   0   0   0   0   0   0   0   2   2   0
 MK-5-13                0   0   0   0   2   0   0   2   0   2   2   2   0   0   0   2   0   2   2   0   0   2   0   2   2   2   0   0   2   2   2   2   2   2   2   2   2   2   0   0   2   0   2   0   2   0   0   2   0   2   0   2   2   2   2   0   0   0   2   0   0   2   2   0   0   0   2   0   2   2   0   0   0   0   2   0   2   2   0   2   2   0   0   2   2   0   0   0   2   2   0   0   2   2   2   2   0   2   0   0   2   2   2   2   0   0   0   0   0   2   2   2   0   2   0   0   2   2   0   2   0   2   2   0   2   2   0   2   2   2   2   0   2   0   0   2   2   2   0   2   2   0   0   0   0   2   2   0   0   0   2   2   2   0   2   2   0   0   0   2   0   0   0   2   0   2   2   0   2   0   2   2   0   0   0   2   0   0   0   2   2   0   2   0   0   2   0   2   0   0   0   0   0   0   0   0   0   2   2   0
 MK-5-14                0   2   0   0   2   0   0   2   2   2   2   2   0   0   0   2   2   2   2   0   0   2   0   2   2   2   0   0   2   2   2   2   0   2   2   2   2   2   0   0   2   0   2   0   2   0   0   2   0   2   0   2   2   2   2   0   0   0   2   0   0   2   2   2   0   0   2   0   2   2   0   0   0   0   2   2   2   2   0   2   2   0   0   2   2   2   0   0   2   2   0   0   2   2   2   2   2   2   0   0   2   2   2   2   0   2   0   2   0   2   2   2   0   2   0   0   2   2   0   2   0   2   2   0   2   2   0   2   2   2   2   0   2   0   0   2   2   2   0   2   2   0   0   0   0   2   2   0   0   0   2   2   2   0   2   2   0   0   0   2   0   0   0   2   0   2   2   2   2   0   2   2   0   0   0   2   0   0   2   2   2   0   2   0   0   2   0   2   0   0   0   0   0   0   2   0   0   2   2   2
 MK-5-15                0   2   0   0   2   0   0   2   2   2   2   2   0   0   0   2   2   2   2   0   0   2   0   2   2   2   0   0   2   2   2   2   0   2   2   2   2   0   0   0   2   2   2   0   2   0   0   2   2   2   0   2   2   2   2   2   0   0   2   0   0   0   2   2   0   0   2   0   2   2   0   2   0   0   2   2   2   2   0   2   2   0   0   2   2   2   0   0   2   2   2   0   2   2   2   2   2   2   0   0   0   2   2   2   2   2   0   2   0   0   2   2   0   2   2   0   2   2   0   2   0   2   2   2   2   2   0   2   2   2   2   0   2   0   2   2   2   2   2   2   2   0   0   0   0   2   0   0   0   0   2   2   2   0   2   0   0   0   0   2   0   0   0   2   0   2   2   2   2   0   2   2   0   0   2   2   0   0   2   2   2   0   2   0   0   2   0   2   2   2   0   0   0   2   2   0   0   2   2   2
 MK-5-16                0   2   0   0   2   0   0   2   2   2   2   2   0   0   0   2   2   2   0   0   0   2   0   2   2   2   0   0   2   2   2   0   0   2   2   0   2   0   0   2   2   2   2   0   2   0   2   2   2   2   0   2   2   2   2   2   0   0   2   0   0   0   2   2   0   0   2   2   2   0   0   2   0   0   2   2   2   2   0   2   0   0   2   2   2   2   0   0   2   2   2   0   0   0   2   2   2   2   0   0   0   0   2   2   0   2   0   2   0   2   2   2   0   2   2   0   2   2   0   0   0   2   2   2   2   2   0   2   0   2   2   0   2   0   2   2   2   2   2   0   2   0   0   0   0   2   0   0   0   0   2   2   2   0   2   0   0   0   0   2   0   0   0   2   0   2   2   2   2   2   2   2   0   0   2   2   0   0   2   0   0   2   2   0   0   2   0   2   2   2   0   0   0   2   2   2   0   2   2   2
 MK-6-1                 0   0   0   2   2   0   2   2   2   2   2   2   2   2   2   0   0   0   0   2   2   2   2   2   0   2   0   0   0   0   2   2   2   0   2   0   2   0   2   0   0   2   2   0   2   2   0   2   2   2   2   0   2   0   2   2   0   2   0   0   0   2   0   0   2   0   0   0   0   0   0   0   2   2   2   2   2   2   2   2   2   2   0   0   0   0   0   0   2   0   0   2   2   2   0   0   0   0   2   2   2   2   0   0   0   0   2   0   2   0   0   0   2   2   2   0   2   0   2   2   0   2   2   2   0   0   2   0   2   0   0   2   2   0   0   2   0   0   0   0   2   2   0   0   2   0   2   0   2   0   0   2   0   2   0   2   0   2   2   2   0   2   0   0   2   0   2   2   2   0   0   0   0   2   0   0   2   2   0   0   0   2   2   2   0   2   0   0   0   0   2   2   2   0   2   2   2   2   0   2
 MK-6-2                 0   0   0   0   2   2   2   2   2   2   2   2   0   2   2   0   0   0   0   2   2   2   2   2   0   2   0   0   0   0   2   2   0   0   2   0   2   2   2   0   0   2   2   0   2   2   0   2   2   2   2   0   2   0   2   2   0   2   0   0   0   2   0   0   2   0   0   0   0   0   2   0   2   2   2   0   2   2   2   2   2   2   2   0   0   0   0   0   2   0   0   0   2   2   0   0   0   0   2   2   2   2   0   0   0   0   2   0   2   0   0   0   2   2   0   0   2   0   2   2   0   0   2   2   0   0   2   0   0   2   0   2   2   0   0   2   2   0   0   0   2   2   0   0   2   0   2   0   2   0   2   2   0   2   0   2   0   2   2   2   0   2   0   0   2   0   2   2   2   0   0   0   0   2   0   0   2   2   0   0   2   2   2   2   2   2   0   0   0   0   2   0   2   0   2   2   2   0   0   0
 MK-6-3                 0   2   0   0   2   2   2   2   2   2   2   2   0   0   2   0   0   0   0   2   2   2   2   2   2   0   2   0   0   0   2   2   0   0   2   0   2   2   2   0   0   0   2   0   2   2   0   2   2   2   2   0   2   0   2   2   0   2   0   0   0   2   0   2   0   0   0   0   0   2   2   0   0   2   2   0   0   2   2   2   2   2   2   0   0   0   0   0   2   0   0   0   2   2   0   0   0   0   2   2   2   2   0   0   0   0   0   0   2   0   0   0   0   2   0   0   2   0   2   0   0   0   2   2   0   0   2   0   0   2   0   2   2   0   0   2   2   0   0   0   2   2   0   0   2   0   2   0   2   0   2   2   0   2   0   2   0   2   2   2   0   2   2   0   2   0   2   2   2   2   0   0   0   2   0   0   2   2   0   0   2   2   0   0   2   2   0   0   0   0   2   0   2   2   2   2   0   0   0   0
 MK-6-4                 0   2   0   0   2   0   2   2   2   2   2   2   0   0   2   0   0   0   0   2   2   2   2   2   2   0   0   2   0   0   2   2   0   0   2   0   2   0   2   0   0   0   2   0   2   2   0   2   2   0   2   0   2   0   2   2   0   2   0   0   0   2   0   2   0   0   0   0   0   2   2   0   2   2   2   0   0   2   2   2   2   2   2   0   0   0   0   0   2   0   2   0   2   2   0   0   0   0   2   0   2   2   0   0   0   0   0   0   2   0   0   0   0   0   0   0   2   0   2   0   0   0   2   2   0   0   2   2   0   2   0   2   0   2   0   2   0   0   0   0   2   2   0   0   2   0   0   0   2   0   0   0   0   2   0   2   0   2   2   2   2   2   2   0   2   0   2   2   2   2   0   0   0   2   0   2   2   2   0   0   2   2   0   0   2   2   0   0   0   0   2   2   2   2   2   2   0   0   0   0
 MK-6-5                 0   2   0   2   2   2   2   2   2   0   2   2   0   0   2   0   0   0   0   2   2   2   2   2   2   0   0   2   0   0   2   2   0   0   2   0   2   0   2   0   2   0   2   0   2   2   0   0   2   0   2   0   2   0   2   2   0   2   0   0   2   2   0   2   2   0   0   0   0   0   2   0   2   2   2   0   0   2   2   2   2   2   2   0   0   0   0   0   2   0   2   0   2   2   0   0   0   2   0   0   2   2   0   0   0   0   2   0   2   0   0   0   0   2   0   0   2   0   2   0   0   0   2   2   2   0   0   2   0   2   0   2   2   2   0   2   0   2   0   0   2   2   0   0   2   0   0   0   2   0   0   0   0   2   0   2   0   2   2   2   2   2   2   0   2   0   2   0   2   2   0   0   0   2   0   2   2   2   0   2   2   2   0   0   2   2   0   0   0   0   0   2   2   2   2   2   0   0   0   0
 MK-6-6                 0   2   0   2   2   2   2   2   2   0   2   2   0   0   2   0   0   0   0   2   2   0   0   2   2   0   0   2   0   0   2   2   0   0   2   0   2   0   2   0   2   0   2   0   2   2   0   0   2   0   2   0   2   0   2   2   0   2   0   0   2   2   0   2   0   0   0   0   0   0   0   0   2   2   2   0   0   2   2   2   2   2   2   0   2   0   0   0   2   0   2   0   2   2   0   0   0   2   0   0   2   2   0   0   0   0   2   0   0   0   0   0   0   2   0   0   2   0   2   0   0   0   2   2   2   0   0   2   0   2   0   0   2   2   2   2   0   2   0   2   2   2   0   0   2   0   0   0   2   0   0   2   0   2   0   0   0   2   2   2   2   2   2   0   2   0   2   0   2   2   0   0   0   2   0   2   2   2   0   2   2   0   2   0   2   2   0   0   0   0   0   2   2   2   2   0   0   0   0   0
 MK-6-7                 0   2   0   0   2   2   2   2   2   0   2   2   0   2   2   0   0   2   0   2   0   0   0   2   2   2   0   2   2   0   2   2   0   0   2   0   2   0   0   0   2   0   2   0   2   2   0   0   2   0   2   0   2   0   2   0   0   2   2   0   2   2   0   2   0   0   0   0   0   0   0   0   2   2   2   0   0   2   2   2   2   2   2   0   2   0   0   2   2   0   2   0   2   2   2   0   0   2   0   0   2   0   0   0   0   0   2   0   0   0   0   0   0   2   0   0   2   0   2   0   0   0   2   2   2   0   0   2   2   2   0   0   2   2   2   0   0   2   0   2   0   2   0   0   2   0   2   0   2   0   0   2   0   2   0   0   0   2   2   2   2   2   2   0   2   0   2   2   2   2   0   0   0   2   0   2   2   2   0   2   2   0   2   0   2   2   0   0   0   0   0   2   2   2   2   0   0   0   0   0
 MK-6-8                 0   2   2   0   2   2   2   2   2   0   0   2   0   2   2   0   0   2   0   2   0   0   0   2   2   2   0   2   2   0   2   2   0   0   2   0   2   0   0   0   0   0   2   0   2   2   0   0   2   0   2   0   2   0   2   0   0   2   2   0   2   2   0   2   0   0   0   0   0   0   0   0   2   2   2   0   0   2   2   0   2   2   2   0   2   0   0   2   0   0   2   0   2   2   2   0   0   2   0   0   0   0   0   0   2   0   2   0   0   0   0   0   0   2   0   0   2   0   2   0   0   0   2   2   2   0   0   2   2   0   0   0   2   2   2   0   0   2   0   2   0   2   0   0   2   2   2   0   2   0   2   2   0   2   2   0   0   2   2   2   2   2   0   0   2   0   2   2   2   2   0   0   0   2   0   2   0   2   0   2   2   0   2   2   2   2   0   0   0   0   0   2   2   2   2   0   0   0   0   0
 MK-6-9                 0   2   2   0   2   2   2   2   2   0   0   2   0   2   2   0   0   2   0   2   0   0   0   2   2   2   0   2   2   0   2   0   0   0   2   0   2   0   0   0   0   0   2   0   2   0   0   0   2   0   2   0   2   0   2   0   2   2   2   0   2   2   0   2   0   0   0   0   0   0   0   0   2   2   2   0   0   2   2   0   2   2   2   0   0   0   0   2   0   0   2   0   2   2   2   0   0   2   0   0   0   0   0   0   2   0   2   0   0   0   0   0   0   2   0   0   2   0   2   0   0   0   2   2   2   0   0   2   2   2   0   0   2   2   2   0   0   2   0   2   0   2   0   0   2   2   2   0   0   0   0   2   0   0   2   0   0   2   2   0   2   2   0   0   2   0   0   2   2   2   0   0   0   2   2   2   0   2   0   2   2   0   0   2   2   2   0   0   0   0   0   0   2   2   2   0   0   0   0   0
 MK-6-10                0   2   2   0   2   2   2   2   2   0   0   2   2   0   2   2   0   2   0   2   2   2   0   2   2   2   2   0   2   0   2   0   0   0   2   0   2   0   0   0   0   0   2   0   2   0   0   0   0   0   2   0   0   0   2   0   2   2   2   0   2   2   0   2   0   0   0   0   0   0   0   0   2   2   2   0   0   2   2   0   2   2   2   2   0   0   0   2   0   0   2   0   2   2   2   0   0   2   0   0   0   0   0   0   2   0   2   0   0   0   0   0   0   2   0   0   2   0   2   0   0   0   0   2   2   0   0   2   0   2   0   0   2   2   2   0   0   2   0   2   0   2   0   0   2   2   2   0   0   0   0   2   0   0   2   0   0   2   2   0   2   2   2   0   2   0   0   2   2   2   0   0   0   2   2   0   0   2   0   2   2   0   0   2   2   2   0   0   0   0   0   0   2   2   2   0   0   0   0   0
 MK-6-11                0   2   2   0   2   2   2   2   2   0   0   2   2   0   2   2   0   2   0   2   2   2   0   2   2   2   2   0   2   0   2   2   0   0   2   0   2   0   0   0   0   0   2   2   2   0   0   0   0   0   2   0   2   0   2   0   2   2   2   0   0   2   0   2   0   0   0   0   0   0   2   0   2   2   2   0   0   2   2   0   2   2   2   2   0   0   0   2   0   0   2   0   2   0   2   0   0   2   0   2   0   0   2   0   0   0   2   0   0   0   0   0   0   2   2   0   2   0   0   0   2   0   0   2   2   0   0   2   0   2   0   0   2   2   2   0   0   2   0   2   0   0   0   0   2   2   2   0   0   2   0   2   0   0   2   0   0   2   2   0   2   2   2   0   2   0   0   2   2   2   0   0   0   2   2   0   0   2   0   2   2   0   2   0   2   2   0   0   0   0   0   0   2   0   0   0   0   0   0   0
 MK-6-12                0   2   2   0   2   0   0   2   2   0   0   2   2   0   2   2   0   2   0   2   2   0   0   2   0   2   2   2   2   0   0   2   0   0   2   0   2   2   0   0   0   0   2   2   2   0   0   0   0   0   2   0   2   0   2   0   2   2   2   0   0   2   0   2   0   0   0   0   0   0   0   0   2   2   2   0   0   2   2   0   2   2   2   2   0   0   0   2   0   0   2   0   2   0   2   0   0   2   0   2   0   0   2   0   0   0   2   0   0   0   0   0   0   2   2   0   2   0   0   0   2   0   0   2   2   0   0   2   0   2   0   2   2   2   2   0   0   2   0   2   2   0   2   0   2   2   2   0   0   2   0   2   0   0   2   2   2   2   0   0   2   2   2   0   2   0   0   2   2   2   0   0   0   2   2   0   0   2   0   2   2   0   2   2   2   2   0   0   0   0   0   0   0   0   0   0   0   0   0   2
 MK-6-13                0   2   0   0   2   0   0   2   2   0   0   2   2   2   2   2   0   2   0   2   2   0   0   2   0   2   2   2   0   0   0   2   0   0   2   0   2   2   0   0   0   2   0   2   2   0   0   0   0   0   2   0   2   0   2   0   2   2   2   0   0   2   0   2   2   0   0   0   0   0   0   0   2   2   2   0   0   0   2   0   2   2   2   2   0   0   0   2   0   0   2   0   2   0   2   0   0   2   0   2   0   0   2   0   0   0   2   0   0   0   0   0   0   2   0   0   2   0   0   0   2   0   2   2   2   0   0   2   0   2   0   2   2   2   2   0   0   2   0   2   2   0   2   0   2   2   2   0   0   2   0   2   0   0   2   2   2   2   0   0   2   2   2   0   2   0   0   2   2   2   0   2   0   2   2   0   0   2   0   2   2   0   2   2   2   2   0   0   0   0   0   2   2   0   0   0   0   0   0   2
 MK-6-14                0   2   2   0   2   0   0   2   2   0   0   0   2   2   2   2   0   0   0   2   2   0   0   2   0   2   2   2   0   0   2   2   2   0   2   0   0   2   0   0   0   2   0   2   0   0   0   0   0   0   0   0   2   0   0   0   2   2   2   0   0   2   0   2   2   0   0   0   0   0   0   0   2   2   2   0   0   0   2   0   2   2   2   2   0   0   0   2   0   0   2   0   2   0   2   0   0   2   0   2   0   0   2   0   0   0   2   0   0   0   0   0   0   2   0   0   2   0   0   0   2   0   0   2   2   0   0   0   2   2   0   0   2   2   2   0   0   2   0   0   2   0   0   0   2   2   2   0   0   2   0   2   0   2   2   0   2   2   0   0   2   2   2   0   2   0   0   0   2   2   0   2   0   2   2   0   0   2   0   2   2   0   2   2   2   2   2   0   0   0   0   2   2   0   0   0   0   0   0   0
 MK-6-15                0   2   2   0   2   0   0   2   2   0   0   0   2   2   2   2   0   2   0   2   0   0   0   2   0   2   2   2   0   0   2   2   2   0   2   2   0   2   0   0   0   2   0   2   2   0   0   0   0   0   2   0   2   0   0   0   2   2   2   2   0   2   2   2   2   0   0   0   0   0   0   0   2   2   2   0   0   2   2   0   2   2   2   2   0   0   0   2   2   2   0   0   2   0   2   0   0   2   2   2   2   0   2   0   0   0   2   0   0   0   0   0   0   2   0   0   2   0   0   0   0   0   2   2   2   0   0   0   2   2   0   0   2   2   2   2   0   2   0   2   2   0   0   0   2   0   2   0   0   2   0   2   0   2   2   0   2   2   0   0   2   2   2   0   2   0   0   0   0   2   0   2   0   2   2   0   2   0   0   2   2   0   2   2   2   2   2   0   0   0   0   2   2   0   0   0   0   0   0   0
 MK-6-16                0   2   2   0   2   0   0   0   2   0   0   2   2   2   2   2   0   2   0   2   0   0   0   2   0   2   0   2   0   0   2   2   2   2   2   2   0   2   0   0   0   2   0   2   2   0   2   0   0   0   2   0   2   0   0   0   2   2   0   2   0   2   0   2   2   0   0   0   0   0   0   0   2   2   2   0   2   2   2   0   2   2   2   2   0   0   0   2   2   2   0   0   2   2   2   0   0   2   0   2   2   0   2   0   0   0   2   0   0   0   0   0   0   2   0   0   2   2   0   0   0   0   2   2   2   0   0   0   2   2   2   2   2   2   2   2   0   2   2   2   2   0   0   0   2   0   0   0   0   2   0   2   0   2   2   0   2   2   0   0   2   2   2   0   2   0   0   0   0   2   0   2   0   2   2   0   0   0   0   2   2   0   2   2   2   2   2   0   0   0   0   2   2   0   0   0   0   0   0   0
 
!****************************************** Phenotypic Data **********************************************************
!-100.0 is resevred for missing phenotype
SimulatedTrait1        14.5272   14.3104   14.3327   16.6637   14.5106   16.9539   16.0600   13.8144   14.0632   14.2412   14.7476   16.3352   13.7715   15.3466   14.8374   15.3564   13.5864   14.3813   14.5133   16.1558   14.6628   16.1036   13.7422   15.7886   16.0480   14.5944   15.9122   16.6459   14.1665   15.8170   15.2879   13.4164   15.8882   16.0866   14.5609   13.7781   14.0976   13.9736   15.3841   14.5764   15.5057   16.5005   14.9125   15.2515   13.7548   15.7105   14.0394   13.8644   14.7546   14.2460   13.5650   15.0632   16.1654   14.1338   14.2287   15.6732   16.4017   13.7248   13.9055   13.6275   13.3123   16.4145   15.9484   14.0518   14.2159   15.2007   13.9767   15.1681   14.9999   16.5005   15.8703   16.4788   13.9559   13.8420   15.9830   14.6817   13.6522   15.4114   13.9702   14.1322   15.9337   13.8902   14.4855   13.9822   13.6210   14.0777   13.7796   15.6230   15.2427   13.8075   15.4101   13.5412   15.9390   15.5575   15.4634   16.0973   15.5830   16.7304   15.3200   13.6248   15.5127   14.4376   12.9881   16.0830   16.3164   16.7437   14.4758   15.6440   15.7711   15.2995   13.6414   13.7569   14.0636   13.6841   17.2548   15.9371   15.8470   14.3731   15.4155   16.3233   15.5976   14.0191   13.9187   15.8812   15.6658   16.1920   14.6236   13.6217   16.4674   16.5237   15.8737   14.7855   14.3791   15.9290   14.6986   15.5213   14.9813   16.3948   13.5926   13.5377   14.8220   14.5631   15.1104   16.0938   15.9253   12.9163   13.5605   13.8431   13.9144   14.9877   16.2445   13.8100   15.7033   16.1524   16.4602   14.9154   16.4537   15.2868   13.5971   15.0008   15.0985   14.6351   15.2453   14.0323   15.0017   15.5133   14.7631   16.5485   15.2398   15.3750   13.4482   15.9687   14.9035   15.0217   14.6310   16.7356   13.6136   16.4005   14.8190   14.3851   16.0559   15.7688   14.2547   15.9306   14.4052   14.6651   14.1023   13.9441   14.1800   14.5566   14.5245   14.0866   13.1763   16.4884   14.7635   14.1947   14.6706   15.0732   15.3168   15.0482
SimulatedTrait2        10.3194   10.6800   10.5583    9.2613   10.2171    9.4649    9.1441   10.4852   10.7617   10.3673    9.4599    9.4465   10.4264   10.4866   10.6761    9.4527   10.5019   10.6824   10.4327    9.4669   10.5591   10.0371   10.6618    9.5480    9.5179   10.6182    9.5407    9.6874   10.8916    9.3393   10.8119   10.5945    9.2743    9.4746   10.7574   10.5294   10.6709    9.6790   10.9661   10.6246   10.5334    9.1433   10.0119   10.4023   10.7925    9.4873   10.9528   10.5218   10.3087   10.7048   10.2915    9.8073    9.9843   10.5386   10.6245    9.4623    9.4598    9.1545   10.5339   10.5937   10.4307    9.4231    9.7833   10.7529   10.0694    9.6758    9.9764    9.8402   10.8871    9.3406    9.2308    9.6315    9.5051   10.5571    9.4699   10.7277   10.4600   10.3174   10.4568    9.4400    9.3053   10.3013   10.3775   10.4134   10.6951   10.6176   10.4643   10.0533   10.4228   10.4732   10.3677   10.6552   10.9122    9.2621    9.1100    9.8551    9.3388    9.5412    9.2823   10.4054   10.8223   10.3163   10.4543    9.3006    9.4078    9.6813   10.5092    9.6873    9.6493    9.7543   10.4994   10.2290   10.8455   10.8288    9.7267    9.8762    9.6415   10.3494    9.4339    9.4913    9.7003   10.5202   10.1913    9.4673   10.0142    9.5144   10.4837   10.7443    9.3718    9.3633    9.5624   10.9410   10.4006    9.5285   10.6374   10.3037    9.4461    9.9612   10.5801   10.6169   10.4807    8.9973    9.5534    9.4223    9.6560   10.5858   10.2262   10.5393   10.3818   10.1587    9.1929   10.9670    9.4594    9.2603    9.4295   10.3206    9.6058    9.5682   10.3926   10.1901   10.5833   10.2395    9.5228   10.2441   10.5905   10.6434    9.8699    9.3879    9.4958   10.4058   10.5641    9.5615   10.9063    8.8471    9.5540    9.6479   10.1508    9.6238   10.0215   10.3413    9.5683    9.7608   10.5272    8.9559   10.2568   10.2933   10.5660   10.4787   10.4050   10.0916   10.2550   11.1692   10.7375    9.3920   10.5416   10.4610   10.3654   10.5850   10.2987    9.3846
 
