# Supplementary material for: Inclusive Composite Interval Mapping of QTL by Environment Interactions in Biparental Populations
Source: PLoS One. 2015 Jul 10;10(7):e0132414. doi: 10.1371/journal.pone.0132414 (PMC4498613; doi:10.1371/journal.pone.0132414)
Supplement: S6 File — (ZIP) [file pone.0132414.s006.zip › H=0.8/L1/run_00082.met]

!**********************Note: lines staring with "!" are remarks and will be ignored in the program********************
!*********************************General Information**********************************
!Assuming F1 = P1 x P2, populations available in QTL IciMapping are: 
!  1, P1BC1F1 = P1 x F1, the first backcrossing where P1 is used as the recurrent parent;
!  2, P2BC1F1 = P2 x F1, the first backcrossing where P2 is used as the recurrent parent;
!  3, F1DH, F1-derived doubled haploids; 
!  4, RIL or F1RIL, recombination inbred lines through the repeated selfing of F1;
!  5, P1BC1RIL, recombination inbred lines through the repeated selfing of P1BC1F1;
!  6, P2BC1RIL, recombination inbred lines through the repeated selfing of P2BC1F1;
!  7, F2, the selfing generation of F1;
!  8, F3, the selfing generation of F2;
!  9, P1BC2F1, the second backcrossing where P1 is used as the recurrent parent; 
! 10, P2BC2F1, the second backcrossing where P2 is used as the recurrent parent;
! 11, P1BC2RIL, recombination inred lines through the repeated selfing of P1BC2F1; 
! 12, P2BC2RIL, recombination inred lines through the repeated selfing of P2BC2F1; 
! 13, P1BC1F2, the selfing generation of P1BC1F1; 
! 14, P2BC1F2, the selfing generation of P2BC1F1; 
! 15, P1BC2F2, the selfing generation of P1BC2F1; 
! 16, P2BC2F2, the selfing generation of P2BC2F1; 
! 17, P1BC1DH, P1BC1F1-derived doubled haploids; 
! 18, P2BC1DH, P2BC1F1-derived doubled haploids; 
! 19, P1BC2DH, P1BC2F1-derived doubled haploids; 
! 20, P2BC2DH, P2BC2F1-derived doubled haploids; 
   3      !Mapping Population (see remarks above)
   2      !Mapping Function (1 for Kosambi; 2 for Haldane; 3 for Morgan)
   2      !Marker Space Type (1 for intervals; 2 for positions)
   1      !Marker Space Unit(1 for centiMorgans; 2 for Morgan)
   6      !Number of Chromosomes (or Linkage Groups)
 200      !Size of the mapping population
   2      !Number of environments
 
!***************************************** Chromosomes and Linkage Maps **********************************************
!Chromosome                 NumMarkers
-CH1                        16
-CH2                        16
-CH3                        16
-CH4                        16
-CH5                        16
-CH6                        16
!Linkage map (Marker name followed by position or the interval length)
 MK-1-1                1     0.000
 MK-1-2                1    10.000
 MK-1-3                1    20.000
 MK-1-4                1    30.000
 MK-1-5                1    40.000
 MK-1-6                1    50.000
 MK-1-7                1    60.000
 MK-1-8                1    70.000
 MK-1-9                1    80.000
 MK-1-10               1    90.000
 MK-1-11               1   100.000
 MK-1-12               1   110.000
 MK-1-13               1   120.000
 MK-1-14               1   130.000
 MK-1-15               1   140.000
 MK-1-16               1   150.000
 MK-2-1                2     0.000
 MK-2-2                2    10.000
 MK-2-3                2    20.000
 MK-2-4                2    30.000
 MK-2-5                2    40.000
 MK-2-6                2    50.000
 MK-2-7                2    60.000
 MK-2-8                2    70.000
 MK-2-9                2    80.000
 MK-2-10               2    90.000
 MK-2-11               2   100.000
 MK-2-12               2   110.000
 MK-2-13               2   120.000
 MK-2-14               2   130.000
 MK-2-15               2   140.000
 MK-2-16               2   150.000
 MK-3-1                3     0.000
 MK-3-2                3    10.000
 MK-3-3                3    20.000
 MK-3-4                3    30.000
 MK-3-5                3    40.000
 MK-3-6                3    50.000
 MK-3-7                3    60.000
 MK-3-8                3    70.000
 MK-3-9                3    80.000
 MK-3-10               3    90.000
 MK-3-11               3   100.000
 MK-3-12               3   110.000
 MK-3-13               3   120.000
 MK-3-14               3   130.000
 MK-3-15               3   140.000
 MK-3-16               3   150.000
 MK-4-1                4     0.000
 MK-4-2                4    10.000
 MK-4-3                4    20.000
 MK-4-4                4    30.000
 MK-4-5                4    40.000
 MK-4-6                4    50.000
 MK-4-7                4    60.000
 MK-4-8                4    70.000
 MK-4-9                4    80.000
 MK-4-10               4    90.000
 MK-4-11               4   100.000
 MK-4-12               4   110.000
 MK-4-13               4   120.000
 MK-4-14               4   130.000
 MK-4-15               4   140.000
 MK-4-16               4   150.000
 MK-5-1                5     0.000
 MK-5-2                5    10.000
 MK-5-3                5    20.000
 MK-5-4                5    30.000
 MK-5-5                5    40.000
 MK-5-6                5    50.000
 MK-5-7                5    60.000
 MK-5-8                5    70.000
 MK-5-9                5    80.000
 MK-5-10               5    90.000
 MK-5-11               5   100.000
 MK-5-12               5   110.000
 MK-5-13               5   120.000
 MK-5-14               5   130.000
 MK-5-15               5   140.000
 MK-5-16               5   150.000
 MK-6-1                6     0.000
 MK-6-2                6    10.000
 MK-6-3                6    20.000
 MK-6-4                6    30.000
 MK-6-5                6    40.000
 MK-6-6                6    50.000
 MK-6-7                6    60.000
 MK-6-8                6    70.000
 MK-6-9                6    80.000
 MK-6-10               6    90.000
 MK-6-11               6   100.000
 MK-6-12               6   110.000
 MK-6-13               6   120.000
 MK-6-14               6   130.000
 MK-6-15               6   140.000
 MK-6-16               6   150.000
!*********************************** Marker Types ********************************************************************
!Co-dominant marker: When heterozygote F1 is present, P1 is coded as 2, F1 is coded as 1, and P2 is coded as 0; Otherwise, P1 is coded as 2, and P2 is coded as 0. 
!Dominant marker: When heterozygote F1 is present, P1 and F1 are coded as 12, and P2 is coded as 0; Otherwise, P1 is coded as 2, and P2 is coded as 0.  
!Recessive markers: When heterozygote F1 is present, P1 is coded as 2, and F1 and P2 are coded as 10; Otherwise, P1 is coded as 2, and P2 is coded as 0. 
!Missing marker is coded as -1. 
 MK-1-1                 0   2   2   2   2   2   2   0   2   0   2   2   2   0   2   2   0   0   2   0   0   0   2   0   0   0   2   0   2   0   0   0   0   2   2   2   0   0   0   2   2   2   2   2   0   2   0   2   2   2   2   2   0   0   0   2   0   0   0   0   0   0   2   2   0   2   2   2   2   2   2   0   2   0   0   2   0   0   0   2   2   0   2   2   2   2   0   0   2   2   0   0   2   2   0   0   2   0   2   0   2   2   2   0   2   2   2   2   0   0   0   0   0   0   0   0   2   2   2   2   0   0   0   0   0   2   2   2   2   2   2   2   2   2   0   0   2   2   2   2   0   2   2   0   0   2   2   2   2   0   2   0   2   0   0   2   2   2   0   0   2   2   2   2   2   0   0   0   0   2   0   2   2   2   0   2   2   0   2   2   0   2   2   2   0   0   2   0   2   0   0   0   2   0   2   2   2   0   0   0
 MK-1-2                 0   2   2   2   2   2   2   0   2   0   2   2   2   0   2   2   0   0   2   0   0   0   2   0   0   0   2   0   2   0   0   0   0   2   2   2   0   2   0   2   0   0   2   2   0   2   0   2   0   2   2   2   0   0   0   2   0   0   0   0   0   0   2   2   0   2   2   2   2   2   0   0   2   0   0   2   0   0   0   2   2   0   0   2   2   2   0   0   0   2   0   0   2   2   0   0   2   0   2   0   2   2   2   0   2   2   2   2   0   0   0   0   0   0   0   2   2   2   2   2   0   0   0   0   0   0   2   2   2   2   2   0   2   2   2   0   2   2   2   2   0   2   2   0   0   2   2   2   2   0   2   0   2   0   0   0   2   2   0   0   2   2   2   2   2   0   0   0   0   2   0   2   2   2   0   2   2   0   0   2   0   2   2   0   0   0   2   0   2   0   0   0   2   0   2   0   2   0   0   0
 MK-1-3                 0   2   2   2   2   2   2   0   2   0   2   0   0   0   2   2   0   0   2   0   2   0   2   0   0   0   2   0   2   0   0   0   0   2   2   2   0   2   0   2   0   0   2   2   2   2   0   2   0   0   2   0   0   0   0   2   0   0   0   0   0   0   2   2   0   2   2   2   2   2   0   0   2   0   0   2   0   0   0   2   0   0   0   2   0   0   0   0   0   2   0   0   2   2   0   0   2   0   2   0   2   2   2   0   2   2   2   2   0   0   0   0   0   0   0   2   2   2   2   2   0   2   2   0   0   0   0   2   2   0   2   0   2   2   2   0   2   2   2   2   0   2   2   2   0   2   2   2   2   0   2   0   2   0   0   2   2   2   0   0   2   2   2   0   2   0   0   0   0   2   0   2   2   0   2   2   2   0   0   2   0   0   2   0   0   2   0   0   0   0   0   0   2   0   2   0   0   0   0   0
 MK-1-4                 0   2   2   2   2   2   2   0   2   0   2   0   0   0   2   2   0   0   2   0   2   0   2   0   2   0   2   0   2   0   0   0   0   0   2   2   0   2   0   0   0   0   2   2   2   2   0   2   0   0   2   0   0   2   0   2   0   0   0   0   0   0   2   2   2   2   2   2   2   2   0   0   2   0   0   2   2   0   0   2   0   0   0   2   0   0   0   0   0   2   0   0   2   2   0   0   0   0   2   0   2   2   2   0   2   2   2   2   0   0   0   0   0   0   0   2   2   2   2   2   0   0   2   0   0   0   0   2   2   0   2   0   2   2   2   0   2   2   2   2   2   2   2   2   0   2   2   2   2   0   2   0   2   0   2   2   2   0   0   0   2   2   2   0   2   0   0   0   0   2   0   2   2   0   2   2   2   0   0   2   0   0   2   0   0   2   0   0   0   0   0   0   2   0   2   2   0   0   0   0
 MK-1-5                 0   2   2   2   2   2   2   0   2   2   2   0   0   0   2   0   0   0   2   0   2   2   0   0   2   0   2   0   2   0   0   0   0   0   2   2   0   2   0   0   2   0   2   2   2   2   0   2   0   0   2   0   0   2   0   2   0   0   0   0   0   0   2   2   2   2   2   2   2   2   0   0   2   0   0   2   2   0   0   2   0   0   2   2   0   0   0   0   0   0   0   0   2   2   0   0   0   2   2   0   2   0   2   0   2   2   2   2   0   0   0   0   0   0   0   2   2   2   2   2   0   0   2   0   0   0   0   2   2   0   0   0   2   2   2   2   2   2   2   2   2   0   2   2   0   2   2   2   2   0   2   0   0   2   2   2   2   0   0   0   2   2   2   0   2   0   0   0   0   2   0   2   0   0   2   2   2   0   2   2   0   0   2   0   0   2   0   2   0   0   0   0   0   0   2   2   0   0   0   0
 MK-1-6                 0   2   2   2   2   0   2   0   2   2   2   0   0   0   2   0   0   0   2   0   2   2   0   0   2   0   2   0   0   0   2   0   0   0   2   2   2   2   0   0   2   0   2   2   2   2   0   2   0   0   2   0   0   2   0   2   0   2   0   0   0   0   2   2   2   2   2   0   2   2   0   0   2   0   0   2   2   0   0   2   0   0   2   2   0   0   0   0   0   0   0   0   2   2   0   0   0   2   2   2   2   0   2   0   0   0   0   2   0   0   0   0   0   0   0   2   2   2   2   2   0   0   2   0   2   0   0   2   2   0   0   0   0   2   2   2   2   2   2   2   2   0   2   2   0   2   2   0   2   2   2   0   0   2   2   2   2   2   0   0   2   2   2   0   2   0   0   0   0   2   0   2   2   0   2   0   2   0   2   2   0   0   2   0   2   2   0   2   0   0   0   0   0   0   0   2   0   0   0   0
 MK-1-7                 0   2   2   2   2   0   2   0   2   2   2   2   0   0   0   0   0   0   2   0   2   2   0   0   0   0   2   0   0   0   2   0   0   0   2   2   2   2   0   0   2   0   2   2   2   2   0   2   0   0   0   0   0   0   0   2   0   2   2   0   0   0   2   2   2   0   2   0   2   2   0   0   2   0   0   2   2   0   0   2   0   0   2   2   0   0   0   0   0   0   0   0   2   0   2   2   0   0   2   2   2   0   2   0   0   0   0   2   0   0   0   0   0   0   0   2   2   2   2   2   0   0   2   0   2   0   0   2   2   0   0   0   0   2   2   2   2   2   2   0   2   0   2   2   0   2   2   0   2   2   2   2   0   0   2   2   2   2   0   0   2   2   2   0   2   0   0   2   0   0   0   0   2   0   0   0   2   0   2   2   0   0   2   0   2   2   0   2   2   0   0   0   0   0   2   2   0   0   0   0
 MK-1-8                 0   2   2   2   2   0   2   2   0   2   2   2   2   0   2   0   0   0   2   0   2   2   2   0   0   0   2   0   0   0   2   0   0   2   2   2   2   2   2   0   0   0   2   2   2   2   0   2   0   0   0   0   0   0   2   0   0   2   2   0   0   0   2   2   2   0   2   0   2   2   0   0   2   0   0   2   2   0   0   2   0   0   2   2   0   0   0   0   0   0   0   0   2   0   2   2   0   0   2   2   0   0   0   0   0   0   0   2   0   2   0   2   0   0   0   2   2   2   2   2   0   0   2   2   2   0   0   2   2   0   0   0   2   2   2   2   2   2   2   0   2   0   2   2   0   2   2   0   2   2   2   0   0   2   2   2   2   2   0   0   2   0   2   0   2   0   0   2   2   2   0   0   2   0   0   0   2   0   2   2   0   0   2   0   2   0   0   2   2   0   0   2   0   0   0   2   0   0   0   0
 MK-1-9                 0   2   0   2   2   0   2   2   0   2   2   2   0   0   2   0   0   0   2   0   2   2   2   0   0   0   2   2   0   0   2   0   0   2   2   2   2   2   0   0   0   0   0   2   2   2   0   2   0   0   0   0   0   0   2   0   0   2   2   0   0   0   2   2   2   0   2   0   2   2   0   2   2   0   0   2   2   0   0   2   0   0   2   2   0   0   0   0   0   0   0   0   2   0   2   2   0   0   2   2   0   0   0   0   0   2   0   2   0   2   0   2   0   0   0   2   2   2   2   2   0   0   2   2   2   0   0   2   2   0   0   0   2   2   2   2   2   2   2   0   2   0   2   2   0   2   2   0   2   2   0   0   0   2   2   2   2   2   2   0   2   0   2   0   2   0   0   0   2   2   0   0   2   0   0   0   2   0   2   0   0   0   2   0   2   0   0   2   2   0   0   2   0   2   0   2   0   0   0   0
 MK-1-10                0   2   0   2   2   0   2   2   0   2   2   2   0   0   2   0   0   0   2   0   2   2   2   0   0   0   0   2   0   0   2   0   0   2   2   2   2   2   2   0   0   0   2   0   2   2   0   2   0   2   0   0   0   0   2   0   2   2   2   0   0   0   2   2   2   0   2   0   2   0   0   2   2   0   0   2   2   0   0   2   0   0   2   2   0   0   0   2   0   0   0   0   2   0   0   2   0   0   2   2   0   0   0   0   0   2   0   2   0   2   0   2   0   2   0   2   0   0   2   2   0   0   2   2   2   0   0   2   2   0   0   0   0   2   2   0   2   2   0   0   2   0   2   2   0   2   0   0   2   2   0   0   0   2   2   0   2   2   2   0   2   0   2   0   2   0   0   0   2   2   0   2   2   0   0   0   2   0   2   0   0   0   2   0   2   0   0   2   2   0   0   2   0   2   0   2   0   0   0   0
 MK-1-11                2   2   0   2   2   0   2   2   0   2   2   2   0   0   2   0   0   0   2   0   2   2   2   0   0   0   0   2   2   0   2   0   2   2   2   2   2   2   2   0   0   0   2   0   2   2   0   2   0   2   0   0   0   0   2   0   2   2   2   2   0   0   2   2   2   0   0   0   2   2   0   2   2   0   0   2   2   0   0   2   0   0   2   2   2   0   0   2   2   0   0   0   2   0   0   2   0   0   2   0   0   0   0   0   0   2   0   2   0   2   0   2   0   2   0   2   0   2   2   0   0   2   2   2   2   0   0   2   2   0   0   0   0   0   2   0   2   2   0   0   0   0   2   2   0   2   0   0   2   2   0   0   0   2   2   0   2   2   2   0   2   2   2   0   2   0   0   0   2   2   0   2   2   0   0   0   2   0   2   0   0   0   0   0   2   2   0   2   2   0   0   2   2   0   0   2   0   0   0   0
 MK-1-12                2   2   0   2   2   0   0   2   0   2   2   2   0   0   2   0   0   0   2   0   2   2   2   0   0   0   0   2   2   0   2   0   2   2   2   2   2   2   2   0   0   0   2   0   2   2   0   2   0   2   0   0   0   0   2   0   2   2   2   2   2   0   2   2   2   0   0   0   2   2   0   2   2   0   0   2   2   0   0   2   0   0   2   2   2   0   0   2   2   0   2   0   2   0   0   0   0   0   2   0   0   0   0   0   0   2   0   2   0   2   2   2   0   2   0   2   2   2   2   0   0   2   2   2   2   0   0   2   2   0   0   0   0   0   2   0   2   2   0   0   0   0   2   2   0   2   2   0   2   2   0   0   0   0   2   0   2   2   0   2   2   2   2   0   2   0   0   0   2   2   0   2   2   0   0   0   2   0   2   0   0   0   0   0   2   2   0   2   2   0   0   2   2   0   0   2   0   0   0   2
 MK-1-13                2   0   0   2   2   0   0   2   0   2   0   2   2   0   2   2   0   0   2   0   2   2   2   2   0   0   0   2   2   2   2   0   2   2   2   2   2   2   2   0   0   0   2   0   2   2   0   2   0   2   2   0   0   0   2   2   2   0   2   0   2   0   2   2   0   0   0   0   2   2   0   2   0   0   0   2   2   2   0   2   0   0   2   2   2   0   0   2   2   0   2   0   2   0   0   0   0   0   2   0   0   2   0   0   0   2   2   2   0   2   2   0   0   2   0   2   2   0   0   0   0   2   0   2   2   0   0   2   2   0   0   0   0   0   2   0   2   2   0   0   0   0   2   0   0   2   2   0   2   2   0   0   2   0   2   0   2   2   0   2   2   2   2   2   2   0   0   0   2   0   2   2   2   0   0   0   2   0   2   2   0   0   0   0   2   0   0   2   2   0   0   2   2   2   0   2   0   0   0   2
 MK-1-14                2   0   0   2   2   0   0   2   2   2   0   2   2   0   2   2   0   0   2   0   2   2   2   2   0   0   2   2   2   2   2   0   2   2   2   2   2   0   2   0   0   0   2   0   2   2   0   2   0   2   0   0   0   0   2   2   2   0   2   0   0   0   2   2   0   0   0   0   2   2   0   2   0   0   0   2   2   2   0   2   2   0   2   2   2   0   0   2   2   0   2   0   2   0   0   0   0   2   2   0   0   2   0   0   0   2   2   2   0   2   2   0   0   2   0   2   2   0   0   0   0   2   0   2   2   0   0   2   2   0   2   0   0   2   2   0   2   2   0   0   0   0   2   0   0   2   2   0   2   2   0   0   2   0   2   0   2   2   0   2   2   2   2   2   2   0   0   0   2   0   2   0   2   0   0   0   0   0   2   2   0   0   0   0   0   0   0   2   2   0   0   2   2   2   0   2   0   0   0   0
 MK-1-15                2   2   0   2   2   0   0   2   2   2   0   2   2   0   2   2   0   0   0   0   2   2   2   2   0   0   2   2   2   2   2   0   2   2   2   2   2   0   2   0   2   0   2   0   2   2   0   2   0   2   0   0   0   0   2   0   2   0   2   0   2   0   2   2   0   0   0   0   2   2   0   0   0   2   0   2   0   2   0   0   2   0   2   2   2   0   0   2   2   0   2   0   0   0   0   2   0   2   2   0   0   2   0   0   0   2   0   2   0   2   2   0   0   2   0   2   2   0   0   0   2   2   0   2   2   0   0   2   2   0   2   0   0   2   2   2   2   2   0   0   0   0   2   0   0   2   2   0   2   2   0   0   2   2   0   0   2   2   0   2   2   2   2   2   2   0   0   0   2   2   2   0   2   0   0   0   0   0   2   2   2   0   0   2   0   0   0   2   2   0   0   2   0   2   0   2   0   0   0   0
 MK-1-16                2   2   0   2   2   0   0   0   2   2   0   2   2   0   2   2   2   0   0   0   2   2   2   2   0   0   2   2   2   2   2   0   2   2   0   2   2   0   0   0   2   0   2   0   2   2   0   2   0   2   0   0   0   0   2   0   2   0   2   0   2   0   2   2   0   0   0   0   2   2   0   0   2   2   0   2   0   2   0   0   2   0   2   2   2   0   0   0   0   0   2   0   0   0   0   2   0   2   2   0   0   2   0   0   0   2   2   2   0   2   2   0   0   2   0   0   2   2   0   0   2   2   0   0   2   0   0   2   0   0   2   0   0   2   2   2   2   2   0   0   0   0   2   0   0   2   2   2   2   2   0   0   2   2   0   0   2   2   0   2   2   2   2   2   0   0   0   0   2   2   2   0   2   2   0   0   0   0   2   2   2   0   0   2   0   0   0   2   2   0   2   2   0   2   0   2   0   0   0   0
 MK-2-1                 0   0   2   0   2   0   0   2   0   2   2   2   0   0   2   2   0   2   2   2   0   2   2   0   0   0   0   0   0   0   2   0   0   2   2   0   2   0   0   2   0   2   2   0   0   0   0   2   2   2   2   2   2   0   2   0   0   2   2   0   2   0   2   2   2   0   0   2   0   2   0   0   0   0   2   2   0   2   0   2   2   2   2   0   0   2   2   2   0   0   2   2   2   0   2   2   2   2   2   0   2   2   2   0   2   2   2   0   2   2   0   2   2   2   0   0   2   0   0   2   0   0   0   2   0   2   2   0   0   2   2   2   0   2   2   0   2   2   0   2   2   2   2   0   2   0   2   0   2   0   2   2   2   0   0   0   2   2   2   2   2   0   2   0   0   2   2   2   2   2   0   2   0   2   0   2   0   2   2   0   0   2   0   0   0   0   2   0   2   0   2   2   2   0   0   0   2   0   0   0
 MK-2-2                 0   0   2   0   2   0   0   2   0   2   2   2   0   0   2   2   0   2   2   2   0   2   2   0   0   0   0   0   0   0   2   2   0   0   2   0   0   0   0   0   0   2   2   0   0   0   0   2   2   2   2   2   2   0   2   0   0   2   2   0   2   0   2   0   2   0   0   2   0   2   0   0   0   0   2   2   0   2   0   2   2   2   2   0   0   2   2   2   0   0   2   2   2   0   2   2   2   2   0   0   2   2   2   0   2   0   2   0   2   2   0   2   2   2   0   0   2   0   0   2   2   0   0   2   0   2   2   0   0   0   2   2   0   2   2   0   0   2   0   2   2   2   2   0   2   0   2   0   2   0   2   2   2   0   0   0   2   2   2   2   2   0   2   0   0   2   2   2   2   2   0   2   0   2   0   2   0   2   0   0   0   2   0   2   0   2   2   0   2   0   2   2   0   0   0   0   0   0   2   0
 MK-2-3                 0   2   2   0   2   0   0   2   0   2   0   2   0   0   2   2   2   0   2   2   0   2   2   0   0   0   0   0   0   0   2   2   0   0   2   0   0   0   0   0   0   2   2   0   0   0   0   2   2   0   2   2   2   0   2   0   0   2   2   0   2   0   2   0   2   0   0   2   0   2   0   0   0   0   0   0   0   2   0   2   2   2   2   0   0   2   2   2   0   0   0   0   2   0   2   2   2   2   2   0   2   2   2   0   2   0   2   0   2   2   0   2   2   2   0   0   2   0   0   2   2   0   0   2   0   2   2   0   0   2   2   2   2   2   2   0   0   2   0   2   2   2   2   0   2   0   2   0   2   0   2   2   2   0   0   0   2   2   2   2   2   0   2   0   0   2   2   2   2   2   2   2   0   2   0   2   2   2   0   0   0   2   2   2   0   2   2   0   2   2   2   2   0   2   0   0   0   0   2   0
 MK-2-4                 0   2   0   0   2   0   2   2   0   2   0   2   0   0   0   2   2   0   2   2   0   2   2   0   0   0   0   2   0   0   2   2   0   0   2   0   0   0   0   0   2   2   2   0   0   0   0   2   2   0   2   2   2   0   2   0   0   2   2   0   2   0   2   0   2   0   0   2   0   2   0   0   0   0   0   0   0   2   0   2   2   2   2   0   0   2   2   2   0   0   0   0   2   2   2   2   2   2   2   0   2   2   2   0   2   0   2   0   2   0   2   0   2   2   0   0   2   2   0   2   2   0   0   2   0   2   2   0   0   2   2   2   2   2   2   0   0   2   0   2   2   2   2   0   2   0   2   0   2   0   2   0   2   0   0   0   2   2   2   2   2   0   2   0   0   2   2   2   0   2   2   2   0   2   0   2   2   2   0   0   2   2   2   2   0   2   2   0   2   2   2   2   0   2   2   0   0   0   2   0
 MK-2-5                 0   2   0   0   2   0   2   2   0   2   0   2   0   0   0   2   2   0   2   2   0   2   2   0   0   2   0   2   0   0   2   2   2   0   2   2   0   0   0   0   2   2   2   0   0   0   0   2   2   0   2   2   2   0   0   2   0   2   2   0   2   0   2   0   2   0   0   2   0   0   0   0   2   0   2   0   2   2   0   2   2   2   2   0   0   2   2   2   0   0   0   0   2   2   2   2   2   2   2   0   2   2   2   0   2   0   2   0   2   0   2   2   2   2   0   0   2   2   0   2   2   0   0   2   0   2   2   0   0   2   2   2   2   2   2   2   0   2   2   2   2   2   2   0   0   0   2   0   2   2   2   0   2   0   2   0   2   0   2   2   2   0   2   0   0   2   2   2   0   2   2   2   0   2   0   2   2   2   0   0   2   2   0   2   0   2   0   0   2   2   2   2   0   2   2   2   2   0   2   2
 MK-2-6                 0   2   0   0   2   0   2   2   0   2   0   2   0   0   0   2   2   0   2   2   0   2   2   0   0   2   0   2   0   0   2   2   2   0   0   0   0   0   0   0   0   2   2   2   2   0   0   2   2   0   2   2   2   2   0   2   0   2   2   0   2   0   2   0   2   0   0   2   0   0   0   0   2   0   2   0   0   2   0   2   2   2   0   0   2   2   2   2   0   0   0   2   2   2   2   2   2   2   0   2   2   2   2   0   2   0   2   0   2   0   2   0   2   0   0   2   2   0   0   2   0   2   0   2   0   2   2   0   0   2   2   2   2   2   2   2   0   2   2   2   2   2   2   0   2   0   2   0   2   0   2   0   2   2   2   0   2   0   2   2   2   0   2   0   0   2   2   2   0   2   2   2   0   2   0   0   2   2   0   2   2   2   2   2   0   2   0   0   2   2   2   2   0   2   0   2   2   0   2   2
 MK-2-7                 2   2   0   0   2   0   2   2   0   2   0   2   0   2   0   2   2   0   2   2   0   2   0   0   0   2   0   2   0   0   0   2   2   0   0   0   0   0   0   0   0   2   0   2   2   0   0   2   2   0   2   2   2   2   0   2   0   2   2   0   2   0   2   0   2   0   0   2   0   0   0   0   2   0   2   0   0   0   0   2   2   2   2   0   2   2   2   2   0   0   0   2   2   2   0   2   2   0   0   2   0   2   2   0   2   0   2   0   2   0   2   0   0   0   0   2   2   0   2   2   0   2   0   2   0   2   2   0   0   2   0   2   2   2   2   2   0   0   2   2   2   0   2   0   2   0   2   0   2   0   2   0   2   2   2   0   2   0   2   2   2   2   2   0   0   2   2   2   0   2   2   2   0   2   2   0   2   2   0   0   2   2   2   2   0   2   2   0   2   2   2   0   0   2   0   2   2   0   2   2
 MK-2-8                 2   2   0   0   2   0   0   2   0   2   0   2   0   2   0   2   2   0   2   2   0   2   0   0   2   2   0   2   0   0   0   2   2   0   0   0   0   0   0   0   0   2   0   2   2   2   0   2   2   0   2   2   2   2   0   2   0   2   2   0   2   0   2   0   2   0   0   2   0   0   0   0   2   2   2   0   0   2   0   2   2   2   2   0   2   2   2   2   0   0   0   2   2   2   0   2   2   0   0   0   0   2   2   0   2   0   2   0   2   0   2   0   0   0   0   2   2   0   2   2   0   2   0   2   0   2   2   0   0   2   0   2   2   2   2   2   0   0   2   2   2   0   0   0   0   0   2   0   2   0   2   0   2   2   2   0   2   0   0   2   2   2   2   0   0   2   2   2   0   2   2   2   2   0   2   0   2   2   0   0   2   2   2   0   0   2   2   0   2   2   2   0   0   2   0   0   2   0   2   2
 MK-2-9                 0   0   0   0   0   0   0   2   2   2   0   2   0   2   0   2   2   0   2   0   0   2   0   0   2   2   0   2   0   0   2   2   2   2   0   0   0   0   0   0   0   2   0   2   2   2   0   2   2   0   2   2   2   2   0   2   0   2   2   0   2   0   2   0   2   0   2   0   0   0   2   0   2   2   2   0   0   2   0   2   2   2   2   0   2   2   2   2   0   0   0   2   2   2   0   2   2   2   0   0   0   2   2   2   2   0   2   0   2   2   2   0   0   0   2   2   2   0   2   0   0   2   0   2   0   2   2   0   0   2   2   2   2   2   0   2   0   0   2   2   2   0   0   2   0   0   2   0   2   0   2   0   2   2   2   0   2   2   0   2   2   2   2   2   2   0   2   2   0   2   0   2   2   0   2   0   0   2   0   0   0   2   2   2   0   2   2   0   2   0   2   0   0   2   0   0   2   0   2   2
 MK-2-10                0   0   0   0   0   0   0   2   2   2   0   2   0   2   0   2   0   0   0   0   0   2   0   0   2   2   0   2   0   2   2   0   2   2   0   0   0   0   0   0   0   2   0   2   2   2   0   2   2   0   2   2   0   2   0   2   2   2   2   2   2   2   2   0   2   0   0   0   0   0   2   0   2   2   0   0   2   2   0   2   2   2   2   0   2   2   2   2   0   0   0   2   2   2   0   2   2   2   0   0   0   2   2   2   2   2   2   0   2   2   2   0   0   0   2   2   2   0   0   0   0   2   0   2   2   2   2   0   2   2   2   2   2   2   2   2   0   0   2   2   2   0   0   2   0   0   2   2   2   0   2   0   2   0   2   0   2   2   0   2   2   2   2   2   2   0   2   2   0   2   0   2   2   0   2   0   0   2   0   0   0   2   2   2   0   2   0   0   2   0   2   0   2   2   0   0   2   0   2   2
 MK-2-11                0   0   0   0   0   0   0   2   2   2   0   2   0   2   0   2   0   0   0   0   0   2   0   0   2   2   0   2   0   2   0   0   2   2   0   0   0   0   0   0   0   2   0   2   2   2   0   2   2   0   2   2   2   2   0   2   2   2   2   2   2   2   0   0   2   0   0   0   2   2   2   0   2   0   0   0   2   2   0   2   2   2   2   0   2   2   2   2   2   0   0   0   2   2   0   2   2   2   0   0   0   2   2   2   2   2   2   2   2   2   2   0   0   2   0   2   2   0   0   0   0   2   0   2   2   2   2   0   2   2   2   2   2   2   2   2   0   0   2   0   2   0   0   2   2   0   2   2   2   0   2   0   2   0   2   2   2   2   0   2   2   2   0   2   2   0   2   2   0   2   0   2   2   0   2   0   0   2   2   0   0   2   2   2   0   2   2   0   2   0   2   0   2   2   0   2   2   0   2   2
 MK-2-12                0   0   0   0   2   0   0   2   2   2   0   0   0   2   0   2   0   0   0   0   0   0   0   0   2   2   0   2   0   2   0   0   2   2   2   0   0   0   0   0   0   2   0   2   2   2   0   2   0   0   0   2   2   2   2   2   2   2   2   2   2   2   0   0   2   0   0   0   2   2   2   0   2   0   0   0   2   2   0   2   2   2   2   0   2   2   0   2   2   0   2   0   0   2   0   2   2   2   0   0   0   0   2   2   2   2   2   2   2   2   2   0   0   2   0   2   2   0   0   0   0   2   0   2   2   2   2   0   2   0   0   2   2   2   2   2   0   0   2   0   2   0   0   2   2   0   0   2   2   0   0   2   2   0   2   2   2   2   0   2   2   2   0   2   2   0   2   2   0   2   0   2   2   0   2   0   0   2   2   0   0   2   2   2   0   2   2   0   2   0   2   0   2   2   0   0   2   0   2   2
 MK-2-13                0   0   0   2   2   0   2   2   2   2   0   2   0   2   0   0   0   0   0   0   0   0   0   0   2   2   0   2   0   2   0   0   2   2   2   0   0   0   0   0   0   0   0   2   2   2   0   2   0   0   0   2   2   2   2   2   2   2   0   2   2   2   0   0   2   0   0   0   2   0   2   0   2   0   0   0   2   2   0   2   2   2   2   0   2   2   0   2   2   0   2   0   0   0   0   0   2   2   0   0   2   0   2   2   2   0   2   2   2   0   0   0   0   0   0   2   2   0   0   0   0   2   2   0   0   2   2   0   2   2   0   2   2   2   2   2   0   0   2   0   2   2   0   2   2   0   2   2   2   0   0   2   2   0   2   2   2   2   0   2   2   2   2   2   0   0   2   2   2   2   0   2   0   0   2   0   0   2   2   0   0   2   2   2   0   2   2   0   2   0   2   0   2   2   0   0   2   0   2   2
 MK-2-14                0   0   0   2   2   0   0   2   2   2   0   2   0   2   0   0   0   0   0   0   0   0   0   0   2   2   2   2   0   2   0   0   2   2   2   0   0   0   0   0   0   0   0   0   2   2   0   2   0   0   2   2   0   2   2   2   2   2   0   2   2   2   0   0   2   0   0   0   2   0   2   0   2   0   2   2   2   2   0   2   2   2   2   0   2   0   0   2   2   0   2   0   0   0   0   0   2   2   0   0   2   0   2   2   2   0   2   2   2   0   0   0   0   0   0   2   2   0   0   0   0   2   2   0   0   2   2   0   2   2   0   2   2   2   2   2   0   0   2   0   0   2   0   2   2   0   2   2   2   0   0   0   2   0   2   2   2   2   0   2   2   2   2   0   0   0   2   0   2   2   2   2   0   0   2   0   0   2   2   0   0   2   2   2   0   2   0   0   2   2   2   0   0   2   0   0   2   0   2   0
 MK-2-15                0   0   0   2   2   0   0   0   2   2   2   2   0   2   2   2   0   0   0   2   0   0   0   0   2   2   2   2   0   2   0   2   2   2   2   0   2   0   0   0   0   0   2   0   2   2   0   2   0   0   2   2   0   2   2   2   0   2   2   2   2   0   0   2   2   0   0   0   2   0   2   0   0   0   2   2   2   2   0   2   2   2   2   2   0   0   0   2   2   0   2   2   0   0   0   0   2   0   2   2   2   2   0   2   2   0   2   2   0   0   0   0   0   0   0   2   2   0   0   0   0   2   0   0   0   2   2   0   2   2   2   2   2   2   2   2   0   0   0   2   0   2   0   2   2   0   2   2   2   0   0   0   2   0   2   2   2   2   0   2   2   2   2   0   0   0   2   2   2   2   2   2   0   0   2   0   0   2   2   0   0   2   2   2   0   2   2   0   2   2   2   0   0   2   0   0   0   0   2   2
 MK-2-16                0   2   0   2   2   0   0   0   2   2   2   2   0   2   2   0   0   0   0   2   0   0   0   0   2   2   2   2   0   2   0   2   2   0   2   0   0   0   0   0   0   0   0   0   2   2   2   2   0   0   2   2   0   2   2   2   0   2   0   2   2   0   0   2   2   0   0   2   2   2   2   0   0   0   2   2   0   2   0   2   2   0   2   2   0   2   0   2   2   0   2   2   0   0   0   0   2   0   0   2   2   2   0   0   2   0   2   2   0   0   2   0   0   0   0   2   2   0   0   0   2   2   0   0   0   2   2   2   2   2   2   0   2   2   2   2   0   0   0   2   0   2   0   2   2   0   2   2   2   0   0   0   0   0   2   2   2   2   0   2   2   2   2   0   2   0   2   2   2   2   2   2   2   0   2   0   0   2   2   0   0   2   2   2   0   2   2   0   2   2   2   2   0   2   0   0   0   0   2   2
 MK-3-1                 0   2   0   2   0   0   2   2   2   2   0   2   2   0   0   0   2   0   0   0   0   0   0   0   0   2   2   2   2   0   2   2   0   2   0   0   2   2   0   2   2   2   0   0   0   2   2   0   0   0   0   2   0   2   2   0   0   0   2   0   2   2   2   0   0   2   2   2   0   0   0   0   0   0   0   2   2   0   0   0   0   0   0   2   0   2   0   2   0   0   0   2   2   0   0   2   2   0   0   0   2   0   0   2   2   0   2   2   0   2   2   0   2   0   2   2   2   2   2   2   0   2   0   2   0   0   0   2   2   2   0   0   0   0   2   2   2   2   2   2   2   2   2   0   2   0   2   0   2   0   2   0   0   0   0   2   0   2   0   2   0   0   0   0   0   0   0   2   0   0   0   0   2   2   2   2   2   2   2   0   2   0   0   2   0   0   2   0   0   2   0   2   0   2   2   2   0   2   2   0
 MK-3-2                 0   2   0   2   0   0   2   2   2   2   0   2   2   0   0   0   2   0   2   0   0   0   0   0   2   2   2   2   2   0   2   2   0   2   0   2   2   2   0   2   2   2   0   0   0   2   2   0   0   0   0   2   0   2   2   0   0   0   0   0   2   2   2   0   2   0   2   2   0   0   0   0   0   0   0   2   2   0   0   0   2   0   0   2   0   2   0   2   0   0   2   2   2   0   0   2   0   0   0   0   2   0   0   2   2   2   2   2   0   2   2   0   2   0   2   2   2   2   2   2   0   2   0   2   0   0   0   2   2   2   0   0   0   0   2   2   2   2   2   2   2   2   2   0   0   0   2   0   0   0   2   0   0   0   0   0   0   2   0   2   0   0   0   0   0   0   0   2   0   0   0   2   2   2   2   2   2   0   2   0   2   0   0   2   0   0   2   2   0   2   2   2   0   2   2   2   0   2   2   0
 MK-3-3                 0   2   0   2   0   0   2   2   2   2   0   2   2   0   0   0   2   0   2   0   0   0   0   0   2   2   2   2   2   2   2   2   0   2   0   2   2   2   0   2   0   2   0   2   0   2   2   0   0   0   0   2   0   2   2   0   0   0   0   0   2   0   2   0   2   0   2   2   0   0   0   0   0   0   0   2   2   2   0   0   2   0   0   2   0   2   0   2   0   0   2   2   2   0   0   2   0   0   0   0   0   0   0   0   2   2   2   2   0   0   2   0   2   0   2   2   2   2   2   0   0   2   0   2   0   2   0   2   2   2   0   0   0   0   2   2   2   2   2   2   2   2   2   0   0   0   2   0   0   0   2   0   0   0   0   2   0   2   0   2   0   0   0   0   0   0   0   2   0   0   0   2   2   2   2   2   2   0   2   0   2   0   0   2   0   0   2   2   2   2   2   2   0   2   2   2   0   2   2   0
 MK-3-4                 0   2   0   0   0   0   2   2   2   2   0   2   2   0   0   2   2   2   2   0   0   0   0   0   2   2   2   2   2   2   0   2   0   2   2   2   2   2   0   2   0   2   0   2   0   2   2   0   0   0   2   2   0   2   2   0   0   0   0   0   2   0   2   2   2   0   2   2   0   0   0   2   0   0   0   2   2   2   0   0   2   0   0   2   0   2   0   2   0   2   2   2   2   0   0   2   0   0   0   0   0   0   0   0   2   2   2   2   0   0   2   0   0   0   2   2   2   2   2   0   0   2   0   2   2   2   0   2   2   2   0   0   0   2   2   2   2   2   2   2   2   2   2   0   0   0   2   0   0   0   2   2   0   0   0   0   0   2   0   2   0   0   0   0   0   0   0   2   0   0   0   2   2   2   2   2   2   0   2   0   2   0   0   2   0   0   2   0   2   2   2   2   0   2   2   2   2   2   2   0
 MK-3-5                 0   2   0   0   0   0   2   2   2   2   0   2   2   0   0   2   2   2   2   0   0   0   0   0   2   2   2   2   2   2   2   2   0   2   2   2   2   0   0   2   0   2   0   2   0   2   2   0   0   0   2   2   0   2   2   0   0   0   0   0   2   0   2   2   2   2   2   0   0   0   0   2   2   2   0   2   2   2   0   2   2   0   0   2   0   2   2   2   2   2   2   2   2   0   0   2   0   0   0   0   0   0   0   0   2   2   2   2   0   0   2   0   0   0   2   2   2   2   2   0   0   2   2   2   2   2   0   2   2   2   0   0   0   2   0   2   2   2   2   2   2   2   2   0   0   0   2   0   2   0   2   2   0   0   0   0   0   2   0   0   0   0   2   2   0   0   0   2   0   0   0   2   2   2   2   2   2   0   2   0   2   0   2   0   0   0   2   0   2   2   2   0   0   2   2   2   2   2   2   0
 MK-3-6                 0   2   0   0   0   0   2   2   2   2   0   2   2   0   0   2   2   2   2   0   0   0   0   2   2   0   2   2   2   2   2   2   2   0   2   2   2   0   2   2   0   2   0   2   0   2   2   2   0   0   2   2   0   2   0   0   0   0   0   2   2   0   2   2   2   2   2   0   0   0   0   2   2   2   0   2   0   2   0   2   0   0   0   2   0   2   2   2   2   2   2   2   2   0   2   2   0   0   0   0   0   0   2   0   2   2   2   2   0   0   2   0   0   0   2   2   2   2   2   0   0   2   2   2   2   2   0   2   0   2   0   0   0   2   2   2   2   2   2   2   2   2   2   0   0   0   2   0   0   0   2   2   0   0   0   0   0   2   0   0   0   2   2   2   0   0   0   2   0   0   0   2   2   2   2   2   2   0   2   0   2   0   2   0   0   0   2   2   2   2   2   0   0   2   2   2   2   2   2   0
 MK-3-7                 0   2   0   0   0   0   2   2   2   2   0   2   2   0   0   0   2   2   0   0   0   2   0   2   2   2   2   2   2   2   2   2   2   0   0   2   2   0   2   2   0   2   0   2   0   2   0   2   0   0   2   2   0   2   2   0   0   0   0   2   2   0   2   2   2   2   2   0   0   0   0   2   2   0   0   2   0   2   0   2   0   0   0   2   0   2   2   2   2   2   2   0   2   0   2   2   2   0   0   0   0   0   2   0   2   2   2   2   0   2   2   0   0   0   2   2   2   2   2   0   0   2   2   2   2   2   0   2   0   2   0   0   0   2   2   0   2   2   2   2   2   0   2   0   0   0   2   0   0   0   2   2   0   0   0   0   0   2   0   0   0   2   2   2   2   0   2   2   0   0   0   2   2   0   2   2   2   0   2   0   2   0   0   0   0   0   2   2   2   2   2   2   0   2   2   2   2   2   2   0
 MK-3-8                 0   2   0   0   2   0   2   2   2   2   0   2   2   0   0   0   2   2   0   0   0   2   2   2   2   0   2   2   2   2   2   2   2   0   0   2   2   0   2   2   0   2   0   2   0   2   0   2   0   0   2   2   0   2   2   0   0   0   0   2   2   0   2   2   2   2   2   0   0   0   0   2   2   0   0   2   0   2   0   2   0   0   0   2   0   2   2   2   2   2   2   0   2   0   2   0   2   0   0   0   0   0   2   0   2   2   0   2   0   2   2   0   2   2   2   2   2   2   2   0   0   2   2   2   2   2   2   2   0   2   2   0   0   2   2   0   2   2   2   2   2   0   2   0   0   0   2   0   0   0   2   2   0   0   0   0   0   2   0   0   0   2   2   2   2   2   2   2   0   0   0   2   2   0   2   2   0   0   2   0   0   0   0   0   0   0   2   2   2   2   2   2   0   0   2   2   2   2   2   0
 MK-3-9                 2   2   0   2   2   0   2   2   2   2   0   2   2   0   0   0   2   2   0   0   0   2   2   2   2   0   2   2   2   2   2   2   2   0   0   2   0   0   2   2   0   2   0   2   2   2   0   2   0   0   2   2   2   2   0   0   2   0   0   2   2   0   2   2   2   2   2   0   0   0   0   2   2   0   0   2   0   2   0   2   0   0   2   2   0   2   2   0   2   0   2   2   0   0   2   0   2   0   0   0   0   0   2   0   2   2   2   2   0   2   2   0   2   2   2   2   2   2   2   0   0   2   2   2   2   2   2   2   0   2   2   0   0   2   2   0   2   2   2   2   0   0   2   0   0   0   2   0   0   0   2   2   2   0   0   0   0   2   0   0   0   2   2   2   2   2   2   2   2   0   0   2   2   2   2   2   0   0   2   0   0   0   0   0   0   0   2   2   2   2   2   0   0   2   2   2   2   2   2   0
 MK-3-10                2   2   0   2   0   0   0   2   2   2   0   2   2   2   0   0   2   2   0   0   0   2   2   2   2   2   2   2   2   2   0   2   2   0   0   2   0   0   2   2   0   2   0   2   2   2   0   2   0   0   2   2   2   2   0   0   2   0   0   2   2   0   2   0   2   2   2   0   0   0   0   2   2   0   0   2   2   2   0   2   2   0   2   2   0   2   2   0   0   0   2   2   0   0   2   0   2   0   0   0   0   0   2   0   2   2   2   0   0   2   2   0   2   2   2   2   2   2   2   0   0   2   2   2   2   2   2   2   0   0   2   0   0   0   2   0   2   2   2   2   0   2   2   0   0   0   2   0   0   0   2   2   2   0   0   0   0   0   0   0   0   2   2   2   0   2   2   2   2   0   0   2   2   2   2   2   0   0   2   0   2   0   0   0   0   0   0   2   2   0   2   2   0   2   2   2   2   2   2   0
 MK-3-11                2   2   0   0   0   0   0   2   2   2   0   2   2   2   0   0   2   2   0   0   0   2   0   2   2   2   2   2   2   2   0   2   2   0   0   2   0   0   2   0   0   2   0   2   2   2   0   2   0   0   2   2   2   2   0   0   2   0   2   2   2   0   2   0   0   2   2   0   0   0   0   0   2   0   0   2   2   0   0   2   2   0   2   0   0   0   2   0   0   0   2   2   0   0   2   0   2   0   0   0   0   0   2   2   2   2   0   0   0   2   2   0   2   2   2   0   2   2   2   0   0   2   2   2   2   2   2   2   2   0   0   0   0   0   2   2   2   2   2   2   0   2   2   0   0   0   2   0   0   0   2   2   2   0   0   0   0   0   2   0   2   2   2   2   0   2   2   2   2   0   0   0   2   2   2   2   0   0   0   0   2   0   2   0   0   0   0   2   2   0   2   2   0   2   2   2   2   2   2   0
 MK-3-12                2   2   0   0   0   0   0   2   2   2   0   2   2   2   0   0   2   2   0   0   0   2   2   2   2   2   2   2   2   2   0   2   2   0   0   2   0   0   2   0   0   2   0   2   2   0   0   2   0   0   2   2   2   2   0   0   2   2   2   2   0   0   2   0   0   2   2   0   0   0   2   0   2   0   0   2   2   0   0   2   2   0   0   0   0   0   2   0   0   0   2   2   2   0   2   0   0   0   0   0   0   0   2   2   2   2   0   0   0   2   0   0   2   2   2   2   2   2   2   2   0   2   2   2   2   2   0   2   2   0   0   0   0   0   2   2   2   0   2   2   0   2   2   0   0   0   2   0   0   0   2   2   2   0   0   0   0   0   2   0   0   2   2   2   2   2   2   2   2   0   0   0   2   2   2   2   0   2   0   0   2   0   2   0   0   0   0   2   2   2   0   2   0   2   2   2   2   2   2   0
 MK-3-13                2   2   0   0   0   0   0   2   2   2   0   2   0   0   0   0   2   0   0   0   0   2   2   2   2   2   2   2   2   2   0   2   2   2   2   0   0   0   2   0   0   2   0   2   2   0   0   2   2   0   2   2   2   2   0   0   2   0   2   2   0   0   0   0   0   2   2   0   0   0   2   0   2   0   2   2   2   0   0   2   2   0   0   0   2   0   2   0   0   0   2   2   2   0   0   0   0   0   0   0   0   0   2   2   2   2   0   0   0   2   0   0   2   2   2   2   2   2   2   2   0   2   2   2   2   2   0   2   2   2   0   0   0   0   2   2   0   0   2   2   0   2   2   2   0   0   2   0   0   2   2   2   2   2   0   2   0   0   2   0   2   2   2   2   2   2   2   2   2   0   0   0   2   2   2   2   0   2   0   2   2   2   2   0   0   0   0   2   2   2   0   2   0   2   2   2   0   0   2   0
 MK-3-14                2   2   0   0   0   0   0   2   2   2   0   2   2   0   0   0   2   0   0   0   0   2   0   2   2   2   2   2   2   0   0   2   0   2   2   0   0   0   2   0   2   2   0   2   0   0   2   2   2   0   2   2   2   0   0   0   2   0   2   2   0   2   0   0   0   2   0   0   0   0   2   0   2   0   2   2   2   0   0   2   2   0   0   0   2   0   2   0   0   0   2   0   2   0   0   0   0   0   0   0   2   0   2   2   2   2   0   0   0   2   0   0   2   2   2   2   0   2   0   2   0   2   2   2   2   0   0   2   2   2   0   0   0   0   2   2   0   0   2   2   0   2   2   2   0   0   2   0   0   2   2   0   2   2   0   2   0   0   2   0   2   2   2   2   2   2   2   2   2   0   0   0   0   2   2   2   0   2   0   2   2   2   2   0   0   0   2   2   2   0   0   2   2   2   2   0   0   2   2   0
 MK-3-15                2   0   0   0   0   0   0   2   2   2   0   2   2   0   0   0   2   2   0   0   0   2   0   2   2   2   2   2   2   0   0   2   0   2   2   0   0   0   2   0   2   2   0   2   0   2   2   0   0   2   2   2   2   0   0   0   2   0   2   2   0   2   0   0   0   2   0   0   0   0   2   0   2   0   2   2   2   0   0   2   2   0   0   0   2   0   2   2   0   0   2   0   2   0   0   0   0   0   0   0   2   0   2   2   0   2   0   0   0   2   0   0   2   2   2   2   0   2   0   2   2   2   2   2   2   0   0   2   2   0   0   0   0   0   2   2   0   2   2   2   0   2   2   2   0   0   2   0   0   2   2   0   2   2   0   2   0   0   2   0   2   2   2   2   0   2   2   2   2   0   0   0   0   2   2   2   0   2   0   2   0   2   2   2   0   0   2   2   2   0   0   2   2   2   2   0   0   2   2   0
 MK-3-16                2   0   0   0   0   0   0   2   2   0   0   2   2   0   0   0   2   2   0   0   0   2   0   2   2   2   0   2   2   0   2   2   0   0   2   0   0   0   2   0   2   2   0   2   0   2   2   0   0   2   2   2   2   0   0   0   2   0   2   2   0   2   0   2   0   2   0   0   0   0   2   0   2   0   2   2   2   0   0   2   2   0   0   0   2   0   2   2   0   0   0   0   2   0   0   0   0   0   0   0   2   0   2   2   0   2   0   0   0   2   0   0   2   2   2   2   0   2   0   2   0   0   2   2   2   0   0   2   2   0   0   0   0   0   2   2   0   2   2   2   0   2   0   2   0   0   2   0   0   2   2   0   2   2   0   2   0   0   2   0   2   2   2   2   0   2   2   2   2   2   2   0   0   2   2   0   0   2   0   2   0   2   2   2   0   0   2   2   2   0   0   2   2   2   0   0   0   2   2   0
 MK-4-1                 2   2   0   0   0   2   2   2   0   2   2   2   2   2   2   2   2   2   2   0   0   0   2   0   0   2   0   0   2   0   0   0   2   0   2   2   0   0   2   2   2   0   2   0   2   2   0   0   2   2   0   0   0   0   2   2   0   0   2   0   0   0   0   0   0   2   2   2   2   0   0   0   0   0   0   2   2   2   2   0   0   2   0   2   2   2   2   0   2   2   0   2   2   2   0   2   2   0   0   2   2   2   2   0   2   0   2   2   2   0   0   2   0   0   2   2   2   0   2   2   2   0   0   2   0   2   0   0   0   0   0   2   0   2   0   0   2   2   0   2   2   2   2   2   0   0   0   0   0   0   2   0   0   2   0   2   0   0   2   0   0   2   2   2   2   0   0   2   2   0   2   0   2   0   2   2   0   0   2   0   2   2   2   0   2   0   2   0   2   2   0   2   2   0   2   0   0   2   2   0
 MK-4-2                 2   2   0   0   0   2   2   2   0   2   2   2   2   2   2   2   2   2   2   0   0   0   2   0   0   2   2   0   2   0   0   0   0   0   2   2   0   2   2   2   0   0   2   0   2   2   0   0   2   2   0   0   0   0   2   2   0   0   0   0   0   0   2   0   0   0   2   2   2   0   0   0   0   0   0   2   2   2   2   0   0   2   0   2   2   2   2   0   2   2   0   2   2   2   0   2   2   0   0   2   2   2   2   0   0   0   2   2   2   2   0   2   0   0   2   2   2   0   2   2   2   0   0   2   0   2   0   0   0   0   0   2   0   2   0   0   2   2   2   2   2   2   2   2   0   0   0   0   0   0   2   0   0   2   0   0   0   0   0   0   0   2   2   2   2   0   0   0   2   0   2   0   2   2   2   2   0   2   2   0   2   2   0   0   2   0   2   0   0   2   0   2   2   0   2   0   0   2   2   0
 MK-4-3                 2   2   0   0   0   2   2   0   0   2   2   2   2   2   2   2   2   2   0   0   0   0   2   0   0   2   2   0   2   0   2   0   0   0   0   2   0   0   2   2   0   0   2   0   2   2   0   0   2   2   0   0   0   0   2   2   0   0   0   0   0   0   2   0   0   0   2   2   2   0   0   0   0   0   0   2   2   2   2   0   0   2   0   2   0   2   2   0   2   2   0   2   2   2   0   2   2   0   0   2   2   0   2   0   0   0   2   2   2   2   0   2   0   2   2   2   2   0   2   2   2   0   0   2   0   2   0   0   0   0   0   2   0   2   2   0   2   2   0   2   2   2   2   2   0   0   0   0   0   0   2   0   0   0   0   2   2   0   0   0   2   2   2   2   2   0   0   0   2   0   2   0   2   2   2   2   0   2   2   0   2   2   0   0   2   0   2   0   0   2   2   2   2   2   2   0   0   2   2   0
 MK-4-4                 2   2   2   0   0   2   2   0   0   2   2   2   2   2   2   2   2   2   2   0   0   0   2   0   0   2   2   2   0   0   2   0   0   0   0   2   0   0   2   2   0   0   2   2   2   2   0   0   2   0   0   0   0   0   2   2   2   0   0   0   2   0   2   0   0   2   2   2   0   2   0   0   0   0   0   0   2   2   2   0   0   2   0   2   0   2   2   0   2   2   0   2   2   2   0   2   2   0   0   2   0   2   2   0   0   0   2   2   2   2   0   2   0   2   0   2   2   0   0   2   2   2   0   2   0   2   0   0   2   0   0   2   2   2   2   0   2   2   0   2   2   2   2   2   0   0   0   0   0   0   2   0   0   0   0   2   2   0   0   0   2   2   2   2   2   0   0   0   2   0   0   0   2   2   2   2   0   2   0   0   2   2   0   0   2   0   2   0   0   2   2   2   2   2   2   0   0   2   2   0
 MK-4-5                 2   0   2   0   0   0   2   0   0   2   2   2   2   2   2   0   2   2   2   0   0   0   2   0   0   2   2   2   0   2   0   0   0   0   0   2   0   0   0   2   0   0   2   2   2   2   0   0   2   0   0   0   0   0   2   2   2   0   0   0   2   0   2   2   0   0   2   2   0   2   0   0   0   2   0   0   2   2   2   0   2   2   0   2   0   2   2   2   2   0   0   2   2   2   0   2   2   2   0   2   0   0   2   0   0   0   0   2   2   0   0   2   0   2   0   2   2   0   0   2   2   2   0   2   0   2   0   0   2   0   2   2   2   2   2   0   2   2   0   2   2   2   2   2   0   0   2   0   0   0   2   2   0   2   0   2   2   0   0   0   2   2   2   0   2   0   0   0   2   0   0   0   2   2   2   2   0   2   0   0   2   2   0   0   2   0   2   0   0   2   2   2   2   2   0   0   0   2   2   0
 MK-4-6                 2   0   2   0   0   2   2   0   0   2   2   2   2   2   2   0   2   2   2   0   0   0   2   0   0   2   2   2   0   2   0   0   0   0   0   2   0   0   0   2   0   0   0   2   2   0   0   0   2   0   0   0   2   0   2   2   2   0   0   0   2   0   2   2   0   0   2   2   0   2   0   0   0   2   0   0   2   2   2   0   2   2   0   2   0   2   2   2   2   0   0   2   2   2   0   2   2   2   0   2   0   0   2   0   0   0   0   2   2   0   0   2   0   0   0   2   0   0   0   2   2   2   0   2   0   2   0   0   2   0   2   2   2   2   2   0   2   2   0   2   2   2   2   2   0   0   2   0   2   0   2   2   0   2   0   2   2   0   0   0   2   2   2   0   2   0   0   0   2   0   0   0   2   2   2   2   0   2   0   0   2   2   0   0   2   0   2   0   0   2   0   2   0   2   0   0   0   2   2   0
 MK-4-7                 2   0   2   0   0   2   0   0   2   2   2   2   2   2   0   0   2   2   0   0   0   0   2   0   0   2   2   2   0   2   0   0   0   0   0   2   0   0   0   2   0   0   0   2   0   0   0   0   2   0   0   0   2   0   2   2   2   0   0   0   0   0   2   2   0   0   2   2   0   2   0   0   0   2   0   2   2   2   2   0   2   2   0   2   0   2   2   2   2   0   0   2   2   2   0   0   2   2   0   2   0   0   2   0   0   0   0   2   2   0   0   2   0   0   0   2   0   0   0   2   2   2   0   2   0   2   0   0   2   0   2   2   2   2   2   0   2   2   0   2   2   2   2   2   0   0   2   0   2   0   2   2   2   0   0   2   2   0   0   0   2   2   2   0   2   0   0   0   2   0   0   0   2   2   2   2   0   2   0   2   2   2   0   0   2   2   2   2   0   2   0   2   0   2   0   0   0   2   0   0
 MK-4-8                 2   0   2   0   0   2   0   0   2   2   2   2   2   2   0   0   2   2   0   0   2   0   2   0   0   2   2   2   0   2   0   0   0   0   0   2   0   0   0   2   0   2   0   2   0   0   0   0   2   0   0   0   2   0   2   2   2   0   0   0   0   0   2   2   2   2   2   2   0   2   0   0   0   2   0   2   2   2   2   0   2   2   0   2   0   2   2   2   2   0   0   2   0   2   0   0   2   2   0   2   0   0   2   0   0   0   0   2   2   2   0   2   0   0   0   2   0   0   0   2   2   2   0   2   0   2   0   0   2   0   2   2   2   2   2   0   2   2   0   2   2   2   2   2   0   0   2   2   2   0   2   2   2   0   0   2   2   0   0   0   2   2   2   0   2   0   0   0   0   0   0   2   2   2   0   2   0   2   0   2   2   2   0   0   0   0   0   2   0   2   0   2   0   2   0   0   2   2   0   0
 MK-4-9                 2   0   2   0   0   0   0   2   2   0   2   2   2   2   0   0   2   2   0   0   2   0   2   0   0   2   2   0   0   2   0   2   0   0   0   2   0   0   0   2   0   2   0   2   0   0   0   0   2   0   0   0   2   0   2   2   2   0   0   0   0   0   2   2   2   2   2   2   0   2   0   0   0   2   0   2   2   2   2   0   2   2   0   2   0   2   2   2   2   2   0   2   0   2   0   0   0   2   0   2   0   0   2   0   0   0   0   2   2   0   0   2   0   0   0   2   0   0   0   2   2   2   0   2   0   2   0   0   2   0   2   2   2   2   2   0   2   2   0   2   2   2   2   2   0   0   0   2   2   0   2   2   2   0   0   0   2   0   0   0   2   2   2   0   2   0   2   0   0   2   0   2   2   2   0   2   0   2   0   2   2   2   0   0   0   0   0   2   0   2   0   2   0   2   0   0   2   2   0   0
 MK-4-10                2   0   2   0   2   0   0   2   2   0   2   2   2   0   2   0   2   2   0   0   2   2   0   0   0   2   2   0   0   2   0   2   0   0   0   0   0   0   0   2   0   2   0   2   0   0   0   0   2   0   0   0   2   0   2   2   2   0   0   0   2   0   2   2   2   2   2   2   0   2   0   0   0   2   0   2   2   2   2   0   2   2   0   2   0   2   2   2   2   2   0   2   0   2   2   0   0   0   0   2   0   0   2   0   2   0   0   2   2   0   0   2   0   0   0   2   0   0   0   2   2   2   0   2   0   2   0   0   2   0   0   2   2   2   2   0   2   2   0   2   2   2   2   2   0   0   0   2   0   2   2   2   2   0   0   0   2   0   0   0   2   2   2   0   2   0   2   0   0   2   0   0   2   2   0   2   0   2   0   2   2   2   2   0   2   0   0   2   0   2   0   2   0   2   0   0   2   0   0   0
 MK-4-11                2   0   2   0   2   0   0   2   2   0   2   2   2   0   2   0   2   2   0   0   2   2   0   0   0   2   2   0   0   2   0   2   2   0   0   0   0   0   0   2   0   0   0   2   0   0   2   0   2   0   0   2   2   0   2   2   2   0   0   0   2   0   2   2   2   2   2   2   2   2   0   0   0   2   2   2   2   0   2   0   2   2   0   0   0   2   2   2   2   2   2   0   0   2   2   0   0   2   0   2   2   0   2   0   2   0   0   2   2   0   0   2   0   0   0   2   0   0   0   2   2   2   0   2   0   2   0   0   2   0   0   2   2   0   2   2   2   2   0   2   0   2   2   2   0   0   0   2   0   2   2   2   2   0   0   0   2   0   0   0   2   2   0   0   0   2   2   2   0   2   0   0   2   2   0   2   0   2   0   2   2   2   2   0   2   0   0   2   0   2   0   2   0   0   0   0   2   0   0   0
 MK-4-12                2   0   2   0   0   2   2   2   2   0   2   2   2   2   2   0   2   2   0   0   2   2   0   0   0   2   2   0   0   2   0   2   2   0   0   0   0   0   0   2   0   0   0   2   0   0   2   0   2   0   0   2   2   0   2   2   2   0   0   0   2   0   2   0   2   2   2   2   2   0   0   0   0   2   2   2   2   0   2   0   2   2   0   0   0   0   0   2   2   2   2   0   0   0   2   2   0   2   0   2   2   0   2   0   0   0   0   2   2   0   0   2   0   0   2   2   0   0   0   2   2   2   0   2   0   0   0   2   2   0   0   2   2   0   2   2   2   2   0   2   0   2   2   2   0   0   2   2   0   2   0   2   2   0   0   0   2   0   0   0   2   2   0   0   0   2   2   2   0   2   0   0   2   2   0   2   0   2   0   2   2   0   2   0   2   0   0   2   0   0   0   2   0   0   0   0   2   0   0   0
 MK-4-13                2   0   2   0   0   2   2   2   2   0   2   2   2   2   2   0   2   2   0   0   2   2   0   0   0   2   2   0   0   2   0   2   2   0   0   0   0   0   0   2   0   0   0   2   0   0   2   0   2   0   0   2   2   0   2   2   2   0   0   0   2   2   2   0   2   2   2   2   2   0   0   0   2   2   2   2   2   0   2   0   2   2   0   0   0   0   0   2   2   2   2   0   0   0   2   2   0   2   0   2   2   0   0   0   2   0   0   2   2   0   0   2   0   0   2   2   0   0   0   2   2   2   0   2   0   0   0   0   2   0   0   2   2   2   2   0   2   2   0   2   0   2   2   2   0   0   2   2   0   2   0   2   2   0   0   0   2   0   0   0   2   2   0   0   0   0   2   2   0   2   2   0   2   2   0   2   0   2   0   2   2   0   2   0   2   0   0   2   0   0   0   2   0   0   0   0   2   0   0   0
 MK-4-14                2   0   2   0   0   2   2   0   2   0   2   2   0   2   2   0   2   2   0   0   2   2   0   0   0   2   0   0   0   2   0   2   2   0   0   0   0   0   0   0   2   0   0   2   0   0   0   0   2   0   0   2   2   0   2   2   0   0   0   0   2   2   2   2   2   2   2   2   2   0   0   0   2   2   2   2   2   0   2   0   2   2   0   0   0   0   0   2   2   2   2   0   0   0   2   2   0   2   0   2   2   0   0   0   2   0   0   2   2   0   0   2   0   0   2   0   0   0   0   2   2   2   0   2   0   0   0   0   2   0   0   2   2   2   2   0   2   2   0   2   0   2   2   2   0   0   2   2   0   2   2   2   2   0   0   2   2   0   0   0   0   2   0   0   0   0   2   2   0   2   2   0   2   2   2   2   0   2   0   2   2   0   2   0   2   2   0   2   0   0   0   2   0   0   0   0   2   0   0   0
 MK-4-15                2   0   2   0   0   2   2   2   2   0   2   2   0   2   2   0   2   2   0   0   2   2   0   0   0   2   0   0   0   2   0   2   2   0   0   0   0   0   0   0   2   0   0   0   0   0   0   0   2   0   0   2   2   0   2   2   0   0   0   0   2   2   2   2   2   2   2   2   2   0   0   0   0   2   2   2   2   0   2   0   2   0   0   2   0   0   0   2   2   2   2   0   0   0   2   2   0   2   0   2   2   0   0   2   2   0   0   2   2   0   0   2   0   0   2   0   0   0   0   2   2   2   0   2   0   0   0   0   2   2   2   2   2   2   0   0   2   0   2   2   2   2   2   2   2   0   0   2   0   2   2   2   2   0   0   2   2   0   0   0   0   2   0   0   0   0   2   0   0   2   2   0   0   0   2   2   0   2   0   2   2   0   2   0   2   2   0   0   0   0   2   2   0   0   0   0   2   0   0   0
 MK-4-16                2   0   2   0   0   2   2   0   2   0   2   2   0   2   0   0   2   2   0   0   0   2   0   0   0   2   0   0   0   2   2   2   2   0   0   0   2   0   0   0   2   0   0   0   0   0   0   0   2   0   0   2   2   0   2   2   0   0   0   0   0   2   2   2   2   2   2   2   2   0   0   0   0   2   2   0   2   0   2   0   2   0   0   2   0   0   0   2   2   2   2   2   0   0   2   0   0   2   0   2   2   2   0   0   2   0   0   2   2   0   0   0   0   0   2   2   0   2   0   2   2   2   0   2   0   0   0   0   2   2   2   2   2   2   0   0   2   2   2   2   2   2   2   2   0   0   0   2   0   2   2   2   2   0   0   0   2   0   0   0   0   2   0   0   0   0   2   2   0   2   2   0   0   0   2   2   2   2   0   2   0   0   2   0   2   2   0   2   0   0   2   0   0   2   2   0   2   0   0   0
 MK-5-1                 2   0   0   2   0   2   2   2   0   2   0   0   2   2   0   0   2   2   0   2   0   2   0   0   2   2   0   2   2   2   2   2   2   2   0   0   0   0   0   2   0   2   2   2   0   0   0   2   2   0   2   2   0   0   0   2   0   0   0   2   0   2   0   2   2   0   2   2   2   0   0   2   2   2   0   0   2   0   2   2   2   2   2   0   0   2   0   2   2   2   2   2   2   0   2   0   0   0   0   2   2   0   2   2   2   0   2   2   0   2   0   0   0   2   2   2   2   0   2   2   0   0   2   2   0   0   0   2   2   2   0   2   2   2   0   0   2   0   0   2   0   0   2   2   2   2   2   0   2   2   0   0   0   2   0   2   2   0   2   2   0   2   0   0   0   2   2   2   2   0   0   2   2   0   2   2   2   2   0   0   0   0   2   0   2   2   0   2   0   2   0   2   2   0   2   2   2   0   0   2
 MK-5-2                 2   0   0   2   0   0   0   2   0   2   0   0   2   2   0   0   2   2   0   2   0   0   0   0   2   2   0   2   2   0   2   2   2   2   0   0   0   0   0   2   0   2   2   2   2   0   0   2   2   0   2   0   0   0   0   0   0   2   0   2   2   2   2   2   2   0   2   2   2   0   2   2   2   2   0   0   2   0   2   2   2   2   2   0   0   2   0   0   2   2   2   2   0   0   2   0   0   0   0   2   2   0   2   2   2   0   2   2   0   2   0   0   2   2   2   2   2   0   2   2   0   0   2   0   0   0   0   2   2   2   0   2   2   2   0   0   2   0   0   0   0   0   2   2   2   2   2   0   2   2   0   0   2   2   0   2   2   0   2   2   0   2   0   0   0   2   2   2   2   0   0   2   2   0   2   2   2   2   0   0   0   2   2   0   2   2   0   2   0   2   0   2   2   0   2   2   2   0   0   2
 MK-5-3                 2   0   0   2   0   0   0   2   0   2   0   0   2   2   0   0   0   2   0   2   0   0   0   0   2   2   0   2   2   0   2   2   2   2   0   0   0   0   0   0   0   2   2   2   2   0   0   2   2   0   2   0   0   0   0   0   0   2   0   2   0   2   2   2   0   0   2   2   2   0   2   2   2   2   0   0   2   0   0   2   2   2   2   0   0   2   0   0   2   2   2   2   0   0   0   2   0   0   0   2   2   0   2   2   2   0   2   0   0   2   0   0   2   2   2   2   2   0   2   2   0   0   2   0   0   0   2   2   2   2   0   2   2   2   2   0   2   0   0   0   0   2   2   0   2   2   2   0   2   2   0   0   0   2   0   2   2   0   2   2   0   2   0   0   0   2   2   2   2   0   0   2   0   2   2   0   2   2   0   0   0   0   2   0   2   2   0   2   0   2   0   2   0   0   2   2   2   0   0   2
 MK-5-4                 2   0   0   2   0   2   0   2   0   2   0   0   2   2   0   0   0   2   0   2   0   0   0   0   2   2   0   2   2   0   2   2   2   0   0   0   0   0   0   0   0   2   2   2   2   0   0   2   2   0   2   0   0   0   0   0   0   0   0   2   0   2   2   2   0   0   2   0   2   0   2   2   2   2   2   0   2   0   0   2   2   2   2   0   0   2   0   0   2   0   2   2   0   0   0   2   0   0   0   2   2   0   2   2   2   0   2   0   0   2   0   0   2   2   2   2   2   0   2   2   0   0   2   0   0   0   2   0   2   2   0   0   2   2   2   0   2   0   0   0   0   2   2   0   2   2   2   0   0   2   2   0   0   0   0   2   2   0   2   2   0   2   0   2   0   2   2   2   2   0   0   2   0   2   0   0   2   2   2   0   0   0   2   0   2   2   0   2   0   2   0   2   0   0   2   2   2   0   0   2
 MK-5-5                 2   0   0   2   0   2   0   2   0   0   0   0   2   2   0   0   0   2   0   2   0   2   0   0   2   2   2   2   2   2   2   2   2   0   0   0   2   2   0   0   0   2   2   2   2   2   0   0   2   2   2   0   0   0   0   0   0   0   0   0   0   2   2   2   0   2   2   0   2   0   2   2   2   2   2   0   2   0   0   2   2   2   2   2   0   2   0   0   2   0   2   2   0   0   0   2   0   2   2   2   2   0   2   2   2   2   2   2   0   2   0   0   2   2   2   2   2   0   2   2   0   0   2   2   0   0   2   2   2   2   0   0   2   2   2   0   2   0   2   0   0   2   2   0   2   2   2   2   0   0   2   0   0   0   0   2   2   0   2   2   0   2   0   2   0   2   2   2   2   0   0   2   0   2   0   0   2   2   2   0   0   0   0   0   2   2   0   2   0   0   0   2   0   0   2   2   2   0   2   2
 MK-5-6                 2   0   0   2   0   2   0   2   0   0   0   0   2   2   0   0   0   2   0   2   0   2   2   0   2   2   2   2   2   2   2   2   2   0   0   0   2   2   2   0   0   2   2   2   2   2   0   0   2   0   2   0   0   0   0   0   0   0   0   0   0   2   2   2   0   0   0   0   2   0   2   0   2   2   2   2   2   2   0   2   0   2   2   2   0   2   0   0   2   0   2   2   0   0   0   2   0   2   2   2   2   0   2   2   2   2   2   2   0   2   0   0   2   2   2   2   2   0   2   2   0   0   0   2   0   0   2   2   2   2   0   0   2   2   2   0   2   2   2   0   0   2   2   0   2   2   2   0   0   0   2   0   2   0   0   0   2   0   2   2   0   2   2   2   0   2   2   2   2   0   0   2   0   2   0   0   2   2   2   0   0   0   0   0   2   2   0   2   0   0   2   2   0   2   2   0   2   0   0   2
 MK-5-7                 2   0   0   2   0   2   0   2   0   0   0   0   2   2   0   0   0   2   0   2   0   0   2   0   2   2   2   2   2   2   2   2   2   0   0   0   2   2   2   0   0   2   2   2   2   2   0   0   2   0   2   0   2   0   0   0   0   0   0   0   0   2   2   2   0   0   0   2   0   2   2   0   2   2   2   2   2   2   0   2   0   2   0   2   0   2   0   0   2   0   2   2   0   0   0   2   0   2   2   2   2   0   2   2   2   2   2   2   0   2   0   0   2   2   2   2   2   0   2   2   0   0   0   2   0   0   2   2   2   0   0   2   0   2   2   0   2   2   2   0   0   2   2   2   0   2   2   0   0   0   2   2   2   0   0   0   2   2   2   2   0   2   2   2   0   2   0   2   2   0   0   2   0   2   0   0   2   2   2   2   0   0   0   0   2   2   0   2   0   0   2   0   0   2   2   2   2   0   0   2
 MK-5-8                 2   0   0   0   0   2   0   2   0   0   0   0   2   2   0   2   0   2   0   2   0   0   2   0   2   2   2   2   2   2   2   2   2   0   0   0   2   2   2   0   0   2   2   2   2   2   0   0   0   0   2   0   2   0   0   0   0   0   0   0   0   2   2   2   0   0   0   2   0   0   2   0   2   2   2   2   2   2   0   2   2   2   0   0   0   2   0   0   2   0   2   2   0   0   0   2   0   2   2   2   2   0   2   2   2   2   2   2   0   2   0   0   2   2   2   2   2   0   2   2   0   2   0   2   0   0   0   2   2   0   0   2   0   2   2   0   2   2   2   0   0   2   2   2   0   2   2   0   0   0   2   2   2   0   0   0   2   0   2   2   0   2   2   2   0   0   0   2   2   0   0   2   0   2   0   2   2   2   2   2   0   0   0   0   2   2   0   2   0   0   2   0   0   2   2   2   2   0   0   2
 MK-5-9                 2   0   2   0   0   2   0   2   0   2   0   0   2   2   0   2   0   2   0   2   0   0   2   2   2   2   2   2   2   2   2   2   2   0   0   0   0   2   2   0   0   2   2   2   2   2   0   0   0   0   0   0   2   0   0   0   0   0   0   0   0   2   2   2   0   0   2   2   0   2   2   0   2   2   2   2   2   2   0   2   2   2   2   0   0   2   0   0   2   0   0   2   0   0   0   2   0   2   2   2   2   0   0   2   2   2   2   2   0   2   0   0   2   2   2   2   2   0   2   2   0   2   2   2   0   0   0   2   2   2   0   0   0   2   2   2   2   2   2   0   0   2   2   2   0   2   2   2   0   2   2   2   2   0   0   0   2   0   0   2   0   2   2   2   0   0   0   2   2   0   0   0   0   2   0   2   2   2   2   2   0   0   0   0   2   2   0   2   0   0   2   0   0   2   2   2   0   0   0   2
 MK-5-10                2   0   2   0   0   2   0   2   0   2   0   0   2   2   0   2   0   2   0   2   0   2   2   2   2   0   2   2   2   2   2   2   2   0   0   0   0   2   2   0   0   2   2   2   2   2   0   0   0   0   0   0   2   0   0   0   0   0   0   0   0   2   2   2   0   0   2   2   0   2   2   0   2   2   2   2   2   2   0   2   2   2   2   0   0   2   0   0   2   0   0   2   0   0   0   0   0   0   2   2   2   0   0   2   2   2   0   2   0   0   0   0   2   2   2   0   2   0   2   2   0   2   2   2   0   0   0   2   2   2   2   0   0   2   2   2   2   2   2   0   0   2   2   2   0   0   0   2   0   2   2   2   0   0   0   0   2   0   0   2   0   2   2   2   0   0   0   2   2   0   2   0   0   2   2   2   2   2   2   2   0   2   2   0   0   2   0   2   2   0   2   0   0   2   2   2   0   0   0   2
 MK-5-11                2   0   2   0   0   2   0   2   2   0   0   2   2   2   0   2   0   2   0   2   2   0   2   2   2   0   2   2   2   2   2   2   2   0   0   0   0   2   2   0   0   2   2   2   2   2   0   0   0   0   0   0   2   0   0   0   2   0   2   0   0   2   2   2   2   0   2   2   0   0   2   2   2   2   2   2   0   2   0   2   2   2   2   2   0   2   0   2   2   0   0   2   0   0   0   0   0   0   2   2   2   0   0   2   2   2   0   2   2   0   0   0   2   2   0   0   0   0   2   2   0   2   2   2   2   0   2   0   2   2   2   0   0   2   2   2   2   2   2   0   0   2   2   2   0   0   0   2   0   2   2   2   0   2   0   0   2   0   0   2   0   2   2   2   0   0   0   2   2   0   2   2   0   2   2   2   2   2   2   2   0   2   2   0   0   2   0   2   2   0   2   0   0   0   2   2   0   0   0   2
 MK-5-12                2   2   2   0   0   2   0   0   2   0   0   0   2   0   0   2   0   2   0   2   2   0   0   2   2   0   2   2   2   2   0   2   2   0   0   0   0   2   2   0   0   2   2   2   2   2   0   0   0   0   0   0   2   0   0   0   2   0   2   0   0   2   2   0   0   0   2   2   0   0   2   2   2   2   2   2   0   0   0   2   2   2   2   2   0   2   0   2   2   0   0   2   0   2   0   0   0   0   0   2   2   0   0   0   2   2   0   2   2   0   0   2   2   2   0   0   0   0   2   2   0   2   2   2   2   0   2   0   2   2   2   0   0   2   0   2   2   2   2   0   0   2   2   2   0   0   0   0   0   2   2   0   0   2   0   0   2   0   0   2   0   2   2   2   0   0   0   2   2   0   2   2   0   2   2   2   2   2   2   2   0   2   2   0   0   2   0   2   2   0   2   0   0   0   2   2   0   0   0   2
 MK-5-13                2   2   2   0   0   2   0   2   2   0   0   0   2   0   0   2   2   2   0   2   2   0   2   2   2   0   2   2   2   2   0   2   2   0   0   0   0   2   2   2   0   2   2   2   2   2   0   0   0   0   0   0   2   0   0   0   2   0   2   0   2   2   2   0   0   0   2   2   0   0   2   2   2   2   2   2   0   0   0   2   2   2   2   2   0   2   0   2   2   0   0   2   0   2   0   0   0   0   0   2   2   0   0   0   2   2   0   2   2   0   0   2   2   2   0   0   0   0   2   2   0   2   2   2   2   0   2   0   2   2   2   0   0   2   0   2   2   2   2   0   0   2   2   2   0   0   0   0   0   0   2   0   0   0   0   0   2   2   0   2   0   2   2   2   0   0   0   2   2   0   2   2   0   2   2   0   2   2   2   2   0   0   2   0   0   2   0   2   0   0   2   2   0   0   0   2   0   0   0   2
 MK-5-14                2   2   0   0   0   2   0   2   2   0   0   0   0   0   0   2   2   2   0   2   2   0   2   2   2   0   2   2   2   2   0   2   2   0   0   0   0   2   2   2   0   2   2   2   2   2   0   0   0   0   0   0   0   0   0   0   2   0   2   0   2   2   2   0   0   0   2   2   0   0   0   2   2   0   2   2   0   0   0   2   2   2   2   2   0   2   0   2   2   0   0   2   0   2   0   0   0   2   0   2   2   0   0   0   2   2   0   2   2   0   2   2   2   2   0   0   0   0   2   2   0   2   2   2   2   0   0   0   2   2   2   0   0   2   0   2   2   2   2   0   2   2   2   2   0   2   0   2   0   0   2   0   0   0   0   0   2   2   2   2   0   2   2   2   0   0   0   2   0   0   2   0   0   2   0   0   2   2   2   2   2   0   2   0   0   2   0   2   0   0   2   2   0   0   0   2   0   0   0   2
 MK-5-15                2   2   0   0   2   2   0   2   2   0   0   0   0   0   0   2   2   2   0   2   2   0   2   2   2   0   2   2   2   2   0   2   2   0   0   0   0   2   2   2   0   2   2   2   2   2   0   0   2   0   0   0   0   0   2   0   2   0   2   0   2   2   2   0   0   0   2   2   0   0   0   2   2   2   2   0   0   0   0   2   2   2   2   2   0   2   0   2   2   0   0   0   0   2   2   0   0   2   0   2   0   0   0   0   2   2   0   0   2   0   2   2   2   2   0   0   0   0   2   2   0   2   2   2   2   0   0   0   2   2   2   0   0   0   0   2   2   2   2   2   2   2   2   2   2   2   0   2   0   2   2   2   0   2   0   0   2   2   2   2   0   2   2   2   0   0   0   2   0   0   2   0   0   2   0   0   2   2   2   2   2   2   2   0   0   2   0   0   0   0   2   2   2   0   0   2   0   0   0   2
 MK-5-16                2   2   0   0   2   2   0   2   2   0   0   0   0   0   0   2   2   2   2   2   2   2   0   2   2   0   2   2   2   2   2   2   2   0   0   0   0   2   2   0   0   2   2   2   2   2   0   0   2   0   0   0   0   0   2   2   2   0   2   0   2   2   2   0   0   0   2   2   0   0   2   2   2   2   2   0   0   2   0   0   2   2   2   2   0   2   0   2   2   0   0   0   0   2   2   0   0   2   0   0   0   0   0   0   2   2   0   0   2   0   2   2   2   2   0   0   0   0   2   2   0   2   2   2   2   0   0   0   2   2   2   0   0   0   0   2   2   2   2   2   2   2   2   2   2   2   0   2   0   2   2   2   0   2   0   0   2   2   2   2   0   2   2   2   0   0   0   2   2   0   2   0   0   2   0   0   2   2   2   2   2   2   2   0   0   2   0   0   0   0   2   2   2   0   0   2   0   0   0   2
 MK-6-1                 2   0   2   0   0   2   2   2   2   0   2   2   0   2   0   0   0   0   0   0   0   2   2   2   2   0   0   2   2   0   0   2   0   2   0   0   2   0   0   2   0   0   2   0   0   0   2   2   0   0   2   0   0   0   0   2   0   0   0   0   2   2   0   0   0   0   2   0   0   0   0   0   2   2   0   2   2   2   2   0   2   2   0   2   0   0   2   2   2   2   0   2   2   0   0   0   0   0   0   2   0   2   2   2   0   2   2   0   2   0   2   0   0   0   2   0   0   0   2   2   2   0   2   0   2   0   0   0   2   2   2   2   2   0   2   0   0   2   0   2   2   2   2   2   0   2   0   0   2   0   0   2   0   2   0   2   2   0   0   2   0   2   2   0   0   2   2   0   2   0   2   2   2   2   0   0   2   0   0   0   2   2   2   2   0   2   2   0   0   0   0   0   0   2   0   0   0   0   0   0
 MK-6-2                 2   0   2   0   0   2   2   2   2   0   2   2   0   2   0   0   0   2   0   0   0   2   2   2   2   0   0   2   2   0   0   2   0   2   0   0   2   0   0   2   0   0   2   0   0   0   2   2   0   0   2   0   0   0   0   2   0   0   0   2   2   2   0   0   0   2   2   2   0   0   0   0   2   2   0   2   2   2   2   0   2   0   0   2   0   2   2   2   2   2   0   2   2   2   0   0   0   0   0   0   0   2   2   2   0   2   2   2   2   0   0   0   0   0   2   0   0   0   2   2   2   2   2   0   0   0   0   0   2   0   2   2   2   0   0   0   0   0   2   2   2   2   2   2   0   2   2   0   2   0   0   2   0   2   0   2   2   2   0   0   0   2   2   0   0   2   2   0   2   0   0   2   2   2   2   0   2   0   0   0   2   2   2   2   2   2   2   0   0   0   0   0   2   2   0   2   0   0   0   0
 MK-6-3                 0   0   2   0   0   2   2   2   2   0   2   2   0   2   0   2   0   2   0   0   0   2   2   2   2   0   0   2   2   0   2   2   0   2   2   0   2   0   0   2   0   0   2   0   0   0   2   2   0   0   2   0   0   0   0   0   2   0   0   2   2   2   0   0   0   2   2   2   0   0   0   0   0   2   0   2   2   2   2   0   2   0   0   2   0   2   2   2   2   2   0   0   2   2   0   0   0   0   0   0   0   2   2   2   0   2   2   0   2   0   0   2   0   0   2   0   0   0   2   2   2   2   2   2   0   0   0   0   2   0   2   2   2   0   0   0   0   0   2   2   2   2   2   2   0   2   0   2   2   0   0   2   0   0   0   2   2   2   0   0   0   0   2   0   0   0   2   0   2   0   0   2   2   2   2   0   2   0   0   0   2   0   2   2   2   2   2   0   0   0   0   0   2   2   0   2   0   0   0   0
 MK-6-4                 0   0   2   0   0   2   2   0   2   0   2   2   0   2   0   2   0   2   0   0   0   2   2   2   2   0   0   2   2   0   2   2   0   2   2   0   2   0   2   2   0   0   2   0   0   0   2   2   0   0   2   0   0   0   2   0   2   0   0   2   2   2   0   0   0   2   2   2   0   0   0   0   0   2   0   2   2   2   2   0   2   0   0   2   0   2   2   2   2   2   2   0   2   2   0   0   0   0   0   0   0   2   2   2   0   2   2   0   2   2   0   2   0   0   2   0   0   0   2   2   2   2   2   2   0   0   2   0   2   2   2   2   2   0   0   0   0   0   2   2   2   2   2   2   0   2   0   2   0   0   0   2   0   0   0   2   2   2   0   0   0   0   2   0   0   0   2   0   2   0   0   2   2   2   2   0   0   0   2   0   0   0   2   2   2   2   2   2   0   0   0   0   2   2   0   2   0   0   0   0
 MK-6-5                 0   0   2   0   0   2   2   0   2   0   2   2   2   2   0   2   0   2   0   0   0   2   2   0   2   2   0   0   2   0   2   2   2   2   2   0   2   0   2   2   0   0   2   0   2   0   2   2   0   0   2   0   0   0   2   0   2   0   2   2   2   2   0   2   0   2   2   2   0   0   0   0   0   2   0   2   2   2   2   0   2   0   0   2   0   2   2   2   2   2   2   0   2   2   2   0   0   0   0   0   0   2   2   2   0   2   2   0   2   2   0   2   2   0   2   0   0   2   2   2   2   2   2   2   0   0   2   0   2   2   0   0   2   0   0   0   0   0   2   0   2   2   2   2   0   2   0   2   0   2   0   2   0   0   0   2   2   2   0   0   0   0   2   0   0   0   2   0   2   0   0   2   2   2   2   0   0   0   2   0   2   0   0   0   2   2   2   2   0   0   0   0   2   2   0   2   0   0   0   0
 MK-6-6                 0   0   2   0   0   2   2   0   2   0   2   2   2   2   0   2   0   2   0   0   0   2   2   0   2   2   0   0   2   0   2   2   2   2   2   2   2   0   0   2   2   0   2   0   0   0   2   2   0   0   2   0   0   0   2   0   2   0   2   2   2   2   0   2   0   2   2   2   0   0   0   0   0   2   0   2   2   2   2   0   2   0   0   2   0   2   2   2   2   2   2   2   2   2   2   0   0   0   0   0   0   2   2   2   0   2   2   2   0   2   0   2   2   2   2   0   0   2   2   2   2   0   2   2   0   0   2   0   2   2   0   0   2   0   0   2   0   0   2   0   2   2   2   2   0   2   0   2   2   2   0   2   0   0   0   2   2   2   0   0   0   0   2   0   0   2   2   0   2   0   0   2   2   2   0   0   0   2   2   0   2   0   0   0   2   0   2   2   0   0   0   0   2   2   0   2   0   0   0   0
 MK-6-7                 0   0   2   0   0   2   2   0   2   0   2   2   2   2   0   2   0   2   2   0   2   0   0   2   0   2   0   0   2   0   2   0   2   2   2   0   2   0   0   2   2   0   2   0   0   0   2   2   0   0   0   0   0   0   2   0   2   0   2   0   2   2   0   2   0   2   2   2   0   0   0   0   0   2   0   2   0   2   2   0   2   0   0   2   2   2   0   2   2   2   2   2   2   2   2   0   0   0   2   0   0   2   2   2   0   2   2   0   0   2   2   2   2   2   2   0   0   2   2   2   2   0   2   2   2   0   2   0   2   2   0   0   2   0   0   2   0   0   2   0   2   2   2   2   0   2   0   2   2   0   2   2   0   0   0   2   2   2   0   0   0   0   2   0   0   2   2   0   2   0   0   2   2   2   0   0   0   2   0   0   0   0   0   0   2   0   2   2   2   0   0   0   2   2   2   2   0   0   0   0
 MK-6-8                 0   0   2   0   0   2   2   0   2   0   2   2   2   2   0   2   0   2   2   0   2   0   0   2   0   2   0   0   2   0   2   0   2   2   2   0   2   0   0   2   2   0   2   0   0   0   2   2   0   0   0   0   0   0   0   0   2   0   2   0   2   2   0   2   0   2   2   0   0   0   0   0   0   2   0   2   0   2   0   0   2   0   0   2   2   2   0   2   2   2   2   2   2   2   2   0   0   0   2   0   0   2   2   2   0   2   2   0   0   2   2   2   2   2   2   0   0   2   2   2   2   0   2   2   0   0   2   0   2   2   0   0   2   0   0   2   0   0   0   0   2   2   2   2   0   2   0   0   2   0   2   2   0   0   0   0   2   2   0   0   0   0   2   0   0   2   2   0   2   0   0   2   2   0   0   0   0   2   0   0   0   0   0   0   2   0   2   0   2   0   2   0   2   2   0   2   0   0   2   0
 MK-6-9                 0   0   2   0   0   2   2   2   0   0   2   2   2   2   0   2   0   2   2   0   2   0   2   2   0   2   0   0   2   0   2   0   2   0   2   2   2   0   0   2   2   0   2   0   0   0   2   2   0   0   0   0   0   0   0   0   2   0   2   0   2   2   0   2   0   2   2   0   0   0   0   0   2   2   0   2   0   2   0   0   2   0   0   2   2   2   2   2   2   2   2   2   2   0   2   0   0   0   2   0   0   0   0   2   0   0   2   0   0   2   2   2   2   2   0   0   0   2   2   2   2   0   2   2   0   2   2   0   2   2   0   0   2   0   2   2   0   0   0   0   2   2   2   2   2   2   0   0   2   0   2   2   0   0   0   0   2   2   0   0   0   0   0   0   0   2   2   0   2   0   2   2   2   0   0   0   0   2   0   2   0   0   0   0   2   0   2   0   2   0   2   0   0   2   0   2   0   0   2   0
 MK-6-10                0   0   2   0   0   2   2   2   2   0   2   2   2   2   0   2   0   2   2   0   2   2   2   2   0   2   0   0   2   0   2   0   2   0   2   0   2   0   0   2   2   0   2   0   0   2   2   2   0   0   0   0   0   0   0   0   2   0   2   0   2   2   0   2   2   2   2   0   0   0   0   0   2   0   0   2   0   2   0   0   2   0   0   2   0   2   2   0   2   2   2   2   2   0   2   0   0   0   2   0   0   2   0   2   0   0   2   0   0   2   0   2   2   2   0   0   0   2   2   2   2   0   2   2   0   2   2   0   2   2   0   0   2   0   2   2   0   0   0   0   2   2   2   2   2   2   0   0   2   0   2   2   0   0   0   2   2   2   2   0   0   0   0   2   0   2   2   0   2   0   2   2   2   0   0   2   0   0   0   2   0   0   0   0   2   0   2   0   2   0   2   2   0   2   0   0   0   0   2   0
 MK-6-11                0   0   0   0   0   2   2   2   0   0   2   2   2   2   0   2   0   0   2   0   2   2   2   2   0   2   0   0   2   0   2   0   2   0   2   0   2   0   0   2   2   0   2   0   0   2   2   2   0   0   0   0   0   0   0   0   2   0   2   0   2   2   0   2   2   0   2   0   0   0   2   0   2   0   0   2   0   2   0   0   2   0   0   0   0   2   2   0   2   2   2   2   2   2   2   0   0   0   0   0   0   2   0   2   0   0   2   2   0   2   0   2   2   2   0   2   0   2   2   2   2   0   2   2   0   2   2   0   2   2   0   0   2   0   2   2   0   0   0   0   2   2   2   2   2   2   2   2   2   2   2   0   0   0   0   2   2   2   2   0   0   2   0   2   0   2   2   0   2   2   2   2   2   0   0   2   0   0   0   2   0   0   0   2   2   0   0   0   2   0   2   2   0   2   0   0   0   0   2   0
 MK-6-12                0   0   2   0   0   2   2   2   0   0   2   2   2   2   0   2   0   0   2   0   2   2   2   2   2   2   0   0   2   0   2   0   0   0   2   0   2   0   2   2   0   0   2   0   0   2   2   2   0   0   0   0   0   0   2   0   2   0   2   2   2   2   0   2   2   0   2   0   0   0   2   0   0   0   0   2   0   2   0   0   2   0   0   0   0   2   2   0   2   2   2   0   2   2   2   0   0   0   0   0   0   2   0   2   0   0   2   2   0   2   0   0   2   2   2   2   0   2   2   2   2   0   2   2   2   2   2   0   2   2   0   0   0   0   2   2   0   0   0   0   0   2   2   2   2   2   2   2   2   2   2   0   0   0   0   2   2   2   2   0   0   2   2   2   0   2   2   2   2   2   2   2   2   0   0   2   0   0   0   2   0   0   0   2   2   0   0   0   2   0   2   2   0   2   0   0   0   0   2   0
 MK-6-13                0   0   2   0   0   2   2   2   0   0   2   2   2   2   0   2   0   2   2   0   2   2   2   2   2   2   0   0   2   0   2   0   0   0   2   0   2   2   2   2   0   0   2   0   0   0   2   0   0   0   0   0   0   0   2   0   2   0   2   2   0   2   0   2   2   0   2   0   0   0   0   2   2   0   0   2   0   2   0   0   0   0   0   0   0   2   2   0   2   2   2   0   2   2   2   0   0   0   0   0   0   2   0   2   0   0   2   2   0   2   0   0   2   2   2   2   0   2   2   2   2   0   2   2   2   2   2   2   2   0   0   0   2   2   2   2   0   0   2   0   0   2   0   2   2   2   2   2   2   2   2   0   0   0   0   2   2   2   2   0   0   2   2   2   0   0   2   2   2   2   2   2   2   0   0   2   0   0   0   2   0   0   2   2   0   0   0   0   0   0   2   2   0   2   2   0   0   0   2   0
 MK-6-14                0   0   2   2   0   2   2   2   0   0   2   2   2   2   0   2   0   0   2   0   2   2   2   2   2   0   0   0   2   0   2   0   0   0   2   2   0   2   2   2   0   2   2   0   0   0   2   0   0   0   0   0   0   0   2   0   2   0   2   2   0   2   0   2   2   2   2   0   0   0   0   2   2   0   0   0   0   2   0   0   0   0   0   2   0   2   2   0   2   2   2   0   2   2   2   0   0   0   0   0   0   2   0   2   0   0   2   0   2   2   0   0   2   2   2   2   0   2   2   2   2   0   2   2   2   0   2   2   2   0   2   0   2   2   2   2   0   2   2   0   0   0   0   2   2   2   0   2   2   2   2   0   2   0   0   2   2   2   2   0   0   2   2   2   0   0   0   2   2   2   2   2   0   0   0   2   0   0   0   2   0   0   2   2   2   0   2   2   0   0   2   2   0   2   2   0   0   0   2   0
 MK-6-15                0   2   2   0   0   2   2   2   0   0   2   2   2   2   0   2   0   0   2   0   2   2   2   2   2   0   0   2   0   0   2   0   0   0   2   2   0   2   2   2   0   2   0   0   0   0   2   0   2   0   0   0   0   0   2   2   0   0   2   2   0   0   2   2   2   2   2   0   0   2   0   2   2   0   0   0   2   2   0   0   0   2   0   2   0   2   2   0   2   2   2   0   2   2   2   0   0   0   0   0   2   2   0   2   0   0   2   2   2   0   0   0   2   2   2   2   0   2   2   2   2   0   2   2   0   0   2   2   2   2   0   0   2   2   2   0   0   2   2   0   0   2   2   2   2   2   0   2   2   2   0   0   2   0   0   2   2   2   2   2   0   2   2   0   0   0   2   2   2   2   2   2   2   0   0   2   0   2   2   0   0   0   2   2   2   0   2   2   0   0   2   2   0   2   2   0   0   0   2   0
 MK-6-16                0   2   2   0   0   2   2   2   0   0   2   2   2   2   0   2   0   0   2   0   2   0   2   2   2   0   0   2   0   0   2   0   0   0   2   2   0   2   2   2   0   2   0   0   0   0   2   0   2   0   0   0   0   0   2   2   0   0   2   2   0   0   2   2   2   2   2   0   0   2   0   2   2   0   0   0   2   2   0   0   0   2   0   2   0   0   2   0   2   2   2   0   2   2   2   0   0   0   0   0   0   2   0   2   0   0   2   2   2   0   0   0   2   2   2   2   2   2   2   2   2   2   2   2   0   0   2   2   2   2   0   0   2   2   2   0   0   2   2   0   0   2   2   2   2   2   0   0   2   2   0   0   2   0   2   2   2   0   2   0   0   2   2   0   0   0   2   2   2   2   2   2   2   0   0   2   0   2   2   0   0   0   2   2   2   2   0   2   0   0   2   2   0   2   2   0   0   0   2   0
 
!****************************************** Phenotypic Data **********************************************************
!-100.0 is resevred for missing phenotype
SimulatedTrait1        13.5408   16.1589   15.7997   16.6329   16.2203   15.1850   16.1647   14.1861   16.2624   16.2994   15.5372   14.2521   14.0275   12.8115   14.8493   14.6676   14.2937   14.0629   15.5761   13.8536   15.4171   14.6836   14.7641   14.1644   14.7233   13.2514   15.8577   13.3386   15.2011   13.8928   15.1426   14.2281   14.5296   13.5373   15.5592   16.6023   15.3148   16.4401   13.4079   14.4559   14.8199   13.8221   15.8996   16.4496   16.4107   15.4866   14.0213   16.4798   13.2276   13.6798   16.0502   13.8843   13.6679   14.4203   14.1998   16.0209   13.7940   16.1227   15.0366   13.9655   13.4424   14.5939   15.2156   15.7573   15.0262   16.1865   15.9058   14.4558   15.8267   15.7519   14.7346   14.2762   15.9238   14.1630   14.5727   16.7304   16.2940   13.4144   13.7689   16.5261   13.8149   14.2207   15.0860   16.2819   14.0830   13.3247   14.1360   14.1819   14.6671   15.7276   14.9600   14.3272   15.8303   15.1334   14.3785   14.2206   15.5878   15.5835   15.9884   14.8061   15.5971   14.5175   15.9773   14.0815   15.1532   14.7005   15.3334   16.3252   13.5652   13.7359   14.0740   14.0636   14.2734   13.7850   14.2594   16.1194   15.4275   16.0303   16.5030   16.4053   14.5575   14.4629   15.6453   13.1431   14.9307   14.1532   13.3870   15.8903   16.3745   14.2130   15.3726   14.3147   14.7005   15.0276   16.9974   15.1725   16.2429   16.5157   15.6621   16.8255   15.8871   14.8465   14.9585   16.0695   14.9525   15.8402   16.0639   14.5168   15.3673   14.5020   16.8480   15.4432   14.0952   14.8755   15.6166   16.1586   15.6357   15.4011   13.5718   14.2543   16.3842   15.6384   15.8250   15.1033   15.8237   14.2161   13.9480   14.1878   13.6540   15.2192   14.0044   14.0257   15.8242   14.0251   14.8584   14.9385   15.6561   13.7101   15.1207   15.7596   14.2204   14.0372   16.5867   14.5019   15.4486   16.0886   13.4860   14.8559   15.3170   13.6221   13.3623   13.6354   15.3291   13.8979   15.1431   15.8363   14.5206   14.1715   13.5593   14.5030
SimulatedTrait2        10.3412    9.1336    9.9164    9.1469    9.7923    9.7506    9.3939   10.1648    9.8697   10.5397    9.4348   10.7172   10.9071   10.6629    9.8614    9.2613   11.0388   10.4510    9.4393   10.4211    9.9823   10.5482    9.5470   10.5120    9.7040   10.5708    9.5498   10.3914    8.9698   10.4647   10.5673   10.5488   10.6763   10.7028    9.4683    9.8200   10.5955    9.2141   10.3756   10.6198   10.1938   10.5021    9.6043   10.0283    9.4751    9.7846   10.5248    9.5978   10.7118   10.4778    9.6095   10.6660    9.8516    9.6269   10.3991    9.5274   10.9075   10.6655   10.4762    9.8556   10.4292   10.1652    9.9512    9.3141   10.8053    9.4656    9.5357    9.3071    9.3241    9.0369   10.9135   10.2789    9.2144   10.7779   10.5211    9.2320    9.0721   10.0300   10.4959    9.3888   10.4732   10.5985   10.4522    9.3197   10.2333   10.5766   10.5265    9.9519   10.4220    9.1413   10.4315   10.3588    9.4569    9.6553   10.0616   10.1422    9.5225   10.9847    9.0584   10.5632    9.4317   10.0626    9.3234   11.0273    9.3578    9.2900    9.0609    9.8518   10.9920   10.4392   10.1732   10.7475   10.2753   10.4153   10.3178    9.4684    9.2992    9.7192    9.9959   10.0198   10.5029   10.6922    9.6528   10.6746   10.8775   10.0453   10.5095    9.5148    9.3832    9.8687    9.3066   10.3858    9.4902    9.2725    9.6158   10.9962    9.9544    9.3213    9.2297    9.2204    9.1927    9.5226    9.2017    9.1996   10.3436    9.4964    9.6855    8.7774    9.1518   10.3350    9.3781   11.0070    9.3140   10.2161    9.5028    9.7555    9.5889   10.6779   10.3328   10.5233    9.3451    9.2586    9.7654   10.6789    9.5529   10.2301   10.6405   10.0452   10.8880    9.6158   10.5636    9.6935    9.3146   10.6929    9.2060    9.5413    9.4479    9.9612   10.1607    9.5552   10.4427   10.6053    9.4067   10.6097   10.3277    9.7832   10.5031   10.6652   10.5012   10.6524   11.0309   10.6465    9.1256   10.5044    9.1370    9.6962   10.4351   10.2997   10.1114   10.4511
 
