# Supplementary material for: Inclusive Composite Interval Mapping of QTL by Environment Interactions in Biparental Populations
Source: PLoS One. 2015 Jul 10;10(7):e0132414. doi: 10.1371/journal.pone.0132414 (PMC4498613; doi:10.1371/journal.pone.0132414)
Supplement: S6 File — (ZIP) [file pone.0132414.s006.zip › H=0.8/L1/run_00083.met]

!**********************Note: lines staring with "!" are remarks and will be ignored in the program********************
!*********************************General Information**********************************
!Assuming F1 = P1 x P2, populations available in QTL IciMapping are: 
!  1, P1BC1F1 = P1 x F1, the first backcrossing where P1 is used as the recurrent parent;
!  2, P2BC1F1 = P2 x F1, the first backcrossing where P2 is used as the recurrent parent;
!  3, F1DH, F1-derived doubled haploids; 
!  4, RIL or F1RIL, recombination inbred lines through the repeated selfing of F1;
!  5, P1BC1RIL, recombination inbred lines through the repeated selfing of P1BC1F1;
!  6, P2BC1RIL, recombination inbred lines through the repeated selfing of P2BC1F1;
!  7, F2, the selfing generation of F1;
!  8, F3, the selfing generation of F2;
!  9, P1BC2F1, the second backcrossing where P1 is used as the recurrent parent; 
! 10, P2BC2F1, the second backcrossing where P2 is used as the recurrent parent;
! 11, P1BC2RIL, recombination inred lines through the repeated selfing of P1BC2F1; 
! 12, P2BC2RIL, recombination inred lines through the repeated selfing of P2BC2F1; 
! 13, P1BC1F2, the selfing generation of P1BC1F1; 
! 14, P2BC1F2, the selfing generation of P2BC1F1; 
! 15, P1BC2F2, the selfing generation of P1BC2F1; 
! 16, P2BC2F2, the selfing generation of P2BC2F1; 
! 17, P1BC1DH, P1BC1F1-derived doubled haploids; 
! 18, P2BC1DH, P2BC1F1-derived doubled haploids; 
! 19, P1BC2DH, P1BC2F1-derived doubled haploids; 
! 20, P2BC2DH, P2BC2F1-derived doubled haploids; 
   3      !Mapping Population (see remarks above)
   2      !Mapping Function (1 for Kosambi; 2 for Haldane; 3 for Morgan)
   2      !Marker Space Type (1 for intervals; 2 for positions)
   1      !Marker Space Unit(1 for centiMorgans; 2 for Morgan)
   6      !Number of Chromosomes (or Linkage Groups)
 200      !Size of the mapping population
   2      !Number of environments
 
!***************************************** Chromosomes and Linkage Maps **********************************************
!Chromosome                 NumMarkers
-CH1                        16
-CH2                        16
-CH3                        16
-CH4                        16
-CH5                        16
-CH6                        16
!Linkage map (Marker name followed by position or the interval length)
 MK-1-1                1     0.000
 MK-1-2                1    10.000
 MK-1-3                1    20.000
 MK-1-4                1    30.000
 MK-1-5                1    40.000
 MK-1-6                1    50.000
 MK-1-7                1    60.000
 MK-1-8                1    70.000
 MK-1-9                1    80.000
 MK-1-10               1    90.000
 MK-1-11               1   100.000
 MK-1-12               1   110.000
 MK-1-13               1   120.000
 MK-1-14               1   130.000
 MK-1-15               1   140.000
 MK-1-16               1   150.000
 MK-2-1                2     0.000
 MK-2-2                2    10.000
 MK-2-3                2    20.000
 MK-2-4                2    30.000
 MK-2-5                2    40.000
 MK-2-6                2    50.000
 MK-2-7                2    60.000
 MK-2-8                2    70.000
 MK-2-9                2    80.000
 MK-2-10               2    90.000
 MK-2-11               2   100.000
 MK-2-12               2   110.000
 MK-2-13               2   120.000
 MK-2-14               2   130.000
 MK-2-15               2   140.000
 MK-2-16               2   150.000
 MK-3-1                3     0.000
 MK-3-2                3    10.000
 MK-3-3                3    20.000
 MK-3-4                3    30.000
 MK-3-5                3    40.000
 MK-3-6                3    50.000
 MK-3-7                3    60.000
 MK-3-8                3    70.000
 MK-3-9                3    80.000
 MK-3-10               3    90.000
 MK-3-11               3   100.000
 MK-3-12               3   110.000
 MK-3-13               3   120.000
 MK-3-14               3   130.000
 MK-3-15               3   140.000
 MK-3-16               3   150.000
 MK-4-1                4     0.000
 MK-4-2                4    10.000
 MK-4-3                4    20.000
 MK-4-4                4    30.000
 MK-4-5                4    40.000
 MK-4-6                4    50.000
 MK-4-7                4    60.000
 MK-4-8                4    70.000
 MK-4-9                4    80.000
 MK-4-10               4    90.000
 MK-4-11               4   100.000
 MK-4-12               4   110.000
 MK-4-13               4   120.000
 MK-4-14               4   130.000
 MK-4-15               4   140.000
 MK-4-16               4   150.000
 MK-5-1                5     0.000
 MK-5-2                5    10.000
 MK-5-3                5    20.000
 MK-5-4                5    30.000
 MK-5-5                5    40.000
 MK-5-6                5    50.000
 MK-5-7                5    60.000
 MK-5-8                5    70.000
 MK-5-9                5    80.000
 MK-5-10               5    90.000
 MK-5-11               5   100.000
 MK-5-12               5   110.000
 MK-5-13               5   120.000
 MK-5-14               5   130.000
 MK-5-15               5   140.000
 MK-5-16               5   150.000
 MK-6-1                6     0.000
 MK-6-2                6    10.000
 MK-6-3                6    20.000
 MK-6-4                6    30.000
 MK-6-5                6    40.000
 MK-6-6                6    50.000
 MK-6-7                6    60.000
 MK-6-8                6    70.000
 MK-6-9                6    80.000
 MK-6-10               6    90.000
 MK-6-11               6   100.000
 MK-6-12               6   110.000
 MK-6-13               6   120.000
 MK-6-14               6   130.000
 MK-6-15               6   140.000
 MK-6-16               6   150.000
!*********************************** Marker Types ********************************************************************
!Co-dominant marker: When heterozygote F1 is present, P1 is coded as 2, F1 is coded as 1, and P2 is coded as 0; Otherwise, P1 is coded as 2, and P2 is coded as 0. 
!Dominant marker: When heterozygote F1 is present, P1 and F1 are coded as 12, and P2 is coded as 0; Otherwise, P1 is coded as 2, and P2 is coded as 0.  
!Recessive markers: When heterozygote F1 is present, P1 is coded as 2, and F1 and P2 are coded as 10; Otherwise, P1 is coded as 2, and P2 is coded as 0. 
!Missing marker is coded as -1. 
 MK-1-1                 0   2   0   0   0   0   0   0   2   2   0   2   0   0   2   0   2   0   0   2   2   0   2   2   2   2   0   0   2   2   0   0   0   0   2   0   2   0   2   2   2   2   0   0   2   2   0   0   2   0   0   0   2   2   2   2   0   2   2   2   2   2   0   0   2   0   0   0   2   0   0   2   2   0   2   0   2   0   0   2   0   0   0   0   2   2   2   2   0   0   0   0   2   0   2   0   2   2   0   2   0   0   2   2   2   2   2   2   0   0   2   2   0   2   0   0   0   0   2   2   0   2   2   0   2   2   2   2   0   0   2   0   2   0   0   2   2   0   0   0   0   2   0   0   0   2   2   0   0   2   2   2   2   0   0   0   2   2   2   2   2   0   2   0   2   2   2   0   0   2   2   2   0   2   0   2   0   0   2   0   2   2   2   2   0   2   2   2   2   0   2   2   2   2   0   0   0   2   2   0
 MK-1-2                 0   2   0   0   0   0   0   0   2   2   0   2   0   0   0   0   2   0   0   2   2   0   2   2   2   2   0   0   2   2   0   0   0   2   2   0   2   0   0   0   2   2   0   0   2   2   0   2   2   0   0   0   2   2   0   2   0   2   2   2   2   2   0   0   0   2   0   0   2   0   0   2   2   2   0   0   2   0   0   0   0   0   0   0   2   2   2   2   0   2   0   0   2   2   2   0   2   2   2   2   0   0   2   2   2   2   2   2   2   0   2   2   0   2   0   0   2   0   2   2   0   2   2   0   2   2   2   2   0   0   2   0   2   0   0   2   2   0   0   0   2   2   0   0   0   2   2   0   0   0   2   2   2   0   2   0   2   2   2   2   2   2   2   0   2   2   2   0   2   2   2   2   0   0   0   2   0   0   2   0   2   2   2   2   0   2   2   2   2   0   2   2   2   2   0   0   0   2   2   0
 MK-1-3                 0   2   0   2   0   0   0   0   2   2   0   2   0   0   0   2   2   0   0   2   2   0   2   2   2   2   0   0   2   2   0   0   2   2   2   0   2   0   2   0   2   2   0   0   2   2   0   2   2   0   0   0   2   2   0   2   0   2   2   2   2   2   0   0   0   2   0   0   2   0   0   2   2   2   0   0   2   0   0   0   0   2   0   0   2   0   0   0   0   2   0   2   2   2   2   0   2   2   2   2   0   0   2   2   2   2   2   2   2   0   2   2   0   2   0   0   2   2   2   2   0   2   2   0   2   2   2   2   0   0   2   0   2   0   0   2   2   0   0   0   0   2   0   0   0   2   2   0   0   0   2   0   2   0   2   0   2   2   2   2   2   2   0   0   2   2   2   0   0   2   2   2   2   0   0   2   0   0   2   0   2   0   2   2   0   2   2   0   0   0   2   2   2   2   2   0   0   2   2   0
 MK-1-4                 0   2   0   2   0   0   0   0   2   2   0   2   0   0   0   2   2   0   0   2   2   0   2   2   2   2   0   0   2   2   0   0   2   2   2   0   2   0   2   0   2   2   0   0   2   2   0   2   2   2   0   0   2   2   0   2   0   2   2   2   2   2   0   0   0   2   0   2   2   0   0   2   2   2   0   0   2   2   0   0   0   2   0   0   2   0   0   0   0   2   2   2   2   2   2   0   2   2   2   2   0   0   2   2   2   0   2   2   2   0   2   2   0   2   0   0   2   2   0   2   0   2   2   0   0   2   2   2   0   0   2   0   2   0   0   2   2   2   0   2   0   2   0   0   0   2   2   0   0   0   2   0   2   0   2   0   0   2   2   2   0   2   0   0   2   2   2   0   0   2   2   2   0   0   0   2   0   0   2   0   2   0   2   2   0   2   2   2   0   2   2   2   2   0   0   0   0   2   2   0
 MK-1-5                 0   2   2   2   0   0   0   0   2   0   0   2   0   0   0   2   2   2   0   2   2   0   2   2   2   2   0   0   2   2   0   0   2   2   2   0   2   0   2   0   2   2   0   0   2   2   0   2   2   2   0   0   2   2   2   2   0   2   0   2   2   0   0   0   0   2   0   2   2   0   0   2   2   2   0   0   2   2   0   0   0   2   0   0   2   2   0   0   0   2   2   2   2   2   2   0   2   2   0   2   0   0   2   2   2   0   2   0   0   0   2   2   0   2   0   0   2   2   0   2   0   2   2   0   0   2   2   2   0   0   2   2   2   0   0   2   2   2   0   2   0   2   0   2   0   2   2   0   2   0   2   0   2   0   2   2   0   2   0   2   0   2   0   0   2   2   2   0   0   2   2   2   0   0   0   0   0   2   2   0   2   0   2   2   0   2   2   0   0   2   2   2   2   0   0   0   0   2   2   0
 MK-1-6                 0   2   2   2   0   0   0   0   2   0   0   2   0   0   0   2   2   2   0   2   2   0   2   2   2   2   0   0   2   2   0   0   0   2   2   0   2   0   2   0   2   2   0   0   2   2   0   2   2   2   0   0   2   2   2   2   0   2   0   0   2   0   0   0   0   2   0   2   2   0   0   2   2   2   2   0   2   2   0   0   0   2   0   0   0   2   0   0   0   2   2   2   0   2   2   0   2   2   0   2   0   0   2   0   2   0   2   0   0   0   0   2   0   2   0   0   0   2   0   2   0   2   2   0   0   2   2   2   0   0   2   2   2   0   0   2   2   2   0   2   0   2   0   2   0   2   2   0   0   0   2   0   2   2   2   0   0   2   0   2   2   2   0   2   2   2   0   0   0   2   2   2   0   0   0   0   0   2   2   0   2   0   2   2   0   0   2   0   0   2   2   0   2   0   0   0   0   2   2   0
 MK-1-7                 0   2   2   2   0   0   0   0   2   0   0   2   0   0   0   2   2   2   0   2   2   0   2   2   2   2   0   0   2   0   0   0   0   2   2   0   2   0   2   0   0   0   0   0   2   2   0   2   2   2   0   0   2   2   2   0   2   2   0   0   2   0   0   0   0   2   0   2   2   0   0   2   2   2   2   0   2   2   0   0   0   2   0   0   0   2   0   0   0   2   2   2   0   2   0   0   2   2   0   2   2   0   2   0   2   2   2   0   0   0   0   2   0   0   0   2   0   2   0   2   0   2   2   0   0   2   2   2   2   2   2   2   0   0   2   2   2   2   0   2   0   2   0   0   0   2   2   0   2   0   2   0   2   2   2   0   0   2   0   2   0   2   0   2   2   2   0   0   0   2   2   2   0   2   0   2   0   2   2   0   2   0   2   2   0   0   0   0   0   2   2   0   2   0   0   0   0   2   2   0
 MK-1-8                 2   2   2   2   0   0   0   0   2   0   0   2   0   0   0   2   2   0   0   2   2   2   2   2   2   2   0   0   2   0   0   0   0   2   2   0   2   2   0   0   0   0   0   0   2   2   0   2   2   2   2   0   0   2   2   0   2   2   0   0   2   0   0   0   0   2   0   2   2   0   0   2   2   2   2   0   2   2   0   0   0   2   0   0   0   2   2   0   0   2   2   2   0   2   2   0   2   2   0   2   2   0   2   0   2   2   2   0   0   0   0   2   0   0   0   2   0   2   0   2   2   2   2   0   0   2   2   2   2   2   2   0   2   0   2   2   2   2   0   2   0   2   0   2   0   2   2   0   2   0   2   0   2   2   2   0   0   2   0   2   0   2   0   2   0   2   0   0   2   2   2   0   0   2   0   2   0   2   0   0   2   0   2   2   2   2   0   0   2   2   2   0   2   0   2   0   0   2   2   2
 MK-1-9                 2   0   2   2   0   0   0   0   2   0   0   2   0   0   0   0   2   0   0   2   2   2   2   2   2   2   0   0   2   0   0   0   0   2   2   0   2   2   0   0   0   0   0   0   2   2   2   2   2   2   2   0   2   2   0   0   2   2   0   0   2   0   0   0   0   0   0   2   2   2   0   2   2   2   2   0   2   2   0   0   0   2   0   0   0   2   2   0   0   2   2   2   0   2   0   0   2   2   0   2   2   0   2   0   2   2   0   0   0   0   0   2   0   0   0   2   0   2   0   2   2   2   2   0   0   2   2   2   2   0   2   0   2   0   2   2   0   2   0   2   0   2   0   2   0   2   2   0   2   0   2   0   2   2   2   0   0   2   0   2   0   2   0   2   0   2   0   0   2   0   2   0   0   2   0   2   0   2   0   0   2   0   2   0   2   2   2   2   2   0   2   0   2   0   2   0   0   2   2   2
 MK-1-10                2   0   2   2   0   0   0   0   2   0   2   2   0   0   0   0   2   0   0   0   2   2   2   0   2   0   0   0   0   0   0   0   0   2   2   0   2   2   0   0   0   0   0   0   2   2   2   2   2   2   2   0   2   2   0   0   2   2   0   0   2   0   0   0   0   0   0   2   2   2   0   0   2   2   2   0   2   2   0   0   0   2   0   0   0   0   2   0   0   2   2   2   0   2   0   0   2   2   0   2   2   0   2   2   2   2   0   0   0   2   0   2   0   0   0   2   0   2   0   2   2   2   0   0   0   2   2   2   2   0   2   0   2   0   2   2   2   2   0   2   0   2   0   2   0   0   2   0   2   0   2   0   2   2   2   0   0   2   0   2   0   2   0   2   0   2   0   0   0   0   2   0   0   2   0   2   0   2   0   0   0   0   2   0   2   2   2   2   0   0   2   0   2   2   2   0   0   2   0   2
 MK-1-11                2   0   2   2   0   0   0   0   2   0   2   2   0   0   2   0   2   0   0   0   0   2   2   0   2   0   0   0   0   0   2   0   0   2   2   0   2   2   0   0   0   0   0   0   2   2   2   2   2   2   2   0   2   2   0   0   2   2   0   0   2   0   0   0   0   0   2   2   2   2   0   0   2   2   2   0   2   2   0   0   0   2   0   0   0   0   2   0   0   0   2   2   2   2   0   2   2   2   0   2   2   0   2   2   2   2   0   0   0   2   0   2   0   0   0   0   0   2   0   2   2   2   0   0   0   0   2   2   2   0   2   0   2   0   2   2   0   2   0   2   0   2   2   2   0   0   2   0   2   0   2   0   0   2   2   0   0   2   0   0   0   2   0   2   0   2   0   0   0   0   0   0   2   2   0   0   0   2   0   2   0   0   2   2   2   2   2   2   0   0   2   0   2   2   2   0   2   2   0   2
 MK-1-12                2   0   2   2   0   0   0   0   2   0   2   2   0   0   2   0   2   0   0   0   0   2   2   0   2   0   2   0   0   0   0   0   2   2   2   0   2   2   0   0   0   0   2   0   0   2   2   2   2   2   2   2   2   2   2   2   2   0   0   0   2   0   0   0   0   0   2   2   2   2   0   0   2   2   2   0   2   2   0   0   0   2   0   0   0   0   2   0   0   0   2   2   2   2   0   2   0   2   0   2   0   0   2   2   2   2   0   2   2   2   0   2   0   0   0   0   0   2   0   2   2   2   0   0   2   0   2   2   2   0   2   0   2   2   2   2   0   2   0   2   0   2   2   2   0   0   2   0   2   0   2   0   0   0   0   2   0   2   0   0   0   2   0   2   0   0   0   0   0   0   0   0   0   2   0   0   0   2   0   2   0   0   2   0   2   2   2   2   0   2   2   0   2   2   2   0   2   2   0   0
 MK-1-13                2   0   2   2   0   0   0   2   2   0   2   2   0   0   2   2   2   0   0   0   0   2   2   0   0   0   2   2   0   0   2   2   2   2   2   0   2   2   0   2   2   0   2   0   0   2   2   2   2   2   2   2   2   2   2   2   2   0   0   0   2   0   0   0   0   0   2   2   2   2   0   0   2   0   2   0   2   2   0   0   0   2   0   0   0   0   2   0   0   0   2   2   2   2   0   2   0   2   0   2   2   2   2   2   2   2   0   2   2   2   0   2   0   0   0   0   0   2   0   2   2   0   0   0   2   0   0   2   2   0   2   0   2   2   2   2   0   2   2   2   0   2   2   2   0   0   2   0   2   0   2   0   0   0   0   2   0   2   0   0   0   2   0   2   0   0   0   0   0   2   0   0   0   2   2   0   0   2   0   2   0   0   2   0   2   2   2   2   0   2   2   0   0   2   2   0   2   2   0   0
 MK-1-14                2   0   2   2   0   0   0   0   2   0   0   2   0   0   2   2   2   0   0   0   0   2   2   2   0   0   0   2   0   0   2   2   2   0   2   0   2   2   0   2   2   0   2   0   0   2   2   2   2   2   2   2   2   2   0   2   2   0   0   2   0   0   0   0   0   0   2   2   0   2   0   0   2   0   2   0   2   2   0   0   0   2   0   0   0   0   2   0   0   0   2   2   2   2   2   2   2   2   0   0   2   2   2   0   2   2   0   2   2   2   0   2   0   0   0   0   0   2   0   2   2   0   0   2   0   2   0   2   2   0   2   0   2   2   2   2   0   2   0   2   2   0   2   0   0   0   2   0   2   0   2   0   0   0   0   2   0   2   0   0   0   2   2   2   0   0   2   2   0   2   0   0   0   2   2   0   0   2   0   2   0   0   2   0   0   2   2   2   0   0   2   0   0   2   0   0   2   2   0   0
 MK-1-15                2   0   2   2   0   0   0   0   2   0   2   2   0   2   0   2   2   0   2   0   0   2   2   2   0   0   0   2   0   0   2   2   2   0   2   2   2   2   0   2   2   0   2   0   0   2   0   2   2   2   0   2   2   0   0   2   0   0   0   2   0   0   0   0   0   0   2   2   2   2   0   0   0   0   2   0   2   0   0   0   0   2   0   0   0   0   0   2   0   0   2   2   2   0   2   2   2   2   0   2   2   2   2   0   2   2   0   2   0   2   0   2   0   0   2   0   0   2   0   2   2   0   2   2   0   2   0   0   2   0   2   0   2   2   0   2   0   2   0   2   2   2   2   2   0   0   2   0   2   0   2   0   0   2   0   2   0   2   0   0   0   2   2   2   0   0   2   2   0   2   0   0   0   2   2   0   0   2   0   2   0   0   2   0   0   2   2   2   0   2   2   0   0   2   0   0   2   2   0   0
 MK-1-16                2   0   2   2   0   0   0   0   2   2   2   2   2   2   0   2   2   0   2   0   0   2   2   2   0   0   0   0   0   2   2   2   2   0   2   2   2   2   0   0   2   0   2   0   0   2   0   2   2   2   0   2   2   0   0   2   2   0   0   2   0   0   0   0   0   0   2   2   0   2   0   0   0   0   2   0   2   0   0   0   0   2   0   0   0   0   0   2   0   0   0   2   2   0   0   2   2   2   2   2   0   2   2   0   2   0   0   2   0   2   0   2   0   0   2   0   0   2   0   2   0   0   0   2   0   2   0   0   2   0   2   0   2   2   0   2   0   2   0   2   2   2   2   2   0   0   2   0   2   0   2   0   0   2   2   2   0   2   0   0   0   2   0   2   0   0   2   2   2   2   0   0   0   0   2   0   0   2   0   2   0   0   2   0   0   2   2   2   0   2   2   0   2   2   0   0   2   2   0   0
 MK-2-1                 2   2   0   0   0   0   2   0   2   2   2   2   0   2   0   0   0   2   2   2   0   0   2   2   2   0   0   2   2   2   0   2   0   2   0   0   0   0   0   0   0   0   2   0   0   0   0   0   2   2   0   0   2   0   0   2   2   0   0   2   2   0   2   0   0   0   2   0   2   0   2   0   0   0   0   0   0   2   0   0   0   0   0   0   0   0   2   2   0   2   0   0   2   2   0   2   0   0   0   0   0   0   2   2   2   2   2   0   2   2   2   2   2   0   0   2   2   0   2   2   2   2   0   0   2   0   2   2   0   2   2   2   0   2   0   0   2   2   2   2   2   0   2   2   2   2   0   2   0   0   2   0   2   2   0   0   2   2   0   0   2   0   0   0   0   2   0   2   2   0   0   0   0   0   2   2   2   2   2   2   2   2   2   2   0   0   0   0   2   0   0   2   0   2   0   0   0   0   0   2
 MK-2-2                 2   0   0   0   2   0   2   0   2   2   2   2   0   2   0   0   0   2   2   2   0   0   2   2   2   0   0   2   2   2   2   0   0   2   0   0   0   0   0   0   0   0   2   2   2   0   0   0   0   2   2   0   2   2   0   0   2   0   0   0   2   0   2   0   0   0   2   0   2   0   2   0   0   0   0   0   2   0   0   0   0   0   0   0   0   2   2   2   0   2   0   0   2   2   0   2   0   0   0   0   0   0   2   2   2   0   2   0   2   2   2   2   2   0   0   2   2   0   0   2   0   2   0   0   2   0   2   2   0   2   2   2   0   2   0   0   2   0   2   2   2   0   2   2   2   2   0   2   0   0   2   0   2   2   0   0   2   2   0   0   2   0   0   0   0   2   0   2   2   0   0   0   0   0   0   2   0   2   2   2   2   2   2   2   0   0   0   2   0   0   0   2   0   2   2   0   0   0   0   2
 MK-2-3                 0   0   0   0   2   0   2   0   2   2   2   2   0   2   2   2   0   2   2   2   0   0   2   2   2   0   0   2   0   0   2   0   0   2   0   0   0   0   0   0   0   0   2   2   2   0   0   2   2   2   2   0   2   2   0   0   2   0   2   2   2   0   0   2   0   0   2   0   2   0   2   0   0   0   2   0   2   0   0   0   0   0   0   0   0   2   2   2   2   2   0   0   2   2   0   2   0   0   0   2   0   0   2   2   0   0   2   0   2   2   2   2   2   0   2   2   2   0   0   0   0   2   0   0   2   0   2   2   0   0   2   2   0   2   0   2   0   0   2   2   2   0   0   2   2   2   0   2   0   0   2   0   2   2   0   0   2   2   0   0   2   0   0   0   0   2   0   2   2   0   0   0   0   2   0   2   2   2   2   2   2   2   2   2   0   0   0   2   0   0   0   0   0   2   2   2   0   0   0   0
 MK-2-4                 0   0   0   0   2   0   2   2   0   2   2   2   0   2   2   2   0   2   2   2   0   0   2   2   2   0   2   2   0   0   2   0   0   2   0   0   0   0   2   0   0   0   2   2   2   0   0   2   2   2   2   0   2   2   2   2   2   0   2   0   2   0   0   2   0   2   2   0   2   0   2   0   0   0   2   0   2   0   0   0   0   0   2   0   0   2   2   2   2   2   0   0   2   2   0   2   0   2   0   2   0   0   2   2   0   0   2   0   2   2   2   2   2   0   2   0   2   0   0   2   0   2   0   0   2   0   2   2   0   0   2   2   0   2   0   0   0   0   2   2   2   0   0   2   2   2   0   2   0   0   2   2   2   2   0   0   2   2   0   0   2   0   0   0   0   2   0   2   2   2   0   0   0   2   0   2   2   2   2   2   2   2   2   2   2   0   0   2   0   0   0   0   0   2   2   2   0   0   0   0
 MK-2-5                 0   0   2   0   2   0   2   2   0   2   2   2   0   2   2   2   0   2   2   2   0   0   2   2   2   0   2   2   0   0   2   0   2   2   0   0   0   0   2   0   0   2   2   2   2   0   0   2   2   2   2   0   2   2   2   2   2   0   2   0   2   0   0   2   0   2   2   0   2   0   2   0   0   0   2   0   0   0   0   0   0   0   2   0   0   2   2   2   0   2   0   0   0   2   0   2   0   2   0   2   0   0   2   2   0   0   2   0   2   2   2   2   2   0   2   0   2   0   0   2   0   2   0   0   2   0   2   2   0   0   2   2   0   2   0   0   0   0   2   2   2   0   0   2   2   2   0   2   2   0   2   2   2   2   0   0   2   2   0   0   2   0   0   2   2   2   0   2   2   2   0   0   0   0   0   2   2   2   2   2   2   2   2   2   2   2   0   0   0   0   0   0   0   2   2   2   0   0   0   0
 MK-2-6                 0   0   2   0   2   0   2   2   0   2   0   2   0   2   2   2   0   2   2   2   0   0   2   0   2   0   2   2   0   0   2   0   2   2   0   0   0   0   2   0   0   2   2   2   2   0   0   2   2   2   2   0   2   2   2   2   0   0   2   0   2   2   0   2   0   2   2   0   2   0   0   0   0   0   0   0   0   0   0   0   0   0   2   0   0   2   2   2   0   2   0   0   0   2   0   2   0   2   2   2   0   0   2   2   0   0   2   2   2   2   2   0   2   0   2   0   2   0   0   2   0   2   0   0   2   0   2   0   0   0   2   2   0   0   0   0   0   0   2   2   2   0   0   0   2   2   0   2   2   0   2   2   2   2   0   2   2   2   0   0   2   0   0   2   2   2   0   2   2   0   0   0   0   0   0   2   2   2   2   2   2   2   2   0   2   2   0   0   0   0   0   0   0   2   2   2   0   0   0   0
 MK-2-7                 0   0   2   0   2   0   2   0   0   0   0   2   0   2   2   2   0   2   2   2   0   0   2   2   2   0   2   2   0   2   2   0   2   2   0   0   0   0   2   0   2   2   2   2   2   0   0   2   2   2   2   2   2   2   2   2   0   0   0   0   2   2   0   2   0   2   2   0   2   0   0   0   0   0   0   0   0   0   0   0   0   0   2   0   0   2   2   2   0   2   0   0   0   2   0   2   0   2   0   2   0   2   2   2   0   0   2   2   2   2   2   2   2   0   2   0   2   0   0   0   0   2   0   0   2   0   2   0   0   0   2   2   0   0   0   0   0   0   2   2   2   0   0   0   2   2   0   2   2   0   0   2   2   2   0   2   2   2   0   0   2   0   0   2   2   2   0   2   2   0   2   0   0   0   0   0   2   2   2   2   2   2   2   0   2   2   2   0   0   0   0   0   2   2   2   2   0   0   0   0
 MK-2-8                 0   0   2   2   2   0   2   0   0   0   0   2   0   2   2   2   0   0   2   2   0   0   2   2   2   0   0   2   2   2   2   0   2   2   0   0   0   2   2   0   2   2   2   2   2   0   0   2   0   2   0   2   0   2   2   2   2   0   0   0   2   2   0   2   0   2   2   0   2   0   0   0   0   0   0   0   0   0   0   0   0   0   0   0   0   2   2   2   0   2   0   0   0   2   0   2   0   2   0   2   0   2   2   2   0   0   2   2   2   2   2   2   2   0   2   0   2   0   0   0   0   2   0   0   2   2   2   2   0   0   2   2   0   0   0   2   0   0   2   2   2   0   0   0   2   0   0   2   2   0   0   2   2   0   0   2   2   2   0   0   2   0   0   2   2   2   0   0   2   0   2   0   0   0   0   2   2   2   2   2   2   2   0   2   2   2   2   0   0   0   0   0   2   2   2   2   2   0   0   0
 MK-2-9                 0   0   2   2   2   0   2   0   0   0   0   0   0   2   2   0   0   0   2   2   0   0   0   2   0   2   0   2   2   2   2   0   2   2   2   0   0   2   2   0   2   2   2   2   2   0   0   2   0   2   0   2   0   2   2   2   2   0   0   0   2   2   0   2   0   2   2   0   2   0   0   2   0   0   0   0   0   0   0   2   0   0   0   0   0   2   2   2   0   2   0   0   0   0   0   2   0   0   0   0   0   0   2   2   0   0   2   2   2   2   2   2   2   0   0   0   0   0   0   0   2   0   0   0   2   2   2   0   0   0   2   2   0   0   0   2   0   0   2   2   2   0   0   0   2   0   0   2   2   0   0   0   2   0   0   2   2   2   0   0   2   0   0   2   2   2   0   0   2   0   2   0   0   0   2   2   2   2   2   2   2   2   0   2   0   2   2   0   0   0   0   0   2   2   2   2   2   2   0   0
 MK-2-10                0   0   2   0   2   0   2   0   0   0   2   0   0   2   2   0   0   0   2   2   2   0   2   2   0   2   0   2   2   2   2   0   2   2   2   0   0   2   2   0   2   2   2   2   2   0   0   2   0   2   0   2   0   2   2   2   2   0   0   0   2   2   2   2   0   2   2   0   0   0   0   2   0   0   0   0   0   0   0   2   0   0   0   0   0   2   2   2   0   2   0   0   0   0   0   2   0   0   0   0   0   0   2   2   0   0   0   2   2   2   2   2   2   0   0   0   0   0   0   0   2   0   0   0   2   2   2   0   0   0   2   2   0   2   0   2   2   0   2   2   2   2   2   0   2   0   2   2   2   0   0   0   2   0   0   2   2   2   0   0   2   2   0   2   2   2   0   0   2   0   2   0   0   0   2   2   2   2   2   2   2   2   2   0   0   2   2   0   0   0   0   0   2   2   2   2   2   2   0   0
 MK-2-11                2   0   2   0   2   0   2   0   0   0   2   0   2   0   2   0   0   2   2   2   2   0   2   2   0   2   0   2   2   2   2   0   2   2   0   0   0   2   0   0   2   2   2   2   2   0   0   2   0   2   0   2   0   0   2   2   2   0   0   0   2   2   2   2   0   0   2   0   0   0   2   0   0   0   0   0   0   2   0   2   0   0   0   0   2   2   2   2   2   2   0   0   0   0   0   2   0   2   0   0   0   0   2   2   0   0   0   2   2   0   2   2   2   0   2   0   2   0   0   0   2   0   0   0   2   2   2   0   0   0   2   2   0   2   0   2   2   0   2   2   2   2   2   0   2   0   2   2   2   0   0   0   0   0   0   2   2   2   0   0   2   2   0   2   2   2   0   0   2   0   2   0   0   0   2   2   0   2   2   2   2   2   2   0   0   2   2   0   0   0   0   0   2   2   2   2   2   2   0   0
 MK-2-12                2   0   2   0   0   0   2   0   0   0   2   2   2   0   2   0   0   2   2   2   2   0   2   2   0   2   2   2   2   2   2   0   2   2   2   2   0   2   0   0   2   2   2   2   2   0   0   2   2   2   0   2   0   0   2   2   2   0   0   0   2   2   2   2   0   0   0   0   0   0   2   0   0   0   0   0   0   0   0   2   0   0   0   0   2   0   2   2   2   2   0   2   0   0   0   2   0   2   0   0   0   2   2   2   0   0   0   0   2   0   2   2   2   0   0   0   2   2   0   0   2   0   0   0   2   2   2   0   0   0   2   0   2   2   0   2   2   0   0   2   0   2   2   0   2   0   2   2   2   0   0   0   0   0   2   2   2   2   0   0   2   2   0   2   2   2   0   0   2   0   2   0   0   2   2   2   0   2   2   2   2   2   2   0   2   2   0   0   0   0   0   0   2   2   2   2   2   2   2   0
 MK-2-13                2   0   2   0   0   0   0   0   0   0   2   2   2   0   2   0   0   2   2   2   2   0   0   2   0   2   2   2   2   2   2   0   2   2   0   2   0   2   2   0   2   2   2   2   2   0   0   2   2   2   0   2   0   0   2   2   2   0   0   0   2   2   2   2   0   0   0   0   0   0   2   0   0   0   0   0   2   0   0   2   0   0   0   2   2   0   2   2   2   2   0   2   0   2   0   0   0   2   0   0   0   0   2   2   0   0   0   0   2   0   2   2   2   0   0   0   2   2   0   0   2   0   0   0   2   2   2   0   0   0   2   0   2   2   0   2   2   0   0   2   0   2   2   0   2   0   2   2   2   0   0   2   0   0   0   2   2   0   0   0   2   0   0   2   2   2   0   0   2   0   2   0   0   2   2   2   0   2   2   2   2   2   2   0   2   2   0   0   0   0   0   0   2   2   2   2   2   2   2   0
 MK-2-14                2   0   2   0   0   0   0   0   0   0   2   2   2   0   0   0   0   2   2   2   2   0   0   2   0   2   2   2   2   2   2   0   2   2   0   2   0   2   2   0   2   2   2   2   2   0   0   2   2   2   0   2   0   0   2   2   2   0   0   0   2   2   2   2   0   0   2   0   0   0   2   0   0   0   0   0   2   0   0   2   0   0   0   2   2   0   2   2   2   2   0   2   0   2   0   0   0   2   0   0   0   2   2   2   0   0   0   0   2   0   2   0   2   0   0   0   2   2   0   0   2   0   0   0   2   2   2   0   0   0   2   0   2   2   0   2   2   0   2   2   0   2   2   0   0   0   0   2   0   0   0   2   0   0   0   2   2   0   0   0   2   0   2   2   2   2   0   0   2   0   2   0   0   2   2   2   0   2   2   2   2   0   2   0   2   2   0   0   0   0   0   0   2   2   2   2   2   2   2   0
 MK-2-15                2   0   2   0   0   0   0   0   0   0   2   2   2   0   0   0   0   2   2   2   2   0   0   2   2   2   2   2   2   2   2   0   2   2   0   2   0   2   2   0   2   2   2   2   2   2   0   2   2   2   0   2   0   0   2   2   2   0   0   0   2   2   2   2   0   0   0   0   0   0   2   2   0   0   0   0   0   2   0   2   0   0   0   2   0   0   2   2   2   2   0   2   0   2   0   0   0   2   0   0   0   2   2   2   0   0   0   0   0   0   2   0   2   0   0   0   2   2   0   0   2   0   2   2   2   0   2   0   0   0   2   0   2   0   0   2   0   0   2   2   0   0   2   2   0   0   0   2   0   0   0   2   0   0   0   2   0   0   0   0   2   0   2   2   2   0   0   0   2   0   2   0   0   2   2   2   0   2   0   2   2   0   2   0   2   2   0   0   0   0   0   2   2   2   2   2   2   2   2   2
 MK-2-16                2   0   2   0   0   0   0   0   0   0   2   2   2   0   2   0   0   2   2   2   2   0   0   2   2   2   2   0   2   2   2   0   2   2   0   2   0   2   2   0   2   2   2   0   2   2   0   2   2   2   0   2   2   0   0   2   2   0   0   0   0   2   2   2   0   2   0   0   0   0   2   2   0   0   0   0   0   2   0   2   0   0   2   2   0   0   2   2   0   2   0   2   0   2   0   0   0   0   0   0   0   2   0   2   0   0   0   0   0   0   2   0   2   0   0   0   2   2   0   0   2   0   2   2   2   0   2   0   0   0   2   0   2   0   0   2   0   0   2   0   0   0   2   2   0   0   0   0   0   0   0   2   0   0   0   2   0   0   0   0   2   0   2   2   2   0   0   0   2   2   2   0   0   2   2   2   0   2   2   2   2   0   2   0   2   2   0   0   0   0   0   2   2   2   0   0   2   2   2   2
 MK-3-1                 2   0   2   2   2   0   0   2   0   2   0   2   2   2   0   0   0   0   0   0   0   0   0   2   2   2   2   2   0   0   0   2   0   2   2   0   0   2   0   0   0   2   2   0   0   2   0   0   2   0   0   2   0   2   0   0   2   2   2   0   0   0   2   2   2   2   2   0   0   2   0   2   2   2   2   0   2   2   0   0   0   0   0   0   0   0   0   2   2   2   2   2   0   2   0   2   0   0   0   0   0   0   2   0   2   2   0   0   2   2   0   0   2   2   2   0   2   0   0   0   0   0   2   0   0   2   2   0   0   0   2   0   0   0   2   0   2   2   2   2   0   0   2   0   2   0   0   2   0   0   2   0   0   0   2   2   2   2   2   0   0   0   0   0   2   0   0   0   2   2   0   0   2   0   0   0   2   2   2   2   2   2   2   2   0   2   2   0   2   0   2   0   0   2   0   0   0   2   0   0
 MK-3-2                 2   0   2   2   2   0   0   2   0   2   0   2   2   2   0   0   0   0   0   0   0   0   0   2   2   2   2   2   0   0   0   2   0   2   2   0   2   2   2   0   0   0   2   0   0   2   0   0   0   0   0   2   0   0   0   0   2   2   2   0   0   0   2   2   2   2   2   0   0   0   2   2   2   2   0   0   2   2   0   2   0   0   0   0   2   0   2   2   2   2   0   2   2   2   0   2   2   0   0   0   0   0   2   0   2   2   0   0   2   2   0   0   2   2   2   0   2   0   0   0   0   0   2   0   0   2   2   0   0   0   2   0   0   0   2   0   2   2   2   2   0   0   2   0   2   0   0   2   0   0   2   0   0   0   2   2   2   2   2   2   0   0   0   0   2   0   0   0   2   2   0   0   2   0   0   0   2   2   0   2   2   2   2   2   0   2   2   0   2   0   2   2   0   2   0   0   0   2   0   0
 MK-3-3                 2   0   2   2   2   2   0   2   0   0   0   2   2   2   0   0   0   0   0   0   0   0   0   2   2   2   2   0   0   0   0   2   0   2   2   0   2   2   2   0   0   0   2   0   0   2   0   0   0   0   0   2   0   0   0   2   2   2   2   0   0   0   2   2   2   2   2   2   0   0   2   2   2   2   0   2   0   0   0   2   0   0   0   2   2   0   2   2   2   2   0   2   2   2   0   2   2   0   0   0   0   0   2   0   2   2   0   0   0   2   2   0   0   0   2   0   2   0   0   0   0   0   2   0   0   2   2   0   0   0   2   0   0   0   2   0   2   2   2   2   0   0   2   0   0   0   0   2   0   0   2   0   0   0   2   2   2   2   2   2   2   0   0   0   2   2   0   0   2   2   0   0   2   2   0   0   2   2   0   2   2   2   0   2   0   2   2   0   2   0   2   2   0   2   0   2   0   2   0   0
 MK-3-4                 2   0   2   2   2   2   0   2   0   0   0   2   2   2   2   0   0   0   0   0   2   0   0   2   2   2   0   0   0   0   0   2   0   2   2   0   2   2   2   0   0   0   2   0   0   2   2   0   0   0   0   2   0   0   2   2   2   2   2   0   0   0   2   2   2   2   2   2   0   0   2   2   2   2   0   2   0   0   2   2   0   2   0   0   2   0   2   2   0   2   0   2   0   2   0   2   2   0   0   0   0   0   0   0   2   2   0   0   0   2   2   0   0   0   2   0   2   0   0   0   0   0   2   0   0   2   0   0   0   0   2   0   2   0   2   0   2   2   2   2   2   0   2   2   0   2   0   2   0   0   2   0   0   0   2   2   0   0   2   2   2   0   0   0   2   0   0   0   2   2   0   0   2   2   0   0   2   2   0   2   2   2   0   2   2   2   2   2   0   0   2   2   0   2   2   2   0   2   0   0
 MK-3-5                 2   0   2   0   2   2   0   2   0   0   0   2   2   2   2   0   0   0   0   0   2   2   0   2   0   2   0   0   0   2   0   2   0   2   2   0   2   2   2   2   0   0   2   0   0   2   2   0   0   0   0   2   0   0   2   2   2   2   2   0   2   0   2   2   2   2   2   2   0   0   2   2   2   2   0   2   0   0   2   2   0   2   0   0   2   0   2   2   0   2   2   2   0   2   2   2   2   0   0   0   0   2   0   0   0   0   0   0   0   0   2   0   0   0   2   0   2   0   0   0   0   0   2   0   0   2   0   0   0   0   2   2   2   2   2   0   2   2   2   2   2   0   2   2   0   2   0   2   0   0   2   0   0   2   2   2   0   0   2   2   2   0   0   0   2   0   0   0   2   2   2   0   2   2   0   0   2   2   0   2   2   2   0   2   2   0   2   2   0   0   0   2   0   2   2   2   0   2   0   0
 MK-3-6                 2   0   2   0   2   2   0   2   0   0   0   2   2   2   2   0   0   0   0   0   2   0   0   2   0   0   0   0   2   2   0   2   0   0   2   0   2   2   2   2   0   0   2   0   0   2   2   0   0   0   2   2   0   0   2   2   2   2   2   0   2   0   2   2   2   2   2   0   0   0   2   2   2   2   0   2   0   0   0   2   0   2   2   0   2   0   2   2   0   2   2   2   0   2   2   0   2   0   0   0   0   2   0   0   0   2   0   0   0   0   0   0   0   0   2   0   2   0   0   2   0   0   2   0   0   2   0   0   0   0   2   2   2   2   2   0   2   2   2   2   2   0   2   2   0   2   0   2   0   0   2   0   0   2   2   2   0   0   2   2   2   0   0   0   2   0   0   0   2   0   2   2   2   2   0   0   2   2   0   2   2   0   0   2   2   0   2   2   2   0   0   2   0   2   2   2   0   2   0   0
 MK-3-7                 2   0   2   0   2   2   0   2   2   0   0   2   0   2   2   0   0   0   0   0   2   2   0   2   0   0   0   0   2   2   0   2   0   0   2   0   2   2   0   2   2   0   2   0   0   2   2   0   0   0   0   0   0   2   2   2   2   2   2   0   2   0   2   0   2   2   2   0   0   2   2   2   2   2   0   2   0   0   0   2   0   2   2   0   2   2   2   2   0   2   2   2   0   2   2   0   2   0   0   0   2   0   2   0   0   2   0   0   0   0   0   0   0   0   2   0   2   0   0   2   0   0   2   0   0   2   0   0   0   0   2   2   2   2   2   0   2   2   2   0   2   2   2   2   0   2   0   2   0   0   2   0   0   2   2   2   0   0   2   2   2   2   0   0   2   2   0   0   2   0   2   2   2   2   0   0   0   2   0   2   2   0   0   2   2   0   2   2   2   0   0   0   0   0   2   2   0   2   0   0
 MK-3-8                 2   0   0   0   2   2   0   2   2   2   0   2   0   2   2   2   0   0   0   0   2   2   0   2   0   0   2   0   2   2   0   2   2   0   2   0   2   2   0   2   2   0   2   0   0   2   2   0   0   0   0   2   0   0   2   2   2   2   2   0   2   0   2   0   2   2   2   0   0   2   2   2   2   2   0   2   0   0   0   2   0   0   2   0   0   0   2   0   0   2   2   2   0   2   2   0   2   0   0   0   2   0   0   0   0   2   0   0   0   0   2   0   0   0   2   2   2   0   0   2   0   0   2   0   0   2   0   0   0   0   0   2   2   2   2   0   2   2   2   0   2   2   2   2   2   2   0   2   0   0   2   0   0   2   2   2   0   2   0   2   2   2   0   0   2   2   0   0   2   0   2   2   2   2   0   0   0   2   0   2   2   0   0   2   2   0   2   2   2   0   0   0   0   0   2   2   0   2   0   0
 MK-3-9                 2   0   0   0   2   2   2   2   2   2   0   2   0   2   2   2   0   0   0   0   0   2   0   2   0   0   2   2   2   2   0   2   2   0   2   0   2   2   0   2   2   0   2   0   0   2   2   0   0   0   0   0   0   2   2   2   2   0   2   0   2   0   2   0   0   2   2   0   0   0   2   2   2   0   0   2   0   0   2   2   0   0   2   0   0   0   2   0   0   2   2   2   0   2   2   0   2   0   0   0   2   0   2   0   0   2   0   0   0   0   2   0   0   0   2   2   2   0   2   2   0   0   2   0   0   2   0   0   0   0   0   2   2   2   2   0   2   2   2   0   2   2   0   2   2   2   0   2   0   0   2   0   2   2   2   2   0   0   0   2   2   2   0   0   2   2   0   0   2   0   2   2   2   2   2   0   0   0   0   2   0   0   0   2   2   0   2   2   2   2   0   0   0   0   2   2   0   2   0   0
 MK-3-10                2   0   0   2   2   2   2   2   2   2   0   2   2   2   2   0   0   0   0   0   0   2   0   0   0   0   0   2   2   2   0   2   2   0   2   0   2   2   0   2   2   0   0   0   0   2   2   0   2   0   0   0   0   2   2   0   2   0   2   0   2   0   2   0   0   2   2   2   0   0   2   2   2   0   0   2   0   0   2   2   0   0   2   0   0   0   2   0   0   2   2   2   0   2   2   0   2   0   0   0   2   0   2   0   0   2   0   0   0   2   2   0   0   0   2   2   2   0   2   2   0   0   2   0   2   2   0   0   0   0   0   2   0   2   2   0   2   2   2   0   2   2   0   2   2   2   0   2   0   0   2   0   2   2   2   2   0   0   0   2   0   0   2   0   2   0   0   0   2   0   2   2   2   2   2   0   0   0   0   2   0   0   0   2   2   2   2   2   2   2   0   0   0   0   2   2   0   2   0   0
 MK-3-11                2   0   0   2   0   2   2   0   0   2   0   2   2   2   2   0   0   0   0   0   0   2   0   0   0   0   0   2   2   0   0   2   2   0   2   0   2   2   0   2   2   0   0   0   0   2   2   0   2   0   0   0   2   2   2   0   2   0   2   0   2   0   2   0   0   2   2   2   0   0   2   2   2   0   0   2   0   0   2   2   0   0   0   0   0   0   2   0   0   2   2   2   0   2   2   0   2   0   0   0   2   0   2   2   0   2   0   0   0   2   2   0   2   0   2   2   0   0   2   2   0   0   2   0   2   2   0   2   0   0   0   2   0   0   2   0   0   2   2   0   2   2   0   2   2   2   2   0   0   0   2   0   2   2   2   2   0   0   0   2   0   0   0   0   2   0   0   0   2   0   2   2   2   2   2   0   0   0   0   2   0   0   0   2   2   0   2   2   2   2   0   0   0   0   2   2   0   2   0   0
 MK-3-12                2   0   0   2   0   0   2   0   0   2   0   0   0   2   2   0   0   0   0   0   0   2   0   2   0   0   0   2   2   0   0   2   2   0   2   0   2   2   0   2   2   0   0   0   0   2   2   0   2   0   0   0   2   2   2   0   2   0   2   0   2   0   2   0   0   2   2   2   0   2   2   2   2   0   0   0   0   0   2   2   2   0   0   0   0   0   2   0   0   2   2   2   0   2   2   2   2   0   0   0   0   0   2   2   0   2   0   0   0   2   2   0   2   0   0   2   0   0   2   2   0   0   2   0   2   0   0   2   0   0   0   2   0   0   0   0   0   2   2   0   2   2   2   0   2   2   2   0   0   0   2   0   2   2   2   2   0   0   0   2   0   0   0   0   2   0   0   0   2   0   2   2   2   2   2   0   0   0   0   2   0   0   0   0   2   0   0   2   0   2   0   0   2   0   2   2   0   2   0   0
 MK-3-13                2   0   0   0   0   0   2   0   0   2   0   2   0   0   2   0   0   0   0   0   2   2   0   2   0   0   0   2   2   0   2   2   2   0   2   0   2   2   0   0   2   0   0   0   0   2   2   0   2   0   0   0   0   2   2   0   0   0   2   0   2   0   2   0   0   2   2   2   0   2   2   2   2   2   0   0   2   0   2   2   2   0   0   0   0   2   2   2   0   2   2   2   0   2   2   2   2   0   0   0   0   0   2   2   0   2   0   0   2   2   2   0   2   0   2   2   0   0   0   2   0   0   2   0   2   0   0   2   0   0   2   2   0   0   0   0   0   2   2   0   0   2   2   0   2   2   2   0   0   0   0   0   0   2   2   2   2   0   0   2   0   0   0   2   2   0   0   0   2   0   2   2   2   2   2   2   0   0   0   2   2   0   0   0   2   0   0   2   0   2   0   0   2   2   2   2   0   2   0   0
 MK-3-14                0   0   0   0   0   0   0   2   0   2   0   2   0   0   2   0   2   0   0   2   2   2   0   2   0   0   2   2   0   0   2   2   2   0   0   0   2   2   0   0   2   0   0   0   0   2   2   0   2   0   0   0   2   2   2   0   0   0   2   0   2   0   0   0   2   2   2   2   0   2   2   2   2   2   0   0   2   0   2   2   2   0   0   0   0   2   2   2   0   2   2   2   0   2   2   2   2   0   0   0   0   0   2   2   0   2   0   0   2   2   2   0   2   2   2   2   0   0   0   2   0   0   2   0   2   0   0   2   0   0   2   2   0   0   0   0   0   2   2   0   0   2   2   2   2   2   2   2   0   0   0   0   0   0   2   2   2   0   0   2   0   0   2   2   2   0   0   0   2   0   2   2   2   2   2   2   0   0   0   2   2   0   2   0   2   0   0   2   0   2   0   0   2   2   2   2   0   0   0   0
 MK-3-15                0   0   0   0   0   0   0   2   0   2   0   2   0   0   2   0   2   0   0   2   2   2   0   2   0   0   2   2   0   0   2   2   2   0   0   0   2   2   0   0   2   0   0   0   0   2   2   0   2   0   0   0   2   2   2   0   0   0   2   0   2   0   0   0   0   0   2   2   0   2   2   2   2   2   0   0   2   2   2   2   2   0   0   0   0   2   2   2   0   2   2   2   0   2   2   2   2   0   0   2   0   0   2   2   0   2   2   0   2   2   2   0   2   2   0   2   0   0   0   2   0   0   0   0   2   0   0   2   0   0   0   2   0   0   0   0   0   2   2   0   0   2   2   2   2   2   2   2   0   0   2   0   2   2   0   2   2   0   0   2   0   0   2   2   2   0   0   0   2   0   2   2   2   2   2   0   0   0   2   0   2   0   0   0   2   0   0   2   0   2   0   0   2   2   2   0   0   0   0   0
 MK-3-16                0   0   0   0   0   0   0   2   0   2   0   2   0   0   2   0   2   0   0   2   2   2   0   2   0   0   2   2   0   2   2   2   2   0   0   0   2   2   0   0   2   0   0   0   0   2   2   0   2   2   0   0   2   2   2   0   0   0   2   0   2   0   0   0   0   0   2   2   0   2   2   2   2   2   0   0   2   2   2   2   2   2   0   0   0   2   2   2   0   2   2   2   0   2   2   2   0   0   0   2   0   0   2   2   0   0   2   0   2   0   2   0   2   2   0   2   0   0   0   2   0   0   0   0   2   0   0   2   0   0   0   2   0   0   2   0   0   2   2   2   0   0   2   2   2   2   2   2   0   0   2   0   2   2   0   2   2   0   0   2   0   0   2   0   2   0   0   0   2   0   2   2   2   2   2   0   0   0   2   0   2   2   0   0   2   0   0   2   0   2   0   0   2   2   2   0   2   0   0   0
 MK-4-1                 0   2   2   0   0   2   2   2   0   0   2   2   2   0   2   2   0   0   0   2   0   0   0   2   0   0   0   0   0   0   0   0   2   0   0   0   0   2   0   2   2   0   0   2   0   2   0   2   2   0   2   2   0   2   2   2   0   0   2   2   0   2   0   0   0   0   2   2   0   2   0   2   0   0   2   2   2   2   2   0   2   0   0   2   0   2   0   2   0   0   0   2   2   0   2   2   0   0   2   2   2   0   0   2   0   2   2   0   0   0   2   0   2   2   2   0   0   0   0   2   0   0   0   0   0   0   0   0   2   2   2   0   0   2   0   2   2   0   2   0   0   2   2   2   2   0   2   2   2   2   2   2   0   0   2   0   2   2   0   2   2   0   0   0   2   2   0   0   0   0   2   2   0   2   0   2   2   0   2   0   0   0   2   2   2   2   2   2   2   0   2   0   0   2   2   2   0   2   2   0
 MK-4-2                 2   2   2   2   0   2   2   2   0   0   2   2   2   0   2   2   2   0   0   2   0   0   0   2   0   0   0   0   0   0   0   0   2   0   0   0   0   2   0   0   2   0   2   2   0   2   0   2   2   0   0   2   0   2   2   2   0   0   2   2   0   2   0   2   0   0   2   2   0   2   0   2   0   0   2   2   2   2   0   0   2   0   0   2   0   2   0   2   0   0   0   2   2   0   2   2   0   0   2   2   2   0   0   2   0   2   2   0   0   0   2   2   2   2   2   0   0   0   0   2   0   0   2   0   0   0   0   0   2   2   2   0   0   2   0   0   2   0   2   0   0   2   2   2   2   0   2   2   2   2   2   0   0   0   2   0   2   2   0   2   2   0   0   0   2   0   0   0   0   0   2   2   0   2   0   2   2   0   2   0   0   0   2   2   2   2   2   2   2   0   2   0   0   2   2   2   0   2   2   0
 MK-4-3                 2   0   2   2   0   2   2   2   0   0   2   2   2   0   2   2   2   0   0   2   2   0   0   2   0   0   0   0   0   0   0   0   2   0   0   0   0   2   0   0   2   0   2   2   0   2   0   2   2   0   0   2   2   2   2   2   2   0   0   2   0   2   0   2   0   0   2   2   0   2   2   2   0   0   2   2   2   2   2   0   2   0   0   2   0   0   0   2   0   0   2   2   2   0   2   2   0   0   2   2   2   0   0   2   0   2   2   0   0   0   2   2   2   2   0   0   0   0   0   2   0   0   2   0   0   0   0   0   2   2   2   0   2   2   2   0   2   0   2   0   0   2   2   2   2   0   2   2   2   2   2   0   0   0   2   0   2   2   0   2   2   0   0   0   0   0   0   0   0   0   2   0   2   2   0   2   2   0   0   0   0   0   2   2   2   0   2   2   2   0   2   0   0   2   2   2   0   2   2   0
 MK-4-4                 2   0   2   2   0   2   2   2   0   0   2   2   2   0   2   2   2   0   0   2   2   0   0   2   0   0   0   2   0   2   0   0   2   0   0   0   2   2   0   0   2   0   2   2   0   2   0   2   2   0   0   2   2   2   2   2   2   0   0   2   0   2   0   2   2   0   2   2   0   2   2   2   0   0   2   2   2   2   0   0   2   0   0   2   0   0   0   2   0   0   2   2   2   0   0   0   0   0   2   2   2   0   0   0   0   2   0   0   0   0   2   2   2   2   0   0   0   0   0   2   0   2   2   2   0   0   0   0   2   2   2   0   2   2   2   0   2   0   2   0   0   2   2   2   2   2   2   2   2   2   2   0   0   0   0   0   2   2   0   2   0   0   2   0   0   2   0   0   2   0   2   0   2   2   0   0   2   0   0   0   2   0   2   0   2   0   2   2   2   0   2   0   0   2   2   0   0   2   2   0
 MK-4-5                 2   0   2   2   0   2   2   2   0   0   2   2   2   0   0   2   2   0   0   2   2   0   0   2   0   0   0   2   0   2   0   0   2   0   0   0   2   2   0   0   2   0   0   2   0   2   0   2   2   0   0   2   2   2   2   2   2   0   0   2   0   2   0   2   2   0   2   2   0   2   2   2   0   0   2   2   0   2   0   0   2   0   0   2   0   2   0   2   0   0   2   2   2   2   0   0   2   0   2   2   2   0   0   0   0   2   0   0   0   0   2   2   0   2   0   0   0   0   0   2   0   2   2   2   0   0   0   0   2   2   2   0   0   2   2   0   2   0   0   0   0   2   0   2   0   2   2   2   2   2   2   0   0   0   0   0   2   2   0   2   0   0   2   0   0   2   0   0   2   0   0   0   2   2   0   0   0   0   0   0   2   0   2   0   2   0   2   2   2   0   2   0   0   2   0   0   0   2   2   0
 MK-4-6                 2   0   2   2   0   2   2   2   0   0   2   2   2   0   0   2   2   0   0   2   2   0   0   2   0   0   0   2   0   2   2   0   2   0   0   0   2   2   0   0   2   2   0   2   0   2   0   2   2   0   0   2   2   2   2   2   2   0   0   2   0   2   0   2   2   0   2   2   0   2   2   2   0   0   2   2   0   2   0   0   2   0   0   2   0   2   0   2   0   0   2   2   2   2   0   0   2   0   2   2   2   0   0   0   0   2   0   0   0   0   2   2   2   2   0   0   2   0   2   2   0   2   2   2   0   0   0   0   0   2   2   0   0   2   2   2   0   0   2   0   0   2   0   2   0   2   2   2   2   2   2   2   0   0   0   0   2   2   2   2   0   0   2   0   0   2   0   0   2   0   0   2   2   2   0   0   0   0   0   0   2   0   2   0   2   2   2   2   0   0   2   0   0   2   0   0   0   2   2   2
 MK-4-7                 2   0   2   2   0   2   2   2   0   0   2   2   2   0   0   2   2   0   2   2   2   0   0   2   0   0   0   0   0   2   2   0   0   2   0   0   2   2   0   0   0   2   0   2   0   0   0   2   2   0   0   2   2   2   2   2   2   0   0   0   0   2   0   2   2   0   2   2   0   2   2   2   0   0   2   2   0   2   0   0   2   0   0   2   0   2   0   2   0   0   2   2   2   2   0   0   2   0   2   2   2   0   0   0   0   2   0   0   0   0   2   2   2   2   0   0   2   0   2   2   0   2   2   2   0   0   0   0   2   2   2   0   0   2   2   2   0   0   0   0   0   2   0   2   0   2   2   2   2   2   2   2   0   0   0   0   0   2   2   2   0   0   2   0   0   2   0   0   2   0   2   2   2   2   0   0   0   0   0   0   2   0   2   0   2   2   2   2   0   0   2   0   2   2   0   0   0   2   2   2
 MK-4-8                 0   0   2   2   0   2   2   2   0   0   2   2   2   2   0   2   2   2   2   2   2   2   0   2   0   0   0   0   0   2   2   0   2   2   0   0   2   2   0   0   0   2   0   2   0   0   0   2   2   0   0   2   2   0   2   2   0   0   0   0   0   2   0   2   2   0   2   2   0   2   2   2   2   0   2   2   0   2   0   0   2   0   0   2   0   2   0   2   0   0   2   2   2   2   0   0   2   0   2   2   0   0   0   0   0   2   0   0   0   0   2   0   2   2   0   0   2   0   2   2   0   2   2   2   0   0   0   0   2   2   2   2   0   2   2   2   2   0   0   0   0   2   0   2   0   2   2   2   2   2   2   2   0   0   0   0   0   2   2   2   2   0   2   0   0   0   0   0   2   0   2   2   2   2   0   0   0   0   0   0   2   2   2   0   0   2   2   2   0   0   2   0   2   2   0   0   0   0   0   2
 MK-4-9                 0   0   2   2   0   2   2   2   0   0   2   2   2   2   0   2   2   2   2   0   2   2   0   2   0   0   0   0   0   2   2   2   2   2   0   0   2   2   0   0   0   2   2   2   0   2   0   2   2   0   0   2   2   2   2   2   0   0   0   0   0   2   0   2   2   0   2   0   0   2   2   2   2   0   2   2   0   2   0   0   2   0   0   2   0   2   0   2   0   0   2   2   2   2   0   2   2   0   2   2   0   0   0   0   0   2   0   2   0   0   2   2   2   0   0   0   2   0   0   2   0   2   2   2   0   0   0   0   2   2   2   2   0   2   0   2   2   0   0   0   0   2   0   2   0   2   2   0   2   2   2   2   0   2   0   0   0   2   2   2   2   0   2   0   0   0   0   0   2   0   2   2   2   0   0   0   0   0   0   0   2   2   2   0   0   2   2   2   2   2   2   2   2   2   0   0   0   0   0   2
 MK-4-10                0   0   2   2   0   2   2   2   0   0   2   0   2   2   0   2   2   2   2   0   2   2   0   2   0   0   0   0   0   2   0   2   2   2   0   0   2   0   0   0   0   2   2   2   0   0   0   2   2   0   0   2   2   2   2   2   0   0   0   0   0   2   0   2   2   2   2   0   0   2   0   0   2   0   2   2   0   2   0   0   2   0   0   2   0   2   0   2   0   0   2   2   2   2   0   2   2   0   2   2   0   0   0   2   0   2   0   2   0   0   2   2   0   0   0   0   2   0   0   2   0   2   2   2   0   2   0   0   2   2   2   2   2   2   0   2   2   0   0   2   0   0   0   2   0   2   2   0   2   2   0   2   0   0   0   0   0   2   2   2   0   0   2   0   0   0   0   0   2   0   2   2   2   0   0   0   0   0   0   0   2   2   2   0   0   2   2   2   2   2   0   0   2   2   0   0   0   0   0   0
 MK-4-11                0   0   2   2   0   2   2   2   0   0   2   0   0   2   0   2   2   2   2   0   2   0   0   2   0   0   0   0   0   2   0   2   0   2   0   0   2   0   0   0   0   2   2   2   0   0   0   0   2   0   0   2   2   2   2   2   2   0   0   0   2   2   0   2   0   2   2   0   0   2   0   0   2   0   2   2   0   0   0   0   2   0   2   2   2   2   0   2   0   0   2   2   0   2   0   2   2   0   2   0   2   0   0   2   0   2   0   2   0   0   0   2   0   0   0   0   0   0   0   2   0   2   2   2   0   2   0   0   2   2   2   2   2   0   2   2   2   0   0   2   0   2   0   2   0   2   2   0   0   2   0   2   0   0   0   0   0   2   2   2   0   0   0   2   0   2   0   0   0   0   2   0   2   0   0   0   0   2   0   0   0   2   2   0   0   2   2   2   2   2   0   2   0   2   0   0   0   0   0   0
 MK-4-12                0   0   0   2   0   2   2   2   0   0   0   0   0   2   2   2   0   2   0   0   2   0   0   2   0   2   0   0   0   2   0   2   2   2   0   2   0   0   0   0   0   2   2   2   0   0   2   0   2   0   0   2   2   2   2   2   2   0   0   2   2   0   2   2   0   2   0   0   0   2   0   0   2   0   2   2   0   0   0   0   2   0   2   0   2   2   0   2   0   0   2   2   2   2   0   2   2   2   2   0   2   0   0   2   0   2   2   2   0   0   2   2   0   0   0   0   0   0   0   2   0   2   2   2   0   2   0   0   2   2   2   2   2   0   2   2   2   0   0   2   0   2   0   2   0   2   2   0   0   2   0   2   2   0   0   0   0   2   2   2   0   0   0   0   0   2   0   0   0   0   2   0   2   0   0   0   0   0   0   0   0   2   2   0   0   2   2   2   2   2   0   0   0   2   0   0   0   0   0   0
 MK-4-13                0   0   0   0   0   2   0   2   0   0   0   0   0   2   2   2   0   2   0   0   2   0   0   2   0   2   0   0   0   2   0   2   2   2   0   2   0   0   0   0   0   2   2   2   0   0   2   2   2   0   0   2   2   2   2   2   2   0   2   2   0   0   2   0   0   2   0   0   0   2   0   0   2   0   2   2   0   0   0   0   2   0   2   2   2   2   0   2   0   0   2   2   2   0   0   2   2   2   2   0   2   0   0   2   0   2   2   2   2   0   2   2   0   0   0   0   0   0   0   2   0   2   2   2   0   2   0   0   2   2   2   2   2   0   2   0   2   0   0   2   0   2   0   2   0   2   2   0   0   0   0   2   2   0   0   0   2   2   2   2   0   0   0   0   0   2   0   0   0   0   2   0   2   0   0   0   0   0   0   0   0   2   2   0   0   2   2   2   2   2   0   0   0   2   0   0   0   0   0   0
 MK-4-14                0   0   0   0   0   0   0   2   0   0   0   0   0   2   2   2   0   2   0   0   2   0   2   0   0   2   0   0   0   0   0   2   2   2   0   2   0   0   0   0   0   0   2   2   0   0   2   2   2   0   0   2   2   2   0   2   2   2   2   2   0   0   2   0   0   2   0   2   0   2   0   0   2   0   2   2   2   0   2   0   2   0   2   2   2   2   0   2   0   0   2   2   0   0   2   2   2   2   2   0   2   0   0   2   0   2   2   2   2   0   2   2   0   0   2   0   0   0   0   2   0   2   0   2   0   2   2   0   2   2   2   2   2   0   2   0   2   0   0   2   0   2   0   2   0   2   2   0   0   0   0   0   2   0   0   0   2   2   2   2   0   0   0   0   0   2   0   0   0   0   2   0   2   0   0   0   0   0   0   0   0   0   2   0   0   2   2   2   2   2   0   0   2   2   0   0   2   0   0   0
 MK-4-15                0   0   0   0   0   0   0   2   0   0   0   0   0   2   2   2   2   2   0   0   0   0   2   0   0   2   0   0   0   0   0   2   2   2   0   2   0   0   0   0   0   2   2   2   0   0   2   2   2   0   0   2   2   2   0   2   2   2   2   2   0   0   2   0   0   2   0   2   0   2   0   0   2   0   2   2   2   0   2   0   2   0   2   2   2   2   0   2   0   0   2   2   0   0   2   2   2   2   2   0   2   0   0   2   0   2   2   2   2   0   0   2   0   0   2   0   0   0   0   2   0   2   0   2   0   2   2   0   2   2   2   0   2   2   0   0   0   0   0   2   0   0   0   2   0   2   2   2   0   0   0   0   2   0   0   0   2   2   2   2   0   0   0   0   2   2   0   0   0   0   0   0   2   2   0   0   0   0   0   0   0   0   2   0   0   2   2   2   2   2   2   0   2   2   0   0   2   0   0   0
 MK-4-16                0   0   2   0   0   0   0   0   0   2   0   0   0   2   2   2   2   2   0   0   0   0   2   0   0   2   0   0   0   0   0   2   2   2   0   2   0   0   0   0   0   2   2   0   0   0   2   2   2   0   2   2   2   2   0   2   0   2   2   2   0   0   2   0   0   2   0   2   0   2   0   0   2   0   2   2   2   0   2   0   0   0   2   2   2   2   0   0   0   0   2   2   0   0   2   2   2   2   2   2   0   2   0   2   0   2   2   2   2   0   0   2   0   0   2   0   0   0   0   2   0   2   0   2   0   2   2   0   2   0   2   0   2   2   2   0   0   0   0   2   2   0   0   2   2   2   2   2   0   0   0   0   2   0   0   0   2   2   0   2   0   0   0   0   2   2   0   0   0   2   0   0   2   2   0   0   0   2   0   0   0   0   2   0   2   2   2   0   2   2   2   2   2   2   0   0   2   0   0   0
 MK-5-1                 0   2   2   2   0   2   0   2   2   0   0   0   0   0   0   0   2   2   2   2   2   2   0   2   0   2   2   2   0   2   0   0   2   2   0   2   2   0   2   0   0   0   0   0   0   2   2   2   2   2   0   0   2   2   0   2   0   2   0   0   0   2   0   0   2   0   0   0   0   2   0   0   0   2   2   0   2   0   0   0   2   2   2   0   0   2   0   0   2   2   2   0   0   0   2   0   2   2   2   2   2   2   2   2   0   0   2   2   0   2   2   0   0   0   0   2   0   0   2   0   0   2   0   2   0   2   2   0   2   0   0   0   2   0   2   0   0   2   0   0   2   0   0   2   2   2   0   2   0   0   2   0   2   2   2   2   0   2   2   0   0   2   2   2   0   2   0   2   2   2   0   0   0   2   2   2   0   2   2   2   0   0   2   0   0   2   2   2   0   2   2   2   0   2   0   2   2   0   0   0
 MK-5-2                 0   0   2   0   0   2   0   2   2   0   0   0   0   0   0   2   2   2   2   2   2   2   0   0   0   2   2   2   0   2   0   0   2   2   0   2   2   0   2   0   0   0   0   0   0   2   2   2   0   2   0   0   2   2   0   2   0   2   0   0   0   2   0   2   2   0   0   0   0   2   0   0   0   2   2   0   2   0   0   2   2   2   2   0   0   2   0   0   2   2   2   0   0   0   2   0   0   2   2   2   2   2   2   0   0   0   2   2   0   2   2   0   0   0   0   2   0   0   2   2   0   2   0   0   0   2   2   0   2   0   0   0   2   0   2   0   0   2   2   0   2   0   0   2   2   2   0   2   2   0   2   0   2   2   2   2   0   2   2   0   0   2   2   2   0   2   2   2   0   2   0   0   0   2   2   2   0   2   2   2   0   0   2   0   0   2   2   2   0   2   2   2   0   2   0   2   2   0   0   0
 MK-5-3                 0   0   2   0   0   2   0   2   2   0   0   0   0   2   0   2   2   2   2   2   2   2   0   0   0   2   0   0   0   2   0   0   2   2   0   2   2   0   0   0   0   0   0   0   0   2   2   2   0   2   0   0   2   2   0   2   0   0   0   0   0   0   0   2   2   0   0   0   0   2   0   0   0   2   2   0   2   0   0   2   2   2   2   0   0   2   0   0   2   2   2   2   0   0   2   0   0   2   2   2   2   2   2   0   2   0   2   2   0   2   0   0   0   0   0   2   0   0   2   2   0   2   0   0   0   2   2   0   2   0   0   0   2   0   0   0   0   2   2   0   2   2   0   2   0   2   0   0   2   0   2   0   2   2   2   2   0   2   2   0   0   2   2   2   0   2   2   2   2   2   0   2   0   2   2   2   0   2   2   2   0   0   0   0   0   2   2   2   0   2   2   2   0   2   0   0   2   0   0   0
 MK-5-4                 0   2   2   0   0   2   0   2   2   0   0   0   2   2   0   2   2   2   2   2   2   2   0   0   0   2   0   0   0   2   0   0   2   2   2   2   2   0   0   0   0   0   2   0   0   2   2   2   0   2   0   2   2   2   0   2   0   0   0   0   0   0   0   2   2   0   0   2   0   2   2   0   0   0   2   0   2   0   0   0   0   2   2   0   0   2   0   0   2   2   2   2   2   0   2   0   0   2   0   2   2   2   2   0   2   0   2   2   0   2   0   0   0   0   0   2   0   0   2   0   0   2   0   0   0   2   2   0   2   0   0   0   2   0   0   0   0   2   2   0   2   2   0   2   0   2   0   2   2   0   2   0   2   2   0   2   0   2   2   0   2   2   2   2   2   0   2   0   0   2   0   2   0   0   2   2   0   2   2   2   0   0   0   0   0   2   2   2   0   2   2   2   0   2   0   0   2   0   0   0
 MK-5-5                 0   2   2   0   0   2   0   2   0   0   0   0   2   2   2   2   2   2   2   2   2   2   0   0   0   2   0   0   0   2   0   0   2   2   2   2   2   0   0   0   0   0   2   0   0   2   2   2   0   0   0   0   2   2   0   2   0   0   0   0   0   0   0   2   2   0   0   2   0   2   2   2   0   0   2   0   2   0   2   0   0   2   2   0   0   2   0   0   0   2   2   2   2   2   2   0   0   2   0   2   2   2   2   0   2   0   2   2   0   2   0   0   0   0   0   2   0   0   2   0   0   2   0   0   0   2   2   0   2   0   2   0   2   0   0   0   0   2   2   0   2   2   0   2   0   2   2   2   2   0   2   0   0   2   0   2   0   2   2   0   2   2   2   2   2   0   2   0   0   2   0   2   2   0   2   0   0   2   2   0   0   0   0   0   0   2   2   2   0   2   2   2   0   2   0   0   2   2   0   2
 MK-5-6                 0   2   2   0   0   2   2   2   0   0   0   0   2   2   2   2   2   0   2   0   2   2   0   0   0   2   0   0   2   2   0   0   2   2   2   2   2   0   0   2   0   0   2   0   0   2   2   2   0   0   0   0   2   0   0   2   0   2   0   0   0   0   0   2   0   0   2   2   0   2   2   2   0   0   2   0   2   0   2   0   0   2   2   0   0   2   0   0   0   2   2   2   2   2   2   0   0   0   0   2   2   2   2   0   2   0   2   2   0   2   0   0   0   0   0   2   0   0   2   0   0   2   0   0   0   2   2   0   0   0   2   0   0   0   0   0   0   2   2   0   2   2   0   2   2   2   2   2   2   0   2   0   0   2   0   0   0   2   2   0   2   2   2   2   2   0   2   0   0   2   0   2   2   2   2   0   2   2   2   0   0   0   0   0   0   2   0   2   0   2   2   2   0   2   0   0   2   2   0   2
 MK-5-7                 0   2   2   0   0   2   0   2   0   0   0   0   2   2   2   2   2   0   2   0   2   2   0   0   0   2   0   0   2   2   0   0   2   2   2   2   2   2   2   2   2   0   2   2   2   2   2   2   0   0   0   0   2   0   0   2   0   2   0   0   0   0   0   2   0   0   0   2   0   2   2   2   0   0   2   0   2   0   2   0   0   2   2   0   0   2   0   0   0   2   2   2   2   2   2   0   0   0   2   2   2   2   2   0   2   0   2   2   0   2   0   0   0   0   2   2   0   0   2   0   0   2   0   0   0   2   2   0   0   0   2   2   0   0   0   0   0   2   2   0   2   2   0   2   2   2   2   0   2   0   2   0   0   2   0   0   0   2   2   0   2   2   2   0   2   0   2   0   0   2   0   2   2   2   2   0   2   2   2   0   0   0   0   0   0   2   0   0   0   2   2   2   0   2   0   2   2   2   0   2
 MK-5-8                 0   2   2   0   0   2   0   2   0   0   0   0   2   2   2   2   2   0   2   0   0   2   0   0   0   2   0   0   2   2   0   0   2   0   2   2   2   2   0   2   2   0   2   2   2   2   2   2   0   0   0   0   2   0   0   0   0   2   0   0   0   0   0   2   0   0   0   2   0   2   2   2   0   0   2   0   2   0   2   2   0   0   2   0   0   2   0   2   2   2   2   2   2   2   2   0   0   0   2   2   2   0   2   0   2   0   2   2   0   2   0   0   0   0   2   2   0   0   2   0   0   2   2   0   0   2   2   0   0   0   2   2   0   0   0   0   0   0   2   0   2   2   0   2   2   2   2   0   2   0   2   0   0   2   0   2   0   2   2   0   2   2   2   2   2   0   2   0   0   2   0   2   2   2   2   0   2   2   0   0   0   0   0   2   0   2   0   0   0   2   2   2   0   2   0   0   2   2   0   2
 MK-5-9                 0   2   2   0   0   2   0   2   0   0   0   2   2   2   0   2   2   0   2   2   0   2   0   0   0   2   0   0   2   2   0   0   2   2   2   2   2   2   0   2   2   0   2   2   2   2   2   2   0   0   0   0   2   2   0   0   0   2   0   0   0   0   0   0   0   0   0   2   0   2   2   2   0   0   2   0   2   0   2   2   0   0   2   0   0   2   0   2   0   0   2   2   2   0   2   0   0   0   2   2   2   0   2   0   2   0   2   2   0   2   0   0   0   0   0   2   0   0   2   0   0   2   2   2   0   2   2   0   0   0   2   2   0   0   0   0   0   0   2   0   2   2   0   2   2   2   2   2   2   0   2   0   0   2   0   2   2   2   2   0   2   2   2   2   2   0   2   0   0   2   0   2   2   2   2   0   2   2   0   0   0   0   0   2   0   2   0   0   0   2   2   2   2   2   0   0   2   2   2   2
 MK-5-10                0   2   2   0   0   0   0   2   0   0   0   2   2   2   0   2   2   0   2   2   0   2   0   0   0   2   0   0   2   2   0   0   2   2   2   2   2   2   0   2   2   0   2   2   2   2   0   2   0   0   0   0   2   2   0   2   0   2   0   0   0   0   0   0   0   0   0   2   0   2   2   2   0   0   0   0   2   0   2   2   0   0   2   0   0   2   0   0   0   0   2   2   2   0   0   0   2   0   2   2   2   0   2   0   2   0   2   2   0   0   0   0   0   0   0   2   0   0   2   0   0   2   2   2   0   2   2   2   0   0   2   2   0   0   0   0   2   2   2   2   2   2   0   2   2   2   2   2   2   0   2   0   0   2   0   2   2   2   2   0   2   2   2   2   0   2   2   0   0   2   0   2   2   2   2   0   2   2   0   0   0   0   0   2   0   2   0   2   0   2   2   2   2   0   0   0   2   0   2   0
 MK-5-11                0   2   2   0   0   2   0   2   0   0   0   2   2   2   0   2   2   0   2   2   0   2   2   0   0   2   0   0   2   2   0   0   2   2   2   2   2   2   0   2   2   0   2   2   2   2   2   2   0   0   0   0   2   2   0   2   2   2   0   0   2   0   0   0   2   0   2   2   0   0   2   2   0   0   0   0   2   0   2   2   0   0   2   0   0   2   0   0   0   0   2   2   2   0   0   0   2   0   0   2   2   0   2   0   2   0   2   2   0   0   0   0   0   0   0   2   0   0   2   2   0   2   2   2   0   0   2   2   0   0   2   2   2   0   0   0   2   2   2   2   2   2   0   2   2   2   2   2   2   0   2   0   0   0   0   2   2   2   2   0   2   2   0   2   0   2   2   0   0   2   0   2   2   2   2   0   0   2   0   0   0   0   2   2   0   2   0   2   0   2   2   2   2   0   0   0   2   0   2   0
 MK-5-12                0   2   2   0   0   2   0   2   0   0   0   0   2   2   0   2   2   0   2   2   0   2   2   0   0   2   0   0   2   2   0   0   2   2   2   2   2   2   0   0   2   0   0   2   2   2   2   2   0   0   0   0   2   0   0   2   0   2   0   0   2   2   0   0   2   0   2   2   0   0   2   2   2   0   0   0   0   0   2   2   2   0   2   0   0   2   0   2   0   0   2   2   2   0   2   0   2   0   0   2   2   0   2   0   2   2   2   2   0   0   0   0   0   0   0   0   0   0   0   2   0   2   2   2   0   0   2   2   0   0   2   2   0   0   0   0   2   2   2   0   2   0   0   0   2   2   2   2   2   0   2   0   0   0   0   0   2   2   2   0   2   2   0   2   0   2   2   0   0   2   0   2   2   2   2   0   0   0   0   0   0   2   2   0   0   2   0   2   0   2   2   2   2   0   0   0   2   0   2   0
 MK-5-13                0   2   2   0   0   2   0   2   0   2   2   0   2   2   0   2   2   0   0   2   0   2   2   0   2   2   0   0   2   2   0   0   0   0   2   2   2   2   0   0   2   0   2   2   2   2   2   2   0   0   0   0   2   0   0   2   0   2   0   0   2   2   0   0   2   0   2   2   0   0   2   2   2   0   0   0   2   0   2   2   2   0   2   0   0   2   0   2   0   0   2   2   2   0   2   0   2   0   0   2   2   0   2   0   2   2   2   2   0   0   0   0   0   0   0   0   0   0   0   2   2   2   2   2   0   0   2   2   0   0   2   2   0   0   0   0   2   2   2   0   2   0   0   2   2   0   2   2   2   0   2   0   0   0   0   0   2   2   2   0   2   2   0   2   0   2   2   0   0   2   0   2   2   2   2   0   0   0   2   0   0   2   2   0   0   0   0   2   2   2   2   2   2   0   0   0   0   0   0   0
 MK-5-14                0   2   2   0   0   2   0   2   2   2   2   0   0   2   0   2   2   2   0   2   0   2   2   0   2   0   2   0   2   2   0   0   0   0   2   2   2   2   0   0   0   0   2   2   0   2   2   2   0   0   2   0   2   2   0   2   0   2   2   0   2   2   0   0   2   0   2   2   0   0   2   2   2   0   0   0   2   0   2   2   2   0   2   0   0   2   0   0   0   0   2   2   2   0   2   0   2   0   0   2   2   0   2   0   2   2   2   0   0   0   0   0   2   0   0   0   0   2   0   2   2   2   2   2   0   0   2   0   0   2   2   0   0   0   0   0   2   2   2   0   2   0   0   2   2   0   2   2   2   0   2   0   0   0   0   0   2   2   2   0   2   2   0   2   0   2   2   0   0   2   2   2   2   2   0   0   0   0   2   0   0   2   2   0   2   0   0   2   2   2   2   0   2   0   0   0   0   0   0   0
 MK-5-15                0   2   2   2   0   2   0   2   2   2   2   0   0   2   0   2   2   2   2   2   0   0   2   0   2   0   2   0   2   2   0   0   2   0   2   2   0   2   0   0   0   0   2   2   0   2   2   2   0   0   2   0   2   2   0   2   0   2   2   0   2   2   0   0   2   0   2   2   0   0   2   2   2   0   0   0   2   0   2   2   2   0   2   0   0   2   0   0   2   2   2   2   2   0   2   0   2   0   2   2   2   0   2   0   2   2   2   0   2   0   0   0   2   0   0   0   0   2   0   2   2   2   2   2   0   0   2   0   2   2   2   0   0   0   0   2   0   2   2   0   2   0   0   2   2   0   2   2   2   0   2   0   0   0   0   0   2   2   2   0   2   2   0   2   0   2   2   0   2   2   2   2   2   2   0   0   0   0   2   0   0   0   2   0   2   0   0   2   2   2   2   0   2   0   0   0   0   0   0   0
 MK-5-16                0   2   2   2   0   2   0   2   2   2   2   0   0   2   0   2   2   2   2   2   0   0   2   0   2   0   2   0   2   2   0   0   2   0   2   2   0   2   0   0   0   0   2   2   0   2   2   2   0   0   2   0   2   2   0   2   0   2   2   0   2   0   0   0   2   0   2   2   0   0   2   2   2   0   0   2   2   0   2   2   2   0   2   0   0   2   0   0   2   2   0   2   0   0   2   0   2   0   2   0   2   0   2   0   2   2   2   0   2   0   0   0   2   0   0   0   2   2   0   2   2   0   2   2   0   0   2   0   2   2   2   0   0   0   0   2   0   2   2   0   2   0   0   2   2   0   2   2   2   0   2   0   0   0   0   2   2   2   2   0   2   2   0   2   0   2   2   0   2   2   2   2   2   2   0   0   0   0   2   0   0   0   2   0   2   0   0   2   0   0   2   0   2   0   0   2   0   0   0   2
 MK-6-1                 0   0   2   0   2   0   0   2   0   2   2   0   2   0   0   0   2   0   2   2   0   0   0   0   0   0   0   2   2   0   0   2   2   0   0   0   0   0   0   2   0   0   0   2   0   2   0   0   2   0   0   0   2   2   2   2   2   2   2   2   2   2   0   2   2   0   2   2   2   2   0   2   0   0   0   0   2   0   2   2   0   0   2   0   0   2   2   2   2   2   2   2   0   0   2   0   2   0   2   2   2   0   0   2   2   2   0   0   0   0   2   2   0   0   0   2   2   2   2   0   2   2   2   2   0   0   2   2   2   0   2   2   2   0   2   2   0   0   2   2   2   0   2   0   2   2   2   0   0   0   0   0   2   0   2   2   0   2   2   2   0   2   0   2   0   2   0   0   0   0   2   2   0   2   2   2   0   2   0   0   2   2   2   0   2   0   0   2   2   2   0   2   0   0   0   2   0   2   2   0
 MK-6-2                 2   0   2   0   2   0   0   2   0   2   0   0   2   0   0   0   2   0   2   2   0   0   0   0   0   0   0   2   2   0   0   2   2   0   0   0   0   0   0   2   0   0   0   2   0   2   2   0   2   0   0   0   2   2   2   2   2   2   2   2   2   2   0   2   2   0   0   0   2   2   0   2   0   2   0   0   2   0   0   2   2   0   2   0   0   2   2   0   2   2   2   2   0   0   2   2   2   0   2   2   2   0   2   2   2   2   0   0   0   0   2   2   0   0   0   2   2   2   2   0   2   2   2   2   0   0   2   2   2   0   2   2   2   0   2   2   0   0   2   2   2   0   2   0   2   2   2   0   2   0   0   0   2   0   2   2   0   2   2   2   0   2   0   2   2   2   0   0   0   0   2   2   0   2   2   0   0   2   0   0   2   0   2   0   2   0   0   2   2   2   0   2   0   0   0   2   0   2   2   0
 MK-6-3                 2   0   2   0   2   0   0   0   2   0   0   0   2   0   0   0   2   0   2   2   0   0   0   0   0   0   0   2   2   0   0   0   2   0   0   0   0   0   0   0   0   0   0   0   0   2   2   0   0   0   0   0   2   2   2   2   2   2   2   2   2   2   0   2   2   0   0   0   2   2   0   2   0   2   0   0   2   2   0   2   2   0   2   0   0   0   2   0   2   2   2   2   0   0   2   2   0   0   2   2   2   0   2   2   2   2   0   2   0   0   2   2   0   0   0   2   2   2   2   0   2   2   2   2   0   0   0   2   2   0   2   2   2   0   0   2   0   0   2   2   2   0   2   0   2   2   0   0   2   0   0   0   2   0   2   2   0   0   2   2   0   2   0   2   2   2   0   0   2   0   2   2   0   2   2   0   0   2   0   0   0   0   2   0   2   0   0   0   2   2   0   0   0   0   0   2   0   2   2   0
 MK-6-4                 2   0   2   0   2   0   0   0   0   0   0   0   0   0   0   0   2   0   2   2   0   0   0   0   0   2   0   2   2   0   0   0   2   0   0   0   0   0   0   0   0   2   0   0   0   2   2   0   0   0   0   2   0   2   0   2   2   2   2   2   0   0   0   2   2   0   0   0   2   2   0   2   0   2   0   0   2   2   2   0   2   0   2   0   0   0   2   0   2   2   2   2   0   0   2   2   2   0   2   2   2   0   2   2   2   2   0   2   0   0   2   2   0   0   0   2   2   2   2   0   0   2   0   2   0   0   0   2   2   0   2   2   2   0   0   2   0   0   2   2   2   0   2   0   2   2   0   0   2   0   0   0   2   0   2   2   0   2   2   2   0   2   0   0   2   2   0   0   2   0   2   2   0   2   2   0   0   2   0   0   0   0   2   0   2   0   0   0   2   2   0   0   0   0   0   2   2   2   2   0
 MK-6-5                 2   0   2   0   2   0   0   0   0   0   0   0   0   0   0   2   2   0   2   0   0   0   0   2   0   2   0   2   2   0   2   0   2   0   0   2   0   0   0   0   0   2   0   0   0   2   2   0   0   0   0   2   0   2   2   2   2   0   2   2   0   0   0   2   2   0   2   0   2   0   0   2   0   0   0   0   2   2   2   0   2   0   2   0   0   0   2   0   2   2   0   2   0   0   2   2   2   0   2   0   2   0   0   2   0   2   0   2   0   0   2   2   0   0   2   2   2   2   2   0   0   2   0   2   0   0   0   2   2   2   2   2   2   0   0   2   0   2   2   2   2   0   2   0   2   2   0   0   2   0   0   0   2   0   2   2   0   2   2   2   0   2   0   2   2   2   0   0   2   0   2   2   0   2   2   0   0   2   2   0   0   0   2   0   2   0   0   0   2   2   0   0   0   0   0   2   2   2   2   0
 MK-6-6                 2   0   2   0   2   2   0   0   0   0   0   0   0   2   0   2   2   0   2   2   0   0   0   2   0   2   0   2   2   0   2   0   2   0   2   2   0   0   0   0   0   2   0   0   0   2   2   0   0   0   0   2   0   2   2   2   0   2   2   2   0   0   0   0   0   0   2   0   2   0   0   2   0   0   0   2   2   2   2   0   2   0   2   0   0   0   2   0   2   2   0   2   0   2   2   2   2   0   0   0   2   0   0   2   0   2   0   2   0   0   2   2   2   0   2   2   2   2   2   0   0   0   2   2   0   0   0   2   2   2   2   2   2   0   0   2   0   2   0   2   2   0   2   0   2   2   0   0   2   0   0   0   2   0   2   2   0   2   2   2   0   2   0   2   0   2   0   0   2   0   2   2   2   2   2   0   0   2   2   0   0   0   2   0   2   0   0   0   0   2   0   0   0   0   0   2   2   2   2   2
 MK-6-7                 2   0   2   0   2   2   0   0   0   0   0   0   0   2   0   2   0   0   2   2   0   0   2   0   0   2   0   2   2   0   2   0   2   2   2   2   0   0   0   0   0   2   0   0   0   2   2   0   0   0   0   0   0   2   2   2   0   2   2   2   0   0   0   0   0   0   2   0   2   0   0   2   0   0   0   2   2   2   2   0   2   2   2   0   0   0   2   0   2   2   0   2   0   2   2   2   2   0   0   0   2   0   2   2   0   2   0   0   0   0   2   2   2   0   2   2   0   2   2   0   0   0   2   2   0   0   0   2   0   2   2   2   2   0   0   2   0   2   0   2   2   0   2   0   0   2   0   0   2   0   0   0   2   0   2   2   0   2   2   2   0   2   0   2   0   2   2   0   2   0   2   2   2   0   2   0   0   2   2   2   0   2   2   0   2   0   0   0   0   2   0   0   0   0   2   2   2   2   2   2
 MK-6-8                 2   0   2   0   2   2   0   2   0   0   0   0   0   2   0   2   0   0   2   2   0   2   2   0   0   2   0   2   2   2   2   0   2   2   2   2   2   0   0   0   2   2   0   0   0   2   2   0   0   2   0   0   0   2   2   2   0   2   2   2   0   0   0   0   0   0   2   0   2   0   0   2   0   0   0   2   2   2   2   0   2   2   2   0   0   0   2   0   2   2   0   2   0   2   2   2   2   0   0   0   2   0   2   2   0   2   0   0   0   0   2   2   2   0   2   0   0   0   2   0   0   0   2   2   2   0   0   2   0   2   2   2   2   0   0   2   0   2   0   2   2   0   2   0   0   2   0   0   2   0   2   0   2   0   2   2   0   2   2   2   2   2   0   2   0   2   2   2   2   0   2   2   0   0   2   0   2   2   2   2   0   2   2   0   2   0   0   0   0   2   0   0   0   0   2   2   2   2   2   0
 MK-6-9                 2   0   2   0   2   2   2   2   0   0   0   0   0   0   0   2   0   0   2   2   0   2   2   0   0   2   0   2   2   2   2   0   2   2   2   2   2   2   0   0   2   2   0   0   0   2   2   0   0   2   0   0   0   2   2   0   0   2   2   2   0   0   0   0   0   0   2   2   2   0   0   2   2   0   0   2   2   2   2   0   2   2   2   2   2   0   2   0   2   0   0   0   0   2   2   2   2   0   0   0   2   0   2   2   0   2   0   0   0   0   2   2   2   2   2   0   0   0   2   0   0   0   2   2   2   0   0   0   0   2   2   0   2   2   2   2   0   2   0   2   2   0   2   0   0   2   0   0   2   0   2   0   2   0   2   2   0   2   2   0   2   2   0   2   0   2   2   2   2   0   2   2   0   0   2   0   2   0   2   0   0   2   2   0   2   0   2   0   0   2   0   0   0   2   2   2   2   2   2   0
 MK-6-10                2   0   2   0   2   2   2   2   0   0   2   0   0   0   0   2   0   0   2   0   0   2   2   0   0   2   0   2   0   2   2   0   2   2   2   2   2   0   0   0   2   2   0   0   0   0   2   2   0   2   0   0   0   2   2   0   0   2   2   2   0   0   0   0   0   0   2   2   2   0   0   2   2   0   0   2   2   2   2   0   2   2   2   2   2   0   2   0   2   0   0   0   0   2   2   2   2   0   0   0   2   0   2   0   0   2   0   0   0   0   2   2   2   2   2   0   2   0   2   0   0   0   2   2   2   0   0   0   2   2   0   0   2   2   2   0   0   2   0   2   2   0   2   0   0   2   0   0   2   0   2   0   2   0   2   2   0   2   2   2   2   2   0   2   0   2   2   2   2   0   2   2   0   0   0   0   2   0   2   0   0   2   0   0   2   0   0   0   0   2   0   0   0   2   2   2   2   0   2   0
 MK-6-11                2   2   2   0   2   2   2   2   0   0   2   0   0   0   0   2   0   0   2   0   0   2   2   0   0   2   0   2   0   2   2   0   2   2   2   0   2   0   0   0   0   2   0   0   2   0   2   0   2   2   0   0   0   2   2   0   0   2   2   2   0   0   0   0   0   0   2   2   2   0   0   0   2   2   0   2   2   2   2   0   2   2   2   2   2   0   2   0   2   0   0   0   0   2   2   2   2   0   0   0   2   0   2   0   0   2   0   0   0   0   2   2   2   2   2   0   0   0   2   0   0   0   2   2   0   0   0   0   2   2   0   0   2   2   2   0   0   2   0   2   2   0   2   0   0   2   0   0   2   0   2   0   2   0   2   2   0   2   2   2   0   0   2   2   0   2   0   2   2   0   2   0   0   0   0   0   2   0   2   0   0   2   0   0   2   0   0   0   0   2   0   2   2   2   0   2   2   0   0   0
 MK-6-12                2   2   2   2   2   2   2   2   0   0   2   0   0   0   0   2   0   0   2   0   0   2   2   0   0   2   0   2   0   2   2   0   2   2   2   0   2   0   0   2   0   0   0   0   2   0   2   0   2   2   0   2   2   2   2   0   0   2   2   2   0   0   0   0   0   0   2   2   2   0   0   0   2   2   0   2   2   2   2   0   2   2   0   2   2   0   2   0   2   0   0   0   0   2   2   2   2   0   0   0   2   0   2   0   0   2   0   0   0   2   2   2   2   2   0   0   2   0   2   0   0   0   2   2   2   0   0   0   2   2   0   0   2   2   2   0   2   0   0   2   2   0   2   0   0   2   0   0   2   0   2   0   2   0   2   0   0   2   0   2   0   0   2   2   0   2   0   2   2   0   2   0   0   0   0   0   2   0   2   0   0   2   0   0   2   0   0   0   0   2   0   2   0   2   0   2   2   0   0   0
 MK-6-13                2   2   2   2   0   2   2   2   0   0   2   0   0   0   0   2   0   0   2   0   0   2   2   0   0   2   0   2   0   2   0   0   2   0   2   0   2   2   0   2   0   0   0   0   2   0   2   0   2   2   2   2   2   2   2   0   0   2   2   2   0   0   0   0   0   0   2   2   2   0   0   0   2   2   0   2   2   2   0   0   2   2   0   2   2   0   0   0   2   0   0   0   0   2   2   2   2   0   0   0   2   2   2   0   0   2   0   0   0   2   2   2   2   2   2   0   2   0   2   0   0   0   2   2   2   0   0   0   2   2   0   0   2   2   2   0   2   0   0   2   2   0   2   0   0   2   0   0   2   0   2   0   2   0   2   0   0   2   0   2   2   0   2   2   0   2   0   2   2   0   0   0   0   0   0   0   2   2   2   0   0   2   0   0   2   0   0   0   0   2   0   0   0   2   0   2   2   0   0   0
 MK-6-14                2   2   0   2   0   2   2   2   0   0   2   0   0   0   0   2   0   0   2   0   0   2   2   0   0   2   0   2   0   2   0   0   2   0   2   0   0   2   0   2   0   0   2   0   2   2   2   0   2   2   2   2   2   2   2   0   0   2   2   2   0   0   0   0   0   0   0   0   2   0   0   0   2   2   2   2   2   2   0   0   2   2   2   2   2   0   0   0   2   0   0   0   0   2   2   2   2   0   0   0   2   2   2   2   0   2   0   0   0   2   2   2   0   2   2   0   2   0   2   0   0   0   2   0   2   0   0   2   2   2   2   2   2   2   2   0   2   0   0   2   2   0   2   0   0   2   0   0   2   0   2   0   2   0   0   0   0   2   0   2   2   0   2   2   0   2   2   2   2   0   0   0   0   0   0   2   2   2   2   0   0   2   2   0   2   0   0   0   0   2   0   2   0   2   0   2   2   2   0   0
 MK-6-15                0   2   0   2   0   0   2   2   0   0   2   0   2   0   0   2   0   0   2   0   0   2   2   0   0   2   0   2   2   2   0   0   2   0   2   2   2   2   0   2   0   0   2   0   2   2   2   2   2   2   2   2   2   2   2   0   0   2   0   2   0   0   0   0   0   0   0   0   2   0   0   0   2   2   2   2   0   0   0   0   2   2   2   2   2   0   0   0   2   0   0   0   0   2   2   2   2   0   0   0   2   2   2   2   0   2   0   0   0   2   2   2   0   2   2   0   2   0   2   0   0   0   2   0   2   0   0   0   2   2   2   2   2   2   2   0   0   0   0   2   2   0   2   0   0   2   0   0   2   2   2   0   2   2   0   0   0   2   0   0   2   0   2   2   0   0   2   2   2   0   0   0   0   0   0   2   2   2   2   2   0   2   2   0   2   0   0   0   0   2   0   2   0   2   0   2   2   2   2   0
 MK-6-16                0   2   0   2   0   0   2   2   0   0   2   0   2   0   0   2   0   0   0   0   0   2   2   0   0   2   0   2   2   2   0   0   2   0   2   2   2   2   2   2   0   0   2   0   2   2   2   2   2   2   2   2   2   0   2   0   0   2   0   2   2   0   0   2   0   0   0   0   2   0   0   0   0   2   2   2   2   0   0   2   2   2   2   0   2   2   0   0   2   0   0   0   0   2   2   2   2   0   0   0   2   2   0   0   0   2   0   0   2   2   2   2   0   2   2   2   2   0   2   0   0   0   2   0   2   0   0   0   2   0   2   2   2   2   2   0   0   0   0   2   2   2   0   0   0   0   0   0   2   2   2   0   2   2   0   0   0   2   2   0   2   0   0   2   0   0   2   2   0   0   0   0   0   0   0   2   2   2   2   2   0   2   2   0   2   2   0   0   0   2   0   2   0   2   2   2   2   2   2   0
 
!****************************************** Phenotypic Data **********************************************************
!-100.0 is resevred for missing phenotype
SimulatedTrait1        14.2355   15.0609   14.6792   16.5350   14.5958   15.0649   14.1770   13.3988   15.7674   16.1966   14.0305   16.0729   14.3243   15.0057   14.6423   15.0805   15.9394   14.6894   14.2274   16.2566   15.5270   13.5882   16.1681   15.9765   14.8664   16.2941   13.8151   13.3954   15.9957   14.4503   13.7149   14.1277   14.9656   15.9829   16.4842   13.0356   15.6821   14.2253   16.2105   14.2526   15.3505   16.0829   13.7324   13.8184   15.5611   16.1125   14.2453   16.4076   15.8243   16.0914   13.3868   14.7252   16.1841   15.5830   14.3451   15.3435   16.1937   16.3440   15.1934   15.3928   15.6804   14.0662   14.9919   13.8645   14.1304   16.2117   13.9331   16.3218   16.2985   13.5783   13.6687   15.8253   16.1437   15.7287   14.4352   14.1597   15.5914   14.7409   13.9312   13.8194   14.6784   15.2887   13.7506   14.1527   14.4939   14.7902   13.8202   14.7056   14.1109   15.6482   16.3758   16.0735   14.5039   16.0791   14.3571   14.1141   16.4899   15.4182   15.1743   16.2404   14.9441   13.4788   15.9929   14.0843   15.8501   14.9121   15.7364   14.9694   14.9173   13.4872   14.3498   15.6444   14.8242   15.8041   14.2478   14.6268   15.6107   16.0065   13.7690   16.0849   12.8321   16.1371   15.6592   14.2772   15.0864   15.9349   16.1421   15.0966   15.4155   14.4692   16.1583   14.7342   14.8585   13.5629   15.1625   16.0463   15.3199   16.2740   14.3391   15.9908   14.4481   15.6701   14.5156   15.0532   14.7867   16.0712   15.8784   13.7067   14.3121   13.7755   15.3535   13.9815   16.4251   14.7460   16.1592   13.9456   14.5790   16.3573   14.4637   15.5187   14.4344   15.9951   13.6779   14.1452   15.9349   15.3916   14.7764   14.3146   14.3407   16.1171   15.6550   16.1069   14.1033   14.0569   13.4791   15.2150   13.3645   15.2712   16.4360   13.7452   15.9417   14.4366   16.3397   16.0917   13.5880   15.4376   16.2298   14.6129   13.5919   14.9094   16.3846   14.9173   15.7850   14.2042   16.4721   14.5832   13.7156   15.8659   16.8661   14.1996
SimulatedTrait2        10.1207    9.1885   10.2567    9.4864   10.1118   10.6818   10.1757   10.5923    9.0364    9.3631   10.6372    9.4101    9.9474   10.8513   10.2515    9.5490    9.3511   10.0983   10.5645    9.1929    9.5029   10.5622    9.6966    9.3028    9.5854    8.9198   10.4963   10.5629    9.6317    9.8417   10.4777   10.3579    9.4144    9.8149    8.8794   10.9797    9.7958   10.2239    9.6946   10.4099    9.0592    9.6696   10.6679   10.4505    9.6121    9.6469   10.8271    9.6121    9.3710    9.4401   10.7049   10.4871    9.8718    9.4010   10.7503   10.0209   10.6802    9.7251    9.5150    9.8032    9.3871    9.5620   10.2364   10.5311   10.5331    8.9449    9.8698    9.6689    9.1653   10.4918   10.2192    9.8445   10.0845    9.2433   10.6032   10.2672    9.9752   10.5354   10.5197   10.1258   10.2450    9.6063    9.9911   10.4137    9.0802   10.7196    9.9904   11.1303   10.3103    9.9201    9.4803    9.5550    9.6967    9.6230    9.2486   10.7205    9.1764    9.6783   10.1416    9.2669   10.3607   10.2673    9.5780    8.9998    9.8766   10.0000    9.6352    9.7150    9.3381   10.8549    9.2301    9.4707   10.5310    9.4983   10.6864   10.3364    9.6224    9.4960   11.2744    9.4018    9.6783    9.5155    9.3659   10.7045    9.5762    9.8452    9.7633    9.0384   10.7445   10.3831    9.2665   10.7449    9.1251   10.4792   10.3625    9.4355    8.7371    9.1829   10.7029    9.3594   10.9203    9.5774   11.2123   10.3470   10.6749    9.2600    9.6640   10.5330   10.1488   10.2857    9.6331   10.2686    9.6302   10.5382    9.4113   10.2858   10.3207    9.1976    9.1618    9.6093   10.7289    9.4686   10.8638   10.6773    9.3723    9.4065    9.5097    9.9832   10.6058    9.7192    9.9254    9.2364   10.1880   10.3301   10.6825    8.8428   10.2964   10.7841    9.7413   10.5482    9.4267   10.5218    9.6905    9.1742   10.3107    9.9381    9.0978    9.5217   11.0463   10.6788    8.9101    9.5164    9.2167   10.3866    9.6832    9.7785   10.5587    9.6062    9.4668   10.6405
 
