# Supplementary material for: Inclusive Composite Interval Mapping of QTL by Environment Interactions in Biparental Populations
Source: PLoS One. 2015 Jul 10;10(7):e0132414. doi: 10.1371/journal.pone.0132414 (PMC4498613; doi:10.1371/journal.pone.0132414)
Supplement: S6 File — (ZIP) [file pone.0132414.s006.zip › H=0.8/L1/run_00084.met]

!**********************Note: lines staring with "!" are remarks and will be ignored in the program********************
!*********************************General Information**********************************
!Assuming F1 = P1 x P2, populations available in QTL IciMapping are: 
!  1, P1BC1F1 = P1 x F1, the first backcrossing where P1 is used as the recurrent parent;
!  2, P2BC1F1 = P2 x F1, the first backcrossing where P2 is used as the recurrent parent;
!  3, F1DH, F1-derived doubled haploids; 
!  4, RIL or F1RIL, recombination inbred lines through the repeated selfing of F1;
!  5, P1BC1RIL, recombination inbred lines through the repeated selfing of P1BC1F1;
!  6, P2BC1RIL, recombination inbred lines through the repeated selfing of P2BC1F1;
!  7, F2, the selfing generation of F1;
!  8, F3, the selfing generation of F2;
!  9, P1BC2F1, the second backcrossing where P1 is used as the recurrent parent; 
! 10, P2BC2F1, the second backcrossing where P2 is used as the recurrent parent;
! 11, P1BC2RIL, recombination inred lines through the repeated selfing of P1BC2F1; 
! 12, P2BC2RIL, recombination inred lines through the repeated selfing of P2BC2F1; 
! 13, P1BC1F2, the selfing generation of P1BC1F1; 
! 14, P2BC1F2, the selfing generation of P2BC1F1; 
! 15, P1BC2F2, the selfing generation of P1BC2F1; 
! 16, P2BC2F2, the selfing generation of P2BC2F1; 
! 17, P1BC1DH, P1BC1F1-derived doubled haploids; 
! 18, P2BC1DH, P2BC1F1-derived doubled haploids; 
! 19, P1BC2DH, P1BC2F1-derived doubled haploids; 
! 20, P2BC2DH, P2BC2F1-derived doubled haploids; 
   3      !Mapping Population (see remarks above)
   2      !Mapping Function (1 for Kosambi; 2 for Haldane; 3 for Morgan)
   2      !Marker Space Type (1 for intervals; 2 for positions)
   1      !Marker Space Unit(1 for centiMorgans; 2 for Morgan)
   6      !Number of Chromosomes (or Linkage Groups)
 200      !Size of the mapping population
   2      !Number of environments
 
!***************************************** Chromosomes and Linkage Maps **********************************************
!Chromosome                 NumMarkers
-CH1                        16
-CH2                        16
-CH3                        16
-CH4                        16
-CH5                        16
-CH6                        16
!Linkage map (Marker name followed by position or the interval length)
 MK-1-1                1     0.000
 MK-1-2                1    10.000
 MK-1-3                1    20.000
 MK-1-4                1    30.000
 MK-1-5                1    40.000
 MK-1-6                1    50.000
 MK-1-7                1    60.000
 MK-1-8                1    70.000
 MK-1-9                1    80.000
 MK-1-10               1    90.000
 MK-1-11               1   100.000
 MK-1-12               1   110.000
 MK-1-13               1   120.000
 MK-1-14               1   130.000
 MK-1-15               1   140.000
 MK-1-16               1   150.000
 MK-2-1                2     0.000
 MK-2-2                2    10.000
 MK-2-3                2    20.000
 MK-2-4                2    30.000
 MK-2-5                2    40.000
 MK-2-6                2    50.000
 MK-2-7                2    60.000
 MK-2-8                2    70.000
 MK-2-9                2    80.000
 MK-2-10               2    90.000
 MK-2-11               2   100.000
 MK-2-12               2   110.000
 MK-2-13               2   120.000
 MK-2-14               2   130.000
 MK-2-15               2   140.000
 MK-2-16               2   150.000
 MK-3-1                3     0.000
 MK-3-2                3    10.000
 MK-3-3                3    20.000
 MK-3-4                3    30.000
 MK-3-5                3    40.000
 MK-3-6                3    50.000
 MK-3-7                3    60.000
 MK-3-8                3    70.000
 MK-3-9                3    80.000
 MK-3-10               3    90.000
 MK-3-11               3   100.000
 MK-3-12               3   110.000
 MK-3-13               3   120.000
 MK-3-14               3   130.000
 MK-3-15               3   140.000
 MK-3-16               3   150.000
 MK-4-1                4     0.000
 MK-4-2                4    10.000
 MK-4-3                4    20.000
 MK-4-4                4    30.000
 MK-4-5                4    40.000
 MK-4-6                4    50.000
 MK-4-7                4    60.000
 MK-4-8                4    70.000
 MK-4-9                4    80.000
 MK-4-10               4    90.000
 MK-4-11               4   100.000
 MK-4-12               4   110.000
 MK-4-13               4   120.000
 MK-4-14               4   130.000
 MK-4-15               4   140.000
 MK-4-16               4   150.000
 MK-5-1                5     0.000
 MK-5-2                5    10.000
 MK-5-3                5    20.000
 MK-5-4                5    30.000
 MK-5-5                5    40.000
 MK-5-6                5    50.000
 MK-5-7                5    60.000
 MK-5-8                5    70.000
 MK-5-9                5    80.000
 MK-5-10               5    90.000
 MK-5-11               5   100.000
 MK-5-12               5   110.000
 MK-5-13               5   120.000
 MK-5-14               5   130.000
 MK-5-15               5   140.000
 MK-5-16               5   150.000
 MK-6-1                6     0.000
 MK-6-2                6    10.000
 MK-6-3                6    20.000
 MK-6-4                6    30.000
 MK-6-5                6    40.000
 MK-6-6                6    50.000
 MK-6-7                6    60.000
 MK-6-8                6    70.000
 MK-6-9                6    80.000
 MK-6-10               6    90.000
 MK-6-11               6   100.000
 MK-6-12               6   110.000
 MK-6-13               6   120.000
 MK-6-14               6   130.000
 MK-6-15               6   140.000
 MK-6-16               6   150.000
!*********************************** Marker Types ********************************************************************
!Co-dominant marker: When heterozygote F1 is present, P1 is coded as 2, F1 is coded as 1, and P2 is coded as 0; Otherwise, P1 is coded as 2, and P2 is coded as 0. 
!Dominant marker: When heterozygote F1 is present, P1 and F1 are coded as 12, and P2 is coded as 0; Otherwise, P1 is coded as 2, and P2 is coded as 0.  
!Recessive markers: When heterozygote F1 is present, P1 is coded as 2, and F1 and P2 are coded as 10; Otherwise, P1 is coded as 2, and P2 is coded as 0. 
!Missing marker is coded as -1. 
 MK-1-1                 0   2   2   2   0   0   0   0   2   2   2   2   0   0   2   2   0   2   0   2   0   0   0   0   2   0   2   0   2   2   2   0   0   2   2   2   0   2   0   0   0   2   0   0   0   0   0   0   2   2   0   0   2   0   0   0   0   0   2   0   2   2   0   2   0   0   0   0   2   2   2   0   2   0   0   2   2   0   2   2   0   0   0   2   2   2   2   0   2   2   2   0   2   0   0   0   0   2   2   0   2   2   0   0   0   2   2   0   0   0   0   2   0   0   0   2   2   0   2   2   0   2   2   2   0   0   0   2   0   0   2   2   2   0   0   0   2   2   2   2   0   0   2   2   2   0   0   0   2   2   0   2   2   0   2   2   0   2   2   2   0   0   0   2   0   0   0   2   0   0   2   2   2   0   2   2   2   0   2   2   2   0   0   2   0   0   2   2   0   2   0   0   0   0   2   0   2   2   2   0
 MK-1-2                 0   2   2   2   0   0   0   0   2   2   2   2   2   0   2   2   0   2   0   2   0   0   0   0   2   0   2   0   2   2   2   0   0   2   2   2   0   2   0   0   0   2   0   2   0   0   0   0   2   2   0   0   0   0   0   0   2   0   2   0   0   2   0   2   0   0   0   0   2   2   2   0   2   0   2   2   2   0   0   0   0   0   0   2   2   2   2   0   2   2   2   0   2   0   0   0   0   2   2   0   2   2   0   0   0   2   2   0   0   0   0   2   0   0   2   2   2   0   2   2   0   2   2   2   0   0   0   2   0   0   2   2   2   0   2   0   0   2   2   2   0   0   2   2   2   0   0   0   2   2   0   2   2   0   2   2   0   2   2   2   0   0   0   2   0   0   0   2   0   2   2   2   2   0   2   2   2   2   2   2   2   0   2   2   2   0   2   2   0   2   0   0   2   0   2   0   2   2   2   0
 MK-1-3                 0   2   2   2   0   2   0   0   2   2   2   2   2   0   2   2   0   0   2   2   0   0   0   0   2   0   2   0   2   2   2   0   0   2   2   2   0   2   2   0   0   2   0   2   0   0   0   0   2   2   0   0   0   0   0   2   2   0   2   0   0   2   0   2   0   0   0   0   2   2   2   0   2   2   2   2   2   0   0   0   0   0   0   2   2   2   2   0   2   2   2   0   2   0   0   0   0   2   2   0   2   2   0   0   0   2   2   0   0   0   0   0   0   0   2   2   2   2   2   2   0   2   2   0   2   0   0   2   0   0   2   2   2   0   2   0   0   2   2   0   0   0   2   2   2   0   0   0   2   2   0   2   2   0   2   2   0   2   2   2   0   0   2   2   0   0   0   2   0   2   2   0   2   0   2   2   2   2   2   2   2   0   2   2   2   0   2   0   0   2   0   0   0   0   2   0   0   2   2   0
 MK-1-4                 0   2   2   2   0   2   0   0   2   2   2   2   0   0   0   2   0   2   2   2   0   0   0   0   2   0   2   0   2   2   2   0   0   2   2   0   0   0   2   0   0   0   0   2   0   0   0   0   0   2   0   0   0   0   0   2   2   0   2   0   0   2   2   0   0   0   0   0   2   2   2   0   2   2   2   2   2   0   0   0   0   0   0   2   2   2   2   0   2   2   2   0   2   2   0   0   0   2   2   0   2   2   0   0   0   2   2   0   0   0   0   0   0   0   2   2   2   0   2   2   0   2   2   0   2   0   0   2   0   0   2   2   2   0   2   0   0   2   2   0   0   0   2   2   2   0   0   0   0   2   0   2   2   0   2   2   0   2   2   0   0   0   2   2   0   0   0   2   0   2   2   0   2   0   2   2   2   2   2   2   2   0   2   2   2   0   2   0   0   2   2   0   0   0   2   0   0   2   0   0
 MK-1-5                 0   2   2   2   0   2   0   0   0   2   2   2   0   0   0   2   0   2   2   2   0   2   0   0   2   0   2   0   2   2   2   0   0   2   2   0   0   0   2   0   0   2   0   0   0   0   0   0   0   2   0   0   0   0   2   2   2   0   0   2   0   2   2   0   0   0   0   0   2   2   2   0   2   2   2   2   2   2   0   0   2   0   0   2   2   2   2   2   2   0   2   0   2   2   0   0   0   0   2   0   2   2   0   0   0   2   2   0   0   0   0   0   2   0   0   2   2   0   2   0   0   2   2   0   2   0   0   2   0   0   2   2   2   0   2   0   0   2   2   0   0   0   2   2   2   0   0   0   0   2   2   2   2   0   2   2   0   2   0   0   0   0   0   2   0   0   0   0   0   2   2   0   2   2   2   2   2   2   2   2   2   0   0   2   2   0   2   0   0   2   2   0   0   0   2   0   0   2   0   0
 MK-1-6                 0   2   2   2   0   2   0   0   2   2   0   2   0   0   0   2   0   2   0   2   0   2   0   0   2   0   2   0   2   2   0   0   0   2   2   0   0   0   2   0   0   2   0   0   0   0   0   0   2   2   0   0   0   0   2   0   2   0   0   2   2   2   2   0   0   0   0   0   2   2   2   2   2   0   2   2   2   2   0   0   2   0   0   2   2   2   0   2   0   0   2   0   2   2   0   0   0   0   0   2   2   2   0   0   0   0   2   2   0   0   2   0   2   0   0   2   2   0   2   0   0   2   2   0   2   0   0   0   0   0   2   2   2   0   0   2   2   2   2   2   0   0   2   0   2   0   0   0   0   2   2   2   2   0   2   2   0   2   0   0   0   0   0   2   0   0   0   0   0   2   2   0   2   0   2   2   2   2   2   2   2   2   0   2   2   0   2   0   0   2   2   0   0   0   2   0   0   2   0   0
 MK-1-7                 2   2   2   2   2   2   0   0   2   2   0   2   0   0   0   2   0   2   0   2   0   2   0   0   2   0   2   0   2   2   0   0   0   2   2   0   0   0   0   0   0   2   0   0   0   0   0   2   2   2   0   0   0   0   2   0   2   0   0   2   2   2   2   0   0   0   0   0   2   2   2   0   2   0   2   2   2   2   0   0   2   0   0   2   2   2   0   2   0   0   2   0   2   2   0   0   0   0   0   2   2   2   0   0   0   0   2   0   0   0   2   0   2   0   0   2   2   0   2   2   0   2   2   0   2   2   0   0   0   0   2   2   2   0   0   2   2   2   2   2   0   2   2   0   0   0   0   0   2   2   2   2   2   0   2   2   0   2   0   0   0   2   0   2   0   0   0   0   0   2   2   0   2   2   2   2   2   2   2   2   2   2   0   2   2   0   2   0   0   2   2   0   0   0   2   0   0   2   0   0
 MK-1-8                 2   2   2   2   2   2   0   0   2   2   0   2   0   0   0   2   0   2   0   2   2   2   0   2   2   0   2   0   2   2   0   0   0   2   2   0   0   0   0   2   0   2   0   0   0   0   0   2   2   2   2   0   0   0   2   0   2   0   0   2   0   2   2   0   0   0   2   0   2   2   2   0   2   0   2   2   2   2   0   0   2   0   0   2   2   2   0   2   0   0   2   0   2   2   0   0   0   0   0   2   2   2   0   0   0   0   2   0   0   2   2   2   2   0   0   2   2   0   2   2   0   2   2   0   2   2   0   0   0   2   2   2   0   0   0   2   2   2   2   2   0   0   2   0   0   0   0   0   2   2   2   2   2   0   2   2   0   2   0   0   2   2   0   0   0   0   0   0   2   2   2   0   0   2   2   2   0   2   2   2   0   2   0   2   0   0   2   0   0   2   2   0   0   0   2   0   0   2   0   0
 MK-1-9                 2   2   2   2   2   2   0   0   2   2   0   2   0   0   0   2   0   2   0   2   2   2   0   2   2   0   0   0   2   2   0   0   0   2   2   2   0   0   0   2   0   0   0   2   0   2   0   2   2   2   0   0   0   2   2   0   2   0   0   2   0   2   2   0   0   0   2   0   2   2   2   0   2   0   2   2   2   2   0   0   2   0   0   2   2   2   0   2   2   0   2   0   0   2   0   0   0   0   0   2   2   2   0   0   0   2   2   2   0   2   2   2   2   0   2   2   0   0   2   0   0   2   2   0   2   2   0   2   0   2   2   2   0   0   2   2   0   2   2   0   0   0   2   0   0   0   0   0   2   2   2   2   2   0   2   2   0   2   0   0   2   2   0   0   0   0   2   0   2   2   2   0   0   2   2   2   0   2   2   2   0   2   0   2   0   0   2   0   0   2   2   0   0   0   2   0   0   2   0   0
 MK-1-10                2   2   2   0   2   2   0   0   2   2   2   2   0   0   0   2   0   2   0   2   2   2   0   2   2   0   0   0   2   2   2   0   0   2   2   2   0   0   2   2   0   0   0   2   0   2   0   2   2   2   0   0   0   2   2   0   2   0   0   2   0   2   2   0   0   0   2   0   2   2   2   0   2   0   2   2   2   2   0   0   2   0   0   2   2   2   0   2   2   0   2   0   0   2   0   0   0   0   2   2   2   2   0   0   0   2   2   2   0   2   2   2   2   2   2   2   0   0   2   0   0   0   2   0   2   0   0   2   0   2   2   2   2   0   2   2   0   2   2   2   0   0   2   0   0   0   0   0   2   2   2   2   2   0   2   0   0   2   0   2   2   0   0   0   0   0   2   0   2   2   2   0   0   2   2   2   0   2   2   0   0   2   0   0   0   2   2   0   0   2   2   0   2   0   2   0   0   2   0   0
 MK-1-11                2   2   2   0   2   2   0   0   2   2   2   2   0   0   0   2   0   2   0   2   2   2   0   2   2   0   0   0   2   2   0   0   2   2   2   2   0   0   2   0   0   2   0   2   0   2   0   0   2   2   0   0   2   2   2   0   2   0   0   2   2   2   2   0   0   0   2   0   2   2   2   0   2   0   0   2   2   2   0   0   2   0   0   2   0   2   0   2   2   0   2   0   0   2   0   0   0   0   2   2   2   2   0   2   0   2   2   2   0   2   2   2   2   2   2   2   0   0   0   0   0   0   2   0   2   0   0   2   0   2   2   2   2   0   2   2   0   2   2   0   0   0   2   0   0   0   0   0   2   2   2   2   2   0   2   0   0   2   0   2   2   0   0   0   0   0   2   0   2   2   2   2   0   2   2   2   0   2   2   0   0   2   0   0   0   2   2   0   0   2   2   0   2   0   2   0   0   2   0   0
 MK-1-12                2   2   2   0   2   2   0   2   2   2   2   2   0   0   0   2   0   2   0   2   2   2   0   2   2   0   0   0   2   2   0   0   2   2   0   0   0   0   2   0   0   2   0   2   0   2   0   0   2   2   2   0   2   2   2   2   2   0   0   2   0   2   2   0   0   0   0   0   2   2   2   0   2   0   0   2   2   2   0   2   2   0   0   2   0   2   0   0   2   0   2   0   0   2   0   0   2   0   2   2   2   2   0   2   0   2   2   2   0   2   2   2   2   2   2   2   0   0   0   0   0   0   2   0   2   0   0   2   0   2   2   2   2   0   2   2   0   2   2   0   0   0   2   2   0   0   0   0   2   2   2   2   2   0   2   0   0   2   0   2   2   0   0   0   0   0   2   0   2   2   0   2   0   2   2   2   2   2   2   0   0   2   0   2   0   2   0   0   2   2   2   0   2   0   2   0   0   2   0   0
 MK-1-13                0   2   2   0   2   2   0   2   2   2   2   2   0   0   2   2   2   2   0   0   2   0   0   2   2   0   0   0   2   2   0   0   2   2   0   0   0   0   2   0   0   2   0   2   0   2   0   2   2   2   2   0   2   2   2   2   2   2   0   2   0   2   2   0   0   0   0   0   2   2   2   0   2   0   0   2   2   2   2   2   2   0   0   2   0   2   0   0   2   0   2   0   2   2   0   0   2   0   0   2   2   2   0   0   0   2   2   2   2   2   2   2   2   2   2   0   0   2   0   0   0   0   2   2   0   0   0   2   0   0   2   2   2   0   2   2   0   2   2   0   2   0   2   2   0   0   0   0   0   2   2   2   2   0   2   0   0   2   0   2   2   0   0   0   2   0   0   0   2   2   0   2   0   2   2   2   2   2   2   0   2   2   0   2   0   2   0   0   0   2   2   0   2   0   2   0   0   2   0   0
 MK-1-14                0   2   2   0   0   2   2   0   2   2   2   2   0   0   2   0   2   2   0   0   2   0   0   2   2   0   0   0   2   2   0   0   2   2   0   0   0   0   2   0   0   2   2   2   0   2   0   2   2   2   2   0   2   2   2   2   2   2   0   2   0   2   2   0   0   0   0   0   2   2   2   0   2   0   0   2   2   2   2   2   2   0   0   2   0   2   0   0   2   0   2   0   2   2   0   0   0   0   0   2   2   0   0   0   0   2   2   2   2   2   2   2   2   2   2   0   0   2   0   0   0   0   2   2   0   0   0   2   0   0   2   2   2   0   2   2   0   2   2   0   2   0   0   2   2   0   0   0   0   2   2   2   2   0   2   2   0   0   2   2   2   0   0   0   2   0   0   0   0   2   0   2   0   2   2   2   2   2   2   0   2   2   0   2   0   2   0   2   0   2   2   0   2   0   2   0   0   0   0   0
 MK-1-15                0   2   2   0   0   0   2   0   2   2   2   2   0   0   0   0   2   2   0   0   2   0   2   0   2   0   0   0   2   2   0   0   2   2   0   0   0   0   2   0   0   2   2   0   2   2   0   2   2   2   2   0   2   2   2   2   0   2   0   2   0   2   2   0   0   0   0   0   2   2   2   0   2   2   2   2   2   2   2   2   0   0   0   2   0   2   0   0   2   0   2   0   2   2   0   0   0   0   2   2   2   0   0   0   0   0   2   2   2   2   2   2   2   2   2   0   0   2   0   0   0   0   2   2   0   0   2   2   0   0   2   2   2   0   2   2   0   2   0   0   0   0   0   2   2   0   0   0   0   0   2   2   0   0   2   2   0   2   2   2   2   0   0   2   2   0   0   0   0   2   0   2   2   2   2   0   2   2   2   0   2   2   0   2   2   2   0   2   0   2   2   0   2   0   2   0   0   0   0   0
 MK-1-16                0   2   2   0   0   0   0   0   2   2   2   2   0   0   0   0   2   2   0   0   2   0   2   0   2   0   0   0   2   2   0   0   2   0   0   0   0   0   2   0   0   2   2   0   2   0   0   2   2   2   2   0   2   2   2   2   0   2   0   2   0   2   2   0   0   0   0   0   2   2   2   0   2   2   2   2   2   2   2   2   0   0   0   2   0   2   2   0   2   0   2   0   2   2   0   0   0   0   2   2   2   0   0   0   0   0   2   2   2   2   2   2   2   2   2   0   0   2   0   2   0   0   2   2   0   0   2   2   0   0   0   2   2   0   2   2   0   2   0   0   0   0   0   2   2   0   0   2   0   0   0   2   0   2   2   2   0   2   2   2   2   0   0   2   2   0   0   0   0   2   0   2   2   2   2   0   0   0   2   2   2   2   0   2   2   2   0   0   0   2   2   0   2   0   2   0   0   0   0   0
 MK-2-1                 2   2   2   0   2   0   0   2   2   2   0   2   0   2   2   0   0   2   0   0   0   0   2   2   0   0   2   2   2   0   0   2   0   2   2   2   2   0   2   0   0   2   0   2   2   2   2   0   2   0   0   2   0   0   0   2   0   0   0   2   2   2   2   0   2   0   2   2   0   2   0   2   0   2   0   0   0   2   2   2   2   0   2   2   0   2   0   2   0   0   0   2   0   0   2   2   2   2   0   0   2   2   2   0   0   2   2   0   2   2   0   2   0   0   0   0   0   0   2   0   2   0   2   2   2   0   2   0   0   0   2   0   0   0   0   0   2   0   2   0   0   0   2   2   0   0   2   0   0   2   2   0   2   0   2   0   2   0   0   0   2   2   2   2   0   0   2   2   2   0   0   0   0   0   2   0   0   0   2   2   2   2   2   0   0   2   2   0   2   0   0   0   2   0   0   0   2   2   0   0
 MK-2-2                 2   2   2   0   2   0   0   2   2   2   0   2   0   2   2   0   0   2   0   0   0   0   2   2   0   0   2   0   2   0   0   2   0   2   2   2   2   0   2   0   0   0   0   2   2   2   2   0   2   0   0   2   0   0   0   2   0   0   2   2   2   2   2   0   2   0   2   2   0   2   0   2   0   2   0   0   0   2   2   2   2   0   2   2   0   2   0   2   0   0   0   2   2   0   0   2   2   2   0   0   2   2   2   0   0   2   2   0   2   2   0   2   0   0   0   0   0   0   2   0   2   0   2   2   2   0   2   0   0   0   2   0   0   0   0   0   2   0   2   2   0   0   2   2   0   0   2   0   0   0   2   0   2   0   2   0   2   0   0   0   2   2   2   2   0   0   2   2   2   0   0   0   0   0   2   0   0   0   2   2   2   2   0   0   0   2   2   0   2   0   0   0   2   0   0   0   2   2   2   0
 MK-2-3                 2   2   2   2   2   2   0   2   2   2   0   2   0   2   2   0   0   2   0   2   0   0   2   2   0   0   2   0   2   0   0   2   0   2   2   2   2   0   2   0   0   0   0   2   2   2   2   0   2   0   0   2   0   0   0   2   0   0   2   2   2   2   2   0   2   0   2   2   0   2   0   2   0   2   0   0   0   2   2   2   2   0   2   2   0   2   0   2   0   0   0   2   2   0   0   2   2   2   0   0   0   2   2   0   0   2   2   0   2   2   0   2   0   0   0   0   0   0   0   0   0   0   2   0   2   2   2   0   0   0   2   0   0   0   0   0   2   2   2   2   0   0   2   2   0   0   2   0   2   0   2   0   2   0   2   0   2   0   0   0   2   2   2   2   0   0   2   2   0   2   0   0   0   0   2   2   0   0   2   0   2   2   0   0   0   2   2   0   2   0   0   0   2   0   0   0   2   2   2   0
 MK-2-4                 2   2   2   2   2   2   2   0   2   2   0   2   2   2   2   0   0   2   0   2   0   0   2   2   0   0   2   0   2   2   2   2   0   2   2   2   0   0   2   0   0   0   0   2   2   2   2   0   2   0   0   2   0   0   0   2   0   0   2   2   2   2   2   0   2   0   2   2   0   2   2   0   0   2   0   0   0   2   2   2   2   2   2   2   0   2   0   2   2   0   0   2   2   0   0   2   2   2   0   0   0   2   2   0   0   2   2   2   2   0   0   2   0   0   0   0   0   0   0   0   0   0   2   0   2   2   0   0   0   0   2   2   0   2   0   0   2   2   2   2   2   0   2   0   0   0   2   0   2   0   2   0   2   0   2   0   2   2   0   0   0   2   2   2   0   0   2   0   0   2   0   0   0   0   0   2   2   0   2   0   2   2   0   0   0   2   2   0   2   0   0   0   2   0   0   0   2   2   2   0
 MK-2-5                 2   2   2   2   2   0   2   2   2   2   0   2   2   0   2   0   0   2   0   2   0   0   2   2   0   0   2   0   2   2   2   2   0   2   2   0   0   0   2   0   0   0   0   2   2   2   2   0   2   0   0   0   0   0   2   0   2   0   2   2   2   2   2   0   2   0   2   2   0   2   2   0   0   2   0   0   0   2   2   2   2   2   2   2   0   0   0   0   0   2   0   2   0   0   0   2   0   2   0   0   0   0   2   0   0   2   0   2   0   0   2   2   0   0   0   2   0   0   0   0   0   0   2   0   2   2   0   0   0   0   2   2   0   2   0   0   0   2   2   2   2   0   2   0   0   0   2   0   2   0   2   0   0   2   2   0   2   2   0   0   0   2   2   2   2   0   2   0   0   2   0   0   0   0   2   2   2   0   2   0   2   2   0   0   0   2   2   0   2   0   0   0   2   0   0   0   2   2   0   0
 MK-2-6                 2   2   2   2   2   0   0   2   2   2   0   2   2   0   2   0   0   2   0   2   0   0   2   2   0   0   2   0   2   2   2   2   0   2   2   0   0   0   2   2   0   0   0   2   2   2   2   0   2   0   0   0   0   0   2   0   2   2   2   2   2   2   2   0   2   0   2   2   0   2   2   0   0   2   0   0   0   2   2   2   2   0   2   2   0   0   0   0   0   2   0   2   0   0   2   2   0   2   0   0   0   0   2   0   0   2   0   2   0   0   2   2   0   0   0   2   0   0   0   0   0   0   0   0   2   2   0   0   0   0   2   2   0   2   0   0   2   2   2   2   2   2   2   0   0   0   2   0   2   0   0   0   0   2   2   0   2   2   0   0   0   2   0   2   2   0   2   0   0   2   0   0   0   0   2   2   2   0   0   2   2   2   0   0   0   0   2   0   2   0   0   0   0   0   0   0   2   2   2   0
 MK-2-7                 2   2   2   2   2   0   0   2   2   2   0   2   2   0   2   0   0   2   0   2   0   0   2   2   0   0   2   0   0   2   2   0   0   2   2   0   0   2   2   2   0   0   2   2   2   2   2   0   2   0   0   2   0   0   2   0   2   2   2   2   2   2   2   0   2   0   2   2   0   2   2   2   0   2   0   0   0   2   2   2   2   0   2   2   0   0   0   0   0   2   0   2   0   0   2   2   2   2   0   0   0   0   2   0   0   0   2   0   0   0   2   0   2   0   0   2   0   0   0   0   0   0   0   0   0   2   0   0   0   0   2   2   0   2   0   0   2   2   2   2   0   0   0   0   0   0   2   0   2   0   0   0   0   2   0   0   0   0   0   2   0   0   0   2   0   0   2   0   0   2   2   2   0   0   2   2   2   0   0   0   2   2   0   0   0   0   2   0   2   0   0   0   0   0   0   2   2   2   2   0
 MK-2-8                 2   2   2   2   2   2   0   2   2   2   0   2   2   0   2   0   0   2   0   2   0   0   2   2   0   2   2   0   0   2   2   0   2   2   2   0   0   2   2   2   0   0   2   2   0   2   2   0   2   0   0   2   0   0   2   0   0   2   2   2   2   2   2   0   2   0   2   0   0   2   2   2   0   2   0   2   0   2   2   2   2   0   2   2   0   0   0   0   0   2   2   2   0   2   2   2   2   2   0   0   0   0   0   2   0   0   2   0   2   0   2   0   2   0   0   2   0   0   0   0   0   0   0   0   0   2   0   0   0   0   2   2   0   2   0   2   2   2   2   2   0   0   0   0   0   0   2   0   2   0   0   0   0   2   0   0   0   0   2   2   0   0   0   2   0   0   2   0   0   0   2   2   0   0   2   2   2   0   0   0   2   2   0   0   0   0   2   0   2   0   0   2   0   0   0   2   2   2   2   0
 MK-2-9                 0   2   2   2   2   2   2   2   2   2   0   2   0   0   2   0   0   2   0   2   0   2   2   2   0   2   2   0   0   2   0   0   2   2   2   2   0   2   2   0   0   0   2   2   0   2   2   0   0   0   0   2   0   0   2   0   0   2   2   2   2   2   2   0   2   0   2   0   0   2   2   2   0   2   0   2   0   2   2   2   2   0   2   0   0   2   0   0   0   2   2   2   0   2   2   0   2   2   0   0   0   0   0   2   0   0   2   0   2   0   0   0   2   0   0   2   0   0   0   2   0   2   0   2   0   0   0   0   0   0   2   2   0   2   0   2   2   2   2   2   0   0   0   0   0   2   2   0   2   0   0   0   0   2   0   0   0   0   2   2   0   0   0   2   0   0   2   0   0   0   2   2   0   0   2   2   2   0   0   0   2   2   0   2   0   0   2   0   2   0   0   2   0   0   0   2   2   2   2   0
 MK-2-10                0   2   2   2   2   2   2   2   2   2   0   2   0   0   2   2   0   2   0   2   2   2   2   2   0   2   2   0   0   0   0   0   2   0   2   2   0   2   2   0   0   0   2   2   0   2   2   0   0   0   0   2   0   0   2   0   0   2   2   2   0   2   2   0   2   2   2   0   0   2   2   2   0   2   0   2   0   2   2   2   2   0   2   0   0   2   0   0   0   2   2   2   0   2   2   0   2   2   0   0   0   0   0   2   0   0   2   0   2   2   0   0   2   0   0   2   0   2   0   2   0   2   2   2   0   0   0   0   0   2   2   2   2   2   0   2   0   2   2   2   0   0   0   0   0   2   2   2   2   0   0   0   0   2   0   0   0   0   2   2   0   0   0   2   2   0   0   0   0   0   2   0   0   0   2   2   0   0   0   2   2   2   0   2   0   0   2   0   2   0   0   2   0   0   0   2   2   2   2   0
 MK-2-11                0   2   0   2   2   2   2   0   2   2   2   2   0   0   2   0   0   2   0   2   2   2   0   2   0   2   2   0   2   0   0   0   2   0   2   2   2   2   2   0   0   0   2   2   0   2   2   0   0   0   0   0   0   0   2   0   0   2   2   2   0   2   2   0   2   2   2   0   0   2   2   2   0   2   0   2   0   2   2   0   2   0   2   0   2   2   0   0   0   2   2   2   0   0   0   0   2   0   0   0   0   0   0   0   0   0   2   0   2   2   0   0   2   0   0   0   0   2   0   2   2   0   2   2   0   0   0   2   0   2   2   0   2   2   0   2   0   2   2   2   0   0   2   0   0   2   2   2   2   0   2   0   0   2   0   0   0   0   2   2   0   0   0   2   0   0   0   0   0   0   2   0   0   0   2   2   0   0   0   2   0   2   0   2   0   0   2   0   2   0   0   2   0   0   0   2   2   0   2   0
 MK-2-12                0   0   0   2   2   2   2   2   2   2   2   2   0   0   2   0   0   2   0   2   2   2   0   2   0   2   2   0   2   0   0   2   2   0   2   2   2   2   0   0   0   0   2   2   0   2   2   0   0   2   0   0   0   0   2   0   0   0   2   2   0   2   2   0   2   2   2   0   0   2   2   2   0   2   0   2   0   2   2   0   2   0   2   0   2   0   0   0   2   0   2   2   0   0   0   0   2   0   0   0   2   0   0   0   0   0   2   0   2   2   0   2   2   0   0   0   0   2   0   2   2   0   2   2   0   0   0   2   0   2   0   0   2   2   0   2   0   0   2   2   0   0   2   0   0   2   2   2   2   0   2   0   0   2   0   0   0   0   2   0   0   0   0   2   0   0   0   0   0   0   2   0   0   0   2   2   0   0   0   2   0   2   0   2   0   0   2   0   2   2   0   2   0   2   0   2   2   0   2   0
 MK-2-13                0   0   0   2   2   0   0   2   2   2   2   2   0   0   2   0   2   2   0   2   2   2   0   2   0   2   2   0   2   0   0   2   2   0   2   2   2   0   2   0   0   0   2   2   0   2   0   0   2   0   0   0   0   0   2   0   0   0   2   2   0   2   2   0   2   2   0   0   0   2   2   2   0   2   0   0   0   2   2   0   0   0   2   0   2   0   0   0   2   0   2   2   0   0   2   0   2   0   0   0   2   0   0   0   0   0   2   0   2   2   0   2   2   0   0   0   0   2   0   2   2   0   2   2   0   0   0   2   0   0   2   0   2   0   0   2   0   0   2   2   0   0   2   0   0   2   2   2   2   0   2   0   0   0   0   2   0   0   2   0   0   0   0   2   0   0   0   0   0   0   2   0   0   2   2   2   2   2   0   2   0   2   2   2   0   0   2   0   2   2   0   2   0   2   0   2   2   0   2   0
 MK-2-14                0   2   0   2   2   0   0   2   2   2   2   2   0   0   2   0   2   2   2   2   2   2   0   2   0   2   2   0   2   0   0   2   2   0   2   0   2   0   2   0   0   0   2   2   0   2   0   0   2   0   0   0   0   2   2   0   0   0   2   2   0   2   2   0   2   2   0   0   0   2   2   2   0   2   0   0   0   2   2   0   0   0   0   0   2   0   0   0   2   0   0   2   0   0   2   2   0   0   0   0   2   0   0   0   0   0   2   0   2   2   0   2   2   0   0   0   0   2   0   2   2   0   2   2   0   0   0   2   2   0   2   0   2   0   2   2   0   0   2   2   0   0   2   0   0   2   2   0   2   0   2   0   0   0   0   2   0   0   2   0   0   2   0   2   0   0   0   0   0   0   2   0   0   0   2   2   2   2   2   2   0   2   2   2   0   2   2   0   2   2   0   2   0   2   0   2   2   0   2   2
 MK-2-15                2   2   2   2   2   0   0   2   2   2   2   2   0   0   2   0   2   2   2   2   2   2   0   2   0   0   2   0   2   0   0   2   2   0   2   0   2   0   0   0   0   2   2   2   0   2   0   0   2   0   0   0   0   2   2   0   0   0   2   2   0   2   2   0   2   2   0   0   0   2   2   2   0   2   0   0   0   2   2   0   0   0   0   2   2   0   0   0   2   0   0   2   0   2   2   2   0   0   0   0   2   0   0   0   0   0   2   0   2   2   0   2   2   0   0   0   0   2   2   2   2   0   2   2   0   0   2   2   2   0   2   0   2   0   2   2   0   0   2   2   2   0   2   0   0   2   2   2   2   0   0   0   0   0   0   2   0   0   2   0   0   2   0   2   0   0   0   0   0   0   2   0   0   0   2   2   2   2   2   2   2   2   2   2   0   2   2   0   2   2   0   2   0   2   0   2   2   0   2   2
 MK-2-16                2   2   2   2   2   0   0   2   2   2   2   0   0   0   2   0   2   2   2   2   2   2   0   2   0   0   2   0   2   0   0   2   2   0   2   0   2   0   0   2   0   2   2   2   0   2   2   2   2   0   0   0   0   2   2   0   2   2   2   2   2   2   2   0   2   2   0   0   0   0   2   2   2   2   0   0   0   2   2   0   0   0   0   2   2   2   0   0   0   0   0   2   0   2   2   2   2   0   0   0   2   0   2   0   0   0   0   0   2   0   0   2   2   0   0   0   0   2   2   2   0   0   2   2   0   0   2   2   2   0   2   0   0   0   2   0   0   0   2   2   2   0   2   0   0   2   2   2   2   0   0   0   0   0   0   2   0   0   2   2   2   2   0   2   0   0   0   0   2   0   2   0   0   0   2   2   2   2   2   2   2   2   2   2   0   2   2   0   0   2   0   2   0   2   0   2   2   2   2   2
 MK-3-1                 2   0   2   0   0   0   0   2   0   2   2   2   0   2   0   2   0   0   0   2   2   0   2   2   0   2   2   0   0   2   2   0   0   0   2   2   2   2   2   0   2   0   0   2   2   0   2   0   2   0   2   2   0   0   2   2   2   0   0   2   0   0   2   2   2   0   0   2   0   2   2   0   2   0   2   2   2   2   2   0   0   2   2   0   2   2   0   2   0   2   0   2   0   0   0   2   0   2   2   2   2   0   2   0   0   2   0   2   2   2   2   2   2   2   2   2   0   0   2   2   2   2   0   2   0   2   2   2   0   0   2   2   2   0   0   2   2   0   2   2   0   2   2   0   0   2   0   0   2   2   2   2   0   2   0   2   0   2   2   2   0   0   2   2   2   2   2   0   2   2   0   2   2   2   0   0   2   0   0   0   2   0   2   0   0   0   0   2   2   0   0   2   0   0   2   2   0   0   2   0
 MK-3-2                 2   0   2   0   0   0   0   2   0   2   2   2   0   2   0   2   0   0   0   2   2   0   2   2   0   2   2   0   0   2   2   0   0   0   2   0   2   2   0   0   2   0   0   2   2   0   2   2   2   0   2   2   0   0   0   2   2   0   0   2   0   0   2   2   2   0   0   2   0   2   2   0   2   2   2   2   2   2   2   0   0   2   2   0   2   2   0   2   0   2   0   2   0   2   0   2   0   2   2   2   2   2   2   0   0   2   0   0   2   2   2   0   2   2   0   0   0   0   2   2   2   2   0   2   0   2   2   2   0   0   2   2   0   0   0   2   2   0   2   2   2   2   2   0   0   0   0   0   2   2   2   2   0   2   0   2   0   2   2   2   0   0   2   2   2   2   2   0   2   2   0   2   2   2   0   0   2   0   0   0   2   0   0   0   0   2   0   2   2   0   0   0   0   0   2   2   0   0   2   0
 MK-3-3                 2   0   2   0   0   0   0   2   0   2   2   2   0   2   0   2   0   0   0   2   2   0   2   2   0   2   2   0   0   2   2   0   0   0   2   0   2   2   2   0   2   0   0   0   2   0   2   2   2   0   2   2   0   0   0   2   2   0   0   2   0   0   0   2   2   0   2   2   0   2   2   0   2   2   2   2   2   2   2   0   0   2   2   0   2   0   0   2   0   2   0   2   0   2   0   2   0   2   2   2   2   2   2   0   0   2   0   0   2   2   2   0   2   2   0   0   0   0   2   2   2   2   0   2   0   2   2   0   0   0   2   2   0   0   2   2   0   0   2   2   2   2   2   2   0   2   0   0   2   2   2   0   0   2   0   2   2   2   2   2   0   0   2   2   2   2   2   0   2   2   0   2   2   0   0   0   2   0   0   0   2   2   0   0   0   0   0   2   2   0   0   0   0   0   2   2   0   0   2   0
 MK-3-4                 2   0   2   0   0   0   0   2   0   2   2   2   0   2   0   2   0   0   0   2   2   0   2   2   0   2   2   0   0   2   2   0   0   0   2   2   2   2   2   0   2   0   0   0   2   0   0   2   2   0   0   2   0   0   0   2   2   0   0   2   0   0   2   2   2   0   0   0   0   2   2   0   2   2   2   0   0   0   2   0   0   2   2   0   2   0   2   2   0   0   0   2   0   2   0   2   2   2   2   2   2   2   2   0   0   0   0   0   2   2   2   0   2   2   0   0   2   0   2   2   2   2   2   2   0   2   2   0   0   0   2   2   0   0   2   2   0   0   0   2   2   2   2   2   0   0   0   0   2   2   2   0   0   2   0   2   2   2   2   2   2   0   2   2   2   2   2   2   2   2   0   2   2   0   0   0   2   0   0   0   0   2   0   0   0   0   0   0   2   0   0   0   0   0   2   2   0   0   2   0
 MK-3-5                 2   0   2   0   0   0   0   2   0   2   2   2   2   2   0   2   0   0   0   2   2   2   2   2   0   2   2   0   0   2   2   0   0   0   2   2   2   2   2   0   2   0   0   0   2   0   0   0   2   2   0   0   0   0   0   2   2   0   0   2   0   0   2   2   2   2   0   0   0   2   2   2   2   2   2   0   0   0   2   0   0   2   2   0   2   0   2   2   0   0   0   2   0   2   0   2   2   2   2   2   2   2   2   0   0   0   0   0   2   2   2   0   2   2   2   0   2   0   2   2   2   2   2   2   0   0   0   0   0   2   2   2   2   0   0   0   0   0   0   2   2   2   2   2   0   0   0   0   2   2   2   0   0   2   0   2   2   2   2   2   2   0   2   2   2   2   2   2   2   2   2   2   2   0   0   0   2   0   0   0   0   0   0   0   0   0   0   2   2   0   0   0   0   0   2   2   0   0   2   0
 MK-3-6                 2   0   2   0   2   0   0   2   0   2   0   2   2   2   0   2   0   0   0   2   2   2   2   2   0   2   0   0   2   0   2   0   0   2   2   0   2   2   0   0   2   0   0   0   2   0   0   0   2   2   0   0   0   0   0   2   2   0   0   2   0   0   2   2   0   2   0   0   2   2   2   2   2   2   2   0   0   0   2   0   0   2   2   0   0   0   2   2   0   0   0   2   0   2   0   2   2   2   2   2   2   2   0   0   0   2   0   0   2   2   2   2   2   2   2   0   2   0   2   2   2   0   0   2   2   0   0   0   2   2   2   2   2   0   0   0   0   0   0   2   2   2   2   2   0   0   0   0   0   2   2   0   0   2   0   2   2   2   0   2   2   0   2   2   2   2   2   2   2   2   2   2   2   0   0   0   2   2   0   0   0   0   0   0   0   2   0   2   2   0   0   0   0   0   2   2   0   0   2   0
 MK-3-7                 2   0   2   0   2   2   0   2   0   2   0   2   0   2   2   2   2   0   0   2   2   2   2   2   0   2   0   0   2   0   2   0   0   2   2   0   2   2   2   0   2   0   0   2   2   0   0   0   2   2   0   0   0   0   0   2   2   0   0   2   0   0   0   2   0   2   0   0   2   0   0   2   2   2   2   0   0   0   2   0   0   2   2   2   2   0   2   2   0   2   0   2   0   2   0   2   2   2   2   2   2   2   0   0   0   2   0   0   2   2   2   2   2   2   2   0   2   2   2   2   2   0   0   2   2   2   0   0   2   2   2   2   2   0   2   0   0   0   0   2   2   0   2   2   2   0   0   0   0   2   2   0   2   2   0   2   2   2   0   2   2   0   2   2   2   2   2   2   2   2   2   2   2   0   0   0   2   0   0   0   0   0   0   2   0   2   0   2   2   0   0   0   0   0   0   2   0   0   2   0
 MK-3-8                 2   0   0   2   2   2   0   2   0   2   0   2   0   2   2   2   2   0   0   2   0   2   2   2   0   2   0   0   2   0   2   2   0   2   2   0   2   2   2   0   2   0   0   0   2   2   0   2   2   2   0   0   0   0   0   2   2   0   2   2   0   0   0   2   0   2   0   0   0   0   0   2   2   2   2   0   0   0   2   0   0   2   2   2   2   0   0   2   0   2   0   0   2   2   0   2   2   2   2   2   2   2   0   0   0   2   0   0   2   2   2   0   2   2   2   0   2   2   2   2   2   0   0   2   2   2   0   0   2   2   2   2   2   0   2   0   0   0   0   2   2   2   2   2   2   0   0   0   0   2   2   0   2   2   0   0   2   2   0   2   2   0   2   2   0   2   2   2   2   2   2   2   2   0   0   0   2   0   0   0   0   0   0   2   0   0   0   2   2   0   0   0   0   0   0   2   0   0   2   0
 MK-3-9                 2   0   0   2   2   2   0   0   0   2   0   2   0   2   2   2   2   0   0   2   0   2   2   2   0   2   0   0   2   0   2   2   0   2   2   0   2   2   2   2   2   2   0   0   2   2   0   2   2   2   0   0   0   0   0   2   2   0   2   2   0   0   2   2   0   2   0   0   0   0   0   2   2   2   2   0   0   0   2   0   0   2   2   2   2   0   0   2   0   2   0   0   2   2   0   2   2   2   2   2   2   0   0   0   0   2   0   0   2   2   2   0   2   2   2   0   2   2   2   2   2   0   0   2   2   2   0   0   2   2   2   2   2   0   2   0   0   0   0   2   2   2   2   2   2   0   0   0   0   2   2   0   2   2   2   0   2   2   0   2   2   0   2   2   0   2   2   2   2   2   2   2   0   0   0   0   2   0   0   0   0   0   0   2   0   0   0   2   2   0   0   0   0   0   0   2   0   0   2   0
 MK-3-10                2   0   0   2   2   2   0   0   0   2   0   2   0   2   2   2   2   0   0   2   0   2   2   2   0   2   0   0   2   0   2   2   0   2   2   0   0   2   2   2   2   0   2   0   2   2   2   2   2   2   0   0   0   0   0   2   2   0   2   2   0   2   2   2   0   2   0   0   0   0   0   2   2   2   2   0   0   0   2   0   2   2   0   2   2   0   0   2   0   2   0   0   2   0   0   2   2   2   2   2   2   2   0   0   0   2   0   0   2   2   2   2   2   2   0   0   2   2   2   2   2   0   0   2   2   2   0   0   2   2   0   2   2   0   2   0   0   0   2   2   2   2   2   2   2   0   0   0   0   2   2   0   2   2   2   0   2   2   0   2   2   0   2   2   0   2   2   2   0   2   2   2   0   0   0   0   2   0   0   2   0   0   0   2   0   0   0   2   2   0   0   2   0   0   0   2   0   0   2   0
 MK-3-11                2   2   0   2   2   2   0   2   0   2   0   2   0   2   2   2   2   0   0   2   2   2   2   2   0   2   0   2   0   0   2   2   0   2   2   0   0   2   2   0   2   0   2   0   2   2   2   2   2   2   0   0   0   0   0   2   0   0   0   2   0   0   2   2   0   2   0   0   0   0   0   2   0   2   0   0   0   0   2   0   2   2   0   2   2   0   2   2   0   2   0   0   2   0   0   2   2   2   2   2   2   2   0   0   0   2   0   0   2   2   2   2   2   2   0   0   2   2   2   2   2   0   0   2   2   2   0   0   2   0   0   2   2   0   2   0   0   0   2   2   2   2   2   2   2   0   0   0   0   2   2   0   2   2   2   0   2   2   0   2   2   0   2   2   2   2   2   0   0   2   2   2   0   0   0   0   2   0   0   2   0   0   0   2   0   0   0   2   2   0   0   2   0   2   0   2   0   0   2   0
 MK-3-12                2   2   0   2   2   2   0   0   0   2   0   2   2   2   2   2   2   2   0   2   0   2   2   2   0   0   0   2   2   2   2   2   0   2   2   2   0   2   0   0   2   0   2   0   2   2   2   2   2   2   0   2   0   0   0   2   0   0   0   2   0   0   2   2   0   0   0   0   2   0   0   2   0   0   0   0   0   0   2   0   2   2   0   0   2   0   2   2   0   2   0   0   2   0   0   2   2   2   2   2   2   2   0   0   0   2   0   0   2   2   2   2   2   2   0   0   2   2   2   2   2   0   0   2   2   2   0   0   2   0   0   2   2   0   2   0   0   0   2   2   2   2   2   2   2   0   0   0   0   2   2   0   2   0   0   0   2   2   0   0   2   0   2   2   2   2   2   0   0   2   2   2   0   0   0   0   2   0   2   0   0   0   0   2   0   0   0   2   2   0   0   2   0   2   0   0   0   0   2   0
 MK-3-13                2   2   0   2   2   0   0   0   2   2   0   2   2   2   2   2   2   0   0   2   0   2   2   2   0   0   0   0   2   2   2   2   0   2   2   2   0   2   0   0   2   0   2   0   0   2   2   2   2   2   0   2   0   0   0   2   0   0   0   2   0   0   2   2   0   0   0   2   2   0   0   2   0   0   2   0   0   0   2   0   2   2   0   0   2   0   2   2   0   0   0   0   2   0   0   2   2   2   0   2   2   2   0   0   0   2   0   0   2   2   2   2   2   2   0   0   2   2   2   2   2   0   0   2   2   2   0   0   2   2   0   2   2   0   2   0   0   0   2   2   2   2   2   2   2   2   0   0   0   2   2   0   2   0   0   0   2   2   0   0   2   0   2   2   0   2   2   0   0   2   0   2   0   2   0   0   2   0   2   0   0   0   0   2   0   0   0   2   2   0   0   2   0   2   0   0   0   0   2   0
 MK-3-14                2   2   0   2   2   0   2   2   2   2   0   2   2   2   2   2   2   0   0   2   0   2   2   2   2   0   2   0   0   2   2   2   0   2   2   2   0   2   2   0   2   0   0   0   0   2   2   2   2   2   0   2   0   0   0   2   0   0   0   2   0   0   2   2   0   0   0   2   2   0   0   2   0   0   2   0   0   2   2   0   2   2   0   0   2   0   2   2   0   0   0   0   2   0   0   2   2   2   0   2   2   2   0   0   0   2   0   0   2   2   2   2   2   2   2   0   2   0   2   2   2   0   0   2   2   2   0   2   2   2   0   2   2   0   2   0   0   0   2   2   2   2   2   2   2   2   0   0   0   2   2   0   2   0   0   0   2   2   0   0   2   0   2   2   2   2   2   0   0   2   0   0   0   2   0   0   2   0   2   2   2   0   0   2   0   0   0   2   2   0   0   2   0   2   0   0   2   0   2   0
 MK-3-15                2   2   0   2   2   0   2   2   2   2   0   2   2   2   2   2   2   0   0   2   2   2   2   2   2   0   2   0   0   2   2   2   0   2   2   2   2   2   2   0   0   0   0   0   0   2   2   2   2   0   0   2   0   2   0   2   0   0   0   2   0   0   2   2   0   0   0   2   2   0   0   2   0   0   2   2   0   2   2   0   2   2   0   0   2   0   2   2   2   0   0   0   2   0   0   2   2   2   0   2   2   0   0   2   0   2   0   0   2   2   2   2   2   2   2   0   2   0   2   2   2   0   2   2   2   0   2   2   2   2   0   2   2   0   2   0   0   2   2   2   2   2   2   2   2   2   0   0   0   2   2   0   2   0   0   0   2   2   0   0   2   0   2   2   2   2   2   0   0   2   0   0   0   2   0   0   2   0   2   2   2   0   0   2   0   0   0   2   2   0   0   2   0   2   0   0   2   0   2   0
 MK-3-16                2   2   0   2   2   0   2   0   2   2   0   2   2   2   2   2   2   0   0   2   2   2   2   2   2   0   2   0   0   2   2   2   0   2   2   2   2   2   2   0   0   0   0   0   0   2   0   2   2   0   0   2   0   2   0   2   0   0   0   2   0   0   2   0   0   0   0   0   0   2   0   2   0   0   2   0   0   2   2   0   2   2   0   0   2   0   2   2   2   0   0   0   2   0   0   2   2   2   2   2   2   0   0   2   0   2   0   2   2   2   2   2   2   2   2   0   2   0   2   2   2   0   2   2   2   0   2   2   2   0   0   2   2   0   2   0   0   2   2   2   2   2   2   2   2   2   0   0   0   2   2   0   2   0   0   0   2   2   0   0   2   0   2   2   2   2   2   0   2   2   0   0   0   2   2   0   0   0   2   0   2   0   0   2   0   0   0   2   2   0   0   2   0   2   0   0   2   0   2   0
 MK-4-1                 2   2   0   2   2   0   2   0   2   0   0   0   0   2   0   0   2   2   2   2   2   2   0   2   0   2   2   0   0   0   0   2   2   2   0   2   2   2   0   2   0   2   2   0   2   2   2   0   2   0   0   2   2   0   0   0   2   2   2   0   0   0   0   0   2   0   0   0   2   0   2   0   0   2   0   0   0   2   0   0   2   0   0   0   0   0   2   2   0   0   0   2   2   2   2   2   0   2   0   2   0   2   2   0   2   2   0   0   2   0   2   0   0   2   2   0   0   0   2   2   2   2   2   0   0   0   0   0   0   0   2   2   0   0   0   0   2   0   2   2   2   0   0   0   2   2   0   0   2   0   2   0   2   0   0   2   2   2   2   2   2   2   2   0   0   0   0   0   2   2   2   2   2   2   0   2   0   2   0   2   2   2   0   2   2   0   2   2   0   0   2   2   2   0   0   2   2   2   2   2
 MK-4-2                 2   2   0   2   2   0   2   0   2   0   0   0   2   2   0   0   2   2   2   2   2   2   0   2   0   2   2   0   0   0   0   2   2   2   0   2   2   2   0   0   0   2   2   0   2   0   2   0   2   0   0   2   2   0   0   0   2   2   2   0   0   0   0   0   2   0   0   0   2   0   0   0   0   2   0   2   0   2   0   0   2   2   0   0   0   0   2   2   0   0   0   2   2   2   2   2   0   2   0   2   2   2   2   2   2   2   2   0   2   0   2   2   0   0   2   0   0   0   2   2   2   0   2   0   0   0   0   2   2   0   2   0   0   0   0   0   2   0   2   2   2   0   0   2   2   0   0   0   2   0   2   0   2   0   0   0   2   2   2   2   2   2   2   0   2   0   0   0   2   2   2   2   0   2   0   2   0   2   0   2   2   2   0   2   2   0   2   2   2   0   2   0   2   2   0   2   2   2   2   2
 MK-4-3                 2   2   0   2   2   0   2   2   2   0   0   0   2   2   0   0   2   2   2   2   2   2   0   0   0   2   2   0   0   0   0   0   2   2   0   2   2   2   0   2   2   2   0   0   2   0   2   0   2   0   0   2   2   0   0   0   2   2   2   0   0   0   0   0   2   2   0   0   2   0   0   0   0   2   0   2   0   2   0   0   2   2   0   0   0   0   0   2   2   0   0   2   2   2   2   2   0   2   2   2   0   2   2   2   2   2   2   0   2   2   0   2   0   0   2   0   0   0   2   2   2   0   2   0   0   0   0   2   2   0   2   0   0   0   0   0   2   0   2   2   2   0   0   2   2   0   0   0   2   0   2   0   0   0   0   0   2   2   0   0   0   2   2   0   2   0   0   0   2   2   2   0   0   2   0   2   0   2   0   2   0   2   0   2   2   0   2   2   2   0   2   0   2   2   0   2   2   2   2   2
 MK-4-4                 0   2   0   2   2   0   2   2   2   0   0   0   2   2   2   0   2   2   2   2   2   0   0   0   0   2   2   0   0   2   0   0   0   2   0   0   2   2   2   2   2   2   0   0   2   0   2   0   2   0   0   2   2   0   0   0   2   2   2   2   0   0   0   0   2   2   0   0   0   0   0   0   0   2   0   2   0   2   2   0   2   2   2   0   0   0   0   2   2   0   0   2   2   0   2   2   0   0   2   2   2   2   0   2   2   0   2   2   2   2   0   2   2   0   2   0   0   0   2   2   2   0   2   0   0   0   0   2   0   0   2   0   0   0   0   0   2   0   0   2   2   0   0   2   2   0   0   0   2   2   2   0   0   2   0   0   2   2   0   0   0   2   2   0   2   0   0   0   2   2   2   2   2   2   0   2   0   2   0   2   0   0   0   2   2   0   2   2   2   0   2   0   2   2   0   2   2   2   2   2
 MK-4-5                 0   2   0   2   2   0   2   2   2   0   0   0   2   2   2   0   2   2   2   2   2   0   0   0   0   2   0   0   0   2   0   0   0   0   0   0   2   2   2   2   0   2   0   0   2   0   2   0   2   0   0   2   2   0   0   0   2   2   2   2   0   2   2   0   2   2   0   0   0   0   0   0   0   2   0   2   0   2   2   0   2   0   2   0   0   0   0   2   2   0   2   2   2   0   2   2   0   0   2   2   2   2   0   2   2   0   2   2   0   0   0   2   2   0   2   0   0   0   0   2   2   0   2   2   0   0   0   2   0   0   2   0   0   0   2   0   2   0   0   2   2   0   0   2   2   0   0   0   2   2   2   0   0   2   0   0   0   2   0   0   0   2   2   0   2   0   0   0   2   2   0   2   2   2   0   2   2   2   0   2   2   0   0   2   2   0   2   2   2   0   2   0   2   2   0   2   2   2   2   2
 MK-4-6                 0   2   0   2   2   0   2   2   2   0   0   0   2   0   2   0   2   2   2   2   0   0   0   0   0   0   0   0   0   2   2   0   2   0   0   0   2   2   0   2   0   2   0   0   2   0   2   2   2   0   0   2   2   0   0   0   2   0   2   2   0   2   2   0   2   2   0   2   0   0   0   2   2   2   0   2   0   2   2   0   2   0   2   0   0   0   0   2   2   0   2   2   2   0   2   2   0   0   2   2   2   2   0   2   2   0   2   2   0   0   0   2   2   0   2   0   0   0   0   2   2   0   2   2   0   0   0   2   2   0   2   0   0   2   2   0   2   0   0   2   2   2   0   2   2   0   2   0   2   2   2   0   2   2   0   0   2   2   0   0   2   2   2   0   2   0   0   0   2   2   0   2   2   2   2   2   2   2   2   0   2   0   0   2   2   0   2   2   2   0   2   0   0   0   0   2   2   2   2   2
 MK-4-7                 0   2   0   2   2   0   2   2   2   0   0   0   2   0   2   0   2   2   2   2   0   0   0   0   0   0   0   0   0   2   2   0   2   0   0   0   2   2   0   2   0   2   0   2   2   0   2   2   2   0   0   2   2   0   0   0   2   0   2   2   2   2   2   0   2   2   2   2   0   2   0   2   2   2   0   2   0   2   2   0   2   0   2   0   0   0   2   2   2   0   0   2   2   0   2   2   0   0   2   2   2   2   0   2   2   0   2   2   0   0   0   2   2   0   2   0   0   0   0   2   2   0   2   2   0   0   0   2   2   0   0   0   0   2   2   0   2   0   2   2   2   2   0   2   2   0   2   0   2   2   2   0   2   2   0   0   2   2   0   0   2   2   2   2   0   0   0   2   2   2   0   0   2   2   2   2   2   2   2   0   2   2   0   2   2   0   2   2   2   0   2   0   0   0   0   0   2   2   2   0
 MK-4-8                 0   2   0   2   2   0   2   2   2   0   0   0   2   0   2   0   2   2   2   2   0   0   2   0   0   0   0   0   0   2   2   2   2   0   0   0   2   2   0   2   0   2   0   2   2   0   2   2   2   0   0   2   2   0   0   0   2   2   2   0   2   2   2   0   2   2   2   2   0   2   2   2   2   0   0   2   0   2   0   0   2   0   2   0   0   0   2   0   2   0   0   2   2   0   2   2   0   0   0   2   0   2   0   2   2   0   2   2   0   0   0   2   2   0   2   0   0   0   0   2   2   0   2   2   0   0   2   2   0   0   0   0   0   2   2   0   2   0   2   0   2   2   0   2   2   0   2   0   2   2   2   0   2   2   0   0   2   2   0   0   2   2   2   2   0   0   0   2   2   0   0   0   2   2   2   2   2   2   2   0   2   2   0   2   2   0   2   2   0   0   2   0   0   0   0   0   0   2   2   0
 MK-4-9                 0   2   0   2   2   0   2   2   2   0   0   0   0   0   2   0   2   0   2   2   0   0   2   0   0   0   0   0   0   0   2   2   0   0   0   0   2   2   0   2   0   2   0   2   2   0   2   0   0   0   0   2   2   0   0   0   2   2   0   0   2   2   2   0   0   2   0   2   0   2   2   2   2   0   0   2   0   2   0   0   2   0   2   0   0   0   2   0   2   0   0   2   2   0   2   2   2   0   0   2   0   2   0   2   2   0   2   2   0   0   0   2   2   0   0   0   0   0   0   2   2   0   2   2   0   0   2   2   0   0   0   0   0   2   2   0   2   0   2   0   2   2   0   2   2   0   0   0   2   2   2   0   2   2   0   0   2   2   0   0   2   2   2   2   0   2   0   2   2   0   0   0   0   2   2   2   2   2   2   0   2   2   0   2   2   2   2   2   0   0   2   0   0   0   0   0   0   2   0   0
 MK-4-10                2   2   2   2   2   0   2   2   2   2   0   0   0   2   2   0   2   0   2   2   2   0   2   0   0   0   0   0   0   0   2   2   0   0   0   0   2   2   0   2   0   2   0   0   2   0   2   0   0   0   0   2   2   0   0   0   2   2   0   0   2   2   2   0   0   2   2   2   0   2   2   2   2   0   0   2   0   2   0   0   2   0   2   0   0   0   2   0   2   0   0   2   0   0   2   2   2   0   0   2   0   2   2   2   2   0   2   2   0   0   0   2   2   0   0   0   0   0   0   2   2   0   2   2   0   0   2   2   0   0   0   0   0   2   0   0   2   0   2   2   0   2   0   2   2   0   0   0   2   2   2   0   0   2   0   0   2   2   0   0   2   2   2   2   0   0   0   2   2   0   0   0   0   2   2   2   2   2   0   0   2   2   2   2   2   2   0   2   0   0   2   0   0   0   0   0   0   0   0   0
 MK-4-11                2   2   2   2   2   2   2   2   2   2   0   0   0   2   0   0   2   0   0   2   2   0   2   0   2   0   0   2   2   0   2   2   2   0   0   0   2   2   0   2   0   2   0   0   2   0   2   0   0   0   0   2   2   0   0   0   2   2   0   0   2   2   2   0   0   2   2   2   0   2   2   2   2   2   0   2   0   2   0   0   0   0   2   0   0   0   2   2   2   0   0   2   2   0   2   2   2   2   2   2   0   2   2   2   2   0   2   2   0   0   0   2   2   0   0   0   0   0   0   2   2   0   2   2   0   0   2   2   0   0   0   0   0   2   0   0   2   2   2   2   0   2   0   2   2   0   0   0   2   2   2   0   0   0   0   0   2   2   0   0   2   2   2   2   0   0   0   2   2   2   0   0   0   2   2   2   2   2   0   0   2   2   2   2   2   0   0   0   0   0   2   0   0   0   0   0   2   0   0   0
 MK-4-12                2   2   2   2   2   2   2   2   2   2   0   0   0   0   0   0   0   0   0   2   2   0   2   0   2   0   0   2   2   2   0   2   2   0   0   0   0   2   0   0   2   2   0   0   0   0   2   0   0   0   0   0   0   0   2   0   2   2   0   0   2   0   2   0   0   0   2   2   0   2   2   2   2   2   0   2   0   2   0   0   2   0   2   0   2   0   2   2   2   0   2   0   2   0   2   2   2   2   2   0   0   2   2   2   2   0   2   2   0   0   0   0   2   0   0   0   2   0   0   2   2   0   2   2   2   0   2   2   0   0   0   2   0   2   0   0   2   2   2   2   0   2   0   2   2   0   0   2   2   2   2   0   0   0   0   2   2   2   0   0   2   2   2   2   0   2   0   2   2   2   0   0   0   2   2   2   2   2   0   0   2   2   2   2   2   0   0   0   0   0   2   0   0   0   0   0   2   0   0   0
 MK-4-13                2   2   2   2   2   2   2   2   2   2   2   0   0   0   0   0   0   0   0   2   2   0   2   2   2   0   0   2   2   2   0   2   2   0   0   0   0   2   0   0   2   2   0   0   0   0   0   2   0   0   0   0   0   0   2   2   2   2   0   0   2   0   2   0   0   0   2   2   0   2   2   0   2   2   0   2   2   2   0   0   2   0   2   0   2   0   2   2   2   0   2   0   2   0   2   2   2   2   2   0   0   2   2   2   2   0   2   2   0   0   0   0   2   0   0   0   2   0   0   2   2   0   2   2   2   0   2   2   0   0   0   2   0   2   0   0   2   2   0   2   0   2   2   2   2   0   0   0   2   2   2   0   0   0   0   2   2   2   0   0   2   2   2   2   0   2   0   2   2   2   0   0   0   0   2   2   2   0   0   0   0   2   0   2   2   0   0   0   0   0   2   0   0   0   0   0   2   0   2   2
 MK-4-14                2   2   2   2   2   2   2   2   2   2   2   0   0   0   0   0   2   0   0   2   2   0   2   2   2   0   0   2   2   2   0   2   2   0   0   0   0   2   0   0   2   2   0   0   0   0   0   0   0   0   0   0   0   0   2   2   2   2   0   0   2   0   2   0   0   0   2   2   0   2   2   0   2   2   0   2   2   2   0   0   2   0   2   0   2   0   2   0   2   0   2   0   2   0   2   2   2   2   2   0   0   2   2   2   0   0   2   0   0   0   0   0   2   0   0   0   2   0   0   2   2   0   2   0   2   0   2   2   0   2   2   2   0   2   2   0   2   2   0   2   0   0   2   2   2   0   0   0   0   2   2   0   0   0   0   0   2   2   0   0   2   2   2   2   0   2   0   2   0   2   2   0   0   0   2   2   2   0   0   0   0   2   0   2   2   0   0   0   0   0   2   0   0   0   2   0   2   0   2   2
 MK-4-15                2   2   2   2   2   2   2   2   2   2   2   0   0   0   0   2   2   0   0   2   2   0   2   2   2   0   2   2   2   2   0   2   2   0   0   0   0   2   0   2   2   2   0   0   2   0   0   0   2   0   0   0   0   0   2   2   2   2   0   0   2   0   2   2   0   2   2   0   0   2   2   0   2   2   0   2   2   2   0   0   2   0   2   0   2   0   0   0   2   0   2   0   2   2   2   0   2   2   0   0   0   2   2   2   2   0   2   0   0   0   0   0   2   0   0   0   2   0   0   2   0   0   2   0   0   0   2   2   0   0   2   0   0   2   0   0   2   0   0   2   0   2   2   2   0   0   0   0   2   2   2   0   0   0   0   0   2   2   0   0   0   2   0   2   0   2   0   2   2   2   2   0   0   2   2   2   0   0   0   0   2   2   0   2   0   0   0   0   0   0   2   0   0   0   2   0   2   0   2   2
 MK-4-16                2   2   0   2   2   2   2   2   0   2   2   0   0   0   0   2   2   0   0   2   2   0   0   0   2   0   2   2   2   0   0   2   2   0   0   0   0   2   0   2   0   2   0   0   2   0   0   0   2   0   0   0   0   0   2   2   2   2   0   0   2   0   0   2   0   2   2   0   0   0   2   0   2   2   0   2   2   2   0   0   2   0   2   0   2   0   0   0   2   0   2   0   2   2   2   0   2   2   0   2   0   2   2   0   2   0   2   0   0   0   0   0   2   0   0   0   2   0   0   2   0   0   2   0   0   0   2   0   0   0   2   0   2   2   0   0   2   0   0   2   0   2   2   2   0   0   0   2   2   2   2   0   0   0   0   0   2   2   0   0   2   2   0   2   0   2   0   2   2   2   2   0   0   2   2   2   0   0   0   0   2   2   0   2   0   0   0   0   0   0   2   0   0   0   2   0   2   0   2   0
 MK-5-1                 0   0   0   2   0   0   0   2   0   2   2   0   2   2   0   2   0   0   2   2   2   0   2   0   0   0   0   2   2   0   2   0   0   0   0   0   0   0   2   0   2   0   2   0   2   2   0   0   0   2   0   2   2   0   2   2   2   2   0   2   2   0   0   0   0   0   2   0   0   2   0   2   2   0   0   2   2   0   0   0   0   0   2   0   0   0   0   0   0   0   2   2   2   0   0   0   2   2   2   2   0   0   2   2   0   0   0   0   2   2   0   0   0   0   0   2   0   2   0   2   2   0   2   0   2   2   0   2   0   2   0   2   0   2   2   0   0   2   0   0   0   2   0   2   2   0   2   2   2   0   0   2   2   2   0   0   2   2   2   2   2   0   0   2   2   2   2   0   2   2   0   0   0   0   2   2   2   2   0   2   0   2   0   0   2   0   2   0   2   0   2   2   2   2   0   0   2   0   2   0
 MK-5-2                 0   0   0   2   0   0   0   0   0   2   2   0   2   2   0   2   0   0   2   2   2   0   2   2   0   0   0   2   2   0   0   0   0   0   0   0   0   0   0   0   2   0   2   0   2   2   0   0   2   2   0   2   2   0   2   2   2   2   0   2   2   0   0   0   0   0   2   0   0   2   0   2   2   0   0   2   2   0   0   0   0   0   2   0   0   0   0   0   0   0   2   2   2   0   0   0   2   0   2   2   0   0   0   0   0   0   0   0   2   2   0   0   0   0   0   2   0   2   0   2   2   0   2   0   2   2   0   2   0   0   0   2   0   2   2   2   0   2   2   0   0   2   0   2   2   0   2   2   2   0   0   2   2   2   0   2   2   2   2   2   2   0   0   2   2   0   2   0   2   2   0   0   2   0   2   2   2   2   0   2   2   2   0   0   0   2   2   0   2   0   2   2   2   2   2   0   2   0   2   0
 MK-5-3                 2   0   0   2   0   0   0   0   2   2   2   2   2   2   2   2   0   0   0   2   2   0   2   2   0   0   0   2   2   0   2   0   0   0   0   0   0   0   0   0   2   2   2   0   2   2   0   0   2   0   0   2   2   0   2   2   2   2   0   2   2   2   0   0   0   0   2   0   0   2   0   0   2   0   0   2   0   2   0   0   0   0   2   0   0   2   0   0   0   0   2   2   0   0   0   0   2   0   2   2   0   0   0   0   0   0   0   0   2   2   0   2   0   0   0   2   0   2   2   2   0   0   2   0   2   2   2   2   0   0   2   2   0   2   2   2   0   2   2   0   0   2   0   2   2   0   2   2   2   0   0   2   2   2   0   2   2   2   2   2   2   0   0   2   2   0   2   0   2   0   0   0   2   0   2   2   2   2   0   2   2   2   2   0   0   2   2   0   2   0   2   2   2   2   2   0   2   0   0   0
 MK-5-4                 2   2   0   2   0   0   0   0   2   2   2   2   0   0   2   2   0   0   0   2   2   0   2   2   0   0   0   0   2   0   2   0   0   0   0   0   0   0   0   0   2   0   2   0   2   2   0   0   2   0   0   2   2   0   2   2   2   2   0   2   2   2   0   0   0   0   2   0   0   0   0   0   2   0   0   2   0   2   2   0   0   0   2   2   0   2   0   0   0   0   2   2   2   0   0   0   2   0   2   2   0   0   0   0   0   0   0   0   2   2   0   2   0   0   0   2   0   2   2   2   0   0   2   2   2   2   2   0   0   0   2   2   0   2   2   2   0   2   2   0   0   0   0   2   0   0   2   0   2   0   0   2   2   2   0   2   0   2   2   0   2   0   2   2   0   0   2   0   2   2   2   0   2   0   2   2   2   2   0   2   2   2   2   0   0   2   2   0   2   0   2   2   2   2   2   0   2   0   0   0
 MK-5-5                 2   2   0   2   0   0   0   0   2   0   2   2   2   0   2   2   0   0   0   2   2   0   2   2   0   2   0   0   2   2   2   0   0   0   2   0   0   0   0   2   2   0   2   0   2   2   0   0   2   0   0   2   2   0   2   2   2   2   0   2   2   2   0   0   0   0   0   0   0   0   0   0   2   2   0   2   0   2   2   0   0   0   2   2   0   2   2   0   0   0   2   2   2   0   0   0   2   0   2   2   0   0   0   0   0   0   0   0   0   2   0   2   2   0   0   2   0   2   2   2   0   0   2   2   2   0   2   0   0   0   2   2   0   2   2   2   0   2   2   0   0   0   2   2   0   0   2   0   0   0   0   2   2   2   0   0   0   2   0   0   2   0   2   2   0   0   2   0   2   2   2   0   2   0   2   2   2   2   0   2   0   0   2   0   0   2   2   0   2   0   0   2   2   2   2   0   2   0   0   0
 MK-5-6                 2   2   0   2   0   0   0   0   2   0   2   2   2   0   2   2   0   0   0   2   2   0   2   0   0   2   0   0   2   2   2   0   0   0   2   0   0   0   2   2   2   0   2   0   2   2   0   0   2   0   0   2   2   0   2   2   2   2   0   0   2   2   0   0   0   0   0   0   2   0   0   0   2   2   0   2   0   2   2   0   0   0   2   2   0   2   2   0   0   0   2   2   2   0   0   0   0   0   0   0   0   0   0   0   0   0   0   0   2   0   2   2   2   0   0   2   0   2   2   2   0   0   2   2   2   0   2   0   0   0   2   2   0   2   2   2   0   2   2   0   0   0   0   0   0   2   2   0   0   0   2   2   2   2   0   0   0   2   2   0   2   0   2   2   0   0   2   0   0   2   2   2   2   0   2   0   2   2   0   2   0   0   2   0   0   0   2   0   2   0   0   2   2   2   2   0   2   0   0   0
 MK-5-7                 0   2   0   0   0   0   0   0   2   0   2   2   2   0   2   2   0   0   0   2   2   0   2   0   0   2   0   0   2   2   2   0   2   0   2   0   0   0   2   2   2   0   2   0   2   2   0   0   2   0   0   2   2   0   2   2   2   2   0   0   2   2   0   0   2   0   0   0   2   0   0   0   0   2   0   2   0   2   2   0   0   0   2   2   0   2   2   0   0   0   0   2   2   0   0   2   0   0   0   0   0   0   0   0   0   0   0   0   2   0   2   2   2   0   0   2   0   2   2   2   0   0   2   2   2   0   2   0   0   0   2   0   0   0   2   0   0   2   2   0   0   0   0   0   0   2   2   0   0   0   2   2   2   2   2   0   0   2   2   0   2   0   2   0   0   0   2   0   0   2   2   2   2   0   2   0   0   2   0   2   0   2   0   0   0   0   2   0   2   0   0   2   2   2   2   0   2   0   0   0
 MK-5-8                 0   2   0   0   0   0   2   0   2   0   2   2   2   0   2   2   0   0   0   2   2   0   0   0   0   2   0   0   2   2   2   0   2   0   2   0   0   0   2   2   2   0   2   0   2   2   0   0   2   0   2   2   2   0   2   2   2   2   0   0   2   2   0   0   2   2   0   0   2   0   0   0   0   2   0   2   0   2   2   0   0   0   2   2   0   2   2   0   0   0   0   2   2   0   0   2   0   0   0   0   0   0   0   0   0   0   0   0   2   2   2   2   0   2   0   2   0   2   2   2   0   0   2   2   2   0   0   0   0   0   2   0   0   0   2   0   0   2   2   0   0   0   0   0   0   2   2   0   0   0   2   2   2   2   2   0   0   2   2   0   2   2   2   0   0   0   2   0   0   2   2   2   2   0   2   0   0   2   0   2   0   2   0   0   0   0   2   0   2   0   0   2   2   2   2   0   2   0   0   0
 MK-5-9                 0   2   0   0   0   0   0   0   2   0   2   2   2   0   2   2   0   0   0   2   2   0   2   0   0   2   0   0   2   2   2   0   2   0   2   0   0   0   2   2   2   0   2   0   2   2   0   0   0   0   2   2   2   0   2   0   0   2   0   0   0   2   0   0   2   2   2   0   2   0   0   0   0   2   0   2   0   2   2   0   0   0   2   0   0   0   2   0   0   0   0   2   2   0   0   2   0   0   0   0   0   0   0   0   2   0   0   0   2   2   2   2   0   2   0   0   0   2   2   2   0   0   2   2   2   0   0   2   0   0   2   2   0   0   2   0   0   2   2   0   0   0   0   0   0   0   2   0   0   0   2   2   0   2   2   0   0   2   2   0   2   2   2   0   0   0   0   0   0   2   2   2   2   0   2   0   2   2   0   0   0   2   0   0   0   0   0   0   2   0   0   2   2   2   0   2   2   0   0   0
 MK-5-10                0   2   2   0   0   0   0   0   2   0   2   2   2   2   2   2   0   0   0   2   2   0   2   0   0   2   0   0   2   2   2   2   2   0   2   0   0   0   2   2   2   0   2   0   2   2   0   0   0   0   2   2   2   0   2   0   0   2   0   0   0   0   0   0   2   2   2   0   2   0   0   0   2   2   0   2   0   2   2   0   0   0   2   0   0   0   2   0   0   2   0   2   2   0   0   2   0   0   0   0   0   0   0   0   2   0   0   0   2   2   2   2   0   2   0   0   0   2   2   2   0   0   2   2   2   0   0   2   0   2   2   2   0   2   2   0   0   2   2   0   0   0   0   0   0   0   2   0   0   0   2   2   0   2   2   0   0   2   2   0   2   2   2   0   0   0   2   0   2   2   2   2   2   0   2   0   2   2   0   0   0   2   2   0   0   0   0   0   2   0   0   2   2   2   0   2   2   0   0   0
 MK-5-11                0   2   2   0   0   0   0   0   2   0   2   2   2   2   2   0   0   0   0   2   0   0   2   0   2   2   0   0   2   2   2   2   2   0   2   2   0   0   2   0   2   0   2   2   2   2   0   0   0   0   2   2   0   0   0   0   0   2   0   0   0   0   0   0   2   2   2   0   2   0   0   0   2   2   0   2   0   2   2   0   0   2   2   0   0   0   0   0   0   2   0   2   2   0   0   0   0   0   2   0   0   0   0   0   2   0   2   0   2   2   2   2   0   2   0   0   0   2   2   2   0   0   2   2   2   0   0   2   0   2   2   2   0   2   2   2   0   2   2   0   0   0   0   0   0   0   2   0   0   0   2   2   0   2   2   0   0   2   2   0   2   0   2   0   0   0   2   0   2   2   2   2   2   0   2   2   2   0   0   0   0   2   2   0   0   0   0   0   2   0   2   2   2   2   0   0   2   0   0   0
 MK-5-12                0   2   2   0   0   0   0   0   2   0   2   2   2   2   2   0   0   0   0   2   0   0   2   0   2   2   0   0   0   2   2   2   0   0   2   2   0   0   2   0   2   2   0   2   2   2   0   0   0   0   2   2   0   0   0   0   0   2   0   0   0   0   0   0   2   2   2   0   2   0   0   0   2   2   0   2   0   2   2   0   2   2   2   0   0   0   0   0   0   2   0   2   2   0   0   0   0   2   2   0   0   0   0   0   2   0   2   0   2   2   2   2   0   2   0   0   0   2   2   2   0   0   0   2   0   0   0   2   0   2   0   2   0   0   2   2   0   2   2   0   0   0   0   0   2   0   2   0   0   0   2   2   0   2   2   0   0   2   2   0   2   0   2   0   0   0   2   0   2   2   2   0   2   0   2   2   2   0   0   0   0   2   2   0   0   0   0   0   2   0   2   2   2   2   0   0   2   2   0   2
 MK-5-13                0   2   2   0   0   0   0   0   2   0   2   2   2   2   0   0   0   0   0   2   0   2   2   0   0   2   0   0   0   2   2   2   0   0   2   2   0   0   2   0   2   2   0   2   2   2   0   0   0   0   2   2   0   0   0   2   2   2   0   0   0   2   0   0   2   2   2   2   2   2   0   0   2   2   0   2   0   2   2   0   2   2   2   0   0   2   0   0   2   2   0   2   2   0   0   0   0   0   2   0   0   0   0   0   2   0   2   0   2   2   2   2   0   2   0   0   0   2   2   2   0   0   0   2   0   0   0   2   0   2   0   2   0   0   2   2   0   2   2   0   0   0   0   0   2   0   2   0   0   0   2   2   0   2   2   0   0   2   2   0   2   0   2   0   0   0   2   0   2   2   2   0   2   0   2   2   0   0   0   0   0   2   2   0   0   0   0   0   2   0   0   2   2   2   2   0   2   2   0   2
 MK-5-14                0   2   2   0   0   0   0   0   2   0   2   2   2   2   0   0   0   0   0   2   0   2   2   0   0   2   0   0   0   2   2   2   0   0   2   2   0   0   2   0   2   2   0   2   2   2   0   0   0   0   2   2   0   0   0   2   2   2   0   0   0   2   0   0   2   2   2   0   2   2   0   0   2   2   0   2   0   2   2   0   2   2   2   0   0   2   0   0   2   0   0   2   2   0   0   0   0   0   2   0   0   0   0   0   2   0   2   0   2   2   2   2   0   2   0   0   2   2   2   2   0   0   0   2   0   0   0   2   0   2   0   2   0   0   2   2   0   2   2   0   0   0   0   0   2   0   0   0   0   0   2   0   0   2   2   0   0   2   2   0   2   0   2   0   0   0   2   0   2   2   2   0   2   0   2   2   0   0   0   0   0   2   2   0   0   0   0   0   2   0   0   2   2   2   0   0   2   2   0   2
 MK-5-15                0   0   2   0   0   0   0   0   2   0   2   2   2   2   0   0   0   2   0   2   0   2   2   0   0   2   0   0   0   2   2   0   0   2   2   2   0   0   2   2   2   2   0   2   2   2   2   0   0   0   2   2   0   0   0   2   2   0   0   0   0   2   0   0   2   2   2   0   2   0   0   2   2   2   0   2   0   2   2   0   2   2   2   2   0   2   0   0   0   0   2   2   2   0   0   0   0   2   2   0   0   0   2   0   2   0   2   0   2   2   2   2   0   2   0   0   0   2   2   2   0   0   0   2   0   0   0   2   0   2   0   2   0   0   2   2   0   2   2   2   0   0   0   0   2   2   0   0   0   0   2   0   2   2   2   0   0   2   2   0   2   0   0   0   0   0   2   0   2   0   2   0   2   0   2   2   0   0   0   0   0   2   2   0   0   0   0   0   2   0   0   2   2   2   0   0   2   2   0   2
 MK-5-16                0   0   2   0   0   0   0   0   2   0   2   2   2   2   0   0   0   2   0   2   2   2   2   0   0   2   0   0   0   2   2   0   0   2   2   0   0   0   2   2   2   2   0   0   2   2   2   0   0   0   2   2   0   0   0   2   2   0   0   2   2   2   0   0   2   2   2   0   2   0   0   2   2   2   0   2   0   2   2   0   2   2   2   2   0   0   0   0   0   0   2   2   2   0   0   0   0   2   2   0   0   2   2   0   2   0   2   0   2   2   2   2   0   0   0   0   2   2   2   2   0   0   0   2   0   0   0   2   0   2   0   2   2   2   2   2   2   2   2   2   0   0   0   0   0   2   0   0   0   0   0   0   2   0   2   0   0   2   2   0   2   0   0   0   0   0   2   0   2   0   0   0   2   0   2   2   0   0   0   0   0   2   0   0   0   0   0   0   2   2   0   2   2   2   0   0   2   2   0   0
 MK-6-1                 2   0   0   2   2   2   2   2   0   0   2   0   2   2   2   2   0   0   0   2   0   0   2   2   2   2   2   2   2   2   0   0   0   2   0   2   0   0   0   0   2   0   2   0   0   0   2   2   0   2   0   0   2   2   0   0   2   2   2   2   0   0   2   2   2   0   2   0   0   0   0   0   2   0   2   2   0   2   0   0   0   0   2   0   2   0   2   0   0   0   2   2   0   2   0   2   2   2   2   2   0   0   0   0   0   0   0   0   0   2   2   2   0   0   2   0   2   0   2   2   2   2   0   0   0   0   0   2   2   2   2   2   2   0   2   0   0   2   0   0   0   0   2   2   2   0   2   2   2   0   2   2   2   0   0   0   0   0   2   0   2   0   0   2   2   2   2   2   0   0   0   0   2   0   0   0   0   2   2   2   0   0   2   2   0   2   0   2   0   0   0   0   2   2   0   2   2   2   0   2
 MK-6-2                 2   0   0   2   2   2   2   2   0   0   2   0   2   2   2   2   0   2   0   0   0   0   2   2   2   2   2   2   2   2   0   0   0   0   2   2   0   0   0   0   2   0   2   0   0   0   2   2   0   2   0   0   2   2   0   0   2   2   2   2   0   0   2   0   2   0   2   0   0   0   0   2   2   0   2   2   0   2   0   0   0   0   2   0   2   0   2   0   0   2   2   2   0   0   0   2   2   2   2   2   0   0   0   2   0   0   0   2   0   0   2   2   0   0   0   0   0   0   2   0   2   2   0   0   2   0   0   2   0   2   2   2   2   0   2   0   0   2   0   0   0   0   0   2   2   2   0   2   2   0   2   0   2   0   0   0   0   0   2   0   2   0   2   0   2   2   2   2   0   0   0   0   0   0   0   0   2   2   2   2   0   0   2   2   0   2   0   2   0   0   0   0   2   2   0   2   2   2   0   2
 MK-6-3                 2   0   0   2   2   2   2   0   0   0   2   0   2   2   2   2   0   2   0   0   0   0   2   0   2   2   2   0   2   2   0   0   0   0   2   2   0   0   0   0   2   0   2   0   0   0   2   2   0   2   2   0   0   2   0   0   2   0   2   2   0   0   2   0   2   0   2   2   0   0   2   2   2   0   2   2   0   2   0   2   0   0   0   2   2   0   0   0   0   2   2   0   0   0   0   2   2   2   2   2   0   0   0   2   0   0   0   2   0   0   2   2   0   0   0   0   0   0   2   0   0   2   0   0   0   0   0   2   0   0   2   2   2   0   2   0   0   2   0   0   0   0   0   2   2   0   0   2   2   0   2   0   2   0   0   0   0   0   2   2   2   0   2   0   2   2   2   2   2   0   2   0   0   0   0   0   2   2   2   2   0   0   2   2   0   2   0   2   0   0   0   0   2   0   0   2   2   2   0   2
 MK-6-4                 2   0   0   2   2   2   2   2   0   0   2   0   2   2   2   2   0   2   0   0   0   2   2   0   2   2   2   0   2   2   0   0   0   0   2   2   0   0   0   0   0   0   2   0   0   2   2   2   0   2   2   0   0   2   0   0   2   0   2   2   0   0   2   0   2   0   2   2   0   2   2   2   2   2   2   2   0   2   0   2   0   0   0   2   2   0   0   0   0   2   2   0   0   0   0   2   0   0   2   2   0   0   0   2   0   0   0   2   0   0   2   2   0   0   0   0   0   0   2   0   2   2   0   0   0   0   0   2   0   0   2   2   2   0   2   2   0   2   0   0   0   0   0   2   0   0   2   2   0   0   2   0   2   0   0   0   0   0   2   2   2   0   2   0   0   2   2   2   2   0   0   0   0   2   0   0   2   2   2   2   0   0   2   2   0   2   0   2   0   0   0   0   2   0   0   2   2   2   0   2
 MK-6-5                 2   0   0   2   0   2   2   2   2   0   2   0   2   2   2   0   0   2   0   0   0   2   2   0   2   0   2   0   2   2   0   0   0   0   2   2   0   0   0   0   0   0   2   0   0   2   2   2   0   2   2   0   2   2   0   0   2   0   2   2   0   0   2   0   2   2   2   2   0   2   2   2   2   2   2   2   2   2   0   2   0   0   0   2   2   0   0   0   0   2   2   0   0   0   2   2   2   2   2   2   0   0   0   0   0   2   0   2   2   0   2   2   0   0   0   0   0   0   2   0   2   2   0   2   2   0   0   2   0   2   2   2   2   0   0   2   0   2   0   0   0   0   0   2   0   0   2   2   0   0   2   0   2   0   0   0   0   0   2   2   2   2   2   0   0   2   2   2   2   0   0   0   0   2   0   0   2   2   2   2   0   0   2   2   0   2   2   2   0   0   0   0   0   0   0   0   2   0   0   2
 MK-6-6                 2   0   0   2   0   0   2   2   0   0   2   2   2   0   0   0   0   0   0   0   0   2   2   0   2   0   2   0   2   2   0   0   0   0   2   2   0   0   0   0   0   0   2   0   0   2   2   2   0   2   2   0   2   2   0   0   2   2   2   2   0   0   2   0   2   2   2   0   0   2   2   2   2   2   2   2   2   2   0   0   0   0   0   0   2   0   0   0   0   0   2   2   0   0   2   2   2   2   0   2   0   0   2   0   0   2   0   2   2   0   2   0   0   0   0   2   0   0   2   0   2   2   0   2   2   0   0   0   0   2   2   0   2   0   0   2   0   2   0   2   0   0   0   2   0   0   2   2   2   0   2   0   2   0   0   0   0   0   2   2   0   2   2   0   0   2   2   2   2   2   0   0   0   2   0   0   2   2   2   2   0   0   2   2   0   2   2   2   0   2   2   0   0   0   0   2   2   2   0   2
 MK-6-7                 2   0   2   2   0   0   2   2   0   0   2   2   0   0   0   0   0   0   0   0   0   2   2   0   2   0   2   0   2   2   0   0   0   0   0   2   0   0   0   0   0   0   2   0   0   2   2   2   2   2   2   0   0   2   0   0   2   2   2   2   0   0   2   0   2   0   2   0   0   2   2   2   2   2   2   2   2   2   0   0   0   0   0   0   2   0   0   0   0   0   2   2   0   0   2   0   2   2   0   2   0   0   2   2   0   2   0   2   2   0   2   0   0   0   0   2   2   0   2   0   2   2   0   2   2   0   2   0   0   2   0   0   2   0   0   2   0   2   0   2   0   0   0   2   0   0   2   2   2   2   2   0   2   2   2   0   0   0   2   2   2   0   2   0   0   2   2   2   2   2   0   2   0   2   0   0   2   2   2   2   2   2   2   2   0   2   0   2   0   2   2   0   0   0   0   2   2   2   2   2
 MK-6-8                 0   0   2   2   0   0   2   2   0   0   2   0   0   0   0   2   2   2   0   0   0   2   2   0   2   0   2   0   2   2   0   0   0   0   0   2   0   0   0   0   0   0   2   0   2   2   2   2   2   2   2   0   0   2   0   0   2   2   2   2   0   0   2   0   2   0   2   0   0   2   2   0   2   2   2   2   2   2   0   0   0   0   0   0   2   0   0   0   0   0   2   2   0   0   2   0   0   2   0   2   0   0   2   2   0   2   0   2   2   2   2   0   0   0   2   2   2   0   2   0   2   2   0   2   2   2   2   0   0   2   0   2   2   0   0   2   2   2   2   0   0   0   0   2   0   0   2   0   2   2   2   0   2   2   2   0   0   0   0   2   2   0   2   0   0   2   2   2   2   2   0   2   0   2   0   0   0   2   2   2   2   2   2   2   0   0   0   2   0   2   2   0   0   0   0   2   2   2   2   2
 MK-6-9                 0   0   2   2   0   0   2   2   0   0   0   0   0   0   0   2   2   0   0   0   0   2   2   2   2   0   0   0   2   2   2   0   0   0   0   2   0   0   0   0   0   0   0   0   0   2   2   2   2   2   2   0   0   2   2   0   2   2   2   0   0   0   2   0   2   0   2   0   0   2   2   0   2   0   2   2   2   2   0   0   0   0   0   0   2   0   0   0   0   0   2   2   0   0   2   2   0   2   0   2   0   0   2   2   0   2   0   2   2   2   2   0   0   0   2   2   2   0   2   0   2   2   0   2   2   2   2   0   0   2   0   2   2   0   0   2   2   0   2   0   0   0   2   2   0   0   2   2   2   2   2   0   2   2   2   0   0   0   0   2   2   0   2   2   0   2   2   2   0   2   0   2   2   0   0   0   0   2   2   2   2   2   2   2   0   0   0   0   0   2   2   0   0   0   0   2   2   0   2   2
 MK-6-10                0   0   2   0   0   0   2   2   0   0   0   0   0   0   0   2   2   0   0   0   0   2   2   2   2   0   0   0   2   0   2   0   0   0   0   0   0   0   0   0   0   0   0   0   0   2   2   0   2   2   2   0   0   2   2   0   2   2   2   0   0   2   2   0   2   0   2   0   0   2   2   0   2   0   2   2   2   2   0   0   0   0   0   0   2   2   0   0   0   0   2   2   2   0   2   2   0   2   0   2   0   0   2   2   0   2   0   2   2   2   2   0   2   0   2   2   2   0   2   0   2   2   0   0   2   2   2   0   0   2   0   2   0   0   0   2   2   0   2   0   2   0   2   2   0   0   2   2   2   2   2   0   2   2   2   0   0   0   0   2   2   0   2   2   0   2   2   2   0   2   0   2   2   0   2   0   0   2   2   2   2   2   2   2   0   0   0   0   0   2   2   0   0   0   0   0   2   0   2   2
 MK-6-11                0   0   2   0   0   0   2   2   0   0   0   0   0   0   0   2   2   0   2   2   0   2   2   2   2   0   2   0   2   0   0   0   0   0   0   0   0   0   0   0   0   2   2   0   0   2   2   2   2   2   2   0   0   2   2   0   2   2   2   0   0   2   2   0   2   0   2   0   0   2   2   0   2   0   0   2   2   2   2   0   2   0   0   2   0   2   0   0   0   0   2   2   2   0   0   2   2   0   0   2   2   0   2   2   0   2   0   2   2   2   2   0   2   2   2   2   2   0   0   0   2   2   0   0   2   2   2   0   0   0   0   2   0   0   2   2   0   0   2   0   2   0   2   2   0   0   2   2   2   2   2   0   2   2   2   0   2   0   0   2   2   2   0   2   0   2   0   2   0   2   0   2   2   0   0   0   0   2   0   2   2   2   2   2   0   0   0   2   0   2   2   0   0   0   0   0   0   0   2   2
 MK-6-12                0   0   2   0   0   0   0   0   0   0   0   0   0   0   0   2   2   0   2   2   0   2   2   2   2   0   2   0   2   2   0   0   0   0   0   0   2   0   0   0   0   2   2   0   0   2   2   2   0   2   2   0   0   2   2   0   2   2   2   0   0   0   2   0   2   0   2   0   0   0   2   0   2   0   0   2   2   2   2   0   2   0   2   2   0   2   0   0   0   0   2   2   2   0   0   2   2   2   0   2   2   0   2   2   0   2   0   2   2   2   2   0   2   2   2   2   2   0   0   0   2   2   0   0   2   2   2   0   0   0   0   2   0   0   2   2   0   0   2   0   2   0   2   2   0   2   2   2   2   2   2   0   2   2   2   0   2   0   0   2   2   2   0   2   0   0   2   2   0   2   0   2   0   0   0   0   0   2   0   2   2   2   2   2   2   0   0   2   0   2   2   0   0   0   0   0   0   0   2   2
 MK-6-13                0   0   2   0   2   0   2   0   0   0   0   0   0   0   0   2   2   0   2   2   0   2   2   2   2   0   2   0   0   2   0   0   0   0   0   0   2   0   0   0   0   2   2   0   0   2   2   2   0   2   2   0   0   2   2   0   2   2   2   0   0   0   2   0   2   0   0   0   0   0   2   0   0   2   0   2   2   2   2   0   2   0   2   2   0   2   0   2   0   0   2   2   2   0   0   2   0   2   0   2   2   0   2   2   0   2   0   2   2   2   2   0   2   2   2   2   2   2   0   0   0   2   0   0   2   0   2   0   0   0   0   2   0   0   2   2   0   0   2   0   2   0   2   2   0   0   2   2   2   2   2   0   2   2   2   0   2   2   0   2   2   2   0   2   0   0   2   0   0   2   0   2   0   0   0   2   0   2   0   2   0   0   2   2   2   0   0   2   0   2   0   0   0   0   0   0   0   0   2   2
 MK-6-14                0   0   2   0   2   0   2   0   0   2   2   0   0   2   0   2   0   0   2   2   0   2   2   2   2   0   0   0   0   0   0   0   0   0   0   0   2   2   0   0   0   2   2   0   0   0   2   2   0   2   2   0   0   2   2   0   2   0   2   2   0   0   2   0   2   0   0   0   0   0   2   0   0   2   0   2   2   2   2   0   2   0   2   2   0   2   0   2   0   0   2   2   2   0   0   2   0   2   0   2   2   0   2   0   0   2   0   2   2   2   2   0   2   2   2   2   2   2   0   0   0   2   0   0   2   0   2   2   0   2   0   2   0   0   2   2   0   0   2   0   2   0   2   2   0   2   2   2   2   2   2   0   2   2   2   0   2   2   2   2   2   2   2   2   0   0   0   0   0   2   0   2   0   0   0   2   0   2   0   2   0   0   2   2   2   0   0   0   0   2   0   0   0   2   0   0   0   2   2   2
 MK-6-15                0   0   2   0   2   0   0   0   0   0   2   0   2   2   0   2   0   0   2   2   0   2   2   2   2   0   0   0   0   0   0   0   0   0   0   0   2   2   0   0   0   2   2   2   0   0   2   2   0   2   2   0   0   2   0   0   2   0   2   2   0   0   2   0   2   0   0   2   0   0   2   0   0   2   0   0   0   2   2   0   2   0   0   2   0   2   0   2   0   0   2   2   2   0   0   2   0   2   0   2   2   0   2   0   0   2   0   2   2   2   2   0   2   2   0   2   2   2   0   0   0   2   0   0   2   2   2   2   0   2   0   2   0   0   2   2   0   0   2   0   2   0   2   2   0   2   0   2   2   2   2   0   2   2   2   0   2   2   2   2   2   2   2   2   0   0   0   0   0   2   0   2   0   0   0   2   0   2   0   2   0   0   2   2   2   0   0   0   0   2   0   0   0   2   0   2   0   2   2   0
 MK-6-16                0   0   2   0   2   0   0   0   0   0   2   0   2   2   0   2   0   0   2   2   0   2   2   2   0   2   0   0   0   2   0   0   0   0   0   0   2   2   0   0   0   2   2   2   0   0   2   2   0   0   2   0   0   2   0   0   0   0   0   2   0   0   2   0   2   0   0   2   0   0   2   0   0   2   2   0   0   2   2   0   2   0   2   2   0   2   0   2   0   0   2   2   2   0   0   2   0   2   0   2   2   0   2   2   0   2   0   2   2   2   2   0   2   2   0   2   2   2   0   2   0   2   0   0   2   2   2   2   0   0   0   0   0   0   2   2   0   2   2   0   2   0   2   2   0   2   0   2   0   2   2   0   2   2   2   0   2   2   2   2   2   2   2   2   0   0   0   0   0   0   0   2   0   0   0   2   0   2   0   2   2   0   2   2   2   0   2   0   0   0   0   0   0   2   0   2   0   2   0   0
 
!****************************************** Phenotypic Data **********************************************************
!-100.0 is resevred for missing phenotype
SimulatedTrait1        13.4575   15.7798   16.0028   16.7040   15.4381   16.6560   14.1796   14.5006   15.3714   15.7557   14.4708   15.1651   14.5191   14.0019   13.3247   15.5059   13.5206   15.0301   14.5100   16.4044   13.5395   14.2341   14.0265   14.3544   15.7394   14.4776   14.9593   14.3344   15.8862   15.4331   14.8534   14.3344   14.2944   15.9799   17.1822   13.7563   14.4988   14.2548   16.2133   13.7632   13.9925   15.5134   14.3648   14.4084   13.1886   13.6667   14.4361   14.2256   14.9813   15.9229   14.2152   14.7713   14.4595   14.4241   15.5476   15.1353   16.3646   14.2071   14.7423   15.1841   15.1674   15.5616   15.2032   14.8552   13.9214   14.1916   14.5130   14.4943   16.1457   15.3329   15.8612   13.3882   15.6623   15.4933   16.6005   16.3678   16.5549   16.1923   14.3560   14.2869   15.2437   14.3745   13.8130   16.3135   16.2546   15.5802   15.0001   14.6669   15.1114   14.7476   15.8106   14.4175   15.6975   16.0454   13.8490   14.2076   13.6073   15.2023   14.9773   14.6432   15.7211   16.1974   13.8849   13.8922   14.3544   14.0228   15.5736   14.8778   14.3068   13.9555   15.2581   13.5709   15.9730   13.3690   15.7029   15.4183   16.1226   15.5102   15.4604   16.3440   13.5605   15.6889   16.2773   13.3975   16.2222   15.4030   14.6124   14.9250   13.7536   13.8729   15.8234   16.7989   16.7846   13.5936   14.7738   15.8137   15.2503   15.7684   16.3361   14.7090   14.7450   15.2224   15.7035   15.8930   15.0445   13.8830   14.6341   13.6556   17.3244   15.8099   14.4628   15.5662   16.4261   13.1194   16.0501   15.9587   14.3809   15.9149   15.2746   14.2034   13.9866   15.2848   14.3210   16.3369   13.6179   14.3362   14.0047   14.4805   13.2443   16.5090   17.1833   14.2286   15.5532   15.0151   16.0229   16.0697   15.5427   16.0974   15.6951   15.4553   16.3703   15.3890   15.1123   16.4885   16.2176   13.7927   15.2972   13.9160   13.9870   16.1217   15.6257   13.6694   14.2148   13.7541   16.2213   13.8413   14.9375   15.8665   13.7013   13.8344
SimulatedTrait2        10.7274    9.4830    9.0700    9.7491   10.7653    9.4587   10.9379   10.4567    9.5653    9.6604    9.6931    9.7048    9.9883   10.8840   10.1227   10.0775   10.6875   10.4652    9.3440    9.0778   10.5425   10.6790   10.7815   10.1470    9.3233   10.6658    9.1751   10.4927    9.2128    9.4195    9.9448   10.4257   10.6148    9.8877    9.1053   10.1304   10.7921   10.9091    9.7739   10.4245   10.5201   10.5219   10.6772    9.6873   10.2821   10.9393   10.4371   10.4109   10.1947    9.6754   10.2361   10.8458   10.5549   10.4903    9.9900    9.5387    9.5425   10.5316    9.5071   10.5502   11.0053    9.4549   10.1877    9.9382   10.1539   10.3676   10.1176   10.5033    9.5407    9.2737    9.3305   10.4519    9.1841    9.6169    9.5558    9.2649    9.2654   10.5939   10.4929   10.0181   10.3533   10.7399   10.4659    9.6530   10.0388    9.6829    9.1459   10.6629    9.0883    9.4941    9.0815   10.4276    9.4755    9.1660   10.2888   10.8074   10.1936    9.3786    9.4732   10.0721    9.3509    9.1894   10.1578   10.4162   10.5166    9.5465    9.5716   10.1714   10.5873   10.2412   10.4954   10.1071   10.7132   11.0543    9.7964    9.7694    9.1974    9.1887    9.4240    9.5435   10.4762    9.8011    9.9942   10.3835    9.3909   10.5387   10.5181    9.4137   10.3063   10.7648    9.9158    9.5865    9.6440   10.0338    9.3573   10.2939   10.6309    9.7593    9.6685   10.2186   10.1093   10.6832    9.4378    9.5756    9.4795   10.4475   10.5037   10.6365    9.2575    9.3151   10.6467    9.3374    9.4403   10.3272   10.0379    9.6823   10.0153    9.8504    9.3372   10.2570   10.2737   10.9506    9.8693    9.9262   10.8739   10.8786   10.2922    9.1707   10.2665    9.6015    9.7311   10.3993    9.7510   10.4152    9.3804    9.1314    9.4126    9.4696    9.3726    9.2965    9.4301   10.4463    9.2816    9.4807    9.6078   10.7616   10.4451   10.4729   10.4418    9.8379    9.8735   10.5961   10.7739   10.3257   10.0013   10.9244   10.4473    9.9855   10.3129   10.4710
 
