# Supplementary material for: Inclusive Composite Interval Mapping of QTL by Environment Interactions in Biparental Populations
Source: PLoS One. 2015 Jul 10;10(7):e0132414. doi: 10.1371/journal.pone.0132414 (PMC4498613; doi:10.1371/journal.pone.0132414)
Supplement: S6 File — (ZIP) [file pone.0132414.s006.zip › H=0.8/L1/run_00085.met]

!**********************Note: lines staring with "!" are remarks and will be ignored in the program********************
!*********************************General Information**********************************
!Assuming F1 = P1 x P2, populations available in QTL IciMapping are: 
!  1, P1BC1F1 = P1 x F1, the first backcrossing where P1 is used as the recurrent parent;
!  2, P2BC1F1 = P2 x F1, the first backcrossing where P2 is used as the recurrent parent;
!  3, F1DH, F1-derived doubled haploids; 
!  4, RIL or F1RIL, recombination inbred lines through the repeated selfing of F1;
!  5, P1BC1RIL, recombination inbred lines through the repeated selfing of P1BC1F1;
!  6, P2BC1RIL, recombination inbred lines through the repeated selfing of P2BC1F1;
!  7, F2, the selfing generation of F1;
!  8, F3, the selfing generation of F2;
!  9, P1BC2F1, the second backcrossing where P1 is used as the recurrent parent; 
! 10, P2BC2F1, the second backcrossing where P2 is used as the recurrent parent;
! 11, P1BC2RIL, recombination inred lines through the repeated selfing of P1BC2F1; 
! 12, P2BC2RIL, recombination inred lines through the repeated selfing of P2BC2F1; 
! 13, P1BC1F2, the selfing generation of P1BC1F1; 
! 14, P2BC1F2, the selfing generation of P2BC1F1; 
! 15, P1BC2F2, the selfing generation of P1BC2F1; 
! 16, P2BC2F2, the selfing generation of P2BC2F1; 
! 17, P1BC1DH, P1BC1F1-derived doubled haploids; 
! 18, P2BC1DH, P2BC1F1-derived doubled haploids; 
! 19, P1BC2DH, P1BC2F1-derived doubled haploids; 
! 20, P2BC2DH, P2BC2F1-derived doubled haploids; 
   3      !Mapping Population (see remarks above)
   2      !Mapping Function (1 for Kosambi; 2 for Haldane; 3 for Morgan)
   2      !Marker Space Type (1 for intervals; 2 for positions)
   1      !Marker Space Unit(1 for centiMorgans; 2 for Morgan)
   6      !Number of Chromosomes (or Linkage Groups)
 200      !Size of the mapping population
   2      !Number of environments
 
!***************************************** Chromosomes and Linkage Maps **********************************************
!Chromosome                 NumMarkers
-CH1                        16
-CH2                        16
-CH3                        16
-CH4                        16
-CH5                        16
-CH6                        16
!Linkage map (Marker name followed by position or the interval length)
 MK-1-1                1     0.000
 MK-1-2                1    10.000
 MK-1-3                1    20.000
 MK-1-4                1    30.000
 MK-1-5                1    40.000
 MK-1-6                1    50.000
 MK-1-7                1    60.000
 MK-1-8                1    70.000
 MK-1-9                1    80.000
 MK-1-10               1    90.000
 MK-1-11               1   100.000
 MK-1-12               1   110.000
 MK-1-13               1   120.000
 MK-1-14               1   130.000
 MK-1-15               1   140.000
 MK-1-16               1   150.000
 MK-2-1                2     0.000
 MK-2-2                2    10.000
 MK-2-3                2    20.000
 MK-2-4                2    30.000
 MK-2-5                2    40.000
 MK-2-6                2    50.000
 MK-2-7                2    60.000
 MK-2-8                2    70.000
 MK-2-9                2    80.000
 MK-2-10               2    90.000
 MK-2-11               2   100.000
 MK-2-12               2   110.000
 MK-2-13               2   120.000
 MK-2-14               2   130.000
 MK-2-15               2   140.000
 MK-2-16               2   150.000
 MK-3-1                3     0.000
 MK-3-2                3    10.000
 MK-3-3                3    20.000
 MK-3-4                3    30.000
 MK-3-5                3    40.000
 MK-3-6                3    50.000
 MK-3-7                3    60.000
 MK-3-8                3    70.000
 MK-3-9                3    80.000
 MK-3-10               3    90.000
 MK-3-11               3   100.000
 MK-3-12               3   110.000
 MK-3-13               3   120.000
 MK-3-14               3   130.000
 MK-3-15               3   140.000
 MK-3-16               3   150.000
 MK-4-1                4     0.000
 MK-4-2                4    10.000
 MK-4-3                4    20.000
 MK-4-4                4    30.000
 MK-4-5                4    40.000
 MK-4-6                4    50.000
 MK-4-7                4    60.000
 MK-4-8                4    70.000
 MK-4-9                4    80.000
 MK-4-10               4    90.000
 MK-4-11               4   100.000
 MK-4-12               4   110.000
 MK-4-13               4   120.000
 MK-4-14               4   130.000
 MK-4-15               4   140.000
 MK-4-16               4   150.000
 MK-5-1                5     0.000
 MK-5-2                5    10.000
 MK-5-3                5    20.000
 MK-5-4                5    30.000
 MK-5-5                5    40.000
 MK-5-6                5    50.000
 MK-5-7                5    60.000
 MK-5-8                5    70.000
 MK-5-9                5    80.000
 MK-5-10               5    90.000
 MK-5-11               5   100.000
 MK-5-12               5   110.000
 MK-5-13               5   120.000
 MK-5-14               5   130.000
 MK-5-15               5   140.000
 MK-5-16               5   150.000
 MK-6-1                6     0.000
 MK-6-2                6    10.000
 MK-6-3                6    20.000
 MK-6-4                6    30.000
 MK-6-5                6    40.000
 MK-6-6                6    50.000
 MK-6-7                6    60.000
 MK-6-8                6    70.000
 MK-6-9                6    80.000
 MK-6-10               6    90.000
 MK-6-11               6   100.000
 MK-6-12               6   110.000
 MK-6-13               6   120.000
 MK-6-14               6   130.000
 MK-6-15               6   140.000
 MK-6-16               6   150.000
!*********************************** Marker Types ********************************************************************
!Co-dominant marker: When heterozygote F1 is present, P1 is coded as 2, F1 is coded as 1, and P2 is coded as 0; Otherwise, P1 is coded as 2, and P2 is coded as 0. 
!Dominant marker: When heterozygote F1 is present, P1 and F1 are coded as 12, and P2 is coded as 0; Otherwise, P1 is coded as 2, and P2 is coded as 0.  
!Recessive markers: When heterozygote F1 is present, P1 is coded as 2, and F1 and P2 are coded as 10; Otherwise, P1 is coded as 2, and P2 is coded as 0. 
!Missing marker is coded as -1. 
 MK-1-1                 2   2   2   0   2   0   2   0   2   2   2   0   2   2   2   2   2   0   2   2   2   2   0   2   2   2   0   2   2   2   2   0   2   2   2   2   0   2   0   2   2   0   2   0   0   2   0   0   0   0   0   0   2   0   2   2   0   2   0   0   0   0   0   2   0   0   0   2   2   2   0   0   2   2   2   0   0   2   2   0   0   0   2   2   0   0   0   0   0   2   2   0   2   2   2   2   2   0   0   0   2   0   0   0   2   0   0   0   2   0   0   2   0   0   0   0   0   0   0   2   2   2   0   2   0   2   0   0   0   2   2   0   2   0   2   2   2   2   2   2   2   0   0   2   0   0   0   2   0   2   2   0   0   2   2   2   2   2   2   0   0   0   0   2   2   0   0   0   2   0   2   2   2   0   0   0   2   0   2   0   2   0   0   0   0   0   2   0   2   2   2   0   2   2   2   2   0   0   0   0
 MK-1-2                 2   2   2   0   2   0   2   0   2   2   2   0   2   2   2   2   2   0   2   2   2   2   0   2   2   2   0   2   0   2   2   0   2   2   2   2   0   2   0   2   2   0   2   0   0   2   0   0   0   0   0   0   2   0   2   2   2   2   0   0   0   0   0   2   0   0   0   2   0   2   0   0   2   2   2   0   0   2   2   0   0   2   2   2   0   0   0   0   0   2   0   0   2   2   2   2   2   2   0   0   2   0   0   0   2   0   0   0   2   0   0   2   0   2   0   0   0   0   0   2   2   2   2   2   0   2   0   0   0   2   2   0   2   0   2   2   2   2   2   2   2   0   0   2   0   0   0   2   0   2   0   0   0   2   2   2   2   2   0   0   0   0   0   2   0   0   0   0   2   0   0   2   0   0   0   0   0   0   2   0   2   0   2   0   0   2   2   0   2   0   2   0   2   2   2   2   0   0   0   0
 MK-1-3                 2   2   2   0   2   0   2   0   2   2   2   0   2   2   2   2   2   0   2   2   2   2   0   2   2   2   0   2   0   2   2   0   2   2   2   2   0   0   0   2   2   0   2   0   0   2   0   0   0   0   0   0   2   0   2   2   2   2   0   0   0   0   0   2   0   0   0   2   0   2   0   0   2   2   0   0   0   0   2   0   0   2   2   2   0   0   0   0   0   0   0   0   2   2   0   2   2   2   0   0   2   0   0   0   2   0   0   0   0   0   0   2   0   2   0   0   0   0   0   2   2   2   2   2   0   2   0   2   0   2   2   0   2   0   0   2   2   2   2   2   2   0   2   2   0   0   0   0   2   0   0   0   0   2   2   2   2   2   0   2   0   0   0   2   0   2   0   0   0   0   0   2   2   0   0   0   0   0   2   0   2   0   2   0   0   2   2   0   2   0   2   0   2   2   2   2   0   0   0   0
 MK-1-4                 2   2   2   0   2   0   2   0   2   2   2   0   2   2   2   2   2   0   0   2   2   2   2   2   2   0   0   2   0   2   2   0   2   2   2   2   0   0   0   2   2   0   2   0   0   2   0   2   0   0   0   0   2   2   2   2   2   0   0   0   0   2   0   2   0   0   0   2   0   2   0   0   2   2   0   0   0   2   2   0   2   2   0   2   0   0   0   0   0   2   0   0   2   2   0   0   2   2   2   0   2   0   0   2   2   0   0   0   2   0   0   2   2   2   0   0   0   0   0   2   2   2   2   0   0   2   0   2   0   2   2   2   2   0   0   2   2   2   2   2   2   0   2   2   0   0   0   2   2   0   0   0   0   2   2   2   2   2   0   2   2   2   0   2   0   2   0   2   0   0   0   2   2   0   0   0   0   0   2   0   2   0   2   0   0   2   2   0   2   0   2   0   2   2   2   2   0   0   0   0
 MK-1-5                 2   2   2   0   2   0   2   0   2   2   2   0   2   2   2   2   2   0   0   2   2   2   2   2   2   0   0   0   0   2   2   0   2   2   2   2   0   2   0   2   2   0   2   0   2   2   0   2   0   0   0   0   2   0   2   2   2   2   0   2   0   2   0   2   0   0   0   2   2   2   0   0   2   2   0   0   0   2   0   0   2   2   2   2   0   0   0   0   2   2   0   0   2   2   0   0   2   2   2   0   2   0   0   2   2   0   0   0   2   0   0   2   2   2   0   0   0   0   0   2   2   2   2   0   0   2   0   2   0   2   2   2   2   0   0   2   2   0   2   2   2   0   2   2   0   0   0   2   0   0   0   0   0   2   2   2   2   0   0   2   2   2   0   2   0   2   0   2   0   0   0   2   2   0   0   0   0   0   2   0   2   0   2   0   0   0   2   0   2   0   2   0   2   2   2   2   0   0   0   0
 MK-1-6                 2   2   2   0   2   0   2   0   2   2   2   0   2   2   2   2   2   0   0   2   2   2   2   2   2   2   0   0   0   2   2   0   2   2   2   2   0   2   0   2   0   0   2   0   2   2   0   2   0   2   0   0   2   0   2   2   2   2   2   2   0   2   2   2   2   0   0   2   2   2   0   0   2   2   0   0   0   0   0   0   2   2   2   2   0   0   0   0   2   2   0   0   2   2   0   0   2   2   0   0   2   0   0   2   2   0   2   0   2   0   0   2   2   2   0   0   0   0   0   2   2   2   2   0   0   2   0   2   0   2   2   2   2   0   0   2   0   0   2   2   2   0   2   2   0   0   0   2   0   2   0   0   2   2   2   2   2   0   0   2   2   2   0   2   0   2   0   2   0   0   0   2   2   0   0   0   0   0   2   0   2   0   0   0   0   2   2   0   0   0   2   0   2   0   2   0   0   0   0   0
 MK-1-7                 2   2   0   0   2   0   2   0   2   2   2   0   2   2   2   2   2   0   0   2   2   0   2   2   2   2   0   2   0   2   2   0   2   0   2   2   0   2   0   2   0   0   2   0   2   2   0   2   0   2   0   0   0   0   2   2   2   2   2   2   0   0   2   2   0   0   0   2   2   2   0   0   2   2   0   0   0   0   0   0   2   2   2   2   2   0   0   0   2   2   0   0   2   2   0   0   0   2   2   2   2   0   0   2   2   0   2   0   2   0   0   2   0   2   0   0   0   0   2   2   2   2   2   0   0   2   0   2   0   2   2   2   2   0   0   2   0   0   2   2   2   2   2   2   2   0   0   2   0   2   0   0   2   2   0   2   2   0   0   0   2   0   0   2   0   2   0   0   0   0   0   2   2   0   0   0   0   0   2   0   0   0   0   0   0   2   2   0   0   0   2   0   2   0   2   0   0   0   0   0
 MK-1-8                 2   2   0   0   2   0   2   0   2   2   2   0   2   2   2   2   2   0   0   2   2   0   0   2   2   2   2   2   0   2   2   0   2   0   2   2   0   2   0   2   0   0   2   0   2   2   0   2   2   2   0   0   0   0   2   2   2   2   2   2   0   0   2   2   0   0   0   2   2   2   0   0   2   2   0   0   0   0   0   0   2   2   0   2   2   0   0   0   2   2   0   0   2   2   0   0   0   2   2   2   2   2   0   2   2   0   0   0   2   0   0   0   0   2   0   0   0   0   2   2   2   2   2   0   0   2   0   2   0   2   2   2   2   0   0   2   0   0   2   0   2   2   2   2   2   0   0   2   0   2   0   0   2   2   2   2   2   0   2   0   2   0   0   0   0   2   0   0   0   2   0   2   2   0   0   0   2   0   2   0   0   0   0   0   0   2   2   0   0   0   2   0   2   0   2   2   2   2   0   0
 MK-1-9                 2   2   0   0   2   0   2   0   2   2   2   0   2   2   2   2   2   0   0   2   2   0   0   2   2   0   2   2   0   2   2   0   2   0   0   2   0   2   0   2   0   0   2   0   2   2   0   2   2   2   0   0   0   0   2   2   2   2   2   2   0   0   2   2   0   0   0   0   2   2   0   0   2   2   0   0   0   0   0   0   2   2   0   2   2   0   0   0   2   2   0   0   2   2   0   0   0   2   2   2   0   2   0   2   2   0   2   0   2   0   0   0   0   2   0   0   0   0   2   2   0   2   2   0   0   2   0   0   0   2   2   2   0   2   0   2   0   0   0   0   2   2   2   2   0   0   0   2   0   2   0   0   2   2   2   2   2   2   2   0   2   0   2   0   0   2   0   0   0   2   0   2   2   0   0   0   2   0   2   0   0   0   0   0   0   2   2   0   0   0   2   0   2   0   2   2   2   2   0   2
 MK-1-10                2   2   0   2   2   0   2   0   0   2   2   0   2   2   2   2   2   2   0   2   2   0   0   2   2   0   2   2   2   2   2   0   2   2   0   2   0   2   0   2   2   0   0   0   2   2   0   2   2   0   0   0   0   0   2   2   2   2   2   2   0   0   2   2   0   0   0   0   2   2   0   0   0   2   0   0   0   0   0   0   2   2   0   2   2   0   0   0   2   2   2   0   2   2   0   0   2   2   2   2   0   2   0   2   2   0   2   0   2   0   0   0   0   2   0   0   0   0   2   2   0   2   2   0   0   2   0   0   0   2   2   0   0   0   0   2   2   0   0   0   2   2   2   2   0   0   0   2   0   2   0   0   2   2   2   2   2   2   2   0   2   0   2   0   0   2   0   0   0   2   0   2   2   0   0   0   2   0   2   2   2   0   0   0   0   0   2   0   0   2   2   0   2   0   2   2   2   2   0   2
 MK-1-11                2   0   0   2   2   0   2   2   0   2   2   0   2   2   2   2   2   2   0   2   2   0   0   2   2   0   2   2   0   2   2   0   2   2   0   2   0   2   0   2   2   0   0   0   2   2   0   2   2   0   2   2   0   0   2   2   2   2   2   2   0   0   2   2   0   0   0   0   2   2   0   0   0   2   0   0   0   0   0   0   0   2   0   2   2   0   0   0   0   2   2   0   2   2   0   0   2   2   0   2   2   2   0   2   0   0   2   0   2   0   0   0   0   2   0   0   0   0   2   2   2   2   2   0   0   2   0   0   0   2   0   0   2   0   0   2   2   0   0   0   2   2   2   2   0   0   0   2   0   0   0   2   2   2   2   2   2   2   2   2   2   2   2   0   0   2   0   0   0   2   0   2   2   0   0   0   2   2   2   2   0   2   0   0   0   0   2   0   0   2   2   0   2   0   2   2   2   2   0   0
 MK-1-12                2   0   0   2   0   0   2   2   0   2   2   0   2   2   2   2   2   2   0   2   2   0   0   2   2   2   2   2   0   2   2   0   2   2   2   2   0   2   0   2   2   0   0   0   2   2   0   2   2   0   2   2   0   0   2   2   2   2   2   2   0   0   2   2   0   0   0   0   2   2   0   0   0   2   0   0   0   0   2   0   0   2   0   2   2   0   0   0   2   2   2   0   2   2   0   0   2   2   0   2   2   2   0   2   0   0   2   0   2   0   0   0   2   2   0   0   0   0   2   2   2   2   2   0   0   2   0   0   0   2   0   0   2   2   0   2   2   0   0   0   2   2   2   2   0   0   0   2   0   0   0   2   2   2   2   2   2   2   2   2   0   2   2   0   0   2   2   0   0   2   0   2   2   0   2   0   2   2   2   2   0   2   0   0   0   0   2   0   2   2   0   0   0   0   2   2   2   2   0   2
 MK-1-13                2   0   0   2   0   2   2   2   0   2   2   0   2   2   2   0   2   2   0   2   2   0   0   2   2   0   0   2   0   0   2   0   2   2   2   2   0   2   0   2   2   0   0   0   2   2   0   2   2   0   2   2   0   0   2   2   2   0   2   2   0   2   2   2   0   0   0   0   2   2   0   2   0   2   0   0   0   0   2   0   0   2   0   2   2   0   0   0   2   2   0   0   0   2   0   2   2   2   0   2   2   2   0   0   0   0   2   0   2   0   0   0   2   2   2   2   0   0   2   2   2   2   2   0   0   2   0   0   0   2   0   0   2   2   0   2   2   0   0   0   2   2   2   2   0   0   0   2   0   0   0   2   0   2   2   2   2   2   2   2   0   2   2   0   0   2   2   0   0   2   0   2   2   0   0   0   2   2   2   2   0   2   0   0   2   0   2   0   2   2   0   0   0   0   0   2   2   2   0   2
 MK-1-14                2   0   0   2   0   2   2   2   0   2   2   0   2   2   2   0   2   2   0   2   2   0   0   2   2   0   0   2   0   0   2   0   2   0   2   2   0   2   2   0   2   0   0   0   2   2   0   2   2   0   2   2   0   0   2   2   2   2   2   2   0   2   2   2   0   0   0   0   2   2   0   2   0   0   0   2   0   0   2   2   0   2   0   2   2   0   0   0   2   2   0   0   0   2   0   2   2   0   0   2   2   2   2   0   2   0   0   2   2   0   0   0   2   2   2   2   0   0   2   2   2   2   2   0   2   2   0   0   0   0   0   0   2   2   0   2   2   0   0   0   2   2   2   2   0   0   0   2   0   0   0   2   0   2   0   2   2   2   2   2   0   2   2   0   0   2   2   0   2   0   0   2   2   0   0   2   2   0   2   2   0   2   0   0   2   0   2   0   2   2   0   2   0   0   0   2   2   2   0   2
 MK-1-15                2   0   0   2   0   2   2   2   0   0   2   0   2   2   2   0   2   0   0   2   2   0   2   2   2   0   0   2   0   0   2   0   2   0   2   2   0   0   2   2   0   0   0   0   2   2   0   0   2   0   2   2   0   0   2   2   2   0   2   2   0   2   2   2   0   0   0   0   2   2   0   2   0   0   0   2   0   0   0   2   0   2   0   2   2   0   0   0   2   2   0   0   0   2   0   2   2   0   0   2   2   2   2   0   2   2   0   2   2   0   0   0   0   2   0   2   0   0   2   2   2   0   2   0   2   0   0   0   0   0   0   0   2   2   0   2   2   2   0   0   2   0   2   0   0   0   0   2   0   0   0   2   0   2   0   2   2   2   2   2   0   2   2   0   0   2   2   0   2   0   0   2   2   0   0   2   2   0   2   2   0   2   0   2   2   0   2   0   2   2   2   2   0   0   0   2   2   2   0   2
 MK-1-16                0   0   0   2   0   2   0   2   0   0   2   0   0   2   2   2   0   0   0   2   2   2   2   2   2   0   0   2   0   0   2   0   2   0   2   2   0   0   2   2   0   0   0   0   2   2   0   2   2   0   2   2   2   0   2   2   2   0   2   2   0   0   2   0   0   0   0   0   2   2   0   2   0   0   0   2   0   0   2   2   2   2   0   2   2   2   0   0   2   2   2   0   0   2   0   2   0   0   0   2   2   2   2   0   2   2   0   2   2   0   0   0   0   2   0   0   0   0   2   2   2   0   2   0   2   0   0   0   0   0   2   0   2   2   0   2   2   2   0   0   2   0   2   0   0   0   0   2   2   0   0   2   0   0   0   2   2   2   2   2   0   2   2   0   0   0   2   0   2   0   0   2   2   0   0   2   2   0   2   0   0   2   0   0   2   0   2   0   2   2   0   2   0   0   0   2   2   0   0   2
 MK-2-1                 2   2   0   2   2   2   0   2   2   0   0   0   2   0   2   2   2   2   0   2   0   2   0   2   0   0   0   0   0   0   2   0   2   0   2   0   0   0   0   0   0   0   2   2   2   0   2   0   0   0   0   0   2   0   0   0   2   2   0   2   2   2   2   2   2   2   2   2   0   2   2   0   0   0   2   2   0   0   0   2   0   0   2   0   2   0   2   0   2   0   0   0   2   0   2   2   0   2   0   0   2   2   0   2   2   2   0   0   2   0   0   2   0   2   2   0   0   2   0   2   0   2   2   0   0   2   0   0   2   2   0   0   0   2   0   0   2   0   2   0   2   2   0   2   2   2   0   0   0   0   2   2   2   2   2   2   2   0   0   2   0   2   2   2   0   0   2   0   2   2   0   2   2   0   0   0   0   2   0   0   0   2   0   0   2   0   0   2   0   0   2   0   0   2   0   0   0   0   0   2
 MK-2-2                 2   2   0   2   2   2   0   2   2   0   0   0   0   0   0   2   2   2   0   2   0   2   0   2   0   0   0   0   0   0   2   0   0   2   2   0   0   0   2   0   0   0   2   2   2   0   2   0   0   0   0   2   2   0   0   0   2   2   0   2   2   2   2   2   2   2   2   2   0   2   2   0   0   0   2   2   0   0   0   2   0   0   2   0   2   0   2   0   2   0   0   0   2   0   2   2   0   2   2   0   2   2   0   2   2   2   0   0   2   0   0   2   0   2   2   0   0   2   0   2   0   2   2   0   0   2   0   0   2   2   0   0   0   2   0   0   2   0   2   0   2   2   0   2   2   2   0   0   0   0   2   2   2   2   2   2   2   0   0   2   2   2   2   2   0   2   2   2   2   0   0   2   2   0   0   0   0   2   0   0   0   2   0   2   0   0   0   2   0   0   2   0   0   2   0   2   0   0   0   2
 MK-2-3                 2   2   0   2   2   0   0   0   2   2   2   0   0   0   0   2   2   2   0   2   2   2   2   2   0   0   0   0   0   0   2   0   0   2   2   0   0   0   2   0   0   0   2   2   2   0   2   0   0   0   0   2   2   0   0   2   2   2   0   0   2   2   2   2   2   2   2   2   2   2   2   0   0   0   2   2   0   0   0   2   0   2   2   2   2   0   2   0   0   0   0   0   2   2   2   2   0   2   2   0   2   2   0   2   2   0   0   0   2   0   0   2   0   2   2   0   2   2   0   2   0   2   2   0   0   2   0   0   0   2   0   2   0   2   0   0   0   0   2   0   2   2   0   2   2   2   0   0   0   0   2   2   2   2   0   2   2   0   0   0   2   0   2   2   0   2   2   2   2   0   0   2   0   0   0   0   0   0   0   0   0   2   0   2   0   0   0   2   0   0   2   0   0   2   0   2   0   0   2   2
 MK-2-4                 2   2   0   2   2   2   0   0   2   2   2   0   0   0   2   2   2   2   0   2   2   2   2   2   2   0   0   0   0   0   2   0   0   2   2   0   0   0   2   0   0   0   2   0   2   0   0   0   0   0   2   2   2   0   0   2   2   2   0   0   2   0   2   2   2   2   2   2   0   2   2   0   0   0   2   2   0   0   0   2   0   2   2   2   2   0   2   0   0   0   2   2   0   2   2   2   0   2   2   0   2   2   0   0   0   0   0   2   2   0   0   2   0   2   2   0   2   2   0   0   0   2   2   0   0   2   0   0   0   2   0   2   2   2   0   0   0   0   2   0   0   2   0   2   2   2   0   0   0   2   2   2   2   2   0   2   2   0   2   0   2   0   2   2   0   2   2   2   2   2   0   2   0   0   0   0   0   0   0   0   0   2   0   2   0   0   0   0   0   2   2   0   0   2   0   2   0   0   2   2
 MK-2-5                 2   2   0   2   2   2   0   2   2   2   2   0   0   0   2   2   2   2   0   2   2   2   2   2   2   0   0   0   0   0   2   0   0   2   2   0   0   0   2   0   0   0   2   0   2   0   0   0   0   0   2   2   2   0   0   2   2   2   0   0   2   0   2   2   2   2   2   2   0   2   2   0   2   0   2   2   0   0   0   2   0   2   2   2   2   0   2   2   0   0   0   2   0   2   2   2   0   0   2   0   2   2   0   0   0   0   0   2   2   0   0   2   0   0   2   0   2   2   0   0   0   0   2   0   0   2   0   0   0   2   0   2   2   2   0   0   0   0   2   0   0   2   0   2   2   2   2   0   0   2   2   2   2   2   0   2   2   0   2   0   2   0   2   2   0   2   0   2   2   2   0   0   0   0   0   2   0   0   0   0   0   2   0   2   0   2   0   0   0   2   2   0   0   2   0   2   2   0   2   2
 MK-2-6                 2   2   0   0   2   2   0   2   2   2   2   0   0   0   2   2   2   2   2   2   2   2   2   2   2   0   0   0   0   0   2   0   0   2   2   0   0   0   2   0   0   0   2   0   2   0   0   2   0   0   2   2   2   0   0   2   2   2   0   2   2   0   2   2   2   2   2   2   0   2   2   0   2   0   2   2   0   0   0   2   0   2   2   2   2   2   2   2   0   0   0   2   0   2   2   2   0   0   2   0   2   2   0   0   0   0   0   2   2   0   0   2   0   0   0   0   2   2   0   0   0   0   2   0   0   2   0   0   0   2   0   2   2   2   0   0   0   0   2   2   0   2   0   2   2   2   2   0   0   2   2   2   2   2   0   2   2   0   2   0   2   0   2   2   0   2   0   2   2   2   0   0   2   0   0   2   2   0   0   0   0   2   0   2   0   2   0   2   2   2   2   0   0   2   0   2   2   0   2   2
 MK-2-7                 2   0   0   0   2   2   0   2   0   2   2   0   0   0   2   2   0   0   2   2   2   2   2   2   2   0   2   0   0   0   2   0   2   2   2   0   2   0   2   2   0   0   2   2   2   0   0   2   0   0   2   2   2   0   0   2   0   2   0   2   2   0   2   0   2   2   0   2   0   2   2   2   2   0   2   2   0   0   0   0   0   2   2   2   2   0   2   2   0   0   2   2   0   2   2   2   0   0   2   0   0   2   0   0   0   0   0   0   2   2   0   2   0   0   0   2   2   2   0   0   0   0   2   0   0   2   0   0   0   2   0   2   2   2   0   0   0   0   2   2   0   2   0   2   2   2   2   0   0   2   2   2   2   2   0   2   2   0   2   0   0   0   2   2   0   2   0   2   2   2   0   0   0   0   0   2   2   0   0   0   0   2   0   2   0   2   0   2   2   2   2   0   0   2   2   0   2   0   2   2
 MK-2-8                 2   2   0   0   2   2   0   2   0   2   2   0   0   2   2   2   0   0   2   2   0   2   2   2   2   0   2   0   0   0   2   0   2   2   2   0   2   0   2   2   0   0   2   2   2   0   0   2   0   0   2   2   2   2   0   2   0   0   0   2   2   0   0   0   0   2   0   2   0   2   2   0   2   0   2   2   2   0   0   0   0   2   2   2   2   0   2   0   0   0   2   2   0   0   2   2   0   0   2   0   0   2   0   0   0   2   0   0   2   2   0   2   0   0   0   2   2   2   0   0   0   0   2   0   0   2   0   0   0   2   0   2   2   2   0   0   0   0   2   2   0   2   0   0   2   2   2   0   0   2   2   2   2   2   0   2   2   0   2   0   2   0   2   2   0   2   0   2   2   0   0   0   0   0   0   2   2   0   0   0   0   2   0   2   0   2   0   2   2   2   2   0   0   2   2   0   2   2   0   2
 MK-2-9                 2   0   0   0   2   2   0   2   0   2   2   0   0   2   2   2   0   0   2   2   0   2   2   2   2   0   2   0   0   0   2   0   2   2   2   0   2   0   2   2   0   0   2   2   2   0   0   2   0   0   2   2   2   2   0   2   0   0   0   2   2   0   0   2   0   2   0   0   0   2   2   0   2   0   2   2   2   0   0   0   0   2   2   2   0   0   2   0   0   0   2   2   0   2   2   2   0   2   2   0   0   2   0   0   0   2   0   0   2   2   2   0   0   0   0   2   2   2   0   0   0   0   0   0   0   2   0   0   0   2   0   2   2   2   0   0   0   0   2   2   0   2   0   0   2   2   2   0   0   2   2   2   2   2   0   2   2   0   0   0   2   0   2   2   0   2   0   2   2   0   0   0   0   0   0   2   2   0   0   0   0   2   0   2   0   2   0   2   2   2   2   0   0   2   2   0   2   2   0   2
 MK-2-10                2   0   0   0   2   2   0   2   2   2   2   2   0   2   2   2   0   0   2   2   0   2   2   2   2   0   2   0   2   0   2   0   2   2   2   0   2   0   2   2   0   0   2   2   2   0   0   2   0   2   2   2   0   2   0   2   0   0   0   2   2   0   0   2   0   2   0   2   0   2   2   0   2   0   2   2   2   0   0   0   0   2   2   2   0   0   2   0   0   0   2   2   0   2   2   2   0   2   2   0   0   2   0   0   0   2   0   0   2   2   2   0   0   0   0   2   2   2   0   2   0   0   0   0   0   2   0   0   0   2   0   2   2   2   2   0   0   0   2   2   0   2   0   0   2   2   2   0   0   2   2   2   2   0   0   0   2   0   0   0   2   0   2   2   0   2   0   2   2   0   2   0   0   2   0   2   2   0   0   0   2   2   0   2   0   2   0   2   2   2   2   0   0   2   2   0   0   2   0   2
 MK-2-11                2   0   0   0   2   2   0   2   2   2   2   2   0   0   2   0   0   0   2   2   0   2   2   2   2   2   2   0   2   0   2   0   2   2   2   0   2   0   2   2   0   0   2   2   2   0   0   2   0   2   2   2   2   2   0   2   0   0   0   0   2   0   0   2   0   2   0   0   0   2   0   0   0   0   2   2   2   0   0   0   0   2   2   2   0   0   2   0   0   0   2   2   0   2   2   2   2   2   0   0   0   2   0   0   0   0   0   0   2   2   2   0   2   2   0   0   0   2   0   2   0   0   0   2   0   2   0   0   0   0   0   2   2   2   2   0   0   0   2   2   0   2   0   0   2   2   2   0   0   0   2   2   2   0   0   0   2   0   0   0   2   0   2   2   0   2   0   2   2   0   2   0   0   2   0   2   0   0   0   0   2   2   0   2   2   2   0   2   2   2   2   0   0   2   0   0   0   2   0   2
 MK-2-12                2   0   2   0   2   2   2   2   2   2   2   2   0   0   2   0   0   0   2   2   0   2   2   0   2   2   2   0   2   0   2   2   2   2   2   0   0   2   2   2   0   0   2   2   2   0   0   2   0   2   2   2   2   2   0   2   0   0   0   0   2   0   0   2   0   2   0   0   0   2   0   0   0   0   2   2   2   0   0   0   0   2   2   2   0   0   2   0   0   0   2   2   0   2   2   2   0   2   0   0   0   2   0   0   0   0   0   0   2   2   2   0   2   2   0   2   0   2   0   2   0   2   0   2   0   2   2   0   0   0   2   2   2   2   2   0   0   0   2   2   0   2   0   0   2   2   2   0   0   2   2   0   2   0   0   0   2   0   0   0   2   0   2   2   0   2   0   2   0   0   2   0   0   2   0   2   0   0   0   0   2   2   0   2   2   0   0   2   2   2   2   0   0   2   2   0   0   2   0   2
 MK-2-13                2   0   2   0   2   2   2   2   2   2   2   0   0   0   2   0   2   0   2   2   0   2   2   0   2   2   0   2   2   0   2   2   2   0   2   0   0   2   2   0   0   0   2   2   0   0   0   2   0   0   2   0   2   2   0   2   0   0   0   0   2   0   0   2   0   2   0   0   0   2   0   0   0   0   0   2   2   0   0   0   0   2   2   2   0   2   2   0   0   0   2   2   2   0   2   2   0   2   0   2   0   2   0   0   0   0   0   2   2   2   0   0   2   2   2   2   0   2   0   2   0   2   0   2   2   2   2   2   0   0   2   2   2   2   2   0   0   0   2   2   0   2   0   0   0   2   2   0   0   2   2   0   2   0   0   0   2   0   0   0   2   0   2   2   0   0   0   2   0   0   2   0   0   2   0   0   0   0   0   0   2   2   0   2   0   0   2   2   2   2   2   2   0   2   2   0   0   2   0   0
 MK-2-14                2   0   2   2   2   2   2   2   2   2   2   0   0   2   2   0   2   0   2   2   0   2   2   2   2   2   0   2   2   0   2   2   2   0   2   2   2   2   2   0   0   0   2   2   0   0   0   2   0   0   2   2   2   2   0   2   0   0   0   0   2   0   0   2   0   2   2   0   0   2   0   0   0   0   0   2   2   0   0   0   0   2   2   2   0   2   0   0   0   0   2   2   2   0   2   2   0   2   0   0   0   0   0   0   0   0   0   2   2   2   0   0   2   2   0   2   0   2   0   2   0   2   0   2   2   2   2   2   0   0   2   2   2   2   2   0   0   0   2   2   0   2   0   0   0   2   2   0   0   2   2   0   2   0   0   0   2   0   0   0   2   0   0   2   2   0   0   2   0   0   2   0   2   2   0   0   0   0   0   2   2   2   0   2   0   0   2   2   2   2   2   2   0   2   2   0   0   2   0   0
 MK-2-15                2   0   2   2   2   2   0   2   2   2   2   0   0   2   2   0   2   0   2   2   0   2   2   2   2   2   0   2   2   0   2   2   2   0   2   2   2   0   2   0   0   0   2   0   0   0   0   2   0   0   2   2   2   2   0   2   0   0   2   0   2   0   0   2   0   2   2   0   0   2   0   0   0   0   0   2   2   0   0   0   0   2   2   0   0   2   2   0   2   0   2   2   2   0   0   0   0   2   0   0   0   2   2   0   0   2   0   2   2   0   0   0   2   2   0   2   0   2   0   2   0   2   0   2   2   2   2   2   0   0   2   2   2   2   2   0   0   0   2   2   0   2   0   2   0   2   2   0   0   2   2   0   2   0   2   2   0   0   0   0   2   0   0   2   2   0   0   2   0   2   2   0   0   2   0   0   0   0   0   2   2   2   0   2   0   0   2   2   2   2   2   2   0   2   2   0   0   0   0   0
 MK-2-16                2   0   2   2   2   2   0   2   2   2   2   0   0   2   2   2   2   0   2   2   0   2   2   2   0   2   2   2   2   2   2   2   2   0   2   2   2   0   2   0   0   0   2   2   0   0   0   2   0   0   2   2   2   0   0   2   0   0   2   2   2   0   0   2   0   2   2   2   0   2   0   2   0   0   0   2   2   2   0   0   0   2   2   2   0   2   2   0   2   0   2   2   2   0   0   0   0   2   0   0   0   2   0   0   0   2   0   2   2   0   0   0   2   2   2   2   0   2   0   2   0   2   0   2   2   2   2   2   0   0   2   2   2   2   2   0   0   0   2   2   0   2   0   2   0   2   2   0   0   2   2   0   2   0   2   2   0   2   0   0   2   0   0   2   2   0   0   2   0   0   2   0   0   0   0   0   0   0   0   2   0   2   0   0   0   0   2   2   2   2   2   2   0   2   2   0   0   0   0   0
 MK-3-1                 2   2   2   0   0   2   2   0   0   2   2   0   0   2   2   0   0   2   2   2   2   2   0   2   2   0   0   2   0   0   0   2   2   2   0   2   0   2   0   0   0   0   0   0   0   0   2   0   0   2   2   0   0   0   2   2   2   2   2   2   2   2   0   0   0   0   0   0   2   2   0   0   0   0   2   0   0   0   2   2   0   2   2   0   0   0   0   0   2   2   0   2   0   2   2   0   2   0   2   0   2   0   0   2   0   2   2   0   2   0   2   2   0   0   2   2   0   0   0   2   2   2   2   0   0   2   0   2   2   2   2   2   0   2   0   0   2   0   2   2   0   2   0   2   0   0   0   0   0   0   2   0   0   0   0   0   0   0   0   2   0   2   0   0   2   0   0   0   2   2   0   2   0   2   2   0   2   0   2   2   2   2   2   0   2   2   2   0   2   0   0   0   0   2   2   0   2   0   0   0
 MK-3-2                 2   2   2   2   0   2   2   0   0   2   2   0   0   2   2   0   0   2   2   2   2   2   0   2   2   0   0   0   0   0   0   2   2   2   0   2   0   2   0   0   0   0   0   0   0   0   2   2   0   2   2   0   0   0   2   2   2   2   2   2   2   2   0   0   0   0   0   0   0   2   0   0   0   0   2   0   0   2   2   2   0   2   2   0   0   0   0   0   0   0   0   2   0   2   0   0   2   0   2   0   2   0   0   2   0   0   0   0   2   0   0   2   0   0   0   2   0   0   0   2   0   2   2   0   0   2   0   2   0   2   2   2   0   2   0   0   2   2   2   2   0   2   0   0   0   0   0   0   2   0   2   0   2   2   0   0   0   0   0   2   2   2   0   2   2   0   0   0   2   2   2   2   0   2   2   0   2   0   0   2   2   2   2   0   2   2   2   0   2   0   0   0   0   2   2   0   2   0   0   0
 MK-3-3                 2   2   2   2   2   2   2   0   0   2   2   0   0   2   2   0   0   2   2   2   2   2   0   2   2   0   0   0   0   2   0   2   0   2   0   0   0   2   0   0   2   0   0   0   0   0   2   2   0   2   2   0   0   0   2   2   2   2   2   2   2   2   0   0   0   0   0   0   0   2   0   0   0   0   2   0   0   2   2   2   0   2   2   0   0   2   0   0   2   0   0   2   0   2   0   0   2   0   2   0   2   0   0   2   0   0   0   0   2   0   0   2   0   0   0   2   0   0   0   2   2   2   2   0   0   0   0   2   0   2   2   2   0   2   0   0   2   2   2   2   0   2   0   0   0   2   0   0   2   2   2   0   2   2   0   0   0   0   0   2   2   2   0   2   2   0   0   0   2   2   2   2   0   2   2   0   2   0   0   2   0   2   0   2   2   2   2   2   2   0   0   0   0   2   2   0   2   0   0   0
 MK-3-4                 0   2   2   2   2   2   2   2   0   2   2   0   0   2   2   0   0   2   2   2   2   0   0   2   2   2   0   0   0   0   0   2   0   2   2   0   0   2   0   0   2   0   0   0   0   0   2   2   0   2   2   0   0   0   2   2   2   2   2   0   2   2   0   0   0   0   0   0   2   2   0   0   0   0   2   0   0   2   2   2   0   2   0   0   0   2   0   0   2   0   0   2   0   2   0   0   2   2   0   0   2   0   2   2   0   0   0   0   2   0   2   2   0   0   0   2   0   0   0   2   2   2   2   0   0   0   2   2   0   2   2   2   0   2   0   0   0   2   2   2   0   2   2   0   0   2   0   0   2   2   2   0   2   2   0   0   0   0   0   2   2   2   0   0   2   0   2   0   2   2   2   2   0   2   2   0   2   0   0   2   0   2   0   2   2   2   2   2   2   0   0   0   0   2   2   0   2   0   0   0
 MK-3-5                 0   2   2   2   2   2   2   2   0   2   2   0   0   2   2   0   0   2   2   2   2   2   0   2   2   0   0   0   0   0   0   2   0   2   2   0   0   2   2   0   0   0   2   0   0   0   2   2   0   2   2   0   0   0   2   0   2   2   2   0   2   2   2   0   0   2   0   0   2   2   0   0   0   0   2   0   2   2   2   2   0   2   0   0   0   2   0   0   2   0   0   2   0   2   0   0   2   2   0   0   2   0   2   2   0   0   0   0   2   0   0   2   0   0   0   2   0   0   0   2   2   2   2   0   0   0   2   2   0   2   2   2   0   2   0   0   0   2   2   2   0   0   2   0   0   2   0   0   2   2   2   0   2   2   0   0   0   0   2   2   2   2   0   0   2   0   2   0   2   2   2   2   2   2   2   0   0   0   0   2   0   2   0   2   2   2   2   2   2   0   0   0   0   2   2   0   2   2   0   0
 MK-3-6                 0   2   2   2   2   2   2   2   2   2   2   0   0   0   2   0   0   2   2   2   2   2   2   0   2   0   0   0   0   0   2   0   0   2   2   0   0   2   0   0   0   0   2   0   0   0   2   2   0   2   2   0   0   0   2   0   2   2   0   0   2   2   2   0   0   2   0   0   2   2   0   0   0   0   2   0   2   2   2   2   0   0   0   0   0   2   2   0   2   0   0   2   0   2   0   0   2   2   0   0   0   0   2   2   0   0   0   0   2   0   0   0   0   0   0   2   0   0   0   2   2   2   2   0   0   0   2   2   0   2   2   2   0   0   2   0   0   0   2   2   0   0   2   0   0   2   2   0   2   2   2   0   2   0   0   0   0   0   2   2   2   2   0   0   2   0   2   0   2   2   2   2   2   2   2   0   0   0   0   2   0   2   0   2   0   2   2   2   2   0   0   0   0   2   2   0   2   2   0   0
 MK-3-7                 0   2   2   2   2   2   2   2   0   2   2   0   0   0   2   0   0   2   2   2   2   2   2   0   2   0   0   0   0   0   0   0   2   2   0   0   0   0   0   2   0   0   2   0   0   0   2   2   0   2   2   0   0   0   2   0   2   2   0   0   2   2   2   0   0   2   2   0   2   2   0   0   0   0   2   2   2   2   2   2   0   2   0   0   0   0   2   0   2   0   0   2   2   2   0   0   2   2   0   0   0   0   2   2   0   2   0   0   2   2   2   0   0   0   0   2   0   2   0   2   2   2   2   0   2   0   2   2   0   2   2   2   0   0   2   0   0   0   2   2   0   0   2   0   0   2   2   0   2   2   2   0   2   0   0   0   0   2   2   2   2   2   0   0   2   0   2   0   2   2   2   2   2   0   2   0   0   0   0   2   0   2   0   2   0   2   2   2   2   0   0   0   0   0   2   0   2   2   0   0
 MK-3-8                 0   2   2   2   2   0   2   2   0   2   2   2   0   0   2   0   2   2   2   2   2   2   2   0   2   0   0   2   0   0   0   0   2   2   2   0   0   2   0   2   0   0   2   0   0   2   2   2   0   2   2   0   0   0   2   0   2   2   0   0   0   2   2   0   0   0   0   2   2   2   0   0   0   0   2   0   2   2   0   0   0   0   0   2   0   0   2   0   2   0   2   0   2   2   0   2   2   2   0   0   0   0   2   2   0   2   0   0   2   2   2   2   0   0   0   0   0   2   0   2   2   0   2   0   2   0   2   2   0   2   2   2   0   0   2   2   0   0   2   2   2   0   2   0   0   2   2   0   2   2   0   0   2   0   0   0   0   2   2   0   2   2   0   2   2   0   2   0   2   2   2   2   2   0   2   0   0   0   0   2   0   2   2   0   0   2   2   2   2   0   0   0   0   0   2   0   2   2   0   0
 MK-3-9                 0   2   2   2   2   0   0   0   2   2   2   2   0   0   2   0   2   2   2   2   2   2   2   0   2   0   0   2   0   0   0   0   2   2   2   0   0   0   0   2   0   0   2   0   0   2   2   2   0   2   2   0   0   0   0   0   2   2   0   0   0   2   2   2   0   0   0   2   2   2   0   0   0   0   2   0   2   2   2   2   0   0   0   2   0   0   2   0   2   0   2   0   2   0   0   2   2   2   0   0   0   0   2   2   2   2   0   0   2   2   2   2   0   0   2   0   0   2   0   2   2   2   2   0   0   0   2   2   0   2   2   0   0   0   2   2   0   0   2   2   2   0   2   0   0   2   2   0   2   2   0   2   2   0   2   0   0   2   2   2   0   2   0   2   2   0   2   0   2   2   2   2   2   0   2   0   0   0   0   2   0   2   2   2   0   2   2   2   2   0   0   0   0   0   2   0   2   2   0   0
 MK-3-10                0   2   2   2   2   0   0   0   2   2   2   2   0   0   2   0   2   2   2   2   2   2   2   0   2   0   0   2   0   0   0   0   2   2   2   2   0   0   0   2   0   0   2   0   0   2   2   2   0   2   2   0   0   0   0   0   2   0   0   0   0   2   2   2   0   0   0   2   2   2   0   0   0   2   2   0   2   2   2   2   0   0   0   2   2   0   2   2   2   0   0   0   2   0   0   0   2   2   0   0   0   0   2   2   2   2   0   2   2   2   0   2   0   0   2   0   0   2   0   2   2   0   2   0   2   0   2   2   0   0   2   2   0   0   2   2   0   0   2   2   2   0   2   0   0   2   2   0   2   2   0   2   2   0   2   0   0   2   2   2   0   2   0   2   2   0   2   0   2   0   2   2   2   0   2   0   0   0   0   2   0   2   0   2   0   2   2   2   2   0   0   2   0   0   2   0   2   2   0   0
 MK-3-11                0   0   2   2   2   0   0   0   2   2   2   2   0   0   2   0   2   2   2   2   2   2   2   0   2   0   0   2   2   0   0   2   2   0   2   2   0   0   0   2   0   0   2   0   0   2   2   2   2   2   0   0   0   0   0   0   2   0   0   0   2   2   2   2   0   0   0   2   2   2   0   0   0   2   2   0   2   2   2   2   0   2   0   2   2   0   2   2   2   0   0   0   2   0   0   0   2   2   2   0   0   0   2   2   2   2   0   0   2   2   0   2   0   0   2   0   0   2   0   2   2   2   2   0   2   2   2   2   0   0   2   2   0   0   2   2   2   0   2   2   2   2   2   0   0   2   2   0   0   2   2   0   2   2   0   0   2   2   2   0   0   2   0   2   2   0   2   0   2   0   2   0   2   0   2   0   0   2   0   2   0   2   0   0   0   2   0   0   0   0   0   2   0   0   2   0   2   2   0   0
 MK-3-12                0   0   0   2   2   0   0   0   2   2   2   2   0   0   2   0   2   2   2   2   2   2   2   0   2   0   0   2   2   0   0   2   2   2   2   2   0   0   0   2   0   0   2   0   0   2   2   2   2   2   2   0   0   0   0   0   2   2   0   0   2   2   0   2   2   0   0   2   2   2   0   0   0   0   2   0   2   2   2   2   0   2   0   2   2   0   2   2   2   0   0   0   2   0   0   0   2   2   2   0   0   0   0   2   2   2   0   0   2   2   0   2   0   0   2   0   0   2   0   2   0   2   2   0   2   2   2   2   0   2   2   2   0   0   2   2   2   0   2   2   2   2   2   0   0   2   2   0   0   0   2   2   2   2   0   0   2   2   2   0   2   2   0   2   2   0   2   0   2   0   2   2   2   0   2   0   0   2   0   2   0   0   2   2   0   2   0   0   0   0   0   2   0   0   2   0   2   2   0   0
 MK-3-13                2   0   0   2   2   0   0   0   2   2   2   2   0   0   2   0   2   2   0   2   2   2   2   0   2   0   2   2   2   0   0   2   2   2   2   2   0   0   2   2   0   0   2   0   0   2   2   2   2   2   2   0   0   2   0   2   2   2   0   0   2   2   0   0   2   0   0   2   2   2   0   0   0   0   2   0   2   2   2   0   0   2   0   2   2   2   2   2   2   0   0   0   2   0   0   2   2   2   2   0   0   0   0   2   2   2   0   0   2   2   0   2   0   2   2   2   0   2   0   2   0   2   2   0   2   2   2   2   0   2   2   2   2   0   2   0   2   0   2   2   2   0   2   0   0   2   2   0   0   0   2   0   2   2   0   0   2   2   2   0   2   2   0   2   2   0   2   0   2   0   2   2   2   0   2   0   0   2   0   2   0   0   2   2   0   2   0   0   0   0   0   2   0   0   2   0   0   2   0   0
 MK-3-14                2   0   0   2   2   0   0   0   2   2   2   2   0   0   2   0   2   2   0   2   2   2   2   0   2   0   2   2   2   0   0   0   2   2   2   2   0   0   2   2   2   0   2   0   0   0   2   2   2   2   2   0   0   2   0   2   2   2   2   0   2   2   0   0   2   2   0   2   2   2   0   0   2   2   2   0   2   2   2   0   0   2   0   2   2   2   2   2   2   0   0   0   2   0   0   2   2   2   2   0   0   0   0   2   2   0   0   0   2   2   0   2   0   0   2   2   0   2   0   2   0   2   2   2   2   2   2   2   0   2   2   2   2   0   2   0   2   0   2   2   2   2   2   0   2   2   2   0   0   2   2   0   0   2   0   0   0   2   2   2   2   2   0   2   2   0   2   0   2   0   2   2   2   0   2   0   0   2   0   2   0   0   2   2   0   2   0   0   0   0   0   2   0   0   2   0   0   2   0   0
 MK-3-15                2   0   0   2   2   0   0   0   2   2   2   2   0   0   2   0   2   2   0   2   2   2   2   0   2   0   2   2   2   0   0   0   2   2   0   2   0   0   2   2   2   0   2   0   0   0   2   0   2   2   2   0   0   2   2   2   2   0   2   0   2   2   0   0   2   2   0   2   2   2   0   0   2   2   2   2   2   2   2   0   0   0   0   2   2   2   2   2   2   0   0   0   2   0   0   2   0   2   2   0   0   2   0   2   2   0   0   0   2   2   0   2   0   0   2   2   0   2   0   2   0   0   2   2   2   2   2   2   0   2   2   2   2   0   2   0   2   0   2   0   0   2   0   0   2   2   2   0   0   2   0   0   0   2   0   0   0   2   2   2   2   2   0   2   2   0   2   0   2   0   2   2   2   0   2   0   0   2   0   2   0   2   2   2   0   2   0   0   0   0   0   2   0   0   2   0   0   2   0   0
 MK-3-16                2   0   0   0   2   0   0   0   2   2   2   2   0   2   2   2   2   2   0   2   2   2   2   0   2   0   2   2   0   0   0   0   2   2   0   2   0   0   2   2   2   0   2   0   0   2   2   0   2   2   2   0   0   2   2   2   2   0   2   0   0   2   2   0   2   2   0   2   2   2   0   0   0   2   0   2   2   2   2   0   0   0   0   2   2   2   2   2   2   0   0   0   2   0   2   2   0   2   2   0   0   2   2   2   2   0   0   0   2   2   2   2   0   0   2   2   2   2   2   2   0   0   2   2   2   2   2   0   0   2   2   2   2   0   2   0   2   0   2   0   0   2   0   0   2   2   2   0   0   2   0   0   0   2   0   0   0   2   2   2   2   2   0   2   2   0   2   0   0   0   2   2   2   2   2   0   0   2   0   2   0   2   2   2   0   0   2   0   0   0   0   2   2   0   2   0   0   2   0   0
 MK-4-1                 0   0   2   0   2   2   2   2   2   0   2   0   0   2   0   0   2   2   2   0   2   0   0   0   0   0   0   0   0   0   0   0   0   2   2   2   0   2   2   0   0   0   2   2   0   0   0   2   0   2   0   0   0   0   2   0   2   0   0   0   0   2   2   0   0   0   0   2   0   0   0   0   0   2   0   0   2   2   2   2   2   0   0   2   0   0   0   2   2   2   2   0   0   2   0   0   0   2   2   0   0   0   2   2   0   0   2   0   2   2   0   0   2   0   2   2   0   0   0   2   0   0   0   0   0   0   0   0   2   2   2   2   2   0   2   0   0   2   0   0   0   2   2   2   0   0   2   2   2   2   2   0   0   2   2   2   2   0   0   0   0   2   0   2   0   2   0   2   2   2   0   0   0   2   0   2   0   0   0   0   0   0   2   0   0   2   0   0   2   0   0   0   2   2   0   2   2   2   2   0
 MK-4-2                 0   2   2   0   2   2   2   2   2   0   2   0   0   2   0   0   2   2   2   0   0   0   0   0   0   2   0   0   0   2   0   0   0   2   2   2   0   2   2   0   0   0   2   2   0   0   0   2   2   2   0   0   0   0   2   0   2   0   0   0   0   2   2   0   0   0   0   0   0   2   0   0   2   2   0   2   2   2   2   2   2   0   0   2   0   0   0   2   2   2   2   0   0   2   0   0   2   2   2   0   0   0   2   2   0   0   2   0   2   2   0   2   2   0   2   2   0   0   0   2   0   0   0   0   0   0   0   2   2   2   2   2   2   0   0   0   0   2   0   0   0   2   2   2   0   0   2   2   2   2   2   0   0   2   2   2   0   0   0   0   0   2   0   2   0   2   0   2   2   2   0   0   0   2   0   2   0   0   0   0   0   0   2   0   0   2   0   0   2   0   0   0   2   2   0   2   2   2   0   0
 MK-4-3                 0   2   2   0   2   2   2   2   2   0   2   2   0   2   0   2   2   2   2   0   0   0   0   0   2   2   0   2   0   2   0   0   2   2   2   2   0   2   2   0   0   0   2   2   0   0   0   2   2   2   0   0   0   0   0   0   0   0   0   0   0   2   2   0   0   0   0   0   0   0   0   0   2   2   0   2   2   2   2   2   2   0   0   2   0   0   0   2   2   2   2   0   0   2   0   0   2   2   2   0   0   0   2   2   0   0   2   0   2   2   0   2   2   0   2   2   0   2   0   2   0   0   2   0   0   0   0   2   2   2   2   2   2   0   0   0   0   2   0   0   0   2   2   2   0   0   2   2   2   2   2   0   0   2   2   2   0   0   0   0   2   0   0   2   0   2   0   2   2   2   0   2   0   2   0   2   0   0   2   0   0   0   2   0   0   2   2   0   2   0   0   0   0   2   0   2   2   0   0   2
 MK-4-4                 2   2   0   0   2   2   2   2   2   0   2   0   0   2   0   2   2   2   2   0   0   0   0   0   2   2   0   2   0   2   0   2   2   2   2   2   0   2   0   0   0   0   2   0   0   0   0   2   2   2   0   2   0   0   0   0   2   0   0   2   0   2   2   0   0   0   0   2   0   0   0   0   2   2   2   2   0   0   2   2   0   0   0   2   0   0   0   2   2   2   2   2   0   2   2   0   2   2   2   0   0   0   2   2   0   0   2   0   2   2   0   2   2   0   2   2   0   2   0   2   0   0   2   0   0   0   0   2   2   2   2   2   2   2   0   0   0   2   0   2   0   0   2   2   0   0   2   2   0   2   2   0   0   2   2   2   2   0   0   0   2   0   0   2   0   2   0   2   0   2   0   2   2   2   0   2   2   2   2   0   0   0   2   0   0   2   0   0   2   0   2   0   0   2   0   2   2   0   2   0
 MK-4-5                 2   2   0   0   2   2   2   2   2   0   2   2   0   2   0   2   2   2   2   0   0   0   0   0   2   2   0   2   0   2   0   0   2   2   2   0   2   2   0   0   0   0   2   0   0   2   2   2   2   2   0   2   0   0   0   0   2   0   0   2   0   0   2   0   0   0   0   2   0   0   0   0   2   2   2   2   0   0   2   2   0   0   0   2   0   0   0   2   2   2   2   2   0   2   2   0   2   2   2   0   0   0   2   2   0   0   2   0   2   2   0   2   2   0   2   2   0   2   0   0   2   0   2   0   0   0   0   2   2   2   0   0   0   2   0   0   0   2   0   2   0   0   2   0   0   0   2   2   0   2   2   0   0   2   2   2   2   0   0   0   0   0   0   2   0   2   0   2   0   2   0   2   2   2   0   2   2   2   2   0   0   0   2   0   0   2   0   0   2   0   2   0   0   2   0   2   2   0   2   0
 MK-4-6                 0   2   0   0   2   2   2   2   2   0   2   2   0   2   2   2   2   2   2   0   0   0   0   0   2   2   0   2   0   2   0   2   2   2   2   0   2   2   2   0   2   0   0   0   0   0   2   2   2   2   0   2   0   2   0   0   2   0   0   2   0   0   2   2   0   0   0   2   0   0   0   2   2   2   2   2   0   0   2   2   0   0   0   2   0   0   0   2   2   2   2   2   0   2   2   0   2   2   2   0   0   2   2   2   0   2   2   0   2   2   0   0   2   0   2   2   0   2   0   0   2   0   2   0   0   0   0   2   2   2   0   0   0   2   0   0   0   2   0   2   0   0   2   0   0   0   2   2   0   2   2   0   0   2   2   2   2   2   0   0   0   0   0   2   0   2   0   2   0   2   0   2   2   2   0   2   2   2   2   0   0   0   2   2   0   2   0   0   2   0   2   0   0   2   0   2   2   0   2   0
 MK-4-7                 2   2   0   0   2   2   2   2   2   0   2   2   0   2   2   2   2   2   2   0   0   0   0   0   2   2   0   0   0   2   0   2   2   2   2   0   2   2   2   0   2   0   0   0   0   0   2   2   2   2   2   2   2   2   0   2   2   0   0   2   0   0   2   2   0   0   0   2   0   0   0   2   2   2   2   2   0   0   2   2   0   0   0   2   0   0   0   2   2   0   2   2   0   2   2   0   2   0   2   0   0   2   2   2   0   2   2   0   2   2   0   2   2   0   2   2   0   2   0   2   2   0   0   0   2   0   0   2   2   2   0   0   0   2   0   0   0   2   0   2   0   0   2   0   0   0   2   2   0   2   2   0   0   2   2   2   2   2   0   0   0   0   0   2   0   0   0   2   0   2   0   2   2   0   2   2   2   2   2   2   0   2   2   2   0   2   2   0   2   0   2   0   2   2   2   2   2   0   2   0
 MK-4-8                 2   2   2   0   2   2   2   2   2   0   0   2   0   2   2   2   2   2   2   0   0   0   0   0   2   2   0   0   0   2   0   2   2   2   2   0   2   2   2   0   2   0   0   0   0   0   2   2   2   2   2   2   0   0   0   2   2   0   0   2   0   0   2   2   0   0   0   2   0   0   0   2   2   2   2   2   0   0   2   2   0   0   0   0   0   0   0   0   2   0   2   0   0   2   2   0   2   0   0   0   0   2   2   2   0   2   2   0   2   2   0   2   2   2   2   0   0   2   0   2   2   0   0   0   2   0   0   2   2   2   0   2   0   2   0   0   0   2   0   2   0   2   2   0   0   0   2   2   0   0   2   2   0   2   2   2   2   2   0   0   0   0   0   2   0   0   0   0   0   2   0   0   2   0   2   2   2   2   2   2   0   2   0   2   0   2   2   0   2   0   2   0   2   2   2   2   2   0   2   0
 MK-4-9                 2   2   2   0   2   2   2   2   2   0   2   2   0   2   2   2   2   2   2   0   0   0   2   0   2   2   0   0   0   2   0   2   2   2   2   0   2   2   2   2   2   0   0   0   0   0   2   2   2   2   2   2   0   0   0   2   2   0   0   2   0   0   0   2   0   0   0   2   0   0   0   2   2   2   2   2   0   0   2   2   0   2   0   0   0   0   0   0   2   0   2   0   0   2   2   0   2   2   0   0   0   0   2   2   0   2   2   2   2   2   0   2   2   2   2   0   0   2   0   0   2   0   0   0   2   0   0   2   2   2   0   2   0   2   0   0   0   2   0   2   0   2   2   0   0   0   2   2   0   0   2   2   0   2   2   2   2   2   0   0   0   0   2   2   0   0   0   0   0   2   0   0   2   0   0   2   2   2   2   0   0   2   0   2   0   2   2   0   0   0   2   0   2   2   2   2   2   0   2   0
 MK-4-10                2   2   2   2   0   2   2   2   2   0   2   0   0   2   2   2   2   0   2   0   0   2   2   0   2   2   0   0   0   2   0   2   0   2   2   0   2   2   2   2   2   0   0   0   0   0   2   2   2   2   2   2   0   0   0   2   2   0   0   2   0   0   0   2   0   0   0   2   0   0   0   2   0   2   2   2   2   0   2   0   2   2   0   0   0   0   0   0   2   0   2   0   0   2   2   0   2   2   0   0   0   0   0   2   2   0   0   2   2   2   0   2   2   2   2   0   0   2   0   0   2   0   0   0   2   0   0   2   2   2   0   2   0   2   0   0   0   2   0   2   0   2   2   0   0   0   2   2   0   0   0   2   0   2   2   2   0   2   0   0   0   0   2   2   0   0   0   0   0   2   0   0   2   0   0   2   2   2   2   0   0   2   0   2   0   0   2   0   0   0   2   2   2   2   2   2   2   0   2   0
 MK-4-11                2   2   2   2   0   2   2   2   2   0   0   0   0   0   2   2   0   0   2   0   0   2   2   0   2   2   0   0   0   2   2   2   0   2   2   2   2   2   2   2   2   0   0   0   0   0   2   2   2   2   2   2   0   0   0   2   2   0   0   2   0   0   0   2   0   0   0   2   0   0   0   2   0   0   2   2   0   0   2   0   2   2   0   0   0   2   0   0   2   0   2   0   0   2   2   0   2   2   0   0   0   0   0   2   2   0   0   2   2   2   0   2   0   2   2   0   0   2   0   0   2   2   0   0   2   0   0   2   2   2   0   0   0   2   0   0   0   0   0   2   0   2   2   0   0   2   2   0   0   0   0   2   0   2   2   2   0   2   0   0   0   0   2   2   2   0   0   0   0   2   0   2   2   0   0   2   2   2   2   0   0   2   2   0   0   0   2   0   2   0   2   2   2   2   2   2   2   0   2   0
 MK-4-12                2   2   2   2   0   2   0   2   0   0   0   0   0   0   2   2   0   0   2   0   0   2   2   0   2   2   0   0   0   0   2   2   0   2   2   2   2   2   2   2   0   0   0   0   0   0   2   2   2   2   2   2   0   0   0   2   0   0   0   2   2   0   0   2   0   0   2   2   0   0   0   0   0   0   2   0   0   0   2   0   0   2   0   0   0   2   0   0   2   0   2   0   0   2   2   0   2   2   0   0   0   0   0   2   2   0   0   2   2   2   2   2   0   2   2   2   2   2   2   0   2   2   0   0   2   0   0   2   2   2   0   0   0   2   0   0   2   0   0   0   0   0   2   0   0   2   0   0   0   0   0   2   0   2   2   2   0   0   0   0   0   0   2   2   0   0   0   0   0   2   0   2   2   0   0   2   2   2   2   0   0   0   2   0   0   0   2   0   2   0   2   2   2   2   2   2   2   0   2   0
 MK-4-13                0   2   2   2   0   2   0   2   0   0   0   0   2   0   2   2   0   0   2   0   0   2   2   0   2   2   0   0   0   0   2   2   0   0   2   2   0   2   0   2   0   0   0   0   0   2   2   2   2   0   0   2   0   0   0   2   0   0   0   2   2   0   0   2   0   0   2   2   0   0   0   0   0   0   2   0   0   0   2   0   0   2   0   0   0   2   0   0   2   0   2   0   0   2   2   0   2   2   0   0   0   0   0   2   2   0   0   2   2   2   2   2   0   2   2   2   2   2   0   0   2   2   0   0   2   0   0   2   2   2   0   0   0   2   0   0   2   0   2   0   0   0   2   0   0   2   0   0   0   0   0   2   0   2   2   2   0   0   0   0   2   0   2   2   0   0   0   0   0   2   0   2   2   0   0   2   2   2   2   0   0   2   2   0   0   0   2   0   2   2   2   2   2   2   2   2   2   0   2   0
 MK-4-14                0   2   2   2   0   2   0   2   0   0   0   0   2   0   2   2   0   0   2   0   0   2   2   0   2   2   0   0   0   2   2   2   0   0   2   2   0   2   0   2   0   0   0   0   0   0   2   0   2   0   0   0   0   0   0   2   0   0   0   2   2   0   0   0   0   0   2   2   0   0   0   0   0   0   2   0   0   0   2   0   0   2   0   0   0   2   0   0   2   0   2   2   0   2   2   0   2   2   0   0   0   0   0   2   2   0   0   2   0   2   2   2   0   2   2   2   2   2   0   0   2   2   0   0   2   0   0   2   2   2   0   0   0   2   0   0   2   0   2   0   0   0   2   0   0   2   0   0   0   0   0   2   0   2   2   2   0   0   0   0   2   0   0   2   0   0   0   0   0   0   0   2   2   0   0   2   2   2   2   0   0   2   2   0   0   0   2   0   2   2   2   2   2   2   2   2   2   0   2   0
 MK-4-15                0   2   2   2   0   2   0   2   0   0   2   0   2   0   2   2   0   0   2   2   0   2   2   0   2   2   0   0   0   2   2   2   0   0   2   2   0   2   0   0   0   0   2   0   2   0   2   0   2   0   0   0   0   0   2   2   0   0   0   2   2   0   0   0   2   0   2   2   0   0   0   0   0   0   2   0   0   0   2   0   0   2   0   0   0   2   0   0   2   0   2   2   0   2   2   0   0   2   0   2   0   0   0   2   2   0   0   2   0   0   0   2   2   2   2   2   0   2   0   2   2   2   0   0   2   0   0   2   2   2   0   0   0   2   0   0   2   2   2   0   0   0   2   0   0   2   0   0   0   0   0   2   0   0   2   2   0   0   0   0   2   0   2   2   0   0   0   0   0   0   0   2   2   0   0   2   0   2   2   2   0   2   2   0   0   2   2   0   2   2   2   2   2   2   2   2   2   0   2   0
 MK-4-16                0   2   2   2   0   2   0   2   0   0   2   0   2   2   2   0   0   0   2   2   0   2   2   0   2   2   0   2   0   2   2   2   0   0   2   0   0   2   0   0   2   0   2   0   2   0   2   0   2   0   0   0   0   0   0   2   0   0   0   2   2   0   0   0   2   0   2   2   0   0   0   0   0   0   2   0   0   2   2   0   0   2   0   0   0   2   2   0   2   0   2   2   2   2   2   0   0   2   0   2   0   0   0   2   2   0   0   2   0   0   0   2   0   2   2   2   0   2   0   2   2   2   0   0   2   0   0   2   2   2   0   0   0   2   0   0   2   2   2   0   0   0   2   0   0   2   2   0   0   0   0   0   0   0   2   0   0   0   0   0   2   0   2   2   0   0   0   0   0   0   0   2   2   0   0   2   0   2   2   2   0   2   2   0   0   2   2   0   2   0   2   2   2   2   2   2   0   0   2   0
 MK-5-1                 0   0   0   0   2   0   2   0   2   2   2   0   0   0   0   0   0   2   2   2   2   2   2   2   2   2   0   2   2   2   2   2   0   2   0   0   0   0   0   2   0   2   0   0   0   0   0   0   0   2   2   2   2   0   0   2   0   2   0   0   2   2   0   0   2   0   0   2   0   0   2   2   0   2   2   0   2   2   2   2   0   2   0   0   2   0   2   2   2   2   0   0   2   2   2   2   0   2   0   2   2   0   2   2   2   0   0   0   0   0   2   2   2   0   0   2   0   0   2   0   2   0   0   2   0   0   0   0   2   2   2   0   0   0   0   2   0   0   0   0   2   0   2   2   2   0   0   0   0   0   2   0   2   2   0   2   0   0   2   0   0   0   2   0   0   0   0   2   0   0   0   0   2   0   2   2   2   0   0   0   2   2   0   0   2   2   0   2   2   2   0   0   2   0   0   0   2   2   0   0
 MK-5-2                 0   0   0   0   2   0   2   0   2   2   2   0   0   0   0   0   0   2   2   0   2   2   2   2   0   2   0   2   2   2   2   2   2   2   0   0   0   0   0   2   0   2   2   2   0   2   0   0   0   0   2   0   2   0   2   2   0   2   0   0   2   2   0   2   2   2   0   2   0   0   2   2   0   2   2   0   2   0   2   0   0   2   2   0   2   0   2   0   2   2   0   0   2   2   2   2   2   2   0   2   0   0   0   2   2   0   2   0   2   2   2   2   0   0   0   2   0   0   0   0   2   0   0   2   0   0   2   0   2   0   2   0   0   0   0   2   0   0   0   0   2   0   2   2   2   0   0   2   0   0   2   0   2   2   0   2   0   0   2   0   0   0   2   0   0   2   2   2   0   0   0   2   2   0   2   2   2   0   0   0   2   2   0   0   2   2   0   2   2   0   0   0   2   0   0   2   0   2   2   2
 MK-5-3                 0   0   0   0   2   0   0   2   2   2   2   0   0   0   0   0   0   2   2   0   2   2   2   2   0   2   0   2   2   2   2   2   2   2   0   0   2   0   0   2   0   0   2   2   0   2   0   0   0   0   2   0   2   0   2   2   0   2   0   0   2   2   0   2   2   2   0   2   0   0   2   2   0   2   2   0   2   0   2   0   0   2   2   0   0   2   2   0   2   0   0   0   2   2   2   2   2   2   0   2   2   0   0   2   2   0   2   0   2   2   2   2   2   0   0   0   0   0   0   2   2   0   0   2   0   0   2   0   2   0   2   0   2   0   0   0   0   0   0   0   2   0   2   2   2   0   2   2   0   0   2   0   0   2   0   2   0   0   2   0   0   0   2   0   0   2   2   2   0   0   0   2   2   0   2   2   2   2   0   0   2   2   0   0   2   2   0   2   2   0   0   0   2   0   0   2   0   2   2   2
 MK-5-4                 0   0   0   0   2   0   0   2   2   0   2   0   0   0   0   0   0   2   2   0   2   2   0   0   0   2   0   2   2   0   2   2   2   2   0   0   0   0   0   2   2   0   2   2   0   2   0   0   0   0   2   0   2   0   2   2   0   2   0   0   2   0   0   2   2   2   0   2   0   2   2   2   0   2   2   2   2   0   2   0   0   2   2   0   0   2   2   0   2   0   0   0   2   2   2   0   0   2   0   2   2   0   0   2   0   0   2   0   2   2   0   2   0   0   0   0   0   0   0   2   2   0   0   2   0   0   2   2   2   0   2   0   2   0   0   0   0   0   0   0   2   0   2   2   2   0   2   2   0   0   2   0   0   2   0   2   0   0   2   0   0   0   2   0   0   2   2   2   0   0   0   2   2   0   2   2   2   2   0   0   2   2   0   0   2   2   0   2   2   0   0   0   2   0   0   2   0   2   2   2
 MK-5-5                 0   0   0   0   2   0   0   2   2   0   2   0   0   0   0   0   0   2   2   0   2   2   0   0   0   0   0   2   2   0   2   2   0   2   0   0   0   0   0   2   2   0   2   2   0   2   0   0   0   0   2   0   2   0   2   2   0   0   0   0   2   0   0   2   0   2   0   2   0   2   2   2   0   0   2   2   2   0   2   0   0   2   2   0   0   2   2   0   2   0   0   0   2   2   2   0   0   2   0   0   2   2   0   2   0   0   0   0   2   2   0   2   0   0   0   2   0   0   0   0   2   0   0   2   0   0   0   2   2   0   2   0   2   0   0   0   0   0   0   0   2   0   2   2   2   0   0   2   0   0   2   0   0   2   0   2   0   0   2   2   0   0   2   0   0   2   2   2   0   0   0   2   2   0   2   2   2   2   0   0   2   2   0   0   2   2   0   2   2   0   0   0   2   0   0   2   0   2   2   2
 MK-5-6                 0   0   0   0   2   0   0   2   2   0   2   2   0   0   0   0   0   2   2   0   0   2   0   0   0   0   0   2   2   2   2   2   0   2   0   0   0   0   0   2   2   0   2   2   0   2   0   0   0   0   2   2   2   2   2   2   2   0   0   0   2   0   0   2   0   2   0   0   0   2   2   2   0   0   2   0   2   0   2   0   0   2   2   0   0   2   2   0   0   0   0   0   2   2   2   0   0   2   0   0   2   2   0   2   0   0   0   0   0   2   0   2   0   2   0   2   0   0   0   0   2   0   0   2   0   0   0   2   2   0   2   0   2   0   0   0   0   0   0   0   2   0   2   2   2   0   0   2   0   0   2   0   0   2   0   2   0   0   0   2   0   0   2   0   0   2   2   2   0   0   0   2   2   0   2   2   2   2   0   0   2   2   0   2   2   2   0   2   0   0   0   0   2   0   0   2   0   2   2   2
 MK-5-7                 0   2   0   0   2   0   0   2   2   0   2   2   0   0   2   0   0   0   0   2   2   0   0   0   0   0   0   0   2   2   2   2   0   2   0   0   0   0   0   0   2   0   2   2   0   2   0   0   0   0   2   2   2   2   2   2   2   2   0   0   2   0   0   2   2   0   0   0   0   2   2   2   0   0   2   0   2   0   2   0   0   0   2   0   0   2   2   0   0   0   0   0   2   2   2   0   0   2   0   0   2   2   2   2   0   0   0   0   0   2   0   2   0   2   0   2   0   0   0   0   2   0   0   2   0   0   0   2   2   0   2   0   2   0   2   0   0   0   0   0   2   0   2   2   2   0   0   2   0   0   2   0   0   0   0   2   0   0   0   2   2   0   2   0   0   2   2   2   2   0   0   2   2   0   2   2   2   2   0   0   2   2   0   2   2   2   0   2   0   0   0   0   2   0   0   2   0   0   2   2
 MK-5-8                 0   2   0   0   2   0   0   2   2   0   2   2   0   0   2   0   0   0   0   2   2   0   0   0   2   0   0   0   2   2   2   0   0   2   0   0   0   0   0   0   2   0   2   0   0   2   2   0   0   0   2   2   2   2   2   2   2   2   0   0   2   0   0   0   2   0   0   0   2   2   2   2   0   0   2   2   2   0   2   0   0   2   2   2   0   0   2   0   0   0   0   0   2   2   2   2   0   2   0   0   2   2   0   2   0   0   0   0   0   2   0   0   0   2   2   2   0   0   0   0   2   0   0   2   0   2   0   2   2   2   2   0   2   0   2   0   0   0   0   0   2   0   2   2   2   0   2   2   0   0   2   2   0   0   0   2   0   2   0   2   2   0   0   0   0   2   2   2   2   0   0   2   2   0   0   2   2   0   0   0   2   0   0   2   0   0   0   0   0   0   0   0   2   0   0   2   0   0   2   2
 MK-5-9                 0   2   0   0   2   0   0   2   2   0   2   2   0   0   2   2   0   0   0   2   2   0   0   0   2   0   0   0   0   2   2   0   0   2   0   0   0   0   2   0   0   0   2   0   0   2   2   0   0   0   0   2   2   2   2   0   2   2   0   0   2   0   0   0   2   0   0   0   2   2   2   2   0   0   2   2   2   0   2   2   0   0   2   2   0   0   0   0   0   2   0   0   2   2   2   2   0   2   0   0   2   2   0   2   2   0   0   0   0   2   0   0   0   2   2   2   0   0   0   0   2   0   0   2   0   0   0   2   2   2   2   0   2   0   2   0   0   0   0   0   2   0   0   2   2   0   2   2   0   0   2   2   0   0   0   2   0   2   0   2   2   0   0   0   0   2   2   2   2   0   0   2   2   2   0   2   2   0   0   0   2   2   0   0   0   0   0   0   0   2   0   0   2   0   0   2   0   0   0   2
 MK-5-10                0   2   0   2   2   0   0   2   2   2   2   2   0   0   2   2   0   0   0   2   2   0   0   0   2   0   0   0   0   0   2   0   0   2   0   0   0   0   2   0   0   0   2   2   0   2   2   0   0   0   2   2   2   2   2   2   2   2   2   0   2   0   0   2   2   0   0   0   2   2   2   2   0   0   2   2   2   0   2   2   0   0   2   2   0   0   0   0   0   2   0   0   2   2   2   2   0   2   0   0   2   2   2   2   2   0   0   0   0   2   0   0   2   2   2   0   0   0   0   0   2   0   0   2   0   2   0   2   2   2   2   0   2   0   2   0   0   0   0   0   2   0   2   2   2   0   2   2   0   0   2   2   0   2   0   2   0   2   0   2   2   0   0   0   0   0   2   2   0   0   0   2   2   2   0   0   0   0   2   0   2   2   0   0   0   0   0   0   0   2   0   0   2   0   0   2   0   0   0   2
 MK-5-11                0   2   0   2   2   0   0   2   2   2   2   2   0   0   2   2   0   0   0   2   2   0   0   0   2   2   0   0   0   0   2   0   0   2   0   0   0   0   2   2   0   2   2   2   0   2   2   0   0   0   2   2   0   2   2   2   2   2   2   0   2   0   0   2   2   0   0   0   2   2   2   2   0   2   2   2   2   0   2   0   0   0   2   2   0   0   0   0   0   2   0   0   2   2   0   0   0   2   0   0   2   2   2   2   2   0   0   0   0   2   0   0   2   2   2   0   0   0   0   0   2   0   2   0   0   2   0   2   2   2   2   0   2   0   2   0   0   0   0   0   2   0   2   2   0   0   2   2   0   0   2   2   0   2   0   2   0   2   0   2   2   0   0   0   0   0   2   2   0   0   0   2   2   2   0   0   0   0   2   2   2   2   0   0   0   0   0   0   0   2   0   0   2   0   0   2   0   0   0   2
 MK-5-12                0   0   0   2   2   0   0   2   2   2   2   2   0   0   2   2   0   0   0   2   2   0   0   0   0   2   0   0   0   0   2   0   0   2   0   0   0   0   2   0   0   2   2   2   0   2   2   2   0   0   2   0   0   2   2   2   2   2   2   0   0   0   0   2   0   0   2   0   0   2   2   2   0   2   2   2   2   2   2   0   0   0   2   0   2   0   0   0   0   2   0   0   2   0   0   0   0   2   0   0   2   0   2   2   2   0   0   0   0   2   0   2   2   2   2   0   0   0   0   0   2   2   2   0   0   2   0   2   2   2   2   0   2   0   2   0   0   0   0   0   2   0   2   2   0   0   0   2   2   0   2   0   0   0   0   2   0   2   0   2   2   0   0   0   0   0   2   2   0   0   0   2   2   2   0   0   0   2   2   2   2   2   0   0   0   0   0   0   0   2   0   0   2   0   0   2   0   0   0   2
 MK-5-13                0   0   0   2   2   0   0   2   2   2   2   2   0   0   2   2   0   0   0   2   2   0   0   0   2   2   0   0   2   2   2   0   0   2   0   0   0   0   2   2   0   2   0   2   0   2   2   2   0   0   2   0   0   0   2   2   2   2   2   0   0   0   0   2   0   0   0   0   0   2   2   2   0   2   2   0   2   0   0   0   0   0   0   0   2   0   2   0   2   2   0   0   2   0   0   0   0   2   0   0   2   0   2   2   2   0   2   0   0   2   0   2   0   2   2   0   0   0   0   0   2   2   2   0   0   2   0   2   2   2   2   0   2   0   2   0   0   0   0   0   2   0   2   2   0   0   0   2   2   0   2   0   0   0   0   2   0   2   0   2   2   0   0   2   0   0   2   2   0   0   0   2   2   2   2   0   0   2   0   2   2   2   0   0   0   0   0   2   0   2   0   0   2   0   0   2   2   0   0   2
 MK-5-14                0   0   0   2   2   0   0   2   2   2   2   2   0   0   2   2   0   2   0   2   2   2   0   0   0   2   0   0   2   2   2   0   0   2   0   0   0   2   0   2   0   2   0   2   0   2   2   2   0   0   0   0   0   0   2   2   0   2   0   0   0   0   0   2   0   0   0   2   0   2   2   2   0   2   2   0   2   0   0   0   2   0   0   0   2   0   2   0   2   2   0   0   2   0   0   0   0   2   0   0   0   0   2   2   2   0   2   0   0   2   0   2   2   2   2   0   0   0   0   0   2   2   0   0   0   2   0   0   2   2   2   0   2   0   2   0   0   0   0   0   2   0   0   2   0   0   0   2   2   0   2   0   0   0   0   2   0   2   2   2   2   0   0   2   0   0   2   2   0   0   2   2   2   2   2   2   0   2   0   2   2   2   0   0   0   0   0   2   0   2   2   0   2   0   2   2   2   0   0   2
 MK-5-15                0   0   0   2   2   0   0   2   2   2   2   2   0   0   2   2   0   2   0   2   0   0   0   0   0   2   0   0   0   2   2   0   0   2   0   0   0   2   0   2   0   2   0   2   2   2   2   0   0   0   0   2   0   2   2   2   0   2   0   0   0   2   0   2   0   0   0   2   0   2   2   0   0   2   2   0   2   0   2   0   2   0   0   0   2   2   2   0   2   2   0   0   2   0   0   2   0   2   0   0   0   2   2   2   0   0   2   0   0   2   0   2   2   2   0   0   0   0   0   0   2   2   0   0   0   2   0   0   2   2   2   2   2   0   2   0   2   0   0   0   2   0   0   2   0   0   2   2   2   0   2   0   0   0   0   2   0   2   2   2   2   0   0   2   0   0   2   2   0   0   2   2   0   2   2   0   0   2   0   2   2   2   0   0   0   0   0   2   0   2   2   0   2   0   2   2   2   0   0   2
 MK-5-16                0   0   0   2   2   0   0   2   2   2   2   2   0   2   2   2   0   0   0   2   0   0   0   0   0   2   0   0   0   2   2   0   0   2   0   0   0   2   2   2   0   2   0   2   2   2   2   0   0   0   0   2   0   2   2   2   0   2   0   0   0   2   0   2   0   0   0   2   0   2   2   0   0   2   2   0   2   0   2   0   2   0   0   0   2   2   2   0   2   2   0   0   2   0   0   2   0   2   0   0   0   2   2   2   0   0   2   0   0   0   0   2   2   2   2   0   0   0   0   0   2   2   0   0   0   2   0   0   2   2   2   0   2   0   0   0   2   0   2   0   2   0   0   2   0   0   2   2   2   0   2   0   0   0   0   2   0   2   2   2   2   0   0   2   0   0   2   2   0   2   0   2   0   2   0   0   0   0   0   2   2   2   0   0   0   2   0   2   0   2   2   0   2   0   2   2   2   0   0   2
 MK-6-1                 0   2   2   2   2   2   0   0   2   2   0   0   2   2   0   2   2   2   0   2   2   0   2   0   2   2   2   2   2   0   2   2   0   0   0   0   0   0   0   2   2   2   2   0   2   0   2   0   0   2   0   0   0   2   0   0   2   2   0   2   0   2   2   2   0   2   0   0   2   2   2   0   0   2   2   0   0   0   0   2   0   0   2   2   0   2   0   0   0   0   0   2   0   0   0   0   2   0   0   0   2   2   0   0   2   0   2   0   2   0   2   0   2   2   2   0   0   2   0   0   0   0   2   0   0   0   2   2   2   0   0   2   0   0   0   0   0   0   0   0   0   2   2   0   0   2   0   2   2   0   0   2   2   0   0   2   2   0   0   2   2   2   2   0   0   0   0   2   0   2   0   0   2   2   2   2   0   0   2   2   2   2   2   2   0   2   2   0   0   0   2   2   2   2   0   0   0   2   2   0
 MK-6-2                 0   0   2   2   2   2   0   0   2   0   0   0   2   2   0   2   2   2   0   2   2   0   2   0   2   0   2   2   2   0   2   2   0   0   0   0   0   2   0   2   2   2   2   0   2   0   0   0   0   2   0   0   0   2   0   0   2   2   0   2   0   2   2   2   0   0   2   0   2   2   2   0   0   2   2   0   0   0   0   2   0   0   0   2   0   2   0   0   0   0   2   2   0   0   0   0   2   0   0   0   2   2   0   0   2   0   2   0   2   0   2   2   2   2   2   0   0   2   0   2   0   0   2   2   0   0   2   2   2   0   0   2   0   0   0   0   0   0   0   0   0   0   2   0   0   2   0   2   2   0   2   2   2   2   0   2   2   0   0   2   2   2   2   0   2   0   0   2   2   2   0   0   2   2   2   2   0   2   0   0   2   2   2   2   0   2   2   2   2   0   2   0   2   2   0   0   2   2   2   0
 MK-6-3                 0   0   2   0   2   2   0   0   2   0   0   0   2   2   0   2   2   2   0   2   2   0   0   0   2   0   2   2   2   0   2   2   0   0   0   0   0   2   0   2   2   2   2   0   2   0   2   0   0   2   2   0   0   2   0   0   2   2   0   2   0   2   2   2   0   0   2   0   0   2   2   0   0   2   2   0   2   0   0   2   0   0   0   2   2   2   0   2   0   0   2   0   0   0   0   0   2   0   0   2   2   2   0   0   2   0   2   0   2   0   2   2   2   2   2   0   0   0   0   2   2   0   2   2   0   0   0   2   2   0   0   2   0   0   0   2   0   0   0   0   0   0   2   0   0   2   0   2   2   0   2   2   2   2   0   2   2   0   0   2   2   2   2   0   2   0   0   2   2   2   2   0   2   0   0   2   0   2   0   0   2   2   2   2   0   2   2   2   2   0   2   0   2   2   0   0   2   2   0   0
 MK-6-4                 0   0   2   0   2   2   0   0   2   0   0   0   2   2   0   2   2   0   0   2   2   0   0   0   2   0   2   2   2   0   2   2   0   0   0   0   0   2   0   2   2   2   2   2   2   0   2   0   0   2   2   0   0   2   2   0   2   2   0   2   0   2   2   2   0   0   2   0   2   2   2   0   0   2   2   0   2   0   0   2   0   2   0   2   2   2   0   2   0   0   0   0   0   0   0   0   2   0   0   2   2   2   2   0   0   0   2   2   2   0   2   2   2   2   2   0   0   0   0   0   2   0   2   2   0   0   0   2   2   0   0   2   2   0   0   2   0   2   2   0   0   0   2   0   0   2   0   2   2   0   2   2   2   2   0   2   2   0   0   2   2   2   2   0   2   0   0   2   2   2   2   0   2   0   0   0   0   2   0   0   2   2   2   2   0   2   2   2   2   0   0   0   2   2   0   0   2   2   0   0
 MK-6-5                 0   0   0   2   2   2   0   0   2   0   0   0   2   2   0   2   2   0   0   2   2   0   0   2   2   0   2   2   2   0   0   2   0   0   0   0   0   0   0   2   2   2   2   2   2   0   2   0   0   2   2   0   0   2   2   0   0   2   0   2   2   2   2   2   0   0   2   0   2   2   2   0   0   2   2   0   2   0   0   2   0   2   0   0   2   2   0   2   0   2   0   0   0   0   0   0   0   0   0   0   2   2   2   0   0   0   2   2   2   2   2   2   2   2   2   0   0   0   0   0   0   2   2   2   0   0   0   2   0   0   0   2   2   0   0   0   0   2   2   2   2   0   2   0   0   2   0   0   2   0   2   2   2   2   0   2   2   0   0   2   2   0   2   0   2   0   2   2   2   0   2   0   2   0   0   0   0   2   0   0   0   2   2   0   0   2   2   2   2   0   0   2   2   2   0   0   2   2   0   0
 MK-6-6                 0   0   0   2   2   0   0   0   2   0   0   0   2   2   0   2   2   0   0   2   2   0   0   2   2   0   2   2   2   0   0   2   0   0   0   0   0   0   0   2   2   2   2   2   2   0   0   0   0   2   2   0   0   2   2   2   0   2   0   2   2   2   2   2   0   2   2   0   2   2   2   0   0   2   2   0   2   0   0   2   0   2   0   0   2   2   0   2   0   2   0   0   0   0   0   0   0   0   0   0   2   0   2   0   0   0   2   2   2   2   2   2   2   2   2   0   0   0   0   0   0   2   2   2   0   0   0   2   0   0   0   2   2   0   2   0   0   2   2   2   2   0   0   0   0   2   0   0   2   0   2   2   2   2   0   2   2   0   0   2   2   0   2   0   2   0   2   2   2   2   2   0   0   0   0   0   0   2   0   0   0   2   2   0   0   2   2   2   2   2   0   2   2   2   0   0   2   0   0   0
 MK-6-7                 0   0   0   2   2   0   0   0   2   0   0   0   2   2   0   2   2   0   0   2   2   0   0   2   2   0   2   2   2   0   0   2   0   0   2   0   0   0   2   2   2   2   2   2   2   2   0   0   0   2   2   2   0   2   2   2   0   2   0   2   2   2   2   2   0   0   2   0   2   2   2   0   0   2   2   0   2   0   0   2   0   0   0   0   2   2   0   2   2   2   0   0   0   0   2   0   0   0   0   0   2   0   2   2   0   0   2   2   2   2   2   2   2   2   2   0   0   0   2   2   0   2   2   2   0   0   0   2   0   0   0   0   2   0   2   0   0   2   2   2   2   0   0   0   0   2   0   0   2   0   0   2   2   2   0   0   2   0   2   2   2   0   2   0   2   0   0   2   2   2   2   0   0   0   2   0   2   2   0   0   0   2   2   0   2   2   2   2   2   0   0   2   2   2   0   0   2   0   0   0
 MK-6-8                 0   0   0   2   2   0   0   0   2   0   0   0   2   2   0   2   2   0   2   0   2   2   0   2   2   0   2   2   2   0   0   2   2   0   0   0   0   0   2   2   2   0   2   2   0   2   0   0   0   2   2   2   0   2   2   2   0   2   0   2   2   2   2   0   2   2   2   0   0   2   2   0   0   2   2   0   2   2   0   2   0   0   0   2   2   2   0   2   2   2   0   0   0   0   2   0   0   0   0   0   2   0   2   2   0   0   0   2   2   2   2   2   2   2   2   0   0   0   2   2   0   2   2   2   0   0   0   2   0   0   0   0   2   0   0   0   0   2   2   2   2   0   0   0   0   2   0   0   2   0   0   2   2   2   0   0   2   0   2   2   2   2   2   2   2   0   0   2   2   2   2   0   0   0   0   0   2   2   2   0   0   0   0   0   2   2   2   2   2   2   0   2   2   2   0   0   2   0   0   0
 MK-6-9                 2   0   0   2   2   0   0   0   2   0   0   0   2   2   0   2   2   0   2   0   2   2   0   2   2   0   2   2   2   0   0   0   2   0   0   0   0   0   2   2   2   0   2   2   2   2   0   0   0   2   2   2   0   2   2   2   0   2   2   2   2   2   2   0   2   2   2   0   0   0   2   0   0   0   2   0   2   2   0   2   0   0   0   2   2   2   0   2   2   2   0   2   0   0   0   0   0   0   0   0   2   0   2   2   0   0   0   0   2   2   2   2   2   0   2   2   0   0   2   2   0   2   2   2   0   0   0   2   0   0   0   0   2   0   0   0   0   2   2   2   2   0   0   0   0   2   0   0   2   0   0   2   2   2   0   2   2   0   2   2   2   2   2   2   2   0   0   2   2   0   2   0   0   2   0   0   2   2   2   0   0   0   0   0   2   2   2   2   2   2   0   2   2   2   2   0   2   0   0   0
 MK-6-10                2   0   0   2   2   0   0   0   2   0   0   0   2   2   0   2   2   0   0   0   2   2   0   2   2   0   2   0   2   0   0   0   2   0   0   2   0   0   0   2   2   0   2   2   2   2   2   0   2   2   2   2   0   2   2   2   2   2   2   2   2   2   2   2   2   2   2   0   2   0   2   0   0   0   2   0   2   2   0   2   2   0   0   2   2   2   0   2   0   2   0   2   0   0   0   0   0   0   0   0   2   0   2   2   0   0   0   0   2   2   2   0   2   0   2   2   0   2   2   0   0   2   2   2   2   0   0   2   0   0   0   0   2   2   0   0   0   2   2   2   2   0   0   0   0   2   0   0   2   2   0   2   2   2   0   2   2   0   2   2   2   0   2   2   2   0   0   2   0   0   2   0   0   2   0   0   0   2   2   0   0   0   0   0   2   2   2   2   2   2   0   2   2   2   0   0   2   0   0   0
 MK-6-11                2   0   0   2   2   0   0   0   2   0   0   0   2   2   0   2   2   0   0   0   2   2   0   2   2   0   2   2   2   0   0   0   2   0   0   2   0   0   0   2   2   0   2   2   2   2   2   0   2   2   2   0   0   2   2   2   2   2   2   2   2   2   2   2   2   2   2   0   0   0   2   0   0   0   2   0   2   2   0   2   2   0   0   2   0   2   0   2   0   0   0   2   2   0   0   0   2   0   0   0   2   0   2   2   0   2   0   0   2   2   2   0   2   0   2   2   0   2   2   0   0   2   2   2   2   0   0   2   0   2   0   0   2   2   0   0   0   2   2   2   2   0   0   0   0   2   0   0   2   2   0   2   2   2   0   2   2   0   2   2   0   0   2   2   2   0   0   2   0   0   2   0   0   2   0   0   0   0   0   0   0   2   0   0   2   2   2   2   2   2   0   2   2   2   0   0   2   0   2   0
 MK-6-12                2   0   0   2   2   0   0   0   2   0   0   0   2   2   2   2   2   2   0   2   0   2   2   2   2   0   2   2   2   0   0   0   2   0   0   0   0   0   2   2   2   0   2   2   2   2   2   0   2   2   2   0   0   2   2   2   2   2   2   2   2   2   2   2   2   2   2   0   2   0   2   0   0   0   2   0   2   0   0   2   2   2   0   2   2   2   0   2   0   0   0   2   2   0   2   0   0   0   0   0   2   0   2   0   0   2   0   0   2   2   2   0   2   0   2   2   0   2   2   0   0   0   2   2   2   0   0   2   0   2   0   0   2   2   0   2   0   2   2   2   2   0   0   0   2   2   0   0   2   2   0   2   0   2   2   2   0   0   0   2   0   0   2   2   2   0   0   2   0   0   2   0   0   2   0   0   0   0   2   0   0   2   0   0   2   2   2   2   0   2   0   2   2   2   0   0   2   0   0   0
 MK-6-13                0   0   0   2   2   2   0   0   2   0   0   0   2   2   2   2   2   2   0   2   0   2   2   2   2   0   2   2   2   2   0   0   0   0   0   0   0   0   2   2   2   2   2   0   2   0   2   0   2   2   2   0   0   2   2   2   2   2   2   2   2   2   2   2   2   2   2   0   2   0   2   0   0   0   2   0   0   0   0   2   0   2   0   2   2   2   0   2   0   0   0   2   2   0   2   0   0   0   0   0   2   0   2   0   0   2   0   0   2   2   2   0   2   0   2   2   2   2   2   0   0   0   2   2   2   0   0   2   0   2   0   0   2   2   0   2   0   2   2   2   2   0   0   0   2   2   0   0   2   2   0   2   2   0   2   2   0   0   0   2   0   0   2   2   2   0   0   2   0   0   0   0   0   2   0   0   0   0   2   0   2   2   0   0   2   2   2   2   0   2   0   0   2   2   0   0   2   0   0   0
 MK-6-14                0   0   2   2   2   2   0   0   2   0   2   0   2   2   2   2   2   2   2   2   0   2   2   2   2   0   2   2   2   2   0   0   0   0   0   0   0   0   2   2   2   2   2   0   2   0   2   0   2   2   2   0   0   2   2   2   2   2   2   2   2   2   0   0   0   2   2   0   2   0   2   0   0   0   2   0   2   0   0   2   0   2   2   2   2   2   0   2   0   0   0   2   2   2   2   0   0   0   0   0   0   0   2   0   0   2   0   0   2   2   2   0   2   0   2   2   2   2   2   2   0   0   2   2   2   0   0   2   0   2   0   0   2   2   0   2   0   2   2   2   2   0   2   2   2   2   0   0   2   2   0   2   2   0   2   2   0   0   0   2   0   0   2   2   2   0   0   2   0   0   0   0   0   2   0   2   0   2   2   0   2   2   0   0   0   2   2   2   0   2   2   0   2   2   0   0   2   0   0   0
 MK-6-15                0   0   2   2   2   2   0   0   2   0   2   0   2   2   2   0   2   2   2   2   0   2   2   2   2   0   2   2   2   2   0   0   0   0   0   0   0   2   0   2   2   2   2   0   2   0   2   0   0   2   2   0   0   2   2   2   2   2   2   2   2   2   0   0   0   2   2   0   2   0   2   0   0   0   2   0   2   2   0   2   0   2   2   2   2   2   0   2   0   0   0   2   2   2   2   2   0   0   0   0   0   0   2   2   0   2   0   0   2   2   2   0   2   0   2   2   2   2   2   2   0   0   2   2   0   0   0   2   0   2   0   2   2   2   0   2   2   2   2   2   0   0   2   2   2   2   0   0   2   2   0   2   0   2   2   2   0   0   0   2   0   2   2   2   2   0   2   2   0   0   0   0   0   2   0   2   0   2   2   0   2   2   0   0   0   2   2   0   0   2   0   0   2   2   0   0   2   0   0   0
 MK-6-16                0   2   2   2   2   2   0   0   0   2   2   0   2   0   2   0   2   2   0   2   0   2   2   2   0   0   2   2   2   2   0   0   0   0   0   0   0   2   0   2   0   2   2   0   2   0   2   2   0   2   2   0   0   2   2   2   2   2   2   2   2   2   0   0   0   2   2   0   2   0   2   0   0   0   2   0   0   2   0   2   0   2   2   2   2   2   0   2   0   0   0   2   2   2   2   2   0   0   0   0   0   0   2   2   0   0   0   0   2   2   2   0   2   2   2   2   2   2   2   2   0   0   2   2   0   0   0   2   0   2   0   2   2   2   0   2   2   2   2   0   0   0   2   2   2   0   0   0   2   2   0   2   2   2   2   2   0   2   0   2   0   2   2   2   2   0   2   2   0   0   0   0   0   2   0   2   0   0   2   0   2   2   0   0   0   2   2   0   0   2   0   0   2   2   0   0   2   0   0   0
 
!****************************************** Phenotypic Data **********************************************************
!-100.0 is resevred for missing phenotype
SimulatedTrait1        16.0178   15.7117   15.9971   14.2498   16.4653   14.4685   16.1044   12.9512   16.4853   16.2506   15.8337   14.2219   15.5944   15.9829   16.5053   15.7070   15.6938   14.0109   13.9573   16.2078   16.0322   16.0526   15.2894   15.4252   15.9962   16.2965   13.3360   15.3694   13.5991   15.8102   15.4034   14.4806   15.7386   14.5540   16.4976   15.3805   14.3192   15.9068   14.0408   16.9964   15.4471   13.3129   16.2966   14.6651   15.8927   16.0427   14.2600   16.6130   14.5759   14.5410   14.4599   14.2563   15.7574   13.4766   15.2617   15.6057   16.0400   15.9855   15.1784   14.8171   13.7270   14.1908   15.0013   15.3281   14.1104   13.4352   14.4889   17.0697   14.6562   15.3002   13.5512   13.7197   16.5258   16.0076   14.2771   13.6461   14.9066   14.3393   15.5690   13.4446   15.3120   16.6688   16.4382   15.2978   14.4584   13.0241   14.3993   14.1720   15.5692   16.1883   14.1117   13.1911   16.4813   16.2213   13.8154   14.1808   15.7709   16.3703   15.0666   14.7201   15.6156   14.3104   14.1330   14.2911   16.2975   14.2181   14.9605   13.9054   15.5722   13.9578   14.2714   16.5660   14.8088   15.9057   13.3113   13.5814   14.2219   14.3357   14.5537   15.0058   16.4201   15.4592   16.0580   14.0356   13.5055   16.2090   13.8381   15.9651   14.3162   15.4457   15.8589   13.4312   15.7861   13.6289   14.1092   16.2250   14.9201   14.3725   15.2725   16.9240   16.3414   14.2219   15.9845   16.2967   13.6838   13.6696   14.0054   15.7656   14.3562   14.8255   14.1507   14.1940   14.8015   16.1775   15.1102   16.1462   17.0959   15.8084   13.4496   16.3711   15.8196   16.6430   14.7615   15.9344   13.5517   15.1942   13.8154   16.2201   14.8836   14.5429   13.8139   16.3951   16.0827   13.2370   14.1387   14.5895   14.4868   14.3048   15.4293   13.9947   15.5818   14.0788   14.4585   14.0508   14.0063   15.7741   15.7661   13.9780   15.4654   14.3609   16.1615   15.2051   14.6758   14.7214   16.2409   15.3567   13.3384   14.8181   13.9594   14.3851
SimulatedTrait2         9.5531    9.2054    9.6915   10.4198    9.2826   10.2157    9.6002   10.5774    9.9095    9.8701   10.0905   10.5947    9.6150    9.5954    9.2607    9.4268    9.4512   10.6572   10.4472    9.4002    9.4495    9.1532   10.0234    9.3333    9.9116    9.6418   10.2017    9.2281   10.5598    9.0757    9.5815   10.6301    9.6752    9.4747    9.4086    9.1647   10.4721   10.6923   10.5135    9.7647    9.5315   10.9867    9.4291   10.3692   10.7236    9.7822   10.2202    9.6531   10.5899   10.3790   10.5778   10.1433    9.8027   10.6058    9.2385    9.2664    9.5290    9.5131   10.2287   10.8191   10.7704   10.8596   10.6376    9.2728   10.5435   10.6911   10.9959    8.9407   10.3792    9.6319   10.1324   10.6795    9.6579    9.4086   10.2585   10.1056   10.9267   10.1317    9.4291   10.4358   10.1553    9.1683    9.5174    9.8119   10.4795   10.3086   10.3864   10.6362   10.5239    9.5178   10.8140   10.6517    9.4701    9.6687   10.4228    9.5591    9.5086    9.7047   10.9675   10.4650    9.4197   10.2213   10.5900   10.7031    9.4221   10.6420   10.3714   10.3080    9.5659   10.3836   10.4627    9.6647   10.6104    9.9187   10.3816   10.1932   10.6421   10.3518    9.9849    9.5699    9.8074    9.8870    9.6660   10.3495   10.3937    9.7815   10.1742    9.5248   10.7313    9.6468    9.6994   10.0282    9.4884   10.6038   10.4300    9.3446    9.2573    9.4453    9.1495    9.0732    9.0426   10.2462    9.4869    9.6411   10.3780   10.2878   10.5852    9.0978    9.3613   10.7162   10.4938   10.7597   10.3121    9.8256    9.4627    9.4056    9.1864    9.6323   10.5166    9.4259    9.8232    9.5595   10.4867    9.6372   10.4751    9.7068   10.2972    8.8869   10.6096   10.2265   10.3384    9.4744    9.1664   10.2746   10.5916   10.9800   10.3883   10.4685    9.6899   10.1444    9.1239   10.3126    9.2201   10.5889   10.4130    9.5552    9.5840   10.8111    9.4244   10.4786    9.7655   10.4695    9.5336    8.6475    9.5390    9.5249   10.2827   10.6032   10.4585   10.1134
 
