# Supplementary material for: Inclusive Composite Interval Mapping of QTL by Environment Interactions in Biparental Populations
Source: PLoS One. 2015 Jul 10;10(7):e0132414. doi: 10.1371/journal.pone.0132414 (PMC4498613; doi:10.1371/journal.pone.0132414)
Supplement: S6 File — (ZIP) [file pone.0132414.s006.zip › H=0.8/L1/run_00087.met]

!**********************Note: lines staring with "!" are remarks and will be ignored in the program********************
!*********************************General Information**********************************
!Assuming F1 = P1 x P2, populations available in QTL IciMapping are: 
!  1, P1BC1F1 = P1 x F1, the first backcrossing where P1 is used as the recurrent parent;
!  2, P2BC1F1 = P2 x F1, the first backcrossing where P2 is used as the recurrent parent;
!  3, F1DH, F1-derived doubled haploids; 
!  4, RIL or F1RIL, recombination inbred lines through the repeated selfing of F1;
!  5, P1BC1RIL, recombination inbred lines through the repeated selfing of P1BC1F1;
!  6, P2BC1RIL, recombination inbred lines through the repeated selfing of P2BC1F1;
!  7, F2, the selfing generation of F1;
!  8, F3, the selfing generation of F2;
!  9, P1BC2F1, the second backcrossing where P1 is used as the recurrent parent; 
! 10, P2BC2F1, the second backcrossing where P2 is used as the recurrent parent;
! 11, P1BC2RIL, recombination inred lines through the repeated selfing of P1BC2F1; 
! 12, P2BC2RIL, recombination inred lines through the repeated selfing of P2BC2F1; 
! 13, P1BC1F2, the selfing generation of P1BC1F1; 
! 14, P2BC1F2, the selfing generation of P2BC1F1; 
! 15, P1BC2F2, the selfing generation of P1BC2F1; 
! 16, P2BC2F2, the selfing generation of P2BC2F1; 
! 17, P1BC1DH, P1BC1F1-derived doubled haploids; 
! 18, P2BC1DH, P2BC1F1-derived doubled haploids; 
! 19, P1BC2DH, P1BC2F1-derived doubled haploids; 
! 20, P2BC2DH, P2BC2F1-derived doubled haploids; 
   3      !Mapping Population (see remarks above)
   2      !Mapping Function (1 for Kosambi; 2 for Haldane; 3 for Morgan)
   2      !Marker Space Type (1 for intervals; 2 for positions)
   1      !Marker Space Unit(1 for centiMorgans; 2 for Morgan)
   6      !Number of Chromosomes (or Linkage Groups)
 200      !Size of the mapping population
   2      !Number of environments
 
!***************************************** Chromosomes and Linkage Maps **********************************************
!Chromosome                 NumMarkers
-CH1                        16
-CH2                        16
-CH3                        16
-CH4                        16
-CH5                        16
-CH6                        16
!Linkage map (Marker name followed by position or the interval length)
 MK-1-1                1     0.000
 MK-1-2                1    10.000
 MK-1-3                1    20.000
 MK-1-4                1    30.000
 MK-1-5                1    40.000
 MK-1-6                1    50.000
 MK-1-7                1    60.000
 MK-1-8                1    70.000
 MK-1-9                1    80.000
 MK-1-10               1    90.000
 MK-1-11               1   100.000
 MK-1-12               1   110.000
 MK-1-13               1   120.000
 MK-1-14               1   130.000
 MK-1-15               1   140.000
 MK-1-16               1   150.000
 MK-2-1                2     0.000
 MK-2-2                2    10.000
 MK-2-3                2    20.000
 MK-2-4                2    30.000
 MK-2-5                2    40.000
 MK-2-6                2    50.000
 MK-2-7                2    60.000
 MK-2-8                2    70.000
 MK-2-9                2    80.000
 MK-2-10               2    90.000
 MK-2-11               2   100.000
 MK-2-12               2   110.000
 MK-2-13               2   120.000
 MK-2-14               2   130.000
 MK-2-15               2   140.000
 MK-2-16               2   150.000
 MK-3-1                3     0.000
 MK-3-2                3    10.000
 MK-3-3                3    20.000
 MK-3-4                3    30.000
 MK-3-5                3    40.000
 MK-3-6                3    50.000
 MK-3-7                3    60.000
 MK-3-8                3    70.000
 MK-3-9                3    80.000
 MK-3-10               3    90.000
 MK-3-11               3   100.000
 MK-3-12               3   110.000
 MK-3-13               3   120.000
 MK-3-14               3   130.000
 MK-3-15               3   140.000
 MK-3-16               3   150.000
 MK-4-1                4     0.000
 MK-4-2                4    10.000
 MK-4-3                4    20.000
 MK-4-4                4    30.000
 MK-4-5                4    40.000
 MK-4-6                4    50.000
 MK-4-7                4    60.000
 MK-4-8                4    70.000
 MK-4-9                4    80.000
 MK-4-10               4    90.000
 MK-4-11               4   100.000
 MK-4-12               4   110.000
 MK-4-13               4   120.000
 MK-4-14               4   130.000
 MK-4-15               4   140.000
 MK-4-16               4   150.000
 MK-5-1                5     0.000
 MK-5-2                5    10.000
 MK-5-3                5    20.000
 MK-5-4                5    30.000
 MK-5-5                5    40.000
 MK-5-6                5    50.000
 MK-5-7                5    60.000
 MK-5-8                5    70.000
 MK-5-9                5    80.000
 MK-5-10               5    90.000
 MK-5-11               5   100.000
 MK-5-12               5   110.000
 MK-5-13               5   120.000
 MK-5-14               5   130.000
 MK-5-15               5   140.000
 MK-5-16               5   150.000
 MK-6-1                6     0.000
 MK-6-2                6    10.000
 MK-6-3                6    20.000
 MK-6-4                6    30.000
 MK-6-5                6    40.000
 MK-6-6                6    50.000
 MK-6-7                6    60.000
 MK-6-8                6    70.000
 MK-6-9                6    80.000
 MK-6-10               6    90.000
 MK-6-11               6   100.000
 MK-6-12               6   110.000
 MK-6-13               6   120.000
 MK-6-14               6   130.000
 MK-6-15               6   140.000
 MK-6-16               6   150.000
!*********************************** Marker Types ********************************************************************
!Co-dominant marker: When heterozygote F1 is present, P1 is coded as 2, F1 is coded as 1, and P2 is coded as 0; Otherwise, P1 is coded as 2, and P2 is coded as 0. 
!Dominant marker: When heterozygote F1 is present, P1 and F1 are coded as 12, and P2 is coded as 0; Otherwise, P1 is coded as 2, and P2 is coded as 0.  
!Recessive markers: When heterozygote F1 is present, P1 is coded as 2, and F1 and P2 are coded as 10; Otherwise, P1 is coded as 2, and P2 is coded as 0. 
!Missing marker is coded as -1. 
 MK-1-1                 2   0   2   0   0   0   0   2   0   0   2   0   2   2   2   0   2   2   0   0   0   0   0   2   0   2   0   2   2   2   2   2   2   0   2   0   0   2   0   0   2   0   2   0   2   2   0   2   0   2   2   2   0   0   2   2   0   0   0   0   2   2   0   0   2   0   2   0   0   0   0   2   2   0   0   2   2   0   0   2   2   2   2   2   0   0   0   0   0   2   2   0   0   2   0   0   0   2   0   2   2   0   0   0   0   0   2   2   2   2   2   2   0   2   0   2   2   0   0   2   0   0   0   2   2   2   2   0   0   0   0   2   2   0   2   0   0   0   0   0   0   0   2   2   0   2   0   2   0   0   2   2   0   2   0   2   2   2   2   0   0   2   2   0   2   2   2   0   2   2   0   0   2   2   2   2   2   0   0   2   0   2   0   2   2   0   0   2   0   0   2   2   2   0   0   2   0   2   2   0
 MK-1-2                 2   0   2   0   0   0   0   2   0   0   2   0   2   2   2   0   2   2   0   0   0   2   0   2   0   2   0   2   2   2   2   2   2   0   2   0   0   2   0   0   2   0   2   0   2   2   0   2   0   2   2   2   0   0   2   2   0   0   0   0   2   2   0   0   2   0   2   0   0   0   0   2   2   0   0   2   2   0   0   2   2   2   2   2   0   0   0   2   0   2   2   0   0   2   0   0   0   2   0   2   2   2   0   0   0   0   2   2   2   0   2   2   0   2   0   2   2   0   0   2   0   0   0   2   2   2   2   2   0   0   2   2   2   0   2   2   0   0   0   0   0   0   2   2   0   2   0   2   0   0   2   2   0   2   0   2   2   2   2   0   0   2   2   0   2   2   2   0   2   2   0   2   2   2   2   2   0   0   2   2   0   2   0   2   2   0   0   2   0   2   2   2   2   0   0   2   0   2   2   0
 MK-1-3                 2   0   2   0   0   0   0   0   0   0   0   2   2   2   2   0   2   2   0   0   0   2   0   2   0   2   0   2   2   2   2   2   2   0   2   2   0   2   0   0   2   0   2   0   2   2   2   2   2   2   2   2   0   0   2   0   0   0   0   0   2   0   0   0   0   0   2   0   0   0   0   2   2   0   0   2   2   0   0   2   2   2   2   2   2   0   0   2   0   2   2   0   0   0   0   0   0   2   0   2   2   2   0   0   0   0   0   2   2   0   2   2   2   2   0   2   2   0   0   2   0   0   0   2   2   2   2   2   0   2   2   2   2   0   2   2   0   0   0   0   0   0   2   2   2   2   0   2   0   0   0   2   0   2   0   2   2   2   2   0   0   2   2   0   2   2   2   0   2   0   0   2   2   2   2   0   0   0   2   2   2   2   0   2   2   0   2   2   0   2   2   2   2   0   0   2   0   2   2   0
 MK-1-4                 2   0   2   0   0   2   0   0   2   0   2   2   0   2   2   0   2   2   0   0   0   2   0   2   0   2   0   2   2   2   2   2   2   0   2   2   2   2   2   2   2   0   2   0   2   2   2   2   2   2   2   2   0   0   2   0   0   0   2   0   2   0   0   0   0   0   2   0   2   0   0   2   2   0   0   2   2   0   0   2   2   2   0   2   0   0   2   2   0   2   2   0   0   0   2   0   0   2   0   2   2   2   0   0   0   0   0   2   2   0   2   2   2   2   0   2   2   0   0   2   0   0   2   2   2   2   0   2   0   2   0   2   0   0   2   2   0   0   0   0   0   0   2   2   2   2   0   2   0   0   0   2   0   2   0   2   2   2   2   0   0   0   2   0   2   2   2   0   2   0   0   2   2   2   2   2   0   0   2   2   2   2   0   2   2   0   2   2   0   2   2   0   0   0   0   2   2   2   2   0
 MK-1-5                 2   0   0   0   0   2   0   0   2   0   2   2   0   0   2   0   2   2   0   2   0   0   0   2   0   2   0   0   2   2   2   2   2   0   2   2   2   2   2   2   2   0   2   0   2   2   2   2   2   0   2   2   0   0   2   0   0   0   0   0   0   0   0   0   0   0   2   0   2   0   0   2   2   0   0   2   2   0   0   2   2   2   0   2   0   0   2   2   0   2   2   0   0   2   2   0   0   2   0   0   2   2   0   0   0   0   0   2   2   0   2   2   2   2   0   2   2   0   2   2   0   0   2   2   2   2   0   2   0   2   0   0   0   0   0   2   0   0   0   2   0   0   2   2   2   2   0   2   2   0   0   2   0   2   0   2   2   2   0   0   0   0   2   0   2   2   2   0   2   0   0   2   2   2   2   2   0   0   0   2   2   2   0   2   2   0   2   2   0   2   2   0   0   0   2   2   2   2   2   0
 MK-1-6                 2   0   2   0   0   2   0   0   2   0   2   2   0   2   2   0   2   2   0   0   0   0   0   2   0   2   0   0   0   2   2   0   2   0   2   2   2   2   2   2   2   0   2   0   2   2   2   2   2   0   2   2   2   0   2   0   0   0   2   0   2   0   0   0   0   0   2   0   2   0   0   2   2   0   0   2   0   0   0   2   2   2   0   2   0   0   2   2   0   2   0   0   0   2   2   0   0   2   0   0   2   0   0   0   0   0   0   2   2   0   2   2   2   2   0   2   2   0   2   2   0   0   2   2   2   2   0   2   0   2   2   0   0   0   0   2   0   0   0   2   0   0   2   2   2   2   0   2   2   0   0   2   0   2   0   2   2   2   2   0   0   0   2   0   2   2   2   0   2   0   0   0   2   2   2   2   0   0   0   2   2   2   0   0   2   0   0   2   0   2   2   0   0   0   2   2   2   2   2   0
 MK-1-7                 2   0   0   0   0   2   0   0   2   0   2   2   2   2   2   0   0   2   0   0   0   2   0   0   0   2   0   0   0   2   2   0   2   0   2   2   2   2   2   2   0   0   2   0   2   2   2   2   2   0   2   2   2   0   0   0   0   0   2   0   2   0   0   0   0   0   2   0   2   0   0   2   2   2   0   2   0   0   0   2   2   2   2   2   2   0   2   2   0   0   0   0   0   2   2   0   0   2   0   0   2   0   0   0   0   0   0   2   2   0   2   2   2   2   0   2   2   0   2   2   0   0   2   2   2   2   0   0   0   2   2   0   0   0   0   2   0   2   0   2   0   2   2   2   2   2   0   2   2   0   0   2   0   2   0   2   2   0   0   0   0   0   2   2   2   2   2   0   2   0   0   0   2   2   2   2   0   0   0   2   2   2   0   2   0   0   0   2   2   2   2   0   0   0   2   0   2   2   0   0
 MK-1-8                 2   0   0   0   2   2   0   0   2   0   2   2   2   2   2   0   0   2   0   0   0   2   2   0   0   2   2   0   0   2   2   0   2   0   2   2   2   2   2   2   0   0   2   0   2   2   2   2   2   0   2   2   2   2   0   0   2   2   2   0   2   0   0   0   0   0   2   0   2   0   0   2   2   2   0   2   2   0   2   2   2   2   2   2   2   0   2   0   2   2   0   0   0   2   0   2   0   2   0   0   2   0   0   0   0   0   0   2   2   0   2   2   2   2   0   2   2   0   2   2   0   0   2   2   2   2   0   0   0   2   2   0   0   0   0   2   2   2   0   2   0   0   2   2   0   2   0   2   2   0   0   2   0   2   0   2   2   0   0   0   0   0   2   2   2   2   2   0   0   0   2   0   2   2   0   2   0   0   0   0   0   2   0   2   0   0   0   2   2   2   2   0   0   0   2   0   2   2   0   0
 MK-1-9                 2   0   0   0   0   2   0   2   2   0   0   2   2   2   2   0   0   2   2   0   0   0   0   0   2   2   0   0   0   2   2   2   2   0   2   2   2   2   2   2   0   2   2   0   2   2   2   2   2   0   2   2   2   2   0   0   2   2   0   0   2   0   0   0   0   0   0   0   2   0   0   2   2   2   0   2   2   2   2   2   2   2   2   2   2   0   2   0   2   2   2   0   0   2   0   2   0   2   0   0   2   0   0   0   2   0   0   2   2   0   2   2   2   2   0   2   0   0   2   2   2   0   2   2   0   2   0   0   0   2   2   0   0   2   2   2   0   2   0   2   0   0   2   0   0   2   0   2   2   0   0   2   0   2   0   0   2   0   2   0   0   0   2   2   2   2   2   0   0   0   2   0   2   2   0   2   0   0   0   0   0   2   0   2   2   0   0   2   0   2   0   0   0   0   2   0   2   2   0   0
 MK-1-10                2   0   0   0   0   2   0   0   2   0   0   0   2   2   2   0   0   2   2   0   0   0   0   0   2   2   0   0   0   2   2   0   2   0   2   2   2   2   0   2   0   2   2   0   2   2   2   2   2   0   2   2   2   0   0   0   2   2   2   2   2   2   0   0   0   0   0   0   2   0   0   2   2   2   0   2   2   2   2   2   2   0   2   2   2   0   2   2   2   2   2   0   0   2   0   2   0   2   0   0   2   0   0   0   2   0   0   2   0   2   2   2   2   0   0   2   0   0   2   2   2   0   2   2   0   2   0   0   0   2   2   0   0   2   0   2   0   2   2   2   0   0   2   2   0   2   0   2   2   0   0   2   0   2   0   0   2   0   2   0   0   0   0   2   2   2   2   0   2   0   2   2   2   2   0   2   0   0   0   0   0   2   0   2   2   0   0   2   0   2   0   0   0   0   2   0   2   2   0   0
 MK-1-11                2   0   2   0   0   2   0   0   2   2   0   0   2   0   2   0   0   2   2   0   2   0   0   0   2   2   2   0   0   2   0   0   2   2   2   2   2   2   0   2   0   2   2   0   2   2   2   2   2   0   2   2   2   0   0   0   2   2   2   2   0   2   0   0   2   0   0   0   2   0   0   2   2   2   0   2   2   2   2   2   2   0   2   0   2   0   2   2   2   2   2   0   0   2   0   2   0   0   0   2   2   0   0   0   2   0   2   2   0   2   0   2   2   0   0   0   0   0   2   2   2   0   2   2   0   2   0   0   2   2   2   0   0   2   2   0   0   2   2   2   2   0   2   2   0   2   0   2   2   0   0   2   0   2   0   0   2   0   2   0   0   2   0   2   2   2   0   0   0   0   2   2   2   0   0   2   0   0   2   0   2   2   0   2   2   0   0   2   0   2   0   0   0   0   2   0   2   2   0   0
 MK-1-12                2   0   2   0   0   2   0   0   2   2   0   0   2   0   2   0   0   2   2   0   2   2   0   0   2   0   2   0   0   2   0   0   2   2   2   2   2   2   0   0   0   2   2   0   0   2   2   2   2   0   2   2   2   0   0   2   2   2   2   2   0   2   0   0   2   0   0   0   2   0   0   0   2   2   0   2   2   2   2   2   2   0   2   2   2   0   2   2   2   2   2   2   0   2   2   2   0   0   0   2   2   0   0   0   2   0   2   2   2   2   2   2   2   0   0   2   0   0   2   2   2   0   2   2   0   2   0   0   0   2   2   0   0   0   2   0   0   2   2   2   2   0   2   2   0   2   0   2   2   0   0   2   0   2   0   0   2   0   2   0   0   2   0   0   2   0   0   0   0   0   2   2   2   0   0   2   0   2   2   0   2   2   0   2   2   0   0   2   0   2   0   0   0   0   0   0   2   2   0   0
 MK-1-13                2   0   2   0   0   2   0   0   2   2   0   0   2   0   0   0   0   2   2   0   2   2   0   0   2   0   2   0   0   2   0   0   2   2   2   2   2   0   0   0   0   2   0   0   0   2   2   2   2   0   2   2   2   0   0   2   2   0   2   2   0   2   2   0   2   0   0   0   2   0   0   0   2   2   2   2   2   2   2   2   2   0   0   2   2   0   2   2   2   2   2   2   0   2   2   2   0   0   0   0   2   0   0   0   2   2   2   0   2   2   2   2   2   0   0   2   0   0   2   0   2   0   2   2   0   2   0   0   0   2   2   2   0   0   2   0   0   2   0   2   2   0   2   2   0   0   0   2   2   0   0   2   2   2   0   0   2   0   2   2   0   2   0   0   2   0   0   0   2   0   2   2   2   0   0   2   0   0   0   0   2   2   0   2   0   0   0   0   0   2   0   0   0   0   0   0   2   2   0   0
 MK-1-14                2   0   2   0   2   0   0   0   2   2   0   0   0   0   0   0   0   2   2   0   2   0   0   0   2   0   2   0   0   2   0   0   2   2   2   2   2   0   0   0   0   2   0   0   0   2   2   2   2   0   2   2   2   0   0   2   2   0   2   2   0   2   2   2   2   0   0   0   2   0   2   0   2   2   2   2   2   0   2   2   2   0   0   2   2   0   2   2   2   2   2   2   0   2   2   0   0   0   0   0   2   0   0   0   2   2   2   0   2   2   2   2   2   0   0   2   0   0   0   0   2   0   0   2   0   2   0   0   0   2   2   0   0   0   2   0   0   2   0   2   2   0   2   2   0   0   0   2   2   0   0   2   2   2   0   0   2   0   2   2   0   2   0   0   2   0   0   0   2   0   2   2   0   0   0   2   0   0   0   0   2   2   2   0   0   0   0   0   0   2   0   0   0   0   0   0   2   2   0   0
 MK-1-15                2   0   2   0   2   0   0   0   2   2   0   0   0   0   0   0   0   2   2   0   2   2   0   0   2   0   2   0   0   2   0   2   2   2   2   2   2   0   0   0   0   2   0   0   0   2   2   0   2   0   2   2   2   0   0   2   2   0   2   2   0   2   2   2   2   0   0   2   2   0   2   0   2   2   0   2   2   0   2   0   2   0   0   2   2   0   2   2   2   2   2   2   0   2   2   2   0   0   0   0   2   0   0   0   2   2   2   0   2   2   2   2   2   0   0   2   0   0   0   0   2   0   0   2   0   2   2   2   0   2   2   0   0   0   2   0   2   2   2   2   2   0   2   2   0   0   0   0   2   2   0   2   2   2   0   0   2   0   2   2   0   2   0   0   2   2   0   2   2   0   2   2   0   0   0   2   0   0   0   0   2   2   0   0   0   0   0   0   0   2   0   0   0   0   0   0   2   2   0   0
 MK-1-16                2   0   0   0   2   0   0   2   2   2   0   0   0   0   0   0   0   2   2   0   2   2   0   2   2   0   0   0   0   2   0   2   2   0   2   2   2   0   0   0   0   2   0   0   2   2   2   0   0   0   2   2   2   0   0   2   2   0   2   2   0   0   2   2   2   0   0   2   2   0   2   0   2   2   0   0   2   0   2   0   2   0   0   2   2   0   2   2   2   2   2   0   0   2   2   2   0   0   0   0   2   0   0   0   2   2   2   0   2   2   2   2   2   0   0   2   0   0   0   0   2   0   0   2   0   2   2   2   0   2   2   2   0   0   2   0   0   2   2   2   2   0   2   2   2   0   0   0   2   2   0   2   2   0   0   0   2   0   2   2   0   2   0   0   2   2   0   2   2   0   2   2   0   0   0   2   0   0   0   0   2   2   0   0   0   0   0   0   0   2   0   0   0   0   2   2   2   2   0   0
 MK-2-1                 0   2   2   2   2   2   2   0   0   0   2   0   0   0   2   2   0   2   2   2   0   0   0   0   2   0   2   0   0   0   0   0   0   2   0   0   2   0   0   0   2   2   2   0   0   2   0   0   0   0   2   2   0   0   0   2   0   0   2   2   2   0   0   0   2   2   0   2   0   0   0   2   0   0   2   2   0   2   0   0   2   0   0   2   2   2   0   0   2   0   2   0   0   2   2   0   0   0   0   0   2   2   2   0   2   2   0   0   0   2   0   0   0   0   0   2   0   2   2   2   2   0   2   0   0   2   0   2   0   0   0   0   0   0   0   2   0   0   2   0   2   2   0   0   0   0   0   2   0   2   2   0   2   0   2   0   0   2   0   0   2   0   2   2   2   0   0   0   2   0   2   2   2   0   2   0   0   0   2   0   0   0   2   0   0   2   0   2   2   2   2   0   0   0   2   2   2   2   0   2
 MK-2-2                 0   2   2   2   2   2   2   0   0   0   2   0   0   0   2   2   0   2   0   2   0   2   0   0   2   0   2   0   0   0   0   0   2   2   0   0   2   0   0   0   2   0   2   0   0   2   0   2   2   0   2   2   0   0   0   2   0   0   2   2   2   0   0   0   2   2   0   0   0   0   0   2   0   2   2   2   0   2   0   0   2   0   0   2   2   2   0   0   2   0   2   0   0   2   2   0   0   0   0   0   2   2   2   0   2   2   0   0   0   2   0   0   0   0   0   2   0   2   2   2   2   0   2   0   0   2   0   2   0   0   0   0   0   0   0   2   0   0   0   0   2   2   0   0   0   0   0   2   0   2   2   0   0   0   2   0   0   2   0   0   2   0   0   2   2   0   0   0   2   0   2   2   2   0   0   0   0   0   2   2   0   0   2   0   0   2   0   2   2   2   2   0   0   0   0   2   2   2   0   2
 MK-2-3                 0   2   2   2   2   2   2   0   0   0   2   0   0   0   2   2   0   2   0   2   0   2   0   0   2   0   2   0   0   0   0   0   2   2   0   0   2   0   2   0   2   2   2   0   0   2   0   2   2   0   2   2   0   0   0   2   2   0   0   2   2   0   0   0   2   2   0   0   0   0   2   2   0   2   2   2   0   2   0   0   2   0   0   2   2   2   0   0   2   0   2   0   0   2   2   0   0   0   0   0   2   2   2   0   2   2   0   0   0   2   0   0   0   0   0   2   0   2   2   2   2   0   2   0   0   2   0   2   2   0   0   0   0   0   0   2   0   2   0   0   2   2   0   0   0   0   0   2   0   2   2   0   0   0   2   0   0   2   0   0   2   0   2   2   2   0   0   0   2   0   2   2   0   0   0   0   0   0   2   2   0   0   2   0   0   2   0   2   0   2   2   0   0   0   0   2   2   2   0   2
 MK-2-4                 2   0   2   2   2   2   2   2   0   0   2   0   0   0   2   2   0   2   0   2   0   2   0   0   2   0   2   0   0   0   0   0   0   2   0   0   2   2   2   0   2   2   2   0   0   2   0   2   0   0   2   2   0   0   0   2   2   0   0   2   2   0   0   0   0   2   0   0   0   0   2   2   0   2   2   2   0   2   0   0   2   0   0   2   2   2   2   0   2   0   2   0   0   2   2   2   0   0   0   0   2   0   2   0   2   2   0   0   0   2   0   0   0   0   2   2   0   2   2   2   2   0   0   0   0   2   0   2   2   0   0   0   0   0   0   0   0   2   0   0   2   2   0   0   2   0   0   2   0   2   2   0   2   2   2   0   0   2   0   0   2   0   2   2   2   0   0   0   2   0   2   2   0   0   0   0   0   0   2   2   0   0   2   0   0   2   0   2   0   2   2   0   0   0   0   2   0   2   0   2
 MK-2-5                 2   0   2   2   2   2   2   2   0   0   2   0   0   0   2   2   0   2   0   2   0   2   0   0   2   0   2   0   0   0   0   0   0   2   2   0   2   2   2   0   0   2   2   0   2   2   0   2   2   0   0   2   0   0   0   2   2   0   0   2   2   0   0   0   0   2   0   0   0   0   2   2   2   2   2   2   0   2   0   0   2   0   0   2   2   2   2   0   2   2   2   2   0   2   2   2   0   0   0   0   2   0   0   0   2   2   2   0   0   2   0   0   2   0   2   2   0   2   2   2   2   0   0   0   2   2   2   2   2   0   0   0   0   0   0   0   0   2   0   0   2   2   0   0   0   2   0   2   0   2   2   0   2   2   2   0   2   2   0   0   2   0   2   2   2   0   0   2   2   0   2   2   0   0   0   0   0   2   2   2   0   0   2   0   0   0   0   2   0   2   2   0   0   0   0   2   0   2   0   2
 MK-2-6                 2   0   2   2   2   2   2   2   0   0   2   0   0   0   2   2   0   2   0   2   0   2   0   0   2   0   2   0   0   2   0   0   0   2   2   0   2   2   2   0   0   2   2   0   2   2   0   0   2   0   0   0   0   0   0   2   2   0   0   2   2   0   0   0   0   2   0   0   0   0   2   2   2   2   0   2   0   0   0   0   0   0   0   2   2   2   2   0   2   2   2   2   0   2   2   2   0   2   0   0   2   0   0   0   2   2   0   0   0   2   0   0   2   0   2   2   0   2   2   2   2   0   0   0   2   2   2   2   2   0   0   0   0   0   2   0   0   2   0   2   2   2   0   0   0   2   0   2   0   2   2   0   2   2   2   0   2   2   0   0   2   0   2   2   0   0   0   2   2   0   2   2   0   0   0   0   0   2   2   0   0   0   2   0   0   0   0   2   0   2   2   0   0   0   2   2   0   2   0   2
 MK-2-7                 2   2   2   2   2   2   2   2   0   2   2   0   0   0   2   2   0   2   0   2   0   2   0   0   2   0   2   0   0   2   0   0   2   2   2   0   2   2   2   0   0   2   2   0   2   2   0   0   2   0   0   0   0   2   0   2   2   0   0   2   2   0   0   0   0   2   0   0   0   0   2   2   2   2   2   2   0   0   0   0   0   0   0   2   2   2   2   0   2   2   2   2   0   2   2   2   0   2   0   0   2   0   0   0   2   2   0   0   0   2   0   0   2   0   2   2   2   2   2   2   2   0   0   0   2   2   0   2   0   0   0   2   0   0   2   0   0   2   0   2   2   2   0   0   0   2   0   2   0   2   2   0   2   2   2   0   2   2   0   0   2   0   2   0   0   0   0   2   2   0   2   0   2   0   0   2   0   2   2   0   0   0   2   0   0   0   0   2   0   2   0   0   0   0   2   2   0   2   0   0
 MK-2-8                 2   2   2   2   2   2   2   0   0   2   2   0   0   0   2   2   0   0   0   2   0   2   0   0   0   0   2   0   0   2   0   0   2   2   2   0   2   2   2   0   0   2   2   0   2   2   0   0   2   0   0   0   0   0   0   2   2   0   0   2   0   0   0   0   0   2   0   0   0   0   2   2   2   2   2   2   0   0   0   0   0   0   0   2   2   0   2   0   2   2   2   2   0   2   2   2   0   2   0   0   2   0   0   0   2   0   0   0   0   2   0   0   0   0   2   0   2   2   2   2   0   0   0   0   2   2   0   2   0   0   0   2   0   0   2   0   0   2   0   2   2   2   0   2   0   2   0   2   0   2   2   0   2   2   2   2   2   2   0   0   0   2   2   0   2   0   0   2   2   0   2   0   2   0   0   2   0   2   2   0   2   0   2   0   2   0   0   2   0   2   0   0   0   0   2   2   0   2   0   0
 MK-2-9                 2   2   2   2   2   2   2   0   0   2   2   0   0   0   2   2   0   0   0   2   0   2   0   0   0   0   2   0   0   2   0   0   2   0   2   0   2   2   2   0   0   2   2   2   2   2   0   0   2   0   0   0   0   0   0   2   2   0   0   2   0   2   0   0   0   0   0   0   0   0   2   2   2   2   2   2   2   0   0   2   0   0   0   2   2   0   2   0   2   2   2   0   0   2   2   2   2   2   0   0   0   0   0   0   0   0   0   2   0   0   0   0   0   0   2   0   2   2   2   2   0   0   0   0   2   2   0   2   0   0   0   0   0   0   0   0   0   2   0   2   2   2   0   2   0   2   0   2   2   2   2   0   2   2   2   2   2   2   0   0   0   2   2   0   2   0   0   2   2   0   2   0   2   0   0   2   0   0   2   0   2   0   2   0   2   0   0   2   0   2   0   0   0   0   2   2   0   2   0   0
 MK-2-10                2   2   2   0   2   2   2   0   0   2   2   0   0   0   2   2   0   0   0   2   2   0   0   0   0   0   2   0   0   2   0   0   2   2   2   2   2   2   0   0   0   2   2   2   2   2   0   0   2   0   0   2   0   0   0   2   2   0   0   2   0   2   0   0   0   0   0   0   0   0   2   2   2   2   2   2   2   0   0   2   0   0   0   2   2   0   2   0   2   0   2   0   0   2   2   2   2   2   0   0   0   0   0   0   0   2   0   2   0   0   0   0   0   0   0   0   2   2   2   2   2   0   0   0   2   2   0   2   0   0   0   2   0   0   0   0   0   2   0   2   2   2   0   2   0   2   0   2   2   2   2   0   2   2   0   2   2   2   2   0   0   0   0   0   2   0   0   2   2   0   2   0   2   0   0   2   0   0   2   0   2   0   2   0   2   0   0   2   0   0   0   0   0   0   2   2   0   2   0   0
 MK-2-11                0   2   0   0   2   2   0   0   0   2   2   0   0   0   2   2   0   0   0   0   2   0   0   0   0   0   2   0   0   2   0   2   2   2   2   2   2   2   0   0   0   2   2   0   2   2   0   0   2   0   0   2   0   0   0   2   2   0   0   2   2   2   0   0   0   0   0   0   2   0   2   2   2   2   2   2   2   0   0   2   0   0   0   2   2   0   2   0   2   0   2   0   0   2   2   2   2   2   0   0   0   0   0   0   0   2   2   2   0   0   0   0   0   0   0   2   0   2   2   2   2   0   0   0   2   2   0   2   0   0   0   2   2   0   0   0   0   2   0   2   2   2   0   2   0   2   0   2   2   2   2   0   2   2   0   2   2   2   2   2   0   2   0   0   2   0   0   0   2   0   2   0   2   0   0   2   0   0   2   0   2   2   2   0   2   0   0   2   0   0   0   0   2   0   2   2   0   2   0   0
 MK-2-12                0   2   0   0   2   2   0   0   0   2   2   0   0   0   2   2   0   0   2   0   2   2   0   0   0   0   2   0   0   2   0   2   2   2   2   2   2   2   2   0   0   2   2   0   2   2   0   0   2   0   0   2   0   0   0   2   2   0   0   2   2   2   0   0   0   0   0   0   2   0   2   2   2   2   2   2   2   0   0   2   0   0   0   2   2   0   2   0   2   0   2   0   0   2   2   2   2   2   0   0   0   0   0   0   0   2   2   2   0   0   0   0   0   2   0   2   0   2   2   2   2   2   0   0   2   2   0   0   0   0   0   2   2   0   0   0   0   2   0   2   2   2   0   2   0   2   0   2   2   2   2   0   2   2   0   2   2   2   2   2   0   2   0   0   0   0   0   0   2   0   2   0   2   0   0   2   0   0   2   0   2   2   2   0   2   0   0   2   0   0   0   0   2   0   0   2   0   2   0   0
 MK-2-13                0   2   0   0   2   2   0   0   0   2   2   0   0   0   2   0   2   0   2   0   2   2   0   0   0   0   2   0   0   2   2   2   2   2   2   2   2   2   2   0   2   2   2   0   2   2   0   0   2   2   0   2   2   0   0   2   0   0   0   2   2   0   0   0   0   0   0   2   2   0   0   2   2   2   2   2   2   0   0   2   0   0   0   2   2   0   2   0   2   0   2   2   0   2   2   2   2   2   0   0   0   0   0   0   0   2   2   2   0   0   0   0   0   2   0   0   0   2   2   2   2   2   0   0   2   2   0   0   2   0   2   2   2   2   0   2   0   2   2   2   2   2   0   2   0   2   0   2   2   2   2   0   2   2   0   2   2   2   2   2   0   2   0   0   0   0   0   0   0   0   2   0   2   0   0   2   2   0   2   0   2   2   2   0   2   2   0   2   0   0   0   0   2   0   0   2   0   2   0   0
 MK-2-14                0   2   0   0   2   2   2   2   0   2   2   0   0   0   2   0   2   0   0   0   2   2   0   0   0   0   2   0   0   2   2   2   2   2   2   2   0   0   2   0   2   2   2   0   2   2   0   0   2   2   0   2   2   2   0   2   0   0   0   2   2   0   2   0   0   0   2   2   2   0   0   2   2   2   2   0   2   0   0   2   0   0   0   2   2   0   2   0   2   0   2   2   0   2   2   0   2   2   0   0   0   0   0   0   0   2   2   0   0   0   0   0   0   2   0   0   0   0   2   2   2   2   0   0   2   0   0   0   2   0   2   0   2   2   0   2   0   2   2   2   2   2   0   2   0   0   2   2   2   0   2   0   2   2   0   2   2   2   2   0   2   2   2   0   0   0   0   0   0   0   2   0   2   0   2   2   2   0   2   0   0   2   2   0   2   2   0   2   0   0   0   0   2   0   0   2   0   2   0   0
 MK-2-15                0   2   0   0   2   2   2   0   0   2   2   0   0   2   2   0   2   0   0   0   2   2   0   2   0   0   2   0   0   2   2   2   2   2   0   0   0   0   0   0   2   2   2   2   2   2   0   0   0   2   0   2   2   2   0   0   0   0   0   2   2   0   2   0   0   0   2   2   2   0   0   2   2   2   2   0   0   0   0   2   0   0   0   2   2   0   2   0   0   0   0   2   0   2   2   0   2   2   0   0   2   0   0   0   0   2   0   0   0   0   0   0   0   2   0   0   0   0   2   2   2   2   0   0   0   0   0   0   2   0   0   0   0   2   0   2   2   2   2   2   2   2   0   2   0   0   2   0   2   0   2   0   2   2   0   2   2   2   2   0   2   2   2   0   0   0   0   0   0   0   2   0   2   0   0   0   0   0   2   0   0   2   0   2   2   2   0   2   0   0   0   0   2   0   0   2   0   2   0   0
 MK-2-16                0   2   0   0   2   2   2   0   0   2   2   0   0   0   2   0   2   0   0   0   2   2   0   2   0   0   2   0   0   0   2   2   2   2   0   0   0   0   0   0   2   2   2   2   2   2   0   0   0   2   0   2   2   2   0   0   0   0   0   0   2   0   2   0   0   0   2   2   2   0   0   2   2   2   2   0   0   0   0   2   2   0   0   2   2   0   2   2   0   0   0   2   0   0   2   0   2   2   0   0   2   0   0   0   0   2   0   2   0   0   2   0   0   2   0   0   0   0   2   2   2   2   2   0   0   0   0   0   2   0   0   2   0   2   0   2   2   2   2   2   2   2   0   2   0   0   2   0   2   0   2   0   2   2   0   2   2   2   2   0   2   2   0   0   0   2   0   0   0   0   2   0   0   0   0   0   0   0   2   0   0   2   0   2   2   2   0   2   0   0   0   0   2   0   0   0   0   2   0   0
 MK-3-1                 2   0   0   2   2   2   2   0   0   0   2   0   2   0   0   0   2   2   2   2   0   0   2   2   0   0   0   0   0   0   0   2   2   2   2   2   2   2   2   0   0   0   0   2   0   0   0   2   2   2   2   0   0   2   2   2   0   0   0   0   2   0   0   0   2   2   2   0   2   2   0   2   2   2   0   2   0   2   0   2   0   0   2   0   0   0   0   0   0   0   2   0   0   2   0   0   0   0   2   0   2   2   0   0   2   0   2   0   0   2   2   2   0   2   2   2   0   0   2   2   0   2   2   0   0   0   2   2   2   2   0   0   0   2   0   2   2   0   2   0   2   0   0   0   2   0   0   2   0   2   0   2   2   2   0   2   2   2   2   0   2   0   2   0   0   2   2   0   0   0   2   0   0   2   2   0   0   0   0   2   0   2   2   2   2   0   2   2   0   0   2   0   0   0   0   0   0   0   0   0
 MK-3-2                 2   0   0   2   2   2   0   0   0   0   2   2   0   0   0   0   2   0   2   2   0   0   2   2   0   0   0   0   0   0   0   2   2   2   2   2   2   2   2   0   0   0   0   2   0   0   0   2   2   2   2   0   0   2   2   2   0   0   0   0   2   0   0   0   2   0   2   0   2   0   0   2   2   2   0   2   0   2   0   2   0   0   2   0   0   0   0   0   0   0   2   0   0   0   0   0   0   0   2   0   2   2   0   2   2   0   0   0   0   2   2   2   0   2   2   2   0   0   2   2   0   2   2   2   2   0   2   2   2   0   0   0   0   2   0   2   2   0   2   0   2   0   0   0   2   2   0   2   0   2   0   2   2   2   0   2   0   2   2   0   2   0   2   0   0   2   2   0   0   0   2   0   0   2   2   0   0   0   0   2   0   2   2   2   2   0   2   2   0   0   2   0   0   0   0   0   0   0   0   0
 MK-3-3                 2   0   0   2   2   2   2   0   0   0   2   2   0   0   0   0   2   0   2   2   0   0   2   2   0   0   0   0   0   0   0   2   2   2   0   2   2   2   2   0   2   0   0   2   0   0   0   2   2   2   2   0   0   2   0   2   0   0   0   0   2   0   0   0   2   0   2   0   2   0   0   2   2   2   0   2   0   2   0   2   0   0   2   0   0   0   0   0   0   0   2   0   0   2   0   0   0   0   2   0   2   0   0   2   2   0   0   0   2   2   2   2   0   2   2   2   0   0   2   2   0   2   2   2   2   0   0   2   2   0   0   0   0   2   0   2   2   0   2   0   2   0   0   0   2   2   0   2   0   2   0   2   2   2   0   2   2   2   2   0   2   2   2   0   0   2   2   0   0   0   2   0   0   2   2   0   0   0   0   2   0   2   2   2   2   0   2   0   0   0   2   0   0   0   0   0   0   0   0   0
 MK-3-4                 2   0   0   2   2   2   2   0   0   0   2   0   0   0   0   0   2   0   2   2   0   0   0   2   0   0   0   0   0   0   0   0   2   2   0   2   2   2   2   0   2   0   0   2   0   0   0   2   2   0   2   0   0   2   0   2   0   0   0   0   0   0   0   0   2   0   0   0   2   0   0   2   2   0   0   2   0   2   0   2   0   0   2   0   0   0   0   0   0   2   2   0   0   2   0   0   0   0   2   0   0   0   0   0   2   0   0   0   2   2   2   2   0   2   2   2   0   0   2   2   0   0   2   2   2   0   0   2   0   0   0   0   2   2   0   2   2   0   2   2   2   0   0   0   2   2   0   2   0   2   0   2   2   2   0   2   2   2   2   0   2   2   2   0   0   2   2   0   0   0   2   0   0   2   2   0   0   0   0   2   0   0   2   2   2   0   2   0   0   0   2   0   0   0   0   2   0   0   2   0
 MK-3-5                 2   0   0   2   2   2   2   0   0   0   0   0   2   0   0   0   2   0   2   2   0   2   0   2   0   0   0   0   0   0   0   0   2   0   0   2   2   0   2   0   2   0   0   2   0   0   0   2   2   0   2   2   0   2   0   2   0   0   0   0   0   0   0   0   2   0   0   0   2   0   0   2   2   0   0   2   0   2   0   2   0   0   2   0   0   0   2   0   0   2   2   0   0   2   0   0   0   0   2   0   0   0   0   0   2   0   0   0   2   2   2   2   0   2   2   2   0   0   2   2   0   0   2   2   0   0   0   2   0   0   2   0   2   2   0   2   2   0   2   2   2   0   0   0   2   2   0   2   0   2   0   2   2   2   0   2   2   2   2   0   2   2   2   0   0   2   2   0   0   0   2   0   0   2   2   0   0   0   2   2   0   0   2   2   2   0   2   2   0   0   2   0   0   0   0   2   0   2   2   0
 MK-3-6                 2   0   0   2   2   2   2   0   0   0   2   0   2   0   0   0   2   0   2   2   0   2   0   2   0   0   0   0   0   0   0   2   0   0   0   2   2   0   2   0   0   0   0   2   0   0   0   2   2   0   2   2   0   2   0   2   2   0   0   0   0   0   0   0   0   0   0   0   2   0   0   2   2   0   0   0   0   2   0   2   0   0   2   0   0   0   2   0   0   2   2   0   0   2   0   0   2   0   2   0   0   0   0   0   2   0   0   2   2   2   2   2   0   2   2   2   0   0   2   2   0   0   2   2   0   0   0   2   2   0   2   2   2   2   0   2   2   2   2   2   2   0   2   0   2   2   0   2   0   2   0   2   2   2   0   2   2   2   2   0   2   2   2   0   0   2   2   0   0   0   2   0   0   2   2   0   0   0   2   2   0   0   2   2   2   0   2   2   0   0   2   0   0   0   0   2   0   2   2   0
 MK-3-7                 2   0   2   2   2   2   2   0   2   0   2   0   2   0   0   0   0   0   2   2   0   2   2   2   0   0   0   0   2   0   0   2   0   0   0   2   2   2   2   0   0   0   0   2   0   0   0   2   2   0   2   2   0   2   0   2   2   0   0   0   0   0   0   0   0   0   0   2   2   2   0   2   2   0   0   0   0   2   0   2   0   0   2   0   0   2   2   0   0   2   2   0   0   2   2   0   0   0   2   0   0   0   0   0   2   0   0   0   2   2   0   2   0   2   2   2   0   0   0   2   2   0   2   2   2   0   0   2   2   0   2   2   2   2   0   2   2   2   2   2   2   0   2   0   2   2   0   2   0   2   0   2   2   0   0   2   2   2   2   2   2   2   2   0   0   2   2   0   0   0   2   0   0   2   2   0   0   0   2   2   0   0   2   2   2   0   0   2   0   0   2   0   0   0   0   2   2   2   2   0
 MK-3-8                 2   0   2   0   2   2   2   0   2   0   2   0   2   0   0   0   0   0   2   2   0   2   2   2   0   0   0   0   2   0   0   2   0   0   0   2   2   2   0   0   2   0   0   2   0   0   0   2   2   0   2   2   0   0   0   2   2   0   0   0   0   0   0   0   0   0   0   2   2   2   0   2   2   0   0   2   0   2   0   2   0   0   2   0   0   2   2   0   0   2   2   0   0   2   2   0   0   0   2   0   0   0   0   2   2   0   2   0   2   0   0   2   0   2   0   2   0   0   0   2   2   0   2   2   2   0   0   2   2   0   2   2   2   0   0   2   0   2   2   0   2   0   2   0   2   2   0   2   0   2   0   2   2   0   0   2   2   2   2   2   2   0   2   2   0   2   2   0   0   0   0   0   0   2   0   0   0   0   2   2   0   0   2   2   2   2   0   2   0   0   2   0   0   0   0   2   2   2   2   0
 MK-3-9                 2   0   2   0   2   2   2   0   2   0   2   0   2   0   0   0   0   0   2   0   0   2   2   2   2   0   2   0   2   0   0   2   0   0   0   2   2   2   0   0   2   0   0   0   0   2   0   2   2   0   2   0   0   0   0   2   2   0   0   0   0   0   0   0   0   0   2   0   2   2   0   2   2   0   0   2   0   2   0   2   0   0   2   0   0   2   2   0   2   2   2   0   0   2   2   2   0   0   2   0   0   0   0   2   2   0   2   0   2   0   2   2   0   2   0   2   0   0   0   2   2   0   2   2   2   0   0   2   2   0   2   2   2   0   0   2   0   2   2   0   2   0   2   2   2   2   0   2   0   0   0   2   2   0   0   0   2   2   2   2   2   0   2   2   0   2   2   0   0   0   0   0   0   2   0   0   0   0   2   2   0   0   2   2   2   2   0   2   0   2   2   0   0   0   0   2   2   2   2   0
 MK-3-10                2   0   2   0   2   0   2   0   2   0   2   0   2   0   0   2   2   0   2   2   0   2   2   2   2   0   2   0   2   0   0   2   0   0   0   2   0   2   0   0   2   0   0   0   0   2   2   2   2   0   2   2   0   0   0   0   0   0   0   0   0   0   0   0   0   0   2   0   0   0   0   0   2   0   0   2   0   2   0   2   0   0   2   0   2   2   2   0   2   2   2   2   0   2   2   0   0   2   2   0   0   0   0   2   2   0   0   0   2   0   2   2   0   2   0   2   0   2   0   2   0   0   2   2   2   0   0   2   2   0   2   2   2   0   0   2   0   2   2   0   2   0   2   2   2   2   0   2   0   0   0   0   2   0   0   0   0   2   2   2   2   0   2   2   0   2   2   0   0   0   0   0   0   2   0   0   0   0   2   2   0   0   2   2   2   2   0   2   2   2   2   0   0   0   2   2   2   2   2   0
 MK-3-11                2   0   2   0   2   0   0   0   2   0   2   0   2   0   0   2   2   0   2   2   2   2   2   2   2   0   2   0   0   2   0   2   0   0   0   2   2   2   2   0   2   0   0   0   0   2   2   2   2   0   2   2   0   2   0   0   0   0   0   0   0   0   0   0   0   2   2   0   0   0   0   0   2   0   0   2   0   2   0   2   0   0   2   0   2   2   2   0   2   2   0   2   0   2   0   0   0   2   2   0   0   0   0   2   0   0   0   0   2   2   2   2   0   2   0   2   0   2   0   2   0   0   2   2   2   0   0   2   2   0   2   0   2   0   0   2   2   0   2   0   2   0   2   2   2   2   0   2   0   0   0   0   2   0   0   0   0   0   2   2   2   0   2   2   0   2   2   0   0   0   0   0   0   2   0   2   0   2   2   2   0   0   2   2   2   0   0   2   2   2   2   0   0   0   2   2   2   2   2   0
 MK-3-12                2   0   2   0   2   0   0   0   2   2   2   0   2   0   0   2   2   2   2   2   2   0   2   2   2   0   2   0   0   2   0   2   0   0   0   2   2   2   2   0   2   0   2   0   0   2   2   2   2   0   2   2   0   2   0   0   0   0   0   0   0   0   0   0   0   2   2   0   0   0   2   0   2   0   0   2   0   2   0   2   0   0   2   0   2   2   2   0   2   2   2   2   0   2   0   0   0   2   2   0   0   0   0   2   0   0   0   2   2   2   2   2   0   2   0   2   0   2   0   2   0   0   0   2   2   0   0   2   2   0   2   0   2   0   2   2   2   0   2   0   0   0   2   2   2   2   0   2   0   2   0   2   2   0   0   0   0   0   2   2   2   0   2   2   0   0   2   0   0   0   0   0   0   2   0   2   0   2   0   2   0   0   2   2   2   0   0   2   2   2   2   0   2   0   2   2   2   2   0   0
 MK-3-13                0   2   2   0   2   0   0   0   2   2   2   0   2   0   0   2   2   2   2   2   2   0   2   2   2   0   2   0   0   2   0   2   0   0   0   2   2   2   2   0   0   0   2   0   0   0   2   2   2   0   2   2   0   2   0   0   0   0   0   0   2   2   2   0   0   2   0   0   0   0   2   0   0   0   0   2   0   2   0   0   2   2   2   0   0   2   2   0   2   2   0   2   0   2   0   0   0   2   2   0   0   0   0   0   0   0   0   2   2   2   2   2   0   2   0   0   2   2   0   2   0   0   0   2   2   0   0   2   2   0   2   0   2   0   2   2   2   0   2   2   0   0   2   2   2   2   0   0   0   2   0   2   2   0   0   0   0   2   2   2   2   0   2   2   0   0   2   0   0   0   0   0   0   2   0   2   0   2   0   2   0   2   2   0   2   0   0   2   2   2   2   0   2   0   2   2   2   2   0   0
 MK-3-14                0   2   2   0   2   0   0   0   2   2   2   0   2   0   0   2   2   2   2   2   2   0   2   2   2   0   2   0   0   2   0   2   2   2   0   2   2   2   2   0   0   0   2   0   0   0   2   2   2   2   2   2   0   2   0   0   0   0   0   0   2   2   2   0   0   2   0   0   0   0   2   0   0   0   0   2   0   2   0   0   2   2   2   0   0   2   2   0   2   2   0   2   0   2   0   0   0   2   2   0   0   0   0   0   0   0   0   2   2   2   2   2   0   2   0   0   2   2   0   2   0   0   0   2   2   0   0   2   2   0   2   2   2   0   2   2   2   0   2   2   0   0   2   2   2   2   0   0   0   2   2   2   2   0   0   2   0   2   2   2   2   2   2   2   2   0   2   0   2   0   0   0   0   2   0   2   0   2   0   2   0   2   2   0   2   2   0   2   2   0   2   0   2   0   2   2   2   2   0   0
 MK-3-15                0   2   2   0   2   0   0   0   2   0   2   0   2   0   0   0   0   2   2   2   2   0   2   2   2   0   2   0   0   2   0   2   2   2   2   2   2   2   2   0   0   0   0   0   0   0   2   2   2   2   0   2   0   2   0   0   0   0   0   0   2   2   2   0   2   2   2   0   0   0   2   0   0   0   0   2   0   2   0   0   2   2   2   0   0   2   2   0   2   2   0   2   0   2   0   2   0   0   2   2   0   0   0   0   0   0   0   2   2   2   2   2   0   0   0   2   2   0   0   2   0   0   0   2   2   0   0   0   2   0   2   2   2   2   2   2   2   0   2   2   0   0   2   2   2   2   0   0   0   2   2   2   0   0   0   2   2   2   2   2   2   2   2   2   2   0   2   0   2   0   0   0   0   2   0   2   0   2   0   2   0   2   2   0   0   0   0   2   2   0   2   0   2   0   2   2   2   2   0   0
 MK-3-16                0   2   2   0   2   0   0   0   2   0   2   0   2   0   0   0   0   2   2   2   2   0   2   0   2   0   2   0   0   2   0   2   2   2   2   0   0   2   2   2   0   0   0   0   0   0   2   2   2   2   0   2   0   2   0   0   0   0   0   0   2   0   2   0   2   2   2   0   0   0   2   0   0   0   0   2   0   2   0   0   2   2   2   0   0   2   2   0   2   2   0   2   0   2   2   2   0   0   0   2   0   0   0   0   0   0   0   2   2   2   2   2   0   0   0   2   2   0   0   2   0   0   2   2   2   0   0   0   2   0   2   2   2   2   2   2   0   0   0   0   0   0   2   2   2   2   0   0   0   2   2   2   0   0   0   2   2   2   2   2   0   2   2   2   2   0   2   0   2   2   2   0   0   2   0   2   0   2   0   0   0   2   2   0   0   0   0   2   2   0   2   0   2   0   2   2   2   2   0   0
 MK-4-1                 0   2   2   0   0   2   0   2   2   2   2   2   0   0   0   0   2   2   0   2   0   0   2   0   2   0   2   0   0   0   2   0   0   2   0   2   0   0   2   0   2   2   2   2   0   2   0   2   0   2   0   0   0   2   2   2   0   0   0   0   2   0   2   2   2   2   2   0   0   2   0   0   2   2   2   0   0   2   2   0   0   2   2   2   0   0   2   2   0   2   2   2   2   2   0   2   0   2   2   2   0   2   2   0   0   2   0   0   2   0   2   0   0   2   0   2   0   2   2   2   2   2   0   2   0   0   2   0   2   0   2   0   2   2   0   2   2   0   0   0   2   2   0   2   2   2   0   0   2   0   0   2   0   2   0   0   0   2   0   0   2   2   0   0   0   2   2   0   2   0   2   2   0   2   2   0   2   0   2   2   2   0   0   0   2   0   2   0   2   2   2   2   2   2   2   0   2   2   0   0
 MK-4-2                 0   0   2   0   0   2   2   2   2   2   0   2   0   0   0   0   2   2   0   2   0   0   2   0   2   0   2   0   0   0   2   0   0   0   0   2   0   0   2   0   2   2   2   2   0   2   0   2   0   2   0   0   0   2   2   0   2   0   0   0   2   0   2   2   2   2   2   0   0   0   0   0   2   0   2   2   0   0   2   0   0   2   2   2   0   0   2   2   0   2   2   2   2   2   0   2   0   2   2   2   0   2   2   0   0   2   2   0   2   0   2   0   0   2   0   2   0   2   2   2   2   2   0   2   0   2   2   0   2   0   2   0   2   2   0   2   2   0   0   0   2   2   2   2   2   2   0   0   2   0   0   2   0   2   0   0   0   0   0   0   2   0   0   0   0   2   2   0   2   0   2   2   0   2   0   0   2   0   2   2   2   0   2   0   2   2   2   0   2   2   2   2   2   2   2   0   2   0   0   0
 MK-4-3                 2   2   2   0   0   2   2   2   2   2   0   2   0   0   0   0   2   2   0   2   0   0   0   0   2   0   2   0   0   0   0   0   0   0   0   2   0   0   2   0   2   2   2   0   0   2   0   2   0   2   0   0   0   2   2   0   2   0   0   0   2   2   2   2   2   2   2   0   0   0   0   0   2   0   2   2   0   0   2   0   0   2   2   2   0   0   2   2   0   2   2   2   2   2   0   2   0   2   2   0   0   2   2   0   2   2   2   0   2   0   2   0   0   2   0   2   0   2   0   2   2   2   0   2   0   2   2   0   2   0   2   0   2   0   0   2   2   0   0   0   2   2   2   2   2   2   0   0   2   0   0   2   0   2   0   0   0   0   0   0   2   0   0   0   0   2   2   0   2   0   2   2   0   2   0   0   2   0   2   2   2   0   2   0   2   2   0   0   2   2   2   2   2   2   2   0   2   2   0   2
 MK-4-4                 2   0   2   0   0   2   2   2   2   2   0   2   0   0   0   0   2   2   2   2   0   0   0   0   2   0   2   0   0   0   0   0   0   0   0   2   0   0   2   0   2   0   0   0   0   0   0   0   0   2   2   0   0   2   2   0   2   0   0   0   2   2   2   2   2   2   0   0   0   0   0   0   0   0   2   2   0   0   2   0   0   2   2   2   0   0   2   2   0   2   2   2   0   2   0   2   0   2   2   0   0   0   2   0   2   0   2   0   2   0   2   0   0   2   0   2   0   2   0   0   2   2   0   2   0   2   2   0   2   0   2   0   2   0   0   2   2   0   0   0   2   2   2   2   2   2   2   0   2   0   0   0   0   2   0   2   0   0   0   0   0   0   0   0   0   2   2   0   2   0   0   2   0   2   0   2   2   0   2   2   2   0   2   0   2   0   0   0   2   2   2   2   2   2   0   0   2   2   0   2
 MK-4-5                 2   0   2   0   0   2   2   2   0   0   0   2   2   0   0   0   2   2   2   2   0   0   0   0   2   0   2   0   0   0   0   0   0   0   0   2   0   0   2   0   2   0   0   0   2   0   0   0   0   2   2   0   0   2   2   0   2   0   0   0   2   2   2   0   2   2   0   0   0   0   0   0   2   0   2   2   0   0   2   0   0   2   2   2   0   0   2   2   0   2   2   2   0   2   0   2   0   2   2   0   0   0   2   0   2   0   0   0   0   0   2   0   0   2   0   2   0   2   0   0   2   2   0   2   0   2   2   2   2   0   2   0   2   0   0   2   2   0   0   0   2   2   0   2   2   2   2   0   0   2   0   0   0   0   0   2   0   0   0   0   0   0   0   0   0   2   2   0   2   0   0   2   0   2   0   2   2   0   2   2   2   2   2   0   0   0   0   0   2   2   0   2   2   2   0   0   2   2   0   2
 MK-4-6                 2   0   2   0   0   2   0   2   0   2   0   2   2   0   0   0   2   2   2   2   0   0   0   0   2   0   2   0   0   0   0   0   0   0   0   2   0   0   2   0   2   0   0   0   2   0   0   0   2   2   2   0   0   2   0   0   2   0   0   0   2   2   2   0   2   2   0   0   2   0   0   0   2   0   2   0   0   0   2   0   2   2   2   0   0   0   2   2   0   2   2   2   2   2   0   2   0   2   2   0   0   0   2   0   2   0   0   0   0   0   2   0   2   2   0   2   2   2   0   0   2   2   0   2   0   0   2   2   2   0   2   0   2   0   0   2   2   0   0   0   2   2   2   2   2   2   2   0   0   0   0   0   0   0   2   2   2   0   0   0   0   0   2   0   0   2   2   0   2   0   0   2   0   2   0   2   2   0   2   0   0   2   2   0   0   0   0   0   2   2   2   0   0   2   0   0   2   2   0   2
 MK-4-7                 2   0   2   0   0   2   0   2   0   2   0   2   2   0   0   2   2   2   2   0   0   0   0   0   2   0   0   0   2   2   2   0   0   2   0   2   0   2   2   0   2   0   0   0   2   0   0   0   0   2   2   0   0   2   0   0   2   0   0   0   2   2   2   0   2   2   0   0   2   0   0   0   2   0   2   2   0   0   2   0   2   2   2   0   0   0   0   2   0   2   2   2   2   2   0   2   0   2   2   0   0   2   2   0   2   0   0   0   0   0   2   0   2   2   0   2   2   2   0   0   2   2   0   2   0   0   2   2   2   0   2   0   2   0   0   2   2   0   0   0   2   2   2   2   2   0   2   0   0   0   0   0   0   0   2   2   2   0   2   0   2   0   2   0   0   2   2   0   0   2   0   2   2   2   0   2   2   0   0   0   0   2   2   0   0   0   0   0   2   2   2   0   0   2   0   0   2   2   0   0
 MK-4-8                 2   0   2   0   0   2   0   2   0   2   0   2   2   2   2   2   2   2   2   0   0   0   2   0   2   0   0   0   2   2   2   0   0   2   0   2   0   2   2   0   2   0   0   0   0   0   0   0   0   0   2   0   2   2   0   0   2   0   0   0   2   2   2   0   2   2   2   0   2   0   0   0   2   0   2   2   0   0   2   0   2   2   2   0   0   0   0   2   0   2   2   2   2   2   0   2   0   2   2   0   0   2   0   0   2   0   0   2   0   0   2   2   2   2   0   2   2   2   0   0   0   2   0   2   0   0   2   2   2   2   2   0   2   0   0   2   2   0   0   0   2   2   2   2   2   0   2   0   0   0   0   0   0   0   2   2   2   0   2   0   2   0   2   0   0   2   2   0   0   2   0   2   2   2   0   2   2   0   0   2   0   2   2   0   0   0   0   0   2   2   2   0   0   2   0   2   2   2   0   0
 MK-4-9                 2   0   2   0   0   2   0   2   0   2   0   2   2   2   2   2   0   2   2   0   0   0   2   0   2   0   0   0   2   2   2   0   0   2   0   0   0   2   2   0   2   0   0   0   0   0   0   0   0   0   2   0   2   0   0   0   2   0   0   0   0   2   2   2   2   2   2   0   0   0   0   0   2   0   2   0   0   0   0   0   2   2   2   2   0   0   0   2   0   2   2   2   2   2   0   2   0   2   2   2   0   2   0   0   2   0   0   2   0   0   2   2   2   2   0   2   2   2   0   0   0   2   0   2   0   0   0   2   2   2   2   0   2   0   0   2   2   0   0   2   2   2   2   2   2   0   2   0   2   0   0   0   0   0   2   2   2   0   2   0   0   0   0   2   0   2   2   0   0   2   0   2   2   2   0   2   2   2   0   2   0   2   2   0   0   0   0   0   2   2   2   0   0   2   0   2   2   0   0   0
 MK-4-10                2   0   2   0   0   2   0   2   2   2   0   2   2   2   2   2   0   2   2   0   0   0   2   0   2   0   0   0   2   2   2   0   0   2   0   0   0   2   2   2   2   0   0   0   0   0   0   0   0   0   2   0   2   0   0   0   2   0   0   0   0   2   2   2   2   2   2   0   0   0   0   0   2   2   2   0   0   0   0   0   2   2   0   2   0   0   0   2   0   2   2   2   2   2   0   2   2   2   2   2   0   0   0   0   2   0   0   2   0   0   0   2   2   2   0   2   2   2   0   0   0   2   0   2   0   0   0   2   2   2   2   2   2   0   2   2   2   0   0   2   2   2   2   2   2   0   2   0   2   0   0   0   2   0   0   0   2   0   2   2   0   0   0   2   0   2   0   0   0   2   0   2   2   2   0   2   2   2   0   2   0   2   2   2   2   0   0   0   2   0   2   0   0   2   0   2   2   0   0   0
 MK-4-11                2   0   2   0   0   2   2   2   2   2   0   2   2   2   2   2   0   2   2   2   0   0   2   0   2   0   0   2   2   2   2   0   0   2   0   0   2   0   2   2   2   0   0   0   0   0   0   0   0   0   2   0   2   0   0   0   2   0   0   0   0   2   2   2   2   2   2   0   0   0   0   0   2   2   2   0   2   0   0   0   2   2   0   2   0   0   0   2   0   0   2   2   0   2   0   2   2   2   0   2   0   0   0   0   2   0   0   2   0   0   0   2   2   2   0   2   2   2   2   0   0   2   0   2   0   0   0   2   0   2   2   2   0   2   2   2   2   2   0   2   2   2   2   2   2   0   2   0   0   0   0   0   2   0   0   0   2   0   2   2   0   0   0   2   2   2   0   0   0   2   0   2   2   2   0   2   2   2   0   2   2   2   2   2   2   0   0   2   2   0   0   0   0   2   0   2   2   0   0   0
 MK-4-12                2   0   2   0   0   2   2   2   2   2   0   2   2   2   2   2   0   2   2   2   0   0   2   0   2   0   0   2   2   2   2   0   0   2   0   0   2   0   2   2   2   0   0   0   0   0   0   2   0   0   2   0   0   2   0   0   2   0   0   0   0   2   2   2   0   0   2   0   0   2   0   0   2   2   2   0   2   0   0   0   2   2   0   2   0   2   0   2   2   0   2   2   0   2   0   2   2   2   0   2   0   0   0   0   2   0   0   2   2   2   0   2   2   2   2   2   2   2   2   2   0   2   0   2   0   0   0   2   0   2   2   2   0   2   2   2   2   2   2   2   2   2   2   2   2   0   2   0   0   0   0   0   0   0   0   0   2   0   2   2   0   0   0   2   2   0   0   0   2   2   0   0   2   2   0   2   2   2   0   0   2   2   2   2   2   0   0   2   2   0   0   0   0   2   0   2   2   0   0   0
 MK-4-13                2   0   2   0   0   2   2   2   2   2   0   2   2   2   2   2   0   2   2   2   2   0   2   0   0   0   0   2   2   2   2   0   0   2   0   0   2   0   2   2   2   0   0   2   0   0   0   2   0   0   2   0   2   2   2   0   2   0   0   0   0   0   2   2   2   0   2   0   0   2   0   0   2   2   2   0   2   0   0   0   2   0   0   2   2   2   0   2   2   0   2   2   0   2   0   2   2   2   0   2   0   0   0   0   2   0   0   2   2   0   0   2   2   2   2   2   2   2   2   2   0   2   0   2   0   0   2   0   0   2   2   2   0   2   2   2   2   2   2   2   2   2   2   2   2   0   0   0   0   0   0   0   0   0   0   0   2   0   2   2   0   0   0   2   2   0   0   0   2   2   0   0   2   2   0   2   2   2   0   0   2   2   2   2   2   0   0   2   2   0   0   0   0   2   0   2   2   0   0   0
 MK-4-14                2   0   2   0   0   0   2   2   0   2   0   2   2   2   2   2   0   2   2   0   2   0   2   0   0   0   0   0   2   2   2   0   0   2   0   0   2   0   2   2   2   0   0   2   0   0   0   2   0   0   2   0   2   2   2   0   2   0   0   0   0   2   0   2   2   0   2   0   0   0   0   0   2   2   2   0   2   0   0   0   2   0   0   2   2   2   0   2   2   0   2   2   0   2   0   2   2   2   0   2   0   0   0   0   2   0   0   2   2   0   2   2   2   2   2   2   2   2   2   2   0   2   0   2   0   0   2   2   0   0   2   2   0   2   2   2   2   2   2   2   2   2   2   2   2   0   0   0   0   0   2   0   0   0   0   0   2   2   0   0   0   0   0   2   2   0   0   0   2   2   0   0   2   2   0   2   2   2   0   0   2   2   2   2   2   0   0   2   2   2   0   0   0   2   0   2   2   0   0   0
 MK-4-15                2   0   2   0   0   0   2   2   0   0   0   2   2   2   0   2   0   2   2   0   2   0   2   0   0   0   0   0   2   2   2   0   2   2   2   0   2   0   2   2   2   0   0   2   0   0   0   2   0   0   0   0   2   2   2   0   2   0   0   0   0   2   0   2   2   2   2   0   0   0   2   0   2   2   2   0   0   0   0   2   2   2   0   2   2   2   0   2   2   0   2   2   0   2   0   2   2   2   0   2   0   2   0   0   2   0   0   0   2   0   2   2   2   2   2   2   2   2   2   2   2   2   0   2   0   0   2   2   0   0   2   2   0   0   2   0   2   2   0   2   2   2   0   2   0   0   0   0   0   0   2   0   0   0   0   0   2   2   0   0   0   0   0   2   2   0   2   0   2   2   0   0   2   2   0   2   2   2   2   0   2   2   2   2   2   0   0   2   2   2   0   0   0   2   0   2   2   0   2   0
 MK-4-16                2   0   2   0   0   0   2   2   2   0   2   2   2   2   0   2   0   2   2   0   2   0   2   2   0   0   0   0   0   0   2   0   2   2   2   0   2   0   2   2   2   0   2   0   0   0   0   2   0   0   0   0   2   2   2   0   2   0   2   0   0   2   0   2   2   2   0   0   0   0   2   0   2   2   2   0   0   0   0   2   2   2   0   2   2   2   0   2   2   0   2   2   2   2   0   2   2   2   0   2   0   2   0   0   2   0   0   0   0   0   2   2   0   2   2   2   2   2   2   2   2   0   2   2   0   0   2   0   0   0   2   2   0   0   2   0   2   2   0   2   2   2   0   2   0   0   2   0   0   0   0   0   0   0   0   0   2   0   0   0   0   0   0   2   2   0   0   0   2   2   0   0   2   2   0   2   2   2   2   0   2   2   2   2   2   0   0   2   2   2   0   0   0   2   0   2   2   0   0   2
 MK-5-1                 0   0   2   0   2   0   0   2   0   2   2   2   0   2   0   0   2   0   0   2   2   0   0   2   0   0   0   0   0   0   0   2   2   2   0   2   2   0   2   2   2   0   2   0   2   0   0   0   2   0   0   0   0   0   2   2   0   2   2   2   2   0   0   0   0   0   2   2   2   0   2   0   2   2   0   2   0   2   2   2   0   0   2   2   0   2   0   2   0   0   2   2   0   2   0   0   0   0   0   0   2   0   2   0   2   0   2   0   0   2   0   0   2   2   0   0   2   0   2   2   2   2   2   0   0   0   0   2   2   0   0   2   0   2   2   2   2   2   2   0   2   0   2   0   2   2   0   0   2   0   2   0   2   2   2   2   0   0   0   0   2   0   0   0   2   2   0   2   2   0   0   2   0   0   2   2   0   2   2   0   2   2   0   2   0   2   0   2   0   0   2   0   2   2   0   0   2   0   2   0
 MK-5-2                 0   0   2   0   2   0   0   2   0   2   0   2   2   2   0   0   0   2   0   2   0   0   0   2   0   0   0   0   0   0   0   2   0   2   0   0   2   0   2   2   2   2   2   0   2   0   2   0   2   2   0   0   0   0   2   2   0   2   0   2   0   0   2   0   0   0   2   2   2   0   2   0   2   2   0   2   2   2   2   0   0   0   2   2   0   2   0   2   0   0   2   0   0   2   0   0   0   0   0   0   2   0   0   0   2   0   2   0   0   2   0   0   2   2   2   0   2   0   2   2   2   2   2   0   0   0   0   2   2   0   0   2   0   2   2   2   2   2   2   0   2   0   2   0   2   0   0   0   0   0   2   0   2   2   2   0   0   0   0   0   2   0   0   0   2   2   0   0   2   0   0   2   0   0   2   2   0   2   2   0   2   2   0   2   0   2   0   2   2   0   2   0   2   2   0   0   2   0   0   0
 MK-5-3                 0   0   2   2   2   2   0   2   0   2   0   2   2   2   0   0   0   2   0   2   0   0   0   0   0   2   2   0   2   0   0   0   0   2   0   0   2   0   0   2   2   2   2   0   2   0   2   0   2   0   0   0   2   0   2   2   0   2   0   2   0   0   2   0   0   0   2   2   2   2   2   0   2   2   0   2   2   2   2   0   0   0   2   2   0   2   0   2   0   0   2   0   2   0   0   0   2   0   0   2   2   0   0   0   2   2   2   0   0   2   0   0   2   2   2   0   2   0   2   2   2   2   2   0   0   0   0   2   2   0   0   2   0   2   2   2   2   2   2   0   2   0   2   0   2   0   0   0   0   0   2   0   2   2   2   0   0   2   0   0   2   0   0   0   2   2   0   0   0   0   0   2   0   0   2   2   0   2   0   2   2   2   0   2   0   2   0   0   2   0   2   0   2   2   0   2   2   0   0   2
 MK-5-4                 2   0   2   2   0   2   0   2   0   2   0   0   2   0   0   0   0   2   0   2   0   0   0   0   0   2   2   0   2   2   0   0   2   2   0   0   2   0   0   2   2   2   2   0   2   0   2   0   2   2   0   0   2   0   2   2   0   2   0   2   2   0   2   0   0   0   2   2   2   2   2   2   2   2   0   2   2   0   2   0   0   0   2   2   0   2   0   2   0   0   2   0   2   0   0   0   2   0   0   2   2   0   0   0   2   2   2   0   0   2   0   0   2   2   2   0   2   0   2   2   2   2   2   0   0   0   0   2   2   0   2   0   0   2   2   2   2   2   2   0   2   2   2   0   2   0   0   0   0   0   2   2   2   0   2   0   0   2   0   0   2   0   0   0   2   2   0   0   0   0   2   2   2   0   2   2   0   2   0   2   2   2   0   2   0   0   0   0   2   2   0   0   2   2   0   0   2   0   0   2
 MK-5-5                 2   0   2   2   0   2   0   2   0   2   0   0   2   2   0   0   0   2   0   2   0   2   0   0   0   2   2   0   2   2   0   0   2   2   0   0   2   0   0   2   2   2   2   0   2   0   2   0   2   2   2   0   2   0   2   2   0   2   0   2   2   0   2   0   0   0   0   2   2   2   0   2   2   2   0   2   2   0   2   0   0   0   2   2   0   2   0   2   0   0   2   0   2   0   0   0   0   0   0   2   2   0   0   0   2   2   2   0   2   2   0   0   2   2   2   0   0   0   2   2   2   0   2   0   0   0   0   0   2   0   2   0   0   2   2   2   2   2   2   2   2   2   2   0   0   0   0   0   0   0   2   2   2   0   2   0   0   2   0   0   2   0   0   0   2   2   0   0   0   0   2   2   2   0   2   2   0   2   0   2   2   2   0   0   0   0   0   0   2   2   2   2   2   2   0   0   2   0   0   2
 MK-5-6                 0   0   2   2   0   2   0   2   0   2   2   0   2   2   0   0   0   2   0   2   0   2   0   0   0   2   2   2   0   2   0   0   2   2   0   0   0   0   0   2   2   2   2   0   2   0   2   0   0   2   2   0   2   0   2   2   0   2   0   2   2   0   0   0   0   0   0   2   2   2   0   2   2   2   2   2   2   2   2   2   0   0   2   0   0   2   0   2   0   0   2   0   2   0   0   0   0   0   0   2   2   0   0   0   2   2   2   2   2   2   0   0   2   2   2   0   0   0   2   2   0   0   0   0   0   0   0   0   2   0   0   0   0   2   2   0   2   2   2   2   2   0   2   0   0   0   0   0   0   0   2   2   2   0   0   0   0   2   0   0   2   0   2   0   2   2   0   0   0   0   2   2   2   0   2   2   0   2   0   2   2   2   0   0   0   0   0   0   2   2   2   2   2   2   0   0   2   0   0   2
 MK-5-7                 0   0   2   2   0   2   0   2   2   2   2   2   2   2   0   0   2   2   0   2   0   2   0   0   0   2   2   0   0   2   0   0   2   2   0   2   0   0   0   2   2   2   2   0   0   0   2   0   2   2   2   2   2   0   0   2   0   2   0   2   2   0   0   0   0   0   0   2   0   2   0   2   2   2   2   2   2   2   0   2   0   0   2   0   0   2   0   2   0   0   2   0   2   2   0   0   0   0   0   2   0   0   0   0   2   2   2   2   2   2   0   0   2   2   2   0   0   0   2   2   0   0   0   0   0   0   0   0   2   0   0   0   0   2   2   0   2   2   2   2   2   2   2   0   0   0   0   0   0   0   2   2   0   0   0   0   0   2   0   0   2   0   2   0   2   2   0   0   0   0   2   2   2   0   2   2   0   2   0   2   2   0   0   0   0   0   0   0   2   2   2   2   2   2   2   0   2   0   2   2
 MK-5-8                 0   2   2   2   0   2   0   2   0   2   2   2   2   2   0   0   2   2   0   2   0   2   0   0   0   2   2   0   0   2   0   0   2   2   0   2   0   0   0   2   2   2   0   0   0   0   2   0   2   0   2   2   2   0   0   2   0   2   0   2   2   0   0   0   0   0   2   2   0   2   0   2   2   2   2   2   2   2   0   2   0   0   2   0   0   2   0   2   0   0   2   0   2   2   0   0   0   0   0   2   0   0   0   0   2   2   2   0   2   2   0   0   2   2   2   0   0   0   2   2   0   0   2   0   0   0   0   0   2   0   0   0   0   2   2   0   2   0   2   2   2   2   2   0   0   0   0   0   0   0   0   2   2   0   2   0   0   2   0   0   0   0   2   0   2   2   0   0   0   0   2   2   2   0   2   0   0   2   0   2   0   0   0   2   0   0   0   2   2   2   2   2   2   2   2   0   2   0   2   2
 MK-5-9                 0   2   2   2   0   2   0   2   0   2   2   2   2   2   0   0   2   2   0   2   0   2   0   0   0   2   2   0   0   2   0   0   0   2   0   2   2   0   0   2   2   2   0   0   0   0   0   0   2   0   2   0   2   0   0   2   0   2   0   2   2   0   0   0   0   0   2   2   0   2   0   2   2   2   2   2   2   2   0   2   0   0   2   0   0   2   0   2   0   0   2   0   2   2   0   0   0   0   0   2   0   0   0   0   2   2   2   0   2   2   0   0   2   2   2   0   0   0   2   2   0   0   2   0   0   0   0   0   2   0   0   0   0   2   2   0   2   0   2   2   2   2   2   0   0   0   0   0   0   0   0   2   2   0   2   0   0   2   0   2   2   0   2   0   2   2   0   0   0   0   2   2   2   0   2   0   2   2   0   2   0   0   2   2   0   0   0   2   2   2   2   2   2   2   2   0   2   0   2   2
 MK-5-10                2   2   2   2   0   2   2   2   0   2   0   2   2   2   0   0   2   2   0   2   2   2   0   0   2   2   2   0   0   2   0   2   0   2   0   0   2   0   0   2   2   0   0   0   0   0   0   0   0   0   2   0   2   0   0   2   0   2   0   2   2   0   0   0   0   0   2   2   0   2   0   2   2   2   2   0   2   2   0   2   0   0   2   0   0   2   2   2   0   0   2   0   2   2   0   2   0   0   0   2   0   0   0   0   2   2   2   0   2   2   2   0   2   2   0   0   2   0   0   2   2   0   2   0   0   2   0   0   2   0   0   0   0   2   2   0   2   0   2   2   2   2   2   0   0   0   0   0   0   0   0   2   2   0   2   0   0   2   0   2   2   0   2   0   2   2   0   0   0   2   2   2   2   0   2   0   2   2   0   2   0   0   2   2   0   0   2   2   2   2   2   2   2   2   2   0   2   2   2   2
 MK-5-11                2   2   2   2   0   2   0   2   2   2   0   2   2   2   0   0   2   2   0   2   2   2   2   0   2   2   2   0   0   2   0   2   2   2   0   2   2   0   0   2   2   0   0   0   0   0   0   0   0   2   2   0   2   0   0   2   0   2   0   2   2   0   0   0   0   0   2   2   0   2   0   2   2   2   2   0   0   2   0   2   0   0   2   0   0   2   2   0   0   0   2   0   2   2   0   0   0   0   0   2   0   0   0   2   2   0   2   0   2   2   2   0   2   2   2   0   2   0   0   2   2   0   2   0   0   2   0   0   2   2   2   2   0   2   0   0   2   0   2   2   2   2   0   0   0   0   0   0   0   0   0   2   2   0   2   0   0   0   0   2   2   0   2   0   2   2   0   2   0   2   2   2   2   0   2   0   2   2   0   2   0   0   2   2   0   0   2   2   2   2   0   0   2   2   2   0   2   2   2   2
 MK-5-12                2   2   0   0   0   2   0   2   2   2   0   2   2   2   0   0   2   0   0   2   2   2   2   2   2   2   2   0   0   2   0   2   2   0   0   2   2   0   0   2   2   0   0   0   0   2   0   0   0   0   2   0   2   0   0   2   0   2   0   0   2   0   0   0   0   0   2   2   0   2   0   2   2   2   2   2   0   2   0   0   0   0   2   0   0   0   2   0   0   0   2   0   2   2   0   0   0   0   0   2   0   0   0   2   2   0   2   0   2   2   2   0   2   2   2   0   0   0   0   2   2   0   2   0   0   2   0   0   2   2   2   2   0   2   0   0   2   0   2   2   2   2   0   0   0   0   0   0   0   0   0   2   0   0   2   0   0   0   0   2   2   0   2   0   0   2   0   2   0   2   2   2   2   0   2   0   2   2   0   2   0   0   2   2   0   0   2   2   2   0   0   0   2   0   2   0   2   2   2   2
 MK-5-13                0   2   2   0   0   2   0   2   2   2   0   2   2   2   0   0   2   0   0   2   0   0   2   2   2   2   2   0   0   0   0   2   2   0   0   2   2   0   0   2   2   0   0   0   0   2   0   0   2   0   2   0   2   0   0   2   0   0   0   0   2   0   0   0   2   0   0   2   0   2   0   2   2   2   0   2   0   2   2   0   2   2   2   0   0   0   2   0   0   0   2   0   2   2   0   0   0   0   0   0   0   0   0   2   2   0   2   0   2   2   0   0   2   2   2   0   0   0   2   2   2   0   2   0   0   2   0   0   2   2   2   2   2   2   0   0   2   0   0   2   2   2   0   0   2   0   0   0   0   0   0   0   0   0   2   0   2   0   0   2   2   0   2   0   2   2   0   2   0   0   2   2   2   0   0   0   2   2   0   2   0   0   2   2   0   0   2   2   2   0   0   0   2   0   2   0   2   2   2   2
 MK-5-14                0   2   2   2   0   2   0   2   2   2   0   2   0   2   0   0   2   0   0   2   0   0   2   2   2   2   2   0   0   0   0   2   0   0   0   2   2   0   0   2   2   0   0   0   0   2   2   0   2   0   2   0   2   0   0   2   0   0   2   0   2   2   0   0   2   0   0   2   0   0   0   2   2   2   0   2   0   2   2   0   0   2   2   0   2   0   2   0   0   0   0   0   2   2   0   0   0   0   0   0   2   0   0   0   2   0   2   0   2   2   0   0   2   2   2   0   0   0   2   2   2   0   2   0   0   2   0   0   2   2   2   2   2   2   0   0   2   0   0   0   2   2   0   0   2   2   0   0   0   0   0   0   0   0   2   0   2   0   0   2   2   0   2   0   2   2   0   2   0   0   2   2   0   0   0   0   0   2   0   2   0   2   2   0   0   0   2   2   2   0   0   0   2   0   2   0   2   2   2   2
 MK-5-15                0   2   2   0   0   0   0   2   2   2   0   2   0   2   0   0   2   0   0   0   2   0   2   2   2   2   2   0   0   2   0   2   0   0   0   2   2   0   0   2   2   0   2   2   0   2   2   0   2   0   2   0   2   0   0   2   0   0   2   0   2   2   0   2   2   0   0   2   0   0   0   2   2   0   0   2   0   2   2   0   0   2   2   0   2   0   2   0   0   0   0   0   2   2   0   0   2   0   0   0   2   0   0   0   2   2   2   0   2   2   2   0   2   0   2   2   2   0   2   2   2   0   2   0   0   2   0   2   2   2   2   2   2   2   0   0   2   0   0   0   2   2   0   0   2   2   0   0   0   0   2   0   0   0   2   0   2   0   0   2   2   0   2   0   0   2   0   2   0   0   2   2   0   0   0   0   0   2   0   2   0   0   2   0   0   2   0   2   2   0   0   0   2   0   2   0   2   2   2   2
 MK-5-16                0   2   2   0   0   0   0   2   2   2   0   2   2   2   0   0   2   0   0   2   2   0   2   2   2   2   2   0   0   2   0   2   0   0   2   2   2   0   0   2   2   0   2   2   0   2   2   0   2   0   2   0   2   0   0   2   0   0   2   0   2   2   0   2   2   0   0   2   0   0   0   2   2   0   0   2   0   2   2   0   0   2   2   0   2   0   2   0   0   0   0   0   2   0   2   0   2   0   2   0   2   0   0   0   2   2   2   0   2   2   2   0   2   0   2   2   2   0   0   2   2   2   0   0   0   2   0   2   2   2   2   2   2   2   0   0   2   0   0   0   2   2   2   0   2   2   0   0   0   2   0   0   0   0   2   0   2   0   0   2   2   0   2   0   0   2   2   2   0   0   0   2   0   0   0   0   0   2   0   2   0   0   2   0   0   2   0   2   2   0   0   0   2   0   2   0   2   2   2   2
 MK-6-1                 2   0   2   0   2   0   0   2   0   0   2   0   0   0   0   0   2   0   0   2   2   2   2   2   2   2   0   0   0   0   0   0   2   2   0   2   2   2   0   0   2   2   0   2   0   0   2   0   0   2   0   2   2   0   0   2   0   2   0   2   2   2   2   0   2   2   2   0   2   2   0   0   0   2   0   0   0   2   0   2   2   2   0   0   2   0   0   0   2   0   2   0   2   0   2   0   2   2   2   0   2   0   2   0   0   2   0   2   0   2   2   2   0   2   2   2   0   2   0   0   2   2   2   0   0   2   0   2   0   2   2   2   2   2   2   2   0   0   2   0   0   2   2   2   2   2   0   2   0   0   0   0   0   2   0   2   0   0   2   2   0   0   0   0   2   2   0   0   2   0   0   2   0   0   2   0   2   2   2   2   2   0   0   2   2   2   0   2   2   2   2   0   0   2   0   0   2   2   2   0
 MK-6-2                 2   0   2   0   2   2   2   2   0   0   2   0   0   0   0   0   2   0   0   2   2   2   2   2   2   2   0   0   2   0   0   0   2   2   0   2   2   2   0   0   2   2   0   0   0   0   2   2   0   2   2   2   2   0   0   2   0   2   0   2   0   2   2   0   2   2   0   0   2   2   0   0   0   2   0   0   0   2   0   2   2   2   0   0   2   2   0   0   2   2   2   0   2   2   2   0   2   2   2   0   2   0   2   0   0   2   0   2   0   2   0   2   0   2   2   2   0   2   0   0   2   2   2   0   0   2   0   0   0   2   0   2   2   2   2   2   0   0   2   0   2   2   2   2   2   2   0   2   0   0   0   0   0   2   0   2   0   0   2   2   0   0   0   0   2   2   0   0   2   0   0   2   2   0   2   0   2   2   2   2   2   0   0   2   2   2   0   2   2   2   2   0   0   0   0   0   2   2   2   0
 MK-6-3                 2   0   2   0   2   2   2   2   0   0   2   0   0   0   0   0   2   0   2   2   2   2   2   2   2   2   0   0   2   0   0   0   2   2   0   2   2   2   0   0   2   2   0   2   0   0   2   2   0   2   2   2   0   0   0   2   0   2   0   2   0   2   2   0   2   2   0   0   2   2   0   0   0   2   0   2   0   2   0   2   2   2   0   0   2   2   0   0   2   2   2   0   2   2   2   0   2   2   2   0   2   0   2   0   2   2   0   2   0   2   0   2   0   0   2   2   0   2   0   0   2   2   0   0   0   2   0   0   0   2   0   2   2   2   2   2   0   0   2   0   2   2   2   2   0   2   0   2   0   0   0   0   0   2   0   2   0   0   0   2   0   0   0   0   2   2   0   0   2   0   0   2   2   2   2   0   2   2   2   2   2   0   0   2   2   2   0   2   2   2   2   0   2   0   0   0   2   2   2   0
 MK-6-4                 2   0   2   0   2   0   2   2   0   0   2   0   0   0   0   0   2   0   2   2   2   2   2   2   2   2   0   0   2   0   0   0   2   2   0   2   2   2   0   0   2   2   0   2   0   2   2   2   0   2   2   2   0   0   0   2   0   2   0   2   0   2   2   0   2   0   0   0   2   0   0   0   0   2   2   2   0   2   2   2   2   2   0   0   2   2   0   0   2   0   0   0   2   0   2   0   2   2   2   0   2   0   2   0   2   2   0   2   0   2   0   2   0   2   2   2   0   2   0   0   2   0   0   0   0   2   0   0   0   2   0   0   2   2   2   2   2   0   2   0   2   2   2   2   0   2   0   0   2   0   0   0   0   2   0   2   0   0   2   2   0   0   0   0   2   2   2   0   2   0   0   2   2   2   2   0   2   2   2   2   2   0   0   2   2   2   0   2   2   2   2   2   2   2   0   2   2   2   2   0
 MK-6-5                 2   0   2   0   2   0   2   2   0   2   2   0   0   0   0   2   2   0   2   2   0   2   2   2   2   2   0   0   2   0   0   0   2   2   0   2   2   2   0   0   2   2   0   0   0   2   2   2   0   2   0   2   0   0   0   2   0   2   0   2   0   2   2   0   2   0   2   0   2   0   0   0   0   2   2   2   2   2   2   2   2   2   0   0   0   2   0   0   0   0   0   2   0   0   2   0   2   2   2   0   2   0   2   0   2   2   0   2   2   2   0   0   0   2   0   2   0   2   0   0   2   0   0   0   0   2   0   0   0   2   0   0   2   2   2   2   2   0   2   0   2   2   2   2   0   0   0   0   2   0   0   0   0   2   0   2   0   0   2   2   0   0   0   0   2   2   2   0   2   0   0   2   2   2   2   0   2   2   2   0   2   0   0   2   2   2   0   2   2   2   2   2   2   2   0   2   2   2   2   2
 MK-6-6                 2   0   2   0   2   0   2   0   0   2   2   0   2   0   0   2   2   0   2   0   0   2   2   0   2   2   0   2   2   0   0   0   2   2   0   2   2   2   0   0   2   2   2   0   0   0   2   2   0   2   0   2   0   0   0   0   0   2   0   2   0   2   2   2   2   0   2   0   0   0   0   2   0   2   2   2   2   2   2   2   2   2   2   0   0   2   0   0   0   2   0   2   0   0   0   0   2   0   2   0   2   0   2   0   2   2   0   2   2   2   0   0   0   2   0   2   0   2   0   0   0   2   0   2   2   2   2   0   0   0   0   0   2   0   2   2   2   0   2   0   2   2   2   2   0   0   0   0   2   0   0   0   0   2   0   2   0   0   2   2   0   0   0   0   2   2   0   0   2   0   0   2   2   2   2   0   2   2   0   0   2   0   0   2   0   2   0   2   2   2   2   2   2   2   0   2   2   2   2   2
 MK-6-7                 2   0   2   0   0   2   2   0   0   2   2   0   2   0   0   2   2   0   2   0   0   2   0   0   2   2   0   2   2   0   0   0   2   2   0   2   0   2   0   0   2   2   2   0   0   0   2   2   0   2   0   2   0   0   0   0   2   2   0   0   2   2   2   2   2   0   2   0   0   0   2   2   2   2   2   2   2   2   2   0   2   2   2   0   0   0   0   0   0   2   0   0   0   0   0   0   2   0   2   0   2   0   2   0   0   2   0   2   2   2   0   2   0   2   0   2   0   2   2   2   0   2   0   2   2   2   2   0   0   0   0   0   2   0   2   2   2   0   2   0   2   2   2   0   0   0   0   0   2   0   0   0   0   2   0   2   0   0   2   2   2   0   0   0   2   2   0   0   2   0   2   2   2   2   2   0   2   0   0   0   2   0   2   2   0   2   0   2   2   2   2   2   2   2   0   2   2   2   2   2
 MK-6-8                 2   0   2   0   0   2   2   2   0   2   2   0   2   0   0   2   2   0   2   0   0   2   0   0   0   2   0   0   2   0   0   0   2   2   0   0   0   2   0   0   2   2   2   2   0   0   2   2   0   2   0   0   0   0   0   0   2   2   0   0   0   2   2   2   2   0   2   0   2   0   2   2   2   2   2   2   2   2   2   0   2   0   2   0   0   2   0   0   0   0   2   0   0   0   0   0   2   0   2   0   2   0   2   0   2   2   0   2   2   0   0   2   0   2   0   2   0   2   2   2   0   2   0   2   2   2   2   0   0   0   0   0   2   0   2   2   2   0   2   0   2   0   2   0   2   0   0   0   2   0   0   0   0   2   0   2   0   0   2   2   2   0   0   0   2   0   0   0   2   2   2   2   2   2   2   0   2   0   0   0   2   0   2   2   0   2   0   2   2   2   2   2   2   2   0   2   2   2   2   2
 MK-6-9                 2   0   2   0   0   2   2   2   0   2   2   0   0   0   0   2   2   0   2   0   0   2   0   0   0   2   2   0   2   0   0   0   2   2   0   0   0   2   0   0   2   2   2   2   0   0   2   2   0   2   0   0   0   0   0   0   2   2   0   0   0   2   2   2   2   0   2   0   2   0   2   2   2   2   2   2   2   0   2   2   2   0   2   0   0   2   0   0   0   2   0   0   0   0   0   0   0   0   2   0   2   0   2   0   2   2   0   0   2   0   0   2   0   2   0   2   0   0   2   2   0   0   0   2   2   2   2   0   2   0   0   0   2   0   2   2   2   0   2   0   2   0   0   0   2   0   0   0   0   0   0   2   0   2   0   2   0   0   2   2   2   0   0   0   2   0   0   0   2   2   2   2   2   2   2   0   2   0   2   0   0   0   2   2   0   0   0   2   2   2   2   2   2   2   0   0   2   2   2   0
 MK-6-10                2   0   2   0   0   2   2   2   0   2   0   0   0   0   2   2   2   0   2   0   0   2   2   0   0   2   2   2   2   0   0   0   2   2   0   2   2   2   0   0   2   2   2   2   0   0   2   2   0   2   0   0   0   0   0   0   2   2   0   0   0   2   2   2   2   0   2   0   0   0   2   2   2   2   2   2   2   0   2   2   2   0   2   2   0   2   0   0   0   2   0   0   0   0   0   0   0   2   2   0   2   2   0   0   2   2   0   0   2   0   0   2   0   2   0   2   0   0   2   2   2   0   0   0   2   2   2   0   2   0   0   0   2   0   2   2   2   2   0   0   2   2   0   0   0   0   0   0   2   0   0   0   0   2   0   2   0   0   2   2   2   0   0   0   2   0   0   0   2   2   2   2   2   2   2   0   0   0   2   0   0   0   2   2   0   0   0   2   2   2   2   2   2   2   0   0   2   2   2   0
 MK-6-11                2   0   2   0   0   2   0   2   0   2   0   2   0   0   2   2   2   0   0   0   0   2   0   0   0   2   2   2   2   0   0   0   0   2   0   2   2   2   0   0   2   2   2   2   0   2   2   2   0   2   0   0   0   0   0   0   2   2   0   0   0   2   2   2   2   0   0   0   0   0   2   2   2   2   0   2   2   0   2   2   2   2   2   2   0   2   0   0   0   2   0   0   0   0   0   0   0   2   2   0   2   2   0   0   2   0   0   0   2   0   2   2   0   2   0   2   0   0   2   2   0   2   0   0   2   2   2   0   2   0   0   0   2   0   2   2   2   2   0   2   2   2   0   0   0   0   2   0   0   0   0   0   0   2   0   2   0   0   2   2   0   0   2   0   2   0   0   0   2   2   2   2   2   2   2   0   0   0   2   2   0   0   2   2   0   0   0   2   2   0   2   2   2   0   0   0   2   2   2   0
 MK-6-12                2   0   0   0   0   2   0   2   0   2   0   2   0   0   2   2   2   0   0   0   2   2   0   0   0   2   0   2   2   0   0   0   0   0   0   0   2   2   0   0   2   2   2   2   0   2   2   2   0   2   0   0   0   0   0   0   2   2   0   0   0   2   2   2   2   0   0   0   0   0   2   2   2   2   0   2   2   0   2   2   2   2   2   2   0   2   2   0   0   2   0   0   0   0   0   0   2   2   2   0   2   2   0   0   2   0   0   0   2   0   2   2   0   2   0   2   0   0   2   2   2   2   0   0   2   2   0   0   2   0   0   0   2   0   2   2   2   2   0   2   2   2   0   0   2   0   0   0   0   0   0   0   0   0   0   2   0   0   2   2   0   0   2   0   2   0   0   0   2   2   2   2   0   2   2   2   0   0   2   2   0   0   2   0   0   0   0   0   2   0   2   2   2   0   0   2   2   2   2   2
 MK-6-13                2   0   0   0   0   0   0   2   0   2   0   2   0   0   2   2   2   0   0   0   2   2   0   0   0   2   0   2   2   0   0   0   0   2   0   0   2   2   0   0   2   2   2   2   0   0   2   2   0   2   0   0   0   0   0   0   2   2   0   0   0   2   2   2   2   2   0   0   0   0   2   2   2   2   0   2   2   0   2   0   2   2   2   2   0   2   2   0   0   2   0   0   0   0   2   0   2   2   2   0   2   2   0   0   2   0   0   0   2   0   2   2   2   2   0   2   0   0   2   2   2   2   0   0   2   2   2   0   2   0   0   0   2   0   2   2   2   2   0   2   2   2   0   0   2   0   0   0   0   0   2   0   0   0   0   2   0   0   2   2   0   0   2   0   2   2   0   0   2   2   2   0   0   2   2   2   0   0   2   0   2   0   2   0   0   2   0   0   2   0   2   2   2   2   0   2   2   2   2   2
 MK-6-14                2   0   0   0   0   0   0   2   0   2   0   2   0   0   2   2   2   0   2   0   2   2   2   0   0   2   0   2   0   0   2   2   0   2   2   2   2   2   0   0   2   2   2   2   0   0   2   2   0   2   0   0   0   0   0   2   2   2   0   2   0   2   2   2   2   2   0   0   0   0   2   2   2   0   0   2   2   0   2   0   2   2   2   2   0   2   2   0   0   2   0   0   0   0   2   0   2   2   2   0   2   2   0   0   2   0   0   0   2   0   2   2   0   2   0   2   0   0   2   2   2   0   0   0   2   2   2   0   2   0   0   0   0   0   2   2   2   0   0   2   2   2   0   0   2   0   0   0   0   0   2   0   0   0   0   2   0   0   0   2   0   0   2   0   0   2   0   0   2   2   0   0   0   2   2   0   0   0   2   0   2   0   2   0   0   2   0   0   2   0   2   2   2   2   0   0   2   2   2   2
 MK-6-15                2   0   0   0   0   0   0   2   2   2   0   2   0   0   2   2   2   0   2   0   2   2   2   0   0   2   0   2   0   0   2   2   0   2   2   2   2   2   0   0   2   0   2   2   0   2   2   2   0   2   0   0   0   0   0   2   2   0   0   0   0   2   2   2   2   2   0   0   0   0   2   2   2   0   2   2   2   0   2   0   2   2   2   2   0   2   2   0   0   2   0   0   0   0   2   0   2   2   2   0   2   2   0   0   2   0   0   0   2   0   0   2   0   2   0   2   0   0   2   2   2   0   0   0   2   2   2   0   0   0   0   0   0   0   2   2   2   0   0   2   2   2   0   0   0   0   0   0   0   0   2   0   2   0   0   2   0   0   2   2   0   0   2   0   0   2   0   0   2   2   0   0   0   2   2   0   0   0   2   0   0   0   2   0   0   2   0   0   2   0   2   2   2   2   0   2   2   2   2   2
 MK-6-16                2   0   0   2   0   0   0   2   2   2   0   2   0   0   2   2   2   0   2   0   2   2   2   0   0   2   0   2   0   0   2   2   0   2   2   2   2   2   0   0   2   0   2   2   0   2   2   2   0   2   0   0   0   0   0   2   0   0   0   2   0   2   2   2   2   2   0   0   0   0   0   2   2   0   2   2   2   0   0   0   2   2   2   0   0   2   2   0   0   2   0   0   0   0   2   0   0   2   2   0   2   0   0   0   2   0   0   2   2   0   0   2   0   2   0   2   0   2   2   2   0   0   0   0   2   2   2   2   0   2   0   0   0   0   2   2   0   0   0   2   2   2   0   0   0   0   0   0   0   0   0   0   2   0   0   2   2   0   2   2   2   0   2   2   0   2   0   2   2   2   0   0   0   2   2   0   0   2   2   0   0   0   2   0   0   2   0   0   2   0   2   2   2   2   0   2   2   2   2   2
 
!****************************************** Phenotypic Data **********************************************************
!-100.0 is resevred for missing phenotype
SimulatedTrait1        15.1800   14.2581   15.0491   14.1486   14.2932   15.8569   13.3214   13.5234   14.6407   14.7656   15.2226   15.7385   16.4719   15.1859   16.0183   14.1279   14.8487   16.1656   13.5987   13.6630   14.6064   15.5977   13.5797   14.9460   13.7622   15.9937   13.6282   15.3933   14.6415   16.1408   16.0056   15.7786   15.1250   13.7232   15.6696   15.6176   14.6392   15.2553   15.1909   15.8138   15.2265   13.8701   15.7300   13.7089   16.4113   15.4467   16.2446   16.3317   15.2415   14.6931   15.7558   15.8828   15.6798   14.5187   15.9023   13.5317   13.3851   13.9439   15.7415   13.8262   15.9027   13.5408   14.4171   13.9732   14.8741   14.3395   15.8133   13.6462   15.3598   13.2005   13.8459   15.6460   16.6519   14.7710   14.2497   14.7535   14.5580   14.3191   14.6257   16.0700   16.2429   16.2294   14.8585   15.9541   16.9940   13.9351   16.4132   16.7414   13.5135   14.0078   15.5335   15.6784   14.0557   14.7108   16.0883   14.1880   13.4706   15.5281   14.1572   14.9924   15.6326   14.7148   13.4354   13.9210   14.4144   14.3800   13.7110   16.8000   14.6132   14.5871   15.6009   15.6344   16.9914   15.4946   14.1398   16.4524   16.6495   14.2806   14.9802   16.0623   13.5501   14.5891   15.4859   16.4075   15.7764   15.1611   15.1812   14.5883   13.8301   14.9918   15.6347   14.7153   15.3172   13.8551   15.3885   16.0537   13.6182   13.9759   14.2908   14.9919   14.3413   14.8604   16.3421   16.3185   14.9442   16.1161   14.3951   16.2941   15.3106   14.1957   14.4852   16.4656   14.1894   15.7103   14.2383   16.2978   16.8751   14.4850   15.8757   13.4137   13.6247   13.8211   16.1246   15.0975   16.6853   16.6770   15.3809   13.7395   15.8550   13.5371   13.8749   14.7030   15.9459   15.6408   15.8382   15.5510   14.1727   13.6775   14.8670   16.5766   14.3289   16.0817   13.9480   15.5354   16.8524   14.8723   14.9630   16.6245   14.2250   16.4793   16.0644   15.1482   15.2889   14.4916   15.8404   15.4593   14.4789   16.4883   15.9863   14.0776
SimulatedTrait2         9.2145   10.6736    9.6376   10.3596   10.1105   10.6011   10.8271   10.3260   10.7857    9.9827   10.4957    9.3768    9.5875    9.3066    9.5931   10.5572    9.1770    9.3221   10.4828   10.5236   10.5811    9.3281   10.8784    9.4091   10.4946    9.1167   10.6681    9.0757    9.6433    9.6966    9.1172    9.5792    9.3992   10.6202    9.9658    9.7818   10.3562    9.0456   10.7682    9.4577    9.8420   10.9112    9.2544   10.3874    9.2416    9.1804    9.9758    9.3781    9.3836    9.6978    9.4500    9.3553   10.1666   10.6720    9.4991   10.4766   10.4824   10.3542   10.3763   10.7003    9.4486   10.4666   10.7621   10.4564   10.2575   10.5132    9.1903    9.8643   10.2621   10.4208   10.5790    9.6550    9.3801   10.7689   10.6093    9.5811    9.5221   10.5970   10.5789    9.4521    9.1614    9.4255   10.4010    9.1754    9.5145   10.4055    9.3739    9.8762   10.4385    9.8656    9.3306   10.1761   10.4269    9.9370    9.5243   10.6717   10.4162    9.6917   10.1286    9.4846    9.4692    9.8028   10.4748   10.1896   10.2550   10.4050   10.5502    9.4606    9.3280   10.7156    9.4416    9.4215    9.4687    9.4858   10.8795    9.3650    9.5884   10.3249   10.7616    9.1580   10.5457   10.5921    9.5622    9.0070    9.1878    9.6545    9.6733    9.3263   10.6979    9.1136    9.6504    9.4661    9.2504   10.1410    9.3585    9.8845   10.2078   10.3390   10.8818   10.4509   10.2383   10.2106    9.4706    9.7046    9.6024    9.7377   10.3027    9.6983   10.0328   10.6891   10.4328    9.3812   10.6745    9.5737   10.8618    9.3618    9.2996    9.0561    9.7878   10.8580   10.7628   10.5529    9.4643   10.5107    9.5090    9.5576    9.5530   10.7983    9.4038   10.4060   10.3612    9.1448    9.4040    9.3295    9.4743   10.1884   10.3846   10.1522    9.2009    9.5210   10.1210    9.4844   10.5572    9.7369    9.4702   10.3118    9.5733    9.2961   10.7615    9.8889    9.4349    9.3118    9.0902   10.5135   10.3282    9.5084   10.3504    8.8876    9.5878   10.0001
 
