# Supplementary material for: Inclusive Composite Interval Mapping of QTL by Environment Interactions in Biparental Populations
Source: PLoS One. 2015 Jul 10;10(7):e0132414. doi: 10.1371/journal.pone.0132414 (PMC4498613; doi:10.1371/journal.pone.0132414)
Supplement: S6 File — (ZIP) [file pone.0132414.s006.zip › H=0.8/L1/run_00089.met]

!**********************Note: lines staring with "!" are remarks and will be ignored in the program********************
!*********************************General Information**********************************
!Assuming F1 = P1 x P2, populations available in QTL IciMapping are: 
!  1, P1BC1F1 = P1 x F1, the first backcrossing where P1 is used as the recurrent parent;
!  2, P2BC1F1 = P2 x F1, the first backcrossing where P2 is used as the recurrent parent;
!  3, F1DH, F1-derived doubled haploids; 
!  4, RIL or F1RIL, recombination inbred lines through the repeated selfing of F1;
!  5, P1BC1RIL, recombination inbred lines through the repeated selfing of P1BC1F1;
!  6, P2BC1RIL, recombination inbred lines through the repeated selfing of P2BC1F1;
!  7, F2, the selfing generation of F1;
!  8, F3, the selfing generation of F2;
!  9, P1BC2F1, the second backcrossing where P1 is used as the recurrent parent; 
! 10, P2BC2F1, the second backcrossing where P2 is used as the recurrent parent;
! 11, P1BC2RIL, recombination inred lines through the repeated selfing of P1BC2F1; 
! 12, P2BC2RIL, recombination inred lines through the repeated selfing of P2BC2F1; 
! 13, P1BC1F2, the selfing generation of P1BC1F1; 
! 14, P2BC1F2, the selfing generation of P2BC1F1; 
! 15, P1BC2F2, the selfing generation of P1BC2F1; 
! 16, P2BC2F2, the selfing generation of P2BC2F1; 
! 17, P1BC1DH, P1BC1F1-derived doubled haploids; 
! 18, P2BC1DH, P2BC1F1-derived doubled haploids; 
! 19, P1BC2DH, P1BC2F1-derived doubled haploids; 
! 20, P2BC2DH, P2BC2F1-derived doubled haploids; 
   3      !Mapping Population (see remarks above)
   2      !Mapping Function (1 for Kosambi; 2 for Haldane; 3 for Morgan)
   2      !Marker Space Type (1 for intervals; 2 for positions)
   1      !Marker Space Unit(1 for centiMorgans; 2 for Morgan)
   6      !Number of Chromosomes (or Linkage Groups)
 200      !Size of the mapping population
   2      !Number of environments
 
!***************************************** Chromosomes and Linkage Maps **********************************************
!Chromosome                 NumMarkers
-CH1                        16
-CH2                        16
-CH3                        16
-CH4                        16
-CH5                        16
-CH6                        16
!Linkage map (Marker name followed by position or the interval length)
 MK-1-1                1     0.000
 MK-1-2                1    10.000
 MK-1-3                1    20.000
 MK-1-4                1    30.000
 MK-1-5                1    40.000
 MK-1-6                1    50.000
 MK-1-7                1    60.000
 MK-1-8                1    70.000
 MK-1-9                1    80.000
 MK-1-10               1    90.000
 MK-1-11               1   100.000
 MK-1-12               1   110.000
 MK-1-13               1   120.000
 MK-1-14               1   130.000
 MK-1-15               1   140.000
 MK-1-16               1   150.000
 MK-2-1                2     0.000
 MK-2-2                2    10.000
 MK-2-3                2    20.000
 MK-2-4                2    30.000
 MK-2-5                2    40.000
 MK-2-6                2    50.000
 MK-2-7                2    60.000
 MK-2-8                2    70.000
 MK-2-9                2    80.000
 MK-2-10               2    90.000
 MK-2-11               2   100.000
 MK-2-12               2   110.000
 MK-2-13               2   120.000
 MK-2-14               2   130.000
 MK-2-15               2   140.000
 MK-2-16               2   150.000
 MK-3-1                3     0.000
 MK-3-2                3    10.000
 MK-3-3                3    20.000
 MK-3-4                3    30.000
 MK-3-5                3    40.000
 MK-3-6                3    50.000
 MK-3-7                3    60.000
 MK-3-8                3    70.000
 MK-3-9                3    80.000
 MK-3-10               3    90.000
 MK-3-11               3   100.000
 MK-3-12               3   110.000
 MK-3-13               3   120.000
 MK-3-14               3   130.000
 MK-3-15               3   140.000
 MK-3-16               3   150.000
 MK-4-1                4     0.000
 MK-4-2                4    10.000
 MK-4-3                4    20.000
 MK-4-4                4    30.000
 MK-4-5                4    40.000
 MK-4-6                4    50.000
 MK-4-7                4    60.000
 MK-4-8                4    70.000
 MK-4-9                4    80.000
 MK-4-10               4    90.000
 MK-4-11               4   100.000
 MK-4-12               4   110.000
 MK-4-13               4   120.000
 MK-4-14               4   130.000
 MK-4-15               4   140.000
 MK-4-16               4   150.000
 MK-5-1                5     0.000
 MK-5-2                5    10.000
 MK-5-3                5    20.000
 MK-5-4                5    30.000
 MK-5-5                5    40.000
 MK-5-6                5    50.000
 MK-5-7                5    60.000
 MK-5-8                5    70.000
 MK-5-9                5    80.000
 MK-5-10               5    90.000
 MK-5-11               5   100.000
 MK-5-12               5   110.000
 MK-5-13               5   120.000
 MK-5-14               5   130.000
 MK-5-15               5   140.000
 MK-5-16               5   150.000
 MK-6-1                6     0.000
 MK-6-2                6    10.000
 MK-6-3                6    20.000
 MK-6-4                6    30.000
 MK-6-5                6    40.000
 MK-6-6                6    50.000
 MK-6-7                6    60.000
 MK-6-8                6    70.000
 MK-6-9                6    80.000
 MK-6-10               6    90.000
 MK-6-11               6   100.000
 MK-6-12               6   110.000
 MK-6-13               6   120.000
 MK-6-14               6   130.000
 MK-6-15               6   140.000
 MK-6-16               6   150.000
!*********************************** Marker Types ********************************************************************
!Co-dominant marker: When heterozygote F1 is present, P1 is coded as 2, F1 is coded as 1, and P2 is coded as 0; Otherwise, P1 is coded as 2, and P2 is coded as 0. 
!Dominant marker: When heterozygote F1 is present, P1 and F1 are coded as 12, and P2 is coded as 0; Otherwise, P1 is coded as 2, and P2 is coded as 0.  
!Recessive markers: When heterozygote F1 is present, P1 is coded as 2, and F1 and P2 are coded as 10; Otherwise, P1 is coded as 2, and P2 is coded as 0. 
!Missing marker is coded as -1. 
 MK-1-1                 0   2   0   0   2   2   0   0   2   2   2   2   2   0   0   0   2   0   0   2   2   2   0   0   2   2   0   2   0   0   2   0   0   0   0   2   0   2   0   0   0   2   2   2   0   0   0   0   0   0   0   2   0   0   2   2   0   2   0   2   0   0   2   2   0   2   0   2   0   2   0   0   2   0   0   2   2   2   0   0   2   2   2   2   0   0   2   0   2   0   0   2   2   0   2   0   2   2   2   0   2   0   0   2   2   2   2   2   2   0   2   2   2   0   2   2   0   2   0   0   0   2   2   0   0   0   2   2   0   0   2   0   0   2   2   2   0   2   2   2   2   0   2   0   2   2   2   2   2   2   2   2   2   2   2   0   0   2   2   2   2   0   0   2   0   2   2   0   2   2   2   2   0   0   0   0   0   0   0   0   2   0   0   2   2   2   0   2   2   0   2   2   0   2   2   0   0   0   0   0
 MK-1-2                 0   0   0   0   2   2   0   0   2   2   0   2   2   0   0   0   2   0   0   2   2   0   0   0   2   2   0   2   0   0   2   0   0   2   0   2   0   2   2   0   0   2   0   0   0   0   0   0   0   0   0   2   0   0   2   2   0   2   0   2   0   0   2   2   0   2   0   2   0   0   0   0   2   0   0   2   0   2   0   0   2   2   2   2   0   0   2   0   0   0   0   0   2   0   2   0   2   2   2   2   2   0   0   2   2   2   2   2   2   0   2   0   2   0   2   2   0   2   0   0   0   2   2   2   0   0   2   2   2   0   0   0   2   2   0   2   0   2   2   0   2   0   2   0   2   2   2   2   2   2   2   2   2   2   2   0   0   2   2   2   2   0   0   2   2   2   2   0   2   0   0   2   0   0   0   0   0   0   0   0   2   0   0   2   2   2   0   2   2   0   2   2   0   2   2   0   0   0   0   0
 MK-1-3                 0   2   0   0   2   2   0   0   2   2   0   2   2   0   2   2   2   0   0   2   2   0   0   0   2   2   0   2   0   0   2   0   0   2   0   2   2   2   2   0   0   2   2   0   0   0   0   0   0   0   0   2   0   0   2   2   0   2   0   2   0   0   2   2   0   2   0   2   0   0   0   0   2   0   0   2   0   2   0   2   2   2   0   0   0   0   2   0   0   0   0   0   2   2   2   0   2   2   2   2   2   0   0   2   2   2   2   2   2   0   2   0   2   0   2   2   0   2   0   0   2   0   2   2   0   0   2   2   2   0   2   2   2   2   0   2   2   2   2   0   2   2   2   0   0   2   2   2   2   2   2   2   2   2   2   0   0   2   2   2   2   0   0   2   2   2   2   0   2   0   2   2   0   2   0   0   0   0   2   0   2   0   0   0   2   2   0   2   2   0   2   2   0   2   2   2   0   0   0   0
 MK-1-4                 2   2   0   0   2   2   0   0   2   2   0   2   2   0   2   2   2   0   2   2   2   0   0   0   2   2   0   2   0   0   2   0   0   2   0   2   2   2   2   0   0   2   2   0   2   0   2   0   0   0   0   2   0   0   2   2   0   2   0   2   0   0   2   2   2   2   0   2   2   2   0   0   2   0   0   2   0   0   2   2   2   2   0   0   0   0   2   0   2   0   0   0   2   2   2   0   2   2   2   2   2   0   0   2   2   2   2   2   2   0   2   0   2   0   2   2   0   2   2   0   2   0   2   2   2   0   2   2   2   0   2   2   2   2   0   2   0   2   2   0   2   2   2   0   0   2   0   2   2   2   2   0   2   2   2   0   0   2   2   2   2   0   0   2   2   2   2   0   2   0   2   2   0   2   0   0   2   0   2   0   2   0   2   0   0   2   0   2   2   0   2   2   0   2   2   0   0   0   0   2
 MK-1-5                 2   2   0   0   2   2   0   0   2   2   0   2   2   0   0   2   2   0   2   0   2   0   0   0   0   2   0   2   0   0   2   0   0   2   0   2   2   2   0   0   0   2   2   2   2   0   2   0   0   0   0   2   0   0   0   2   0   2   0   2   0   0   2   2   2   2   0   2   2   2   0   0   2   0   0   2   0   0   2   2   2   2   0   0   0   0   2   0   2   0   0   0   2   2   2   0   2   0   2   2   2   0   0   2   2   2   2   2   2   2   2   0   2   0   2   2   0   2   2   0   2   0   2   0   2   0   0   2   0   0   2   0   2   2   2   2   0   2   2   0   2   2   2   0   0   2   0   0   2   2   2   0   2   2   2   0   0   2   2   2   2   0   0   2   2   2   2   0   2   0   2   0   0   2   0   0   2   0   2   0   2   2   2   2   2   2   0   2   2   0   2   2   0   2   2   0   0   0   0   2
 MK-1-6                 2   2   0   2   0   2   0   0   2   2   0   2   2   2   0   2   2   0   2   2   2   0   0   0   0   2   0   2   0   0   2   0   0   2   0   2   2   2   0   0   0   2   2   2   2   0   2   0   0   0   0   2   0   0   2   2   0   2   0   2   0   0   2   2   2   2   0   2   0   2   0   0   2   0   0   2   0   0   2   0   2   2   0   0   0   0   2   0   2   0   0   0   2   2   2   0   2   0   2   2   2   0   0   2   2   2   2   2   2   2   2   0   2   0   2   2   0   2   2   0   2   2   2   2   2   0   0   2   0   0   2   0   0   2   2   2   0   2   2   0   2   2   2   0   0   0   0   0   2   2   2   0   2   0   2   0   0   2   2   2   2   0   0   2   0   2   2   0   2   0   2   0   0   2   0   0   2   0   2   0   2   2   0   2   2   2   0   2   2   0   2   2   0   2   2   0   0   0   0   2
 MK-1-7                 2   2   0   2   0   2   0   0   0   2   0   2   2   2   0   2   2   0   2   2   2   0   2   0   0   2   0   2   0   0   2   0   0   2   0   2   2   2   0   0   0   2   2   2   2   0   2   0   0   0   0   2   0   0   2   2   0   2   0   2   0   0   2   2   2   2   0   2   0   2   2   2   2   0   0   2   0   0   2   0   2   2   0   0   0   0   2   0   2   0   0   0   2   2   2   0   2   0   0   2   2   0   0   2   2   2   2   2   2   2   2   0   2   0   2   2   0   2   2   0   0   2   2   2   2   0   2   2   2   0   2   0   0   2   0   2   0   2   2   0   2   2   2   0   0   0   0   0   0   0   2   0   2   0   2   0   0   2   2   2   2   0   0   2   0   0   2   0   2   0   2   0   0   2   0   0   2   0   2   2   2   2   0   2   2   0   0   2   2   0   2   2   0   2   2   0   0   2   0   2
 MK-1-8                 2   2   0   2   0   2   0   0   0   2   0   2   2   2   0   2   2   0   2   2   2   2   2   0   0   2   0   2   0   0   2   2   0   2   0   0   0   2   0   0   0   2   2   2   2   0   2   0   0   0   0   2   0   0   0   2   0   0   0   2   0   0   2   2   2   2   0   2   0   2   2   2   0   0   0   2   0   0   2   0   2   2   0   0   0   0   2   2   2   0   0   0   2   2   2   2   2   0   0   2   0   0   2   2   2   0   2   0   0   0   2   0   2   0   2   2   0   2   2   0   0   2   2   2   2   0   2   2   2   0   2   0   0   2   2   2   0   2   2   0   2   2   2   0   0   0   0   0   0   0   2   0   2   2   2   0   0   2   2   2   2   0   0   2   0   0   0   0   2   0   2   0   0   2   0   0   2   0   2   2   2   2   0   2   2   0   0   2   0   0   2   2   0   2   0   0   0   2   2   0
 MK-1-9                 2   2   0   2   0   2   0   0   0   0   2   2   2   2   0   2   2   0   2   2   2   2   2   2   0   2   0   2   0   0   2   2   0   2   0   0   2   2   0   0   0   2   2   2   2   0   2   0   0   2   0   2   2   0   2   2   0   0   0   2   0   0   2   2   0   2   0   2   0   2   2   2   0   0   0   2   0   0   2   0   2   2   0   0   2   0   2   2   2   0   0   0   2   2   2   2   2   0   0   2   0   0   2   2   2   0   2   0   0   2   2   0   0   0   2   2   0   2   2   0   0   2   2   2   0   0   2   0   2   0   2   0   0   2   2   2   0   2   2   0   2   2   2   0   0   0   0   0   0   0   2   0   2   2   2   0   0   2   2   2   2   0   2   2   0   0   0   0   2   0   2   0   0   2   0   2   2   0   0   2   2   2   0   2   0   0   0   2   2   2   2   2   0   2   0   0   0   2   2   0
 MK-1-10                2   2   0   2   2   2   0   0   0   0   2   2   2   2   0   2   2   0   2   0   2   2   0   2   0   2   0   2   0   0   2   2   0   2   0   0   0   2   0   0   0   2   0   2   2   2   2   0   2   2   0   2   2   0   2   2   0   2   2   2   0   0   2   2   0   0   0   2   0   2   2   2   0   0   2   2   0   0   2   0   0   2   0   0   2   0   2   2   2   0   0   0   2   2   2   2   2   0   0   2   0   0   2   2   2   0   2   0   0   2   2   0   0   0   2   2   0   2   2   0   0   2   0   2   0   2   0   0   2   0   2   0   2   0   2   2   0   2   2   0   2   2   2   0   0   0   0   2   0   0   2   0   2   2   2   0   2   2   2   2   2   2   2   2   0   0   0   0   2   0   0   0   0   2   0   2   2   0   0   2   2   2   0   2   0   0   0   2   2   2   2   2   0   2   0   0   0   2   2   0
 MK-1-11                2   2   0   2   2   2   0   0   2   0   2   2   0   0   0   2   2   0   2   0   2   2   0   2   0   2   0   2   0   2   2   2   0   2   0   0   0   2   0   0   0   2   0   2   2   2   2   0   2   2   0   2   2   0   2   2   0   2   2   2   0   0   2   2   0   2   0   2   0   2   0   2   0   0   2   2   0   2   2   0   0   2   0   0   2   0   2   2   2   2   0   0   0   2   2   2   2   0   0   2   0   0   2   2   2   0   0   0   0   2   2   0   0   0   2   2   0   2   2   0   0   2   0   2   0   2   0   0   2   0   2   0   2   0   2   2   0   2   2   0   2   2   0   0   0   0   0   2   0   0   2   0   2   2   2   0   2   2   2   2   2   2   2   2   0   0   0   0   2   0   0   0   0   2   0   2   2   0   0   2   2   2   0   2   0   0   0   0   2   2   2   2   2   2   0   0   0   2   2   0
 MK-1-12                2   2   0   2   2   2   0   0   2   0   2   2   0   0   0   2   2   0   2   0   2   2   0   2   0   2   0   2   0   2   2   2   0   2   0   0   2   2   2   0   0   2   0   2   2   2   2   0   2   2   0   2   2   0   0   2   0   2   2   2   0   0   2   2   0   2   0   2   0   2   0   2   0   0   0   2   0   2   2   0   2   2   0   0   2   0   0   2   2   2   0   0   0   2   2   2   0   0   0   2   0   0   2   2   2   0   0   0   2   2   2   0   0   0   2   2   0   2   2   0   0   2   2   2   2   2   0   0   2   0   2   0   0   0   2   2   0   2   2   2   2   2   0   2   0   0   0   2   0   0   2   0   2   2   2   0   2   0   0   2   2   2   2   2   0   0   0   0   0   0   2   2   0   2   0   0   2   0   0   2   0   2   0   2   0   0   0   0   2   2   2   2   2   0   0   0   0   2   2   0
 MK-1-13                2   2   0   2   2   2   0   0   2   0   2   0   0   0   0   2   2   0   2   0   2   2   0   2   0   2   0   2   0   2   2   2   0   2   0   0   2   2   2   0   0   2   0   2   2   2   2   0   2   2   0   2   2   0   0   0   0   2   2   2   0   0   2   0   0   2   0   2   0   2   0   0   0   0   0   2   0   2   2   0   2   0   0   0   2   0   0   2   2   2   0   0   2   2   2   2   0   0   0   2   2   0   2   2   2   0   0   0   2   2   2   0   0   0   2   2   0   2   2   0   0   2   2   2   2   2   0   0   2   0   2   0   0   0   2   2   0   2   2   2   0   2   0   2   0   0   0   2   2   0   2   0   2   2   2   0   2   0   0   2   2   2   2   2   0   0   0   0   0   0   2   2   0   2   0   2   2   0   0   2   2   2   0   2   0   2   0   0   2   0   2   2   0   0   0   0   0   2   2   0
 MK-1-14                2   2   0   2   2   2   0   0   2   0   2   0   2   0   0   2   0   0   2   0   2   2   0   2   0   2   0   2   0   0   2   2   0   2   0   0   0   2   2   0   0   2   0   2   0   2   2   0   2   2   0   0   2   2   0   0   0   2   2   2   0   0   2   0   0   2   0   2   0   2   0   0   0   0   0   2   0   2   2   0   2   0   0   0   2   0   0   2   2   2   0   0   2   0   2   2   0   0   0   2   2   0   2   2   2   0   2   0   2   2   2   0   0   0   0   2   0   2   2   0   0   2   2   2   2   2   2   0   2   0   2   2   0   0   2   0   0   0   0   0   0   2   0   2   2   0   2   2   2   0   2   0   2   2   2   0   2   0   0   2   2   2   2   2   0   0   2   2   0   2   2   2   0   2   0   2   2   0   0   2   2   2   0   2   2   2   0   0   2   0   2   2   0   0   0   0   0   2   2   0
 MK-1-15                0   2   0   2   2   2   0   0   2   0   2   0   2   0   0   2   0   0   2   0   2   2   0   2   0   2   0   2   0   0   2   2   0   2   0   0   0   2   2   0   0   2   2   2   0   2   2   0   0   2   0   0   2   0   0   0   0   2   0   2   0   0   2   0   0   2   0   2   0   2   2   0   0   0   0   2   0   2   2   0   2   0   0   0   2   0   0   2   2   2   2   0   2   0   2   2   0   0   0   2   2   0   2   2   0   0   2   0   2   0   2   0   2   0   0   2   0   2   2   0   2   0   2   2   0   2   2   0   2   2   2   2   0   0   2   0   0   0   0   2   2   2   0   2   0   0   0   2   2   0   2   0   2   2   0   0   2   0   0   2   2   2   2   0   0   0   2   2   0   2   2   2   0   2   0   2   2   0   0   2   2   2   0   2   0   2   0   0   2   0   2   2   2   0   0   0   0   2   2   2
 MK-1-16                0   2   0   2   2   2   0   0   2   0   2   0   0   0   0   0   0   0   2   0   0   2   0   2   2   0   0   2   0   0   2   2   0   2   2   0   0   2   2   0   0   2   2   0   0   2   2   0   0   2   0   0   0   0   0   0   0   2   0   2   0   0   2   0   0   2   0   2   0   2   2   0   0   0   0   2   0   2   2   2   2   0   0   0   2   0   0   2   2   0   2   0   2   2   2   2   0   0   0   2   2   2   2   2   0   0   2   0   0   0   2   0   2   0   0   2   0   2   2   0   2   0   2   2   0   2   0   0   2   2   2   2   0   0   2   0   0   0   0   2   2   2   0   2   0   0   0   2   2   0   2   0   2   2   0   0   2   0   0   2   0   2   2   0   0   0   2   2   0   0   2   2   0   2   0   2   2   0   0   2   2   0   0   2   0   2   0   0   0   0   2   2   2   2   0   0   0   0   2   2
 MK-2-1                 2   2   2   0   0   2   2   0   2   0   0   2   2   2   2   0   2   0   2   2   2   2   2   0   2   0   0   2   2   2   2   2   2   2   0   2   0   2   2   2   0   2   0   0   2   2   2   0   2   2   2   0   0   0   2   2   2   0   2   0   2   0   0   2   2   0   0   0   0   0   0   2   2   2   2   0   0   2   2   2   0   0   2   0   0   2   0   0   0   2   2   0   0   2   2   2   2   0   0   2   2   0   2   2   2   2   0   0   2   0   0   2   2   0   2   2   0   0   2   2   2   0   2   2   2   2   0   2   0   0   2   2   2   2   2   2   2   0   0   0   2   2   0   0   2   0   2   2   0   0   0   2   2   2   0   0   2   2   0   2   0   0   2   2   0   0   2   2   0   0   0   2   0   0   0   0   2   0   2   0   0   2   0   0   2   0   2   2   0   0   0   2   0   0   2   0   2   2   2   0
 MK-2-2                 2   2   2   0   0   2   2   0   2   2   0   2   2   2   2   0   2   0   2   2   2   0   2   0   2   0   0   2   2   2   2   2   2   2   0   2   0   2   2   2   0   2   0   0   2   2   2   0   2   2   2   0   0   0   2   2   2   0   2   0   2   0   0   2   2   0   0   0   0   0   0   2   2   2   0   0   0   0   2   2   0   2   2   0   2   2   0   0   0   2   2   0   0   2   2   2   2   0   0   2   2   0   2   2   2   2   0   0   2   0   0   2   2   0   2   2   2   2   2   2   2   0   2   2   2   2   0   2   0   0   2   2   2   2   2   2   2   0   0   0   2   2   0   0   0   2   2   2   0   0   2   2   2   2   0   2   2   2   0   2   0   0   2   2   0   0   2   2   0   0   0   2   0   2   0   0   2   0   2   0   0   2   0   0   2   0   0   2   0   0   0   2   0   2   2   0   2   2   2   0
 MK-2-3                 2   2   2   0   0   2   2   0   2   0   0   2   2   2   2   0   2   0   2   2   2   0   2   0   0   2   0   2   2   0   2   2   2   2   0   2   0   2   2   2   0   2   2   0   2   2   2   0   2   2   2   0   0   0   2   2   2   0   2   0   2   0   0   2   2   0   0   0   0   0   0   2   0   2   0   0   0   2   2   2   0   2   2   0   2   2   2   0   0   2   2   0   0   2   2   0   2   0   0   2   2   0   2   2   2   2   0   0   2   0   0   2   2   0   0   2   2   2   2   2   2   2   2   0   2   2   0   2   0   0   2   2   2   0   2   2   2   0   0   0   2   2   0   0   2   2   2   2   0   0   2   2   2   2   0   2   2   2   0   2   0   0   2   2   0   0   2   2   0   0   0   2   0   2   2   0   2   0   2   0   0   2   0   2   2   0   0   2   2   0   0   0   0   2   0   0   2   2   2   0
 MK-2-4                 2   0   2   2   0   0   2   0   2   0   0   2   0   2   2   0   2   2   2   2   2   0   2   0   0   2   0   2   2   0   2   2   2   2   0   2   0   2   2   2   0   2   2   0   0   2   2   0   2   2   2   0   0   0   2   2   2   0   2   0   2   0   0   2   2   0   0   2   0   0   0   2   0   2   0   2   0   2   2   2   0   2   2   0   2   2   2   0   0   2   2   2   0   2   2   0   2   0   0   2   2   0   2   0   2   2   0   0   2   0   0   2   2   0   0   2   2   2   2   2   2   2   0   0   2   2   0   2   0   0   2   2   2   0   2   2   2   0   0   0   2   2   0   0   2   2   2   2   0   0   2   2   2   2   0   2   2   2   0   0   0   0   2   2   0   0   2   2   0   0   0   2   0   2   2   0   2   0   2   0   0   2   0   2   2   0   0   2   2   0   0   0   0   2   0   0   2   2   2   0
 MK-2-5                 0   0   2   2   0   0   2   0   2   0   0   2   0   2   2   0   2   2   2   2   2   0   2   0   0   2   0   0   2   0   0   2   2   2   0   2   0   0   0   2   0   2   2   0   2   2   2   0   2   2   2   0   0   0   2   2   0   0   2   0   2   2   0   2   2   0   0   2   0   2   0   0   0   2   0   2   2   2   2   2   0   2   2   2   2   2   2   0   0   2   2   2   0   2   2   0   2   0   0   2   2   0   2   0   2   2   0   2   2   0   0   2   2   0   0   2   2   2   2   2   2   2   0   0   2   2   0   2   2   0   2   2   2   0   0   2   2   0   0   0   2   2   0   0   0   2   2   2   0   0   2   2   2   2   0   2   0   2   0   0   0   0   2   2   0   0   2   0   0   0   0   2   2   2   2   0   0   0   2   0   0   2   0   2   2   2   2   2   2   0   0   0   0   0   0   2   2   2   2   0
 MK-2-6                 0   0   2   2   0   0   2   0   2   0   0   2   0   2   2   0   0   2   2   0   2   0   2   0   0   2   0   0   2   0   0   2   2   2   0   2   0   0   0   2   0   2   2   0   2   0   2   0   2   2   2   0   0   0   0   2   0   0   2   0   0   2   0   2   2   2   0   2   0   2   0   0   0   2   0   2   2   0   2   2   0   2   2   2   2   2   2   0   0   2   2   2   0   2   2   0   2   0   0   2   2   0   2   0   2   2   0   0   2   0   0   2   2   0   0   2   2   2   2   2   2   2   0   0   2   2   0   2   2   0   2   0   2   0   0   2   2   0   0   0   2   2   2   0   0   2   2   2   0   0   2   2   2   2   0   2   2   2   0   0   0   0   2   2   0   0   2   0   0   0   0   2   2   2   2   2   0   2   2   0   0   2   0   2   2   2   2   2   2   0   0   0   0   0   0   2   2   2   2   0
 MK-2-7                 2   0   2   2   0   0   2   0   2   0   0   0   0   2   2   0   2   2   2   0   2   0   2   0   0   0   0   0   2   0   0   2   2   2   0   2   0   0   2   2   0   2   2   0   2   2   2   0   0   2   2   0   2   2   0   2   0   0   2   0   0   2   0   2   2   0   0   2   0   2   0   0   0   2   0   2   2   0   0   2   0   0   2   2   2   2   2   0   0   2   2   2   2   2   2   0   2   0   0   2   2   0   2   0   2   2   0   0   2   0   0   0   2   0   0   2   2   2   2   2   2   2   0   0   2   2   0   2   2   0   2   0   2   0   0   0   2   0   2   0   2   2   2   0   0   2   2   2   0   0   2   2   2   2   0   2   2   2   0   2   0   0   2   2   0   0   2   0   0   0   2   0   2   2   0   2   0   2   2   0   0   0   0   2   2   0   2   0   2   0   0   0   0   0   2   2   2   0   0   0
 MK-2-8                 2   0   2   0   0   0   2   0   2   0   0   0   0   2   2   0   2   0   2   2   2   0   2   0   0   2   2   0   2   2   0   2   2   2   0   2   0   0   2   2   0   2   2   0   2   2   2   0   0   2   2   0   2   2   0   2   2   0   2   0   0   2   0   2   2   0   0   2   0   2   0   0   0   0   0   2   2   0   0   2   0   0   2   2   0   2   2   0   0   2   2   0   2   2   2   0   2   0   0   2   0   0   2   0   2   0   0   0   2   0   0   0   2   0   0   2   2   2   2   0   2   2   2   0   2   2   0   2   2   0   2   0   2   0   0   0   2   0   2   0   2   2   2   0   0   2   2   2   0   2   0   2   2   2   0   2   2   2   0   0   0   0   2   0   0   0   2   0   0   0   2   0   2   2   0   2   2   2   2   0   0   0   0   2   2   0   2   0   2   0   0   0   0   0   2   2   2   2   0   0
 MK-2-9                 2   0   2   0   0   2   2   0   2   0   0   0   0   2   0   0   2   0   2   2   2   0   2   2   0   2   2   0   2   2   0   0   2   2   0   2   0   0   2   2   0   2   2   0   2   2   2   0   0   2   2   2   2   2   0   2   2   0   2   0   0   2   0   2   2   0   0   2   2   2   0   0   0   0   0   2   2   0   0   0   0   0   2   2   0   2   2   2   0   2   2   0   2   2   2   0   2   2   0   2   2   0   2   0   2   0   0   0   2   0   0   0   2   0   0   2   2   2   2   0   2   2   2   0   2   2   0   2   2   0   2   0   2   2   0   0   2   0   2   0   2   2   2   0   0   2   2   2   0   2   0   2   2   2   0   2   2   0   2   0   0   0   2   0   0   0   2   0   0   0   2   0   2   2   0   0   2   0   2   0   2   0   0   2   2   2   0   0   0   2   0   2   0   0   2   2   0   2   0   2
 MK-2-10                2   0   2   0   0   2   2   0   2   0   0   0   2   2   0   0   0   0   2   2   2   0   2   2   0   2   2   0   2   0   0   0   2   2   0   2   0   2   2   2   2   2   2   0   2   0   2   0   0   0   2   2   2   2   0   2   2   0   2   0   0   2   0   2   2   0   0   2   2   2   0   0   0   2   0   2   2   0   0   0   0   0   2   2   0   0   0   2   0   2   2   0   2   2   2   0   0   2   0   2   2   0   2   0   2   0   0   0   2   0   0   0   2   2   0   2   2   2   2   0   2   2   2   0   2   2   0   2   2   0   0   0   2   2   0   2   2   0   2   0   2   2   2   0   0   2   2   0   0   2   0   2   2   2   0   2   2   2   2   0   0   0   2   0   2   0   2   0   0   0   2   0   2   2   0   0   2   0   2   0   0   0   0   0   2   2   0   0   0   2   0   2   0   0   2   2   0   0   0   2
 MK-2-11                2   0   2   0   0   0   0   0   2   0   0   0   0   0   0   0   0   0   2   2   2   0   2   2   0   2   2   0   2   0   0   0   0   2   2   2   0   2   2   2   2   2   2   0   2   0   2   0   0   0   2   2   2   2   0   0   2   0   2   0   0   2   0   2   2   2   0   2   2   2   0   0   2   2   0   2   2   0   0   2   0   0   2   2   0   0   0   2   0   0   2   2   2   2   2   0   0   2   0   2   0   2   0   0   2   0   0   0   2   0   0   0   2   2   0   2   2   2   2   0   2   2   2   0   2   2   0   2   2   0   2   0   2   2   0   2   2   0   2   0   2   2   2   0   0   2   2   0   0   2   2   2   0   0   0   2   2   2   2   0   0   0   2   0   0   0   2   0   2   0   2   0   0   2   2   0   2   0   2   0   0   0   0   0   2   2   0   0   0   2   0   2   0   0   2   2   0   0   0   2
 MK-2-12                0   0   2   0   0   0   0   0   2   2   0   0   2   0   0   0   0   0   2   2   0   0   2   2   0   2   2   0   2   0   0   0   0   2   2   2   0   2   2   2   2   2   2   0   2   0   2   0   0   0   2   0   2   2   0   0   2   0   2   0   0   2   0   2   2   2   0   0   2   2   0   0   2   2   0   2   2   0   0   2   0   0   2   2   0   0   0   2   0   0   2   2   0   2   2   0   0   2   0   2   0   2   0   0   2   0   0   0   2   0   0   0   2   2   0   2   2   2   0   0   2   2   2   0   2   2   0   2   2   0   2   0   2   2   0   2   2   0   2   0   2   2   2   0   2   2   2   0   0   2   2   2   2   0   0   2   2   2   0   0   0   0   2   2   0   0   2   0   2   0   2   0   2   2   2   0   2   0   0   0   0   0   0   0   2   2   2   0   0   2   0   2   0   0   2   2   0   0   0   0
 MK-2-13                0   0   2   0   0   0   0   0   2   2   0   0   2   0   0   0   0   0   2   2   0   2   0   2   0   2   2   0   2   0   2   2   2   2   2   2   0   2   2   2   2   2   2   0   2   0   2   0   0   0   0   0   2   2   0   0   2   0   2   0   0   2   0   2   2   2   0   0   2   2   0   0   2   2   2   2   2   0   0   0   0   0   2   2   0   0   0   2   2   0   0   2   0   2   2   0   0   2   0   2   0   2   0   0   2   0   0   0   2   0   2   0   2   2   0   2   2   2   0   0   2   2   2   0   2   2   0   2   2   2   2   0   2   2   0   2   2   0   2   0   2   2   2   0   2   2   2   0   2   2   2   2   2   0   0   2   2   2   0   0   0   0   2   2   0   0   2   0   2   0   2   0   0   0   2   0   2   2   0   0   0   0   0   0   2   2   2   0   0   2   0   2   0   0   2   0   2   0   0   0
 MK-2-14                0   0   2   0   0   0   0   0   2   2   0   0   2   2   0   0   0   0   2   2   0   0   0   2   0   2   2   0   2   0   2   2   2   2   2   2   0   2   2   2   2   2   2   0   0   0   2   0   0   0   0   0   0   2   0   0   2   2   0   0   0   2   0   2   2   2   0   0   2   2   0   0   2   2   2   2   2   0   0   0   0   0   2   2   0   0   0   0   0   0   0   2   0   2   2   0   0   2   0   2   0   2   0   0   2   2   0   0   2   2   2   0   2   2   0   2   2   2   0   0   2   2   2   0   2   2   2   2   2   2   2   0   2   2   0   2   2   0   2   0   2   2   2   0   2   0   2   0   2   2   2   2   2   0   0   2   2   2   0   0   0   0   2   2   0   0   2   0   2   0   2   0   0   0   2   0   2   2   0   2   0   0   0   0   2   2   2   2   0   2   0   2   0   0   2   0   2   0   0   0
 MK-2-15                0   0   2   0   0   0   0   0   2   2   0   0   2   2   0   0   0   0   2   2   0   0   0   2   2   2   0   0   2   0   0   2   2   0   2   2   0   2   2   2   2   2   2   0   2   0   0   0   0   2   0   0   0   2   0   0   2   2   0   0   2   2   0   2   0   2   0   0   2   2   2   0   2   2   2   2   2   2   2   0   0   0   2   2   0   0   0   0   0   0   0   2   0   2   2   0   0   2   0   2   0   2   0   2   2   2   0   0   2   2   2   0   2   2   0   2   0   2   0   0   2   2   2   0   2   2   2   2   2   2   0   0   2   2   0   2   2   0   2   0   2   2   2   0   0   0   2   0   2   2   2   2   2   0   0   2   2   2   2   0   0   0   2   2   0   2   2   0   2   0   2   0   0   0   2   0   2   2   0   2   0   0   0   0   2   2   0   2   0   2   2   2   0   0   2   0   2   2   0   0
 MK-2-16                0   0   2   0   2   0   0   0   0   2   0   0   2   2   0   0   0   2   2   2   0   0   0   2   2   2   0   0   2   0   0   2   2   0   2   2   0   0   2   2   2   2   2   0   2   0   0   0   0   2   0   0   0   2   0   0   2   0   0   0   2   2   0   2   0   2   0   0   2   0   2   0   2   0   2   2   2   2   2   0   2   0   2   2   0   0   0   0   2   0   0   2   0   0   2   0   0   2   0   2   0   2   0   0   2   2   0   0   0   2   2   2   2   2   0   2   0   2   0   0   2   2   2   0   2   2   2   2   2   0   0   0   2   2   0   2   2   0   2   0   2   2   2   0   2   0   2   0   2   2   2   2   2   0   0   2   2   2   2   2   0   0   2   0   2   2   2   0   2   0   2   0   0   0   2   0   2   2   0   2   0   0   0   2   2   2   0   2   0   0   2   0   0   2   2   0   2   2   0   0
 MK-3-1                 2   0   2   2   0   0   2   2   2   0   0   0   2   0   2   2   2   0   2   0   2   0   0   0   2   2   0   0   0   0   2   2   2   2   2   2   0   2   0   2   0   0   0   2   0   2   2   0   0   0   2   0   2   0   2   2   2   2   0   2   0   2   2   0   0   0   2   2   0   2   2   2   2   0   0   0   2   2   2   2   2   0   2   0   2   0   2   2   0   2   0   0   0   2   0   0   2   2   2   2   2   2   2   0   2   2   2   0   0   0   2   0   2   2   0   2   0   0   2   2   2   0   0   2   2   2   2   2   0   2   2   2   2   0   2   0   2   0   2   0   0   0   2   0   2   2   0   2   0   0   2   0   0   2   0   2   2   0   0   0   0   0   2   0   2   0   0   2   2   2   0   0   0   0   0   0   0   0   2   2   2   0   0   2   2   2   2   0   0   2   2   2   0   0   0   0   2   2   0   0
 MK-3-2                 2   0   2   2   0   0   2   2   2   0   0   0   2   0   2   2   2   0   2   0   2   0   0   0   2   2   0   0   0   0   2   2   2   2   0   2   0   2   0   2   2   0   0   2   0   2   2   0   0   0   2   0   2   0   0   2   2   2   0   2   0   2   2   0   0   0   2   2   0   2   2   2   2   0   2   0   2   2   2   2   2   0   2   0   2   0   2   2   0   2   0   0   0   2   2   0   2   2   2   0   2   2   2   0   0   2   2   0   0   2   0   0   2   2   0   2   0   0   2   2   2   0   0   2   2   2   2   2   0   2   2   2   2   0   2   0   2   0   2   0   0   0   2   0   2   2   0   2   0   0   2   0   0   2   0   0   2   0   0   0   0   0   2   0   0   0   0   2   2   2   0   0   0   2   0   0   0   0   2   2   2   0   0   2   2   2   2   2   0   2   2   2   0   0   2   0   2   2   0   0
 MK-3-3                 2   0   2   2   0   0   2   2   2   0   0   0   2   0   2   2   2   2   2   0   2   0   0   0   2   2   0   2   0   0   2   2   2   2   0   2   0   2   0   0   2   0   0   2   0   2   2   0   0   0   2   0   2   0   0   2   2   2   2   2   0   2   2   2   0   0   2   2   0   2   2   2   2   0   2   0   2   2   2   2   2   0   2   0   2   0   2   2   0   2   0   0   0   2   2   2   2   2   0   0   2   2   2   0   0   2   2   0   0   2   0   0   2   2   0   2   0   0   2   2   2   2   0   2   2   2   2   2   0   2   2   2   2   0   2   0   2   0   2   0   0   0   2   0   0   2   0   2   0   0   2   0   2   2   0   0   2   0   0   0   0   0   2   0   0   0   0   2   2   2   0   0   0   2   0   0   2   0   2   0   2   0   0   2   2   2   2   2   0   2   0   2   0   0   2   0   2   0   0   0
 MK-3-4                 2   0   0   2   2   0   2   2   2   0   0   0   2   0   2   2   2   2   0   0   2   0   0   0   2   2   2   2   0   0   2   2   2   2   0   2   0   2   0   0   2   0   0   2   0   0   2   0   0   0   2   0   2   2   2   0   2   2   2   2   0   2   2   0   0   0   2   2   0   2   2   2   2   0   2   0   0   2   2   2   2   0   2   0   2   2   2   2   0   2   0   0   0   2   2   2   2   2   0   2   2   2   2   0   0   2   2   0   0   2   0   0   2   2   0   2   0   0   2   2   2   0   0   2   2   2   2   2   0   2   2   2   2   0   2   0   2   2   2   2   0   0   0   0   2   2   0   2   0   0   2   0   2   0   0   0   2   0   0   0   0   0   2   2   0   0   0   2   2   2   0   2   0   2   0   0   2   0   2   0   2   0   0   2   2   2   2   2   0   2   0   2   0   0   2   0   2   0   0   0
 MK-3-5                 2   0   0   2   2   0   2   2   2   0   0   0   0   0   2   2   2   2   2   0   2   0   0   0   2   2   2   2   0   2   2   2   2   2   0   0   0   2   2   0   2   0   0   2   0   0   2   0   0   0   0   0   2   0   0   0   0   2   2   2   0   2   0   0   0   0   2   2   2   2   2   2   2   0   0   0   0   2   2   2   2   0   2   0   2   2   2   2   0   2   0   0   0   2   2   2   2   2   0   2   2   0   2   0   0   2   0   0   0   2   0   0   2   2   0   2   0   0   2   2   2   0   0   2   0   2   2   2   0   0   2   2   2   0   2   0   2   2   2   2   0   0   0   0   2   0   0   2   0   0   2   0   2   0   0   0   2   0   0   0   0   0   2   2   0   0   2   2   2   2   0   2   0   2   0   0   2   0   2   0   2   0   0   2   2   2   0   2   0   2   0   2   0   0   2   0   2   0   0   0
 MK-3-6                 2   0   0   2   2   0   2   2   2   0   0   0   0   2   2   2   2   0   2   0   0   0   0   0   2   2   2   2   0   2   2   2   2   2   2   0   0   2   2   0   2   0   0   2   0   0   2   0   0   0   0   0   2   2   0   0   0   0   2   0   0   0   0   0   2   0   2   0   2   2   2   2   2   0   0   0   0   2   2   2   0   0   2   0   2   2   2   2   0   2   0   0   0   2   0   2   2   2   0   2   2   2   2   0   2   2   0   0   0   2   0   0   0   2   0   2   0   0   2   2   0   0   0   2   0   2   2   2   0   0   2   2   2   0   2   0   2   2   2   2   0   0   0   0   2   0   0   2   0   0   2   0   0   0   0   0   2   0   0   0   0   0   2   2   0   0   2   0   2   2   0   2   0   2   0   0   2   0   2   0   2   0   0   2   2   2   0   2   0   2   0   2   0   0   2   0   2   0   2   0
 MK-3-7                 2   0   0   2   2   0   2   2   2   0   0   0   2   2   0   2   2   2   2   0   0   0   0   0   2   2   2   2   0   2   2   2   2   2   2   0   0   2   2   0   2   2   0   2   0   0   2   0   0   0   0   0   2   2   0   0   0   0   2   0   0   0   0   0   2   0   2   0   2   2   2   2   2   2   0   0   0   2   2   2   0   0   0   0   2   2   2   0   0   2   0   0   0   2   0   2   2   2   0   2   2   2   2   0   2   2   0   2   2   2   2   0   0   2   0   2   0   0   2   2   0   0   0   2   0   0   2   2   2   0   2   2   2   0   2   0   2   2   2   2   0   0   0   0   2   0   0   2   0   0   2   0   0   0   0   0   0   0   0   0   0   0   0   2   0   0   2   0   0   2   0   2   0   2   2   0   0   0   2   0   2   0   0   2   2   2   2   2   0   2   2   2   0   0   2   0   2   0   2   0
 MK-3-8                 2   0   0   2   2   0   2   2   0   0   0   0   2   2   0   2   2   2   2   0   0   0   0   0   2   2   2   2   0   2   0   2   2   2   2   0   0   2   2   0   2   2   0   2   0   0   2   0   0   0   0   0   2   2   0   0   0   0   2   0   0   0   0   0   2   0   2   0   2   2   2   2   2   2   0   0   0   2   2   2   0   0   0   0   2   2   2   0   0   0   0   0   0   0   0   2   2   2   0   2   2   2   2   0   2   2   0   2   0   2   2   0   0   2   0   2   0   0   2   2   0   0   0   2   0   0   2   2   2   0   2   2   2   0   2   0   2   2   2   2   0   0   0   0   2   0   0   2   0   0   2   0   0   0   0   0   0   0   0   0   2   0   0   2   0   0   2   0   0   2   0   2   0   2   2   2   0   0   2   0   2   0   0   2   2   2   2   2   0   2   2   2   2   0   2   0   2   0   2   0
 MK-3-9                 2   2   0   2   2   0   2   2   2   0   0   0   2   2   0   2   2   2   2   0   2   0   0   0   2   0   2   2   2   2   0   2   2   2   2   0   0   2   2   0   2   2   0   2   2   0   2   0   0   0   0   0   2   2   0   0   0   2   2   0   0   0   0   0   2   0   0   0   2   2   2   2   2   0   0   0   0   2   2   2   0   0   0   0   0   2   0   0   0   0   0   0   0   0   0   2   2   0   0   2   2   2   2   0   2   2   0   2   0   2   2   2   0   2   0   2   0   0   2   2   0   0   0   2   0   2   2   2   2   0   2   2   0   0   2   0   2   2   0   2   0   0   0   0   2   0   0   2   0   0   2   0   0   0   0   2   0   2   2   0   2   2   0   2   2   0   2   0   0   2   0   2   0   2   2   2   0   0   2   0   2   2   0   2   2   2   2   2   0   2   2   2   2   0   2   0   2   0   2   0
 MK-3-10                2   0   0   2   0   0   2   2   2   0   0   0   2   2   0   2   2   2   2   0   2   0   2   0   2   0   2   2   0   2   2   2   2   0   2   0   0   2   0   0   2   2   0   2   2   0   0   0   0   0   2   0   2   2   0   0   0   2   2   0   0   0   0   0   2   0   2   2   2   2   2   2   2   0   0   0   0   0   2   2   0   0   0   2   0   2   0   0   2   0   0   0   0   2   0   2   2   0   0   2   2   2   2   0   0   0   2   2   0   2   2   2   0   2   0   2   0   2   2   2   0   0   0   2   0   2   2   2   2   0   2   2   0   0   2   0   2   2   0   2   0   0   0   0   0   0   0   0   0   0   2   0   0   2   0   2   0   2   2   0   2   2   0   2   2   0   2   0   0   0   0   2   0   2   2   2   0   0   2   0   2   2   0   2   2   2   2   2   2   2   2   2   2   0   2   0   2   0   2   0
 MK-3-11                2   0   0   2   0   0   2   2   2   0   0   0   2   2   2   2   2   2   2   0   2   2   2   2   2   0   2   2   0   2   0   2   2   0   0   2   0   0   0   0   2   2   0   2   2   0   0   0   0   2   2   0   2   2   0   0   0   2   2   0   0   0   2   0   0   0   2   2   2   2   2   2   2   0   0   0   0   0   2   2   0   0   0   2   0   2   0   0   2   0   0   0   0   2   0   2   2   0   0   2   2   0   2   0   0   0   2   2   0   2   2   2   0   2   0   2   0   2   0   2   0   0   0   2   0   2   0   2   2   0   2   2   0   0   2   0   2   2   0   2   0   0   0   0   0   0   0   0   0   2   2   0   0   0   0   2   0   2   0   0   2   2   0   2   2   0   2   0   2   0   0   2   0   2   2   2   2   0   2   0   2   0   0   2   2   2   2   2   2   2   2   2   2   0   2   0   2   0   2   0
 MK-3-12                2   0   0   2   0   0   2   2   2   0   0   0   2   2   0   2   2   2   2   0   0   2   2   2   2   0   2   2   0   2   0   2   2   0   0   2   2   0   0   0   2   0   0   2   2   0   0   2   0   2   2   0   2   2   0   0   0   2   0   0   0   0   2   0   2   0   2   2   2   0   2   2   2   0   0   0   0   0   2   2   0   0   0   2   0   2   0   0   2   0   0   0   0   2   0   2   2   0   2   2   2   0   2   0   0   0   2   2   0   0   2   2   0   2   0   2   0   2   0   2   0   2   0   2   0   2   0   0   2   0   2   2   0   0   2   0   2   2   0   2   0   0   0   0   0   0   2   2   2   2   2   0   0   0   0   2   0   2   0   0   0   2   0   2   2   0   2   0   2   0   0   2   0   2   2   2   2   0   2   0   2   0   0   2   2   2   2   0   2   2   2   2   2   0   2   0   2   2   2   0
 MK-3-13                2   0   0   2   0   0   2   2   2   0   0   0   2   2   0   2   2   2   2   0   0   2   2   0   2   0   2   2   0   2   0   2   2   0   0   2   2   0   2   0   2   0   2   2   2   0   0   2   0   2   0   0   2   2   0   0   0   0   0   0   0   2   2   0   2   0   2   2   2   0   2   2   2   0   0   0   0   0   2   2   0   0   0   0   0   2   0   0   2   0   0   0   0   2   0   2   2   0   2   0   2   2   0   2   0   0   2   2   0   0   2   2   0   2   0   2   0   2   0   2   0   2   0   2   0   2   0   0   2   0   2   2   0   0   2   0   2   2   0   2   0   0   0   0   0   0   2   2   2   2   2   0   0   0   0   0   0   2   0   0   0   0   0   2   0   0   2   0   2   0   0   2   0   2   2   2   2   0   2   0   2   0   2   2   2   2   2   0   2   2   2   2   2   0   2   0   2   2   2   0
 MK-3-14                0   0   0   2   0   0   2   2   2   0   0   2   2   2   0   2   2   2   2   0   0   2   2   0   2   2   2   2   0   2   0   2   2   0   0   2   2   0   0   0   2   0   2   2   2   0   0   2   0   2   0   0   2   2   0   0   0   0   0   0   0   2   2   0   2   0   2   2   2   0   2   0   2   0   0   0   0   0   2   2   0   0   0   0   0   2   0   0   2   0   0   0   0   2   2   2   2   2   2   0   2   2   0   2   0   2   2   2   0   0   2   2   0   0   0   2   0   2   0   2   0   2   0   2   0   2   0   0   2   0   2   2   0   0   2   0   2   2   0   2   0   0   0   2   0   0   2   2   0   2   2   0   0   0   0   0   0   2   0   0   0   0   0   2   0   0   2   0   2   0   2   2   0   2   2   2   2   2   2   0   2   0   2   2   2   0   2   0   2   2   2   2   0   0   2   2   2   2   2   0
 MK-3-15                0   0   0   2   0   0   2   2   2   0   2   2   0   0   0   2   2   2   2   0   0   2   0   0   2   2   2   2   0   2   0   2   2   0   0   2   2   0   0   0   2   2   2   2   2   0   0   2   0   2   0   0   0   2   0   0   0   0   0   0   0   0   2   0   2   0   2   2   2   0   2   0   2   0   0   0   0   0   2   2   0   0   0   0   0   2   0   0   2   0   0   0   0   2   2   2   2   2   2   0   2   2   0   2   0   2   2   2   0   0   2   2   0   0   0   2   0   2   0   2   0   2   0   2   0   2   0   0   2   0   0   2   2   2   2   0   2   2   2   2   0   0   0   2   0   0   2   2   0   2   2   0   0   2   0   0   0   2   0   0   0   0   0   0   0   0   2   0   0   0   2   2   0   2   2   0   2   2   2   0   2   0   2   2   2   0   2   0   2   2   2   2   0   0   2   0   2   2   0   0
 MK-3-16                0   0   0   2   0   0   2   2   2   0   2   2   0   2   0   2   2   2   2   0   0   2   0   0   2   2   2   2   2   2   0   2   2   0   0   2   2   0   0   0   2   0   2   2   2   0   0   2   0   2   0   0   0   2   0   0   0   0   0   0   0   0   2   0   0   0   2   2   2   0   2   0   2   0   0   0   0   0   2   0   0   0   0   0   2   2   0   0   2   0   2   0   0   2   2   2   2   2   2   0   2   2   0   2   0   0   2   2   2   0   2   2   0   0   0   2   0   0   2   2   0   2   0   2   0   2   0   0   2   0   2   2   2   2   2   0   2   2   2   0   0   0   0   2   0   0   2   2   0   2   2   0   0   2   0   0   0   2   0   0   0   0   0   2   0   0   2   0   0   0   2   2   0   2   2   2   0   2   2   0   2   0   2   2   0   0   2   0   2   2   2   0   0   0   2   0   2   2   0   0
 MK-4-1                 0   0   0   2   0   2   2   0   0   0   2   0   2   0   0   2   0   2   2   2   0   2   0   2   2   2   2   0   0   0   2   2   0   2   2   2   0   2   2   0   2   0   0   2   0   0   0   0   0   0   0   2   0   2   2   0   0   2   2   2   2   2   2   2   2   2   0   0   2   0   0   0   2   2   2   0   2   0   0   0   2   2   0   2   0   0   2   2   2   0   2   2   2   2   2   2   2   2   0   2   2   2   2   2   0   2   0   2   0   0   2   2   2   0   2   2   2   2   0   0   0   2   0   2   2   0   2   2   0   0   0   2   2   2   0   2   0   0   0   2   0   2   2   0   0   2   2   2   0   0   0   2   0   0   2   0   0   2   2   2   0   0   0   2   0   2   2   0   2   2   0   2   0   2   0   2   2   2   2   0   2   0   0   2   2   0   2   0   2   0   0   0   0   0   2   2   0   2   0   0
 MK-4-2                 0   0   0   2   0   2   0   2   2   0   2   0   0   0   0   2   0   2   2   2   0   2   0   2   2   2   2   0   0   0   2   2   0   2   2   2   0   2   2   0   2   0   0   0   0   2   0   0   0   0   0   2   0   2   2   0   0   2   0   2   2   2   2   0   2   2   0   0   2   0   2   0   2   2   2   0   2   0   0   0   2   2   0   2   0   0   2   2   0   0   2   2   2   2   2   2   2   2   2   2   2   2   2   2   0   2   2   2   0   0   2   2   2   0   2   2   2   2   0   0   0   0   0   2   0   0   2   2   0   0   0   2   2   2   0   2   0   0   0   2   0   2   2   0   0   2   2   0   0   0   0   2   0   0   2   0   0   2   0   2   0   0   2   2   0   2   2   0   2   2   0   2   0   2   0   2   2   2   0   0   2   0   0   2   0   0   2   2   2   0   0   0   0   0   2   2   0   2   0   2
 MK-4-3                 0   0   2   2   0   2   2   2   2   0   2   0   0   0   0   2   0   2   2   2   0   2   0   2   2   2   2   0   0   0   2   2   0   2   2   2   0   2   2   0   2   0   0   0   0   2   0   0   0   0   0   2   0   2   2   0   2   2   0   2   2   2   2   0   0   2   2   0   2   0   2   0   2   2   2   0   2   0   2   0   2   2   2   2   0   0   0   2   0   0   2   2   2   2   2   2   2   2   2   2   2   2   2   2   0   0   2   2   0   0   2   2   2   0   2   2   2   2   0   2   0   0   0   2   2   2   2   2   0   0   0   2   2   2   0   2   0   0   0   2   2   2   2   0   0   0   2   0   0   0   0   2   0   0   2   0   0   2   0   2   0   0   2   2   0   2   2   0   2   2   0   2   0   2   0   0   2   2   0   0   2   0   2   2   0   0   2   2   2   0   0   0   0   0   2   2   0   2   0   2
 MK-4-4                 0   0   2   2   0   2   2   2   2   0   2   0   0   0   0   2   0   2   2   2   0   2   2   2   2   2   2   0   0   2   2   2   0   2   2   0   0   2   2   0   2   0   0   0   0   2   0   0   0   0   0   2   2   2   2   0   2   2   0   2   2   0   2   0   0   2   2   0   2   0   2   0   0   2   2   0   2   0   2   0   2   2   2   2   0   0   0   2   0   0   2   0   2   2   2   2   2   2   2   2   2   2   2   2   0   2   2   2   0   0   0   2   2   2   2   2   2   2   0   2   0   0   0   2   2   2   2   2   0   0   0   2   2   2   0   2   0   0   0   2   0   2   2   0   0   2   2   0   0   0   0   2   0   0   2   0   2   0   2   2   0   0   2   2   0   2   2   2   2   2   0   2   0   2   2   0   2   2   0   2   0   0   0   0   0   0   2   2   2   0   0   0   0   0   2   2   0   2   0   2
 MK-4-5                 0   0   2   2   2   2   2   2   2   0   2   0   0   0   0   2   0   2   2   2   0   2   2   2   2   2   0   0   0   2   2   2   0   2   2   0   0   2   0   0   2   0   0   0   0   0   0   0   0   0   0   2   2   2   0   0   2   2   0   0   2   0   2   0   0   2   2   0   2   0   0   0   0   2   2   0   2   0   0   0   2   2   2   2   0   0   0   2   0   0   2   0   2   2   2   2   2   2   2   2   2   2   2   2   0   2   2   2   0   2   0   2   2   2   2   2   2   2   0   0   0   0   0   2   2   2   2   2   0   0   2   2   2   2   0   2   0   0   0   2   0   2   2   0   0   2   2   0   0   0   0   2   0   0   2   0   0   0   2   2   0   0   2   2   0   2   2   2   2   2   0   2   0   2   2   0   2   2   0   2   0   0   0   0   0   2   2   2   2   0   0   0   0   0   2   2   0   2   0   2
 MK-4-6                 0   0   2   2   2   2   0   2   2   0   0   0   0   0   0   2   0   2   2   2   0   2   2   2   2   2   0   0   0   2   2   2   0   2   2   0   0   2   0   2   0   0   0   0   0   0   2   0   0   0   0   2   2   2   2   0   2   2   0   0   2   0   2   0   0   2   2   0   2   2   0   0   0   2   2   0   2   0   0   0   2   0   2   2   0   0   0   2   0   0   2   0   2   2   2   2   2   2   2   2   2   2   2   2   0   2   0   2   0   2   2   2   2   2   2   2   2   2   0   0   0   0   0   2   2   2   2   2   0   0   2   0   0   2   0   2   0   0   0   2   0   2   2   0   0   2   2   0   0   0   0   2   0   0   2   0   0   0   2   2   2   0   2   2   0   2   2   2   2   2   0   2   0   2   2   0   2   2   0   2   0   0   0   0   0   2   2   2   2   0   0   0   0   0   2   2   0   2   0   2
 MK-4-7                 0   0   2   2   2   2   0   0   2   0   0   0   0   0   0   2   0   2   2   2   0   2   2   2   2   2   2   0   0   2   2   2   0   2   2   0   2   2   0   2   2   0   0   0   0   0   2   0   0   0   0   2   2   2   2   0   2   2   0   0   2   0   2   2   0   2   2   0   2   2   0   0   0   2   2   0   2   0   0   0   2   0   2   2   0   0   0   2   0   0   2   2   2   2   2   2   2   0   2   2   2   2   2   2   0   0   0   2   2   2   2   0   2   2   2   2   0   2   0   0   0   0   0   2   2   2   2   2   0   0   2   0   0   2   2   2   0   0   0   2   0   2   2   0   0   2   2   0   0   0   0   2   0   0   2   0   2   0   2   2   2   0   2   2   0   2   2   2   2   2   0   2   0   2   2   0   2   0   0   2   2   2   0   0   0   2   2   2   2   0   0   0   0   0   2   2   0   2   0   2
 MK-4-8                 0   0   2   2   2   2   0   0   2   0   0   0   0   0   0   2   0   2   2   2   0   2   2   2   2   0   2   0   2   2   2   2   0   2   0   0   2   2   2   2   2   0   0   0   0   0   2   0   0   0   0   2   2   2   2   0   2   2   0   0   2   0   2   2   0   2   2   0   2   2   0   0   0   2   2   2   2   0   0   0   2   0   2   2   0   0   0   2   0   0   2   2   2   2   2   2   2   0   2   2   0   2   2   2   0   0   0   0   2   0   2   0   2   2   2   2   0   2   0   2   0   0   0   2   2   2   2   2   0   0   2   0   0   2   2   2   0   0   0   2   0   2   2   0   0   2   2   2   0   0   0   2   0   0   2   0   0   0   2   2   2   0   2   2   0   2   2   2   0   2   0   0   0   2   0   0   2   0   0   2   2   2   0   2   0   2   2   2   2   0   0   2   0   2   2   2   0   2   0   2
 MK-4-9                 2   0   2   2   2   2   0   0   0   0   0   0   2   0   0   2   0   2   2   2   0   2   2   2   2   0   2   0   2   2   2   2   0   2   0   0   2   0   2   2   2   0   0   0   0   0   2   0   0   0   0   2   2   2   2   0   2   2   0   0   2   0   2   2   2   0   2   2   2   2   0   0   0   2   2   0   2   0   0   2   2   0   2   2   0   0   0   2   0   0   2   2   2   2   2   2   2   0   2   2   0   2   2   2   0   2   0   0   2   0   2   0   2   2   2   2   0   2   0   2   0   0   0   2   2   0   2   2   0   2   2   0   0   2   2   2   0   0   2   2   0   2   2   0   0   2   2   2   0   0   2   2   0   0   2   2   0   0   2   2   0   0   2   0   0   2   2   2   0   2   0   0   0   2   0   0   2   2   0   2   2   2   0   2   0   2   2   2   2   0   0   2   0   0   2   2   0   2   0   2
 MK-4-10                2   0   2   2   2   2   0   0   0   0   0   0   2   0   0   0   0   2   2   2   2   2   2   2   2   0   2   0   2   2   2   2   0   0   2   0   2   0   2   2   2   0   0   0   0   0   2   0   0   0   0   2   2   2   2   2   2   0   0   0   2   0   2   2   2   0   2   2   2   2   0   0   0   2   2   0   2   0   2   2   2   0   2   2   2   0   0   2   0   0   2   2   0   2   2   2   2   0   2   2   0   2   2   2   0   2   0   0   2   0   2   0   2   2   2   2   0   2   0   2   0   0   2   2   2   2   2   2   0   2   2   0   0   0   2   2   0   2   2   2   2   2   2   0   0   2   2   0   0   0   2   2   0   0   2   2   0   0   2   2   0   0   2   0   0   2   2   2   2   2   0   0   0   2   0   0   2   2   0   2   2   2   0   2   2   2   0   2   2   0   0   2   0   0   2   0   0   2   0   2
 MK-4-11                2   0   2   2   2   0   0   0   0   2   0   0   2   0   0   0   0   2   2   2   2   2   2   2   2   0   2   0   2   2   2   2   0   0   2   0   2   0   2   2   2   0   0   0   0   0   2   0   0   0   0   2   2   2   0   0   2   0   0   0   2   0   2   2   2   2   2   2   2   2   0   2   0   2   2   0   2   0   2   2   0   0   2   2   2   0   0   2   0   0   2   2   2   2   2   2   0   2   2   2   0   2   2   2   0   2   0   0   2   0   2   0   2   0   2   2   0   2   0   0   2   0   2   2   2   2   2   2   0   2   2   0   0   0   2   0   0   0   2   2   2   2   2   0   0   2   2   0   0   0   2   2   0   2   2   2   0   0   2   2   2   0   2   0   0   2   0   2   2   2   2   0   0   2   0   2   2   2   0   2   2   2   0   2   2   2   0   2   2   0   0   0   0   0   2   0   2   2   0   2
 MK-4-12                2   0   2   2   2   0   0   0   0   2   0   0   2   0   2   2   0   2   0   2   2   2   2   2   2   0   2   0   2   2   2   2   0   0   2   2   2   0   2   2   2   0   0   2   0   0   2   0   0   0   0   2   2   2   0   0   2   2   0   0   2   0   2   2   2   2   2   2   2   2   0   2   0   2   2   0   0   0   2   2   0   0   2   2   0   0   0   2   0   0   2   2   2   2   2   2   0   2   2   0   0   2   2   0   0   2   0   0   2   0   2   0   2   0   2   0   0   2   0   2   2   0   2   2   0   2   2   2   0   2   2   2   2   0   2   0   0   0   0   2   2   2   2   0   0   2   2   0   0   0   2   2   0   2   2   0   2   0   2   2   2   0   0   0   0   2   0   2   0   2   2   0   0   0   0   2   2   2   0   2   2   2   0   2   2   2   0   2   2   0   0   0   0   0   2   2   2   2   0   2
 MK-4-13                2   0   2   2   2   0   0   0   0   2   2   0   2   0   0   2   0   2   0   2   2   0   2   0   0   0   2   0   2   2   2   2   0   0   0   2   2   0   2   2   2   0   0   2   0   0   0   0   0   2   0   2   2   2   2   0   2   2   0   0   2   0   2   2   2   2   2   2   2   0   0   2   2   2   2   0   0   0   2   2   0   0   2   2   0   0   2   2   0   0   2   2   2   2   2   2   0   2   0   0   0   0   2   0   0   2   0   0   2   0   2   0   2   0   2   0   0   2   0   2   2   0   2   2   0   2   2   2   0   2   2   2   2   0   2   0   0   0   2   2   2   2   0   0   0   2   0   0   0   0   2   2   0   2   2   0   2   2   2   2   2   0   0   0   0   2   0   2   0   2   2   0   0   0   0   2   2   2   0   2   2   2   0   2   2   2   0   2   0   0   0   0   0   0   2   2   2   0   0   2
 MK-4-14                2   0   2   2   2   0   0   0   0   2   2   0   2   2   0   2   0   2   0   2   2   2   2   0   0   0   2   0   2   2   2   2   0   0   0   2   2   0   2   2   2   0   0   2   0   0   0   0   0   2   0   2   2   2   2   0   2   0   0   0   2   2   2   2   2   2   2   0   0   0   0   2   2   2   0   0   0   0   0   2   0   0   2   2   0   0   0   2   0   0   0   2   2   2   2   2   0   2   0   0   0   0   2   0   0   0   0   0   2   0   2   0   2   0   2   0   0   2   0   2   2   0   2   2   0   2   2   2   0   2   2   2   2   0   2   2   0   0   2   0   2   2   0   0   0   2   0   0   0   0   0   0   0   2   2   2   2   2   2   0   2   0   0   0   0   2   0   2   0   0   2   0   0   0   2   2   2   2   2   2   0   2   0   2   2   2   0   2   2   0   0   2   2   0   0   2   2   0   0   2
 MK-4-15                2   0   2   2   2   2   0   0   0   2   2   0   2   2   0   2   0   2   0   2   2   2   2   0   0   0   0   0   2   2   2   2   0   0   2   2   2   0   0   2   2   0   0   2   0   0   0   0   2   2   0   2   2   2   2   0   2   0   0   0   2   2   2   0   2   2   2   0   0   0   0   2   2   2   0   0   0   0   0   2   0   2   2   2   0   0   0   2   0   0   0   2   2   2   2   0   0   2   0   0   0   0   2   0   0   0   0   0   2   0   2   0   2   0   2   0   0   2   2   2   2   0   2   2   0   2   2   0   0   2   2   2   2   0   2   2   0   0   2   0   0   2   0   0   2   2   0   0   0   0   0   0   0   2   2   2   2   2   2   0   2   0   0   2   0   2   0   2   0   0   0   0   0   0   2   2   2   2   2   0   0   2   0   2   2   2   2   2   2   0   0   2   0   0   0   2   2   0   0   2
 MK-4-16                2   0   2   2   2   2   2   0   0   2   2   0   2   2   0   2   0   2   0   2   2   0   2   0   0   0   0   0   2   0   2   2   0   0   2   0   2   0   0   2   2   0   0   2   0   0   0   0   2   2   0   2   2   2   2   0   2   0   0   0   2   2   2   0   2   2   2   0   0   0   0   2   2   2   0   0   0   0   0   0   0   2   2   0   0   2   0   2   0   0   0   2   2   2   2   0   0   2   0   0   0   0   2   0   0   2   0   0   2   2   0   0   2   0   0   0   0   2   2   2   2   0   2   2   0   2   2   0   0   2   2   2   2   0   0   0   0   0   2   0   0   2   0   0   2   2   0   0   0   0   0   0   0   2   2   2   2   2   2   0   2   0   0   2   0   2   0   2   0   2   0   0   0   0   2   2   2   2   2   0   0   0   0   2   0   2   2   2   0   0   0   2   0   0   0   2   2   0   2   2
 MK-5-1                 2   0   0   0   0   0   2   2   2   2   0   0   0   2   0   0   2   2   2   0   2   0   2   2   2   2   0   2   2   2   2   2   0   0   0   0   0   2   2   2   2   0   0   2   0   2   0   2   2   0   2   0   0   0   0   0   2   2   2   2   2   2   2   0   2   2   0   2   2   0   0   2   0   0   0   0   0   2   0   0   2   2   2   2   0   0   0   2   0   2   2   2   0   2   2   2   0   2   0   2   0   0   2   0   2   2   2   2   2   0   2   2   0   2   0   2   2   2   2   2   2   2   0   0   2   2   0   2   0   0   0   0   2   0   2   0   0   2   0   0   2   0   2   2   0   2   2   0   0   0   2   0   2   2   0   2   2   0   0   0   2   0   2   2   2   2   2   0   2   0   0   2   0   2   2   0   2   0   0   2   2   2   0   2   0   0   0   2   0   0   0   2   2   2   0   0   0   2   2   0
 MK-5-2                 2   0   0   0   0   0   2   2   2   0   0   0   0   2   0   0   2   2   2   0   2   0   2   2   2   2   0   0   2   2   2   2   0   0   0   0   0   2   2   2   2   0   2   2   0   0   2   2   2   0   2   0   0   0   0   0   2   2   2   2   2   2   2   0   2   2   0   2   2   0   0   0   0   0   0   0   0   2   0   0   2   2   2   2   0   2   0   2   0   2   2   2   0   2   2   2   0   2   0   2   0   0   2   0   2   2   0   2   2   0   2   2   0   2   0   0   2   2   2   2   2   2   0   0   2   2   0   2   0   0   0   0   0   0   2   0   0   0   0   0   2   0   2   0   2   2   2   0   0   0   2   0   0   2   0   2   2   0   0   0   2   0   2   2   2   2   2   0   2   0   0   2   0   2   2   0   2   2   0   2   2   2   0   2   0   0   0   2   0   0   0   0   2   2   0   0   0   2   2   0
 MK-5-3                 2   0   0   2   0   0   2   2   2   0   0   0   0   2   0   0   2   0   2   0   2   0   2   2   2   2   2   0   2   2   2   2   0   0   0   2   0   0   2   2   2   0   2   2   0   0   2   2   2   0   2   0   0   2   0   0   2   2   2   2   2   2   2   0   2   2   0   2   0   0   0   0   0   0   0   0   0   2   0   0   2   2   2   2   0   2   0   2   0   2   2   2   2   2   2   2   0   2   0   2   0   0   2   0   0   2   0   2   2   2   2   2   0   2   0   0   2   2   2   2   2   0   0   0   2   2   0   2   0   0   0   0   0   0   2   0   0   0   0   0   2   0   2   0   2   0   2   0   0   0   2   0   0   2   0   0   2   0   0   2   0   0   2   2   2   2   2   0   2   2   0   2   2   2   0   0   2   2   0   2   0   2   0   2   0   0   0   2   0   0   0   0   2   2   0   0   0   2   2   0
 MK-5-4                 2   0   0   2   0   0   2   2   2   0   0   0   0   2   2   0   2   0   2   0   2   0   2   2   2   2   2   2   2   2   2   2   0   0   0   0   2   0   2   2   2   0   2   2   0   0   2   2   2   0   2   0   0   2   0   0   2   2   2   0   2   2   2   0   2   2   0   2   0   0   0   0   0   0   0   0   0   2   0   0   2   2   2   2   0   2   0   2   0   2   2   2   2   2   2   2   0   2   0   2   0   0   2   0   2   2   0   2   2   0   2   2   0   0   0   0   2   0   2   2   2   2   0   0   2   2   0   2   0   0   0   0   0   0   2   0   0   0   0   0   2   0   2   2   2   2   2   0   0   0   2   0   0   2   0   0   2   0   0   2   0   0   2   2   0   2   2   0   2   2   0   2   2   2   0   0   2   0   0   2   2   2   0   2   0   0   0   0   0   0   2   0   2   2   0   0   0   2   2   0
 MK-5-5                 2   0   0   2   0   0   2   0   2   0   0   0   0   2   2   0   2   0   2   0   2   0   2   2   2   2   2   2   2   2   2   2   0   0   0   0   2   0   2   2   2   0   2   2   0   0   2   2   2   0   2   0   0   2   0   0   2   2   2   0   2   2   2   0   2   2   0   2   0   0   0   0   0   0   0   0   0   2   0   0   2   2   2   2   0   2   2   2   0   2   2   2   0   2   2   2   0   2   0   2   0   0   2   0   2   2   0   2   2   0   2   2   0   0   0   0   2   2   2   2   2   2   0   0   2   2   2   2   2   2   0   2   0   0   2   0   0   0   0   0   2   0   2   2   0   2   2   0   0   0   2   0   0   2   0   0   2   0   0   0   0   2   2   2   0   2   2   0   2   2   0   2   2   2   0   0   2   2   0   2   2   2   0   2   0   0   0   0   0   0   2   0   2   2   0   0   0   2   0   0
 MK-5-6                 2   0   0   2   0   0   2   2   2   0   0   0   0   2   2   0   2   0   2   0   2   0   0   2   2   2   2   0   2   2   2   2   0   0   0   2   2   0   2   2   2   0   2   2   0   0   2   2   2   0   2   0   0   2   2   0   0   2   0   0   2   2   2   0   2   2   0   2   0   0   0   0   0   2   0   2   0   2   0   0   0   2   2   2   0   2   2   2   0   2   2   2   0   2   2   2   0   2   0   2   0   2   2   2   2   2   0   2   0   0   2   2   2   0   0   0   2   2   2   2   2   2   0   0   2   2   2   2   2   2   0   0   0   0   2   0   0   0   0   2   2   0   2   2   0   2   2   0   0   0   2   0   0   2   0   0   2   0   0   0   0   2   2   2   0   2   2   0   2   2   0   2   2   2   0   0   2   2   0   2   0   2   2   2   0   0   0   0   0   0   2   0   2   2   0   0   0   2   0   0
 MK-5-7                 2   0   0   2   0   2   2   2   2   0   0   0   0   2   2   0   2   0   0   0   2   0   0   2   2   2   2   2   2   2   2   2   0   2   0   2   2   0   0   2   2   0   2   2   0   0   2   2   2   0   2   0   0   2   2   0   0   2   0   0   0   2   2   0   2   2   0   2   0   0   0   0   2   2   0   2   0   2   0   0   0   2   0   2   0   2   2   2   0   2   2   2   0   2   2   2   0   2   0   2   0   0   2   2   2   2   0   2   0   0   2   2   0   0   0   0   2   2   2   2   2   2   0   0   2   2   2   2   2   2   0   2   2   0   2   0   0   0   2   2   2   0   2   2   0   2   2   2   0   0   2   0   0   2   0   0   2   0   0   0   0   2   2   2   0   2   2   0   2   2   0   2   2   2   0   0   2   2   0   0   0   2   2   2   0   2   0   0   0   0   2   0   2   0   0   2   0   0   2   0
 MK-5-8                 2   0   0   2   0   2   2   0   2   0   0   0   0   2   2   0   2   0   0   0   2   0   0   2   2   0   2   2   2   2   2   2   0   2   0   2   2   0   0   2   2   0   2   0   0   2   2   2   2   0   2   0   0   2   2   0   2   0   0   0   0   2   2   0   2   2   0   2   0   0   0   2   0   2   0   2   0   2   0   0   0   2   0   2   0   2   2   2   0   2   2   0   0   2   2   2   0   2   0   0   0   0   2   2   2   2   0   2   0   0   2   2   0   0   0   0   2   2   2   2   2   2   0   0   2   2   0   2   2   2   0   0   2   0   2   0   0   0   2   2   2   2   2   2   2   2   2   2   0   0   2   0   0   2   0   0   2   0   0   0   0   2   2   2   0   2   0   2   2   2   0   2   0   2   0   0   2   2   0   0   0   2   2   2   0   0   0   0   0   0   2   0   2   0   0   2   2   2   2   0
 MK-5-9                 2   0   0   2   0   2   2   0   2   0   0   0   0   2   2   0   2   0   2   0   2   0   0   2   0   0   2   2   0   2   2   2   0   2   0   2   2   0   0   0   2   0   2   0   0   2   2   2   2   0   2   0   0   2   2   0   2   0   2   0   0   0   2   0   2   2   0   2   0   2   2   2   0   2   0   2   0   2   0   0   0   2   0   2   0   2   2   2   0   2   2   2   0   2   2   2   0   2   0   0   0   0   2   2   2   2   0   2   0   2   2   2   0   0   0   0   2   0   2   2   2   2   0   2   2   2   0   2   2   2   0   0   2   0   2   0   0   2   2   2   0   2   2   2   2   0   2   2   0   0   2   0   2   0   0   0   2   0   0   2   0   2   2   2   0   0   0   2   2   2   0   0   0   2   0   0   0   2   0   0   0   2   2   2   0   0   0   0   0   0   2   0   2   0   0   2   0   2   2   0
 MK-5-10                2   2   0   2   0   2   2   0   2   0   0   2   0   2   0   2   2   0   2   0   2   0   0   2   0   0   0   2   0   0   2   2   2   2   0   2   2   0   0   0   0   0   2   0   0   2   2   2   2   0   2   0   0   2   2   0   2   2   2   0   0   0   2   0   2   2   0   2   0   2   2   2   0   2   0   2   0   2   0   0   0   2   0   2   0   2   2   2   0   2   2   2   0   2   0   0   0   2   0   0   0   0   2   2   2   2   0   2   0   2   2   2   0   0   0   0   2   2   2   2   0   2   0   2   2   2   0   2   0   2   0   0   2   0   2   0   0   2   2   2   0   2   2   2   2   0   2   2   2   0   2   0   0   0   0   0   2   0   0   2   0   2   2   2   0   0   0   2   2   2   0   0   0   2   0   0   0   2   0   0   0   2   2   2   0   0   0   2   0   0   2   0   2   0   0   2   0   2   0   0
 MK-5-11                2   2   0   2   0   2   2   0   2   0   2   2   0   2   0   2   2   0   2   0   2   0   0   2   0   0   0   2   0   0   2   2   2   2   0   2   2   0   0   0   2   0   2   0   0   2   0   2   2   0   2   0   0   2   2   2   2   2   2   0   0   2   2   0   2   2   0   2   0   2   2   2   0   2   0   2   0   2   0   0   0   2   0   2   0   2   2   2   0   2   2   2   0   0   0   0   0   2   0   0   0   0   2   2   2   2   2   2   0   2   2   2   0   0   0   0   2   0   2   2   0   2   0   2   2   2   0   2   0   2   0   2   2   0   2   2   0   2   2   2   0   2   2   2   2   0   2   2   2   0   2   0   0   0   0   0   0   0   0   2   0   2   2   2   0   0   0   2   2   2   0   2   0   2   0   0   0   2   0   0   0   2   2   2   0   0   2   2   0   0   0   0   2   0   0   2   0   2   0   0
 MK-5-12                2   2   0   2   0   2   2   0   2   0   2   2   2   2   0   2   2   2   2   0   2   0   0   2   0   0   0   0   2   0   2   2   2   2   0   2   2   0   0   0   2   0   2   0   0   2   0   2   2   0   2   0   0   2   2   2   2   2   2   0   0   2   2   0   2   2   0   2   0   0   2   2   0   2   0   2   0   2   0   0   0   2   2   2   0   2   2   2   0   2   2   2   0   2   0   0   0   2   0   0   0   0   2   2   2   2   2   2   0   2   2   2   0   0   2   0   2   0   0   2   0   2   0   2   2   2   0   2   0   2   0   0   2   0   2   2   0   2   0   2   0   2   2   2   0   0   2   2   2   0   2   0   2   0   0   0   0   0   0   0   0   2   2   2   0   0   0   2   0   2   0   2   0   2   0   0   0   2   0   0   0   2   2   2   0   0   2   2   0   0   0   0   2   0   0   2   0   2   0   0
 MK-5-13                2   2   0   0   0   2   2   2   2   0   2   0   2   0   0   2   2   2   2   0   2   0   0   2   0   0   0   2   2   0   2   2   0   2   0   2   2   0   0   0   0   0   2   0   0   2   0   2   2   0   2   0   0   0   2   2   0   2   2   0   0   0   2   0   2   2   0   2   0   0   2   2   0   2   0   2   0   2   0   0   0   0   2   2   0   2   2   0   0   2   2   2   0   2   0   0   0   2   0   0   2   0   2   0   2   2   2   2   0   2   2   2   0   0   2   0   2   2   0   2   0   2   0   2   0   2   0   2   0   2   0   0   2   0   2   2   0   2   0   2   0   2   2   0   0   0   2   2   2   0   2   0   2   2   0   0   0   0   0   0   0   2   2   2   0   0   0   2   0   2   2   2   0   0   2   0   0   2   0   0   0   2   2   2   0   0   2   2   2   0   0   0   0   0   0   2   0   2   0   0
 MK-5-14                2   2   0   0   0   2   2   2   2   0   2   0   2   0   0   0   2   2   2   0   2   0   0   2   0   0   0   2   2   0   2   2   0   0   0   2   2   2   0   0   0   0   2   0   0   2   0   2   2   0   2   0   0   0   2   2   0   2   2   0   0   0   2   0   2   2   0   2   0   0   0   2   0   2   0   2   2   2   0   0   0   0   2   2   0   2   2   0   0   2   2   2   0   2   0   2   0   2   0   0   2   0   2   0   2   2   2   2   0   2   2   2   0   0   2   0   2   0   0   2   0   0   0   2   0   2   0   2   0   2   2   0   2   0   2   2   0   2   0   2   0   2   2   0   0   0   2   2   2   0   2   0   2   2   0   0   0   0   0   0   0   2   2   2   2   0   0   2   0   2   2   2   0   2   2   0   0   2   0   0   0   2   2   2   2   0   2   2   2   0   2   0   0   0   0   2   0   2   0   0
 MK-5-15                0   2   0   0   0   2   2   2   2   0   2   0   2   0   0   2   2   2   2   0   2   2   0   2   0   0   0   2   2   0   2   2   0   0   0   2   2   2   0   0   0   0   2   0   2   2   0   0   2   2   2   0   0   0   2   0   0   2   2   0   0   0   2   0   2   2   0   2   0   0   0   2   0   0   0   2   2   2   0   0   0   0   2   2   0   2   2   0   0   2   2   2   0   2   0   0   2   2   0   0   2   0   0   0   2   2   2   2   0   2   2   0   2   0   2   2   2   0   0   2   0   0   2   2   0   2   2   2   0   2   2   0   2   0   2   2   0   2   0   2   0   0   2   0   0   0   2   0   2   0   2   0   2   2   0   0   2   0   0   0   0   2   2   0   2   0   0   2   0   2   2   2   0   2   2   0   0   2   0   0   0   2   2   0   2   0   2   2   2   0   2   0   2   0   0   2   0   2   0   0
 MK-5-16                0   2   0   0   0   2   2   2   2   0   2   0   2   0   0   2   2   2   2   0   2   2   0   2   0   0   0   2   2   0   2   2   0   0   0   2   2   2   0   0   2   0   2   0   2   2   0   0   2   2   2   0   0   0   2   0   0   2   2   2   0   0   2   0   2   2   0   2   0   0   0   2   2   0   0   2   2   2   0   0   0   0   2   2   0   2   2   2   0   2   2   2   2   2   0   0   2   2   0   0   2   0   2   0   0   2   2   2   0   2   2   0   2   0   2   2   0   0   0   2   0   0   2   2   0   2   2   2   0   2   2   0   2   0   2   2   0   2   0   2   0   0   2   2   0   0   2   0   2   0   2   0   0   2   2   0   2   0   0   0   0   2   2   0   2   0   0   0   2   2   2   2   0   0   2   0   0   2   0   0   0   2   2   0   2   0   2   2   2   0   2   0   2   0   0   2   0   2   0   2
 MK-6-1                 0   0   2   0   2   2   2   2   0   0   2   0   0   0   0   0   2   2   2   0   0   2   2   0   2   0   2   2   0   2   0   2   0   2   0   2   0   2   0   2   0   0   2   2   2   0   2   2   2   0   2   0   2   0   0   2   2   2   0   0   2   2   0   2   2   2   2   0   0   0   0   2   2   0   0   2   0   0   2   2   0   0   0   0   0   2   2   2   2   0   0   2   2   0   0   2   2   2   2   2   2   0   2   2   2   2   2   0   2   2   0   0   0   2   0   0   0   0   2   0   0   2   2   0   0   2   0   2   0   2   2   0   2   0   2   2   0   2   0   2   2   2   2   0   2   0   2   2   2   0   0   2   0   0   0   0   0   0   0   2   2   2   0   0   2   2   0   2   2   0   2   0   2   2   0   2   0   0   2   2   0   0   2   2   2   2   0   0   2   2   2   0   2   2   2   2   0   0   2   0
 MK-6-2                 0   0   2   0   2   2   2   0   0   0   2   0   0   0   0   0   2   2   0   0   0   2   2   0   2   0   2   2   2   2   0   2   0   2   0   2   0   2   0   2   0   0   2   2   2   0   2   2   2   0   2   0   2   0   0   2   2   2   0   0   2   2   0   2   2   0   2   0   0   0   0   2   2   0   0   2   0   0   2   2   0   0   2   0   0   2   2   2   2   0   0   2   2   0   0   2   0   2   2   2   2   0   2   2   0   2   2   0   2   2   0   0   0   2   0   0   0   0   2   0   0   0   2   0   0   2   0   2   0   2   2   0   2   0   2   2   0   2   0   2   2   2   2   2   2   0   2   2   2   0   0   2   0   0   0   0   0   0   0   2   2   2   0   0   2   2   0   2   2   0   0   0   0   2   0   2   0   0   2   0   2   0   2   2   2   2   0   0   0   2   2   0   2   2   2   2   0   0   2   0
 MK-6-3                 0   2   2   0   2   2   0   0   0   0   2   0   0   0   0   0   2   2   0   0   0   2   2   0   2   0   2   2   2   2   0   2   0   2   0   0   0   2   0   2   0   2   2   2   2   0   2   2   2   0   2   0   2   0   0   2   2   2   0   0   2   2   0   2   2   0   2   0   0   0   0   2   2   0   2   2   0   0   2   2   0   0   2   2   0   2   2   2   2   0   0   2   2   0   0   2   0   2   2   2   2   0   2   0   0   2   2   0   2   2   0   0   0   2   0   0   2   0   2   0   0   0   2   0   0   2   0   2   0   2   2   0   2   0   2   2   0   0   0   2   2   0   2   2   2   0   2   0   2   0   0   2   0   2   0   0   0   0   0   2   2   2   0   0   0   2   0   2   2   0   0   0   0   2   0   0   0   0   2   0   2   0   2   2   2   2   0   0   2   2   2   0   2   2   2   2   0   0   2   0
 MK-6-4                 2   0   2   0   2   0   0   0   0   0   2   0   0   0   0   0   2   2   0   0   2   2   2   0   2   0   2   2   2   2   0   2   2   2   0   2   0   2   2   2   0   2   2   0   2   0   2   2   2   0   2   0   2   0   0   2   2   2   0   0   2   0   0   2   2   0   2   0   0   0   0   2   2   2   2   2   0   0   2   2   0   0   2   2   0   2   2   2   0   0   0   2   2   0   0   2   0   2   2   2   2   0   2   2   0   2   2   0   2   2   0   0   0   2   0   0   2   0   2   0   0   0   0   0   0   2   0   2   0   2   2   0   2   0   2   2   0   0   0   2   2   0   2   2   2   0   2   0   2   0   0   2   0   2   0   0   0   0   0   2   2   2   0   0   0   2   0   2   2   0   0   0   0   2   0   2   0   0   2   0   2   0   2   2   2   2   0   0   2   2   2   0   2   2   2   2   0   0   2   0
 MK-6-5                 2   0   2   2   2   0   0   0   0   0   0   0   0   0   0   0   2   2   0   0   2   2   2   0   2   0   2   2   2   2   0   2   2   2   0   2   0   2   2   2   0   2   2   0   2   0   2   2   2   0   2   0   2   0   0   2   2   0   0   0   2   0   0   2   2   0   2   0   0   0   2   2   2   2   2   2   0   0   2   2   0   0   2   2   0   2   2   2   0   0   0   2   2   0   0   2   0   2   2   2   2   0   2   2   0   2   2   0   2   2   2   0   0   2   0   0   2   0   2   0   0   0   0   0   0   2   0   2   0   2   2   0   2   0   2   2   0   0   0   2   2   2   2   2   2   0   2   0   2   0   0   2   0   0   0   0   2   0   0   2   2   2   0   0   0   2   0   2   2   0   0   0   0   2   0   2   0   0   2   0   2   0   2   2   2   2   0   2   2   2   2   0   0   2   2   2   0   0   2   0
 MK-6-6                 2   0   2   2   2   2   0   0   0   0   0   0   0   0   0   0   2   2   0   0   0   2   2   0   2   0   2   2   2   2   2   2   2   2   0   2   0   2   0   2   0   2   2   0   2   0   2   0   2   0   2   0   2   0   0   2   2   0   0   2   2   0   0   2   2   0   2   0   0   0   2   0   2   2   2   2   0   0   2   2   0   0   0   2   0   2   2   2   0   0   0   2   2   0   0   2   0   2   2   2   2   0   2   2   0   0   2   2   2   2   2   0   0   2   0   0   2   0   2   2   0   0   0   0   0   2   0   2   0   2   2   0   2   0   2   2   0   0   0   2   2   2   2   2   2   0   2   0   2   0   0   2   0   0   0   0   2   0   0   2   2   2   0   0   0   2   0   0   2   0   0   0   0   2   0   2   0   0   2   0   2   0   2   2   2   2   0   2   2   0   2   0   0   2   0   2   0   0   2   0
 MK-6-7                 2   0   2   2   2   2   0   0   0   0   0   0   2   0   0   0   2   2   0   0   0   2   2   0   2   0   0   2   2   2   2   2   2   2   0   2   0   2   0   2   0   2   2   0   0   0   2   0   2   0   2   0   0   0   0   0   2   0   0   2   2   0   2   2   2   0   2   0   0   0   2   0   2   2   2   2   0   0   2   2   0   0   0   2   0   2   2   2   0   0   0   2   2   0   0   2   0   2   2   2   2   0   2   2   0   0   2   2   2   2   2   2   0   2   0   2   2   0   2   2   0   0   0   0   0   2   0   2   0   2   2   0   2   0   2   2   2   0   0   2   2   2   2   2   2   0   2   0   2   0   0   2   0   0   0   0   2   0   0   2   2   2   0   0   0   0   0   0   0   0   0   0   2   2   0   0   0   0   2   2   2   2   0   2   2   2   0   2   2   0   2   0   0   2   0   0   2   0   2   0
 MK-6-8                 2   0   2   2   2   2   0   0   0   0   0   0   2   0   0   0   2   2   0   0   0   2   2   0   2   0   0   0   2   2   2   2   2   2   0   2   0   2   0   2   0   2   2   0   0   0   2   0   2   0   2   0   2   0   0   0   2   0   0   2   2   0   2   0   2   0   0   0   0   0   2   0   2   2   2   2   0   0   2   2   0   0   0   2   0   2   0   0   0   0   0   2   0   2   0   2   0   2   2   2   2   0   2   2   0   0   2   2   2   2   2   2   0   2   2   2   2   0   2   2   0   0   0   0   0   2   0   2   0   2   2   0   2   0   2   2   2   0   2   2   2   2   2   2   0   0   2   0   2   0   0   2   0   0   0   0   2   0   2   2   2   2   2   0   0   0   0   0   0   0   2   0   2   2   0   0   0   0   2   2   2   2   0   2   2   2   0   2   2   0   0   0   0   0   0   0   2   0   2   0
 MK-6-9                 2   0   2   2   0   2   0   0   0   0   0   0   2   0   0   0   2   2   0   0   0   2   2   0   2   0   0   0   2   2   2   0   2   2   0   2   0   2   0   2   0   2   0   0   0   0   2   0   2   0   2   0   2   0   0   0   2   2   0   2   2   0   2   0   2   0   0   2   2   2   2   0   2   2   0   2   0   0   2   2   0   0   0   2   0   2   2   0   0   0   0   2   0   2   0   2   0   2   2   2   2   0   2   2   0   2   2   2   2   2   2   2   0   2   2   2   0   0   2   2   0   2   0   2   0   0   0   2   0   2   2   0   2   2   2   2   2   0   2   2   2   2   0   2   0   0   2   0   2   0   0   2   0   0   0   0   2   0   2   2   2   2   2   0   0   0   0   2   0   0   2   0   2   2   0   0   0   0   2   2   2   2   0   2   2   2   0   2   2   0   0   0   0   2   0   0   2   0   0   0
 MK-6-10                2   0   2   2   0   2   0   0   0   0   0   0   2   0   0   0   2   2   0   0   0   2   2   0   0   0   0   0   2   0   2   0   2   2   0   2   0   2   2   2   0   0   0   0   0   2   2   0   2   2   2   0   2   0   0   0   2   2   0   2   2   0   2   0   2   0   0   2   2   2   2   0   0   0   0   2   0   0   2   0   0   0   0   2   2   0   2   0   0   0   0   2   0   2   0   2   0   2   2   2   2   0   2   2   0   2   2   0   0   2   2   0   0   2   0   2   0   0   2   2   0   2   0   2   0   0   2   2   0   2   2   0   2   2   2   2   2   2   2   2   2   2   0   2   0   0   2   0   2   0   0   2   0   2   0   0   2   0   2   2   2   0   0   0   0   0   0   0   0   0   2   0   2   2   0   0   0   0   2   2   2   2   0   2   2   2   0   2   2   0   0   0   0   2   0   0   2   0   0   0
 MK-6-11                2   0   2   2   0   2   2   0   0   0   0   0   2   0   0   0   2   2   0   2   0   2   2   0   0   0   0   0   2   0   2   0   2   2   0   2   0   2   2   2   0   0   0   0   0   2   2   0   2   2   2   2   2   0   0   2   0   2   0   2   2   0   2   0   2   0   0   2   2   0   2   0   0   0   0   2   0   0   2   0   0   0   0   2   2   0   2   0   2   0   0   2   0   2   2   2   0   2   2   2   2   0   2   2   0   2   2   0   0   2   2   2   0   2   0   0   0   0   2   0   0   2   0   2   0   0   0   2   0   2   2   2   2   2   2   2   2   0   0   2   2   2   0   2   0   0   2   0   2   0   0   2   0   2   0   0   2   0   2   0   2   0   0   0   0   0   2   0   0   0   2   0   2   2   0   2   0   2   2   2   2   2   0   2   2   2   0   2   2   0   0   0   0   0   0   0   0   0   0   0
 MK-6-12                2   0   2   2   0   2   2   2   0   0   0   0   2   2   0   0   2   2   0   2   0   2   2   0   0   0   0   0   2   0   2   0   0   2   0   2   0   2   2   2   0   0   2   0   0   2   2   0   2   2   2   2   2   0   0   2   2   2   2   2   2   0   2   0   2   0   0   2   2   0   2   2   0   0   0   2   2   0   2   0   0   0   0   2   2   0   2   2   2   0   0   2   0   2   2   2   0   2   2   2   2   0   0   2   0   2   2   0   2   0   2   2   0   2   0   0   0   0   2   0   0   2   0   2   0   0   0   2   0   2   2   2   2   0   2   0   2   0   0   2   2   2   0   0   2   0   2   0   2   0   0   2   0   2   0   0   2   0   2   0   2   0   2   0   0   2   2   2   0   0   2   0   2   2   0   2   0   2   2   2   2   2   0   2   2   2   0   2   2   0   0   0   0   0   0   0   0   0   0   0
 MK-6-13                2   0   2   2   0   2   2   2   0   0   0   0   2   0   0   0   0   2   0   0   0   2   2   2   0   0   0   0   2   0   2   0   0   2   0   2   2   2   2   2   0   2   2   0   0   2   2   0   2   2   0   2   2   0   0   2   2   2   2   2   2   0   2   0   2   0   2   2   2   0   2   2   0   0   0   2   2   0   2   0   0   0   0   2   2   0   2   2   2   0   0   2   0   2   2   2   2   2   0   2   2   0   2   2   0   0   2   0   2   0   2   0   0   2   0   0   0   2   2   0   0   2   0   2   0   0   0   2   0   2   2   2   2   0   2   0   2   0   0   2   2   2   0   0   2   0   2   0   2   0   0   2   2   2   0   0   2   0   2   0   2   0   2   0   0   2   0   2   2   0   2   0   2   2   0   2   0   0   2   2   2   2   0   2   2   2   0   2   2   0   0   0   2   0   0   0   0   0   2   0
 MK-6-14                2   0   2   2   0   2   2   2   2   0   0   0   2   0   0   0   0   2   0   0   0   2   2   2   2   0   0   0   2   0   2   2   0   2   0   2   2   2   2   2   0   2   2   0   0   2   2   0   2   0   2   2   2   0   0   2   2   2   2   2   2   0   2   0   0   0   0   2   2   0   2   2   0   0   0   2   2   2   2   2   0   0   0   2   2   0   2   2   2   0   2   2   0   2   2   2   2   2   0   2   2   0   2   2   0   0   2   0   2   0   2   2   0   2   0   0   0   2   2   0   0   2   0   2   0   0   0   2   0   2   2   2   2   0   2   0   2   0   0   2   2   2   0   0   2   0   2   0   2   0   0   2   2   2   0   0   2   0   2   0   2   0   2   0   0   2   0   2   2   0   0   0   0   2   0   2   0   0   0   2   2   2   0   2   2   2   0   0   2   0   0   0   2   0   2   0   0   0   2   2
 MK-6-15                2   0   2   2   0   2   2   2   2   0   0   0   2   2   0   0   0   2   2   0   0   2   2   0   2   0   0   0   2   2   2   2   0   2   0   2   2   2   0   2   0   2   2   0   0   2   2   0   0   2   0   2   0   0   0   2   2   2   2   2   2   0   2   0   0   0   0   2   2   0   0   2   0   0   0   2   2   2   2   2   2   0   0   2   2   0   2   2   2   0   2   2   0   2   2   2   2   2   0   2   2   0   2   2   0   0   2   0   2   0   2   2   0   2   0   0   0   2   2   0   0   2   0   2   0   0   0   2   0   2   2   2   2   2   2   2   2   0   0   2   2   2   0   0   2   0   2   0   0   2   0   2   2   2   0   0   0   0   2   0   2   0   2   0   2   2   0   2   2   0   0   0   0   2   0   0   0   0   2   2   2   2   0   2   2   2   0   0   2   0   0   0   2   0   2   0   0   0   2   2
 MK-6-16                2   0   2   2   0   0   2   2   2   0   0   0   2   2   0   0   0   2   2   0   0   2   2   0   2   0   2   0   2   0   2   2   0   0   0   2   2   2   0   2   0   2   2   0   0   2   0   0   0   2   0   2   0   0   0   0   2   2   2   2   2   2   2   0   0   0   0   2   2   0   0   2   0   0   0   2   2   2   2   2   2   0   2   2   2   0   2   2   2   0   2   2   0   2   2   2   2   2   0   2   2   0   2   2   0   0   2   2   2   2   2   2   0   2   0   0   0   0   2   0   2   2   0   0   0   0   0   2   0   2   2   0   2   2   2   2   2   0   0   2   2   2   0   0   2   0   2   0   0   2   0   2   2   2   0   0   0   2   2   2   2   0   2   0   2   2   0   2   2   0   0   0   0   2   0   0   0   0   2   2   2   2   2   2   2   2   0   0   2   2   0   2   2   0   2   0   0   0   2   2
 
!****************************************** Phenotypic Data **********************************************************
!-100.0 is resevred for missing phenotype
SimulatedTrait1        15.3592   16.0960   14.3567   15.6933   15.1076   16.1701   13.9222   13.9674   14.9720   16.0908   13.8312   16.1301   16.5597   15.0647   14.9781   15.7524   15.1430   13.5491   14.5277   15.7679   16.4490   13.2228   13.4530   14.7753   14.2719   16.3395   13.7237   15.7572   13.9879   14.0727   15.5983   14.2095   14.0443   16.4522   14.1555   15.9417   15.8195   16.0996   14.0877   14.0341   14.6468   16.4048   15.2115   14.7286   14.1840   13.3530   16.0991   13.6389   14.1988   13.9643   14.2683   16.2496   13.7921   13.8741   16.1265   16.2884   14.2169   15.6010   14.0689   15.6302   14.4865   13.8507   15.5815   15.7082   16.3389   16.0518   13.8833   16.0541   14.6808   14.1270   15.1344   14.6308   15.8970   13.6782   14.0378   15.7734   13.5193   14.0052   15.8098   14.3967   16.0254   15.6976   13.9650   14.4572   13.8916   13.1656   16.1923   13.6093   14.8301   13.6802   14.5096   14.2828   15.7674   16.4699   16.1608   12.8245   16.3024   14.6975   16.3611   16.0137   15.5157   13.1351   13.9899   15.2353   16.3493   15.7598   15.1097   16.0956   15.5616   14.8905   15.8901   14.8350   15.7664   13.4614   15.7982   15.5341   13.8859   15.5315   15.9482   13.9589   16.2832   15.3344   15.6840   15.9469   15.7039   14.7172   15.5594   16.0620   15.6298   13.2718   16.2105   14.2262   15.6497   16.2272   15.2063   15.5188   15.5450   16.9308   15.9396   14.0785   15.9120   15.7844   15.8591   14.9144   14.7345   14.4510   14.9932   14.2816   16.5390   15.5428   16.3427   14.4143   15.2648   15.8097   16.3008   13.2256   14.3871   16.2431   16.0583   16.9129   15.9595   13.7688   13.3272   15.8258   14.7762   16.3096   16.1420   13.9291   16.1424   13.9554   15.8419   15.0285   14.0228   16.0901   13.2720   13.9138   14.6781   14.1011   15.8042   13.5597   16.3144   15.3862   15.0154   14.4888   15.4709   16.0652   14.0115   16.2075   15.6939   14.0288   16.4331   16.6298   14.1539   16.1181   15.7066   14.8309   14.1485   13.8104   14.0517   15.8180
SimulatedTrait2        10.5608    9.4444   10.2935   10.6992    9.4611    9.5081   10.1921   10.3291    9.5397    9.6163   10.3566    9.3649    9.3231   10.6443    9.5956    9.3762    9.5167   10.5366   10.6151    9.4327    9.3682   10.7169   10.4628   10.6885    9.4598    9.4034   10.8007    9.2443   10.6058   10.5127    9.9144   10.4295   10.4967    9.4938   10.7087    9.5850    8.6268    9.7938    9.7706   10.5221   10.2029    9.3604    9.5404   10.5019   10.1733   10.1252    9.5897   10.4412   10.5439   10.4691   10.5291    9.4816   10.3530   10.3682    9.5028    9.9894   10.3383    9.6846   10.3644    9.5683   10.8853   10.4810    9.2298    9.2330    9.6508    9.7829   10.3911    9.5030   10.0290   10.3506   10.6168   10.6213    9.5519   10.0785   10.6050    9.4887   10.3782   10.3603    9.6653    9.3327    9.4751    9.5509   10.2973    9.9219   10.4117   10.4705    9.4114   10.2429   10.6461   10.8817   10.1696   10.7120    9.6386    9.3385    9.7720   10.2396    9.7492    9.1443    9.5883    9.1439    9.7425   10.7551   10.6143    9.4798    9.5004    9.1366    9.1190    9.2664    9.6105   10.8103    9.8372   10.4431    9.7148   10.4911    9.0001    9.7519    9.9625    9.3294    9.8315   10.1875    9.6938   10.4740    9.6252    9.5198    9.9633   10.4556    9.8979    9.6648    9.5466   10.1856    9.2805    9.7309    9.6502    9.5396   10.4369    9.0871    9.5351    9.3934    9.5713   10.9834    9.2074    9.2297    9.6949   11.0725   10.6017    9.3159    9.7786    9.4502    9.6056    9.3408    9.1757   10.2725    9.1283    9.2875   10.0553   10.5694   10.3514    9.6299    9.7864    9.2624    9.4722   10.1354   10.3946    9.4912    9.6390   10.0607    9.1662   10.5926    9.4848   10.1088   10.0306    9.7419   10.6027    8.9962   10.7130   10.5672   10.3379   10.4896    9.7881   11.1029    9.8182   10.0930    9.7011   10.9733    9.1015    9.3146   10.6799    9.8490    9.0481   10.5794    9.4665    9.7345   10.9104    9.3041    9.4172   10.7685   10.1732   10.6921   10.7007    9.2584
 
