# Supplementary material for: Inclusive Composite Interval Mapping of QTL by Environment Interactions in Biparental Populations
Source: PLoS One. 2015 Jul 10;10(7):e0132414. doi: 10.1371/journal.pone.0132414 (PMC4498613; doi:10.1371/journal.pone.0132414)
Supplement: S6 File — (ZIP) [file pone.0132414.s006.zip › H=0.8/L1/run_00090.met]

!**********************Note: lines staring with "!" are remarks and will be ignored in the program********************
!*********************************General Information**********************************
!Assuming F1 = P1 x P2, populations available in QTL IciMapping are: 
!  1, P1BC1F1 = P1 x F1, the first backcrossing where P1 is used as the recurrent parent;
!  2, P2BC1F1 = P2 x F1, the first backcrossing where P2 is used as the recurrent parent;
!  3, F1DH, F1-derived doubled haploids; 
!  4, RIL or F1RIL, recombination inbred lines through the repeated selfing of F1;
!  5, P1BC1RIL, recombination inbred lines through the repeated selfing of P1BC1F1;
!  6, P2BC1RIL, recombination inbred lines through the repeated selfing of P2BC1F1;
!  7, F2, the selfing generation of F1;
!  8, F3, the selfing generation of F2;
!  9, P1BC2F1, the second backcrossing where P1 is used as the recurrent parent; 
! 10, P2BC2F1, the second backcrossing where P2 is used as the recurrent parent;
! 11, P1BC2RIL, recombination inred lines through the repeated selfing of P1BC2F1; 
! 12, P2BC2RIL, recombination inred lines through the repeated selfing of P2BC2F1; 
! 13, P1BC1F2, the selfing generation of P1BC1F1; 
! 14, P2BC1F2, the selfing generation of P2BC1F1; 
! 15, P1BC2F2, the selfing generation of P1BC2F1; 
! 16, P2BC2F2, the selfing generation of P2BC2F1; 
! 17, P1BC1DH, P1BC1F1-derived doubled haploids; 
! 18, P2BC1DH, P2BC1F1-derived doubled haploids; 
! 19, P1BC2DH, P1BC2F1-derived doubled haploids; 
! 20, P2BC2DH, P2BC2F1-derived doubled haploids; 
   3      !Mapping Population (see remarks above)
   2      !Mapping Function (1 for Kosambi; 2 for Haldane; 3 for Morgan)
   2      !Marker Space Type (1 for intervals; 2 for positions)
   1      !Marker Space Unit(1 for centiMorgans; 2 for Morgan)
   6      !Number of Chromosomes (or Linkage Groups)
 200      !Size of the mapping population
   2      !Number of environments
 
!***************************************** Chromosomes and Linkage Maps **********************************************
!Chromosome                 NumMarkers
-CH1                        16
-CH2                        16
-CH3                        16
-CH4                        16
-CH5                        16
-CH6                        16
!Linkage map (Marker name followed by position or the interval length)
 MK-1-1                1     0.000
 MK-1-2                1    10.000
 MK-1-3                1    20.000
 MK-1-4                1    30.000
 MK-1-5                1    40.000
 MK-1-6                1    50.000
 MK-1-7                1    60.000
 MK-1-8                1    70.000
 MK-1-9                1    80.000
 MK-1-10               1    90.000
 MK-1-11               1   100.000
 MK-1-12               1   110.000
 MK-1-13               1   120.000
 MK-1-14               1   130.000
 MK-1-15               1   140.000
 MK-1-16               1   150.000
 MK-2-1                2     0.000
 MK-2-2                2    10.000
 MK-2-3                2    20.000
 MK-2-4                2    30.000
 MK-2-5                2    40.000
 MK-2-6                2    50.000
 MK-2-7                2    60.000
 MK-2-8                2    70.000
 MK-2-9                2    80.000
 MK-2-10               2    90.000
 MK-2-11               2   100.000
 MK-2-12               2   110.000
 MK-2-13               2   120.000
 MK-2-14               2   130.000
 MK-2-15               2   140.000
 MK-2-16               2   150.000
 MK-3-1                3     0.000
 MK-3-2                3    10.000
 MK-3-3                3    20.000
 MK-3-4                3    30.000
 MK-3-5                3    40.000
 MK-3-6                3    50.000
 MK-3-7                3    60.000
 MK-3-8                3    70.000
 MK-3-9                3    80.000
 MK-3-10               3    90.000
 MK-3-11               3   100.000
 MK-3-12               3   110.000
 MK-3-13               3   120.000
 MK-3-14               3   130.000
 MK-3-15               3   140.000
 MK-3-16               3   150.000
 MK-4-1                4     0.000
 MK-4-2                4    10.000
 MK-4-3                4    20.000
 MK-4-4                4    30.000
 MK-4-5                4    40.000
 MK-4-6                4    50.000
 MK-4-7                4    60.000
 MK-4-8                4    70.000
 MK-4-9                4    80.000
 MK-4-10               4    90.000
 MK-4-11               4   100.000
 MK-4-12               4   110.000
 MK-4-13               4   120.000
 MK-4-14               4   130.000
 MK-4-15               4   140.000
 MK-4-16               4   150.000
 MK-5-1                5     0.000
 MK-5-2                5    10.000
 MK-5-3                5    20.000
 MK-5-4                5    30.000
 MK-5-5                5    40.000
 MK-5-6                5    50.000
 MK-5-7                5    60.000
 MK-5-8                5    70.000
 MK-5-9                5    80.000
 MK-5-10               5    90.000
 MK-5-11               5   100.000
 MK-5-12               5   110.000
 MK-5-13               5   120.000
 MK-5-14               5   130.000
 MK-5-15               5   140.000
 MK-5-16               5   150.000
 MK-6-1                6     0.000
 MK-6-2                6    10.000
 MK-6-3                6    20.000
 MK-6-4                6    30.000
 MK-6-5                6    40.000
 MK-6-6                6    50.000
 MK-6-7                6    60.000
 MK-6-8                6    70.000
 MK-6-9                6    80.000
 MK-6-10               6    90.000
 MK-6-11               6   100.000
 MK-6-12               6   110.000
 MK-6-13               6   120.000
 MK-6-14               6   130.000
 MK-6-15               6   140.000
 MK-6-16               6   150.000
!*********************************** Marker Types ********************************************************************
!Co-dominant marker: When heterozygote F1 is present, P1 is coded as 2, F1 is coded as 1, and P2 is coded as 0; Otherwise, P1 is coded as 2, and P2 is coded as 0. 
!Dominant marker: When heterozygote F1 is present, P1 and F1 are coded as 12, and P2 is coded as 0; Otherwise, P1 is coded as 2, and P2 is coded as 0.  
!Recessive markers: When heterozygote F1 is present, P1 is coded as 2, and F1 and P2 are coded as 10; Otherwise, P1 is coded as 2, and P2 is coded as 0. 
!Missing marker is coded as -1. 
 MK-1-1                 2   0   2   2   0   2   2   2   2   2   0   2   0   2   2   0   0   0   0   2   2   0   0   0   2   2   2   0   2   0   2   0   0   0   2   2   0   0   2   0   0   2   0   2   2   0   2   0   0   2   2   2   0   0   2   0   0   2   0   0   2   2   0   2   2   0   2   2   2   0   0   0   0   2   2   0   2   0   2   2   2   2   0   2   2   2   0   2   2   0   0   2   2   0   2   0   2   2   0   0   0   2   2   0   2   0   2   0   2   0   2   0   0   0   0   0   2   2   2   2   2   0   2   2   2   0   2   2   2   2   0   2   2   0   0   0   2   0   2   0   2   2   0   2   2   2   2   0   2   2   2   2   2   0   0   0   2   0   2   0   2   2   0   0   2   0   2   2   0   0   2   0   0   2   2   2   2   0   2   0   0   0   2   0   0   2   0   0   0   2   2   0   2   0   2   2   2   2   0   2
 MK-1-2                 2   0   2   2   0   0   2   2   2   2   0   2   0   2   2   0   0   2   0   2   2   0   0   0   2   2   2   0   0   2   2   0   0   0   2   2   0   0   2   0   0   2   0   2   2   0   2   0   0   2   2   2   0   0   0   0   0   2   0   0   2   2   0   2   2   0   2   2   2   0   0   0   0   2   2   2   0   0   2   2   2   2   0   2   2   2   0   2   2   0   0   2   2   0   2   0   2   2   2   0   2   2   2   0   2   0   2   0   2   0   2   0   0   0   0   0   2   2   2   2   2   2   2   2   2   0   2   2   2   2   0   2   2   0   0   0   2   0   2   0   2   2   0   0   2   2   2   0   0   2   2   2   0   0   0   0   0   2   2   0   2   2   0   0   2   0   2   2   0   0   2   0   0   2   2   2   0   0   0   0   0   0   2   0   0   2   0   0   0   2   2   2   2   0   2   2   2   2   0   2
 MK-1-3                 2   0   0   2   0   0   2   2   2   2   0   2   0   2   2   0   0   0   0   2   2   0   0   0   2   2   2   0   0   2   2   0   0   0   2   2   0   0   2   0   0   2   0   2   2   0   2   0   0   0   2   2   0   0   0   0   0   2   0   0   2   2   2   2   2   0   2   2   2   0   0   0   0   2   2   2   0   0   2   2   2   2   0   0   2   2   0   2   2   0   0   0   2   0   2   0   2   2   2   0   2   2   2   0   2   2   2   0   2   0   2   0   0   0   0   0   2   2   2   2   2   2   2   0   2   0   2   2   2   2   0   0   2   0   0   0   2   0   2   0   2   0   0   0   2   2   2   0   2   2   2   2   0   2   0   2   0   2   2   0   2   2   2   0   2   0   2   2   0   0   2   0   0   2   2   2   0   2   0   0   0   0   2   0   0   2   0   0   0   2   2   2   2   0   2   2   2   2   0   2
 MK-1-4                 2   0   0   2   0   0   2   2   2   2   0   2   0   2   2   0   0   0   0   2   2   0   0   0   2   2   2   0   0   2   2   0   0   0   2   2   0   0   2   0   0   2   0   2   2   2   2   0   0   0   2   2   0   0   0   2   0   2   2   0   2   2   2   2   2   2   2   2   2   0   0   0   0   2   2   2   0   0   2   2   2   2   2   0   2   2   0   2   2   2   0   0   2   0   2   0   2   0   2   0   2   2   2   0   2   2   2   0   2   0   2   0   0   0   0   0   2   2   0   2   2   2   0   0   2   0   0   0   2   2   0   0   2   0   0   0   2   2   2   0   2   0   0   0   2   2   2   0   2   2   2   2   0   2   0   2   0   2   2   0   2   2   2   0   2   0   2   2   0   0   2   0   0   2   2   2   0   2   0   0   0   0   2   0   0   2   0   0   0   2   2   2   2   0   2   2   2   2   0   2
 MK-1-5                 2   0   0   2   0   0   2   2   2   2   0   2   0   2   2   0   0   0   0   2   2   0   0   2   2   2   2   0   0   0   2   0   0   0   2   2   0   0   2   0   0   2   0   2   2   2   2   0   0   0   2   2   2   0   0   0   0   2   2   0   2   2   2   2   2   2   2   2   2   0   0   2   0   2   2   0   0   0   2   2   2   0   2   0   2   2   0   2   2   2   0   0   2   0   2   0   2   0   2   2   2   2   2   0   2   2   2   0   2   2   2   0   0   0   0   0   2   2   0   2   0   2   0   2   2   2   2   0   2   2   0   0   0   0   0   0   2   2   2   2   2   0   0   0   2   2   0   0   0   2   0   2   0   2   0   2   0   0   2   0   2   2   2   0   2   0   2   2   2   0   2   0   0   2   2   0   0   2   0   0   0   0   2   0   0   2   0   0   0   2   2   2   0   0   0   2   2   2   0   2
 MK-1-6                 0   0   0   2   0   0   2   2   2   2   0   2   0   2   0   0   2   0   0   2   2   0   0   2   2   2   2   0   0   0   2   0   0   0   2   2   0   0   2   0   0   2   0   2   2   2   2   2   0   0   2   0   2   2   0   0   0   2   2   0   2   2   2   2   2   2   2   2   2   0   0   2   0   2   2   0   0   0   2   2   2   0   2   0   2   2   0   2   2   2   0   0   2   0   2   2   2   0   2   2   0   2   2   0   2   2   2   0   2   2   2   0   2   0   0   0   2   2   0   2   0   2   0   2   2   0   2   0   2   2   0   0   0   0   2   0   2   2   2   2   0   0   0   0   2   2   0   0   0   2   0   2   0   2   0   2   0   0   0   0   2   2   2   2   2   0   0   2   2   0   0   0   0   2   2   2   0   2   0   0   0   0   2   0   0   2   0   0   0   2   2   2   0   0   0   2   2   2   0   2
 MK-1-7                 0   0   0   2   0   0   2   2   2   2   0   2   0   2   0   0   2   0   0   2   0   0   2   2   2   2   0   0   0   0   2   0   0   0   2   2   0   2   2   0   0   2   2   2   2   0   2   2   0   0   2   0   2   2   0   0   0   0   2   0   2   2   2   2   2   2   2   2   2   2   0   2   0   2   2   0   0   0   2   2   2   0   2   0   0   2   0   2   2   2   2   0   2   0   2   2   2   0   2   2   0   2   2   2   2   2   0   0   2   2   2   0   2   0   0   0   2   2   0   2   0   2   2   2   2   0   0   0   2   2   0   2   0   0   2   0   2   2   2   2   0   2   0   0   2   2   2   0   0   2   0   2   0   2   0   2   0   0   0   2   0   2   2   2   2   0   0   2   2   0   0   0   0   2   2   2   0   2   0   0   0   0   2   2   0   2   2   0   0   2   2   2   0   0   0   2   2   2   0   2
 MK-1-8                 0   0   0   2   0   0   2   2   2   2   0   2   0   0   0   2   2   0   0   2   0   0   2   2   0   2   0   0   0   0   2   0   2   0   2   2   0   2   2   0   0   2   2   2   2   0   2   2   0   2   2   0   2   0   0   0   0   0   2   0   2   2   2   2   2   2   2   2   0   2   0   2   0   2   2   0   0   0   2   2   0   0   2   0   0   2   0   2   2   2   2   0   2   0   0   2   2   0   2   2   0   2   2   0   2   2   0   0   2   2   2   0   0   0   0   0   2   2   0   2   0   2   0   2   2   0   0   2   2   2   0   2   0   0   2   0   2   2   2   2   0   2   0   0   2   2   2   0   0   2   0   0   0   2   0   2   0   0   0   2   0   2   2   2   2   0   0   2   2   0   2   0   0   2   2   2   0   2   0   0   0   0   2   2   0   2   2   0   0   2   2   2   0   0   0   2   2   2   0   2
 MK-1-9                 0   0   0   2   0   0   2   2   2   2   0   0   2   0   0   2   2   0   0   2   0   0   2   2   0   2   0   0   0   2   2   2   2   2   2   2   0   2   2   0   0   2   2   2   2   0   0   2   0   2   2   0   2   2   0   0   0   0   2   0   0   2   2   2   2   2   2   2   0   2   0   2   2   2   2   0   0   0   2   2   2   2   2   0   2   2   0   2   2   0   2   0   0   0   2   2   2   0   2   2   0   2   2   0   2   2   0   0   2   0   2   0   0   0   0   0   2   2   0   2   0   2   0   2   0   0   0   2   2   2   2   0   0   0   2   0   2   2   2   2   0   2   0   0   2   2   2   0   0   0   0   0   0   2   0   2   0   0   0   2   0   2   2   0   2   0   0   0   2   0   2   0   0   2   2   2   0   2   0   0   0   0   2   2   0   2   2   0   0   2   0   2   0   0   0   2   2   2   0   2
 MK-1-10                2   0   0   0   0   0   0   2   2   2   0   0   2   0   0   2   0   0   0   2   0   0   2   2   0   2   0   2   0   2   2   2   2   2   2   2   0   2   2   0   0   2   0   2   2   0   0   2   0   2   2   0   2   0   0   0   2   0   0   0   0   2   2   2   2   2   2   2   0   2   0   0   2   2   2   0   0   0   2   2   0   2   2   0   2   2   0   2   2   0   2   0   0   0   2   2   2   0   2   2   0   2   2   0   2   2   0   0   2   0   2   0   0   0   0   0   2   2   2   2   0   2   0   2   0   0   0   2   2   2   2   0   0   0   2   0   2   2   2   2   0   2   0   0   2   2   2   0   0   0   0   0   0   2   0   2   0   0   0   2   0   2   0   0   2   0   0   0   2   0   2   0   0   2   2   2   0   2   0   0   0   0   2   2   0   2   2   0   0   2   2   2   0   0   0   2   2   0   0   2
 MK-1-11                2   0   2   0   0   0   0   2   2   2   2   0   2   0   0   2   0   0   0   2   0   0   2   2   0   2   0   2   0   2   2   2   2   2   2   2   0   2   2   0   0   2   0   2   2   0   0   2   0   2   2   0   2   0   0   0   2   0   0   0   0   2   2   2   2   2   2   0   0   2   0   0   2   2   2   0   0   0   0   2   0   2   2   0   0   2   0   0   2   0   2   0   2   0   2   2   2   0   2   2   2   2   2   0   2   2   0   0   2   0   0   0   0   0   0   0   0   2   2   2   0   0   0   2   0   2   2   0   2   2   2   0   0   0   2   0   2   2   2   2   0   2   0   0   2   2   2   0   0   0   0   0   0   2   0   2   0   0   0   2   0   2   0   0   2   0   2   2   2   0   0   0   0   2   2   2   0   2   0   0   0   0   2   2   0   2   0   0   0   2   2   2   0   0   0   2   2   0   0   2
 MK-1-12                2   0   2   0   0   0   0   2   2   2   2   0   2   0   2   2   2   2   2   2   0   0   2   2   0   2   0   2   0   2   2   2   2   2   2   2   0   2   2   0   0   0   0   2   2   0   0   2   0   2   2   0   0   0   0   0   2   0   0   0   0   2   2   2   2   2   2   0   0   2   2   0   0   2   2   2   0   0   0   2   0   2   2   0   0   0   2   0   2   0   2   0   2   2   2   2   2   0   2   2   2   2   2   0   2   2   0   0   2   0   0   0   0   0   0   0   0   0   2   2   0   0   0   0   0   2   2   0   2   2   2   0   0   0   2   0   2   2   2   2   0   2   0   0   2   2   2   0   0   0   0   0   0   2   0   2   0   0   0   2   0   2   0   0   2   0   2   2   2   0   0   0   2   2   2   2   0   2   0   0   0   0   2   2   0   2   0   0   0   2   2   2   0   0   0   2   2   0   0   2
 MK-1-13                2   0   2   0   0   0   0   2   2   2   2   0   2   0   2   2   2   2   2   2   0   0   2   2   0   2   0   2   0   2   2   2   2   2   2   2   0   2   2   0   0   0   2   2   2   0   0   2   0   2   2   0   0   0   0   0   2   0   0   0   0   2   2   0   2   2   2   0   0   2   2   0   0   2   2   2   0   0   0   2   0   0   2   0   0   0   2   0   2   0   2   0   2   0   0   2   2   0   2   2   2   2   2   0   0   2   0   0   2   0   0   0   0   2   0   0   0   0   2   2   2   0   0   0   0   2   2   0   2   2   2   0   0   0   2   0   2   2   2   2   0   2   0   2   2   2   2   0   0   0   0   0   0   2   0   2   0   0   2   2   0   2   0   0   2   0   0   2   2   0   0   0   2   2   2   2   0   2   0   0   0   0   2   2   0   2   0   0   0   2   2   0   0   0   0   2   2   0   0   2
 MK-1-14                2   0   2   0   0   0   0   2   0   2   2   0   2   0   0   2   2   2   2   2   0   0   2   2   0   2   0   2   0   2   2   2   2   2   2   2   0   2   2   2   0   0   2   2   2   0   0   2   0   2   2   0   2   0   0   2   2   0   0   2   0   2   2   0   2   2   2   0   0   2   2   0   0   2   2   2   0   0   2   0   0   0   2   0   0   0   2   0   2   0   2   0   2   0   0   2   2   0   2   2   2   2   2   0   0   2   0   0   2   0   2   0   0   2   0   0   0   0   2   2   2   0   0   0   0   2   2   0   2   2   2   0   0   0   2   0   2   2   2   2   0   2   0   2   2   2   2   0   0   0   0   0   0   2   0   2   0   0   2   2   0   2   0   0   2   0   0   2   2   0   2   0   2   2   2   0   0   2   0   0   0   2   2   2   0   2   0   0   2   2   2   0   0   0   0   2   2   0   0   2
 MK-1-15                2   0   2   2   0   0   0   2   0   2   2   0   2   0   0   2   2   0   2   2   0   0   2   2   0   2   0   2   0   2   2   2   2   2   2   2   0   0   2   2   0   0   2   2   2   0   0   2   0   2   2   0   2   0   0   2   0   0   0   2   0   2   0   0   2   2   2   0   0   2   2   0   0   2   2   2   2   0   2   0   0   0   2   0   0   0   2   0   2   0   2   0   2   0   0   2   2   0   2   2   0   2   2   0   0   2   2   0   2   0   2   0   0   2   0   0   0   0   2   2   2   0   0   0   0   2   2   0   2   2   2   0   0   0   2   0   2   2   2   2   2   2   0   2   2   2   2   0   0   0   0   0   0   2   2   2   2   0   0   2   0   2   0   0   2   0   0   2   2   0   2   0   2   2   2   0   0   2   0   0   0   0   2   2   0   2   2   0   2   2   2   0   0   0   0   2   0   0   0   2
 MK-1-16                2   0   2   2   0   0   0   2   0   2   2   0   2   0   0   2   0   0   2   2   0   0   2   0   0   2   0   0   0   2   2   2   2   2   2   2   0   0   2   2   0   0   2   2   2   0   0   2   0   2   2   0   2   0   0   2   0   0   0   2   0   2   0   0   2   2   2   0   2   0   2   0   0   2   2   2   2   0   2   0   0   0   0   0   0   0   2   2   2   0   2   0   0   0   0   0   0   0   2   2   0   2   2   0   2   2   2   0   2   0   2   0   0   2   0   0   0   0   2   2   2   2   0   0   0   2   2   0   2   2   2   0   0   0   2   0   2   2   2   2   2   0   0   2   0   2   2   0   0   0   0   0   2   2   2   2   2   0   0   0   0   2   0   0   2   0   0   2   2   0   2   0   2   2   0   0   0   2   0   0   0   0   0   2   0   2   2   0   2   2   2   0   2   0   0   2   0   0   0   0
 MK-2-1                 2   2   2   2   0   0   0   2   2   0   0   0   0   2   2   0   0   0   2   2   2   2   2   2   2   2   0   0   2   0   0   0   2   0   2   2   2   0   0   0   2   0   0   2   0   0   2   2   0   2   0   0   2   2   2   2   2   0   0   0   2   2   0   2   2   2   2   0   2   0   0   0   2   2   0   2   0   0   2   2   0   2   0   0   0   0   0   0   0   0   2   2   2   0   0   2   2   2   0   2   2   0   2   2   2   0   0   2   2   0   0   2   2   2   2   2   0   2   0   2   0   0   2   2   2   2   2   2   0   2   0   0   2   2   0   0   2   2   2   0   0   2   0   2   0   0   2   0   0   2   2   0   2   0   0   0   0   2   0   0   2   2   2   2   0   0   2   0   0   2   0   2   2   0   0   2   2   0   0   2   2   2   2   0   0   0   0   2   2   0   0   2   0   0   2   2   0   2   2   0
 MK-2-2                 2   2   2   2   0   0   0   2   2   0   0   0   0   2   2   0   0   0   2   2   2   2   2   2   2   2   2   0   2   0   2   0   2   0   2   2   2   0   0   0   2   0   0   2   0   0   2   2   0   2   0   0   2   2   0   2   2   0   0   0   2   2   0   2   2   2   2   0   0   0   0   0   0   2   2   2   0   0   2   2   0   2   0   0   0   0   0   0   0   0   2   2   2   2   0   2   2   0   0   2   2   0   2   2   2   0   0   2   0   0   2   2   2   2   2   2   0   2   0   2   0   0   2   2   2   0   0   2   0   2   0   0   2   2   0   0   2   2   2   0   0   2   0   2   0   0   2   0   0   2   2   0   2   0   0   0   0   2   0   0   2   2   2   2   0   0   2   0   0   2   0   2   2   0   0   2   2   0   0   2   2   2   2   0   0   0   0   2   2   0   0   2   0   0   2   2   0   2   2   0
 MK-2-3                 0   2   2   0   0   0   0   2   2   0   0   0   0   2   2   0   0   0   2   2   2   2   2   0   2   2   2   0   2   0   2   0   2   0   2   0   0   0   0   0   2   0   0   2   0   0   2   0   0   2   0   0   2   2   0   2   2   0   0   0   2   2   0   2   2   2   2   0   0   0   0   0   0   2   2   2   2   0   2   2   0   0   0   0   0   0   0   2   0   0   2   2   2   2   0   0   2   2   0   2   2   0   2   2   2   0   0   2   0   0   2   2   0   2   0   2   0   2   0   2   0   0   0   2   2   0   0   2   0   2   2   0   2   2   0   0   2   2   2   0   0   2   0   2   0   0   2   0   0   2   2   0   0   0   0   0   0   2   2   0   0   2   2   2   0   0   2   0   0   0   0   2   2   0   2   2   2   0   0   2   2   2   2   0   0   0   0   0   2   0   0   2   0   2   2   2   0   2   2   2
 MK-2-4                 2   2   2   0   0   0   0   2   2   0   0   0   0   2   2   0   0   0   2   2   0   2   2   0   2   2   2   0   2   0   2   0   2   2   2   0   0   2   0   0   2   0   0   2   0   2   2   0   0   2   0   0   2   2   0   2   2   0   0   0   2   0   0   2   2   2   2   0   0   0   0   0   0   2   2   2   2   0   2   2   0   0   0   0   0   0   2   2   0   0   0   2   2   2   0   0   2   2   0   2   2   0   2   2   2   0   0   2   0   0   2   2   0   2   0   2   0   2   0   0   0   0   0   2   2   0   2   2   0   2   2   0   2   2   0   0   2   2   2   0   0   2   0   2   0   0   0   0   0   2   2   0   0   0   0   2   0   2   2   0   0   2   0   2   0   0   2   0   0   0   0   2   2   0   0   0   2   0   0   2   2   2   2   0   0   0   0   0   2   0   0   0   0   2   2   2   0   2   0   2
 MK-2-5                 0   2   2   0   0   0   0   2   0   0   0   0   0   2   2   0   0   0   2   2   0   2   2   0   2   2   2   2   2   0   2   0   2   2   0   0   0   2   0   0   2   0   0   2   0   2   2   0   0   2   0   0   2   2   0   2   2   2   0   0   2   0   0   2   0   2   2   0   0   0   0   0   2   2   2   2   2   0   2   0   0   0   0   0   0   0   2   2   2   0   0   2   2   2   0   0   2   0   0   2   2   0   2   2   2   0   0   2   0   0   2   2   0   2   0   2   0   2   0   2   0   0   0   0   2   0   2   2   0   2   2   0   2   2   2   0   2   2   2   0   0   2   0   0   0   0   0   0   0   2   2   0   2   0   0   2   0   2   2   0   0   2   2   2   0   0   2   0   0   0   0   2   0   0   0   0   2   0   0   2   2   2   2   0   0   0   0   0   2   0   0   0   0   2   2   2   0   2   0   2
 MK-2-6                 0   2   0   2   0   0   0   2   0   0   0   2   0   2   2   0   0   0   2   2   0   2   2   0   2   2   2   2   2   0   2   0   2   2   0   0   0   2   0   0   0   0   0   2   2   2   2   0   0   2   0   0   2   0   0   2   2   2   0   0   2   0   0   2   0   2   2   0   2   0   0   0   2   2   2   2   2   0   2   0   0   0   0   0   0   0   2   2   2   0   0   2   2   2   0   0   2   0   0   2   2   0   2   2   2   0   2   2   0   2   2   2   0   2   0   2   0   2   0   2   0   2   0   2   2   0   2   2   0   2   2   0   2   2   2   0   2   2   2   0   0   2   0   2   0   0   0   0   0   2   2   0   2   0   0   2   0   2   2   0   0   2   2   2   0   0   2   0   0   0   0   2   0   0   0   0   2   0   0   2   2   2   2   0   0   0   0   2   2   0   0   0   0   2   2   2   0   2   0   2
 MK-2-7                 0   2   0   2   0   0   0   2   0   0   0   2   2   2   2   0   0   0   0   2   0   2   2   0   2   2   2   0   2   2   2   2   2   2   0   0   0   2   0   0   0   0   0   2   2   2   2   0   0   2   0   0   0   2   2   2   2   2   0   0   2   0   0   0   0   2   2   2   2   2   0   0   2   0   2   2   2   0   2   0   0   2   0   0   0   0   0   2   2   0   0   2   2   2   0   0   2   0   0   2   2   0   2   2   2   0   2   2   0   2   2   2   2   2   0   2   0   2   2   2   0   2   0   2   2   0   2   0   0   2   2   0   0   2   2   0   2   2   2   0   0   2   0   2   0   0   2   0   0   2   2   0   2   2   0   2   0   2   2   0   0   2   2   2   0   0   2   0   0   0   0   2   0   0   2   0   2   0   0   2   2   2   2   0   0   0   0   2   2   0   0   0   0   2   2   2   0   2   0   2
 MK-2-8                 0   0   0   2   0   0   2   2   0   0   0   0   2   2   2   0   0   0   0   2   0   2   2   0   2   2   2   0   2   0   2   2   2   0   0   0   0   2   2   2   0   0   0   2   2   2   2   0   0   2   2   0   0   2   2   2   2   2   0   0   2   0   0   0   0   2   2   2   2   2   0   0   2   2   2   2   2   0   2   0   0   2   0   0   0   0   0   2   0   0   0   2   2   2   0   0   2   0   0   2   2   0   0   2   2   0   2   2   0   2   2   2   2   2   0   2   2   2   2   2   0   2   0   2   2   0   2   0   0   2   2   0   0   2   2   0   2   2   2   0   0   2   0   2   0   0   2   0   0   2   2   0   2   2   0   2   0   2   2   0   2   2   0   2   0   0   2   0   0   0   0   2   0   0   2   0   2   0   0   2   2   2   2   0   0   0   0   2   2   0   0   0   0   2   2   2   0   2   0   2
 MK-2-9                 0   0   0   2   0   2   2   2   0   2   0   0   2   0   2   0   0   0   0   2   0   2   2   2   2   0   2   0   0   0   2   2   2   0   0   0   0   2   2   2   0   0   0   2   2   2   2   0   0   2   2   0   0   2   2   2   2   0   0   0   2   2   0   0   0   2   2   2   2   2   0   0   2   2   2   2   2   0   0   0   0   2   0   0   0   0   0   2   0   0   0   2   2   0   0   0   0   0   0   2   2   0   0   2   2   0   2   2   0   2   2   2   2   2   0   2   2   2   2   2   0   2   0   2   0   0   2   0   0   2   2   2   2   2   2   0   2   2   2   0   0   2   0   0   0   0   2   0   0   2   2   0   2   2   0   2   2   2   0   2   2   2   0   2   0   0   0   0   2   0   0   2   0   2   2   0   2   0   0   2   2   2   2   0   0   2   0   2   2   0   0   0   2   2   2   2   0   2   0   0
 MK-2-10                0   0   0   2   0   2   2   2   0   2   0   0   2   0   2   0   0   0   0   2   0   2   2   2   0   0   2   0   0   0   2   2   2   0   0   2   0   2   0   2   2   0   0   2   2   2   0   0   0   2   2   0   0   2   2   2   2   0   2   0   2   2   0   0   0   2   2   2   2   2   0   2   2   2   2   2   2   0   0   0   0   2   0   0   2   0   2   2   0   0   0   2   2   0   0   2   2   0   0   2   0   0   0   2   2   0   2   2   0   2   2   2   2   2   0   2   2   2   2   2   0   2   0   2   0   0   2   0   0   2   2   2   2   2   2   0   2   2   2   0   0   2   0   2   0   0   2   0   0   0   2   2   2   2   0   0   2   0   0   2   2   2   0   2   0   0   2   0   2   0   0   0   0   2   2   0   2   0   0   2   2   2   0   0   0   2   0   2   2   0   2   2   2   2   2   2   2   2   0   0
 MK-2-11                0   0   0   2   2   2   2   2   0   2   0   0   2   0   2   2   0   0   0   0   0   2   2   2   0   0   2   0   0   0   2   2   2   0   0   2   0   2   0   2   2   0   0   2   2   2   0   0   0   2   2   0   0   2   0   2   2   0   2   0   2   2   0   0   0   2   2   2   2   2   0   2   2   2   0   2   2   0   0   0   0   2   0   0   2   0   2   2   0   0   0   2   2   0   0   2   2   0   2   0   0   0   0   2   2   0   2   2   0   0   2   2   2   2   0   0   2   2   2   2   0   2   0   2   0   2   0   0   0   2   2   2   2   2   2   0   2   2   2   0   0   2   0   2   2   0   2   0   0   2   2   2   2   2   0   0   2   0   0   0   2   2   0   2   0   0   0   0   2   0   0   0   2   0   2   0   2   0   0   2   2   2   0   0   0   2   0   0   2   0   2   2   2   2   2   0   2   2   0   0
 MK-2-12                0   0   0   2   2   2   2   2   0   2   0   0   2   0   2   0   0   0   2   0   0   2   2   2   0   2   2   0   0   0   2   2   2   0   2   2   0   2   2   2   2   0   0   2   0   2   0   0   0   2   2   0   0   2   0   2   2   0   0   0   2   2   0   0   0   2   2   2   2   2   0   2   2   2   0   2   2   0   0   2   2   2   0   0   2   0   2   2   0   0   2   2   2   0   0   2   2   0   2   0   2   0   0   2   2   0   2   2   0   0   2   2   2   2   2   0   2   2   2   2   0   2   0   0   0   2   0   0   0   2   2   2   2   2   2   0   2   2   2   0   0   2   0   2   2   0   2   0   0   2   2   2   2   2   0   0   2   0   0   0   2   2   0   2   0   0   0   0   2   0   0   0   2   0   2   0   2   0   2   0   2   2   0   0   0   0   0   0   2   0   2   2   2   2   2   2   2   2   0   0
 MK-2-13                0   0   0   2   2   0   2   2   0   2   0   0   2   0   2   2   0   0   2   0   0   2   2   2   0   2   2   0   0   0   2   2   2   0   2   2   0   2   2   2   2   0   2   2   0   2   0   0   0   0   2   0   0   2   0   0   2   0   0   0   2   2   0   0   0   2   2   2   2   2   2   2   0   2   0   2   2   0   0   2   2   2   0   2   2   0   0   2   2   0   2   2   0   0   0   2   2   0   2   0   2   0   0   2   2   2   2   2   0   0   2   2   2   2   2   0   2   0   2   2   0   2   0   0   0   2   0   0   0   2   2   2   2   2   2   0   2   2   2   0   0   2   0   2   2   0   2   0   0   2   2   2   2   2   0   0   2   2   0   0   2   2   0   2   0   0   0   0   2   0   0   0   2   0   2   0   2   0   2   0   2   2   0   0   0   0   0   0   2   2   2   2   2   2   2   2   2   2   0   0
 MK-2-14                0   0   0   2   2   2   2   2   0   2   0   0   2   0   0   0   0   0   2   0   0   2   2   2   0   2   2   0   0   0   2   2   2   2   2   2   0   2   2   2   2   0   2   2   0   2   2   0   0   0   2   2   2   2   0   0   2   0   0   0   0   0   0   0   0   2   2   2   2   2   2   2   2   2   0   2   2   0   0   2   2   2   0   2   2   0   0   2   2   0   2   2   0   0   0   2   2   0   2   0   2   0   0   2   2   2   2   2   0   0   2   2   2   0   2   0   2   0   2   2   0   2   2   0   0   2   0   2   2   2   2   2   2   2   2   0   2   2   2   2   0   2   0   2   0   0   2   0   0   2   2   2   2   2   0   0   2   2   0   2   2   2   0   2   0   0   0   0   2   0   2   2   0   0   2   0   2   0   2   0   2   2   0   0   2   2   2   0   2   2   2   2   2   2   2   2   2   2   2   0
 MK-2-15                0   0   0   2   2   2   2   2   0   2   2   0   2   0   0   0   0   0   2   0   0   2   0   0   0   2   2   0   0   0   2   2   2   2   2   2   0   2   2   2   2   2   2   2   0   2   2   0   0   0   2   2   2   2   0   0   2   0   0   0   0   0   2   0   0   2   2   0   2   2   2   2   2   2   2   2   2   0   0   2   2   2   0   2   2   0   0   2   2   0   2   2   0   0   0   2   2   0   2   0   2   0   0   2   2   2   0   0   0   0   2   2   0   2   2   0   2   2   2   2   0   2   2   0   0   2   2   2   2   2   2   2   2   2   2   0   2   0   2   2   0   2   0   2   0   0   2   0   0   2   0   2   2   2   0   0   2   2   0   2   2   2   0   2   0   0   0   0   2   0   2   2   0   2   2   0   2   0   2   0   2   2   0   0   2   2   2   0   2   2   2   2   2   2   2   2   2   2   2   0
 MK-2-16                2   0   0   0   2   0   2   2   0   2   2   0   2   0   0   2   0   0   2   0   0   2   0   0   0   2   2   0   0   0   2   2   2   2   2   2   0   2   2   2   2   2   2   2   0   0   2   0   0   0   2   2   2   2   0   0   2   2   0   0   0   0   2   2   0   2   2   0   2   2   0   2   2   2   2   2   2   0   0   2   2   2   0   2   2   0   0   2   2   0   2   2   0   0   0   2   2   0   2   0   2   0   0   2   2   2   0   0   0   0   2   2   0   2   2   0   2   2   2   2   0   2   2   0   0   2   2   2   2   2   2   0   2   2   2   0   2   0   2   2   0   2   0   2   0   0   0   0   0   2   0   2   2   2   0   0   2   2   2   2   2   2   2   2   0   0   0   0   2   0   2   0   0   2   2   0   2   0   2   0   2   2   0   0   2   0   2   0   2   2   2   2   2   2   2   2   2   2   2   0
 MK-3-1                 0   0   2   0   0   2   2   2   2   2   2   0   0   2   0   2   2   0   2   0   2   2   0   0   2   0   2   2   2   2   0   0   2   2   0   2   0   0   2   0   0   0   2   2   0   2   0   0   2   2   2   0   2   0   2   2   0   2   0   0   2   2   2   2   2   0   0   2   2   2   0   2   2   0   0   0   0   0   0   2   0   0   2   0   0   0   2   0   0   2   0   2   2   0   2   2   0   2   0   0   2   0   0   0   2   0   0   0   0   0   2   2   2   0   0   0   0   0   0   0   0   2   2   2   0   2   0   0   0   0   2   0   2   0   0   2   0   2   0   2   0   2   2   0   0   2   2   2   0   0   2   0   2   2   2   2   2   2   0   0   2   0   2   2   2   0   0   0   2   2   2   2   0   0   0   0   0   2   2   0   2   2   2   0   2   2   2   0   2   2   2   2   2   2   2   0   2   2   2   0
 MK-3-2                 0   2   2   0   0   2   2   2   2   2   2   2   0   2   0   2   2   2   2   0   2   2   0   0   2   0   2   2   0   2   0   0   2   2   0   2   0   0   2   0   2   0   2   2   0   2   0   0   0   2   2   0   2   0   2   2   0   2   0   0   2   2   2   2   2   0   0   0   2   2   0   2   2   0   0   0   0   0   0   2   0   0   2   0   0   0   2   0   0   2   0   2   2   0   2   2   0   2   0   0   2   0   0   0   2   0   0   0   0   0   2   2   2   0   0   2   0   0   0   0   0   2   0   2   0   2   0   0   2   0   0   0   2   0   0   2   0   2   2   2   0   2   2   2   0   2   2   2   0   0   2   0   0   2   2   2   2   2   0   0   2   0   2   0   2   0   0   0   2   2   2   2   2   0   0   0   0   2   2   0   2   2   2   0   2   2   2   0   2   0   2   2   2   2   2   0   2   2   2   0
 MK-3-3                 0   2   2   0   0   2   2   2   2   2   2   2   0   2   0   2   2   2   2   0   2   2   0   0   2   0   2   2   0   2   0   0   2   2   0   2   0   0   2   0   2   0   0   2   0   2   0   0   0   2   2   2   0   0   2   0   2   2   0   0   2   2   0   2   2   0   0   0   2   2   0   0   2   0   0   0   0   2   0   2   0   0   2   0   0   0   2   0   0   2   0   2   0   0   2   2   0   2   0   2   2   0   0   0   2   0   0   0   0   0   2   2   2   0   0   2   0   0   0   0   0   2   0   2   0   0   0   0   2   0   0   0   2   0   0   2   0   2   2   2   0   2   2   2   0   2   2   2   0   0   0   0   0   2   0   2   2   2   0   0   2   0   2   0   2   0   0   0   2   0   2   2   0   0   0   2   2   2   2   0   2   2   2   2   2   2   2   0   2   0   0   2   0   2   2   0   2   2   2   0
 MK-3-4                 0   2   0   0   0   2   2   2   2   0   2   2   0   2   0   2   2   2   2   0   2   2   0   0   2   0   2   2   0   2   0   0   2   2   0   2   0   0   2   0   2   0   2   2   0   2   0   2   0   2   2   2   0   0   2   0   2   2   2   0   2   0   0   2   2   0   0   0   2   2   0   0   2   0   0   0   0   2   0   2   0   0   2   0   0   2   2   0   0   2   0   2   0   0   2   2   0   2   0   2   2   0   0   0   2   0   2   0   0   0   2   2   2   0   2   2   0   0   0   0   0   2   0   2   0   0   0   0   0   0   0   0   2   2   0   2   0   2   2   2   0   2   2   2   0   2   0   2   0   2   0   0   0   2   0   2   2   2   0   2   2   0   2   0   2   0   0   0   2   0   2   2   0   0   0   2   0   2   2   0   0   2   2   2   2   2   2   0   2   2   0   2   0   2   2   0   2   2   2   0
 MK-3-5                 0   2   0   0   0   2   2   2   2   0   2   2   0   0   0   0   2   2   0   0   2   2   2   0   2   0   2   0   0   2   0   0   2   2   0   2   0   0   2   0   2   0   2   2   0   2   0   2   0   2   2   2   0   0   2   0   2   2   2   0   2   2   0   0   2   0   0   0   2   2   0   0   2   0   2   0   0   2   0   2   0   0   2   0   0   0   0   0   0   2   2   2   2   0   2   2   0   2   0   2   2   0   0   0   2   0   2   0   2   0   2   2   2   0   0   2   0   0   0   0   0   2   0   0   0   0   0   0   0   0   2   0   0   2   0   2   0   2   2   2   0   2   2   0   0   2   2   2   2   2   0   0   0   2   0   2   2   2   0   2   2   0   2   0   2   0   2   0   2   0   2   2   0   0   0   2   0   2   2   0   0   2   2   2   2   2   2   0   2   2   0   2   0   2   2   0   2   2   2   0
 MK-3-6                 0   2   2   0   0   2   2   2   2   0   2   2   0   0   0   0   0   2   0   0   2   2   2   0   2   0   2   0   0   2   0   0   2   2   0   0   0   0   2   0   2   2   0   0   0   2   2   2   0   2   2   2   0   2   2   0   2   2   2   0   2   2   0   0   2   0   0   0   0   2   2   0   2   0   2   0   0   2   0   2   0   0   2   0   0   0   0   0   0   2   2   2   2   2   2   2   0   2   0   2   2   0   0   0   2   0   2   0   2   0   2   2   2   0   0   2   0   0   0   0   0   2   2   2   0   0   0   0   2   0   2   0   0   2   0   2   0   2   2   2   0   2   0   0   0   2   2   2   0   2   0   0   0   2   0   2   2   2   0   2   2   0   2   0   2   2   2   0   2   0   2   2   0   0   0   2   0   2   2   0   0   2   2   2   2   2   2   2   2   2   0   2   0   2   2   2   2   2   2   0
 MK-3-7                 2   2   2   0   0   2   2   2   2   0   2   2   0   2   0   0   0   2   0   0   2   2   0   0   2   0   2   0   0   2   0   0   2   0   0   0   2   2   2   0   2   2   0   0   0   2   2   2   2   2   2   2   0   2   2   0   0   0   2   0   2   2   0   0   2   2   0   0   2   2   2   0   2   0   0   0   0   2   0   2   2   0   2   0   0   0   0   0   2   2   2   2   2   2   2   2   0   2   0   2   2   2   0   0   0   0   2   0   0   0   2   2   2   0   0   2   0   0   0   0   2   2   2   0   0   0   0   0   2   2   2   0   2   2   0   0   0   2   2   2   0   2   0   2   0   2   0   2   0   2   0   0   0   2   2   2   2   2   0   2   0   2   0   0   2   2   2   0   2   0   2   2   0   0   2   2   0   2   2   2   0   2   2   2   2   2   2   2   0   0   0   2   0   0   2   2   2   2   2   0
 MK-3-8                 2   2   2   0   0   2   2   2   2   0   2   0   0   2   0   0   0   2   0   0   2   2   0   0   2   0   2   0   0   2   0   0   2   0   0   0   2   2   2   2   2   2   0   0   0   2   2   2   2   2   2   2   0   2   2   2   0   0   2   0   2   2   0   2   2   2   0   0   2   2   2   0   2   0   0   0   0   2   0   2   2   0   2   0   0   0   0   0   2   2   2   0   2   2   2   2   0   0   0   2   2   2   0   0   0   0   2   0   0   0   2   2   2   0   0   2   0   0   0   0   2   0   2   0   0   0   0   2   2   2   2   0   2   2   0   0   0   2   2   2   0   2   2   2   0   2   0   2   0   2   0   0   0   2   2   2   2   2   0   2   0   2   0   0   2   2   0   0   2   0   2   2   0   0   2   2   0   2   2   2   0   2   2   2   2   2   2   2   0   0   0   2   0   0   2   2   0   2   2   0
 MK-3-9                 2   0   2   0   0   2   2   2   2   0   2   0   0   2   0   0   0   0   2   0   2   2   2   0   2   0   2   0   0   2   0   0   2   0   0   0   2   2   0   2   2   2   0   0   0   2   2   2   2   2   2   0   0   2   0   2   0   0   2   2   2   0   2   2   2   2   0   0   2   2   2   0   2   0   0   0   2   2   0   2   2   0   2   0   0   0   0   0   2   2   2   0   2   2   2   2   0   0   0   2   2   0   0   0   0   0   2   0   0   0   2   2   2   0   0   2   0   0   0   0   0   0   2   0   0   0   0   2   2   2   2   0   2   2   0   0   0   2   2   2   0   2   2   0   2   2   2   2   0   2   0   0   0   2   2   2   2   2   0   2   0   2   0   0   2   2   0   0   2   2   2   2   0   0   2   2   0   2   2   2   0   2   2   2   2   2   0   2   0   0   2   2   2   0   2   0   0   2   2   0
 MK-3-10                2   0   2   0   0   2   2   2   2   0   2   0   2   2   0   0   2   0   0   2   2   2   0   0   2   0   2   2   0   2   0   0   2   0   0   2   0   2   0   0   2   0   0   0   0   2   2   2   2   2   2   0   0   2   2   2   0   0   2   2   2   0   0   2   2   2   0   0   2   2   2   0   2   0   0   0   2   2   0   2   2   0   2   0   0   0   0   0   2   2   2   0   2   2   2   2   0   0   0   2   2   2   0   0   0   0   2   0   0   0   2   2   0   0   0   2   0   0   0   2   0   0   2   0   0   0   0   2   2   2   2   0   2   2   0   0   0   2   2   2   2   2   2   0   2   2   2   0   2   2   0   0   0   2   2   2   2   2   0   2   0   2   0   0   2   0   0   0   2   2   2   2   0   0   2   2   0   2   2   2   0   2   2   2   2   2   0   2   0   0   2   2   2   2   2   0   0   2   2   0
 MK-3-11                2   0   2   0   0   2   2   2   2   0   2   0   2   2   2   0   2   0   0   2   2   2   0   0   2   0   2   2   0   2   0   0   2   0   0   2   0   2   0   0   2   0   2   0   0   2   2   2   2   2   2   0   0   2   0   2   0   2   2   2   2   0   0   2   2   2   2   0   2   2   2   0   2   2   0   0   2   0   0   2   2   0   0   0   0   0   0   0   2   2   2   0   2   2   2   2   0   0   0   2   2   2   0   0   0   0   2   0   2   0   2   2   0   0   0   0   0   0   0   0   0   0   2   0   0   0   0   2   2   2   2   0   2   2   0   2   0   2   2   2   2   2   2   0   2   2   2   0   2   2   0   0   0   2   2   2   2   2   0   2   0   2   0   0   0   0   0   0   2   2   0   2   0   0   2   2   0   2   2   2   0   2   2   2   2   2   0   2   0   0   2   2   2   2   2   2   0   2   2   0
 MK-3-12                2   0   2   0   0   0   2   2   2   0   2   0   2   2   0   0   2   0   0   2   2   2   0   0   2   0   2   0   0   2   0   2   2   2   0   2   0   2   0   0   2   0   2   0   0   2   2   2   2   2   2   2   0   2   2   2   0   2   2   0   0   0   0   0   2   2   2   0   2   2   2   0   2   0   0   2   2   0   0   2   2   2   0   0   0   0   2   0   2   2   2   0   2   2   2   2   0   0   0   2   2   2   0   0   0   0   2   0   2   2   0   2   2   0   0   2   0   0   0   0   2   0   0   0   2   0   0   2   2   2   2   0   2   2   0   2   0   2   2   2   2   2   2   0   2   2   2   0   2   2   0   0   0   0   2   0   2   2   0   2   2   2   0   2   0   0   0   0   2   2   0   2   0   0   2   2   0   2   2   2   0   2   2   2   2   0   0   2   0   0   2   2   2   0   2   0   0   2   2   0
 MK-3-13                2   2   2   0   0   0   2   2   2   0   2   2   2   2   0   2   0   0   2   2   2   2   0   0   0   0   2   2   0   2   0   2   2   2   0   2   0   2   0   0   2   0   2   0   0   2   2   2   2   2   2   2   0   2   2   2   0   2   2   0   0   0   0   0   2   2   2   0   2   0   2   0   2   0   0   2   2   0   2   2   0   2   0   0   0   0   2   0   2   2   2   0   2   2   2   2   0   0   0   2   2   2   0   0   0   0   2   0   2   2   0   2   2   0   0   2   0   0   0   0   2   0   0   0   0   0   0   2   2   2   2   0   0   2   0   2   0   2   2   2   2   0   2   2   2   2   2   2   2   2   0   2   0   0   0   2   2   2   0   2   2   2   0   2   0   0   0   0   0   2   0   2   0   0   0   2   0   2   2   2   0   2   2   2   2   0   2   0   0   0   2   2   2   0   2   0   0   2   2   0
 MK-3-14                2   2   2   0   2   0   2   2   2   0   2   2   2   2   0   2   2   0   2   2   2   2   0   0   0   2   2   2   2   2   0   2   2   2   0   2   0   2   0   0   2   0   2   2   0   2   2   2   2   2   2   2   0   2   2   2   0   2   2   0   0   0   0   0   0   2   2   0   2   0   2   0   2   0   0   2   2   2   2   2   0   2   2   2   0   0   0   0   0   2   2   0   2   2   2   2   0   0   0   2   2   2   2   0   0   0   0   2   2   2   0   2   2   0   0   2   0   0   0   0   2   0   0   0   0   0   0   2   2   2   2   0   0   2   0   2   2   2   2   2   2   0   2   2   2   2   2   2   0   2   0   2   0   0   0   0   2   2   2   2   2   2   0   0   0   0   0   0   0   2   0   2   0   0   0   2   0   2   2   2   0   2   2   2   2   0   2   0   0   0   2   2   2   0   2   2   0   2   2   0
 MK-3-15                0   2   0   0   2   0   2   0   2   0   2   2   2   2   0   2   2   0   2   2   2   2   2   0   2   2   0   2   2   2   2   2   2   2   0   2   2   2   0   0   2   0   2   2   0   2   2   2   2   2   2   2   2   0   2   2   0   2   2   0   0   2   0   0   0   2   2   0   0   0   2   0   2   0   0   2   2   2   2   2   0   2   2   2   0   0   0   0   2   2   2   0   2   2   2   2   0   0   0   2   0   2   2   0   0   2   0   2   2   2   0   2   2   0   0   2   0   0   0   0   2   0   0   0   0   2   0   2   2   2   2   0   0   2   0   2   2   2   0   2   2   0   2   2   2   2   2   2   0   2   0   2   0   0   0   0   2   2   2   2   2   2   0   0   0   0   0   0   0   0   0   2   0   0   0   2   2   2   2   2   0   2   2   2   2   0   2   0   0   0   2   2   2   0   2   2   0   2   2   0
 MK-3-16                2   0   2   0   2   0   2   0   2   0   2   2   2   2   0   2   2   0   0   2   2   2   2   0   2   2   0   2   2   2   0   2   0   2   0   2   2   2   0   0   2   0   2   2   0   2   2   2   2   2   2   2   2   0   2   2   0   2   2   0   0   2   2   0   2   2   2   0   0   0   0   0   2   0   0   2   2   2   2   2   0   2   2   2   0   0   0   0   2   2   0   2   2   2   2   0   0   0   0   0   0   2   2   0   0   2   0   2   2   2   0   2   2   2   0   2   0   0   0   0   2   0   0   0   0   2   2   2   2   2   2   0   0   2   0   2   0   2   0   0   2   0   2   0   2   2   2   2   0   2   0   2   0   0   0   0   2   2   0   2   2   2   0   2   0   0   0   0   0   0   2   2   0   0   0   2   2   2   2   2   0   2   2   0   2   2   2   0   0   0   0   2   2   0   2   2   0   2   2   0
 MK-4-1                 2   2   2   2   2   0   0   2   2   0   0   2   0   0   2   2   2   2   2   0   0   2   0   0   2   2   2   0   0   2   2   0   0   0   2   0   0   0   2   2   2   2   2   2   0   2   0   0   0   0   2   2   0   2   0   0   0   2   2   2   0   2   0   0   0   0   2   0   0   2   0   0   0   2   2   2   0   2   2   0   0   0   2   0   0   0   0   0   0   2   2   0   0   0   0   0   0   0   0   0   0   2   0   2   0   2   0   2   0   2   2   0   2   0   2   2   2   0   2   0   0   2   0   0   0   0   0   0   0   0   2   2   2   2   2   2   0   0   0   2   2   2   0   0   2   2   0   2   2   2   0   0   0   2   2   2   0   2   0   2   0   0   2   2   2   0   0   2   2   2   2   0   2   0   0   0   0   2   0   2   0   2   2   0   2   0   2   0   0   2   0   0   0   2   2   2   0   2   2   2
 MK-4-2                 2   2   2   2   2   0   0   2   2   0   0   0   0   0   2   2   2   2   2   0   0   2   2   0   2   2   2   2   0   0   2   0   0   0   2   0   0   0   2   2   2   2   2   2   0   2   0   0   0   0   2   2   0   2   0   0   0   2   2   2   0   2   0   0   0   0   2   0   0   2   0   0   0   0   2   2   0   2   0   0   0   0   2   2   0   0   0   0   0   2   2   2   0   0   0   0   0   0   0   0   2   2   2   2   0   2   0   2   0   2   2   2   2   0   2   2   2   0   2   0   0   2   0   2   2   0   0   0   0   0   2   2   2   2   2   2   2   0   0   2   2   2   0   0   2   2   2   0   2   2   2   0   0   2   2   2   0   2   0   2   0   0   2   2   2   0   0   2   2   2   2   0   2   0   0   2   0   0   0   2   0   2   2   0   2   0   2   0   0   2   0   0   0   2   2   0   0   2   2   2
 MK-4-3                 2   2   2   2   2   0   0   2   2   0   0   0   0   2   2   2   2   2   2   0   0   2   2   0   2   2   2   2   0   0   0   0   0   0   2   0   0   0   2   2   2   2   2   2   0   2   2   0   0   0   0   2   0   2   0   0   0   2   2   2   2   2   0   0   0   0   0   0   0   2   0   0   0   0   2   2   0   2   0   2   0   0   2   2   0   0   0   0   0   2   2   2   0   2   0   0   0   0   0   0   2   0   2   2   0   2   0   2   0   2   2   2   2   0   2   2   0   0   2   0   0   2   0   2   2   0   0   0   0   0   2   2   2   2   2   2   2   0   0   2   2   2   0   0   0   2   2   0   2   0   2   0   0   2   2   2   0   2   0   2   0   0   2   2   2   0   0   0   2   2   2   0   2   0   0   2   0   0   2   0   0   2   2   0   2   0   2   0   0   2   0   0   0   2   2   0   2   2   2   2
 MK-4-4                 2   2   2   2   0   2   0   0   2   0   2   0   0   2   2   2   2   2   2   0   0   2   2   0   2   2   2   2   0   0   0   0   0   2   2   0   0   0   2   2   2   2   2   2   0   2   2   0   0   0   0   2   0   2   0   0   0   2   2   2   2   2   0   0   0   0   0   0   2   2   0   0   0   0   2   2   0   2   0   2   2   2   2   2   0   0   0   2   0   2   2   2   0   2   2   0   0   0   0   0   2   0   2   2   0   2   0   2   0   2   2   2   0   0   2   2   0   0   2   0   0   2   0   0   2   0   2   0   0   0   2   2   2   2   2   2   2   0   0   2   2   2   0   0   0   2   2   0   2   0   2   0   2   2   2   2   0   2   0   2   0   0   2   2   2   0   0   2   2   2   2   0   0   0   0   2   0   0   2   0   0   2   2   0   2   2   2   0   0   2   2   0   0   2   2   0   0   2   2   2
 MK-4-5                 2   2   2   2   0   2   0   0   2   0   2   0   0   2   2   2   0   2   2   0   0   2   2   0   2   2   2   2   0   0   0   0   0   2   2   0   0   0   2   2   2   2   2   2   0   2   0   0   0   0   0   2   0   2   0   0   0   2   2   2   2   2   0   0   0   0   0   0   2   2   0   0   0   0   2   2   0   2   0   2   2   2   2   2   0   0   0   2   0   2   2   2   0   2   2   0   0   0   2   0   2   0   2   2   0   2   0   2   0   2   2   2   0   0   2   2   0   0   2   0   0   2   0   2   2   0   2   0   0   0   0   2   0   2   0   2   0   0   0   2   2   2   0   0   0   2   2   0   2   0   0   0   2   2   2   2   0   2   0   2   0   0   2   2   2   0   0   2   2   2   2   0   0   0   0   2   0   0   2   0   0   2   2   0   2   2   2   0   0   2   2   0   0   2   0   0   0   2   2   2
 MK-4-6                 2   2   2   2   0   2   0   0   2   0   2   0   2   2   2   2   0   2   2   0   0   2   2   0   0   2   2   2   0   2   0   0   0   2   2   0   0   0   2   0   2   2   2   2   0   2   0   2   0   0   0   2   0   2   0   0   0   2   2   2   0   2   0   0   2   2   0   0   2   2   0   0   0   0   2   2   0   2   0   0   2   2   2   2   0   0   0   2   0   2   2   2   0   2   2   0   0   0   2   0   2   0   2   2   0   2   0   2   0   2   2   2   0   0   2   2   0   0   2   0   2   2   2   2   2   0   2   0   0   0   0   2   0   2   0   2   2   0   0   2   2   2   0   0   0   2   2   0   0   2   0   0   2   2   2   2   0   2   2   2   0   0   2   2   2   0   0   2   2   2   2   0   0   0   0   2   0   0   2   0   0   0   2   0   2   2   2   0   0   2   2   0   0   2   0   0   0   2   0   0
 MK-4-7                 2   2   2   0   0   2   0   0   2   0   2   0   2   2   2   2   0   2   2   0   0   2   2   0   0   2   2   2   0   2   0   0   0   2   2   0   0   0   0   0   2   2   2   2   2   2   0   2   0   0   0   2   0   0   0   0   0   2   2   2   0   2   0   0   2   2   0   0   2   2   0   0   0   0   2   2   0   2   2   0   2   2   0   2   0   0   0   2   0   0   2   2   2   2   2   0   0   0   0   0   2   0   2   2   0   2   0   2   0   2   2   2   0   2   2   2   0   2   2   2   2   2   2   0   2   0   2   0   0   0   0   2   0   2   0   2   2   0   0   2   2   2   0   0   0   2   2   0   0   2   0   0   2   2   2   2   2   2   2   2   0   0   2   2   2   2   0   2   2   2   2   2   2   0   0   2   0   0   2   0   0   0   2   0   2   2   0   0   0   0   2   0   0   2   0   0   0   2   0   0
 MK-4-8                 2   2   2   0   0   2   0   0   2   0   2   0   2   0   2   2   0   2   2   0   0   2   2   0   0   2   0   2   0   2   0   0   0   0   2   0   0   0   0   0   2   2   0   0   2   2   0   2   0   0   0   2   0   0   0   0   0   2   0   2   0   2   0   0   2   2   0   0   2   0   0   2   0   0   2   2   2   2   2   0   2   2   0   2   0   0   0   2   0   0   0   2   2   2   2   0   0   0   0   0   2   0   2   0   0   2   0   2   0   2   2   2   0   2   2   2   2   2   2   2   2   2   2   0   2   2   2   2   0   0   0   2   0   2   0   0   2   0   0   2   2   2   0   0   0   0   2   0   0   2   0   0   2   2   2   2   2   2   2   2   0   0   2   2   0   2   0   2   2   2   2   2   0   0   0   2   0   2   2   0   0   0   2   0   2   2   0   0   0   0   2   0   2   0   2   0   0   2   0   0
 MK-4-9                 2   2   2   0   0   2   0   0   2   0   2   0   2   0   2   2   0   2   2   0   0   2   2   0   2   2   0   2   0   2   0   0   0   0   2   2   0   0   0   0   2   2   2   0   2   2   0   2   0   0   0   2   0   0   0   0   0   0   0   2   0   2   2   2   2   2   0   0   2   0   0   2   0   0   0   2   2   2   2   0   2   2   0   2   0   0   0   2   0   0   0   2   2   2   2   0   0   0   0   0   2   0   2   0   2   2   0   2   0   2   2   2   0   2   2   2   2   2   2   2   2   2   2   0   2   2   2   2   0   0   0   2   0   2   0   0   2   0   0   2   2   2   0   0   0   0   2   0   0   2   0   0   2   2   2   2   2   2   2   2   0   0   2   0   0   2   0   2   2   2   0   2   0   0   0   0   0   2   2   0   0   0   2   0   2   2   0   0   0   0   2   0   2   0   2   0   2   2   0   0
 MK-4-10                0   2   2   0   0   2   0   0   2   0   2   0   0   0   2   2   0   2   2   0   0   2   2   0   2   2   0   2   0   2   2   0   0   0   2   2   0   2   0   0   2   2   2   0   2   0   0   2   0   0   0   2   0   0   0   2   0   0   0   0   0   2   2   2   2   2   0   0   2   0   2   2   2   0   0   2   2   2   2   0   2   2   0   2   0   0   0   2   0   2   2   2   2   2   2   2   0   0   0   0   2   0   2   0   2   2   0   2   0   2   2   2   0   2   2   2   2   2   2   2   2   2   2   0   2   2   2   2   0   0   0   2   0   0   0   0   2   0   0   2   2   2   0   0   0   0   2   0   0   2   0   0   2   0   2   2   0   2   2   2   0   0   2   0   0   2   0   2   2   2   0   2   0   0   0   0   0   2   2   0   0   0   2   0   2   2   0   0   0   0   2   0   0   0   2   0   2   2   0   0
 MK-4-11                0   2   2   0   0   2   0   0   2   0   2   0   0   0   2   2   0   2   2   0   0   2   2   2   2   2   0   2   0   2   2   0   0   0   2   2   0   2   0   0   2   2   2   0   2   0   0   2   0   0   0   2   0   2   0   2   0   0   0   0   0   0   0   2   2   2   0   0   2   0   2   2   2   2   0   2   2   2   2   0   2   2   0   0   0   0   0   2   0   0   0   0   2   2   2   2   0   0   0   0   2   2   2   0   2   2   0   2   2   2   2   2   0   2   2   2   2   2   2   2   2   2   2   0   2   2   2   2   0   0   0   2   0   0   0   0   0   0   0   2   2   2   0   0   0   0   0   0   0   2   0   0   2   0   0   2   0   2   0   0   0   0   2   0   0   2   0   2   2   0   0   2   0   0   0   0   0   2   2   0   0   0   2   2   2   2   2   2   0   0   2   0   0   0   2   0   2   2   0   0
 MK-4-12                0   2   2   0   0   0   0   0   2   0   0   0   0   0   2   2   0   2   2   0   0   2   2   2   2   0   0   2   0   2   2   0   0   0   2   2   0   2   0   0   2   2   2   0   2   0   0   2   0   0   0   2   0   2   0   2   0   0   0   0   0   0   0   2   2   0   2   0   2   0   2   2   2   2   0   2   2   2   2   0   0   2   0   0   2   0   0   2   0   0   0   0   2   2   2   2   0   0   0   0   2   2   2   2   0   2   0   2   2   2   2   2   0   0   2   2   2   2   2   2   2   2   2   0   2   2   2   2   0   0   0   2   0   0   0   0   0   2   0   2   2   2   0   0   0   0   0   2   0   2   0   0   2   0   0   2   0   2   0   0   0   2   2   0   0   0   0   0   2   0   0   2   0   0   0   2   0   2   2   2   0   0   0   2   2   2   2   0   0   0   2   0   0   0   2   0   2   2   0   0
 MK-4-13                2   2   2   0   0   0   0   0   0   0   2   0   0   0   2   2   0   2   0   0   0   2   2   2   2   0   0   2   0   2   2   0   0   0   2   2   0   2   0   0   2   2   2   0   2   0   0   2   0   0   0   2   0   2   0   2   0   0   2   0   0   0   0   2   2   0   2   0   0   0   2   2   2   2   0   0   2   2   2   2   0   2   0   2   2   0   0   2   0   0   0   2   2   2   2   2   2   0   0   0   2   2   2   2   0   2   0   2   2   2   2   2   0   0   2   2   2   2   2   2   2   0   2   0   0   2   2   2   0   0   0   2   0   0   0   0   0   2   2   2   2   2   0   2   0   0   0   2   0   2   0   0   2   2   2   2   0   2   0   0   0   2   2   0   0   0   2   0   2   0   0   2   0   0   0   2   0   0   2   2   0   0   0   2   0   2   2   0   0   0   0   0   0   0   2   0   2   2   0   0
 MK-4-14                2   0   2   0   0   0   0   0   0   2   2   0   2   0   2   0   0   2   0   0   0   2   2   2   2   0   0   2   0   2   2   2   0   0   2   2   0   2   0   0   2   2   2   0   2   0   0   2   0   0   0   2   0   2   0   2   0   0   2   0   2   0   0   2   2   0   2   0   0   0   2   2   2   2   0   0   2   2   2   2   0   2   0   2   2   0   0   2   0   0   0   2   2   2   2   2   2   0   0   0   2   2   2   2   0   2   0   2   0   0   2   2   0   0   2   2   2   2   2   2   2   0   2   0   0   2   2   2   0   0   0   0   0   0   0   0   2   2   2   2   2   2   0   2   0   0   0   2   2   2   0   0   2   2   2   2   0   2   2   0   0   2   0   0   0   0   0   0   2   0   0   2   0   0   0   2   0   2   2   2   0   0   0   2   0   2   2   0   0   0   0   0   0   0   2   0   2   2   0   0
 MK-4-15                2   0   2   0   0   0   0   0   0   2   2   0   2   0   2   0   0   2   0   0   0   2   2   2   2   0   2   2   0   2   2   2   0   0   2   2   0   2   0   0   2   2   2   0   2   0   0   2   0   0   0   2   0   2   0   2   0   0   2   0   2   0   0   0   2   0   2   0   0   2   2   2   2   2   0   2   2   2   2   2   0   2   0   0   2   0   0   2   0   0   0   2   2   2   2   2   2   0   0   2   2   0   2   2   0   2   0   2   0   0   2   2   0   0   2   0   2   2   2   2   2   0   2   0   0   2   2   2   0   0   0   0   0   0   2   0   2   2   2   2   0   2   0   2   0   0   0   2   2   2   0   0   0   0   2   2   0   2   2   0   0   2   0   0   2   0   0   0   2   0   0   0   0   0   0   2   0   2   2   0   0   0   2   0   0   0   2   0   0   0   0   0   0   0   2   0   2   2   0   0
 MK-4-16                2   0   2   0   2   0   0   0   0   2   2   0   2   0   2   0   0   2   2   2   0   2   2   2   2   0   2   2   0   2   0   2   0   0   2   0   0   2   0   0   0   2   2   0   2   0   0   2   0   0   0   2   0   2   0   0   0   0   2   0   2   0   2   0   2   0   2   0   2   2   2   2   2   0   0   2   2   2   2   0   0   2   0   0   2   0   0   2   0   0   0   2   2   2   2   2   0   0   0   2   2   0   2   2   0   2   0   2   0   0   2   2   0   0   2   0   2   2   2   2   2   0   2   0   0   2   0   2   0   0   2   2   2   0   2   2   2   0   2   0   0   2   0   2   0   0   0   2   2   2   0   0   0   0   2   2   0   2   2   0   0   2   0   0   2   0   0   0   2   0   0   0   0   0   0   2   2   2   2   0   0   0   0   0   2   0   2   2   0   2   0   0   0   2   2   0   2   2   0   0
 MK-5-1                 2   0   0   0   0   0   0   2   2   2   0   0   2   2   2   0   0   0   0   2   0   2   2   2   0   2   2   0   0   2   2   0   0   0   2   0   0   0   0   0   2   0   0   0   2   2   2   2   0   0   0   2   2   2   0   2   0   0   2   0   0   2   2   0   0   0   2   2   2   2   0   0   0   0   0   0   0   0   0   2   2   2   2   2   0   0   2   2   2   0   2   2   0   0   0   2   2   0   2   0   2   2   0   0   0   0   0   2   2   2   0   0   0   0   0   2   0   2   0   0   0   0   2   0   0   0   0   2   2   2   2   0   2   2   2   0   2   0   2   0   0   2   2   2   0   2   0   2   2   2   0   0   2   0   0   0   2   0   0   2   0   0   0   0   2   0   2   0   2   0   2   0   0   2   2   2   0   0   2   0   0   0   2   0   2   2   2   2   2   2   2   2   2   2   2   0   0   2   2   0
 MK-5-2                 2   0   0   0   0   0   0   2   2   2   0   0   2   2   2   0   2   0   0   2   2   2   0   2   2   2   2   0   0   2   2   0   0   0   2   0   0   0   0   0   2   0   0   0   2   2   2   2   0   0   0   2   2   2   2   0   0   0   2   0   0   2   2   0   0   0   0   2   2   0   0   0   0   0   0   0   0   0   0   2   2   2   2   2   0   0   2   2   2   2   2   2   0   2   0   2   2   0   2   0   2   2   0   0   0   0   0   2   2   2   0   0   0   0   0   2   0   2   2   0   0   0   2   2   0   0   0   0   2   0   2   0   2   2   2   0   0   0   0   0   0   2   2   2   0   2   0   2   2   2   0   0   2   2   0   0   2   0   0   2   0   0   0   0   2   0   2   0   2   0   2   0   0   0   2   2   0   0   2   2   0   0   2   0   2   2   2   2   2   2   2   2   2   2   2   0   2   2   2   0
 MK-5-3                 2   0   0   0   0   2   2   2   2   2   0   0   2   2   2   2   2   0   0   2   2   2   0   2   2   0   2   0   0   2   2   0   2   0   2   0   0   0   2   0   2   0   0   0   2   2   2   2   0   0   0   2   2   2   2   0   0   0   2   0   0   2   2   0   0   0   0   0   2   2   0   0   2   0   0   0   0   0   0   2   0   2   2   2   0   0   2   2   0   2   2   2   0   2   0   2   2   0   0   0   2   2   0   0   0   0   0   2   2   2   0   0   0   0   0   2   0   2   0   0   2   0   2   2   0   0   0   0   2   0   2   0   2   0   2   0   0   0   0   0   2   2   2   2   0   2   0   2   2   2   0   0   2   2   0   0   2   0   0   2   0   0   0   0   2   0   2   0   2   2   2   0   0   0   2   2   0   0   2   2   0   0   0   0   2   2   2   2   2   2   2   2   2   2   2   0   2   2   2   0
 MK-5-4                 2   0   0   0   2   2   2   2   2   2   0   0   2   2   2   2   2   0   0   2   2   2   0   2   2   0   2   0   0   2   0   0   2   0   2   0   0   0   2   0   2   0   2   0   2   2   2   2   0   0   2   2   2   2   2   0   0   0   2   0   0   2   2   0   0   0   0   0   2   2   0   0   2   0   0   0   0   0   0   2   2   2   0   2   0   0   2   2   0   2   2   2   0   2   0   2   2   0   2   0   2   2   0   0   2   0   0   2   2   2   0   0   0   0   0   2   0   2   0   0   2   2   2   2   0   2   2   0   2   0   2   0   2   0   2   0   0   0   0   2   2   2   2   2   0   2   2   2   2   2   0   0   2   2   0   2   2   0   0   2   0   0   0   0   2   0   2   0   2   2   2   0   0   0   2   2   0   0   2   2   0   0   0   0   2   2   2   2   2   2   2   2   2   2   2   0   2   2   0   0
 MK-5-5                 0   0   0   0   2   2   2   2   2   2   0   0   2   2   0   2   2   0   2   2   2   2   0   2   2   0   2   0   0   2   0   0   2   0   2   0   0   0   2   2   2   0   2   0   2   2   2   2   0   0   2   0   2   2   2   0   2   0   2   0   0   2   2   0   0   0   0   0   2   2   0   0   2   0   0   0   0   0   0   2   2   2   0   2   0   0   2   2   0   2   2   2   0   2   0   2   2   0   2   0   0   2   0   0   2   0   0   2   2   2   0   0   0   0   0   2   0   2   0   0   2   2   2   2   0   2   2   0   2   2   2   0   2   0   2   0   0   0   0   2   2   2   2   2   0   2   2   2   2   2   0   0   2   2   0   2   2   0   0   2   0   0   0   0   2   0   2   0   2   2   2   0   0   0   2   2   0   2   2   2   0   0   0   0   2   0   2   2   2   2   2   2   2   2   2   0   2   2   0   0
 MK-5-6                 0   0   0   0   2   2   2   2   2   2   0   0   2   2   0   2   2   0   2   2   2   2   0   2   2   0   2   0   2   2   0   0   2   0   0   0   0   0   2   2   2   0   2   0   2   0   2   2   0   0   2   0   2   2   2   0   2   0   2   0   0   2   2   2   0   0   0   0   2   2   0   0   2   0   0   0   0   0   0   2   2   2   0   2   0   0   2   2   2   2   2   2   0   2   0   2   2   0   0   2   0   2   0   0   2   0   0   2   2   2   0   0   2   0   0   2   0   2   0   0   2   2   2   2   0   2   2   0   2   2   2   0   0   0   2   0   0   2   0   2   2   2   2   2   0   2   2   2   2   2   0   2   2   2   2   0   0   2   0   2   0   0   0   0   2   0   2   0   2   2   2   0   0   0   2   2   2   2   2   2   0   0   2   0   2   0   2   2   2   2   0   2   2   2   2   0   0   2   2   0
 MK-5-7                 0   0   0   0   2   2   2   0   2   2   0   0   2   2   0   2   2   0   2   2   2   2   0   2   2   0   2   0   2   2   0   0   2   0   0   0   0   0   0   2   2   0   2   0   0   0   2   2   0   0   2   0   2   2   2   0   2   0   2   0   0   2   2   2   2   0   0   0   2   2   0   0   2   0   0   0   0   2   0   2   2   2   0   2   0   0   2   2   2   2   2   2   0   2   0   2   2   0   0   2   0   2   0   0   2   0   0   2   2   2   0   0   0   0   0   2   2   2   0   0   2   2   2   2   0   0   2   0   2   2   2   0   0   0   2   0   0   2   0   2   2   2   2   2   0   2   2   2   2   2   0   2   2   2   2   0   0   2   0   0   0   0   0   0   2   0   2   0   2   2   2   0   0   0   2   2   0   2   2   0   0   0   2   0   2   0   2   2   2   2   0   0   2   2   2   0   0   2   2   0
 MK-5-8                 0   0   0   0   2   2   2   0   2   2   0   0   2   2   0   2   2   0   2   2   2   2   0   2   2   0   2   0   0   2   0   0   2   0   0   0   0   0   0   2   0   0   2   0   0   2   2   2   0   0   2   2   2   2   2   0   2   0   2   0   0   2   2   2   2   0   0   0   2   0   0   0   2   0   0   0   2   2   0   2   2   2   2   2   0   0   2   2   2   2   2   2   0   2   0   2   2   0   0   2   0   2   0   0   2   0   0   2   2   2   0   0   0   0   0   0   0   0   0   0   0   2   2   2   0   0   2   0   2   2   2   0   0   0   2   0   0   2   0   2   2   2   2   2   0   2   2   2   2   2   0   2   2   2   2   0   2   0   0   0   0   0   0   0   2   2   2   0   2   0   0   0   0   0   2   2   2   2   2   0   2   0   2   0   2   0   2   2   2   2   0   0   2   2   2   0   0   2   2   0
 MK-5-9                 0   0   0   0   2   0   2   0   2   2   0   0   2   2   0   2   2   0   2   2   2   0   2   2   2   0   2   0   0   2   0   0   2   0   0   0   0   0   0   2   0   0   2   0   0   2   2   2   0   0   2   2   2   2   2   0   2   0   0   0   0   2   2   2   0   0   0   0   0   0   0   0   2   0   0   0   2   2   0   2   2   2   2   2   0   0   2   2   2   2   2   2   0   2   0   2   2   2   2   2   0   2   0   0   2   0   0   2   2   2   0   0   0   0   0   0   0   2   2   0   0   2   2   2   0   0   2   0   2   2   2   0   0   0   2   0   0   2   2   2   2   2   2   2   0   2   2   2   2   2   0   2   2   2   2   0   2   0   0   0   0   0   0   2   2   2   2   0   2   0   0   0   0   0   2   2   2   2   2   0   2   0   2   0   2   0   2   2   2   2   0   0   2   2   2   0   0   2   0   0
 MK-5-10                0   0   0   0   2   0   0   0   2   2   2   0   2   2   0   2   2   0   2   2   2   0   2   2   0   0   2   0   0   2   0   0   2   0   2   0   0   0   0   2   0   0   2   0   0   2   2   2   0   0   2   2   2   2   2   2   0   0   0   0   0   2   2   2   0   0   0   0   0   0   0   2   2   0   0   2   0   2   0   2   2   0   2   2   0   2   2   2   2   2   2   2   0   0   0   2   2   2   2   2   0   2   0   0   2   0   0   0   2   2   0   0   0   0   0   0   0   2   2   0   0   0   2   2   2   0   2   0   2   2   2   0   0   0   2   0   0   2   2   2   2   2   2   2   0   2   2   2   2   2   0   2   2   2   0   2   2   0   0   0   0   0   0   2   2   2   2   0   2   0   0   0   0   0   2   2   2   2   2   2   0   2   2   0   2   0   2   2   2   2   0   0   2   2   2   0   0   2   0   0
 MK-5-11                0   0   0   0   2   0   0   0   2   2   2   0   2   2   0   0   0   2   2   2   2   0   2   2   2   0   2   0   0   2   0   0   2   0   2   0   0   0   0   2   0   0   2   0   0   2   2   0   0   0   2   0   2   2   2   2   0   2   0   2   0   2   2   2   0   0   0   0   0   0   0   2   2   0   0   2   0   2   0   2   2   0   2   0   0   2   2   2   2   0   2   2   2   0   0   0   2   2   2   2   0   2   0   0   2   0   0   0   2   2   0   0   0   0   0   0   0   2   2   0   0   0   2   2   2   0   2   0   0   2   2   2   0   0   2   0   0   2   2   2   2   2   2   2   0   2   0   2   2   0   0   2   2   2   0   2   2   0   0   0   0   0   0   2   2   2   2   2   2   0   0   0   0   0   2   2   0   2   2   2   0   2   2   0   2   0   2   2   2   0   0   0   2   2   2   0   0   2   0   2
 MK-5-12                0   0   0   0   2   0   0   0   2   2   2   0   2   2   0   0   0   2   2   2   0   0   2   2   0   0   2   0   0   2   0   0   2   0   2   0   0   0   0   2   0   0   2   2   0   2   2   0   0   0   2   0   2   2   0   2   2   2   0   2   2   2   2   2   0   0   0   0   0   2   0   2   2   0   0   2   0   0   0   2   2   0   2   0   0   2   2   2   2   0   2   2   2   0   0   0   2   2   2   2   0   0   0   0   2   0   2   0   2   2   0   0   0   0   0   2   0   2   2   0   0   0   2   2   2   0   2   0   0   2   2   2   0   2   2   0   0   2   2   2   2   2   2   2   0   2   0   0   2   0   2   2   2   2   0   2   2   0   0   0   0   2   0   2   0   2   2   0   2   0   0   0   0   0   2   2   0   2   2   2   2   2   2   0   2   0   2   2   2   0   0   2   2   2   2   0   0   2   0   2
 MK-5-13                0   0   0   0   2   0   0   0   2   2   2   0   2   2   0   2   0   2   2   0   0   0   0   2   0   0   2   0   0   2   0   0   2   0   2   0   0   0   0   2   2   0   2   2   0   2   2   0   0   0   2   2   2   2   0   2   2   0   0   2   2   2   2   2   0   0   0   0   0   2   0   2   2   0   0   2   0   0   0   2   2   0   2   0   0   2   2   2   2   0   2   2   2   0   0   0   2   2   0   2   0   0   0   0   2   0   2   0   2   2   0   0   0   0   0   2   0   2   2   0   0   0   2   2   2   0   2   0   0   2   2   2   0   2   2   0   0   2   2   0   2   2   2   2   0   2   0   0   2   0   2   2   2   2   0   2   2   0   0   0   0   2   0   2   0   2   2   0   2   0   0   0   2   0   2   2   0   2   2   2   2   2   2   0   2   0   2   0   2   0   0   2   2   2   2   0   0   2   0   2
 MK-5-14                2   0   0   0   2   0   0   0   2   2   2   0   2   2   0   2   2   2   2   0   0   0   0   2   0   0   2   0   0   2   0   0   2   0   2   0   2   0   2   2   2   0   2   2   0   2   2   0   0   0   2   2   2   2   0   2   2   0   0   0   2   0   2   2   0   0   0   0   0   2   0   2   2   0   0   2   2   0   0   2   2   0   2   0   0   2   2   2   2   2   2   2   2   2   0   0   2   2   0   2   2   0   0   0   2   0   0   0   2   2   0   2   0   0   0   2   2   2   2   0   0   0   2   2   2   0   2   0   0   0   2   2   0   2   2   2   0   2   2   0   2   0   2   2   0   0   0   0   2   0   0   2   2   2   0   2   2   0   0   0   0   2   0   2   0   2   0   0   2   0   0   0   2   0   2   2   0   2   2   2   0   2   2   0   2   0   2   0   2   0   0   2   2   2   2   0   0   2   0   0
 MK-5-15                2   0   0   0   2   0   2   0   2   2   2   0   2   2   0   2   2   2   2   0   0   0   0   2   2   0   2   0   0   2   0   0   2   0   2   0   2   2   2   2   2   0   2   2   0   2   2   0   0   0   2   2   2   2   0   2   2   0   0   0   2   0   0   2   0   0   2   0   0   2   0   2   2   0   0   2   2   0   0   2   2   0   2   2   0   2   2   2   2   2   2   2   2   2   0   0   2   2   0   0   2   0   0   0   2   0   0   0   2   2   0   2   0   0   0   2   2   2   2   0   0   0   2   2   2   0   2   0   0   0   2   2   0   2   2   2   2   2   2   0   2   2   2   2   0   2   0   0   2   0   0   0   2   2   0   2   2   0   0   0   0   2   0   2   0   0   0   0   2   0   2   0   2   0   2   0   0   2   2   2   0   2   2   0   2   0   2   0   2   0   0   2   2   2   2   0   0   2   0   2
 MK-5-16                2   0   0   0   2   0   2   0   2   0   2   0   0   2   0   2   0   2   2   0   0   2   0   2   2   0   0   0   0   2   0   0   2   0   0   0   0   2   0   2   2   0   2   2   0   2   2   0   0   0   2   2   2   2   0   2   2   0   0   0   2   0   0   2   0   0   2   0   0   2   0   2   2   0   0   2   2   0   0   2   2   0   2   2   0   2   2   2   2   2   0   2   2   2   0   0   2   2   0   0   2   0   0   2   2   0   0   0   2   2   0   2   0   0   0   2   0   2   0   0   2   0   2   2   2   0   2   0   0   0   2   2   0   2   2   0   2   2   2   0   2   2   2   2   0   2   0   0   2   0   0   0   2   2   0   0   0   0   0   0   0   2   2   0   0   0   0   0   2   2   2   0   2   0   0   0   0   2   0   2   0   2   2   0   2   0   2   0   2   2   0   0   2   2   2   0   0   2   0   2
 MK-6-1                 2   2   2   2   2   2   0   2   2   2   0   2   2   0   0   2   0   2   2   0   0   2   0   0   0   2   2   2   0   0   2   0   0   2   2   2   2   2   0   0   0   0   0   2   2   2   0   0   0   0   0   2   2   2   0   2   2   0   0   2   2   2   0   0   2   0   0   0   2   2   2   0   2   2   0   2   2   2   0   2   2   2   2   0   0   0   2   0   0   2   0   0   2   2   0   2   0   2   0   2   2   2   0   0   0   0   2   2   2   0   0   2   2   0   2   0   2   2   2   2   2   2   0   2   0   2   0   0   0   2   0   2   0   0   0   0   0   0   0   2   0   0   2   0   0   0   0   2   2   2   2   0   2   2   0   0   2   0   2   0   2   2   2   2   2   0   2   0   0   2   2   2   0   2   0   0   0   0   2   2   2   2   0   0   0   0   0   0   2   2   0   0   2   0   0   0   0   0   0   2
 MK-6-2                 2   2   2   2   2   2   0   2   2   2   0   0   2   0   0   2   0   2   2   0   0   2   0   0   0   2   2   2   0   2   0   0   0   2   2   2   2   2   0   0   0   0   0   2   2   2   0   0   0   0   0   2   2   2   0   2   2   0   0   2   2   2   0   0   2   0   0   0   2   2   2   0   2   2   2   2   2   2   0   2   2   0   2   0   0   0   2   0   0   2   0   0   2   2   0   2   0   2   0   2   0   2   0   0   0   0   2   2   0   0   0   0   2   2   2   0   2   2   2   2   2   2   0   2   0   2   0   0   0   2   0   2   0   0   0   2   0   0   2   2   0   0   2   0   0   0   0   2   2   2   2   0   2   2   0   0   2   0   2   0   2   2   2   2   2   0   2   0   0   2   2   2   0   2   0   0   0   0   2   2   2   2   0   0   0   0   0   0   2   2   0   0   2   0   0   0   0   0   0   2
 MK-6-3                 2   2   2   2   2   2   0   2   2   0   0   0   2   0   0   2   0   2   2   0   0   2   0   0   0   2   2   2   0   2   0   0   0   0   2   2   2   2   0   0   0   0   0   2   2   2   0   0   0   0   0   2   2   2   0   2   2   0   0   2   2   2   0   2   2   0   0   0   2   2   2   0   2   2   2   2   2   2   0   2   2   0   2   2   0   0   2   0   0   2   0   0   2   2   0   2   0   2   0   2   0   2   0   0   0   0   2   2   0   0   0   0   2   2   2   0   0   2   2   2   2   0   0   2   0   2   0   0   0   2   0   2   0   0   0   2   0   0   0   2   0   0   2   0   0   0   0   2   2   2   2   0   2   2   0   0   2   0   2   0   2   2   2   2   2   0   0   0   0   2   0   2   0   2   0   0   0   0   2   2   2   2   0   0   0   2   0   0   2   2   0   0   2   0   0   0   0   0   0   2
 MK-6-4                 2   2   2   2   2   2   2   2   2   0   0   0   2   0   2   2   0   2   2   0   0   2   0   0   0   2   2   2   0   2   0   0   0   0   2   2   0   2   0   0   0   0   0   2   2   2   0   0   0   0   0   2   2   2   0   2   2   0   0   2   0   2   0   2   2   0   0   0   2   0   0   0   2   2   2   2   2   2   0   2   2   2   2   2   2   0   2   0   0   2   0   0   2   2   0   2   0   2   0   2   0   2   0   0   0   2   2   2   0   0   0   0   2   2   2   0   0   2   2   2   2   0   0   2   0   2   0   0   0   2   0   2   0   0   0   2   0   0   0   2   0   0   0   0   0   0   2   2   2   0   2   0   2   2   2   0   2   0   2   0   2   2   2   0   2   0   0   0   0   2   0   2   0   2   0   0   0   0   2   2   2   0   0   0   0   2   0   0   2   2   0   0   2   0   0   0   0   0   0   2
 MK-6-5                 2   2   0   2   2   2   0   2   2   0   0   0   2   0   2   2   0   2   2   0   0   2   0   0   0   2   2   2   0   2   0   0   0   0   0   2   0   2   2   0   0   0   0   2   2   2   0   0   0   0   0   2   2   2   0   0   2   0   0   2   0   2   2   2   2   0   0   2   2   0   0   0   2   2   2   2   0   2   0   2   0   2   2   2   2   0   2   0   0   2   0   0   2   0   0   2   2   2   0   2   0   2   0   0   0   2   0   2   0   0   0   0   2   0   2   0   0   2   2   2   2   2   2   2   0   2   0   0   0   0   0   2   2   0   0   2   0   0   0   2   0   0   0   0   0   0   2   2   2   0   2   0   2   2   2   0   2   0   2   0   2   2   2   0   2   0   0   0   0   0   0   2   0   2   0   0   0   0   2   2   2   0   0   0   0   2   0   0   2   2   0   0   0   0   0   0   0   0   0   2
 MK-6-6                 2   2   0   2   0   2   0   2   2   0   0   0   2   0   2   2   0   2   2   0   2   2   0   0   0   2   2   2   0   2   0   0   0   0   0   2   0   2   2   0   0   0   0   2   2   2   2   0   0   0   0   2   2   2   0   0   2   0   2   2   0   2   2   2   2   0   0   2   2   0   2   0   2   2   0   2   0   2   0   2   0   2   2   2   2   0   2   0   0   2   0   0   0   0   0   0   2   2   0   0   0   2   2   0   0   2   0   2   0   0   0   0   2   0   2   0   0   2   2   2   0   0   0   2   0   2   0   0   2   0   0   2   2   0   0   2   0   0   0   2   0   0   0   0   0   0   0   2   2   0   0   0   2   2   0   0   2   0   2   0   2   2   2   2   0   0   0   0   0   0   0   2   0   2   0   0   0   0   2   2   2   0   0   0   0   2   0   0   2   0   0   0   2   0   2   0   0   0   0   0
 MK-6-7                 0   2   0   2   0   2   0   2   2   0   0   0   2   0   2   0   0   0   2   0   2   2   0   0   0   0   2   2   0   2   0   0   0   0   2   2   0   2   2   0   0   0   0   2   0   2   2   0   0   0   0   2   2   2   0   0   2   0   2   2   0   2   2   0   2   0   0   2   2   0   2   0   2   2   0   2   0   0   0   0   0   2   2   2   2   0   2   0   0   2   0   0   0   0   0   0   2   2   0   0   0   2   2   0   0   2   0   2   2   0   0   0   2   0   2   0   0   2   2   2   0   0   0   2   0   2   0   2   2   0   0   2   2   0   0   2   0   2   0   0   2   2   0   0   0   0   0   2   2   0   0   0   2   2   0   0   2   0   0   0   2   2   2   0   2   2   0   2   0   0   0   2   0   2   0   0   0   0   2   2   2   0   2   0   0   2   0   0   2   0   2   0   2   0   2   0   2   0   0   0
 MK-6-8                 0   2   0   2   0   2   2   2   2   0   2   0   2   0   2   0   0   0   2   0   0   2   0   0   0   0   2   2   0   2   2   0   0   0   0   2   0   2   0   0   0   0   2   2   0   2   2   0   0   0   0   2   2   0   0   0   2   2   2   2   0   2   2   0   2   0   0   2   2   0   2   0   2   2   0   2   0   0   0   0   0   2   2   2   2   0   2   0   0   2   0   0   0   0   0   0   2   2   0   2   0   0   2   0   0   2   0   2   2   0   2   0   2   0   2   0   0   2   2   2   0   0   0   2   0   2   0   0   2   2   0   2   2   0   0   0   0   2   2   0   2   2   0   0   0   0   0   2   0   0   0   0   2   2   0   0   2   0   0   0   2   2   2   0   2   0   0   2   2   0   0   2   0   0   0   0   0   0   2   2   2   0   2   0   0   2   0   0   2   0   2   0   2   0   0   0   2   0   0   0
 MK-6-9                 0   2   2   2   0   2   2   2   2   0   2   0   2   0   2   0   0   0   0   0   0   2   0   0   0   0   2   2   0   2   2   0   0   0   2   2   0   2   0   0   0   0   2   2   2   2   0   0   0   0   0   2   2   0   0   0   2   2   2   2   0   2   2   0   2   0   0   2   2   0   2   2   2   0   0   2   0   0   0   0   0   2   2   2   2   0   2   0   0   2   0   0   0   2   0   0   2   2   0   2   0   0   2   0   0   0   0   2   2   0   2   0   2   0   2   0   2   2   2   2   0   0   0   2   0   2   0   0   2   2   0   2   2   0   0   0   0   2   2   0   2   2   0   0   0   0   0   2   0   0   0   0   2   2   0   0   2   0   0   0   2   2   2   0   2   0   0   2   2   0   0   2   0   0   0   0   0   0   2   2   2   0   2   0   0   2   0   0   2   2   2   0   2   0   0   0   2   0   0   0
 MK-6-10                0   2   2   2   0   2   2   2   2   0   2   0   2   0   0   0   0   0   0   0   0   2   0   0   0   0   2   2   0   2   2   0   0   0   2   2   0   2   0   0   0   0   2   2   0   2   0   0   0   0   0   2   2   0   0   0   2   0   0   2   0   2   2   0   2   0   0   2   2   2   2   2   2   0   0   2   0   2   2   0   0   2   2   2   2   0   2   0   0   2   0   0   0   2   0   2   2   2   0   2   0   0   2   0   0   0   0   2   2   0   2   0   2   0   2   0   2   2   2   0   0   0   0   2   2   2   0   0   2   2   0   2   2   0   0   0   0   2   2   0   2   2   0   0   0   0   0   2   0   0   0   2   2   2   0   0   2   0   0   0   2   2   2   0   2   0   0   2   2   0   0   2   0   2   0   0   0   0   2   2   2   0   2   0   0   2   0   0   2   2   2   0   2   0   0   0   2   0   0   0
 MK-6-11                0   2   0   2   0   2   2   2   2   0   2   0   2   0   0   0   0   0   0   0   0   0   0   0   0   0   2   2   0   2   2   0   0   0   2   2   0   2   0   0   0   0   2   0   0   2   0   0   0   0   0   2   0   0   0   2   2   0   0   2   0   2   2   2   0   0   0   2   2   2   2   2   2   0   2   2   0   2   2   0   0   2   2   2   2   2   2   0   0   2   0   0   0   2   0   2   2   2   2   2   0   0   0   0   0   0   0   2   2   0   2   0   2   2   2   0   2   0   2   0   0   0   0   2   2   2   2   0   2   2   0   2   2   2   2   0   0   2   2   0   2   2   0   0   2   2   0   2   0   0   0   2   2   2   0   0   0   0   0   0   2   2   2   0   2   0   0   2   2   0   0   2   0   2   0   0   0   0   2   2   2   0   2   2   0   2   0   0   2   2   2   0   2   0   0   0   2   0   0   0
 MK-6-12                2   2   0   2   0   2   2   2   2   2   2   0   2   2   0   0   0   0   0   0   0   0   0   0   0   0   2   2   0   2   2   0   0   0   0   0   0   2   0   0   0   2   2   0   0   2   0   0   0   0   0   2   0   0   0   2   2   0   0   2   0   2   2   0   0   0   0   2   2   2   2   2   2   0   2   2   0   2   0   2   2   2   2   2   0   2   2   0   0   2   0   0   0   2   0   2   2   2   2   2   0   0   0   0   0   0   0   2   2   0   2   0   2   2   2   0   2   0   0   2   0   0   0   2   2   2   0   0   2   2   0   2   0   2   2   0   0   2   2   0   2   2   0   0   2   2   0   2   0   0   0   2   0   0   0   0   2   0   0   0   2   2   2   0   2   0   2   0   2   0   2   2   0   2   0   2   0   0   2   2   2   0   2   2   0   2   0   0   2   2   2   0   2   0   0   0   2   0   0   0
 MK-6-13                2   2   0   2   0   2   2   2   2   2   2   0   2   2   0   0   0   0   0   0   0   0   0   2   0   0   2   0   0   2   2   0   0   0   2   0   0   2   0   0   0   2   2   0   0   2   0   0   0   0   0   2   0   0   0   2   2   2   0   2   0   0   2   0   2   0   0   2   2   2   2   0   2   0   2   2   0   2   0   0   2   2   2   2   0   2   2   0   0   2   0   0   2   2   2   2   2   2   2   2   0   0   0   0   0   0   0   2   2   0   2   0   2   2   2   0   2   0   0   0   0   0   0   2   2   0   0   0   2   2   0   2   0   2   2   0   0   2   2   0   2   2   0   0   2   2   0   2   0   0   2   2   2   0   0   0   2   2   0   0   2   2   2   0   2   0   2   0   2   0   2   2   0   2   0   2   0   2   2   2   2   0   2   2   0   2   0   0   2   2   2   0   2   0   0   0   2   0   0   0
 MK-6-14                2   2   0   2   0   2   2   2   2   2   2   0   0   2   0   0   0   0   0   0   0   0   0   2   2   2   2   0   0   2   2   0   0   0   2   0   0   2   0   0   0   2   0   0   2   2   0   0   0   0   0   2   0   2   0   2   2   2   0   2   0   0   2   0   2   0   0   2   2   2   2   0   2   0   2   0   0   2   0   0   2   2   2   2   0   0   2   0   0   2   2   0   2   2   2   2   2   2   2   2   0   0   2   2   0   0   0   2   2   0   2   2   2   2   2   0   2   0   0   0   0   0   0   2   2   0   0   0   2   2   0   2   0   2   2   0   0   2   2   2   0   2   0   0   2   2   0   2   0   0   2   2   2   0   0   2   0   2   0   0   2   2   0   0   2   0   2   0   2   0   2   2   0   2   0   2   0   2   2   2   2   0   2   2   0   2   2   0   2   2   2   0   2   0   0   0   0   0   0   2
 MK-6-15                2   2   0   2   0   2   2   2   2   2   2   0   0   2   0   0   0   0   0   0   0   0   0   2   2   2   2   0   0   2   0   0   0   0   2   0   0   2   0   2   2   2   0   0   2   0   0   0   0   0   0   2   0   2   0   2   2   2   0   2   0   2   2   0   2   0   0   0   2   2   2   0   2   0   2   0   0   2   0   0   2   0   2   2   0   0   2   0   0   2   2   0   2   2   2   2   2   2   2   2   0   0   2   2   0   0   0   2   2   2   0   0   2   2   2   0   2   0   0   0   0   0   0   2   2   0   0   0   2   2   0   2   0   2   2   0   0   2   2   2   0   2   0   0   2   2   0   2   0   2   2   2   2   0   0   2   0   2   0   0   2   2   0   0   0   0   2   0   2   0   2   2   0   2   0   2   2   2   2   2   2   0   2   2   0   2   2   0   2   2   2   0   2   0   0   0   0   0   0   0
 MK-6-16                2   2   0   2   0   2   2   2   2   2   0   0   0   2   0   0   0   2   2   0   0   0   0   2   2   2   2   0   2   2   0   2   0   0   2   0   0   2   0   2   0   2   0   0   2   0   0   0   0   0   0   2   2   2   0   2   2   2   0   2   0   2   2   0   2   0   0   0   0   2   2   0   2   0   2   0   0   2   0   0   2   0   0   2   0   2   0   0   0   2   2   0   2   0   2   2   2   2   2   2   0   0   2   2   0   0   0   2   2   2   0   0   2   2   0   0   2   0   0   0   0   0   0   2   2   0   0   0   2   2   0   2   0   2   2   0   0   0   2   2   0   2   0   0   2   2   0   2   0   2   2   2   2   2   0   2   0   2   2   0   2   2   0   0   0   0   2   0   0   0   2   2   0   2   2   0   2   0   2   2   0   0   2   2   0   2   2   0   2   2   2   0   2   0   0   0   0   0   0   0
 
!****************************************** Phenotypic Data **********************************************************
!-100.0 is resevred for missing phenotype
SimulatedTrait1        15.3019   13.8825   14.1822   15.2167   13.3446   14.0692   15.8777   15.8012   15.3381   16.1351   13.3203   15.9245   15.1578   15.8930   15.1309   14.2686   15.4857   14.3071   13.9796   15.2197   15.4647   13.7210   13.9170   15.7592   16.9394   16.4205   16.5250   14.1079   13.8512   15.0853   16.7822   13.5728   14.3483   13.8786   15.7770   16.0223   14.2467   13.5443   15.4833   13.8160   13.7004   16.4884   13.0386   16.3480   15.9596   14.1875   16.0330   15.1793   14.2276   14.4749   15.9546   15.0676   14.4413   14.5847   14.1459   15.4822   14.4356   15.2055   14.4803   15.4385   16.2558   15.8939   15.7552   15.9087   16.3093   15.7047   15.8029   15.2458   16.2010   13.9686   13.3417   15.3055   13.9072   16.5966   16.3431   15.2474   13.7900   13.3907   16.5893   16.7955   15.9094   14.4444   14.4740   13.8431   16.3952   15.8687   13.6770   16.4137   16.2226   15.8110   15.0569   15.1656   15.5428   14.0821   16.5753   14.6939   15.9674   15.2604   15.9109   15.0187   14.8412   16.7644   15.7056   15.2823   16.2478   15.8174   15.2893   13.7761   15.3965   15.1466   16.1493   13.7911   14.6023   13.9943   13.5692   13.7313   15.8286   16.3034   14.0301   15.9337   15.3746   15.4133   14.2540   14.5515   16.1883   13.4169   15.2087   15.0489   16.5005   16.1850   14.4092   14.4687   15.6771   14.0576   14.6767   14.1608   16.0652   15.8657   15.9011   14.7729   15.5507   16.0671   14.4379   13.4772   16.3626   15.6852   15.8507   13.8989   15.0139   15.7322   15.1594   15.6705   14.6040   16.0045   14.1227   15.8089   13.8099   14.7389   14.6898   15.0509   14.7915   15.1041   15.8569   14.9451   16.3860   13.6724   14.7895   16.1890   14.9002   14.1176   14.7483   14.0774   13.9469   15.7047   15.5570   15.4031   14.1609   15.8556   13.4409   13.6058   14.0807   13.9297   15.8829   15.0902   13.2694   15.6106   14.8599   13.8368   13.7105   16.0406   16.5437   16.6522   14.8541   14.2342   15.2966   15.6825   16.8930   16.1641   14.1273   15.7507
SimulatedTrait2         9.3102   10.1289   10.5095    9.0790   10.5113   10.7700    9.7207    9.6203    9.3650    9.3557   10.9682    9.5134   10.6285    9.6641    9.5271   10.8260   10.3075   10.7939    9.9597    8.9681    9.4248   10.4038   10.7171   10.4168    9.4106    9.5371    9.3498   10.2061   10.4439    9.3062    9.2343   10.6817   10.3554   10.1624    9.5303    9.4437   10.2009   10.2463    9.6856   10.2403   10.5033    9.3286   10.6312    9.2275    9.5229   10.3011    9.8691   10.5995   10.4887   10.5118    9.5792    9.4460   10.4749   10.5564   10.6309    9.0829   10.2349    9.6512   10.5283   10.8195    9.6571    9.6840    9.4569    9.0558    9.7984   10.0514    9.1403    9.6116    9.6340   10.5895   10.6050   10.4718   11.0746   10.3339    9.4748    9.1933   10.4838   10.3335    9.0097    9.6437    9.5301    9.1148   10.4288   10.8196    9.3537    9.7120   10.4709    9.3331    9.0052    9.1191   10.6727    9.4688    9.9126   10.4945    9.1247   10.3220    9.5417    9.6637    9.3591   10.5256    9.7504    9.3906    9.6478   10.0640    9.3037    9.9530   10.2308   10.0308    9.3596   10.3354    9.1640   10.6140   10.4690   10.5281   10.8238   10.9890    9.9294   10.0039   10.1887    9.3655    9.6738    9.6487   10.6206   10.9248    9.5204   10.0916    9.6448    9.5671    9.2702    9.4006   10.3034   10.2986    9.5431   10.3109   11.2210   10.4541    9.7586    9.1665    9.4407   10.1614    9.6420   10.2989    9.8350   10.2562    9.0943    9.8059    9.5214   10.8886    9.1732    9.7490    9.3963    9.3340   10.3595    9.3854   11.0470    9.1054   10.7472    9.5730    9.3242   10.6528    9.2525    9.1894    9.4916   10.3411    9.2624   10.4482    9.4120    9.2102   10.5734   10.5255    9.4274   10.6840   10.9361    9.5718    9.1972    9.7257   10.3068    9.5338   10.8181   10.9359   10.4760   10.6141    9.4631   10.6701   11.0705    9.5361   10.6829   10.4455   10.2341    9.1977    9.1644    9.0274    9.5812   10.4322    9.5157    9.4389    9.4265    9.2621   10.2163    9.6575
 
