# Supplementary material for: Inclusive Composite Interval Mapping of QTL by Environment Interactions in Biparental Populations
Source: PLoS One. 2015 Jul 10;10(7):e0132414. doi: 10.1371/journal.pone.0132414 (PMC4498613; doi:10.1371/journal.pone.0132414)
Supplement: S6 File — (ZIP) [file pone.0132414.s006.zip › H=0.8/L1/run_00091.met]

!**********************Note: lines staring with "!" are remarks and will be ignored in the program********************
!*********************************General Information**********************************
!Assuming F1 = P1 x P2, populations available in QTL IciMapping are: 
!  1, P1BC1F1 = P1 x F1, the first backcrossing where P1 is used as the recurrent parent;
!  2, P2BC1F1 = P2 x F1, the first backcrossing where P2 is used as the recurrent parent;
!  3, F1DH, F1-derived doubled haploids; 
!  4, RIL or F1RIL, recombination inbred lines through the repeated selfing of F1;
!  5, P1BC1RIL, recombination inbred lines through the repeated selfing of P1BC1F1;
!  6, P2BC1RIL, recombination inbred lines through the repeated selfing of P2BC1F1;
!  7, F2, the selfing generation of F1;
!  8, F3, the selfing generation of F2;
!  9, P1BC2F1, the second backcrossing where P1 is used as the recurrent parent; 
! 10, P2BC2F1, the second backcrossing where P2 is used as the recurrent parent;
! 11, P1BC2RIL, recombination inred lines through the repeated selfing of P1BC2F1; 
! 12, P2BC2RIL, recombination inred lines through the repeated selfing of P2BC2F1; 
! 13, P1BC1F2, the selfing generation of P1BC1F1; 
! 14, P2BC1F2, the selfing generation of P2BC1F1; 
! 15, P1BC2F2, the selfing generation of P1BC2F1; 
! 16, P2BC2F2, the selfing generation of P2BC2F1; 
! 17, P1BC1DH, P1BC1F1-derived doubled haploids; 
! 18, P2BC1DH, P2BC1F1-derived doubled haploids; 
! 19, P1BC2DH, P1BC2F1-derived doubled haploids; 
! 20, P2BC2DH, P2BC2F1-derived doubled haploids; 
   3      !Mapping Population (see remarks above)
   2      !Mapping Function (1 for Kosambi; 2 for Haldane; 3 for Morgan)
   2      !Marker Space Type (1 for intervals; 2 for positions)
   1      !Marker Space Unit(1 for centiMorgans; 2 for Morgan)
   6      !Number of Chromosomes (or Linkage Groups)
 200      !Size of the mapping population
   2      !Number of environments
 
!***************************************** Chromosomes and Linkage Maps **********************************************
!Chromosome                 NumMarkers
-CH1                        16
-CH2                        16
-CH3                        16
-CH4                        16
-CH5                        16
-CH6                        16
!Linkage map (Marker name followed by position or the interval length)
 MK-1-1                1     0.000
 MK-1-2                1    10.000
 MK-1-3                1    20.000
 MK-1-4                1    30.000
 MK-1-5                1    40.000
 MK-1-6                1    50.000
 MK-1-7                1    60.000
 MK-1-8                1    70.000
 MK-1-9                1    80.000
 MK-1-10               1    90.000
 MK-1-11               1   100.000
 MK-1-12               1   110.000
 MK-1-13               1   120.000
 MK-1-14               1   130.000
 MK-1-15               1   140.000
 MK-1-16               1   150.000
 MK-2-1                2     0.000
 MK-2-2                2    10.000
 MK-2-3                2    20.000
 MK-2-4                2    30.000
 MK-2-5                2    40.000
 MK-2-6                2    50.000
 MK-2-7                2    60.000
 MK-2-8                2    70.000
 MK-2-9                2    80.000
 MK-2-10               2    90.000
 MK-2-11               2   100.000
 MK-2-12               2   110.000
 MK-2-13               2   120.000
 MK-2-14               2   130.000
 MK-2-15               2   140.000
 MK-2-16               2   150.000
 MK-3-1                3     0.000
 MK-3-2                3    10.000
 MK-3-3                3    20.000
 MK-3-4                3    30.000
 MK-3-5                3    40.000
 MK-3-6                3    50.000
 MK-3-7                3    60.000
 MK-3-8                3    70.000
 MK-3-9                3    80.000
 MK-3-10               3    90.000
 MK-3-11               3   100.000
 MK-3-12               3   110.000
 MK-3-13               3   120.000
 MK-3-14               3   130.000
 MK-3-15               3   140.000
 MK-3-16               3   150.000
 MK-4-1                4     0.000
 MK-4-2                4    10.000
 MK-4-3                4    20.000
 MK-4-4                4    30.000
 MK-4-5                4    40.000
 MK-4-6                4    50.000
 MK-4-7                4    60.000
 MK-4-8                4    70.000
 MK-4-9                4    80.000
 MK-4-10               4    90.000
 MK-4-11               4   100.000
 MK-4-12               4   110.000
 MK-4-13               4   120.000
 MK-4-14               4   130.000
 MK-4-15               4   140.000
 MK-4-16               4   150.000
 MK-5-1                5     0.000
 MK-5-2                5    10.000
 MK-5-3                5    20.000
 MK-5-4                5    30.000
 MK-5-5                5    40.000
 MK-5-6                5    50.000
 MK-5-7                5    60.000
 MK-5-8                5    70.000
 MK-5-9                5    80.000
 MK-5-10               5    90.000
 MK-5-11               5   100.000
 MK-5-12               5   110.000
 MK-5-13               5   120.000
 MK-5-14               5   130.000
 MK-5-15               5   140.000
 MK-5-16               5   150.000
 MK-6-1                6     0.000
 MK-6-2                6    10.000
 MK-6-3                6    20.000
 MK-6-4                6    30.000
 MK-6-5                6    40.000
 MK-6-6                6    50.000
 MK-6-7                6    60.000
 MK-6-8                6    70.000
 MK-6-9                6    80.000
 MK-6-10               6    90.000
 MK-6-11               6   100.000
 MK-6-12               6   110.000
 MK-6-13               6   120.000
 MK-6-14               6   130.000
 MK-6-15               6   140.000
 MK-6-16               6   150.000
!*********************************** Marker Types ********************************************************************
!Co-dominant marker: When heterozygote F1 is present, P1 is coded as 2, F1 is coded as 1, and P2 is coded as 0; Otherwise, P1 is coded as 2, and P2 is coded as 0. 
!Dominant marker: When heterozygote F1 is present, P1 and F1 are coded as 12, and P2 is coded as 0; Otherwise, P1 is coded as 2, and P2 is coded as 0.  
!Recessive markers: When heterozygote F1 is present, P1 is coded as 2, and F1 and P2 are coded as 10; Otherwise, P1 is coded as 2, and P2 is coded as 0. 
!Missing marker is coded as -1. 
 MK-1-1                 0   2   2   0   0   2   0   2   2   0   0   0   0   2   0   2   2   2   0   0   2   0   2   0   0   2   0   0   2   2   2   0   0   2   0   0   2   0   2   2   0   0   0   0   2   2   2   2   2   2   0   0   2   0   2   2   0   2   0   2   0   0   2   2   0   2   0   2   0   0   0   0   0   2   0   0   2   2   0   2   2   0   2   2   0   2   0   0   2   2   0   2   0   2   0   2   0   2   2   2   2   2   2   2   2   0   2   2   0   0   2   0   2   0   0   2   0   2   2   0   2   2   0   2   2   0   0   2   2   2   2   2   0   0   2   0   2   2   2   2   2   0   0   2   2   2   0   2   0   0   0   0   2   2   2   0   2   0   2   2   2   2   2   0   2   2   2   2   0   2   2   2   0   0   0   2   0   2   2   0   2   0   2   2   2   2   0   0   2   2   0   0   0   2   0   0   2   0   0   0
 MK-1-2                 0   2   2   0   0   2   0   2   2   0   0   0   0   2   0   2   2   2   0   0   0   0   2   2   0   2   0   0   2   2   2   0   0   2   0   0   2   0   2   2   2   0   0   0   2   2   2   2   2   2   0   0   2   0   2   2   0   2   0   2   0   0   2   2   0   2   2   2   0   0   0   0   0   2   0   0   2   2   0   2   2   0   0   2   0   2   0   0   2   2   0   2   0   0   0   2   0   2   2   2   2   2   2   2   2   2   2   2   0   0   2   0   2   0   0   0   2   2   2   0   2   2   0   2   2   0   0   2   2   2   2   2   0   0   0   0   0   2   2   2   2   0   0   2   2   0   0   2   0   0   0   0   2   2   2   0   2   0   2   2   2   2   2   0   2   2   2   2   2   2   2   2   0   2   0   2   0   2   2   0   2   0   2   0   2   2   2   0   2   2   2   0   0   2   2   0   2   0   0   0
 MK-1-3                 0   2   2   0   0   2   0   2   2   0   0   0   0   2   0   2   2   0   0   0   0   2   2   2   0   2   0   0   2   2   2   0   0   2   0   0   2   0   2   2   2   0   0   0   2   2   2   2   2   2   0   0   2   0   2   0   0   2   0   2   0   0   0   2   0   2   2   2   0   0   0   0   0   2   0   0   2   0   0   2   2   0   0   2   0   2   0   0   2   2   0   2   0   0   0   2   2   0   2   2   0   2   2   2   2   2   2   2   0   0   2   0   2   0   0   0   2   2   2   0   2   2   0   2   2   0   2   2   2   2   0   2   0   0   0   0   0   0   2   2   2   0   0   2   2   0   0   2   0   0   0   0   2   2   2   0   0   0   2   2   2   2   2   0   2   2   2   2   2   2   2   2   0   2   0   2   0   2   2   2   2   0   2   0   2   0   2   0   2   0   2   0   0   2   2   0   2   0   0   0
 MK-1-4                 0   2   2   0   0   2   0   2   2   0   0   0   2   2   0   2   2   0   0   0   0   2   2   2   0   2   0   2   0   2   2   0   0   2   0   0   2   0   2   2   2   0   0   0   2   2   2   2   2   2   0   0   2   0   2   0   0   2   0   2   0   0   0   2   0   2   2   0   0   0   0   0   0   2   0   0   2   2   0   2   2   0   0   2   0   2   0   0   2   2   0   2   2   0   0   2   2   0   2   2   0   2   2   2   2   2   2   2   0   0   2   0   2   0   0   0   2   2   2   0   2   2   0   2   2   0   2   2   2   2   2   2   0   0   0   0   0   0   2   2   0   0   0   2   2   0   0   2   0   0   2   0   2   2   2   0   0   2   2   0   2   2   2   2   2   2   2   2   2   0   2   0   0   2   0   2   0   2   2   2   2   0   2   0   2   0   2   0   2   0   2   0   0   2   2   2   2   0   0   0
 MK-1-5                 0   2   2   0   0   2   0   2   2   0   0   0   2   2   0   2   2   2   0   0   2   2   2   2   0   2   0   2   2   0   2   0   0   2   0   0   2   2   2   2   2   0   0   0   2   2   2   2   2   2   0   0   2   0   2   0   0   2   0   2   0   0   0   2   0   2   2   0   0   0   0   0   2   2   0   0   2   2   0   2   2   2   0   2   0   2   0   0   0   2   0   2   2   0   0   2   2   0   2   2   0   2   2   0   2   2   2   2   0   0   2   2   2   2   0   0   2   2   0   0   2   2   0   2   0   0   2   2   2   2   2   2   0   2   0   0   0   0   2   2   0   2   0   2   2   0   0   2   2   0   2   0   2   2   2   0   0   2   2   0   2   2   0   2   2   2   2   2   2   0   2   2   2   2   0   2   0   2   2   2   2   2   2   0   2   0   2   0   2   0   2   0   2   2   2   2   2   0   0   0
 MK-1-6                 0   2   2   0   0   2   2   2   2   0   0   0   2   2   0   2   2   2   0   0   2   2   0   2   0   2   0   2   0   0   2   0   0   2   0   0   0   0   0   2   2   0   0   2   2   2   2   2   2   2   0   0   2   0   2   0   0   2   0   2   0   0   0   2   0   2   2   0   0   0   0   0   2   2   0   0   2   0   0   2   2   2   2   2   0   2   0   0   0   2   0   2   2   0   0   2   2   0   2   0   0   0   2   0   0   2   2   2   0   0   2   2   2   2   0   0   0   2   0   0   2   2   0   2   0   0   2   2   2   2   2   2   0   2   0   0   0   0   2   2   0   2   0   2   0   0   0   2   0   0   2   0   0   0   2   0   0   2   2   0   2   2   0   2   0   2   2   2   2   0   2   2   0   2   2   0   0   2   2   2   2   2   2   0   2   0   2   0   2   0   2   0   2   2   0   2   0   0   0   0
 MK-1-7                 0   2   2   0   2   2   2   2   2   0   0   0   2   2   0   2   2   2   2   0   2   2   0   2   0   2   0   2   0   2   2   0   0   2   2   0   0   0   0   2   2   0   0   0   2   2   2   0   2   2   0   0   2   2   2   0   0   0   0   2   0   0   0   2   0   2   2   0   0   0   0   2   2   0   0   0   0   0   0   0   2   2   2   2   0   2   0   2   0   2   0   2   2   0   0   2   2   0   2   0   0   0   2   0   0   0   2   2   0   0   2   2   2   0   0   0   0   2   0   0   2   2   0   2   0   0   2   2   2   2   2   2   0   2   0   0   0   0   2   2   2   2   0   2   0   0   0   2   0   0   2   0   0   0   2   0   0   2   2   0   2   2   2   2   0   2   2   0   2   0   2   2   2   2   2   0   0   2   2   0   2   2   0   0   2   0   0   0   2   0   2   0   2   2   0   2   0   0   0   0
 MK-1-8                 0   2   2   0   2   2   0   2   2   2   0   0   0   2   0   2   2   2   2   0   2   2   0   2   0   2   0   2   0   2   2   0   2   2   2   0   0   0   0   2   2   0   2   0   2   2   2   2   0   2   2   2   2   2   2   0   0   0   0   2   0   0   0   2   0   2   2   0   0   0   0   2   2   0   0   0   0   0   0   0   2   2   2   2   0   2   0   2   0   2   0   2   2   0   0   2   2   0   2   0   0   0   2   2   0   0   2   2   0   0   2   2   2   0   0   0   0   2   0   0   2   2   0   2   0   0   2   2   2   2   2   2   0   2   0   0   0   0   2   2   2   2   2   2   0   0   0   2   0   0   2   0   0   0   2   0   0   2   2   0   2   2   2   2   0   2   2   0   2   0   2   2   2   2   2   0   0   2   2   0   2   2   0   0   0   0   0   0   2   0   2   0   2   2   0   2   0   0   0   0
 MK-1-9                 0   2   2   2   2   2   0   2   0   2   2   0   2   2   0   2   2   2   2   0   0   2   0   2   0   2   0   2   0   2   2   0   2   2   2   0   0   0   0   2   2   0   2   0   2   2   2   2   0   2   2   2   2   2   2   0   0   0   0   2   0   0   0   0   0   0   2   0   0   2   0   2   2   0   0   0   2   0   0   0   2   2   2   0   2   2   0   2   0   2   0   2   2   0   0   2   2   0   2   0   0   0   2   2   0   0   2   2   0   0   2   0   2   0   2   0   0   2   0   0   2   2   0   2   0   0   2   2   2   2   2   2   0   2   0   0   0   0   2   2   2   2   2   2   0   2   2   2   0   0   2   2   0   0   2   0   0   2   2   0   2   2   2   2   0   2   2   0   2   0   0   2   2   2   2   0   2   2   0   0   2   2   0   0   0   0   0   0   2   0   2   0   2   2   0   2   0   2   0   0
 MK-1-10                0   2   2   2   2   2   0   2   0   2   2   0   2   2   0   2   2   2   2   0   2   2   0   0   0   2   0   2   0   2   2   0   2   2   2   0   2   0   0   2   2   0   0   0   0   0   2   2   0   0   2   2   2   2   2   0   0   0   0   2   0   0   0   0   0   0   2   0   0   0   0   2   2   0   0   0   2   0   0   0   2   2   2   0   2   2   0   2   0   2   0   2   2   2   0   2   2   0   2   0   0   0   2   2   0   0   2   2   0   0   2   0   2   2   2   0   0   2   0   0   2   2   0   2   2   0   2   2   2   0   2   2   2   2   0   0   0   0   2   2   2   2   2   2   0   0   2   2   0   2   2   2   0   0   2   0   0   2   2   0   2   2   2   2   0   2   2   0   2   0   0   2   2   2   2   0   2   2   0   0   2   2   0   0   0   0   0   0   2   0   2   0   2   2   0   2   0   2   0   0
 MK-1-11                0   2   2   2   2   2   0   2   2   2   2   0   2   0   0   2   2   0   2   2   2   2   0   0   2   2   0   2   0   2   2   0   2   2   0   0   2   0   0   2   2   0   2   0   0   0   2   2   0   0   2   2   2   2   2   0   0   0   0   2   0   0   2   0   0   0   2   0   0   0   0   2   2   0   0   0   0   0   0   0   2   2   2   0   0   2   0   2   0   2   0   2   2   2   0   0   0   0   2   0   0   0   2   2   0   0   0   2   0   0   2   0   2   2   2   2   0   2   2   0   2   2   0   2   2   0   2   0   2   0   2   2   2   0   0   0   0   0   2   2   2   2   2   2   0   0   2   2   0   2   2   2   0   0   2   0   0   2   2   0   2   2   2   2   0   2   2   0   2   0   0   2   2   2   2   0   2   2   0   0   2   2   0   2   0   0   0   0   2   0   2   0   2   2   0   2   2   2   0   0
 MK-1-12                0   2   2   2   2   0   0   2   2   2   2   0   2   0   0   2   0   0   2   2   2   2   0   0   2   2   0   2   0   2   2   0   2   2   0   0   0   0   0   2   2   0   0   0   0   0   0   2   0   0   2   2   2   2   2   0   0   0   0   2   0   0   2   0   0   0   2   0   0   0   0   0   2   0   0   0   0   0   0   0   2   2   2   0   0   2   0   2   0   2   2   2   2   2   0   0   0   0   2   2   0   0   2   2   0   0   0   2   0   0   2   0   2   2   2   0   0   2   0   0   2   2   0   2   2   0   2   2   2   0   2   2   2   0   2   2   0   0   2   2   2   2   0   2   0   0   2   2   0   2   2   0   0   0   2   0   0   2   2   0   2   0   2   2   0   2   2   0   2   0   2   2   2   2   2   0   2   2   0   0   2   2   0   2   0   0   0   0   2   0   2   0   2   2   0   0   0   0   0   0
 MK-1-13                2   2   2   2   2   0   0   2   2   2   2   0   2   0   2   2   0   0   2   2   2   2   0   0   2   2   0   2   0   2   2   0   2   0   2   0   0   2   0   2   2   0   0   0   0   0   0   2   0   0   2   2   2   2   2   0   0   0   0   2   0   0   2   2   0   0   2   0   0   0   0   2   2   0   2   0   2   0   2   0   2   2   2   0   0   2   0   0   2   2   2   2   2   2   0   0   0   0   2   2   0   0   2   2   0   0   2   2   0   0   2   0   2   2   2   0   0   2   0   0   2   0   0   2   2   0   2   2   2   0   2   0   2   0   2   0   0   0   2   2   2   0   0   2   0   0   2   2   0   2   2   0   0   0   2   2   0   2   2   0   2   0   2   2   0   2   0   0   0   0   2   2   0   2   2   0   2   0   0   0   2   2   0   2   0   0   0   0   2   0   2   0   2   2   0   0   0   0   0   2
 MK-1-14                2   2   2   2   2   0   2   2   2   2   2   0   2   0   2   2   0   0   2   2   2   2   2   0   2   2   0   2   2   2   0   0   2   0   2   2   0   2   0   2   2   0   0   0   0   2   0   2   0   2   2   0   0   2   2   0   0   0   0   0   0   0   2   2   0   0   2   0   0   0   0   2   2   0   2   0   2   0   2   0   2   2   2   0   0   2   0   0   2   2   2   2   2   2   2   2   0   0   2   2   0   0   2   2   0   0   2   2   0   0   2   2   2   2   2   0   0   2   0   0   2   0   0   2   0   0   2   2   2   0   0   0   2   0   2   0   2   0   2   2   2   0   0   2   0   0   2   2   0   2   2   2   0   0   2   2   0   2   0   0   2   0   2   2   2   2   0   0   0   0   2   2   0   2   2   0   2   0   0   0   2   2   0   2   0   0   0   0   2   0   2   0   2   2   0   0   0   0   0   2
 MK-1-15                2   2   2   2   2   2   2   2   2   2   2   0   2   0   2   2   0   0   2   2   2   2   2   0   2   2   2   2   2   2   0   0   2   0   2   2   0   2   2   0   2   0   2   0   0   2   0   2   0   0   2   0   0   2   0   0   0   0   0   0   0   0   2   0   0   0   2   0   0   0   0   0   2   0   0   0   2   0   2   0   2   2   2   0   0   2   0   0   2   2   2   2   2   2   2   2   0   0   2   2   0   0   2   2   0   0   2   2   0   0   2   2   2   2   2   2   0   0   2   0   2   2   0   2   2   0   2   2   2   0   0   0   2   0   2   0   2   0   2   2   2   0   0   0   0   0   2   2   0   2   2   2   0   0   2   2   0   2   0   0   2   0   2   2   2   2   0   0   0   0   2   0   0   2   2   0   2   0   0   0   2   2   0   2   2   0   0   0   2   0   2   0   2   2   0   0   0   0   0   2
 MK-1-16                2   2   2   2   2   2   2   2   2   2   0   0   0   0   2   2   0   0   2   2   2   2   2   0   0   2   2   2   2   2   0   0   2   0   2   2   0   2   2   0   2   2   2   2   0   2   0   2   2   0   2   0   0   2   0   2   0   0   0   0   0   0   2   0   0   0   2   0   0   0   0   0   2   0   0   0   2   0   2   0   2   2   2   0   0   0   0   0   2   0   2   2   2   2   0   2   0   0   2   2   0   0   2   2   0   0   2   2   2   0   2   2   2   2   2   2   0   0   2   0   2   2   0   2   2   0   2   2   2   0   0   0   0   0   2   0   2   0   2   2   2   0   0   0   0   0   2   2   0   2   2   2   0   0   2   0   0   2   0   0   2   0   0   2   2   0   2   0   0   0   2   0   0   0   2   0   2   0   0   0   2   2   0   2   2   0   0   0   2   0   2   0   2   2   0   0   0   0   0   2
 MK-2-1                 2   0   0   0   0   2   0   2   0   2   2   0   2   2   0   2   0   2   2   2   2   2   2   2   0   2   0   0   2   2   2   0   0   0   2   2   2   0   2   2   0   2   2   0   2   0   0   0   0   0   2   2   2   0   2   0   0   0   2   2   2   0   2   2   0   0   2   2   0   2   0   2   0   0   2   0   0   2   2   0   0   2   0   2   0   2   0   2   0   2   2   0   2   0   2   0   2   0   0   2   2   2   0   0   0   2   2   0   0   0   0   2   0   2   0   2   0   2   0   0   0   2   0   2   2   2   0   0   2   0   0   0   0   0   0   2   0   0   0   0   2   2   0   2   0   0   0   2   2   2   0   0   0   2   2   0   0   0   2   2   0   2   2   2   2   0   0   2   2   2   2   2   2   2   2   0   2   2   0   0   0   2   2   2   2   0   0   0   0   2   0   2   0   2   0   0   2   2   0   0
 MK-2-2                 2   0   0   0   0   2   0   2   0   2   2   0   2   2   0   2   0   2   2   2   2   2   2   2   0   2   0   0   2   2   2   0   0   0   2   2   2   2   2   2   0   2   2   2   2   0   0   0   0   2   2   2   0   0   2   2   0   0   0   2   2   2   2   0   0   0   0   2   0   2   0   2   0   0   0   0   0   2   2   0   0   2   0   2   0   2   0   2   0   2   2   0   2   0   2   0   2   0   0   2   2   2   0   0   2   2   2   0   0   0   0   2   0   2   0   2   0   2   0   0   0   0   0   0   2   0   0   0   2   0   0   0   0   0   0   2   0   0   2   0   2   2   0   2   0   0   0   2   2   2   0   0   0   2   0   0   0   0   2   2   0   2   2   2   0   0   0   2   2   2   2   2   2   2   2   0   0   2   0   0   0   0   0   2   2   0   0   0   2   2   0   2   0   2   0   0   2   2   0   0
 MK-2-3                 2   0   0   0   0   2   0   2   0   2   2   0   2   2   0   2   0   2   2   2   2   2   2   2   0   2   0   0   2   0   2   0   0   0   0   2   2   2   2   2   0   2   2   2   2   0   0   0   0   2   2   2   0   0   2   2   0   0   0   2   2   2   2   2   0   0   2   2   0   2   0   2   0   0   0   0   0   2   2   0   0   2   2   2   0   0   0   2   0   2   2   2   2   0   2   0   2   0   0   2   2   2   0   0   2   0   2   0   0   0   2   2   0   2   0   0   0   2   0   0   0   0   0   0   2   0   0   0   2   0   0   0   0   0   2   2   0   0   2   0   2   2   0   2   0   0   0   2   2   2   0   0   0   2   0   0   0   0   2   2   0   2   2   2   0   0   0   2   2   2   0   0   2   2   2   0   0   0   0   0   2   0   0   2   2   0   0   0   2   2   0   2   0   2   0   0   2   2   0   0
 MK-2-4                 2   0   0   0   0   2   0   2   0   2   0   0   2   2   2   2   0   2   2   2   2   2   2   2   0   2   0   0   2   0   0   0   0   0   0   2   2   2   2   2   0   2   0   2   2   0   0   0   0   2   2   2   0   0   2   0   0   0   0   2   2   2   2   2   0   0   2   2   2   2   0   2   0   0   0   0   2   2   2   0   0   2   2   2   0   0   0   2   0   0   0   2   2   0   2   0   2   0   0   2   2   2   0   0   2   0   2   0   0   0   0   0   0   2   0   0   0   2   0   0   0   0   0   0   2   0   0   0   2   0   0   0   0   0   2   2   2   0   2   2   0   0   0   2   0   2   0   2   2   2   0   0   2   2   0   0   0   0   2   2   0   2   2   2   0   0   0   2   2   2   0   0   2   0   2   0   0   0   0   0   2   0   0   2   2   2   0   0   2   2   0   2   0   2   0   0   2   2   0   2
 MK-2-5                 2   0   2   0   0   2   0   2   0   0   0   0   2   2   2   2   0   2   2   2   2   2   2   2   0   2   0   0   2   0   2   0   0   0   0   2   2   2   2   2   0   2   0   2   2   0   0   0   2   2   2   0   0   0   2   0   0   0   0   2   0   2   2   2   0   2   2   2   2   2   0   2   0   0   0   0   2   2   2   0   0   2   2   2   0   0   0   0   0   0   0   2   2   0   2   0   2   0   0   2   2   2   0   0   2   0   2   0   0   0   0   0   0   2   0   0   0   2   0   0   0   2   0   0   2   0   0   0   2   0   0   0   0   0   2   2   2   0   0   2   0   0   0   2   0   2   0   2   2   2   0   0   2   2   0   0   0   0   2   0   0   2   2   2   2   0   0   2   2   2   0   0   2   0   2   0   0   0   0   0   2   0   0   2   2   2   0   0   2   2   0   0   0   0   0   0   0   2   0   2
 MK-2-6                 2   0   2   0   0   2   0   2   0   0   0   0   2   2   2   2   0   2   2   2   2   2   2   2   0   2   0   0   2   0   2   0   0   0   0   2   2   2   2   2   0   0   0   0   2   0   0   0   2   0   2   0   0   2   2   0   0   0   0   2   0   2   2   2   0   2   2   2   2   2   2   2   0   0   0   0   2   2   2   0   0   2   2   2   0   2   0   0   0   0   0   2   2   0   2   0   2   0   0   2   2   2   0   0   2   0   0   0   0   0   0   0   0   2   0   0   0   2   0   0   0   2   0   0   2   0   0   0   2   2   0   0   2   0   2   2   2   0   0   2   0   0   0   2   0   2   0   2   2   2   0   0   2   2   0   0   0   0   2   0   0   2   2   2   2   0   0   2   2   2   0   0   2   0   2   0   0   0   0   0   2   0   0   2   2   2   0   0   2   2   0   0   0   0   2   2   0   2   0   2
 MK-2-7                 2   0   0   0   0   2   2   2   0   2   0   0   2   2   2   0   0   2   2   2   2   2   2   2   0   2   0   0   2   0   2   0   0   0   0   2   2   2   2   0   0   0   0   0   0   0   0   0   2   0   2   0   0   2   2   0   0   0   0   2   0   2   0   0   0   2   2   0   2   2   2   0   0   0   2   0   2   2   2   0   0   2   2   2   0   2   0   0   0   0   0   2   2   0   2   2   2   0   0   2   2   2   0   0   2   0   0   0   0   0   0   0   0   2   0   0   0   2   0   0   0   2   0   0   2   0   0   0   2   2   0   0   2   0   0   2   2   0   0   2   0   0   0   2   0   2   0   2   2   0   0   2   2   2   0   2   0   0   2   0   0   2   2   2   2   0   2   2   2   2   0   0   0   0   2   0   0   2   0   0   2   0   0   2   2   2   0   0   2   0   0   0   0   0   2   2   0   0   0   2
 MK-2-8                 2   0   0   0   0   2   2   2   2   2   2   0   2   0   2   2   0   2   2   2   0   2   2   2   0   2   0   0   2   0   2   0   0   0   0   2   2   2   0   2   0   2   0   0   0   0   0   0   2   0   2   0   0   2   2   0   0   0   0   0   0   2   0   0   0   2   0   2   2   2   2   0   0   0   2   0   0   2   2   0   0   2   2   2   0   2   2   0   0   0   0   2   2   0   2   2   0   0   0   2   2   2   0   0   2   0   0   0   2   0   0   2   0   2   0   0   0   2   0   0   0   2   0   0   2   0   0   0   2   0   0   0   2   0   0   2   2   0   0   2   0   0   0   2   0   2   0   2   0   2   0   2   2   2   0   2   0   0   0   2   0   2   2   2   2   2   2   2   2   2   0   0   0   0   2   0   0   2   0   0   2   0   0   2   0   2   0   0   2   2   0   0   0   0   2   2   0   0   0   0
 MK-2-9                 2   0   0   0   2   2   2   2   2   2   2   0   2   0   2   2   0   2   2   2   0   2   2   2   0   2   0   0   2   0   2   0   0   0   0   2   2   2   0   2   0   0   0   0   2   0   0   0   2   0   0   0   0   2   2   0   0   0   0   0   0   0   0   0   0   2   0   2   2   2   2   0   2   0   2   0   0   2   2   0   0   2   2   2   0   2   2   2   0   0   0   2   0   0   2   2   0   0   0   2   0   2   0   2   2   0   0   0   0   0   0   2   0   2   0   0   0   2   0   0   2   2   0   0   2   0   0   0   2   0   0   2   2   0   0   2   2   0   0   2   0   0   0   2   0   2   0   0   0   2   0   2   2   2   0   0   0   0   0   2   0   2   2   2   2   2   2   2   2   2   0   0   0   0   2   0   0   2   0   0   2   0   0   2   2   2   2   0   2   2   0   0   0   0   2   2   2   2   0   0
 MK-2-10                2   0   0   0   2   2   2   2   2   2   2   2   2   0   2   2   0   2   2   2   0   2   2   2   0   2   0   0   2   0   2   0   0   2   0   2   2   2   0   2   0   0   2   0   2   0   0   0   2   0   0   0   0   2   2   0   0   0   0   0   2   0   0   0   0   2   2   2   2   2   2   0   2   0   2   0   0   2   2   0   0   2   2   2   0   2   2   2   2   0   0   2   0   0   2   2   0   0   0   2   0   2   0   2   2   0   0   0   0   0   0   2   0   2   0   0   0   0   0   0   2   0   0   0   2   0   2   0   2   0   0   2   2   0   0   2   2   0   0   2   0   0   0   2   0   2   2   0   2   2   0   2   2   2   0   2   0   0   0   2   0   0   2   2   2   2   2   2   2   2   0   0   0   0   2   0   0   2   0   0   2   0   0   2   2   2   2   0   2   2   0   0   2   0   2   2   0   2   2   0
 MK-2-11                2   0   0   0   2   2   2   2   2   2   2   2   2   0   2   2   0   2   2   2   0   2   0   2   0   2   0   0   0   0   2   0   0   2   2   0   0   0   0   2   0   0   0   0   2   0   0   0   2   0   0   0   0   2   0   0   0   0   0   0   2   0   0   0   0   2   2   2   2   2   2   0   2   0   0   0   0   2   2   0   0   2   2   2   0   2   2   2   2   0   0   2   0   0   2   2   0   0   2   2   0   2   0   2   2   0   0   0   2   0   0   2   0   2   0   0   0   0   0   0   2   0   0   0   0   0   2   2   2   0   0   2   2   2   0   2   2   0   0   2   2   0   0   2   0   2   2   0   2   2   0   2   0   2   0   2   0   0   0   2   0   0   2   0   2   2   0   2   2   2   0   0   0   2   2   2   0   2   0   0   2   0   0   2   2   2   2   0   2   2   0   0   2   0   0   0   0   2   2   0
 MK-2-12                0   0   0   0   2   2   2   2   0   2   2   2   2   0   2   2   0   2   2   2   0   2   0   2   0   2   0   0   0   0   2   0   0   2   2   0   2   0   0   2   0   2   0   0   2   2   0   2   2   0   0   0   0   2   0   0   0   0   0   0   2   2   0   0   0   2   2   0   2   2   2   0   2   0   0   0   0   2   2   0   0   2   2   2   0   2   0   2   2   0   0   2   0   0   2   2   0   0   2   2   0   2   0   2   2   2   0   0   2   0   0   2   0   2   0   2   0   0   0   0   0   0   0   0   0   0   2   0   2   0   0   2   2   2   0   0   0   0   0   2   0   0   2   2   0   2   2   0   2   2   0   0   2   2   0   2   0   0   0   2   0   0   2   0   2   2   2   2   2   2   0   0   2   2   2   2   0   2   0   0   2   2   0   2   2   2   2   0   2   2   0   0   2   0   0   0   0   0   2   2
 MK-2-13                0   0   0   0   2   2   2   2   0   2   0   2   2   0   2   2   0   2   2   0   0   2   0   2   0   2   0   0   0   0   2   0   0   2   2   0   2   0   0   2   0   2   0   0   0   0   0   2   2   0   0   0   0   2   0   0   0   0   0   0   2   2   0   0   0   2   2   0   2   2   2   0   2   0   0   0   0   2   2   0   0   2   2   2   0   2   0   2   2   0   0   2   0   0   2   2   0   0   2   2   0   2   0   2   0   2   0   0   2   0   0   2   0   2   0   2   0   0   2   0   0   0   0   0   0   0   2   2   0   0   0   2   0   2   0   0   0   0   0   2   2   0   2   2   0   2   2   0   2   2   0   0   0   2   0   2   0   0   2   2   0   0   2   0   2   2   2   2   0   2   0   0   2   2   2   0   0   2   0   2   2   2   2   2   2   2   2   0   2   2   0   0   2   0   0   0   0   0   2   2
 MK-2-14                2   0   0   0   2   2   2   0   0   2   0   2   2   0   0   2   0   2   2   0   0   0   0   2   0   2   0   0   0   0   2   0   0   2   2   0   2   0   0   2   0   2   0   2   0   0   2   2   2   0   0   0   2   2   2   0   0   2   0   0   2   2   0   0   0   2   2   0   2   2   2   0   2   0   0   0   0   0   0   0   0   2   2   2   0   2   0   2   2   0   0   0   0   0   2   2   0   0   0   2   0   2   0   2   0   2   0   0   2   0   0   2   0   2   0   2   0   0   2   0   2   2   0   0   0   0   2   2   0   0   0   2   0   2   0   2   0   0   0   2   2   0   2   2   0   0   2   0   2   2   0   0   0   2   0   2   0   0   2   2   0   0   2   0   2   2   2   2   2   2   0   0   2   0   2   0   2   2   2   2   2   2   2   2   2   2   2   0   2   2   0   0   2   0   0   0   0   0   2   2
 MK-2-15                2   0   0   0   2   2   2   0   0   2   0   2   2   0   0   2   0   2   2   0   0   0   0   2   0   0   0   0   0   0   2   2   0   0   2   0   2   0   0   2   0   2   0   2   0   0   2   2   2   2   0   0   2   2   0   2   0   0   0   0   2   2   0   0   0   2   2   0   0   2   2   0   0   0   0   2   0   0   0   0   0   2   2   2   0   2   0   2   2   0   0   0   0   0   2   0   0   0   0   2   0   2   0   2   0   0   0   0   2   0   0   2   0   2   0   0   0   0   2   0   2   0   0   2   2   0   2   2   0   0   0   2   2   2   0   2   0   0   0   2   2   0   2   2   0   0   2   0   2   2   0   0   0   2   0   2   0   0   0   2   0   0   2   0   2   2   2   2   2   2   2   0   0   0   0   0   2   2   2   2   2   2   2   2   2   2   2   0   2   2   0   0   2   2   0   0   0   0   2   2
 MK-2-16                2   0   0   2   2   2   2   2   0   2   0   2   2   2   0   2   0   2   2   0   0   0   0   2   0   0   0   0   0   2   2   2   0   0   2   0   2   0   0   2   0   2   0   2   0   0   2   2   2   2   2   0   2   2   0   2   2   0   0   0   2   2   0   0   0   2   2   0   0   2   2   0   0   0   0   2   2   0   0   0   0   2   2   2   2   2   0   2   2   0   0   2   0   0   2   0   0   0   0   2   0   2   0   2   0   0   0   0   2   0   0   2   0   2   0   0   2   0   2   2   0   0   0   2   2   0   0   2   0   0   0   2   2   2   0   2   0   0   0   2   2   0   2   2   2   0   2   0   2   2   0   0   0   2   0   2   0   0   0   0   0   0   2   0   2   2   2   2   2   2   2   0   0   0   0   0   2   0   2   2   2   2   2   2   2   2   2   2   2   2   0   0   2   2   0   0   0   0   2   2
 MK-3-1                 0   0   2   2   0   2   0   2   2   2   0   2   0   0   2   0   0   2   0   2   0   0   0   2   2   0   2   2   0   0   2   0   0   0   0   2   2   0   0   0   2   0   0   2   2   2   0   0   0   2   2   0   0   2   0   2   0   2   0   2   2   2   0   2   0   2   0   0   2   2   2   2   0   0   2   0   2   2   0   0   0   0   0   2   0   2   2   0   2   2   2   2   2   0   2   0   2   2   2   2   2   0   0   2   2   0   0   0   0   0   0   0   0   0   0   2   0   0   0   2   0   2   2   2   0   2   0   0   2   2   2   0   2   2   2   0   0   2   0   2   0   2   0   0   0   0   0   2   0   2   0   2   2   2   2   0   0   0   0   2   0   0   0   2   0   2   0   2   2   0   0   0   2   0   2   2   0   2   2   2   2   2   2   2   2   2   0   2   2   2   2   2   0   2   0   2   0   2   2   0
 MK-3-2                 0   0   2   2   2   2   0   2   2   2   0   2   0   0   2   0   0   2   0   2   0   0   0   2   2   0   2   2   0   0   2   0   2   0   0   2   2   0   0   0   2   0   0   2   2   2   0   0   0   2   2   0   0   2   2   2   0   2   0   2   2   2   0   2   0   2   0   0   2   2   2   2   0   0   2   0   2   2   0   0   0   0   0   2   0   2   2   0   2   0   2   2   0   0   2   0   2   0   0   2   2   0   0   2   2   0   0   0   0   0   0   2   0   0   0   2   0   0   0   2   0   2   2   2   0   2   0   0   2   2   2   0   0   2   2   0   0   2   0   2   0   2   0   0   0   0   2   2   0   2   0   2   2   2   2   0   0   0   0   2   0   0   0   2   0   0   0   2   0   0   0   0   2   2   2   2   2   2   2   2   2   2   2   2   2   2   0   2   2   2   2   2   2   2   0   2   0   2   2   0
 MK-3-3                 0   0   2   2   2   2   0   2   2   2   0   2   0   0   2   0   0   2   0   2   0   0   0   2   2   0   2   2   0   0   2   2   2   0   0   2   2   2   0   0   0   0   0   2   2   2   0   0   0   2   2   2   0   2   2   2   0   2   0   2   2   2   0   2   2   2   0   0   2   2   2   2   2   0   2   0   2   2   0   0   0   0   0   2   0   2   2   0   2   0   0   0   0   0   2   0   2   0   0   2   2   0   0   2   0   2   0   0   2   0   0   2   0   0   0   2   2   0   0   2   0   2   2   2   0   2   0   0   2   2   2   0   0   2   2   0   0   2   0   2   0   2   0   0   0   0   0   2   0   2   0   2   2   2   2   0   0   0   0   2   0   2   0   2   0   0   0   2   0   0   2   0   2   2   2   2   2   2   2   2   2   2   2   2   2   2   0   2   2   0   2   2   0   2   0   2   0   2   2   0
 MK-3-4                 0   0   2   2   2   2   0   2   2   2   2   2   0   0   2   0   2   2   0   2   0   0   0   0   2   0   2   2   0   0   2   2   2   0   0   2   0   2   0   2   0   0   0   0   0   2   0   0   0   0   0   2   2   2   0   2   0   2   0   2   2   2   0   2   2   2   0   0   2   2   2   0   2   0   2   0   2   2   0   0   0   0   0   2   0   2   2   0   2   0   0   0   0   0   2   0   2   0   2   2   0   0   0   2   0   2   0   0   2   0   0   2   0   2   0   2   2   2   0   2   0   2   2   2   0   2   0   0   2   2   2   0   0   2   2   0   0   2   0   2   0   2   0   0   0   2   0   2   0   2   0   2   2   2   2   0   0   2   0   2   0   2   2   2   0   0   0   0   0   0   2   0   2   2   2   2   2   2   2   2   2   2   0   2   2   2   0   2   2   0   2   2   0   2   0   2   0   2   2   0
 MK-3-5                 0   0   2   2   2   2   0   2   2   2   2   2   0   0   2   0   2   2   0   2   0   0   0   0   2   0   2   2   0   0   2   2   2   0   0   2   0   2   0   2   2   0   0   0   2   2   0   2   0   0   0   2   0   2   0   2   0   2   0   2   0   2   2   2   2   2   0   2   2   2   2   0   2   2   2   0   2   2   2   0   0   2   0   2   0   2   0   0   2   0   0   0   0   0   2   0   2   0   2   2   0   0   0   2   0   0   0   0   0   0   0   2   0   2   0   2   2   2   0   0   0   2   2   2   0   2   0   0   2   2   2   0   2   2   2   2   0   2   0   2   0   2   0   0   2   2   0   2   0   2   0   2   2   2   2   0   0   2   0   2   0   2   2   2   0   0   0   0   0   0   2   0   2   2   2   2   2   2   2   2   2   2   0   2   2   2   0   2   2   0   2   2   0   2   0   2   0   2   2   0
 MK-3-6                 0   0   2   2   2   2   0   2   2   2   2   2   0   0   2   0   2   2   0   2   2   0   0   0   2   0   2   2   0   0   2   2   2   2   0   2   0   0   0   2   2   0   2   0   2   2   0   2   0   2   2   2   0   2   0   2   0   2   0   2   0   2   2   2   2   2   0   2   2   2   2   2   2   2   0   0   2   2   2   0   0   2   0   2   0   2   0   0   2   0   0   0   0   0   2   0   2   0   0   2   0   0   2   0   2   0   0   2   0   2   0   2   0   2   0   2   2   2   0   0   0   2   2   2   0   2   0   0   2   2   2   0   2   2   2   2   0   2   0   2   0   2   0   0   2   2   2   2   0   2   0   2   2   2   2   0   0   2   0   2   0   2   2   0   0   0   0   0   0   0   2   0   2   2   0   2   2   2   2   2   2   2   0   2   2   2   0   0   2   0   2   2   2   2   0   2   0   2   2   0
 MK-3-7                 0   0   2   2   0   2   0   2   2   2   2   2   0   0   2   0   2   2   0   2   2   0   0   0   2   0   2   0   0   0   2   2   2   2   0   2   0   0   0   2   2   0   0   0   2   0   0   2   0   2   0   2   0   2   2   2   0   2   0   2   0   2   2   2   2   2   0   2   2   2   2   2   2   2   0   0   2   2   2   0   0   2   0   2   0   2   0   0   2   0   0   0   0   2   2   2   2   0   0   2   0   2   0   0   0   0   0   2   0   0   0   2   0   2   0   2   2   2   0   0   0   2   2   2   0   2   0   2   2   2   2   0   2   2   2   2   0   2   2   2   0   2   0   0   2   2   2   2   2   2   0   2   2   2   2   0   0   2   0   2   0   2   2   0   0   0   0   0   0   0   2   0   2   2   0   0   0   0   2   2   2   0   0   2   2   2   0   0   2   0   2   2   2   2   0   2   0   2   2   0
 MK-3-8                 0   0   2   2   0   2   0   2   0   2   2   2   0   0   2   0   2   2   0   2   2   0   0   0   2   0   2   0   0   0   2   2   2   0   0   2   0   0   0   2   2   0   0   0   2   0   0   2   0   2   0   2   0   2   2   2   2   2   0   2   0   2   2   2   2   2   2   2   2   2   2   2   2   2   0   0   2   2   2   0   0   2   0   2   0   2   0   0   2   0   0   0   2   2   2   2   2   0   0   2   0   2   0   0   0   0   0   2   0   0   2   2   0   2   0   2   2   2   0   0   2   2   2   2   0   0   0   2   2   2   2   2   2   2   2   0   0   2   2   2   2   2   0   0   2   2   2   2   2   2   0   0   2   2   2   0   0   2   0   2   0   2   2   0   0   0   0   0   0   2   2   0   2   2   0   0   0   0   2   2   2   0   0   2   2   2   0   0   2   0   2   2   2   0   0   2   0   2   2   0
 MK-3-9                 0   0   2   2   2   2   0   2   0   2   2   2   0   0   2   0   0   2   0   2   2   0   0   0   2   0   2   0   0   0   2   2   2   0   0   2   0   0   0   2   2   0   0   0   0   2   2   0   0   2   0   2   0   2   0   2   2   2   0   2   0   2   2   2   0   2   2   2   2   2   2   2   2   2   0   0   2   2   2   0   0   2   0   2   0   2   0   0   2   0   0   0   2   2   2   2   2   0   0   2   0   2   0   0   0   0   0   2   0   2   2   0   0   0   0   2   2   2   0   0   2   2   2   2   0   0   0   2   2   2   0   2   2   2   2   0   0   2   2   2   0   2   0   0   2   2   2   2   2   2   0   2   2   2   2   0   0   2   0   2   0   2   2   0   0   0   0   0   0   2   2   0   2   2   0   0   0   0   2   2   2   0   0   2   2   2   0   0   2   0   2   2   2   0   2   0   2   2   0   0
 MK-3-10                0   0   0   2   2   2   0   0   0   2   2   2   2   2   2   0   0   2   0   2   2   0   0   0   0   0   2   0   0   0   2   2   2   0   0   2   0   0   0   2   2   0   0   0   0   2   2   2   0   2   0   2   0   2   0   2   2   0   0   2   0   2   2   2   2   2   2   2   2   0   2   2   2   2   0   0   2   2   2   0   0   2   0   2   0   2   0   0   2   0   2   0   2   2   2   2   2   0   0   2   0   2   0   0   0   0   0   2   0   2   2   0   0   0   0   2   2   2   2   0   2   2   2   0   0   0   0   2   2   2   0   2   2   2   2   0   0   2   2   2   0   2   0   0   2   2   2   2   2   2   0   2   2   2   2   0   0   2   0   2   0   0   2   0   0   0   0   0   0   2   2   0   2   2   0   0   0   0   2   2   0   0   0   2   2   2   2   0   2   0   2   2   2   0   2   0   0   2   0   0
 MK-3-11                0   0   0   2   2   2   0   0   0   2   2   2   2   2   2   2   0   0   0   2   2   0   0   0   0   0   2   0   0   0   2   2   2   0   0   2   0   0   0   2   2   0   0   2   0   2   2   2   0   2   0   2   0   2   0   2   2   0   0   2   0   2   2   2   2   0   2   2   2   0   2   2   2   2   0   0   2   2   2   0   2   2   0   2   0   0   0   2   2   2   2   0   2   2   2   0   2   0   2   2   2   2   0   0   0   0   0   2   0   2   2   0   0   0   0   2   2   2   2   0   2   2   2   0   0   2   0   2   2   2   0   2   2   2   2   0   0   2   2   2   0   2   0   0   2   2   2   2   2   2   0   0   2   0   0   0   0   2   0   2   0   0   0   0   0   0   0   0   0   0   0   0   2   2   0   0   0   0   2   2   0   0   0   2   2   2   2   0   2   0   0   2   2   0   2   0   0   2   0   0
 MK-3-12                0   0   0   2   2   2   2   0   0   2   0   2   2   2   2   2   0   0   0   2   2   0   0   0   0   0   0   0   0   0   2   2   2   0   0   2   0   0   0   2   2   0   0   2   0   2   2   2   0   2   2   2   0   2   0   2   2   0   0   2   0   2   0   2   2   0   0   2   2   0   2   2   2   2   0   0   2   2   2   0   2   2   0   2   2   0   0   2   2   2   2   0   2   2   2   2   0   0   0   0   2   2   0   0   2   0   0   2   0   2   2   0   0   0   0   2   2   2   0   0   2   2   2   0   0   0   0   2   2   2   0   2   2   2   2   0   0   2   2   0   0   2   2   0   2   2   2   2   2   2   0   0   2   0   0   0   0   2   0   2   0   0   0   0   0   0   0   0   0   0   2   0   2   2   0   0   0   2   2   2   0   0   0   2   2   2   2   0   2   0   0   0   2   0   2   0   0   2   0   0
 MK-3-13                0   0   0   2   2   0   2   0   0   0   0   2   2   0   2   2   0   2   0   2   2   0   0   0   0   0   2   0   0   0   2   2   2   2   0   2   0   0   0   2   2   0   0   2   0   2   2   2   0   2   2   0   0   2   2   2   2   0   0   2   0   2   0   0   2   0   0   2   2   2   2   2   2   2   0   2   2   2   2   0   2   2   0   2   2   0   0   2   2   0   2   0   2   2   0   2   0   0   0   0   2   2   0   0   2   0   0   2   0   2   0   0   0   0   0   2   2   2   0   0   2   0   2   0   0   0   0   2   2   2   0   2   2   2   2   0   0   2   2   0   0   0   0   0   2   2   2   2   2   2   0   0   2   0   0   0   0   2   0   2   0   0   0   2   0   0   0   0   0   0   2   0   2   2   0   0   0   2   2   2   2   0   0   2   2   2   2   0   2   0   0   0   2   2   2   0   2   2   0   0
 MK-3-14                0   0   0   2   2   2   0   0   0   0   0   2   2   0   2   0   0   0   2   2   2   0   0   0   0   0   2   0   0   0   2   2   2   2   0   2   0   0   0   2   2   0   0   2   0   2   2   0   0   0   2   0   0   2   0   2   2   2   0   2   0   2   2   0   0   0   0   2   2   2   2   2   2   2   0   2   0   2   2   0   2   2   0   2   2   0   0   2   2   0   2   0   0   2   0   2   0   2   0   0   0   2   0   0   2   2   0   2   0   2   0   0   0   2   0   2   2   2   0   2   2   0   2   0   0   0   0   2   2   2   2   0   2   2   2   0   0   2   2   0   0   0   0   0   2   2   2   2   2   2   0   0   2   0   0   0   0   2   2   2   0   2   2   2   0   0   0   0   0   0   2   0   0   2   0   0   0   2   2   2   2   0   0   2   2   2   2   0   0   2   2   0   2   2   2   2   2   2   0   2
 MK-3-15                0   0   0   2   2   2   0   0   2   0   0   2   2   0   2   0   0   0   2   2   2   2   0   0   0   0   2   0   0   0   2   0   2   2   0   2   0   0   0   2   2   0   0   2   2   2   2   0   0   0   2   2   0   2   2   2   2   0   0   0   0   2   2   0   0   2   0   2   2   2   2   2   2   2   0   2   0   2   2   0   2   2   0   2   2   0   0   2   2   0   2   0   0   2   0   2   0   2   0   0   0   0   0   0   2   2   0   2   0   2   0   0   0   2   0   2   2   2   0   2   2   0   2   0   0   0   0   2   2   2   2   0   2   2   2   0   0   2   2   0   0   0   0   0   2   2   2   2   2   2   0   0   2   0   0   2   0   2   2   2   0   2   2   2   0   0   0   0   0   0   2   0   0   2   2   2   0   2   2   2   2   0   0   2   2   2   2   0   0   2   2   0   2   2   0   2   2   2   0   2
 MK-3-16                0   0   0   2   2   2   0   0   2   0   0   2   2   0   2   0   0   0   2   2   2   2   0   0   0   0   2   0   0   0   2   0   2   2   0   2   0   0   0   0   2   0   0   2   2   2   2   0   2   0   2   2   2   2   2   2   2   0   0   0   0   2   2   0   0   2   0   2   2   2   2   2   2   2   0   2   0   0   2   0   2   2   0   2   2   2   0   2   2   0   2   0   0   2   2   2   0   2   0   0   2   0   2   0   2   2   0   2   0   2   0   0   0   2   0   0   2   0   0   2   2   0   2   0   0   0   0   0   2   2   2   0   2   2   2   0   0   2   2   0   0   0   0   0   2   2   2   2   2   2   2   0   0   0   0   2   0   2   2   2   0   2   2   2   0   0   0   0   2   0   2   0   0   2   2   2   0   2   2   2   0   0   0   2   0   2   2   0   0   2   2   0   2   0   0   2   2   0   0   2
 MK-4-1                 2   0   0   2   2   2   0   2   0   2   0   0   0   0   2   2   2   2   0   2   0   2   2   2   0   2   0   2   2   2   2   0   2   0   0   2   0   2   2   2   2   2   0   2   0   2   0   0   0   2   0   2   0   2   0   0   2   2   0   2   2   0   2   0   0   2   0   2   2   0   0   0   2   2   2   0   0   2   2   2   2   2   2   2   0   2   0   0   2   2   0   0   2   2   0   2   0   0   0   2   2   0   2   0   0   2   2   2   2   0   2   0   2   2   2   0   2   2   2   2   2   2   2   2   0   0   0   0   2   2   2   0   0   2   0   0   2   2   2   0   0   0   2   0   2   2   0   2   2   0   2   0   2   0   2   2   2   2   0   0   0   0   0   2   0   2   2   0   2   0   0   0   2   0   2   2   2   2   2   2   2   0   2   0   2   2   0   0   2   2   0   0   2   2   0   0   0   2   0   2
 MK-4-2                 2   0   0   2   2   2   0   2   0   2   0   0   0   0   2   2   2   0   0   2   0   2   2   2   0   2   0   2   0   2   2   0   2   0   2   2   0   2   2   2   2   2   0   2   0   2   0   0   0   2   0   2   0   2   2   0   2   2   0   2   2   0   2   0   0   2   0   2   2   0   0   0   2   0   2   0   0   2   2   2   2   2   2   2   0   2   0   0   2   0   0   0   2   2   0   2   0   0   0   2   2   0   2   0   0   2   2   2   2   0   2   0   2   2   2   0   2   2   2   2   2   2   2   2   0   2   0   2   0   2   2   2   0   0   2   0   2   2   2   0   0   0   2   0   2   2   0   2   0   0   2   0   2   0   2   2   0   0   0   0   0   0   0   2   0   2   2   0   2   0   0   0   2   0   2   2   2   2   2   2   2   0   2   0   2   2   0   0   2   2   0   0   2   2   0   0   0   2   0   2
 MK-4-3                 2   0   0   2   2   2   0   0   0   2   0   2   2   0   2   2   2   0   0   2   0   2   2   2   0   2   0   2   0   2   2   0   2   0   2   2   0   2   2   2   2   2   0   2   0   2   0   0   0   2   0   2   0   2   2   0   2   2   0   2   2   0   2   0   0   2   0   2   2   0   0   0   2   0   2   0   0   2   2   2   2   2   2   2   0   2   0   0   2   0   0   0   2   2   0   2   0   0   2   2   2   0   2   0   0   2   0   2   2   0   0   0   0   2   2   0   2   2   2   2   2   2   2   2   0   2   0   2   0   0   2   2   0   0   2   0   2   2   2   0   0   0   2   0   2   2   0   2   0   0   0   0   2   0   2   2   0   0   0   0   0   0   0   2   0   2   2   0   2   0   0   0   2   0   2   2   2   2   2   2   2   0   2   0   2   2   0   0   2   2   0   2   2   2   0   0   2   2   0   2
 MK-4-4                 2   2   0   2   2   2   0   0   0   2   0   2   2   0   2   2   2   0   0   2   0   2   2   2   0   2   0   2   0   0   2   0   2   0   0   2   0   2   2   0   2   2   0   2   0   2   0   0   0   2   0   2   0   2   2   0   2   2   0   2   2   0   2   0   0   2   0   2   2   0   0   0   2   0   2   0   0   2   2   2   2   2   2   2   0   2   0   2   0   2   0   0   2   2   0   2   0   0   2   2   2   0   2   0   2   2   0   0   0   0   0   0   0   2   2   0   2   2   2   2   2   2   2   2   0   2   0   2   0   0   2   2   0   0   2   0   2   2   2   0   0   0   2   2   2   2   0   2   0   0   0   0   2   0   2   2   0   0   0   0   0   0   0   2   0   0   2   2   2   2   0   0   2   2   0   0   2   2   2   2   0   0   2   0   2   2   0   0   2   2   0   2   2   2   0   0   2   2   0   2
 MK-4-5                 2   2   0   2   2   2   0   0   0   2   0   2   2   0   2   2   2   0   2   2   0   0   2   2   0   2   0   2   0   0   2   0   2   2   0   2   0   2   2   0   2   2   0   2   0   2   0   0   0   2   2   0   0   2   2   0   2   0   0   0   0   0   2   0   0   2   0   2   2   0   0   0   2   0   2   0   0   2   2   2   2   2   2   2   0   2   0   2   0   2   0   0   2   2   0   2   2   0   2   2   2   0   2   0   2   2   2   0   0   0   0   0   0   2   0   0   2   2   2   2   2   2   2   2   0   2   0   2   0   2   2   2   0   0   2   0   2   2   2   0   0   0   2   0   2   0   0   2   0   2   0   0   2   0   2   0   0   0   0   0   0   0   0   2   0   0   2   2   2   2   0   0   2   2   0   2   2   2   2   2   0   0   2   0   2   2   0   0   2   2   0   2   0   2   0   2   2   2   0   0
 MK-4-6                 2   2   0   2   2   2   0   0   0   0   0   0   2   2   2   2   2   0   2   2   0   0   2   2   0   2   0   2   2   2   2   0   2   2   0   2   2   2   2   2   2   2   0   2   0   2   0   0   0   2   2   0   0   2   2   0   2   0   0   2   0   0   2   0   0   2   0   2   0   0   2   2   2   0   2   0   0   0   0   2   2   2   0   2   0   2   0   2   0   2   2   0   2   0   0   2   2   0   2   0   2   0   2   0   2   2   2   2   0   0   0   0   2   2   0   0   2   2   2   2   2   2   2   2   0   2   0   2   0   2   2   2   0   0   2   0   0   2   2   0   0   0   2   0   2   0   0   2   0   2   0   0   2   0   0   0   0   0   0   0   0   0   0   2   0   0   2   2   2   2   0   0   2   2   0   2   2   2   2   0   0   0   2   0   2   2   0   0   2   2   0   2   2   2   0   0   2   2   0   0
 MK-4-7                 2   2   0   2   2   2   0   0   0   0   0   0   2   2   0   2   2   0   2   2   0   2   2   2   0   2   0   2   2   2   2   0   2   2   0   2   2   2   2   0   2   2   0   2   0   2   0   0   0   2   2   0   0   2   2   0   2   0   0   2   0   0   2   0   0   2   0   2   0   0   2   2   2   0   2   0   0   0   0   2   2   2   0   2   0   2   0   2   0   2   2   0   2   0   0   2   2   0   2   0   0   0   2   0   2   2   2   2   0   0   0   0   0   2   0   0   2   2   2   0   2   2   2   2   0   2   0   2   0   2   2   2   0   0   2   0   2   2   2   0   0   0   2   0   2   0   0   2   0   2   0   0   2   0   0   0   0   2   0   0   2   2   0   2   0   0   2   2   2   2   0   0   2   2   0   2   2   2   2   0   0   0   2   0   2   2   0   0   2   2   2   2   2   2   0   2   2   2   0   0
 MK-4-8                 2   2   0   2   2   2   0   2   0   0   0   0   2   2   0   2   2   0   2   2   0   2   2   2   0   2   2   2   2   2   2   0   2   0   0   2   2   2   2   0   2   2   2   2   2   2   2   2   0   2   2   0   0   2   2   0   2   0   0   2   0   0   2   0   0   2   2   2   0   0   2   2   2   0   2   0   0   0   0   2   2   2   0   0   0   2   0   2   2   2   2   0   2   0   0   2   2   0   2   0   0   0   2   0   2   2   2   2   0   0   0   0   0   2   0   0   2   2   2   2   2   2   2   2   0   2   0   2   0   2   2   2   0   2   2   0   2   2   2   0   0   0   2   0   2   0   0   2   0   2   0   0   2   0   0   0   0   2   2   2   2   2   0   2   0   0   2   2   2   2   0   0   2   2   0   2   2   2   2   0   0   0   2   0   2   2   0   0   2   2   2   2   2   0   0   2   2   2   0   0
 MK-4-9                 2   2   2   2   0   2   0   0   0   0   0   0   2   2   0   2   2   0   2   2   0   2   0   2   0   2   2   2   2   2   2   0   2   0   0   0   2   0   0   0   2   2   2   2   0   2   2   2   0   2   2   0   0   2   0   0   2   0   0   2   0   0   2   0   0   2   2   2   0   0   2   2   2   0   2   0   0   0   0   2   2   0   0   0   0   2   0   2   2   2   2   0   2   0   0   2   2   0   2   2   0   0   2   0   2   2   2   2   0   0   0   0   0   2   2   0   2   2   2   2   2   2   2   2   0   2   0   2   0   2   2   2   0   2   2   0   2   2   2   0   2   0   2   0   2   0   0   2   0   0   0   0   2   0   2   2   0   2   2   2   2   2   0   2   0   0   2   2   2   2   0   0   2   2   0   2   0   0   2   0   0   0   2   0   2   2   0   0   2   0   2   2   2   0   0   2   2   2   0   0
 MK-4-10                2   2   2   2   0   2   0   0   0   0   0   0   2   2   2   2   2   2   2   2   0   2   0   2   0   2   2   2   0   2   2   0   2   0   0   0   2   0   0   2   2   2   2   2   2   2   2   2   0   2   2   0   0   2   0   0   2   0   0   2   0   0   2   0   0   2   2   2   0   0   2   2   2   0   2   0   0   0   0   2   2   0   0   2   0   2   0   2   2   2   2   0   2   0   0   0   0   0   2   2   0   0   2   0   2   2   0   2   0   0   0   0   0   2   2   0   0   2   2   2   2   2   2   2   0   2   0   2   0   2   2   2   0   2   2   0   2   2   2   0   2   2   2   0   2   0   0   2   0   0   0   0   2   0   2   2   2   2   2   2   0   2   0   2   0   0   2   2   2   2   0   0   2   2   0   2   0   0   2   0   0   0   2   0   2   2   0   0   0   0   2   2   2   0   0   2   2   0   0   0
 MK-4-11                2   2   2   2   0   2   0   0   0   0   0   0   2   2   2   0   2   2   0   2   0   2   0   0   2   2   2   2   2   2   2   0   2   0   0   0   2   0   0   2   2   2   2   2   2   2   2   2   0   2   2   0   0   0   0   0   2   0   2   2   0   0   2   0   0   2   2   2   0   0   2   2   2   0   2   0   0   0   0   2   2   0   0   2   0   2   0   2   2   2   0   0   2   0   0   0   0   0   2   2   0   0   2   0   2   2   0   2   0   0   0   0   0   2   2   0   0   2   2   2   2   0   2   2   0   2   2   2   0   2   2   2   0   2   2   0   2   2   2   0   2   2   2   0   2   0   0   2   0   2   0   0   2   0   2   0   2   2   2   2   0   2   2   2   0   0   2   2   2   0   0   0   2   2   0   2   0   0   2   0   0   0   2   0   2   2   0   0   0   0   2   2   2   0   0   2   2   0   2   0
 MK-4-12                2   2   0   2   0   2   0   0   0   0   0   0   2   2   2   0   2   2   0   2   0   2   0   0   2   2   2   2   2   2   2   0   2   0   0   0   2   0   2   2   2   2   2   2   0   2   2   2   0   0   2   0   0   0   0   0   0   0   2   0   0   0   2   0   2   2   2   2   0   0   2   2   2   0   2   0   0   0   0   2   0   0   0   2   0   2   0   2   2   2   0   0   0   0   0   0   0   0   2   0   0   0   2   0   2   2   0   0   0   0   0   0   0   2   2   0   0   2   2   2   2   0   2   2   0   2   2   2   2   2   2   2   0   2   2   0   2   2   2   2   2   2   2   0   2   0   0   2   0   2   0   0   2   2   2   0   2   2   2   2   0   2   2   2   0   0   2   2   2   0   2   0   2   2   0   2   0   0   2   0   0   0   2   0   0   0   0   0   0   0   0   2   0   0   0   2   2   0   2   0
 MK-4-13                2   2   0   2   0   2   0   0   0   0   0   0   2   2   2   0   2   2   0   2   0   2   0   0   2   0   2   2   2   2   2   0   2   0   0   0   0   0   2   2   0   2   2   0   0   2   2   2   0   0   2   2   0   0   0   0   0   0   0   0   0   0   2   2   2   2   2   2   0   2   2   2   2   0   2   0   0   0   0   2   0   0   0   2   0   2   0   2   2   2   0   0   0   0   0   0   0   0   2   0   2   0   2   0   2   2   0   0   0   0   0   0   0   0   2   0   0   2   2   2   2   0   0   2   2   2   2   2   2   2   2   2   0   2   0   0   2   2   2   2   2   2   2   0   2   0   0   2   0   2   0   0   2   0   2   0   2   2   2   2   0   2   2   2   0   0   0   2   2   0   2   0   2   2   0   2   0   0   2   0   0   0   0   0   0   0   0   0   2   0   0   2   0   0   0   2   2   0   2   0
 MK-4-14                0   2   0   0   0   2   0   0   2   2   2   0   2   2   2   0   2   0   0   2   0   2   0   0   2   0   2   2   2   2   2   0   2   0   0   0   0   0   2   2   0   2   2   0   0   2   2   2   0   0   2   2   0   0   0   0   0   2   0   0   0   0   2   2   2   2   0   2   0   2   2   2   2   2   2   0   0   0   0   0   0   0   0   0   0   2   0   2   2   2   2   0   0   0   0   0   0   0   2   2   2   0   2   0   2   2   0   0   0   0   0   0   0   0   2   2   0   2   2   2   2   0   0   2   2   2   2   2   2   2   2   0   0   2   0   0   2   2   0   2   2   2   2   0   2   0   0   0   0   2   0   0   2   0   2   0   2   2   2   2   0   2   2   2   0   2   0   2   2   0   2   0   0   2   0   2   2   0   2   0   0   0   0   0   0   0   0   0   2   0   0   2   0   0   0   0   2   0   2   0
 MK-4-15                0   2   0   0   0   2   0   0   2   2   2   0   2   2   2   0   2   0   0   2   0   2   0   0   2   0   2   2   2   2   2   0   2   0   2   0   0   0   2   2   0   2   2   0   0   2   2   2   0   0   2   2   0   0   0   0   0   2   2   0   0   0   2   2   2   2   0   2   0   2   2   2   2   2   2   0   0   0   0   0   0   0   0   0   0   2   0   2   2   2   2   0   0   0   0   2   0   0   2   2   2   0   2   0   0   2   0   0   0   0   0   2   0   0   2   2   0   2   2   2   2   0   2   2   2   2   2   2   2   2   2   2   0   2   0   0   2   2   0   2   2   2   2   0   2   0   0   0   0   2   0   0   2   0   2   0   2   2   2   2   0   2   2   2   0   2   0   2   2   0   0   0   0   2   0   2   2   0   2   0   0   0   0   0   0   0   0   0   0   0   0   2   0   0   0   0   2   0   2   0
 MK-4-16                0   2   0   0   0   2   0   0   2   2   2   0   2   2   2   0   2   0   0   2   0   2   0   2   2   0   2   2   0   2   0   0   2   2   2   0   0   0   2   2   0   2   0   0   0   2   2   2   0   0   0   2   0   0   0   0   0   2   2   0   0   0   2   0   2   2   2   2   0   2   2   2   2   2   2   0   0   0   0   0   0   0   0   0   0   2   0   2   2   2   2   0   0   0   0   2   0   0   2   2   2   0   2   0   0   2   0   0   0   0   0   2   0   0   2   2   0   2   2   2   2   0   0   2   2   2   2   2   2   2   2   2   0   2   0   0   0   2   0   2   2   2   2   0   2   0   0   0   0   2   0   0   2   0   2   0   2   0   2   2   0   0   2   2   0   0   0   2   2   0   0   0   2   2   0   2   2   0   2   0   0   0   0   0   0   0   0   0   0   0   2   2   0   0   0   0   0   0   0   0
 MK-5-1                 0   0   0   0   2   2   0   2   0   2   0   2   0   0   2   2   0   0   0   2   2   2   0   2   0   0   0   2   2   0   0   0   2   2   0   0   0   2   2   2   0   0   2   2   0   0   0   0   0   2   0   0   2   2   2   2   0   0   0   0   0   2   2   2   0   0   2   0   0   0   0   0   0   0   0   2   0   2   0   0   0   0   0   2   0   2   2   0   0   0   0   0   2   2   2   0   2   0   0   0   0   2   2   0   2   2   2   2   2   0   0   2   0   2   2   2   2   0   2   2   2   2   2   2   0   2   0   2   2   2   0   2   0   2   0   0   0   2   2   2   0   2   0   0   0   0   2   2   0   0   0   2   0   2   2   2   2   2   2   2   0   0   2   0   2   2   2   2   0   0   2   0   0   0   2   2   0   0   0   0   2   0   0   2   0   2   2   0   2   2   2   0   2   2   0   2   0   0   0   2
 MK-5-2                 0   0   0   0   2   2   0   2   0   2   0   2   0   0   2   2   2   0   0   2   2   2   0   2   0   0   0   2   2   0   0   0   2   2   0   0   0   2   2   2   0   0   2   2   2   0   0   0   0   2   0   2   2   2   2   2   0   0   0   0   0   2   2   2   0   0   2   0   0   0   0   0   0   0   0   2   0   2   0   0   0   0   2   2   0   2   2   0   2   0   0   2   2   2   2   0   2   0   0   0   0   2   2   0   2   2   2   2   2   0   0   2   0   2   2   2   2   0   2   2   2   2   2   2   2   2   0   2   2   2   0   2   0   2   0   0   0   2   2   2   0   2   0   0   0   0   2   2   0   0   0   2   0   2   2   2   2   2   2   2   0   0   2   0   2   2   2   2   0   0   2   0   0   0   2   2   0   0   0   0   2   0   0   2   0   2   2   2   2   0   2   0   2   2   0   2   0   0   2   2
 MK-5-3                 0   0   0   2   2   2   0   2   2   2   0   0   0   0   2   0   2   2   0   2   0   2   0   2   0   0   0   2   0   2   0   0   2   2   0   0   0   2   2   2   0   0   2   0   2   2   0   0   0   2   0   2   2   2   2   2   0   0   0   0   0   2   2   2   0   0   2   0   0   0   0   0   0   0   0   2   0   2   0   0   0   0   0   2   0   2   2   0   2   0   0   2   2   2   2   0   2   0   2   0   0   2   2   0   2   2   2   2   2   0   0   2   0   2   2   2   2   2   2   2   2   2   2   2   2   2   2   2   2   2   2   2   0   2   2   0   0   0   2   2   0   2   0   0   0   0   2   2   0   0   0   2   0   2   2   2   2   2   2   2   0   0   2   0   2   0   2   2   0   2   2   0   0   0   2   2   2   0   0   0   2   0   0   2   2   2   2   2   2   0   0   0   2   2   0   2   0   0   2   0
 MK-5-4                 0   0   0   2   2   2   0   2   2   2   0   0   0   0   2   0   2   2   0   2   0   2   0   2   0   0   0   2   0   0   2   0   2   2   0   0   0   2   2   2   0   0   2   0   2   2   0   0   0   2   0   2   2   2   2   2   0   0   0   0   0   2   2   2   0   0   2   0   0   0   0   0   0   0   0   2   0   2   0   0   0   0   0   2   0   2   2   0   2   0   0   2   2   2   2   0   2   0   0   0   0   2   0   0   2   2   2   2   2   0   0   2   0   2   2   2   2   2   2   2   2   2   2   2   2   2   2   2   2   2   0   2   0   2   2   0   0   2   2   2   0   2   2   0   0   0   2   2   0   0   0   2   0   2   2   2   2   2   2   2   0   0   2   0   2   0   2   2   0   0   2   0   0   0   2   2   2   0   0   0   2   0   0   2   2   2   2   0   2   0   0   0   2   2   0   2   0   0   2   0
 MK-5-5                 0   0   0   2   2   2   0   2   2   2   0   0   2   0   2   2   2   2   0   2   0   2   0   2   0   0   0   2   0   0   2   2   2   2   0   0   0   0   2   2   0   0   2   0   2   2   0   0   0   2   0   2   2   2   2   2   0   0   0   0   0   2   2   2   0   0   2   0   0   0   0   0   0   2   0   2   0   2   0   0   0   0   0   2   0   2   2   0   2   0   0   2   2   0   2   0   2   2   0   0   0   2   0   0   2   2   2   2   2   0   0   2   0   2   2   2   2   2   2   2   2   2   2   2   2   2   2   2   2   2   0   2   0   2   2   0   0   2   2   2   0   2   2   0   0   0   2   2   0   0   0   0   0   2   2   2   2   2   2   2   0   0   2   0   2   0   2   2   0   0   2   2   0   0   2   2   2   0   0   0   2   0   0   2   2   2   2   0   2   0   0   0   2   2   0   2   0   0   2   0
 MK-5-6                 0   0   0   2   2   2   0   0   2   2   0   0   2   2   2   0   2   2   0   2   0   2   0   2   0   0   0   2   0   0   2   2   2   2   0   0   0   0   0   2   0   0   2   0   0   2   2   0   0   2   0   2   2   2   2   2   0   0   0   0   0   2   2   2   0   0   2   0   0   0   0   0   0   2   0   2   0   2   0   2   0   0   0   2   0   2   2   0   2   0   0   2   2   0   2   0   2   2   0   0   0   0   0   0   2   2   2   2   2   0   0   2   0   2   2   2   2   2   2   2   2   2   2   2   2   2   2   2   2   0   0   2   0   2   2   0   0   0   2   2   0   2   2   0   0   0   2   2   0   0   2   0   0   2   2   2   2   2   2   2   0   0   2   0   2   0   0   2   0   0   2   2   2   0   2   2   2   2   0   2   2   0   0   2   2   2   2   0   2   0   0   0   2   2   0   2   0   0   2   0
 MK-5-7                 2   0   0   2   2   2   0   0   2   2   0   0   2   0   2   0   2   2   0   2   0   2   0   2   0   0   0   2   0   0   2   2   2   2   0   0   2   2   0   0   0   0   2   2   0   2   2   0   0   2   0   2   2   2   2   2   0   0   0   0   0   2   2   2   0   0   2   0   0   0   2   0   0   2   2   2   0   0   0   2   2   0   0   2   0   0   2   0   2   0   0   2   2   0   2   0   2   2   0   0   0   0   0   0   2   2   2   2   2   0   0   2   0   2   2   2   2   2   2   2   2   2   2   2   2   2   2   2   2   0   0   2   0   2   2   0   0   2   2   2   0   2   2   0   0   0   2   2   0   0   2   0   0   0   0   2   0   2   2   2   0   0   2   0   2   0   0   2   0   0   2   2   2   0   2   2   2   2   0   2   0   0   0   2   2   0   2   0   2   0   0   2   2   2   0   2   0   0   2   0
 MK-5-8                 2   0   0   2   2   2   0   0   2   2   0   0   0   0   2   0   2   2   0   2   0   2   2   2   0   0   0   2   0   0   2   2   2   0   0   0   0   2   0   0   0   0   2   2   0   2   2   0   0   2   0   2   2   2   2   2   0   0   0   0   0   2   2   0   0   0   2   0   0   0   2   0   0   0   2   2   0   0   0   2   2   0   0   2   2   0   2   0   2   0   0   2   2   0   2   2   2   2   0   2   0   0   0   0   2   2   2   2   2   0   0   2   0   2   2   2   2   2   2   2   2   2   2   2   2   2   2   2   2   2   0   2   0   2   2   0   0   2   2   2   0   0   2   0   0   0   2   2   0   0   2   0   0   0   0   0   0   2   2   2   0   0   0   0   2   2   0   2   0   2   2   0   2   0   2   2   2   2   2   2   0   0   0   2   2   0   2   2   2   0   2   2   2   2   0   2   0   0   2   2
 MK-5-9                 2   2   0   2   2   2   0   0   2   2   0   0   0   0   2   0   2   0   0   2   0   2   2   2   0   2   0   2   0   2   2   2   2   0   0   2   0   2   0   0   0   0   2   2   0   2   2   2   0   2   0   2   2   2   2   0   0   0   0   0   0   2   0   0   0   0   2   0   0   0   2   2   0   0   2   2   2   0   0   2   2   0   0   2   2   2   2   0   0   0   0   2   2   0   2   0   2   2   2   2   0   0   0   0   2   2   0   2   2   0   0   2   2   0   2   2   0   2   2   2   2   2   2   2   2   2   2   2   2   2   0   2   0   2   2   0   0   0   2   2   0   0   2   0   2   0   2   2   0   0   2   0   0   0   0   0   0   2   2   2   0   0   0   0   2   2   0   2   2   2   2   0   2   0   2   0   2   2   2   2   0   2   0   2   2   0   2   2   2   0   2   2   2   2   0   2   2   0   2   2
 MK-5-10                2   2   2   0   2   2   0   0   0   2   0   0   0   0   2   2   2   0   0   2   2   0   2   2   2   2   0   2   2   2   2   2   2   0   2   2   0   0   0   2   0   0   2   2   0   2   2   2   0   2   0   2   2   2   2   0   0   0   0   0   0   0   0   0   0   0   2   0   0   0   2   0   0   0   2   2   0   2   0   0   2   0   0   2   2   2   2   0   0   0   0   2   2   0   2   0   2   2   2   2   0   0   0   0   2   0   0   2   2   0   0   2   2   0   2   2   0   2   2   2   2   2   2   2   2   2   2   0   2   2   0   2   0   2   2   0   0   0   2   2   0   0   2   2   2   0   2   2   0   2   2   0   0   0   2   0   0   0   2   2   0   0   0   0   2   2   0   2   2   2   2   0   2   0   2   0   2   2   2   0   0   2   0   2   2   0   2   2   2   0   0   2   2   2   0   2   2   0   2   2
 MK-5-11                0   2   2   0   2   2   0   0   0   2   0   0   0   0   2   2   2   0   0   2   2   0   2   2   2   2   0   2   2   2   2   2   2   0   2   2   0   0   0   2   0   0   2   0   2   2   0   2   0   2   0   2   2   2   2   0   0   0   0   0   0   0   0   2   0   0   2   0   0   0   2   0   0   0   2   2   0   2   0   0   2   0   0   2   2   2   2   0   2   2   0   2   2   0   2   0   2   2   2   2   0   0   0   0   2   0   0   2   2   0   0   2   2   0   2   2   0   2   2   2   0   2   2   2   2   0   0   0   2   2   0   2   0   2   2   2   0   0   2   2   2   0   2   2   2   0   2   2   2   2   2   0   0   0   2   0   0   0   2   2   2   0   2   0   2   2   0   2   2   0   2   0   2   0   2   0   2   2   2   0   0   2   0   0   2   0   2   2   2   2   0   2   2   0   0   2   2   2   2   0
 MK-5-12                0   2   2   0   2   2   0   0   0   2   0   0   0   0   2   2   2   0   0   2   2   0   2   2   2   2   0   2   2   0   2   0   2   0   2   2   2   0   0   2   0   0   2   0   2   0   0   2   0   2   0   2   2   2   2   0   0   0   2   0   0   0   0   2   0   0   2   0   0   0   2   0   0   0   2   2   0   2   2   0   2   0   2   2   2   2   2   0   2   0   0   2   2   0   2   0   2   2   2   2   0   0   0   0   2   0   0   2   2   0   0   2   2   0   2   2   0   2   2   2   0   2   2   2   2   0   0   0   2   2   0   2   0   0   2   2   0   0   2   2   2   0   0   2   0   0   2   2   2   2   2   0   0   0   0   0   0   0   2   2   2   0   2   0   2   2   0   2   2   0   2   0   2   0   2   0   2   2   2   0   0   2   0   0   2   0   2   2   2   2   0   2   2   0   2   2   2   2   0   2
 MK-5-13                0   2   2   0   2   2   0   0   2   2   0   0   0   0   2   2   0   0   0   2   2   0   2   2   2   2   2   2   2   0   2   0   2   0   2   2   2   0   0   2   0   0   2   0   2   0   0   2   0   2   0   2   2   2   2   0   0   0   2   0   0   0   0   2   0   0   2   0   0   0   2   0   0   0   2   2   0   2   0   0   2   0   2   2   2   2   2   0   2   0   0   2   2   0   2   0   2   2   2   2   0   0   2   0   2   0   0   2   2   0   2   2   0   0   2   2   0   2   2   2   0   2   2   2   2   0   0   0   2   2   2   2   0   0   2   2   0   2   2   2   2   0   0   2   0   2   2   2   2   2   2   0   0   0   0   0   0   2   2   2   2   0   2   2   2   2   0   2   2   0   2   0   2   0   2   0   2   2   2   2   0   2   0   0   2   0   2   2   2   2   0   2   2   0   2   2   2   2   0   0
 MK-5-14                0   2   2   0   2   2   0   0   2   0   0   0   0   2   2   2   0   0   0   2   2   0   2   2   2   2   2   2   2   0   2   0   2   0   2   2   2   0   0   2   0   2   2   2   2   0   0   2   0   2   0   2   2   2   2   0   0   0   2   2   0   0   0   2   0   0   2   2   0   0   2   0   0   0   2   2   0   2   0   0   2   0   2   2   2   2   2   2   0   0   0   2   2   0   2   2   2   2   2   2   0   2   2   0   2   0   0   2   2   0   2   2   0   0   2   2   0   2   2   2   0   2   2   2   2   0   2   0   2   2   2   2   0   0   2   2   0   2   2   2   2   0   0   2   0   2   2   2   2   2   2   0   0   0   0   2   0   2   2   2   2   0   2   2   2   2   0   2   2   0   2   2   2   0   2   0   2   2   2   0   0   2   0   0   2   0   2   0   2   2   0   2   2   0   2   2   2   2   0   2
 MK-5-15                0   2   0   0   2   2   0   0   2   2   2   0   0   2   2   0   0   0   0   2   2   0   2   2   2   2   2   2   2   0   2   0   2   0   2   2   2   0   0   2   0   2   2   2   0   0   2   2   0   2   0   2   2   2   2   0   0   0   2   2   0   0   0   2   0   0   2   2   0   0   2   0   0   0   2   2   0   2   0   0   2   0   2   2   0   2   2   2   0   0   0   2   2   0   2   2   2   2   2   2   0   2   2   0   2   0   0   2   2   0   2   2   2   0   2   2   0   2   2   2   0   2   2   2   2   0   2   0   2   2   2   2   0   2   2   0   0   2   2   2   2   0   0   2   0   2   0   2   2   2   2   0   0   0   0   2   0   2   2   2   2   0   2   2   2   2   0   2   2   0   2   0   2   0   2   0   2   2   2   0   2   2   0   0   2   0   2   0   2   2   0   2   2   0   2   2   2   2   0   2
 MK-5-16                0   0   0   0   2   2   0   0   2   2   2   0   0   2   2   0   0   0   0   2   2   0   2   2   2   2   2   2   2   2   2   0   2   0   2   2   2   0   0   2   2   2   2   2   2   0   2   0   0   2   0   2   2   0   2   0   0   0   2   0   2   0   0   2   0   0   2   0   0   0   2   0   0   2   2   2   0   2   0   0   2   0   2   2   0   2   2   2   0   0   0   2   2   0   2   2   2   2   2   2   0   2   2   0   2   0   0   0   0   0   2   2   2   0   2   2   0   2   2   2   0   2   2   2   2   2   0   0   2   2   2   2   0   2   2   0   0   2   2   2   2   0   2   2   0   2   0   2   2   2   2   0   0   0   0   2   0   2   2   2   0   0   2   2   2   2   0   2   2   0   2   0   0   0   2   0   2   2   2   0   2   2   0   0   2   0   0   0   2   2   0   2   2   0   2   2   2   2   0   2
 MK-6-1                 2   2   0   2   2   0   2   0   2   0   2   2   0   0   0   0   0   2   0   0   2   0   0   0   2   0   2   0   2   0   2   0   2   0   2   0   2   0   0   0   0   0   2   0   2   0   0   2   2   2   0   0   2   0   0   0   2   0   2   2   2   2   2   2   2   0   0   0   0   0   0   2   0   0   2   0   2   0   0   0   2   2   0   0   0   2   0   2   0   2   2   0   0   2   0   2   2   2   2   2   2   2   0   2   2   0   0   0   2   2   0   0   0   0   2   2   0   2   0   0   2   2   0   2   0   0   0   2   2   2   0   0   0   2   2   2   2   0   2   0   0   0   2   2   0   2   2   2   2   0   0   2   2   2   2   0   0   0   2   0   0   0   2   2   0   2   0   2   0   2   0   0   2   0   2   0   0   0   0   2   2   2   0   0   0   0   2   0   0   2   2   0   2   0   0   2   2   2   2   0
 MK-6-2                 2   2   0   2   2   0   2   0   2   2   2   2   0   0   0   0   0   2   0   0   2   0   0   0   2   0   2   0   2   0   2   0   2   0   2   0   2   2   0   0   0   0   2   0   2   0   0   2   2   0   0   2   2   0   0   0   2   0   2   2   2   2   2   2   0   0   0   0   0   0   0   2   0   0   2   0   2   0   0   0   0   2   0   0   0   2   0   2   2   2   2   0   0   2   0   2   2   2   2   2   2   2   0   2   2   0   0   0   2   2   0   0   0   0   2   2   0   2   0   0   2   2   0   2   0   2   0   2   2   0   0   0   0   2   2   2   2   0   2   0   0   0   2   2   0   0   2   2   2   0   0   2   2   2   2   0   0   0   2   0   0   0   2   2   0   2   0   2   0   0   0   0   2   0   2   0   0   0   0   2   2   0   2   0   0   0   2   2   0   0   2   0   2   0   0   0   2   2   2   0
 MK-6-3                 2   2   2   2   2   0   2   0   2   0   2   2   0   0   0   0   0   2   0   0   2   2   2   0   2   0   2   0   2   0   2   0   2   0   2   0   2   2   0   0   2   0   2   0   2   0   0   2   0   0   0   0   2   0   2   0   2   0   2   2   2   2   2   2   0   0   0   0   0   0   0   2   0   0   2   2   2   0   0   0   0   2   0   0   0   2   0   2   2   2   2   0   0   2   2   2   2   0   2   2   2   2   0   2   2   0   0   0   2   2   0   0   0   0   2   0   2   2   0   0   2   2   0   2   0   0   2   2   2   0   0   0   0   2   2   2   2   2   2   0   0   0   2   0   0   0   2   2   2   0   0   2   2   2   2   0   0   0   2   0   0   0   0   2   2   2   2   2   0   2   0   0   0   0   2   0   0   2   2   2   2   0   2   0   0   2   2   2   0   0   2   2   2   0   0   0   2   0   2   0
 MK-6-4                 2   2   2   2   2   0   2   0   2   0   2   2   0   0   2   0   0   2   0   0   2   2   2   0   0   0   2   0   2   0   2   0   2   2   2   0   2   2   0   0   2   0   2   0   2   0   0   2   0   0   0   0   2   0   2   0   2   0   0   2   2   2   2   2   0   0   0   0   0   0   0   2   0   0   2   2   2   2   0   0   0   2   0   0   0   2   0   2   2   2   2   0   0   2   2   2   2   0   2   2   2   2   0   2   0   0   0   2   2   2   0   0   0   0   2   0   2   2   0   0   2   2   0   2   0   0   2   2   2   0   0   0   0   2   2   2   2   2   2   0   0   0   2   2   0   0   2   2   2   0   0   2   0   2   2   0   0   0   2   0   0   0   0   2   2   2   0   2   0   2   0   0   0   0   2   2   2   2   2   2   2   0   2   2   0   2   2   0   0   0   0   2   2   0   0   0   2   0   2   2
 MK-6-5                 2   2   2   2   2   0   2   0   2   0   2   2   2   0   2   0   0   2   0   0   2   2   2   0   0   0   2   0   2   0   2   0   2   2   2   2   2   2   0   0   0   0   2   0   2   0   0   2   0   0   0   2   0   0   2   0   2   0   0   2   2   2   2   2   0   0   0   0   0   2   0   2   0   0   2   2   2   2   0   2   0   2   0   0   0   2   0   0   2   2   2   2   0   0   2   2   2   0   2   2   2   2   0   0   0   0   0   2   2   2   0   0   0   0   0   2   2   2   0   0   0   2   0   2   0   0   2   2   2   0   0   0   2   2   2   2   2   2   2   0   2   0   2   2   0   0   2   2   2   2   0   2   0   2   2   0   0   0   0   0   2   0   0   0   0   2   0   2   0   2   0   0   0   0   0   2   2   2   2   2   0   0   2   2   2   2   2   0   0   0   0   2   2   0   0   0   2   0   0   2
 MK-6-6                 2   2   2   2   2   0   2   0   2   0   2   2   2   2   2   0   0   2   0   0   2   2   2   0   2   0   2   0   2   2   2   0   2   2   2   2   2   2   0   0   0   0   2   0   2   0   0   2   0   0   0   0   0   0   2   0   2   0   0   2   2   0   2   2   0   0   0   0   2   2   0   2   0   0   2   2   2   2   0   2   0   2   0   2   0   2   0   0   2   2   2   2   0   0   2   0   2   0   2   2   2   2   0   0   0   0   0   0   2   2   0   0   0   0   0   0   0   2   0   0   0   2   0   2   0   0   2   2   2   0   0   0   2   2   2   2   2   2   2   0   2   0   2   2   0   0   2   2   2   2   2   2   0   0   2   0   0   0   0   0   2   0   0   0   0   0   2   2   0   2   0   0   0   0   0   0   2   2   2   2   0   0   0   2   2   2   2   0   0   0   0   2   0   2   2   0   2   0   0   2
 MK-6-7                 2   2   2   2   2   0   2   0   2   0   2   2   0   2   2   2   0   2   0   2   2   2   2   0   2   0   2   0   0   2   2   0   2   2   2   2   2   2   0   0   0   0   2   0   2   0   0   2   0   0   0   0   0   0   2   2   2   0   0   2   2   0   2   2   0   0   0   0   2   2   0   2   2   0   2   2   2   2   0   2   2   2   0   2   2   2   0   0   2   2   2   2   0   0   2   0   2   2   0   2   2   2   0   0   0   0   0   0   2   0   2   0   0   0   0   0   0   2   0   0   0   2   0   2   0   0   2   2   2   0   0   0   2   2   2   2   0   2   2   0   2   0   2   2   0   0   2   2   2   2   2   2   0   0   2   0   0   0   0   0   2   0   0   0   0   0   2   2   0   2   0   0   0   0   0   0   2   2   0   2   0   0   0   2   2   2   2   0   0   0   0   2   0   2   2   0   2   0   0   2
 MK-6-8                 2   2   2   2   2   0   2   0   2   0   2   2   0   2   2   2   0   2   0   2   2   0   2   0   2   0   2   0   0   2   2   0   2   2   0   2   2   2   0   0   0   0   2   0   2   0   0   2   0   0   2   0   0   0   2   2   2   2   2   2   2   2   2   2   0   0   0   0   2   2   0   2   0   0   2   2   2   2   0   2   2   2   0   0   0   2   0   0   2   2   2   2   0   2   2   0   0   2   0   2   2   0   0   0   0   2   0   0   2   0   2   2   0   0   0   0   0   0   0   0   0   2   0   2   0   2   2   0   2   0   0   0   2   2   2   2   0   0   2   0   2   0   2   2   0   0   2   2   2   2   2   2   0   0   2   0   0   0   0   0   2   0   2   0   0   2   2   2   2   2   0   0   0   0   0   0   2   2   0   0   2   0   0   2   2   2   2   0   0   0   0   2   0   2   2   0   2   2   0   2
 MK-6-9                 2   2   2   0   2   0   0   0   2   0   2   0   0   2   2   2   0   2   2   2   2   0   2   0   2   0   2   0   0   2   2   0   2   2   2   2   2   2   0   0   0   0   2   0   2   0   0   2   0   0   2   0   0   0   2   2   2   2   2   2   2   2   2   2   0   0   0   0   2   2   0   2   0   0   0   2   2   2   0   2   2   2   0   0   0   2   0   0   2   2   2   2   0   2   2   0   0   2   0   2   2   0   0   0   0   2   2   0   2   0   0   2   0   0   0   0   0   0   0   0   0   2   0   2   0   2   2   0   2   0   0   0   0   2   0   2   0   0   2   0   0   0   2   2   0   0   2   2   2   2   2   2   0   0   2   0   0   0   0   0   2   0   2   0   0   2   2   2   2   2   0   0   0   0   0   0   2   2   0   0   2   0   0   2   2   2   2   0   0   0   0   2   0   2   2   0   2   2   0   2
 MK-6-10                2   2   2   0   2   0   0   0   2   2   2   0   0   2   2   2   0   2   0   0   2   0   2   2   2   2   2   0   0   2   2   0   2   2   2   2   2   2   0   0   2   0   2   0   2   0   0   2   0   0   2   0   2   0   2   2   2   2   2   2   2   2   2   2   0   0   0   2   2   2   0   0   0   0   0   2   2   2   0   2   2   2   0   0   0   2   0   0   2   2   2   2   0   2   0   0   0   2   0   2   0   0   0   2   0   2   2   0   2   0   0   2   0   0   2   0   2   0   0   2   0   2   0   2   0   2   2   0   2   0   2   0   0   2   0   2   0   0   2   0   0   0   2   0   0   0   2   0   2   2   2   0   0   0   2   0   0   0   0   0   2   0   0   0   0   2   2   0   2   2   0   0   0   0   0   0   2   0   0   0   2   0   0   2   2   2   2   0   0   0   0   2   0   2   0   0   2   2   0   0
 MK-6-11                2   2   2   0   2   0   0   0   2   2   2   0   2   2   2   2   0   2   0   0   2   0   0   0   2   2   2   0   0   0   2   2   2   0   2   2   2   2   0   0   0   0   2   2   2   2   0   0   0   2   2   0   2   0   2   2   2   2   2   2   2   2   0   2   0   0   0   2   2   2   0   0   0   0   0   2   2   2   0   2   2   2   0   2   0   2   0   0   2   2   2   2   0   2   0   0   0   2   0   2   0   0   0   2   0   2   2   0   2   0   0   2   0   0   2   0   2   0   2   0   0   0   0   2   2   2   2   0   2   0   2   0   0   2   0   2   0   0   2   0   0   2   0   0   0   0   0   0   2   2   2   0   0   0   2   0   0   0   2   0   2   0   0   0   0   2   2   0   2   2   0   0   0   0   0   0   2   0   0   0   2   0   0   2   2   2   2   0   0   0   0   2   0   2   0   0   2   2   0   0
 MK-6-12                2   2   2   0   2   0   0   0   2   2   2   0   2   2   2   2   2   2   0   0   2   0   0   0   2   2   2   0   0   0   0   2   2   0   2   2   2   2   2   0   0   0   2   2   2   2   0   0   0   2   2   0   2   0   2   0   2   2   2   2   2   2   0   2   0   2   0   2   2   0   0   0   0   0   0   2   2   2   0   2   2   2   0   2   2   0   0   0   2   2   2   0   0   2   0   0   0   2   0   2   0   0   0   2   0   2   2   2   2   0   0   2   0   0   2   0   0   0   2   0   0   2   0   2   2   2   2   0   2   0   2   0   0   2   0   2   0   0   2   0   0   2   0   0   2   0   0   2   2   2   0   0   0   0   2   0   0   0   2   0   2   0   0   0   0   2   2   0   2   2   0   0   0   0   0   0   2   0   0   0   2   0   0   2   2   2   2   0   0   0   0   2   0   2   0   0   2   2   0   0
 MK-6-13                2   2   2   0   2   0   2   0   2   2   2   0   0   2   2   2   2   2   0   0   2   0   0   0   2   2   2   2   0   0   0   2   2   0   2   2   2   2   2   0   0   0   2   0   2   2   0   0   0   2   2   0   2   0   2   0   2   2   0   2   2   2   0   2   0   2   0   0   2   0   0   0   0   0   0   2   2   2   0   2   2   2   0   2   2   0   0   0   2   2   2   0   0   2   0   0   0   2   0   2   0   0   0   2   0   2   2   2   2   0   0   2   0   0   2   0   0   0   2   0   0   2   0   2   2   2   2   0   2   0   0   0   0   2   2   0   0   0   2   0   0   2   0   0   0   0   0   2   2   2   0   0   0   2   2   2   0   0   2   0   2   0   0   0   0   2   2   0   2   2   0   0   0   2   0   0   2   0   0   0   2   0   0   2   2   2   2   0   0   0   0   2   0   2   0   0   2   2   0   0
 MK-6-14                2   2   2   0   2   0   2   0   2   2   0   0   0   2   2   2   2   2   0   0   2   0   0   0   2   2   2   2   0   0   0   2   2   0   2   2   2   2   2   0   0   0   2   0   2   2   0   0   0   2   2   0   2   0   2   0   2   2   0   2   2   2   0   2   0   2   2   0   2   0   0   0   0   0   2   2   2   2   0   2   2   0   0   2   2   2   0   0   2   0   2   2   0   2   0   0   2   2   0   0   0   0   0   2   0   0   2   2   2   0   0   2   0   0   2   0   0   2   2   0   0   0   0   2   2   2   2   0   2   0   2   0   0   2   2   0   0   0   2   0   2   2   0   0   0   0   0   2   2   2   0   0   0   2   2   0   0   0   2   0   2   0   0   0   0   2   2   0   2   2   0   0   0   2   0   0   2   0   0   0   2   0   0   2   2   2   2   2   0   0   0   2   0   2   0   0   2   0   0   0
 MK-6-15                2   2   2   0   2   0   2   0   2   2   0   0   0   2   2   2   0   2   0   0   2   0   0   0   2   2   2   2   0   0   0   2   2   0   2   2   2   2   2   0   0   0   2   0   2   2   0   0   0   2   2   0   2   0   2   2   2   2   0   2   2   0   0   2   0   2   2   0   2   0   0   0   0   0   2   2   2   2   0   2   2   0   0   2   2   2   0   0   2   0   0   2   0   2   0   0   2   2   0   0   2   0   0   2   0   0   2   2   2   0   0   2   0   0   2   0   0   2   2   0   0   0   0   0   2   2   2   0   2   0   2   0   0   2   2   0   0   0   2   0   2   0   0   0   0   0   0   2   2   2   0   0   0   2   2   0   0   0   2   0   2   0   0   0   2   2   2   0   2   2   0   2   0   2   0   0   2   2   0   2   2   0   0   2   2   2   2   2   0   0   0   2   0   2   2   0   2   0   0   0
 MK-6-16                2   2   2   0   2   0   2   0   2   2   0   0   0   2   2   2   0   2   0   0   2   0   0   0   2   0   2   2   0   0   0   2   2   0   2   2   2   0   2   0   0   0   0   0   2   2   0   0   0   2   0   0   2   2   2   2   0   2   0   2   2   0   0   2   0   2   2   0   2   0   0   0   0   2   2   2   2   2   2   2   2   0   0   2   2   2   0   0   2   0   0   2   0   2   0   0   0   2   0   0   2   0   0   2   0   0   2   2   2   0   0   0   0   0   0   0   0   2   2   0   0   0   0   0   2   2   2   0   2   0   2   0   0   2   2   0   0   0   2   0   2   0   0   0   0   0   2   2   2   2   0   0   0   2   2   0   0   0   2   0   2   0   0   0   2   2   2   0   2   2   0   0   2   2   0   0   2   2   0   2   2   0   0   2   2   2   0   2   0   0   0   2   0   0   2   2   2   0   0   0
 
!****************************************** Phenotypic Data **********************************************************
!-100.0 is resevred for missing phenotype
SimulatedTrait1        13.8682   16.6903   16.4032   14.1185   14.4199   16.2361   15.0568   14.5787   16.0936   14.4612   13.5056   13.6197   16.3577   15.3439   13.6501   15.4724   15.6186   15.4405   13.6982   14.0551   14.9942   15.2118   13.7930   16.6148   14.0637   16.5001   13.9919   15.2607   15.0892   16.1866   16.4290   14.1311   14.5798   15.4054   15.2071   13.6786   14.9511   14.0447   15.5129   16.5424   16.1846   13.3674   13.9620   15.1606   16.7644   15.3936   16.4543   14.5694   16.2323   15.7580   13.6428   14.2967   16.1273   15.5655   15.6160   14.2210   13.5537   14.5428   13.5886   15.8137   14.2639   13.4406   13.8223   15.0689   13.5809   15.5032   15.7271   14.2559   13.9547   13.5310   13.2034   13.8477   15.0516   16.2453   14.3619   12.8779   15.2729   13.9009   14.5830   15.3909   15.9818   14.7012   14.8887   15.9576   14.2693   15.8957   15.0792   14.2241   15.6773   16.0528   14.3862   15.7308   15.9005   14.6812   14.1929   15.8849   16.8203   13.4415   15.9874   15.0744   14.0350   14.9561   16.2617   15.4384   14.6763   16.0438   15.9368   15.8646   13.9720   13.7606   15.8562   14.7023   16.3258   13.5051   13.3279   14.5153   14.9109   16.2742   14.3084   14.6502   15.6217   14.7017   13.8510   15.4618   15.1162   13.4821   16.1069   15.9119   16.6280   15.6965   15.2614   15.7251   13.5459   15.5731   14.3800   13.5599   14.2503   14.0090   15.1283   15.9158   16.3527   14.1966   13.3950   15.7547   14.1431   14.0043   14.2112   16.3743   14.4529   14.3221   14.9487   14.4048   14.7392   15.7682   16.1487   14.3717   14.1418   15.2452   16.3591   14.1368   16.0069   16.1675   15.6400   15.8243   15.0547   15.7694   14.9763   14.5748   16.1510   13.5651   15.4139   14.6278   13.6790   15.8296   15.0074   15.5307   13.7502   16.3165   15.7805   14.5592   16.4437   14.6782   15.2351   14.8698   15.2674   14.7284   15.9695   14.2820   15.4015   13.5583   15.6006   13.0798   14.8255   15.7783   15.6182   14.4377   14.8213   13.5644   14.1008   14.1604
SimulatedTrait2        10.3419    9.8317    9.7624   10.6184   10.4772    9.1897   10.4873    9.2926    9.3764   10.6900   10.4858   10.4364    9.7673    9.6466   10.8658    9.5054    9.2005   10.6246   11.1572   10.7339   10.5815    9.1693    9.7848    9.2002   10.4365    9.6672   10.1007    9.2408    9.1656    9.4527    9.7082   10.6895   11.0531    9.3779   10.4644   10.5712    9.2637   10.3351    9.2040    9.4059    9.1394   10.3251   10.7174   10.2907    9.0847    9.3790    9.5246    9.5432    9.1329    9.9649   10.5913    9.8508    9.8850    9.9190    9.7853   10.7755   10.8690    9.7122   10.5457    9.9435    9.8663   10.4786   10.4859    9.3494   10.6024    9.6664    9.5518   10.5757   10.4946   10.4456   10.4391   10.1557   10.5822    9.1636   10.6272   10.8038    9.5138   10.6321   10.6211    9.0343    9.4316   10.3029   10.4552    9.5397   10.1305    9.8163   10.2681   10.7520    9.6070    9.3741   10.5973    9.3814    9.3687   10.3440   10.3707    9.2309    9.2601   10.1924    9.6339    9.6644   10.4362    9.5553    9.8306    9.3208    9.6555    9.6094    9.4628    9.8235   10.5218   10.1012    9.2995   10.5738    9.9315   10.4626   10.3331   10.9118    9.8628    9.6298    9.5370   10.5176    9.6207    9.0309   10.5838    9.4748    9.1717   10.4382    9.3138    9.2467    9.7403    9.5143   10.7407    9.1815   10.3875   10.3397   10.3675   10.4908   10.6871   10.1658   10.0712    9.6554    9.9346   10.2637   10.5038    9.6092    9.1633   10.8536   10.5675    9.3144    9.8756   10.4774   10.7493   10.3280    9.5842    9.1959    9.4451   10.4371   10.2279    9.4918    9.3378   10.1909    9.8756    9.5432    9.6275    9.6655    9.1824    9.2086    9.5459    9.6190    9.6391   10.6181    9.7359   10.1523   10.6228    9.3072   10.3135    9.1349   10.4371    9.8497    9.3508    9.3909    9.4934   10.6447    9.3368   10.3162    9.4629   10.2571    9.7204   10.2262    9.0619   10.9166    9.2251   10.6605   10.4803    9.4144    9.7927   10.4857    9.7544   10.3012   10.7372   10.7243
 
