# Supplementary material for: Inclusive Composite Interval Mapping of QTL by Environment Interactions in Biparental Populations
Source: PLoS One. 2015 Jul 10;10(7):e0132414. doi: 10.1371/journal.pone.0132414 (PMC4498613; doi:10.1371/journal.pone.0132414)
Supplement: S6 File — (ZIP) [file pone.0132414.s006.zip › H=0.8/L1/run_00092.met]

!**********************Note: lines staring with "!" are remarks and will be ignored in the program********************
!*********************************General Information**********************************
!Assuming F1 = P1 x P2, populations available in QTL IciMapping are: 
!  1, P1BC1F1 = P1 x F1, the first backcrossing where P1 is used as the recurrent parent;
!  2, P2BC1F1 = P2 x F1, the first backcrossing where P2 is used as the recurrent parent;
!  3, F1DH, F1-derived doubled haploids; 
!  4, RIL or F1RIL, recombination inbred lines through the repeated selfing of F1;
!  5, P1BC1RIL, recombination inbred lines through the repeated selfing of P1BC1F1;
!  6, P2BC1RIL, recombination inbred lines through the repeated selfing of P2BC1F1;
!  7, F2, the selfing generation of F1;
!  8, F3, the selfing generation of F2;
!  9, P1BC2F1, the second backcrossing where P1 is used as the recurrent parent; 
! 10, P2BC2F1, the second backcrossing where P2 is used as the recurrent parent;
! 11, P1BC2RIL, recombination inred lines through the repeated selfing of P1BC2F1; 
! 12, P2BC2RIL, recombination inred lines through the repeated selfing of P2BC2F1; 
! 13, P1BC1F2, the selfing generation of P1BC1F1; 
! 14, P2BC1F2, the selfing generation of P2BC1F1; 
! 15, P1BC2F2, the selfing generation of P1BC2F1; 
! 16, P2BC2F2, the selfing generation of P2BC2F1; 
! 17, P1BC1DH, P1BC1F1-derived doubled haploids; 
! 18, P2BC1DH, P2BC1F1-derived doubled haploids; 
! 19, P1BC2DH, P1BC2F1-derived doubled haploids; 
! 20, P2BC2DH, P2BC2F1-derived doubled haploids; 
   3      !Mapping Population (see remarks above)
   2      !Mapping Function (1 for Kosambi; 2 for Haldane; 3 for Morgan)
   2      !Marker Space Type (1 for intervals; 2 for positions)
   1      !Marker Space Unit(1 for centiMorgans; 2 for Morgan)
   6      !Number of Chromosomes (or Linkage Groups)
 200      !Size of the mapping population
   2      !Number of environments
 
!***************************************** Chromosomes and Linkage Maps **********************************************
!Chromosome                 NumMarkers
-CH1                        16
-CH2                        16
-CH3                        16
-CH4                        16
-CH5                        16
-CH6                        16
!Linkage map (Marker name followed by position or the interval length)
 MK-1-1                1     0.000
 MK-1-2                1    10.000
 MK-1-3                1    20.000
 MK-1-4                1    30.000
 MK-1-5                1    40.000
 MK-1-6                1    50.000
 MK-1-7                1    60.000
 MK-1-8                1    70.000
 MK-1-9                1    80.000
 MK-1-10               1    90.000
 MK-1-11               1   100.000
 MK-1-12               1   110.000
 MK-1-13               1   120.000
 MK-1-14               1   130.000
 MK-1-15               1   140.000
 MK-1-16               1   150.000
 MK-2-1                2     0.000
 MK-2-2                2    10.000
 MK-2-3                2    20.000
 MK-2-4                2    30.000
 MK-2-5                2    40.000
 MK-2-6                2    50.000
 MK-2-7                2    60.000
 MK-2-8                2    70.000
 MK-2-9                2    80.000
 MK-2-10               2    90.000
 MK-2-11               2   100.000
 MK-2-12               2   110.000
 MK-2-13               2   120.000
 MK-2-14               2   130.000
 MK-2-15               2   140.000
 MK-2-16               2   150.000
 MK-3-1                3     0.000
 MK-3-2                3    10.000
 MK-3-3                3    20.000
 MK-3-4                3    30.000
 MK-3-5                3    40.000
 MK-3-6                3    50.000
 MK-3-7                3    60.000
 MK-3-8                3    70.000
 MK-3-9                3    80.000
 MK-3-10               3    90.000
 MK-3-11               3   100.000
 MK-3-12               3   110.000
 MK-3-13               3   120.000
 MK-3-14               3   130.000
 MK-3-15               3   140.000
 MK-3-16               3   150.000
 MK-4-1                4     0.000
 MK-4-2                4    10.000
 MK-4-3                4    20.000
 MK-4-4                4    30.000
 MK-4-5                4    40.000
 MK-4-6                4    50.000
 MK-4-7                4    60.000
 MK-4-8                4    70.000
 MK-4-9                4    80.000
 MK-4-10               4    90.000
 MK-4-11               4   100.000
 MK-4-12               4   110.000
 MK-4-13               4   120.000
 MK-4-14               4   130.000
 MK-4-15               4   140.000
 MK-4-16               4   150.000
 MK-5-1                5     0.000
 MK-5-2                5    10.000
 MK-5-3                5    20.000
 MK-5-4                5    30.000
 MK-5-5                5    40.000
 MK-5-6                5    50.000
 MK-5-7                5    60.000
 MK-5-8                5    70.000
 MK-5-9                5    80.000
 MK-5-10               5    90.000
 MK-5-11               5   100.000
 MK-5-12               5   110.000
 MK-5-13               5   120.000
 MK-5-14               5   130.000
 MK-5-15               5   140.000
 MK-5-16               5   150.000
 MK-6-1                6     0.000
 MK-6-2                6    10.000
 MK-6-3                6    20.000
 MK-6-4                6    30.000
 MK-6-5                6    40.000
 MK-6-6                6    50.000
 MK-6-7                6    60.000
 MK-6-8                6    70.000
 MK-6-9                6    80.000
 MK-6-10               6    90.000
 MK-6-11               6   100.000
 MK-6-12               6   110.000
 MK-6-13               6   120.000
 MK-6-14               6   130.000
 MK-6-15               6   140.000
 MK-6-16               6   150.000
!*********************************** Marker Types ********************************************************************
!Co-dominant marker: When heterozygote F1 is present, P1 is coded as 2, F1 is coded as 1, and P2 is coded as 0; Otherwise, P1 is coded as 2, and P2 is coded as 0. 
!Dominant marker: When heterozygote F1 is present, P1 and F1 are coded as 12, and P2 is coded as 0; Otherwise, P1 is coded as 2, and P2 is coded as 0.  
!Recessive markers: When heterozygote F1 is present, P1 is coded as 2, and F1 and P2 are coded as 10; Otherwise, P1 is coded as 2, and P2 is coded as 0. 
!Missing marker is coded as -1. 
 MK-1-1                 2   2   0   2   2   2   2   0   0   2   2   0   2   0   0   2   0   0   0   0   0   2   0   0   0   0   2   0   0   0   0   2   2   2   0   2   2   0   0   2   0   2   0   0   0   2   0   2   0   0   2   2   2   2   2   2   0   0   0   2   0   2   2   2   0   0   2   2   0   0   0   0   2   2   0   2   2   0   2   0   0   0   0   2   0   2   0   2   2   2   2   0   2   0   0   0   0   0   2   0   0   2   2   2   2   0   0   2   0   2   2   0   2   0   0   0   2   2   0   2   0   0   0   2   0   2   0   0   0   2   2   2   2   0   2   2   0   2   2   2   2   2   2   0   2   0   0   0   2   0   2   0   2   2   0   2   2   0   0   2   2   2   2   0   0   0   2   2   2   2   0   2   0   0   2   2   2   2   0   0   2   0   0   0   0   2   2   0   0   0   2   0   0   2   2   2   2   2   2   2
 MK-1-2                 2   2   2   2   2   2   2   0   0   2   0   0   0   0   0   2   0   2   0   0   0   2   0   0   0   0   2   0   0   0   0   2   2   2   0   2   2   0   0   2   0   2   0   0   0   2   0   2   0   2   2   2   2   2   2   2   0   0   0   2   2   2   2   2   0   0   0   2   0   0   0   0   2   2   0   2   2   2   2   0   2   0   0   2   0   2   0   2   2   2   2   0   0   0   0   0   0   0   2   0   0   2   2   2   2   0   0   2   0   0   2   0   2   0   0   0   2   2   0   0   0   2   0   2   0   2   0   0   0   2   2   2   2   0   2   2   0   2   0   2   2   2   2   0   2   0   0   0   2   0   2   0   2   2   0   2   2   0   0   2   2   0   2   0   0   0   2   2   2   2   0   2   0   0   2   2   2   2   2   0   2   2   2   0   0   2   2   0   0   0   2   0   0   2   0   2   2   2   2   2
 MK-1-3                 2   2   2   2   2   2   2   0   0   2   2   0   0   0   0   2   0   2   0   0   0   2   0   0   0   0   0   0   0   0   0   2   2   2   0   2   2   0   0   2   0   2   0   0   2   0   0   2   0   2   2   2   2   2   2   2   0   0   0   0   2   2   2   2   0   0   0   2   0   0   2   0   2   2   0   2   2   2   2   0   0   0   0   2   0   2   0   2   2   2   2   0   0   0   0   0   0   0   2   0   0   2   2   2   2   0   0   2   0   0   2   0   2   0   0   0   2   2   0   0   0   0   0   2   0   2   0   0   2   2   0   2   2   0   2   2   0   2   0   2   2   2   2   0   2   0   0   0   2   0   2   0   2   2   0   2   2   0   0   2   2   0   2   0   0   0   2   2   2   2   0   2   0   0   2   2   2   2   2   0   2   2   2   0   0   0   2   0   0   0   2   0   0   2   0   2   2   2   0   2
 MK-1-4                 2   2   2   2   2   2   2   0   0   2   2   0   2   0   0   2   2   0   0   0   0   2   0   0   0   0   0   0   0   2   0   2   2   2   2   2   2   0   0   2   2   2   0   0   2   0   2   2   0   2   2   2   2   2   2   2   0   2   0   0   2   2   2   2   0   0   0   2   0   0   2   0   0   2   0   2   2   2   2   0   0   0   0   2   2   2   0   2   2   2   2   0   0   0   0   0   2   0   2   0   0   2   2   2   2   0   0   2   0   0   2   0   2   0   0   0   2   2   0   0   0   0   0   2   0   2   0   0   2   2   0   2   2   0   2   2   0   2   0   2   0   2   2   0   2   2   0   0   2   0   0   0   2   0   0   2   2   0   0   2   2   2   0   2   0   0   2   2   2   2   0   2   0   0   2   2   2   2   0   0   2   2   2   2   0   0   2   0   2   0   2   0   0   2   0   2   2   2   0   0
 MK-1-5                 2   2   2   2   2   2   2   0   0   2   2   0   2   0   2   2   2   0   0   0   0   0   0   0   0   2   0   0   0   2   0   2   0   0   2   2   2   0   0   2   2   2   0   0   2   0   2   2   0   2   2   2   2   2   0   2   0   2   0   0   2   2   0   2   0   2   0   2   0   0   2   0   0   2   0   2   2   2   2   0   0   0   0   2   2   2   0   2   2   0   2   0   2   0   0   0   2   0   2   0   0   2   2   0   2   0   0   2   2   0   2   2   2   2   0   2   2   2   0   0   0   0   0   0   0   2   0   0   2   2   0   2   2   0   2   2   0   2   0   2   2   2   2   2   2   2   0   0   2   0   0   2   2   0   0   2   0   0   0   2   2   2   0   2   0   0   2   2   2   0   0   2   0   2   2   2   2   2   0   0   2   2   2   2   0   0   2   0   2   0   2   0   0   2   0   2   2   2   0   2
 MK-1-6                 2   2   2   2   2   2   2   0   0   2   2   0   2   0   0   2   2   0   0   0   0   0   2   0   0   2   0   0   0   2   0   0   0   0   2   2   2   0   2   2   2   2   0   0   2   0   2   2   0   2   2   2   0   2   0   2   0   2   2   0   2   2   0   2   0   2   2   2   0   0   2   0   0   2   0   2   2   2   2   0   0   0   0   2   2   2   0   2   2   0   2   2   2   0   0   0   2   0   2   0   2   2   2   0   0   0   0   2   2   0   2   2   2   2   0   2   2   2   0   0   0   0   0   0   0   0   0   0   2   2   0   2   2   0   2   2   0   2   0   2   2   2   2   2   2   2   0   0   2   0   0   0   2   0   0   2   0   0   0   2   2   2   0   2   0   0   2   2   2   0   0   2   0   2   2   2   2   2   0   0   2   2   2   2   0   0   2   0   2   0   2   0   0   2   0   2   2   2   0   2
 MK-1-7                 2   2   2   2   2   2   2   0   0   2   2   0   2   0   0   2   2   0   0   0   0   0   2   0   0   2   0   0   2   2   0   0   0   0   2   0   2   0   2   2   2   2   0   0   2   0   2   2   2   2   2   2   0   2   0   2   0   2   2   0   2   2   0   2   0   2   2   2   0   0   2   0   0   2   0   2   2   2   2   0   0   0   0   2   2   2   0   2   2   0   2   2   2   0   0   0   2   0   2   0   2   2   2   0   0   0   0   2   2   0   2   2   2   2   0   2   2   2   0   0   0   0   0   0   0   0   0   2   2   2   0   2   2   0   2   2   0   0   0   2   2   2   2   2   2   2   0   0   2   0   0   0   2   0   0   2   0   0   0   2   2   0   0   0   0   0   2   2   2   2   0   2   0   2   2   2   2   2   0   0   2   2   2   2   0   0   2   0   2   0   2   0   0   2   0   0   2   2   0   2
 MK-1-8                 2   2   2   2   2   2   2   0   0   2   2   0   2   0   0   2   2   0   0   2   2   0   2   0   0   0   2   0   2   2   0   0   0   0   2   0   0   0   2   2   2   2   0   0   2   0   0   2   2   2   2   2   2   2   0   2   0   2   2   0   2   2   0   2   0   2   2   2   0   0   2   0   0   2   0   2   2   2   2   0   0   0   0   2   0   0   0   2   2   0   2   2   2   0   0   0   2   0   2   0   2   2   2   2   0   0   0   2   0   0   2   2   2   2   0   2   2   2   0   0   0   0   0   0   0   2   0   2   2   2   0   2   2   0   2   2   0   0   0   2   2   2   0   2   2   2   0   0   0   0   0   2   2   0   0   2   0   0   0   2   2   0   0   0   2   0   2   2   2   2   0   0   0   2   2   2   2   2   0   0   2   2   2   2   0   0   2   0   2   0   2   0   0   2   0   0   2   2   0   0
 MK-1-9                 2   2   2   2   2   2   2   2   0   2   0   0   2   0   0   2   2   0   0   0   2   0   2   0   0   0   2   0   2   2   0   0   0   0   2   0   2   0   2   2   2   2   2   0   2   0   0   2   2   2   2   0   2   2   0   2   2   2   2   0   2   2   0   2   0   0   2   2   0   2   0   0   0   2   0   2   2   2   2   0   0   0   0   0   0   0   0   2   2   0   0   2   2   2   0   0   2   0   2   0   2   2   2   2   0   0   0   2   0   0   2   2   2   2   2   2   2   2   0   0   0   0   0   2   0   2   0   2   2   0   0   2   2   0   2   2   0   0   2   0   2   2   2   2   2   0   0   0   0   0   0   2   0   0   0   2   0   0   0   2   2   0   0   0   2   0   2   2   2   2   0   0   2   2   2   2   2   2   0   0   2   2   2   2   0   0   2   0   2   0   2   0   0   2   0   0   2   2   0   0
 MK-1-10                2   2   2   2   2   2   2   2   0   2   0   0   2   0   0   2   2   0   0   0   2   0   2   0   0   0   2   2   2   2   0   0   0   0   2   2   2   0   2   2   2   2   2   0   2   0   0   2   2   2   2   0   2   2   0   2   0   2   2   0   2   2   0   2   0   0   2   2   0   2   0   0   0   2   0   2   2   2   0   0   0   0   0   0   0   0   0   2   2   0   0   2   2   2   0   0   2   0   0   0   2   2   2   2   0   0   0   2   0   0   2   2   2   2   2   2   2   2   0   0   0   0   0   2   0   2   0   2   2   0   0   2   2   0   2   2   0   0   2   0   2   2   2   2   2   0   0   2   0   0   0   2   0   0   0   2   0   0   0   0   2   0   0   0   2   0   2   2   2   0   0   0   0   2   2   2   2   2   0   0   0   2   2   2   2   0   2   0   2   0   0   2   0   2   0   0   2   2   0   0
 MK-1-11                0   2   2   2   2   2   2   2   0   2   0   0   2   0   0   2   2   0   0   2   2   0   2   0   0   0   2   2   2   2   0   0   0   0   2   2   2   0   2   2   2   2   2   0   2   0   0   2   2   2   2   0   2   2   0   2   0   2   2   0   2   2   0   2   0   0   2   2   0   2   0   0   0   0   0   2   2   2   0   0   0   0   0   0   0   0   0   2   2   0   0   0   2   2   0   0   2   0   0   2   2   2   2   2   0   0   0   2   0   0   2   2   2   2   2   2   2   2   2   0   0   0   0   0   0   0   0   2   2   2   0   2   2   0   2   2   0   0   2   0   2   2   2   2   2   0   0   2   0   0   0   2   0   0   0   2   0   0   2   2   0   0   0   0   2   0   2   2   2   0   0   0   0   2   2   2   2   2   0   0   2   2   2   2   2   0   2   0   2   0   0   2   0   2   0   0   0   2   0   0
 MK-1-12                0   2   2   2   2   2   2   2   0   2   0   0   2   0   0   2   2   0   0   2   2   0   2   0   0   0   2   2   2   2   0   0   0   0   2   2   2   0   2   2   2   2   2   0   2   0   0   2   2   2   2   0   2   0   0   2   0   2   2   0   2   2   0   2   0   0   2   2   0   2   0   0   0   0   0   2   2   2   2   0   0   0   0   0   0   0   0   2   0   0   0   0   2   0   0   0   2   0   0   2   2   2   2   2   0   0   0   2   0   0   2   2   2   0   2   2   2   2   2   0   0   0   0   0   0   0   0   2   2   2   0   2   0   0   2   2   0   0   2   0   2   2   2   0   2   0   0   2   0   0   2   2   0   0   0   2   0   0   2   2   0   0   0   0   2   0   2   0   2   0   0   0   0   2   2   2   2   2   0   0   2   0   2   2   2   2   2   0   2   0   0   2   0   2   2   0   0   2   0   0
 MK-1-13                2   2   2   2   2   2   2   0   0   2   0   0   2   0   0   2   2   0   0   2   2   0   2   0   0   0   2   2   2   2   0   0   0   0   2   2   2   0   2   2   2   2   2   0   2   0   0   2   2   2   2   0   2   0   0   2   0   2   2   0   2   2   0   2   0   0   2   2   0   2   0   0   0   0   0   2   2   2   2   0   0   0   0   0   0   0   0   2   0   0   0   2   2   0   2   0   2   0   0   2   2   2   2   0   0   0   0   2   0   0   2   2   2   0   2   2   2   2   2   0   2   0   0   2   0   0   0   2   2   2   0   2   0   0   2   2   0   0   2   0   2   2   2   0   2   0   0   2   2   0   2   2   0   0   0   2   0   0   2   2   0   0   0   0   2   0   2   0   2   0   0   0   0   2   2   2   2   0   0   0   2   0   2   2   2   2   2   0   2   0   0   2   0   2   2   2   0   2   0   0
 MK-1-14                2   2   2   2   2   2   2   0   0   0   0   0   2   0   0   2   2   0   0   2   2   0   2   0   0   0   2   2   2   2   0   0   0   0   2   2   2   0   2   2   2   2   2   0   2   0   0   2   0   2   2   0   2   0   0   2   0   2   2   0   2   2   0   2   0   0   2   2   0   2   0   0   0   2   0   2   2   0   2   0   0   0   0   0   2   0   0   2   0   2   0   2   2   0   2   2   0   0   0   0   2   2   2   0   0   0   0   2   0   0   2   2   2   0   2   2   2   2   2   0   2   0   0   2   0   2   0   2   2   2   0   2   0   2   2   2   0   0   2   0   2   2   2   0   0   0   0   2   2   0   2   2   0   0   0   0   0   0   2   2   0   0   0   0   2   0   2   0   2   0   0   2   0   2   2   2   2   0   0   0   2   0   2   2   2   2   2   0   2   0   0   2   0   2   2   2   0   2   0   0
 MK-1-15                2   2   2   2   2   2   2   0   0   0   0   0   2   0   0   2   0   2   0   2   2   0   0   0   2   0   2   2   2   2   0   2   0   0   2   2   2   2   2   2   2   2   2   0   2   0   0   2   0   0   0   0   2   0   2   2   0   2   2   0   2   2   2   2   0   0   0   2   0   2   0   0   0   0   0   0   2   0   2   0   0   0   0   2   2   0   0   2   0   2   0   2   2   0   2   2   0   0   0   2   0   2   2   2   0   0   0   2   0   0   2   2   2   0   2   2   2   2   2   0   2   0   0   2   0   2   0   2   2   2   0   2   0   0   2   2   0   0   0   0   2   2   2   0   0   0   0   2   2   0   2   2   0   2   0   0   0   0   2   2   2   0   0   0   2   0   2   0   2   0   0   2   0   2   2   2   2   0   0   0   0   0   2   2   2   2   2   2   2   0   0   2   0   2   2   2   0   2   0   0
 MK-1-16                2   2   2   2   2   0   2   0   2   0   0   0   2   0   0   2   0   2   0   2   2   0   0   0   2   0   2   2   2   2   2   2   0   0   2   2   2   2   2   2   2   2   2   0   2   0   0   2   0   0   0   0   2   0   2   0   0   2   0   0   2   2   2   0   0   0   0   2   0   2   0   0   2   0   2   0   0   0   2   0   0   0   0   2   2   0   0   2   0   2   0   2   2   0   2   2   0   0   0   2   0   2   2   2   0   0   0   2   0   0   2   2   2   0   2   2   0   2   2   0   2   0   0   2   0   2   0   2   2   2   2   2   0   0   2   2   0   0   2   0   2   2   2   0   0   0   0   2   2   2   2   2   0   2   2   0   0   0   2   2   0   0   0   0   2   0   2   0   2   0   0   2   0   2   2   2   2   0   0   0   0   0   2   2   2   2   2   2   2   0   2   2   0   2   2   2   2   2   0   0
 MK-2-1                 2   2   2   0   2   2   0   2   2   2   2   0   0   2   2   0   0   2   2   0   0   0   0   2   0   0   0   2   0   2   0   2   0   0   2   0   0   0   2   2   2   0   2   0   2   2   2   2   2   2   2   0   2   2   0   2   0   2   0   0   2   0   2   0   2   0   2   0   0   0   0   2   2   2   2   0   2   0   0   2   0   2   0   2   0   2   2   2   2   2   0   0   0   0   0   2   0   2   2   2   2   2   0   0   2   2   0   2   2   2   0   0   2   0   2   2   2   2   0   2   0   2   2   2   2   2   0   0   2   2   0   2   0   2   2   0   2   2   0   2   2   0   2   2   2   0   2   2   0   2   2   2   2   0   2   0   0   0   2   2   2   0   0   0   2   2   0   0   0   2   2   0   2   0   0   2   2   0   0   0   0   2   2   2   2   2   2   2   0   2   2   2   0   2   2   2   2   0   0   0
 MK-2-2                 2   2   2   2   2   2   0   2   2   0   2   0   0   2   0   0   0   2   2   2   0   0   0   2   0   0   0   2   0   0   0   2   0   0   2   0   0   0   2   2   2   2   2   0   2   2   2   2   2   0   2   0   2   2   0   2   0   2   0   0   2   0   2   0   2   0   2   0   0   0   0   0   2   2   2   0   2   0   0   2   0   2   0   2   0   2   2   2   2   0   0   0   0   0   0   2   0   2   2   2   2   2   0   0   2   2   0   2   2   2   0   0   2   0   2   0   2   2   0   2   0   2   2   2   2   2   2   0   2   2   0   2   0   2   2   0   2   2   0   2   2   0   2   2   2   0   0   2   0   2   2   2   2   0   2   0   2   0   2   2   2   0   0   0   2   2   0   0   2   0   2   0   2   0   0   2   0   0   0   0   0   2   0   2   2   2   2   0   0   2   2   2   0   0   2   2   2   0   0   0
 MK-2-3                 0   2   2   2   2   2   0   2   2   0   2   0   0   2   0   0   0   2   0   2   0   0   0   2   2   0   0   2   0   0   2   2   0   0   2   0   0   0   2   2   2   2   2   0   2   2   2   2   2   0   2   0   2   2   0   2   0   2   0   0   2   0   2   0   2   0   2   2   0   0   0   0   2   2   0   0   2   0   0   2   0   2   2   2   0   2   2   2   2   0   2   0   0   0   0   2   0   0   2   2   2   2   0   0   2   2   0   2   2   2   0   0   2   0   2   0   2   2   0   2   0   2   2   2   2   2   2   0   2   2   0   2   0   2   2   2   2   2   0   2   2   0   2   0   2   0   0   2   0   2   2   2   2   0   2   0   2   0   0   2   2   0   0   0   2   2   0   0   2   0   2   0   2   0   2   2   2   0   0   0   0   0   0   2   2   0   2   0   0   0   2   2   0   0   0   2   2   0   0   0
 MK-2-4                 0   2   2   2   0   0   2   2   2   0   2   0   0   2   0   0   0   2   0   2   0   0   0   2   2   2   0   2   0   0   0   2   0   0   2   0   0   0   2   2   2   2   2   0   2   2   2   2   2   0   2   0   0   2   0   2   2   0   0   0   2   0   0   0   2   0   2   2   0   2   0   0   2   2   0   0   2   0   0   2   0   2   2   2   0   2   2   2   2   0   2   0   0   0   0   2   0   0   0   2   2   2   0   0   2   2   0   0   2   2   0   0   2   0   2   2   2   2   0   2   0   2   2   2   2   2   2   0   2   2   0   2   0   2   2   0   2   2   0   2   2   0   2   0   2   0   0   2   0   2   2   2   2   0   2   0   2   0   0   2   2   0   2   0   2   2   2   0   2   0   2   0   2   0   2   2   2   0   0   0   0   0   0   2   0   0   2   2   0   0   2   2   0   0   0   2   0   0   0   0
 MK-2-5                 0   2   2   2   0   0   2   2   2   0   2   0   2   2   0   0   2   0   0   2   0   0   0   2   2   2   0   2   0   0   0   2   0   0   2   0   0   0   2   2   2   2   2   2   2   2   2   2   2   0   2   0   0   2   2   2   2   0   0   0   2   0   0   0   2   0   2   2   0   2   0   0   2   2   0   0   2   0   0   2   0   2   2   2   2   2   2   2   2   0   2   0   0   0   0   2   0   0   0   2   2   2   0   0   2   0   0   2   2   2   0   0   2   0   0   2   0   2   0   2   0   2   2   2   0   2   2   2   0   2   0   2   0   2   2   0   2   2   0   2   2   0   2   0   2   0   0   0   0   2   2   0   2   0   2   0   2   2   0   2   2   0   2   2   2   2   2   0   2   0   2   0   0   0   2   2   0   0   0   0   0   0   2   2   0   0   2   0   0   0   2   2   0   0   0   2   2   0   0   0
 MK-2-6                 0   2   2   2   0   0   2   2   2   0   2   0   2   2   2   0   2   0   0   2   0   0   2   2   2   2   0   2   0   0   0   2   0   0   2   2   2   0   0   0   2   2   0   2   2   2   2   2   2   0   2   0   0   2   2   2   2   0   0   0   2   0   0   0   2   0   0   2   0   2   0   0   0   2   0   0   2   0   0   2   0   2   2   2   2   2   2   2   2   0   2   0   0   0   0   2   0   0   0   2   2   2   0   0   2   0   0   0   2   2   0   2   2   0   0   2   0   2   2   2   0   2   2   2   2   2   2   0   0   2   0   0   0   2   0   0   2   2   0   2   2   0   2   0   2   0   0   0   0   2   2   0   2   0   2   0   2   2   0   2   2   0   2   2   2   2   2   0   2   0   2   0   0   2   2   2   0   0   0   0   2   0   2   2   2   0   2   0   2   0   2   2   0   0   0   2   2   0   0   0
 MK-2-7                 0   2   2   2   0   0   2   2   2   0   2   0   2   2   2   0   2   0   0   2   0   2   2   2   2   2   0   2   0   0   0   2   0   0   2   2   2   0   2   0   0   2   0   2   2   2   2   2   2   0   2   0   0   2   2   2   2   0   0   0   2   0   0   0   2   0   0   0   0   2   0   0   0   0   0   2   2   2   0   2   0   2   2   2   2   2   2   2   2   0   2   0   0   2   0   2   0   2   0   2   2   0   0   0   2   0   0   0   2   2   2   2   2   0   0   2   0   2   2   2   0   2   0   2   0   0   2   2   0   2   0   2   0   2   0   0   2   2   0   2   2   0   2   0   2   0   0   0   0   2   0   0   2   0   2   2   2   2   0   2   2   0   2   2   2   2   2   0   2   0   2   0   0   2   2   2   0   0   0   0   2   0   2   2   2   2   2   0   2   0   2   2   0   0   2   2   2   0   0   0
 MK-2-8                 0   2   2   2   0   0   2   0   2   0   2   0   0   2   2   0   2   0   0   2   0   2   0   2   0   2   0   2   0   0   0   2   0   0   2   0   2   0   0   0   0   2   0   2   2   2   2   2   2   0   0   0   0   2   2   0   2   0   0   0   2   0   0   0   2   0   0   0   2   2   0   0   0   0   0   2   2   2   0   2   0   2   0   2   2   2   2   2   2   0   0   0   0   2   0   2   0   2   2   2   2   0   0   0   2   0   0   0   2   2   2   2   2   2   0   2   0   2   2   2   0   2   2   2   0   0   2   2   0   2   0   2   0   2   0   0   2   2   0   2   2   2   2   0   2   0   0   0   0   2   0   0   2   2   2   2   2   2   0   2   2   0   2   2   2   0   2   0   2   0   2   0   0   2   0   0   0   0   0   0   2   0   2   2   2   2   2   0   2   0   2   2   2   0   0   2   2   0   0   0
 MK-2-9                 0   2   0   2   0   0   2   0   2   2   2   0   0   2   2   0   2   2   0   2   0   2   0   2   0   2   0   2   0   0   0   2   2   2   2   0   0   0   0   2   0   2   0   2   2   0   2   2   2   0   0   0   0   2   2   0   2   0   0   2   2   0   0   0   2   0   0   0   2   2   2   0   0   0   0   2   2   2   0   2   0   2   0   0   2   2   2   2   2   2   0   0   0   2   0   2   0   2   2   2   2   2   0   0   2   0   0   0   0   2   0   2   2   0   0   2   0   2   2   2   0   2   2   2   0   0   2   2   0   2   0   2   0   2   0   0   2   2   0   0   2   2   2   0   2   0   0   2   0   2   0   0   2   2   2   2   0   2   0   2   2   0   2   2   2   0   2   2   0   0   2   0   0   2   0   0   0   0   2   0   2   0   2   2   2   2   2   0   2   0   2   2   2   0   2   0   0   0   0   0
 MK-2-10                0   2   0   0   0   0   2   0   2   2   0   2   0   2   2   0   2   2   0   2   0   2   0   2   0   2   0   2   0   2   0   2   2   2   2   0   0   0   0   2   0   2   0   0   0   0   2   2   2   2   0   0   2   2   2   0   2   0   0   2   2   0   0   0   2   0   0   0   2   2   2   0   0   0   0   2   2   2   0   2   0   2   0   2   2   2   0   2   2   2   0   0   0   2   0   2   2   2   2   0   2   2   0   0   2   2   0   0   0   2   0   2   2   0   0   2   0   2   2   2   0   2   2   2   0   0   2   2   0   2   0   2   0   2   0   0   2   2   0   0   2   2   2   0   2   0   0   2   2   2   2   0   2   2   2   0   0   2   0   2   2   0   2   2   2   0   2   2   0   0   2   0   0   2   0   0   0   0   2   2   2   2   2   2   2   2   2   0   2   0   2   2   2   0   2   0   0   0   0   0
 MK-2-11                0   0   0   2   0   0   2   0   2   2   0   2   0   2   2   0   2   2   0   2   0   2   0   2   0   2   0   2   0   2   0   2   2   2   2   2   0   0   0   0   0   2   2   2   0   0   2   2   2   2   0   0   2   2   2   0   2   0   0   2   2   0   0   0   2   0   0   0   2   2   2   2   2   0   0   2   0   0   0   0   0   2   0   2   2   2   0   2   2   2   0   0   0   2   0   2   2   0   2   0   2   2   0   2   2   2   0   0   0   2   0   2   2   0   0   2   0   0   2   2   0   2   0   2   2   0   2   2   0   2   0   2   0   2   0   0   2   2   0   2   2   2   2   0   2   0   0   2   2   0   2   0   2   2   2   0   0   2   0   2   2   0   2   2   2   0   2   2   0   0   2   0   0   2   0   0   2   0   2   2   2   2   2   2   0   2   2   0   2   0   0   0   2   0   2   0   0   0   0   0
 MK-2-12                0   0   0   2   0   0   2   0   2   2   0   2   0   2   2   0   2   2   0   2   0   2   0   2   0   2   0   0   0   2   0   2   2   0   2   2   0   0   0   0   0   2   2   2   0   0   2   2   2   2   2   0   2   2   2   0   2   2   0   2   2   0   0   0   2   0   0   0   2   2   2   2   0   0   0   2   0   0   0   0   0   2   0   2   2   2   0   2   2   2   0   0   0   2   0   2   2   0   2   0   2   2   0   2   2   2   0   0   0   2   0   2   2   0   0   2   0   0   2   2   0   2   0   2   2   0   2   2   0   0   0   2   0   2   2   2   2   2   0   0   0   2   2   0   2   0   0   0   2   0   2   0   2   2   2   0   2   0   0   2   2   0   2   2   2   0   2   2   0   0   2   2   0   2   0   0   2   0   2   2   2   2   2   2   0   2   0   0   2   0   0   2   2   0   2   0   0   0   0   0
 MK-2-13                0   0   0   2   0   0   2   0   2   2   0   2   2   2   2   0   2   2   0   2   0   2   0   2   0   2   0   0   0   2   0   2   2   0   2   2   0   0   0   0   0   2   2   2   0   0   2   2   2   2   2   0   2   2   2   0   2   2   0   2   2   0   0   0   2   0   0   0   2   0   2   0   0   0   0   2   0   0   0   0   0   2   0   2   2   2   0   2   2   2   0   0   2   0   0   2   2   0   2   0   2   2   0   2   2   2   0   2   0   2   0   2   2   0   0   2   0   0   2   2   0   2   0   2   2   0   2   2   0   0   0   2   0   2   2   2   2   0   0   0   0   2   2   0   2   0   0   2   2   0   2   0   2   2   2   0   2   0   0   2   2   0   2   2   2   0   2   0   0   0   2   2   0   0   0   0   0   2   2   2   2   2   2   2   0   2   2   2   2   0   0   2   2   0   2   0   0   0   0   0
 MK-2-14                0   0   0   2   0   0   2   0   2   2   0   2   2   2   2   0   2   2   0   2   0   2   0   2   0   2   0   0   0   2   0   2   2   0   2   2   0   0   2   0   0   2   2   2   0   0   2   2   2   2   2   0   2   2   2   0   2   2   0   2   2   0   0   0   2   0   0   2   2   0   2   0   0   0   0   2   0   0   0   0   0   2   0   2   2   2   0   2   2   2   0   0   2   0   0   2   2   0   2   0   2   2   0   2   2   2   0   2   0   2   0   2   0   0   0   0   0   0   2   2   0   2   0   2   2   0   2   2   0   2   2   2   0   2   2   2   2   0   0   0   0   2   2   0   2   0   0   2   2   0   2   0   2   0   2   0   2   0   0   2   2   0   2   2   2   2   2   0   0   2   2   2   0   0   0   0   0   2   2   2   2   2   2   2   0   2   0   2   2   0   0   2   0   0   2   0   0   0   0   2
 MK-2-15                0   2   0   2   0   0   2   0   2   0   0   2   2   2   2   0   2   2   0   2   0   2   0   2   0   2   0   0   0   2   0   2   2   0   2   2   0   0   2   2   0   2   2   2   0   0   2   2   2   2   2   0   2   2   2   0   2   2   0   2   0   0   0   0   2   0   0   2   2   0   0   0   0   0   0   2   2   0   0   0   0   2   0   2   2   2   0   2   2   2   0   0   2   0   0   0   2   0   2   0   2   2   0   2   2   2   0   2   0   2   0   2   0   0   0   0   0   0   2   2   2   2   0   2   2   0   2   2   0   0   2   2   0   2   2   2   2   0   0   0   0   2   2   0   2   0   0   2   2   0   2   0   2   0   0   0   2   0   0   0   2   0   2   2   0   2   2   0   0   2   2   0   0   0   0   0   0   2   2   2   2   2   2   2   0   0   0   2   2   0   0   2   0   0   0   0   0   0   0   2
 MK-2-16                0   2   0   2   0   0   2   0   2   0   0   2   2   0   2   0   2   2   0   2   0   2   0   2   0   2   0   2   0   2   0   2   2   0   2   2   0   0   2   2   0   2   2   2   0   2   2   2   2   2   2   2   2   2   2   2   2   2   0   2   0   0   0   0   2   0   0   2   2   0   0   2   0   0   0   2   2   0   0   0   0   2   0   2   2   2   0   2   2   2   0   0   2   0   2   0   2   0   2   0   2   0   0   2   2   2   0   2   0   2   0   2   0   2   0   0   0   0   0   2   2   2   0   2   2   0   2   2   0   0   2   2   2   2   0   2   2   0   0   0   2   2   2   0   2   0   0   2   2   0   2   0   2   0   0   0   2   0   0   0   2   0   2   2   0   2   2   0   0   2   2   0   0   2   0   0   0   0   2   2   2   2   2   2   0   0   2   2   2   0   0   2   0   0   0   0   0   0   0   2
 MK-3-1                 2   0   2   2   2   0   0   0   0   2   2   0   0   2   0   2   0   0   2   2   2   2   2   0   0   0   0   2   2   0   2   0   2   2   2   2   0   0   2   0   2   2   2   2   2   2   0   2   0   2   0   2   2   0   2   0   2   2   2   0   2   2   0   2   2   0   0   0   2   2   0   2   0   0   0   0   2   0   2   0   2   2   0   2   2   2   2   0   2   0   0   2   0   2   0   0   0   0   0   0   0   2   2   0   2   2   2   2   2   0   0   0   2   2   0   0   0   0   2   2   0   0   0   2   0   0   2   0   2   0   0   0   2   0   2   2   2   2   0   2   0   2   0   0   0   2   0   2   2   2   2   0   0   0   0   0   0   2   2   0   0   0   0   2   0   2   0   2   0   0   0   0   2   0   0   2   0   2   0   2   2   2   0   0   0   2   0   0   2   0   0   2   0   0   0   2   0   2   2   2
 MK-3-2                 2   0   0   2   2   0   0   0   0   2   2   0   0   2   0   0   0   0   2   2   2   0   2   0   0   0   2   2   0   0   2   2   2   2   2   2   0   2   2   0   2   2   2   2   2   2   0   2   0   2   0   2   2   0   2   0   2   2   2   0   2   2   0   2   2   0   0   2   0   2   0   2   2   0   2   0   2   0   2   0   2   2   0   2   2   2   2   0   2   0   0   2   0   2   0   0   0   0   0   2   0   2   2   0   2   0   2   0   2   0   0   2   2   0   0   2   0   2   2   0   0   0   0   2   0   0   2   2   2   0   0   0   2   0   0   2   2   2   0   2   0   2   0   2   0   2   0   2   0   2   2   0   0   0   0   0   0   2   2   0   0   0   0   2   0   2   0   2   2   0   0   0   2   0   0   2   0   2   0   2   0   2   0   0   0   2   0   0   2   0   0   2   0   0   0   2   0   2   2   0
 MK-3-3                 2   0   0   2   2   2   0   0   0   2   0   0   0   2   0   2   0   0   2   2   2   0   2   0   0   0   2   2   2   0   2   2   2   2   2   2   0   2   0   0   0   2   2   2   2   2   0   0   0   0   0   2   2   0   2   0   2   2   2   0   2   0   0   2   2   0   0   2   0   2   0   2   2   0   2   0   2   0   2   0   2   2   0   2   2   2   2   0   0   0   0   2   0   2   0   0   2   0   2   2   0   2   2   0   2   0   2   0   2   0   0   2   2   0   0   2   0   0   2   0   0   0   0   2   0   0   2   2   2   0   0   0   0   2   0   0   2   0   0   2   0   2   0   2   0   2   0   0   0   2   0   0   0   0   0   0   0   2   2   0   0   0   2   2   0   2   0   2   2   0   0   0   2   0   0   2   0   2   0   0   0   2   2   0   2   2   0   0   2   0   0   2   2   0   0   2   0   2   2   0
 MK-3-4                 2   0   0   2   2   2   0   0   2   2   0   0   2   2   0   2   0   0   2   2   2   0   2   0   0   0   2   2   0   0   2   2   2   2   0   2   0   2   0   2   2   2   2   2   2   2   0   0   0   0   0   2   2   0   0   0   2   2   2   0   2   0   0   0   2   0   0   2   0   2   0   2   2   0   0   0   2   0   2   0   2   2   0   2   2   2   2   0   0   0   0   2   0   2   2   0   2   0   2   0   2   2   2   0   2   0   2   0   0   0   0   2   2   0   0   2   0   0   0   0   0   0   0   2   0   0   2   2   0   0   0   0   0   2   0   0   2   0   0   2   0   0   0   2   0   2   0   0   0   2   0   0   0   0   0   0   2   0   2   0   2   0   2   2   0   2   0   2   2   0   0   2   2   0   0   2   0   2   0   0   0   2   2   0   0   2   0   0   2   0   0   2   2   0   2   2   0   2   2   0
 MK-3-5                 2   2   0   2   2   0   0   0   2   2   0   0   2   2   2   2   0   0   2   2   2   0   2   0   0   2   2   2   0   2   2   2   0   2   0   0   2   2   0   2   0   2   2   0   2   2   0   0   0   0   0   2   2   0   0   0   0   2   2   0   2   0   0   2   2   0   0   2   0   2   0   2   2   0   0   2   2   0   2   0   2   0   0   2   0   0   2   0   0   0   0   2   0   2   2   0   2   0   2   0   2   0   2   0   0   0   2   2   0   2   0   2   2   0   0   2   0   0   2   0   0   0   2   2   0   0   2   2   0   0   0   0   0   2   0   0   2   0   0   2   0   0   0   2   0   2   0   0   0   2   0   0   0   0   0   0   2   0   2   0   2   0   2   2   0   2   0   2   2   0   0   2   2   0   0   2   0   2   0   0   0   2   2   0   2   2   0   0   2   0   0   2   2   2   2   2   0   2   2   0
 MK-3-6                 2   2   0   2   2   0   0   0   2   2   2   2   2   2   2   2   0   0   2   2   2   0   2   0   0   0   2   2   0   2   2   0   0   2   0   0   2   2   0   2   0   2   0   0   2   2   0   0   2   0   0   2   2   0   0   0   0   2   2   2   2   0   0   0   2   0   0   2   0   2   0   2   2   0   2   2   2   0   2   0   2   0   2   0   0   0   2   0   0   0   0   2   0   2   2   0   0   0   2   2   2   0   2   0   0   2   2   2   0   2   0   2   2   0   0   2   0   0   2   0   0   0   2   2   0   0   2   0   0   2   0   0   0   2   0   0   2   0   0   2   0   0   0   2   0   2   0   0   2   2   0   0   0   0   0   0   0   0   2   0   2   0   0   2   0   2   0   2   2   0   0   2   2   0   0   2   0   2   0   0   0   2   2   0   2   2   0   0   2   0   0   2   2   2   2   2   0   2   2   0
 MK-3-7                 2   2   0   2   2   0   0   0   2   2   2   2   2   0   2   0   0   0   2   2   2   0   2   0   0   0   2   2   2   2   0   0   0   2   0   0   2   2   0   2   0   2   0   0   2   2   0   0   2   0   2   2   2   0   0   0   0   2   2   2   2   0   0   0   2   0   0   2   0   2   0   2   2   0   2   0   2   0   2   0   2   0   2   0   0   0   2   2   0   0   0   2   0   2   2   0   0   0   2   2   0   0   2   0   0   0   2   2   0   2   0   2   2   0   0   2   0   0   2   0   2   0   2   2   0   0   2   0   0   2   0   0   0   2   0   0   2   2   0   0   0   0   0   2   2   2   0   0   2   2   0   0   0   0   0   0   0   0   2   0   2   0   2   2   0   2   0   2   2   0   0   2   2   0   0   2   0   2   0   0   0   2   2   0   2   2   0   0   2   2   0   2   2   2   2   2   0   2   2   0
 MK-3-8                 2   2   0   2   2   0   0   0   2   2   2   2   2   2   2   0   0   2   2   2   2   0   2   0   0   0   0   2   2   2   0   0   0   2   0   0   2   2   0   2   0   2   0   0   2   0   0   0   0   0   2   2   2   0   2   0   0   2   2   2   2   0   0   0   2   2   0   2   0   2   0   2   2   0   2   0   2   0   2   0   2   0   2   0   0   2   2   2   2   0   0   2   0   2   0   0   0   2   2   2   0   0   2   0   0   0   2   2   0   0   0   2   2   0   0   2   0   0   2   0   0   0   2   2   0   0   2   0   0   0   0   0   0   2   0   0   2   2   0   2   0   0   0   2   2   2   0   0   2   2   0   0   0   0   2   0   0   0   2   2   2   0   2   2   0   0   0   2   2   2   2   2   0   0   0   2   0   2   0   0   0   0   2   0   2   2   2   0   0   2   0   2   2   2   2   2   0   2   2   0
 MK-3-9                 2   2   0   2   0   0   0   0   2   2   2   0   2   2   2   0   0   2   2   2   2   0   2   0   0   0   0   2   2   2   0   0   0   2   0   0   2   2   0   2   0   2   0   0   2   0   0   0   0   0   2   2   2   0   2   0   0   2   2   2   2   0   0   0   0   2   0   2   0   2   0   2   2   0   2   0   0   0   2   0   2   0   0   0   0   2   0   2   2   2   0   0   0   0   0   0   2   2   0   2   0   0   2   0   2   0   2   2   0   0   0   2   2   2   0   2   0   0   2   0   0   0   0   2   0   0   2   0   0   0   0   0   0   2   0   0   2   0   0   2   2   0   0   2   2   0   0   0   2   2   0   0   0   0   2   0   0   0   2   2   2   0   2   2   0   0   0   2   2   2   2   2   0   0   0   2   0   2   0   0   0   0   2   0   2   2   2   0   0   2   0   2   2   2   2   0   0   2   2   0
 MK-3-10                2   2   0   2   0   0   0   0   2   2   2   0   2   2   2   0   0   2   2   2   2   0   2   0   0   0   0   2   2   2   0   0   0   0   0   0   2   2   0   2   0   2   2   0   2   0   0   0   0   0   0   2   2   0   2   0   0   2   2   2   2   0   0   2   0   0   0   2   0   2   0   2   0   0   2   0   2   0   2   0   2   0   0   0   0   2   0   2   2   2   0   0   0   0   0   0   2   2   0   2   0   0   2   0   2   0   2   2   0   0   0   2   2   2   0   2   0   0   2   0   0   2   0   2   0   0   2   2   0   0   0   0   0   0   0   0   2   0   0   2   2   0   0   2   2   0   0   0   2   2   0   0   0   0   2   0   0   0   2   2   2   0   2   2   2   0   0   2   2   2   2   0   0   0   0   2   0   2   0   0   0   0   0   0   2   2   2   0   0   2   0   2   2   2   2   0   0   2   2   0
 MK-3-11                2   2   0   2   0   0   0   0   2   2   2   0   2   2   2   0   2   2   2   2   2   0   2   2   0   0   0   2   2   2   0   0   0   0   0   0   2   2   0   2   0   2   2   0   2   0   0   0   0   0   0   2   2   0   2   0   0   0   2   2   2   0   0   2   0   0   0   2   0   2   2   2   0   0   2   0   2   0   0   0   2   0   0   2   0   2   0   2   0   2   0   0   0   2   0   0   2   2   0   2   0   0   2   0   0   0   2   2   0   0   0   2   2   2   0   2   0   0   2   0   0   2   0   2   0   0   2   2   0   0   0   0   0   0   0   0   0   0   0   2   2   2   0   2   2   0   0   0   2   2   0   0   0   0   2   0   0   0   2   0   2   0   2   2   2   0   0   2   2   2   2   0   0   0   0   2   0   2   0   0   0   0   0   0   2   2   2   0   0   2   0   2   2   2   2   0   0   0   2   2
 MK-3-12                2   2   0   2   0   0   2   0   0   2   2   0   2   2   2   0   2   2   2   2   0   0   2   0   2   0   0   2   2   2   0   0   0   0   0   0   2   2   0   2   0   2   2   0   2   0   0   0   0   0   0   2   2   0   2   2   2   0   0   2   2   0   0   2   0   0   0   2   0   2   2   0   0   0   2   0   2   0   2   0   2   2   0   2   0   2   0   2   0   2   0   0   0   2   2   0   2   2   2   2   0   0   0   0   0   0   2   2   0   0   0   2   2   2   0   2   0   0   2   0   0   2   0   2   0   0   2   2   0   0   0   2   2   0   0   0   0   0   0   0   2   0   0   2   2   0   0   0   2   2   0   0   0   0   2   0   0   0   2   0   0   0   2   2   2   0   0   2   2   2   2   0   0   0   0   2   0   2   0   0   0   2   0   0   2   0   2   0   0   2   0   2   2   2   2   0   0   0   2   0
 MK-3-13                2   2   0   2   0   0   0   0   0   2   2   0   2   2   2   0   2   2   2   2   0   0   2   0   2   2   0   2   0   2   2   0   0   0   0   0   2   2   0   2   0   2   2   0   2   0   0   0   0   0   0   2   2   0   2   2   2   2   0   2   2   0   0   2   0   0   0   2   0   2   2   0   0   0   2   0   2   0   2   0   2   0   0   2   0   2   0   2   0   2   0   0   0   2   2   0   2   2   2   2   0   0   0   0   0   0   2   2   0   0   0   2   2   2   0   2   0   0   0   0   0   2   0   2   0   0   2   2   0   0   0   2   2   0   2   0   2   0   0   0   2   0   0   0   2   0   0   0   2   0   0   0   0   0   2   0   0   0   2   0   0   0   2   2   2   0   0   2   2   2   2   2   0   2   0   2   0   0   0   0   0   2   0   0   2   0   2   0   0   2   0   0   2   2   0   0   0   0   2   2
 MK-3-14                2   2   0   2   0   2   0   0   0   2   2   0   2   2   2   0   2   2   2   0   0   0   2   0   2   2   0   2   0   0   2   0   2   0   0   0   2   2   0   2   0   2   2   0   2   2   0   0   0   0   0   2   2   0   0   2   0   2   0   0   2   0   0   2   0   2   0   2   0   2   2   0   0   0   2   0   2   0   2   0   2   0   0   2   2   2   0   2   0   2   0   0   2   2   2   0   2   0   2   2   0   0   0   0   0   0   2   2   0   0   0   2   2   2   0   2   0   0   0   2   0   2   2   2   0   0   2   2   0   2   0   2   0   0   2   0   2   0   0   0   0   0   0   0   2   0   2   0   2   0   0   0   0   0   0   2   0   0   2   0   0   0   2   2   2   0   0   2   2   2   2   2   0   2   0   2   0   0   0   0   0   2   0   0   2   0   2   0   0   2   0   0   2   2   0   0   0   0   2   2
 MK-3-15                2   2   0   2   0   2   0   0   0   2   2   0   2   2   2   0   2   2   2   0   0   0   2   0   2   2   0   2   0   0   2   0   2   0   0   0   2   2   0   2   0   2   0   0   0   2   0   0   0   0   0   2   0   0   0   2   2   2   0   0   0   0   0   2   0   2   0   2   0   2   2   0   0   0   0   0   2   0   2   0   2   0   2   0   2   2   0   2   0   2   0   0   2   2   2   0   2   0   2   2   2   0   0   0   0   0   2   2   0   0   0   2   2   2   0   2   0   0   0   2   0   2   2   2   0   0   2   2   0   2   0   2   0   0   2   0   2   0   2   0   0   0   0   0   2   0   2   0   2   0   2   0   2   0   0   0   0   0   2   0   0   2   2   2   2   0   0   2   2   2   2   2   0   2   0   2   0   0   0   0   0   2   0   0   2   0   2   0   2   2   0   2   2   2   0   0   0   0   2   2
 MK-3-16                2   2   0   2   0   2   0   2   0   2   2   0   0   2   2   0   2   2   2   0   0   0   2   0   2   2   0   2   0   0   2   0   2   0   0   0   2   2   0   2   0   2   0   0   0   2   0   0   0   0   0   2   0   0   0   2   2   2   0   0   0   0   0   2   2   2   0   2   0   2   2   2   0   0   0   2   2   0   2   0   2   0   2   0   2   0   0   2   0   2   0   0   2   2   2   0   2   0   2   2   2   0   0   0   0   0   2   2   0   0   0   2   0   2   0   0   0   2   0   2   0   2   2   0   0   0   0   0   0   2   0   2   0   0   2   0   0   2   2   0   2   0   0   0   2   0   2   0   2   0   2   2   2   0   0   2   0   0   2   0   0   2   2   2   0   0   0   2   2   2   2   2   0   0   0   2   0   0   0   0   2   2   0   0   2   0   0   0   2   2   0   2   2   2   0   0   0   0   2   2
 MK-4-1                 0   2   0   0   0   0   2   2   0   2   2   0   2   0   2   0   2   0   2   0   2   2   0   0   0   0   2   0   0   2   2   2   0   0   2   0   2   2   0   0   2   0   0   2   2   0   2   2   0   2   2   0   2   0   2   0   2   2   2   2   2   0   2   0   2   2   0   0   0   2   0   2   0   2   0   2   0   2   0   2   0   0   2   2   0   0   0   0   2   2   2   0   2   2   0   2   2   0   0   0   0   0   0   2   0   0   2   0   2   0   0   2   0   2   0   2   0   2   2   2   2   2   2   0   2   2   0   0   0   0   2   0   0   2   2   2   2   2   2   0   2   2   2   2   2   0   0   2   2   2   2   2   0   2   0   2   2   2   0   2   0   2   0   0   0   2   0   0   0   2   2   0   2   0   0   2   2   2   2   2   2   0   0   0   2   0   2   0   2   2   2   2   0   2   2   0   2   2   2   0
 MK-4-2                 0   0   0   0   0   0   2   2   0   2   2   0   2   0   2   0   2   0   2   0   2   2   0   0   0   0   2   0   0   2   2   2   0   0   2   0   2   2   0   0   2   0   0   2   2   0   2   2   0   2   2   0   2   0   2   0   2   2   2   2   2   2   2   0   2   2   0   0   0   2   0   2   0   2   0   2   0   2   0   2   0   0   2   2   0   0   0   0   2   2   2   0   2   2   0   2   2   0   0   0   0   0   0   2   0   0   2   0   2   2   0   2   0   2   0   2   0   2   2   2   2   2   2   0   2   2   0   0   0   0   2   0   0   2   2   2   2   2   2   0   0   2   0   2   2   0   0   2   2   2   2   2   0   2   2   2   2   2   2   0   0   2   0   0   0   2   0   2   0   2   2   0   2   0   0   2   2   2   2   2   0   0   0   0   2   0   2   0   2   2   2   2   0   2   0   0   2   0   2   0
 MK-4-3                 0   0   0   0   0   0   2   2   0   2   2   0   2   2   2   0   2   0   2   0   2   2   0   0   0   0   0   0   0   0   2   2   0   0   2   0   2   2   0   0   2   0   0   2   2   0   2   2   0   2   2   0   2   0   2   0   2   2   2   2   2   2   2   0   2   2   0   0   0   2   0   2   0   2   0   2   0   2   0   0   0   0   2   2   0   0   0   0   2   2   2   2   2   2   0   2   2   0   0   0   0   0   2   0   0   0   2   0   2   2   2   2   0   2   2   2   0   2   2   2   2   2   2   0   2   0   0   0   0   0   2   0   0   2   2   2   2   2   2   0   0   2   0   2   2   0   0   2   2   2   2   2   0   2   2   2   2   2   2   0   0   2   0   0   0   2   2   2   2   2   2   0   2   2   0   2   2   2   2   2   2   0   0   0   2   0   2   0   2   2   2   2   0   2   0   0   2   2   2   0
 MK-4-4                 0   0   0   0   0   0   2   2   0   0   2   0   2   2   2   0   0   0   2   0   2   2   0   0   0   0   0   0   0   0   2   2   2   0   2   0   2   2   0   0   2   0   0   2   2   0   2   2   0   0   2   0   2   0   0   0   2   2   2   2   2   2   2   0   2   2   2   0   0   2   0   2   0   2   2   2   0   2   0   0   0   0   0   2   0   0   0   0   2   2   2   2   2   2   0   2   2   0   0   0   0   0   2   0   2   2   2   0   2   2   2   2   0   0   2   2   0   2   0   2   2   2   2   0   2   0   2   0   0   0   2   0   2   2   0   2   2   0   2   0   0   2   0   2   2   0   2   2   2   2   2   2   0   2   2   2   2   2   2   0   0   2   0   0   2   2   2   2   2   2   2   0   2   2   0   2   2   2   2   2   2   0   0   0   2   0   2   0   2   2   2   2   0   2   0   0   2   2   2   0
 MK-4-5                 0   0   0   2   0   0   2   2   0   2   2   0   2   2   0   0   2   0   2   0   2   2   0   0   0   0   0   0   0   2   2   2   2   0   2   0   2   2   0   0   2   0   0   0   2   0   2   2   0   0   2   0   2   0   0   0   2   2   2   2   2   0   2   0   0   2   2   0   0   2   0   2   0   2   0   2   0   2   0   0   0   0   0   2   0   0   0   0   0   2   2   2   2   2   2   2   2   0   0   0   0   0   2   0   2   2   2   0   2   2   2   2   0   0   2   2   0   2   0   2   2   2   2   0   2   0   0   0   0   0   2   0   2   2   0   2   2   0   2   0   2   2   0   2   2   0   0   2   0   2   2   2   0   2   2   2   2   2   2   0   0   2   0   0   2   2   2   2   0   2   2   0   2   0   0   2   2   2   2   2   2   2   0   0   2   0   2   2   2   2   2   2   0   2   0   0   0   2   2   0
 MK-4-6                 0   0   0   2   2   0   2   2   0   2   2   0   2   2   0   0   2   0   2   0   2   2   0   0   0   0   2   2   0   0   2   2   2   0   0   0   2   2   0   0   2   0   0   0   2   0   2   2   2   2   2   0   2   0   0   0   2   2   0   2   2   0   2   0   0   2   2   0   0   2   0   2   0   2   0   2   0   2   0   0   0   0   0   2   2   0   0   2   0   2   2   0   2   2   2   2   2   0   0   0   0   0   2   0   2   2   2   0   0   2   2   2   0   0   0   0   0   2   0   2   2   2   2   0   0   0   2   0   0   0   2   0   2   2   0   2   2   0   2   0   2   2   0   0   2   2   0   2   0   2   2   2   0   0   2   2   2   2   2   0   0   2   0   0   2   2   2   2   0   0   2   0   2   0   0   2   2   2   2   2   2   2   0   0   2   0   2   2   2   2   2   0   0   2   0   0   0   0   2   0
 MK-4-7                 0   0   0   2   2   0   2   2   0   2   2   0   2   2   0   0   2   0   2   0   0   2   0   0   0   0   2   2   0   0   0   2   2   0   0   0   2   2   0   0   0   0   0   0   2   2   2   0   2   0   0   0   2   0   0   0   2   2   0   2   2   0   0   0   0   2   2   0   0   0   0   2   0   2   0   2   2   2   0   0   0   0   0   2   2   0   0   2   0   2   2   0   2   2   2   2   2   0   0   0   0   0   2   0   2   2   2   0   0   2   2   2   0   0   0   0   0   2   0   2   2   2   2   0   0   0   2   0   0   0   2   0   2   2   2   2   2   0   2   0   2   2   0   0   2   2   0   2   0   2   2   2   2   0   2   2   2   0   2   0   2   2   0   2   2   2   2   2   0   0   0   2   2   0   0   2   2   2   2   2   2   2   0   0   2   0   2   2   2   2   2   0   2   2   0   0   0   0   2   0
 MK-4-8                 0   0   0   2   2   0   2   2   0   2   2   0   2   2   2   0   2   0   2   2   0   2   0   0   0   0   2   2   0   0   0   2   2   0   0   2   2   2   0   0   0   0   0   0   2   0   2   0   2   0   0   0   2   0   0   0   2   2   2   2   0   0   2   0   0   2   2   2   0   0   2   0   0   2   2   2   2   2   0   0   0   0   0   2   2   0   0   2   0   2   2   0   2   2   2   2   2   0   2   0   0   0   2   0   2   2   2   0   0   2   2   2   0   0   0   0   0   2   0   2   2   2   2   2   0   0   2   0   0   0   2   0   2   0   2   2   2   0   2   0   2   2   0   0   0   2   0   2   0   2   2   0   0   2   2   2   2   0   2   0   2   2   0   2   2   2   2   2   2   0   0   2   2   0   0   2   2   2   2   2   2   2   0   0   2   0   2   2   2   2   0   0   2   2   0   0   0   0   2   0
 MK-4-9                 0   2   0   2   2   0   2   2   0   2   2   2   0   2   2   0   2   0   2   2   0   2   0   0   0   0   2   2   0   0   0   2   2   0   0   2   2   2   0   2   0   0   0   0   0   0   2   0   2   0   0   0   0   2   0   0   2   2   2   2   0   0   2   0   0   2   0   2   0   2   2   0   0   2   2   2   0   2   0   0   0   0   0   2   2   0   0   2   0   2   2   0   0   2   2   2   2   0   2   0   0   0   2   2   2   2   2   0   0   2   2   0   0   0   0   0   0   2   0   2   2   2   2   2   0   0   2   0   0   0   2   0   0   0   2   2   2   0   2   0   2   2   0   0   0   2   0   2   0   2   2   0   0   2   2   2   2   0   2   0   2   2   0   2   2   2   2   2   0   0   0   2   2   0   0   2   2   2   2   2   2   2   0   0   2   0   2   2   2   2   0   0   0   2   0   0   0   0   2   0
 MK-4-10                0   2   0   2   2   0   2   2   0   2   2   2   0   2   2   0   2   0   0   2   0   2   0   2   0   0   2   2   0   0   0   2   2   0   0   2   2   0   0   2   0   0   0   0   0   0   2   0   2   0   0   0   0   2   0   0   2   2   2   2   0   0   0   0   0   2   0   2   0   2   2   0   0   2   2   2   0   2   0   0   0   0   0   2   2   0   2   2   0   2   2   2   0   2   2   2   2   0   2   0   0   0   2   2   2   2   2   0   0   2   2   0   0   0   0   0   0   2   0   0   2   2   2   2   0   0   2   0   2   0   2   0   0   0   2   2   2   2   2   0   0   0   0   0   0   2   0   2   0   2   2   0   0   2   2   2   2   2   2   0   2   2   0   2   2   2   2   2   2   0   0   2   2   0   2   2   2   2   2   2   2   2   0   0   2   0   2   2   2   2   0   0   0   2   2   0   0   0   2   0
 MK-4-11                0   2   2   2   2   0   2   2   0   2   2   0   0   2   2   0   2   0   0   2   0   2   0   2   2   0   2   2   2   0   0   2   2   2   0   2   2   0   0   2   0   0   0   0   0   0   2   0   2   0   0   0   0   2   0   0   2   2   2   2   0   0   0   0   0   2   0   2   0   2   2   0   0   2   2   2   0   0   0   0   2   0   0   2   2   0   2   2   0   2   0   2   0   0   2   2   2   0   2   0   0   0   2   2   2   2   2   0   0   2   0   0   2   0   0   0   0   2   0   0   2   2   2   2   0   0   2   0   2   0   2   2   0   0   0   0   2   2   2   0   0   2   0   2   0   2   0   2   0   2   2   0   0   2   2   2   2   2   2   0   2   2   0   2   0   2   2   2   2   0   0   2   2   0   2   2   2   0   2   2   2   2   0   0   0   0   2   0   2   2   0   0   0   2   0   0   0   0   0   0
 MK-4-12                0   2   2   2   2   0   0   2   0   2   2   0   0   2   0   0   2   0   0   2   0   2   0   2   2   0   2   2   2   0   0   2   2   2   0   2   2   0   0   2   0   0   0   0   0   0   2   0   2   0   2   2   0   2   0   0   2   2   2   0   0   0   2   0   0   2   0   2   0   0   2   0   0   2   2   2   0   2   0   0   2   0   0   2   0   0   2   0   0   2   0   0   0   0   2   2   2   0   2   0   0   0   2   2   2   2   2   0   0   2   0   0   2   0   0   0   0   2   0   2   0   2   2   2   0   0   2   0   2   0   2   2   0   0   0   0   2   2   2   0   0   2   0   2   0   2   0   2   0   2   2   0   0   2   2   2   2   2   2   0   2   2   0   2   0   0   2   0   2   0   0   2   2   0   2   2   2   0   2   2   2   0   0   0   0   2   2   0   2   2   0   0   0   2   0   0   0   0   0   0
 MK-4-13                0   2   2   2   0   2   2   2   0   2   2   0   0   2   0   0   2   0   0   2   2   2   0   2   2   0   2   2   2   0   0   2   2   2   0   2   2   0   0   2   0   0   0   0   0   0   2   0   2   0   0   2   0   0   0   0   2   2   2   0   0   0   2   2   0   2   0   2   0   0   2   0   0   2   2   2   0   2   0   0   2   0   0   2   0   0   2   0   0   0   2   0   0   0   2   2   2   2   2   0   0   0   2   2   2   2   2   0   0   2   0   0   2   0   0   0   0   2   0   2   2   2   0   2   0   0   2   0   2   0   0   2   0   0   2   2   2   2   0   0   0   2   0   2   0   2   0   2   0   2   2   0   0   2   2   2   2   2   2   0   2   2   0   2   0   0   2   0   2   0   0   2   2   0   0   2   2   0   2   2   2   0   0   0   0   2   2   0   2   2   0   0   0   2   0   0   0   0   0   0
 MK-4-14                0   2   2   0   0   2   2   2   0   2   2   0   0   2   0   0   2   0   0   2   2   2   0   2   2   0   2   2   2   0   2   2   2   2   0   0   2   0   0   2   0   0   0   0   0   0   2   2   2   0   0   2   0   0   2   0   2   2   2   0   0   2   2   2   0   2   0   2   0   0   2   0   0   2   2   2   0   0   2   0   2   0   0   2   0   0   2   0   0   2   2   2   0   0   2   2   2   2   2   0   0   0   2   2   2   2   2   0   0   2   0   0   2   0   0   0   2   2   0   2   2   2   0   2   0   0   2   0   2   0   0   2   0   0   2   0   2   2   0   0   0   0   0   2   2   0   0   2   0   2   2   0   0   2   0   2   2   2   2   0   2   0   0   0   2   0   2   0   2   0   0   2   2   0   0   2   0   0   2   2   2   0   0   0   0   2   0   2   2   2   0   0   0   2   0   2   0   0   0   0
 MK-4-15                0   2   2   0   0   2   2   2   0   2   2   0   0   2   0   0   0   0   0   2   2   2   0   2   0   0   2   2   2   0   2   0   2   2   0   0   2   0   2   0   0   0   0   0   0   0   2   2   2   0   0   2   2   2   2   0   2   2   2   0   2   2   2   2   0   0   0   2   0   0   2   0   0   2   2   2   0   2   2   0   2   0   0   0   0   0   2   0   0   0   2   2   0   0   2   2   0   2   2   0   0   0   2   2   2   2   2   0   0   2   2   0   2   0   0   0   2   0   0   2   2   2   0   2   0   2   2   0   2   0   0   2   0   0   2   0   0   2   0   0   0   0   0   2   2   0   0   2   0   2   2   2   0   2   0   2   2   0   2   0   0   0   0   0   2   0   2   0   2   0   0   0   2   0   0   2   0   0   2   2   2   0   0   0   2   2   0   2   2   2   0   0   0   2   0   0   0   0   0   2
 MK-4-16                0   2   2   0   2   2   2   2   0   2   2   0   0   2   0   0   0   0   0   2   2   2   0   2   0   0   2   2   2   0   2   0   2   2   0   2   2   0   2   0   0   2   0   0   2   0   2   0   2   2   0   2   2   2   2   2   2   2   2   0   2   2   2   2   0   0   0   0   0   0   2   0   0   2   2   2   0   0   0   0   2   0   0   0   0   0   2   0   0   0   2   2   0   0   2   0   0   0   0   0   0   0   0   0   2   2   2   0   0   2   2   0   2   0   0   0   2   0   0   2   2   2   0   2   0   2   2   0   2   0   0   2   0   0   2   0   0   2   0   0   0   0   0   2   2   0   0   2   0   2   2   2   0   2   0   2   2   0   2   0   0   0   0   0   2   0   2   0   2   0   0   0   2   0   0   2   2   0   2   2   2   0   0   0   2   2   0   2   2   2   2   0   0   2   0   0   0   0   0   2
 MK-5-1                 2   2   0   2   0   0   0   2   2   0   0   2   0   2   2   2   0   0   2   0   0   2   2   2   0   0   0   0   0   2   0   2   0   0   2   0   0   2   0   0   2   2   0   2   0   2   2   2   0   2   2   2   2   0   0   0   0   0   2   2   0   2   0   0   0   2   0   0   2   0   2   0   2   2   2   2   2   2   0   2   2   0   0   0   0   0   2   2   2   2   2   0   0   2   0   0   2   2   0   0   0   0   0   2   0   0   2   2   2   0   0   0   2   0   0   2   2   0   2   0   0   2   2   0   2   0   0   0   2   2   0   0   0   2   0   2   0   2   0   0   0   2   2   2   2   2   2   0   0   0   2   2   2   0   2   2   2   0   0   2   0   2   0   0   2   2   0   2   0   2   2   0   0   2   2   2   0   2   0   2   2   2   2   0   2   2   2   2   2   2   0   2   0   0   2   0   0   0   0   2
 MK-5-2                 2   2   2   2   0   0   2   2   2   0   0   2   2   2   2   2   0   2   2   0   0   2   2   2   2   0   0   2   0   2   0   2   0   2   2   0   0   2   0   0   2   2   2   2   0   2   2   2   0   2   2   2   2   0   0   0   2   0   2   2   0   2   0   0   0   2   0   0   2   0   2   0   2   2   2   2   2   2   0   2   2   0   0   2   0   0   2   2   2   2   0   0   2   2   0   0   2   2   0   0   2   0   0   2   0   0   2   2   2   0   0   0   2   0   2   0   0   0   0   0   0   2   2   0   2   2   0   0   2   2   0   0   0   2   0   2   0   2   2   0   0   2   0   2   2   2   2   0   0   0   2   2   2   0   2   2   2   0   0   0   2   2   0   2   2   2   0   2   0   0   2   0   0   2   2   2   0   2   0   2   2   2   0   0   2   2   2   2   2   2   0   2   0   0   2   0   0   0   0   2
 MK-5-3                 2   2   2   2   0   0   2   2   2   0   0   2   0   0   2   2   0   2   2   0   0   2   2   2   0   0   0   2   0   2   0   2   0   2   2   0   0   2   0   0   2   2   2   2   0   2   2   2   0   2   2   2   2   0   0   2   2   0   2   2   2   2   0   0   0   2   2   0   2   2   2   0   2   2   2   2   2   2   0   2   2   0   0   2   0   0   2   2   2   2   0   2   2   2   2   0   2   2   0   0   2   0   0   2   0   0   0   2   2   0   0   0   0   0   0   0   0   0   0   0   0   2   0   0   2   2   0   0   2   2   0   0   0   2   0   2   0   2   2   2   2   2   0   0   2   2   2   0   0   0   2   2   2   0   2   2   2   0   0   0   0   2   0   2   2   2   0   2   0   0   2   0   0   2   2   0   0   2   0   2   2   2   0   0   2   2   2   0   2   2   0   2   0   0   2   0   0   0   0   2
 MK-5-4                 2   2   2   2   0   0   2   0   2   2   0   2   0   0   2   0   0   2   2   0   0   2   2   2   0   0   0   2   0   2   0   2   0   2   2   2   2   2   0   0   2   2   2   2   0   2   0   2   0   2   2   2   2   0   0   2   2   0   2   0   2   2   0   0   0   2   2   0   2   2   2   0   2   2   2   2   2   2   0   2   0   0   0   2   0   0   2   2   2   2   0   2   2   2   0   0   2   2   2   0   2   0   0   2   0   0   2   2   2   0   2   0   0   0   0   0   0   0   0   0   0   2   0   0   2   0   0   0   2   2   0   0   0   2   0   2   0   2   2   2   2   2   0   0   2   2   2   0   0   0   2   2   2   0   2   2   2   0   2   0   0   2   0   2   2   2   0   2   0   0   2   0   0   2   2   0   0   2   0   0   2   2   2   0   2   2   2   0   2   2   0   2   0   0   2   0   0   0   0   2
 MK-5-5                 0   2   2   2   0   0   2   0   2   2   0   0   0   0   2   0   0   2   0   0   0   2   0   2   0   0   0   2   0   2   0   2   0   2   2   2   2   2   0   0   2   2   2   2   0   0   0   0   0   2   2   2   2   2   0   2   2   2   0   0   0   2   0   0   0   2   2   0   2   2   0   0   2   2   2   0   2   2   2   2   0   0   0   2   2   0   2   2   2   2   0   2   2   2   0   0   2   2   2   0   2   0   0   2   0   0   2   0   2   0   2   0   0   0   0   0   0   0   0   0   0   2   0   0   2   0   0   0   2   2   0   0   0   2   0   2   0   2   0   2   2   2   0   0   2   0   2   0   2   0   2   2   2   0   2   2   2   0   2   0   0   0   0   0   2   2   0   2   0   0   2   0   0   2   2   0   0   2   0   0   2   2   0   0   2   2   2   0   2   2   0   0   0   0   2   0   0   0   0   2
 MK-5-6                 0   2   2   2   0   0   2   0   0   2   0   0   0   2   2   0   0   0   0   0   0   0   0   0   0   0   2   2   0   2   0   2   0   2   2   2   2   2   2   0   2   2   2   2   0   0   0   0   0   2   2   2   0   2   0   2   2   2   0   0   0   2   0   0   0   2   2   0   2   2   0   0   2   2   2   0   2   2   2   2   0   0   0   2   2   0   2   2   2   2   0   2   2   2   0   2   2   2   2   0   2   0   0   2   0   0   2   0   0   0   2   0   0   0   2   0   0   0   0   0   0   2   0   0   2   0   0   0   2   2   2   2   0   0   0   2   0   2   0   2   2   2   0   0   2   0   2   2   2   0   2   2   0   0   0   2   2   0   2   0   0   2   0   0   2   2   2   2   2   0   2   2   0   2   2   0   0   0   2   0   2   0   0   0   2   2   2   0   2   2   0   0   0   0   2   0   0   0   0   2
 MK-5-7                 0   2   0   2   0   0   2   0   0   2   0   0   2   2   2   0   0   0   0   0   0   0   0   0   2   0   2   2   0   2   0   2   0   2   2   2   2   2   2   0   2   2   2   2   0   0   0   0   0   2   2   2   0   2   0   2   2   2   0   2   0   2   0   0   0   2   2   0   2   2   0   0   2   2   2   0   2   2   2   2   0   0   0   2   2   0   0   2   2   2   0   2   2   2   0   2   0   2   2   0   2   0   2   2   0   0   2   0   0   0   2   0   0   2   2   0   0   0   0   0   0   2   0   0   0   0   0   2   2   2   2   2   0   0   0   0   0   2   0   0   2   2   0   0   2   2   2   2   2   0   0   2   0   0   0   0   0   0   2   0   0   2   0   0   2   2   2   2   0   0   2   2   0   2   2   0   0   0   2   0   2   0   0   2   2   2   2   0   2   0   0   0   0   0   2   2   2   0   0   2
 MK-5-8                 0   2   0   2   0   0   2   0   0   2   2   0   2   2   2   0   0   0   0   0   0   0   0   2   2   0   2   2   0   2   0   2   0   0   2   2   2   2   2   0   2   2   2   2   0   0   0   0   2   2   2   2   0   2   0   2   2   2   0   2   0   2   0   0   0   2   2   0   2   2   0   2   2   2   2   0   2   2   2   2   0   0   0   2   0   0   0   2   2   2   0   0   2   2   0   2   0   2   2   0   2   0   2   2   0   0   2   0   0   0   2   0   0   2   2   0   0   0   0   0   0   2   0   0   0   0   0   2   2   0   2   2   0   0   0   0   0   0   0   0   2   2   0   0   2   2   2   2   2   0   0   2   0   0   0   0   0   0   2   0   0   2   0   2   0   2   2   2   0   0   2   2   0   2   2   0   0   0   2   0   2   0   0   2   2   2   2   2   2   0   0   0   0   0   2   2   2   0   0   2
 MK-5-9                 0   2   2   0   0   0   2   0   0   2   2   0   2   2   2   0   0   0   0   0   2   0   0   2   2   0   2   0   0   2   0   2   2   0   2   2   0   2   2   0   0   0   2   2   0   0   0   0   2   2   2   2   0   2   0   2   2   2   0   2   0   2   0   0   0   2   2   2   2   2   0   2   2   0   2   0   2   2   2   2   0   0   0   2   0   0   0   2   2   2   0   0   2   2   0   2   0   2   2   0   2   0   2   2   0   0   2   0   0   0   2   0   2   2   0   0   0   2   0   0   0   2   2   0   0   0   2   2   2   0   2   2   0   0   0   0   0   0   0   0   2   2   0   0   0   2   2   2   2   0   0   0   0   2   0   0   0   0   2   0   0   2   0   2   0   2   2   2   2   0   2   2   0   2   2   0   0   0   2   0   2   0   0   2   2   2   2   2   2   0   2   0   0   0   2   2   2   2   0   2
 MK-5-10                0   2   2   0   0   0   2   0   0   2   2   0   0   2   2   0   0   0   0   0   0   0   0   2   2   0   0   0   0   2   0   2   2   0   2   2   0   2   2   0   0   0   2   2   0   0   0   0   2   2   2   2   0   2   2   2   2   2   2   2   0   2   0   0   0   2   2   2   2   2   0   2   0   2   2   0   0   2   2   2   0   0   2   2   0   0   0   2   2   0   0   0   2   2   0   0   2   2   2   0   2   0   0   2   2   0   2   0   0   0   2   0   2   2   0   0   0   2   0   0   0   2   2   0   0   0   2   2   2   0   2   2   0   0   0   0   0   0   0   0   2   2   0   0   0   2   2   2   2   0   0   0   0   2   0   0   0   0   2   0   0   0   0   2   0   0   2   2   2   0   2   2   0   2   2   0   0   0   2   0   2   2   0   2   2   2   0   2   2   0   2   0   2   0   2   2   2   2   0   2
 MK-5-11                0   2   2   2   0   0   2   2   0   0   2   0   0   0   2   0   0   0   0   2   0   0   0   0   2   0   0   0   0   2   0   2   2   0   2   2   0   2   2   2   0   0   2   2   0   0   0   0   2   2   0   2   0   2   2   2   2   2   2   2   0   2   0   0   0   2   2   2   2   2   0   2   0   2   2   0   0   2   2   2   0   0   2   2   0   0   0   2   2   0   0   0   2   2   2   0   2   2   2   0   0   0   0   2   2   0   2   2   0   0   2   2   2   2   0   0   0   2   0   0   0   2   0   0   0   0   2   2   0   0   2   2   0   0   0   0   0   0   0   0   2   2   0   0   0   2   2   2   2   0   0   0   0   2   2   0   0   0   2   0   0   0   0   2   0   0   2   2   2   0   2   2   0   0   2   0   0   0   2   0   2   2   0   2   2   2   0   2   2   0   2   0   2   0   2   2   2   2   2   2
 MK-5-12                0   0   2   2   0   0   2   2   0   0   2   0   0   0   2   0   0   2   0   2   0   0   0   0   0   0   0   0   0   2   0   2   2   0   2   2   0   2   2   2   0   0   2   2   0   0   0   0   2   2   0   2   0   2   2   2   2   2   2   2   0   2   0   0   0   2   2   2   2   0   0   2   2   2   2   0   0   2   2   2   0   0   0   2   0   2   0   2   2   0   0   2   2   2   2   2   2   2   2   0   2   0   0   2   2   0   2   2   0   0   2   2   2   2   2   0   2   2   0   2   0   2   0   0   0   0   2   2   0   2   2   0   0   2   0   0   0   0   0   0   2   2   0   0   0   2   2   2   2   0   0   0   0   2   2   0   0   0   2   0   0   2   0   2   0   0   2   2   2   0   2   0   0   0   0   2   0   0   2   0   2   2   0   0   0   2   0   2   0   0   0   0   2   0   2   2   2   2   2   2
 MK-5-13                0   0   2   2   0   0   2   2   0   0   2   0   0   2   2   0   0   0   0   2   0   0   0   0   0   0   0   0   0   2   0   2   2   0   0   2   0   2   2   2   0   0   2   2   0   0   2   0   2   0   0   2   0   2   2   2   2   2   2   2   0   2   0   0   0   2   0   2   2   0   0   2   0   2   2   2   0   2   2   2   0   0   0   2   0   2   0   2   2   0   2   2   2   2   2   2   2   2   2   0   2   0   0   2   2   0   2   2   0   0   2   2   2   2   2   0   2   2   0   2   0   2   0   0   0   0   2   0   0   0   2   0   0   2   0   0   0   0   0   0   2   2   0   0   0   2   0   2   2   0   0   0   0   2   2   0   2   0   2   0   0   2   0   2   0   0   2   2   2   0   2   0   0   0   0   2   0   0   2   0   2   2   0   0   0   2   0   2   0   0   0   0   2   0   2   2   2   0   2   2
 MK-5-14                0   0   2   2   0   0   2   2   0   0   2   0   0   2   2   0   2   0   2   2   0   0   0   0   0   2   0   2   0   2   0   2   2   2   0   2   0   0   2   2   0   0   2   2   0   2   2   0   2   0   0   0   0   2   2   2   2   2   2   0   0   2   0   2   2   2   0   2   2   2   0   2   0   2   2   2   0   2   2   2   0   0   0   2   0   2   0   2   2   0   2   2   2   2   2   2   2   2   2   0   2   0   0   2   2   0   2   2   2   0   2   2   2   2   2   0   2   2   0   2   0   2   0   0   0   0   2   0   0   0   2   0   0   2   0   0   0   0   0   0   2   2   0   0   0   2   0   2   2   0   0   0   0   2   2   0   2   0   2   0   0   2   0   2   0   0   2   2   2   0   2   0   0   0   0   2   2   0   2   0   2   0   0   0   0   2   0   2   0   0   0   0   2   0   2   2   2   0   2   2
 MK-5-15                0   0   2   2   0   0   2   2   0   2   2   0   0   2   2   0   2   0   2   2   0   2   0   0   0   0   0   2   0   2   0   2   2   2   0   2   0   0   2   0   0   0   2   2   0   2   2   0   2   0   0   0   0   2   2   2   2   2   0   0   0   2   0   2   2   2   2   2   2   2   2   2   0   2   2   2   0   2   2   2   0   0   0   2   0   2   0   2   2   0   2   0   2   0   2   0   2   2   2   0   2   0   0   2   2   2   2   2   2   0   2   2   2   2   2   0   2   2   0   2   0   2   0   0   0   0   2   0   0   2   2   0   0   2   0   0   2   0   0   0   2   2   2   0   0   0   0   2   2   0   0   0   0   2   2   0   2   0   2   0   0   2   0   2   0   0   0   2   2   2   2   0   0   0   0   2   2   0   0   0   2   0   0   0   0   2   0   2   0   0   0   0   2   0   2   2   2   0   2   2
 MK-5-16                0   2   2   2   2   0   2   2   0   2   2   0   0   2   2   0   2   0   2   2   0   2   0   0   0   0   0   2   0   2   0   2   2   2   0   2   2   0   2   0   0   0   2   2   0   2   2   0   2   0   0   0   0   2   0   2   2   2   0   0   0   2   0   0   2   2   2   2   2   2   2   0   0   2   2   2   0   2   2   2   0   0   0   2   0   2   0   2   2   0   2   0   2   0   0   0   2   0   2   0   2   0   0   2   2   2   2   0   2   0   2   2   2   2   2   2   2   2   0   2   0   2   0   0   0   2   2   0   0   2   2   0   0   2   2   0   2   0   0   0   2   2   2   0   0   0   0   2   2   0   0   0   0   2   2   0   2   0   2   2   0   0   0   2   0   0   0   2   2   2   2   2   0   0   0   2   2   2   0   0   2   0   0   0   0   2   0   0   0   0   0   2   2   0   0   2   2   0   2   2
 MK-6-1                 2   2   0   2   0   0   0   0   0   2   2   0   2   0   0   2   2   2   0   0   2   2   0   2   2   0   0   0   2   2   2   2   2   2   0   2   2   0   0   2   2   2   2   2   2   0   2   0   2   2   0   0   2   2   0   2   0   2   2   2   0   2   0   0   0   0   0   0   2   0   2   0   2   2   0   0   2   0   2   0   0   2   2   2   2   0   0   0   0   0   2   0   0   0   2   2   0   0   2   0   0   0   2   0   0   0   2   2   0   0   2   2   0   0   0   0   0   2   0   0   2   0   0   0   2   0   2   2   2   0   0   2   2   0   0   2   2   0   0   2   2   0   2   2   2   0   0   0   0   2   2   2   0   2   0   0   2   2   2   2   0   0   2   0   0   2   0   0   0   2   0   2   2   0   0   0   2   2   2   0   0   0   0   2   2   0   2   0   2   0   0   0   0   2   0   0   0   0   2   0
 MK-6-2                 2   2   0   2   0   0   0   0   0   2   2   0   2   0   0   2   2   2   0   0   2   2   0   0   2   2   0   0   2   2   2   2   2   2   0   2   2   0   0   2   2   2   2   2   2   0   2   0   0   2   2   0   2   0   0   2   0   2   0   0   0   2   0   0   0   0   0   0   2   0   2   0   0   2   0   0   2   0   2   0   0   2   2   2   2   0   0   0   0   0   2   0   0   0   2   2   0   0   2   0   0   0   0   0   0   0   2   0   0   0   2   2   2   0   0   0   0   0   2   0   2   0   0   0   2   0   2   2   2   0   0   0   2   2   0   2   2   2   0   2   2   2   2   2   2   0   0   0   0   2   2   2   0   2   0   2   2   2   2   2   0   0   2   0   0   2   0   0   0   2   0   2   2   0   0   0   2   2   2   0   0   0   0   2   2   0   2   0   2   0   2   0   0   2   0   0   0   0   2   0
 MK-6-3                 2   2   0   2   0   0   0   0   0   2   0   0   2   0   2   2   2   2   0   0   2   0   0   2   2   2   0   0   2   2   2   2   2   0   2   2   2   0   0   2   0   2   2   2   2   0   2   0   0   2   2   0   2   0   0   2   0   2   0   0   0   2   0   0   0   0   2   0   2   0   2   0   0   2   0   0   2   0   2   0   0   2   2   2   2   0   0   0   0   0   2   0   0   0   2   2   0   0   0   0   0   0   0   0   0   0   2   0   0   0   2   2   2   0   0   0   0   0   0   0   2   0   0   0   2   0   2   2   2   0   0   0   2   0   0   0   2   2   0   2   2   2   2   2   2   0   0   0   0   2   2   2   0   2   0   2   2   2   0   2   0   0   2   0   2   0   0   0   0   2   0   2   2   0   0   0   0   2   2   0   0   0   0   2   2   0   2   0   2   0   2   0   0   2   0   0   0   0   2   0
 MK-6-4                 2   2   0   2   0   0   0   0   2   0   2   0   2   2   2   2   2   2   0   0   2   0   0   0   2   2   0   0   2   0   2   2   2   0   2   2   2   0   0   2   0   2   2   2   2   0   2   0   0   2   2   0   2   0   0   2   0   2   0   0   0   2   0   0   0   0   2   2   2   0   2   0   0   0   0   0   2   0   2   0   0   2   2   2   2   0   0   0   0   0   2   2   0   0   2   2   0   0   0   0   0   0   0   0   0   0   2   0   0   0   2   2   2   0   0   0   0   0   0   0   2   0   0   0   2   2   2   2   2   2   0   0   2   2   2   0   2   2   0   2   2   2   2   2   2   0   2   0   0   2   2   2   0   2   2   2   2   0   0   2   0   0   2   0   2   0   0   0   0   2   0   2   0   0   0   0   0   2   2   0   0   0   0   2   0   0   2   0   2   0   2   0   0   2   0   0   0   2   2   0
 MK-6-5                 2   2   0   2   0   0   0   0   2   0   2   0   2   2   0   2   2   2   0   0   2   0   0   0   2   2   0   0   2   0   0   2   2   0   2   2   2   0   0   2   0   2   2   2   2   0   2   0   0   2   2   0   2   0   0   2   0   2   2   0   0   2   0   0   0   0   2   2   2   0   2   0   0   0   0   0   2   0   2   0   2   2   2   2   2   0   0   0   0   0   2   2   0   0   2   2   0   0   0   0   0   0   0   0   0   0   2   0   0   0   0   2   2   0   0   0   0   0   0   0   2   0   0   0   2   2   2   2   2   2   0   0   2   2   0   2   2   2   0   2   2   2   2   2   2   2   2   0   0   2   2   2   0   2   2   2   2   0   0   2   0   0   2   0   2   0   0   0   0   2   0   2   0   0   0   0   0   2   2   0   0   0   0   2   2   0   2   0   2   0   2   0   0   2   0   0   0   2   2   0
 MK-6-6                 2   2   0   2   0   0   0   0   2   0   2   0   2   2   0   2   2   0   0   0   2   0   0   0   2   2   0   0   2   0   0   2   2   0   0   2   0   0   0   2   0   2   2   0   2   0   2   0   0   2   2   0   2   0   0   2   0   2   2   0   0   2   0   2   0   0   2   2   2   0   2   0   0   0   0   0   2   0   2   0   2   2   2   2   2   0   0   0   0   0   2   0   0   2   2   2   0   0   0   0   0   0   2   0   0   0   2   0   0   0   0   2   2   0   0   0   0   0   0   0   0   0   0   0   2   2   2   2   2   2   0   0   2   2   0   2   2   2   0   2   0   2   2   2   2   2   2   0   0   2   0   2   0   2   2   2   2   0   0   2   0   2   2   0   2   0   0   0   0   2   0   2   2   0   0   0   0   2   2   0   0   0   0   2   2   0   2   0   2   0   0   0   2   0   0   0   0   2   2   0
 MK-6-7                 2   2   0   2   0   0   0   0   2   0   2   0   2   2   0   2   2   0   0   0   2   2   2   0   2   2   0   0   2   0   0   2   2   0   0   2   0   0   0   2   0   2   0   0   2   0   2   0   0   2   2   0   2   0   0   2   0   2   2   0   0   2   0   2   0   0   2   2   2   0   2   0   0   0   2   0   2   0   2   0   0   2   2   2   2   0   0   0   0   0   2   0   0   2   2   0   0   0   0   0   0   0   2   0   0   0   2   0   0   2   0   2   2   2   0   0   0   0   0   0   0   0   0   0   2   2   2   2   2   2   0   0   2   2   0   2   2   2   0   2   0   2   2   0   2   2   2   0   0   2   0   2   0   2   2   2   2   0   0   2   0   2   2   0   2   0   0   0   0   2   0   2   2   0   0   0   0   2   2   0   0   0   0   2   2   2   2   0   2   2   0   0   0   0   2   0   0   2   0   0
 MK-6-8                 2   2   0   2   2   2   0   0   2   0   2   0   2   2   0   2   2   0   0   0   2   2   2   0   2   0   2   0   2   0   0   2   2   0   0   2   0   0   0   2   2   2   0   0   2   0   2   0   0   2   2   0   2   0   0   2   0   2   2   0   0   2   0   2   0   0   2   2   2   0   2   0   0   0   2   0   2   0   2   0   0   2   2   2   2   0   0   0   0   0   2   0   0   2   2   2   0   0   0   0   0   0   2   0   0   0   2   0   0   2   0   2   2   2   0   0   0   0   0   0   0   0   0   0   2   2   2   0   2   2   0   0   2   2   0   2   2   2   0   2   0   0   0   0   2   2   0   0   0   2   2   2   0   2   2   0   2   0   0   2   0   0   2   0   2   0   0   0   0   2   0   2   2   0   0   0   0   2   2   0   0   0   0   2   2   2   2   0   2   2   0   0   0   0   2   0   0   2   0   0
 MK-6-9                 2   0   0   2   2   2   0   0   2   0   2   2   2   2   0   2   2   0   0   0   2   2   0   0   2   0   0   0   2   0   0   2   2   0   0   2   0   0   0   2   2   2   0   0   2   0   2   0   0   2   2   0   2   0   0   2   0   2   2   0   0   2   0   2   0   2   2   2   2   0   2   0   0   0   2   0   2   0   2   0   0   2   2   2   2   0   0   0   0   2   0   0   0   2   2   2   0   0   0   0   2   0   2   2   0   0   2   0   0   2   0   2   2   2   2   0   0   0   0   0   0   0   0   2   2   2   2   0   2   2   0   0   0   2   0   2   2   2   0   2   0   0   0   0   2   2   0   0   0   0   2   2   2   2   2   0   2   0   0   2   0   0   2   0   2   2   0   0   0   0   0   2   2   0   0   0   0   2   2   0   0   0   0   0   2   2   2   0   2   2   0   0   0   0   2   0   0   2   2   0
 MK-6-10                2   0   2   2   2   2   0   0   2   0   2   2   2   2   0   2   2   0   0   0   2   2   0   0   2   0   2   0   0   2   0   2   2   0   0   2   2   0   2   0   0   2   0   0   2   2   2   0   0   2   2   0   2   0   0   0   2   0   2   2   0   2   0   2   0   2   2   2   2   0   2   0   0   0   2   0   2   0   0   0   0   2   2   2   2   0   0   0   0   2   0   2   0   2   2   2   0   2   0   0   2   2   2   2   0   0   2   0   0   2   0   2   2   2   2   0   0   0   2   0   0   2   0   0   2   2   2   0   2   2   2   0   0   2   0   2   0   2   0   2   0   0   0   0   2   2   0   0   0   0   2   2   2   2   2   0   2   0   0   2   0   0   2   2   2   2   0   0   0   0   0   0   2   0   2   0   2   2   2   0   0   2   0   0   2   2   2   0   2   2   0   0   0   0   2   0   0   2   2   2
 MK-6-11                2   0   2   2   2   2   0   0   2   0   2   2   2   2   0   2   2   0   0   0   2   2   0   0   2   0   2   0   0   0   0   2   2   0   0   2   2   0   2   0   0   2   2   0   2   2   2   0   0   2   2   0   2   0   0   0   2   0   2   2   0   2   0   2   0   2   2   0   2   0   2   0   0   0   2   0   2   2   0   2   0   2   2   2   2   0   0   0   0   2   0   2   0   2   2   2   0   2   0   0   2   2   2   2   0   0   2   0   0   2   0   2   2   2   2   0   0   0   2   0   0   2   0   0   2   2   2   2   2   2   2   0   0   2   2   2   0   2   0   2   0   0   0   0   2   2   0   0   0   0   2   2   2   2   2   0   0   0   0   2   0   0   0   2   2   2   2   0   0   0   0   2   0   0   2   0   2   2   2   0   0   2   0   2   2   2   2   0   2   2   0   0   0   0   2   0   0   2   2   2
 MK-6-12                2   0   2   0   2   2   0   0   2   0   2   2   2   2   0   2   2   0   0   0   2   2   2   0   0   0   2   0   0   2   0   2   2   0   0   2   2   2   2   0   0   2   2   0   2   2   2   0   0   2   2   0   2   0   0   0   2   0   2   2   0   2   2   2   2   2   2   0   2   0   2   0   0   0   2   0   2   2   0   2   0   2   2   2   2   0   0   0   0   2   0   2   0   2   2   2   0   2   0   0   2   2   2   2   0   0   2   0   0   2   0   2   2   2   2   0   0   0   2   0   0   2   0   0   2   0   2   2   2   2   2   0   0   2   2   2   0   2   0   2   0   0   0   0   2   2   0   0   0   0   2   2   2   2   2   0   0   0   0   2   0   0   0   2   2   2   2   0   0   0   0   2   0   0   2   0   2   2   2   0   0   2   0   2   2   2   2   0   2   2   0   0   0   0   2   0   0   2   2   2
 MK-6-13                2   2   2   0   2   2   0   0   2   0   2   2   2   2   0   2   2   0   0   0   2   2   0   0   0   0   2   0   0   2   0   0   2   0   0   2   2   2   2   0   0   2   2   0   0   2   2   0   0   2   2   0   0   0   0   0   2   2   2   2   0   2   2   2   2   2   2   0   2   0   2   0   0   0   2   0   2   2   0   2   0   2   2   2   2   0   0   0   0   2   0   2   0   2   2   2   0   2   0   0   2   0   2   2   0   2   2   0   0   2   0   2   2   2   2   0   0   0   2   2   0   2   0   0   2   0   2   2   2   0   2   0   0   2   2   2   0   0   0   2   0   0   0   0   2   2   0   0   0   0   2   2   2   0   2   0   0   0   0   2   0   0   0   2   2   2   2   0   0   0   0   2   0   0   2   0   2   2   2   0   0   0   0   2   2   0   0   0   2   2   2   0   0   0   2   2   0   2   2   2
 MK-6-14                2   0   2   0   2   2   0   0   2   0   2   2   2   2   0   2   2   0   0   2   2   2   2   0   0   0   0   0   0   2   0   0   2   0   0   2   2   2   2   0   0   2   2   0   0   2   0   0   0   2   2   2   0   0   0   0   2   2   2   2   0   0   2   0   0   2   2   0   2   0   2   0   0   0   2   2   2   2   0   2   0   2   2   2   2   0   0   0   0   2   0   2   0   2   2   2   0   2   0   0   2   0   2   2   2   2   2   0   0   2   0   2   2   2   2   0   0   0   2   0   0   2   0   0   2   0   2   2   2   0   2   0   0   2   2   2   0   0   0   0   0   0   0   2   2   2   0   0   0   0   2   0   2   0   2   0   0   0   0   2   0   0   2   2   2   2   2   2   0   2   0   2   0   0   2   0   2   2   2   0   0   0   0   2   2   0   0   0   2   2   2   0   0   0   2   2   0   2   2   2
 MK-6-15                0   0   2   0   2   2   0   0   2   2   0   2   2   2   0   0   0   0   0   2   2   2   2   0   0   0   0   0   2   0   0   0   2   0   0   2   0   2   2   0   0   2   2   0   0   2   0   0   0   2   2   0   0   0   0   2   2   2   2   2   0   0   2   0   0   2   2   0   0   0   2   0   0   0   2   2   2   2   0   2   0   2   2   2   2   0   0   0   2   2   0   2   0   2   2   2   0   2   0   2   2   0   2   2   2   2   2   0   0   0   0   2   2   2   0   0   2   0   2   0   0   2   2   0   2   0   2   0   2   0   2   0   0   2   2   2   0   0   0   0   0   0   0   2   2   0   0   0   0   0   2   0   2   0   2   0   0   0   0   0   0   0   2   2   2   2   2   2   0   2   0   2   0   0   2   0   2   0   2   0   0   0   2   2   0   0   0   0   2   2   2   0   0   0   2   2   0   2   2   2
 MK-6-16                0   0   2   0   2   2   0   2   2   2   0   2   2   2   0   0   0   0   0   2   2   2   2   0   0   0   0   0   2   0   0   0   2   0   0   2   2   2   2   0   0   2   2   0   0   2   0   0   0   2   2   2   0   0   0   2   0   2   2   2   0   0   2   0   0   2   2   0   0   0   2   0   2   0   2   2   2   2   0   2   0   2   2   2   2   0   2   0   2   2   0   2   0   2   2   2   0   2   0   0   2   2   2   2   2   2   2   0   0   0   0   2   2   2   0   0   2   0   2   0   0   2   2   0   2   0   2   0   2   0   2   0   0   2   2   2   0   0   0   0   0   0   0   2   2   0   0   0   0   2   2   0   2   0   2   0   0   0   0   2   0   0   2   0   2   2   2   2   0   0   0   2   0   0   2   0   2   0   2   0   0   0   2   0   0   0   0   0   2   2   2   0   0   0   0   2   0   2   0   2
 
!****************************************** Phenotypic Data **********************************************************
!-100.0 is resevred for missing phenotype
SimulatedTrait1        16.2555   15.6455   16.1443   15.9823   15.3823   16.2875   16.6094   13.9107   13.7605   16.2272   16.0030   14.3140   14.5748   13.7404   13.7610   16.4583   14.3465   13.7739   13.4773   13.6559   14.2029   14.4667   14.6564   13.3872   13.5981   14.6171   13.2077   13.8112   14.6523   14.8043   14.5366   14.8072   15.6194   15.6614   14.8849   13.7210   15.9031   13.5647   15.1189   16.1150   15.5223   15.8486   13.4854   14.3043   16.0144   14.3777   14.7393   16.2740   14.3497   15.6199   15.7689   16.7286   14.2505   15.3474   14.6060   16.0695   14.2743   16.1002   15.7370   13.8193   15.6144   15.1080   15.1760   15.9686   13.8865   14.9155   15.4256   15.3691   13.8812   13.6826   16.6072   13.7573   14.6906   16.1434   13.2265   15.9732   15.9191   15.7030   16.1286   13.5570   14.0674   13.6129   13.4972   16.0402   16.6958   16.1014   14.1163   16.7177   15.8012   14.7148   15.9671   14.4333   14.7751   15.2698   14.2468   13.7851   15.0386   13.7229   16.6179   14.2487   14.4418   15.8919   16.2213   14.4061   15.8514   14.3268   13.9441   14.9201   14.1512   13.9631   16.5806   15.2180   16.1774   15.3006   13.4847   14.4551   16.1467   15.5211   14.2141   14.0028   13.8076   14.2961   13.4395   15.0458   13.8925   15.3350   14.4037   15.3382   15.9048   16.3074   13.6420   16.3025   16.5399   13.3998   16.2601   15.9117   13.8097   15.7606   14.2239   16.6807   15.2409   15.8729   16.4489   15.0684   15.9208   14.6979   13.9867   14.3395   16.0548   14.4643   13.9594   13.8806   15.9044   14.1344   14.4313   16.2253   14.9237   14.2391   13.5692   16.3939   16.3783   16.0098   14.1701   16.0983   14.7875   13.7861   15.5705   15.3646   16.3404   14.6287   13.1803   15.8406   14.6491   15.2547   15.8532   16.8800   16.3934   16.7364   14.4718   13.3534   16.5418   15.7694   16.1578   15.4986   14.5685   14.5395   15.8212   13.8209   15.6368   14.1246   16.5038   13.6109   13.6759   15.9637   14.3715   16.0384   16.0418   16.1728   13.9211   15.8007
SimulatedTrait2         9.2922    9.2815    9.2912    9.3408    9.1213    9.2556    9.4331   10.4302   10.7045    9.8175    9.1530   10.4859   10.7508   10.2615   10.9144    9.3331   10.6831   10.9306   10.6890   10.9665   10.2282    9.5964   10.1425   10.2698   10.4754   10.3468   10.2334   10.3072   10.4098   10.7764   10.6980    9.6229    9.3496    9.2734   10.1101    9.3031    9.5549   10.4191   10.5654    9.5036   10.0130    9.8074   10.9028   10.5775    9.4261   10.7407   10.1871    9.3173   10.6496    9.5941    8.9774    9.6141    9.5501    9.3267    9.4219    9.6161   10.5963    9.4462   10.2516   10.5933    9.7708    9.2175    9.6410    9.4776   10.4131   10.3829   10.1598    9.6706   10.4561   10.3204    9.5249   10.2568   10.3013    9.6049   10.5405    9.6695   10.0175    9.2113    9.2834   10.8297   10.7454   11.0939   11.0282    9.6109    9.5592    9.7235   10.7320    9.5771    9.6054    9.3448    9.5093   10.8222   10.6976   10.2462   10.2051   10.5444    9.7722   10.2974    9.4887   10.7056   10.5559    9.5115    9.1171    9.3177    9.2128   10.1773   10.7936    9.2408   10.6658   10.5600    9.6415   10.3037    9.6505   10.1352   10.6257   10.3699    9.0355   10.0572   10.5279   10.6530   10.4149   10.2160   10.3213    9.8384   10.5423    9.7515   10.5616   10.6667    9.6497    9.8591   10.6058    9.6462    9.4487   10.3532    9.4530    9.2493   10.2655    9.8428   10.6660    9.7326   10.5627    9.6415    9.2503   10.5896    9.6608   10.4637   10.3001   10.8081    9.9580   10.4812   10.4982   10.1935    9.4582   10.8469   10.4022    9.4819    9.4701   10.8742   10.1834    9.3778    9.4069    9.7189    9.5070    9.6244   10.1673   10.3682    9.9641    9.5522    9.5326    9.6318   10.1304    9.5787   10.5665   10.7757    9.3169    9.2287    9.5510    9.5048   10.9108   10.1224    9.1667    9.2933    9.4382   10.5012   10.2205   10.3993    9.4707   10.5209    9.3443   10.8210    9.2952   10.8221   10.3038    9.1864   10.7842    9.4897    9.4520    9.5708   10.6115   10.6875
 
