# Supplementary material for: Inclusive Composite Interval Mapping of QTL by Environment Interactions in Biparental Populations
Source: PLoS One. 2015 Jul 10;10(7):e0132414. doi: 10.1371/journal.pone.0132414 (PMC4498613; doi:10.1371/journal.pone.0132414)
Supplement: S6 File — (ZIP) [file pone.0132414.s006.zip › H=0.8/L1/run_00093.met]

!**********************Note: lines staring with "!" are remarks and will be ignored in the program********************
!*********************************General Information**********************************
!Assuming F1 = P1 x P2, populations available in QTL IciMapping are: 
!  1, P1BC1F1 = P1 x F1, the first backcrossing where P1 is used as the recurrent parent;
!  2, P2BC1F1 = P2 x F1, the first backcrossing where P2 is used as the recurrent parent;
!  3, F1DH, F1-derived doubled haploids; 
!  4, RIL or F1RIL, recombination inbred lines through the repeated selfing of F1;
!  5, P1BC1RIL, recombination inbred lines through the repeated selfing of P1BC1F1;
!  6, P2BC1RIL, recombination inbred lines through the repeated selfing of P2BC1F1;
!  7, F2, the selfing generation of F1;
!  8, F3, the selfing generation of F2;
!  9, P1BC2F1, the second backcrossing where P1 is used as the recurrent parent; 
! 10, P2BC2F1, the second backcrossing where P2 is used as the recurrent parent;
! 11, P1BC2RIL, recombination inred lines through the repeated selfing of P1BC2F1; 
! 12, P2BC2RIL, recombination inred lines through the repeated selfing of P2BC2F1; 
! 13, P1BC1F2, the selfing generation of P1BC1F1; 
! 14, P2BC1F2, the selfing generation of P2BC1F1; 
! 15, P1BC2F2, the selfing generation of P1BC2F1; 
! 16, P2BC2F2, the selfing generation of P2BC2F1; 
! 17, P1BC1DH, P1BC1F1-derived doubled haploids; 
! 18, P2BC1DH, P2BC1F1-derived doubled haploids; 
! 19, P1BC2DH, P1BC2F1-derived doubled haploids; 
! 20, P2BC2DH, P2BC2F1-derived doubled haploids; 
   3      !Mapping Population (see remarks above)
   2      !Mapping Function (1 for Kosambi; 2 for Haldane; 3 for Morgan)
   2      !Marker Space Type (1 for intervals; 2 for positions)
   1      !Marker Space Unit(1 for centiMorgans; 2 for Morgan)
   6      !Number of Chromosomes (or Linkage Groups)
 200      !Size of the mapping population
   2      !Number of environments
 
!***************************************** Chromosomes and Linkage Maps **********************************************
!Chromosome                 NumMarkers
-CH1                        16
-CH2                        16
-CH3                        16
-CH4                        16
-CH5                        16
-CH6                        16
!Linkage map (Marker name followed by position or the interval length)
 MK-1-1                1     0.000
 MK-1-2                1    10.000
 MK-1-3                1    20.000
 MK-1-4                1    30.000
 MK-1-5                1    40.000
 MK-1-6                1    50.000
 MK-1-7                1    60.000
 MK-1-8                1    70.000
 MK-1-9                1    80.000
 MK-1-10               1    90.000
 MK-1-11               1   100.000
 MK-1-12               1   110.000
 MK-1-13               1   120.000
 MK-1-14               1   130.000
 MK-1-15               1   140.000
 MK-1-16               1   150.000
 MK-2-1                2     0.000
 MK-2-2                2    10.000
 MK-2-3                2    20.000
 MK-2-4                2    30.000
 MK-2-5                2    40.000
 MK-2-6                2    50.000
 MK-2-7                2    60.000
 MK-2-8                2    70.000
 MK-2-9                2    80.000
 MK-2-10               2    90.000
 MK-2-11               2   100.000
 MK-2-12               2   110.000
 MK-2-13               2   120.000
 MK-2-14               2   130.000
 MK-2-15               2   140.000
 MK-2-16               2   150.000
 MK-3-1                3     0.000
 MK-3-2                3    10.000
 MK-3-3                3    20.000
 MK-3-4                3    30.000
 MK-3-5                3    40.000
 MK-3-6                3    50.000
 MK-3-7                3    60.000
 MK-3-8                3    70.000
 MK-3-9                3    80.000
 MK-3-10               3    90.000
 MK-3-11               3   100.000
 MK-3-12               3   110.000
 MK-3-13               3   120.000
 MK-3-14               3   130.000
 MK-3-15               3   140.000
 MK-3-16               3   150.000
 MK-4-1                4     0.000
 MK-4-2                4    10.000
 MK-4-3                4    20.000
 MK-4-4                4    30.000
 MK-4-5                4    40.000
 MK-4-6                4    50.000
 MK-4-7                4    60.000
 MK-4-8                4    70.000
 MK-4-9                4    80.000
 MK-4-10               4    90.000
 MK-4-11               4   100.000
 MK-4-12               4   110.000
 MK-4-13               4   120.000
 MK-4-14               4   130.000
 MK-4-15               4   140.000
 MK-4-16               4   150.000
 MK-5-1                5     0.000
 MK-5-2                5    10.000
 MK-5-3                5    20.000
 MK-5-4                5    30.000
 MK-5-5                5    40.000
 MK-5-6                5    50.000
 MK-5-7                5    60.000
 MK-5-8                5    70.000
 MK-5-9                5    80.000
 MK-5-10               5    90.000
 MK-5-11               5   100.000
 MK-5-12               5   110.000
 MK-5-13               5   120.000
 MK-5-14               5   130.000
 MK-5-15               5   140.000
 MK-5-16               5   150.000
 MK-6-1                6     0.000
 MK-6-2                6    10.000
 MK-6-3                6    20.000
 MK-6-4                6    30.000
 MK-6-5                6    40.000
 MK-6-6                6    50.000
 MK-6-7                6    60.000
 MK-6-8                6    70.000
 MK-6-9                6    80.000
 MK-6-10               6    90.000
 MK-6-11               6   100.000
 MK-6-12               6   110.000
 MK-6-13               6   120.000
 MK-6-14               6   130.000
 MK-6-15               6   140.000
 MK-6-16               6   150.000
!*********************************** Marker Types ********************************************************************
!Co-dominant marker: When heterozygote F1 is present, P1 is coded as 2, F1 is coded as 1, and P2 is coded as 0; Otherwise, P1 is coded as 2, and P2 is coded as 0. 
!Dominant marker: When heterozygote F1 is present, P1 and F1 are coded as 12, and P2 is coded as 0; Otherwise, P1 is coded as 2, and P2 is coded as 0.  
!Recessive markers: When heterozygote F1 is present, P1 is coded as 2, and F1 and P2 are coded as 10; Otherwise, P1 is coded as 2, and P2 is coded as 0. 
!Missing marker is coded as -1. 
 MK-1-1                 0   2   0   0   0   0   2   0   0   2   0   0   0   2   2   2   2   2   2   2   0   2   0   2   2   0   2   0   0   2   0   2   0   0   2   2   2   2   0   0   0   2   2   0   2   0   0   2   2   0   0   0   2   2   2   0   2   0   0   0   0   2   2   0   0   0   0   2   0   0   0   2   0   2   2   2   0   0   0   2   2   2   0   2   0   2   0   2   0   2   0   0   2   2   0   0   0   2   0   2   0   0   0   0   2   0   2   2   2   0   0   0   0   0   2   2   0   2   2   2   2   2   2   0   2   0   2   0   0   2   2   0   0   0   2   2   0   0   0   0   2   2   0   2   0   0   2   0   2   0   0   2   2   2   2   0   0   2   2   0   0   0   2   0   2   0   0   2   2   2   2   2   2   0   0   2   0   0   0   2   0   2   0   0   2   0   0   2   0   0   2   2   2   0   0   2   2   0   0   2
 MK-1-2                 0   2   2   0   0   0   2   0   0   2   0   0   0   2   2   2   2   2   2   2   0   2   0   2   2   0   2   0   0   2   0   2   0   0   2   2   2   2   2   0   0   2   2   0   2   0   0   2   2   0   0   0   2   2   2   0   2   0   0   0   0   2   2   0   0   0   0   2   0   0   0   2   0   2   2   2   0   0   0   2   2   2   0   2   0   2   0   2   0   2   0   0   2   2   2   0   0   2   0   2   0   0   0   0   2   0   2   2   2   0   0   0   0   0   2   2   0   2   2   2   2   2   2   0   2   0   2   0   0   2   2   0   0   0   2   2   0   0   0   0   0   2   0   2   0   2   2   0   2   0   0   2   2   2   2   0   2   2   2   0   2   0   0   0   0   0   0   2   2   2   2   2   2   0   0   0   0   0   0   2   0   2   2   0   2   0   0   0   0   0   0   2   2   0   0   2   0   0   0   2
 MK-1-3                 0   2   2   0   0   2   2   0   0   2   0   0   0   2   2   2   2   2   2   2   0   2   0   2   2   0   2   0   0   2   0   2   0   0   2   2   2   2   2   0   0   2   2   0   2   0   0   2   2   0   0   0   2   2   2   0   0   0   2   0   0   2   2   0   0   0   0   2   0   0   0   2   0   2   2   2   0   0   0   2   0   2   2   0   0   2   0   2   0   2   0   0   2   2   2   0   0   0   0   2   0   0   0   0   2   0   2   2   2   0   0   0   0   0   0   2   0   2   2   2   2   2   2   0   2   2   2   0   0   2   2   2   0   0   2   2   0   0   2   0   0   2   0   2   0   2   2   0   2   0   2   2   0   2   2   0   2   2   2   0   2   0   0   0   0   0   0   2   2   2   2   2   0   0   0   2   0   0   0   2   0   2   2   0   2   0   0   0   0   0   0   2   2   0   0   2   0   0   0   2
 MK-1-4                 0   2   2   0   2   2   2   0   0   2   0   0   0   2   2   2   0   2   2   2   0   2   2   2   2   0   2   0   0   2   2   2   0   0   2   2   2   2   2   0   0   2   2   0   2   0   0   2   2   0   0   0   2   2   0   0   0   0   2   0   0   2   2   0   0   0   0   2   0   0   0   2   0   2   2   2   0   0   0   2   0   2   2   2   0   2   0   2   0   2   0   2   2   2   2   2   0   0   0   0   0   0   0   0   2   0   2   2   2   0   0   0   0   0   2   2   0   2   2   2   2   2   2   0   2   2   0   0   0   2   2   2   0   0   2   2   2   0   2   0   2   0   0   2   0   2   2   0   2   0   2   2   0   2   2   0   0   2   2   0   2   0   0   2   0   0   0   2   2   2   0   2   0   0   0   0   0   0   0   2   0   2   2   2   2   0   0   0   0   0   0   2   2   0   0   2   0   0   0   2
 MK-1-5                 0   2   2   0   2   2   2   0   0   2   0   2   0   2   2   2   0   2   2   2   0   2   0   2   2   0   2   0   0   2   2   2   2   0   2   2   2   0   2   0   0   2   2   0   2   0   0   2   2   0   0   0   2   2   0   0   0   0   2   0   0   2   2   0   0   0   0   2   0   0   0   0   0   2   2   2   0   0   0   0   0   2   2   2   0   2   0   2   0   2   0   2   2   2   2   2   2   0   0   0   0   0   2   0   2   0   2   2   2   0   0   0   0   0   2   2   0   2   2   2   2   2   2   0   2   2   0   2   0   2   2   2   0   0   2   2   2   0   2   0   0   0   0   2   0   2   2   0   2   0   0   0   0   2   2   0   0   2   2   0   2   0   0   2   0   0   0   2   2   0   0   2   0   2   0   0   0   0   0   2   0   0   2   2   2   0   0   0   0   0   0   2   2   0   0   2   0   0   0   2
 MK-1-6                 0   0   2   0   2   2   2   0   0   2   0   2   0   2   2   2   0   2   2   2   0   2   0   2   2   0   2   0   0   2   2   2   2   0   2   2   2   0   2   0   0   2   2   0   2   0   0   2   2   0   0   0   2   2   0   0   0   0   2   2   0   2   2   0   0   0   0   2   0   0   0   0   0   2   2   2   0   2   0   0   0   2   0   2   0   2   0   2   0   2   0   2   2   2   2   2   2   0   0   0   0   0   2   0   2   0   2   2   2   0   0   0   0   0   2   2   0   2   2   2   2   2   0   0   2   2   0   2   0   2   0   2   0   0   0   2   2   0   2   0   0   0   2   2   0   2   2   0   2   0   0   0   0   0   2   0   0   2   2   0   2   0   0   2   0   0   2   2   2   0   0   2   0   2   0   2   0   2   0   2   0   0   0   2   2   0   0   2   0   0   0   2   0   0   0   2   0   0   0   2
 MK-1-7                 0   0   2   0   2   2   2   0   0   2   0   2   0   2   2   2   0   2   2   2   0   2   0   2   0   0   2   0   0   2   2   2   2   0   2   2   2   0   2   0   0   2   2   0   2   0   0   2   2   0   0   0   2   2   0   0   0   0   2   2   0   2   2   0   0   0   0   2   0   0   0   0   0   2   2   2   0   2   0   0   0   2   0   0   0   2   0   2   0   2   0   2   2   2   2   2   2   0   0   0   0   0   0   2   2   0   2   2   2   0   0   0   0   0   2   2   0   2   2   2   2   0   0   0   2   2   0   2   0   2   0   2   0   0   0   2   2   2   2   0   0   2   2   2   0   2   2   0   2   0   0   0   0   0   2   0   0   2   0   0   2   0   2   2   0   0   2   2   0   0   0   2   0   2   2   2   0   0   0   0   0   0   2   2   2   0   0   2   0   0   0   2   0   2   0   2   0   0   0   2
 MK-1-8                 2   0   2   0   2   2   2   0   0   2   0   2   0   2   2   2   2   2   2   2   0   2   0   0   0   0   2   0   0   2   0   2   2   0   2   0   0   2   2   0   0   2   2   2   2   0   0   2   2   0   2   0   2   2   0   0   0   0   2   2   0   2   0   0   0   0   0   2   2   0   0   0   0   2   2   2   0   2   0   0   0   2   0   0   2   2   2   2   0   2   0   2   2   2   2   2   2   0   2   0   0   0   0   2   2   0   2   2   2   0   0   0   2   0   2   2   0   2   2   2   0   0   0   2   2   2   0   2   0   2   0   2   0   0   0   2   2   2   2   0   0   2   2   2   0   2   2   2   2   0   0   2   0   0   2   2   0   2   2   0   2   0   2   2   0   0   2   0   0   0   0   2   0   2   2   2   0   2   0   0   2   0   2   0   2   0   0   2   0   0   0   2   0   2   0   2   0   0   0   2
 MK-1-9                 2   0   2   0   2   2   2   0   0   2   0   2   0   2   2   2   2   2   2   2   0   2   0   0   0   0   2   0   0   2   2   2   2   0   2   0   0   2   2   0   0   2   2   2   2   0   0   2   2   0   0   0   2   2   0   0   0   0   2   2   0   2   0   0   0   0   0   2   2   0   0   0   2   2   2   2   0   0   0   0   0   2   0   0   2   2   2   2   2   2   0   0   0   2   2   2   2   0   2   0   0   0   0   2   2   0   0   2   2   0   0   0   2   0   2   2   0   2   2   2   0   0   0   2   2   2   0   2   2   2   0   2   0   0   0   0   0   2   0   0   0   2   0   0   0   2   2   2   2   2   0   2   0   0   0   2   0   2   2   2   2   0   2   2   0   0   2   0   0   0   0   2   0   2   2   2   0   2   0   0   0   0   2   0   2   0   0   0   0   0   2   2   0   2   0   2   0   0   0   2
 MK-1-10                2   0   2   0   0   2   2   0   2   2   0   2   0   2   2   2   2   2   2   2   0   2   0   0   0   0   2   0   0   2   2   2   2   2   2   0   0   2   2   0   0   2   2   2   2   2   0   2   0   0   2   0   2   0   0   0   0   0   2   0   0   2   0   0   0   0   0   2   2   0   0   0   2   2   2   2   0   0   2   0   0   2   0   0   2   2   2   2   2   2   0   0   0   2   2   2   2   2   2   0   0   0   0   2   2   0   0   2   2   0   0   0   2   0   2   2   0   2   2   2   0   2   0   2   2   2   0   0   2   2   0   2   0   0   0   0   0   2   2   0   0   2   0   0   0   2   2   2   0   2   0   0   0   0   0   2   2   2   2   2   2   0   2   2   0   0   2   0   0   0   0   2   0   2   2   2   2   2   0   0   0   0   2   0   2   0   0   0   0   0   2   2   0   2   0   2   0   0   2   2
 MK-1-11                2   0   2   0   0   2   2   0   2   0   0   2   0   2   2   2   0   2   2   2   2   0   0   0   0   0   2   0   0   2   2   2   2   2   2   0   0   2   2   0   0   2   2   2   2   2   0   2   0   0   2   0   2   2   0   0   0   0   2   0   0   2   0   0   0   0   0   2   2   0   0   0   2   2   2   2   0   0   2   0   0   2   0   0   2   2   2   2   2   2   0   0   0   2   2   2   2   0   2   0   0   0   0   0   2   0   0   2   2   0   0   0   2   0   2   2   0   2   2   2   0   2   2   2   2   2   0   0   2   0   2   0   0   0   0   0   0   2   2   0   0   2   0   0   0   2   2   2   0   2   0   0   0   0   0   2   2   2   2   2   2   0   2   2   0   0   2   0   0   0   0   2   0   2   2   2   2   2   2   2   2   0   2   0   2   0   0   0   0   2   2   2   0   2   0   2   2   0   2   2
 MK-1-12                2   0   2   2   0   2   2   0   2   0   0   2   2   2   2   2   0   2   2   2   2   0   0   2   0   0   2   0   0   2   2   2   2   2   2   0   0   2   2   2   0   2   2   2   2   2   0   0   0   2   2   0   0   2   0   0   0   2   2   0   0   2   0   2   0   0   2   2   2   0   0   0   2   2   2   2   0   0   0   0   0   2   0   0   2   2   2   2   2   2   0   0   0   0   2   2   2   0   2   0   0   0   0   0   2   0   2   2   2   0   0   0   2   0   2   2   0   2   2   2   0   2   2   2   2   2   0   0   2   2   2   0   0   0   0   0   0   2   2   0   0   2   0   0   0   2   2   0   2   2   0   0   0   0   2   2   2   2   2   2   2   0   2   2   0   0   2   0   0   0   0   2   0   2   0   2   2   2   2   2   2   0   2   0   2   0   0   0   0   2   2   2   0   2   0   2   2   0   2   2
 MK-1-13                2   0   0   2   0   2   2   2   2   0   0   2   2   2   2   2   0   2   0   2   2   0   0   2   0   0   2   0   0   2   2   2   2   0   2   0   0   2   2   2   0   2   2   2   0   2   0   0   0   2   2   0   0   2   0   0   0   0   2   0   0   2   0   2   0   0   2   2   2   0   0   0   2   2   2   2   0   0   0   0   0   2   0   0   2   2   2   2   2   2   0   0   0   0   2   2   2   0   2   0   0   0   0   0   2   0   2   2   2   0   0   0   2   0   2   0   0   2   2   0   0   2   2   2   2   2   2   0   2   2   2   0   0   2   0   0   0   2   2   0   0   0   0   0   0   2   0   0   2   2   0   0   0   0   2   0   2   2   0   2   2   0   2   2   0   0   2   0   0   0   0   2   0   2   0   2   2   2   2   2   2   2   2   0   2   0   2   2   0   2   2   2   0   2   0   0   2   0   2   0
 MK-1-14                2   0   0   2   0   2   2   2   2   0   0   2   2   2   2   2   0   2   0   2   2   0   0   2   0   0   2   0   0   2   2   2   2   0   2   2   0   2   0   2   0   0   2   2   0   2   0   0   0   2   2   0   0   0   0   0   0   0   0   0   0   2   0   2   0   0   2   2   2   0   0   0   2   0   2   2   0   0   0   0   0   2   0   0   2   2   2   0   2   2   0   0   0   0   2   2   2   0   2   0   0   0   2   0   2   0   2   2   2   0   0   0   2   0   2   0   0   2   2   2   0   2   2   2   2   2   2   0   2   2   2   0   0   2   0   0   0   2   2   0   0   0   0   0   0   2   0   0   2   2   0   0   0   0   2   0   2   2   0   0   2   0   2   2   0   0   2   0   0   0   0   2   0   2   0   2   2   2   2   2   2   2   2   2   2   0   0   2   0   2   2   2   0   0   0   0   2   0   2   2
 MK-1-15                2   0   0   2   2   2   2   2   2   0   0   2   2   2   2   2   0   2   0   2   2   0   0   2   0   0   2   0   0   2   2   2   2   0   2   2   0   2   0   0   0   0   2   2   2   2   0   0   0   0   2   0   0   0   0   0   0   0   0   0   0   2   0   2   0   0   2   2   2   0   0   0   2   2   2   2   2   0   0   0   0   2   0   0   0   2   2   0   0   0   0   0   0   0   2   2   2   0   2   0   0   0   0   0   2   0   2   2   2   0   2   0   2   0   2   0   0   0   2   2   0   2   2   2   2   2   2   0   2   2   2   2   0   2   0   0   0   2   2   0   0   0   0   0   0   2   2   0   2   2   2   0   0   0   2   0   2   2   2   0   2   0   2   2   0   0   2   0   0   0   0   2   0   2   0   2   2   2   2   2   2   0   2   2   2   2   0   2   0   2   2   2   0   0   0   0   0   0   2   2
 MK-1-16                2   0   2   2   2   2   2   2   2   0   0   2   2   2   2   2   0   2   0   2   2   0   2   0   0   0   2   2   0   2   2   2   0   0   2   2   0   2   0   2   0   0   0   2   2   0   0   0   0   0   2   0   0   0   0   0   0   2   0   2   0   2   0   2   0   0   2   2   2   0   0   0   2   2   2   2   2   0   2   0   0   2   0   0   0   2   2   2   0   0   0   0   0   0   2   2   2   0   2   0   0   0   0   0   2   0   2   2   2   0   2   0   2   0   0   0   2   0   2   2   0   2   2   2   2   2   0   2   2   2   2   2   0   2   0   0   0   0   2   0   2   0   0   0   0   2   2   0   2   2   2   0   0   0   2   0   2   2   2   0   2   0   2   0   0   0   0   0   0   0   0   2   0   2   0   2   2   2   2   2   2   0   2   2   0   2   0   2   0   2   2   2   0   0   0   0   0   0   2   2
 MK-2-1                 0   2   2   2   0   0   2   0   2   2   0   2   0   0   2   0   2   0   0   2   0   0   0   2   2   2   0   0   2   2   0   2   2   2   2   2   0   0   2   0   2   2   0   0   0   0   2   2   2   2   2   0   2   2   2   2   2   0   0   0   2   0   0   0   2   2   2   2   2   2   0   2   0   2   2   2   2   0   2   2   0   0   0   0   2   0   2   2   0   0   2   2   2   0   0   2   2   2   2   2   0   0   2   0   0   0   0   2   2   0   0   2   0   2   2   0   2   2   0   2   2   0   0   0   0   2   2   2   0   0   0   0   2   2   0   0   0   2   0   0   2   0   2   0   0   2   0   2   0   2   2   2   2   0   0   2   2   0   0   2   2   0   0   2   0   0   0   2   2   0   2   0   2   2   0   0   2   2   0   2   2   0   2   0   0   2   2   2   0   2   0   0   0   2   0   2   0   0   2   0
 MK-2-2                 0   2   2   2   0   2   2   0   2   2   0   2   2   0   0   0   2   0   0   2   0   0   0   2   0   2   0   0   2   2   0   2   0   2   2   2   0   2   0   0   2   2   0   0   0   0   2   2   2   2   0   0   2   2   2   2   2   0   2   0   2   2   0   2   2   2   2   2   2   2   0   2   0   2   2   2   2   0   2   2   0   0   2   0   2   0   2   2   0   0   2   2   2   0   0   2   2   2   2   2   0   0   2   0   2   0   0   2   2   0   0   0   0   2   2   0   2   2   0   2   2   0   0   0   0   2   2   2   0   2   0   0   2   2   0   0   0   2   0   0   2   0   0   0   0   0   0   2   0   0   2   2   2   0   0   2   2   0   0   0   2   0   0   2   0   0   0   2   2   0   2   0   2   2   0   0   2   0   0   2   2   0   2   0   0   2   2   2   0   2   0   0   0   2   0   2   0   0   2   0
 MK-2-3                 0   2   2   2   0   2   2   0   2   2   0   0   2   0   0   0   2   0   0   2   0   0   0   2   0   2   0   0   2   2   0   2   0   2   2   2   0   2   0   0   2   2   0   0   0   0   2   2   2   2   0   0   2   2   2   2   2   0   2   0   2   0   0   0   2   2   2   2   0   2   0   2   0   2   2   2   2   0   2   2   0   0   2   0   2   0   2   2   0   0   2   2   2   0   0   2   2   0   2   2   0   0   2   0   2   0   0   2   2   0   0   0   2   2   2   2   2   2   0   2   2   0   0   0   0   2   2   2   2   0   2   0   2   2   0   0   0   2   0   0   2   0   0   0   0   0   0   2   0   0   2   2   2   0   0   2   2   0   0   0   2   0   0   2   0   0   0   2   2   0   2   0   2   2   2   0   0   0   0   2   2   0   2   0   2   2   2   2   0   2   0   2   0   2   0   2   0   0   2   0
 MK-2-4                 0   2   2   2   0   2   2   0   2   2   2   2   2   0   0   0   2   0   0   2   0   0   0   2   0   2   2   0   2   2   0   2   0   2   2   0   0   2   0   0   0   2   0   0   0   0   2   2   2   2   0   0   2   0   2   2   2   0   2   2   2   0   0   0   2   2   2   2   0   2   0   0   0   2   2   2   2   0   2   2   0   0   2   0   0   0   0   2   0   0   2   2   2   0   0   2   2   2   2   2   0   0   2   0   2   0   0   2   0   0   0   0   2   2   2   2   2   2   0   2   0   0   0   0   0   2   0   2   2   0   2   0   2   2   0   0   0   2   2   0   2   0   0   0   0   0   0   2   0   0   2   2   2   0   0   2   2   0   0   0   2   0   0   2   0   0   0   2   2   0   2   0   2   2   2   2   0   0   0   2   2   0   2   0   2   2   0   2   0   2   0   2   0   2   0   2   0   0   2   0
 MK-2-5                 2   2   2   2   0   2   2   0   2   2   2   2   2   0   0   0   2   2   0   0   0   0   0   2   0   2   2   0   2   2   2   2   0   2   2   0   0   2   0   0   0   2   0   2   0   0   2   2   2   2   0   0   2   0   2   0   2   2   2   2   2   0   0   0   2   2   0   2   0   0   0   0   0   2   2   2   2   0   2   2   0   0   2   0   0   0   0   2   0   0   0   2   2   0   0   2   2   2   2   2   0   0   2   0   2   0   0   2   0   0   0   0   2   2   0   2   2   2   0   2   0   0   0   2   0   2   0   2   2   0   2   0   2   2   0   0   0   2   2   0   2   0   0   0   0   0   2   2   0   0   2   2   2   0   0   2   2   0   0   0   2   2   0   2   0   0   0   2   2   0   2   0   2   2   2   0   0   0   0   2   2   0   0   0   2   2   0   2   0   2   0   2   0   2   0   2   0   0   2   0
 MK-2-6                 2   2   2   2   0   2   2   0   2   2   2   2   2   0   0   0   0   2   0   0   0   0   0   2   0   2   2   0   0   2   2   2   2   2   2   0   0   2   0   2   2   2   0   2   0   0   2   2   2   0   0   0   2   0   2   0   2   0   2   2   2   0   0   0   2   2   0   0   0   0   2   2   0   2   2   2   2   0   2   2   0   0   2   0   2   0   0   2   0   0   0   0   2   0   0   2   2   2   2   2   0   0   2   0   0   0   0   2   0   0   0   0   2   2   0   2   2   2   0   2   2   0   0   2   0   2   0   2   2   0   2   0   0   2   0   0   0   2   2   0   0   0   0   0   0   0   2   2   0   0   2   2   2   0   0   2   2   0   0   0   2   0   0   2   2   0   0   2   2   0   2   0   0   2   2   0   0   0   0   2   2   2   0   0   2   2   0   2   0   2   0   2   0   2   0   2   0   0   2   0
 MK-2-7                 2   2   2   2   0   2   2   0   2   2   2   2   2   0   0   0   0   2   2   0   0   0   0   2   0   2   2   0   0   2   2   2   2   2   0   0   2   2   0   2   2   2   0   2   0   0   2   2   2   0   0   2   2   0   2   0   2   0   2   2   2   0   0   0   0   2   0   0   0   0   2   2   0   2   2   2   2   0   2   2   0   0   2   0   2   0   0   2   0   0   2   0   2   0   2   2   2   2   2   2   0   0   2   2   2   0   0   2   0   0   0   0   2   2   0   2   2   0   0   2   0   0   0   0   0   2   0   2   2   0   2   0   0   2   0   0   0   2   2   0   0   0   0   0   0   0   2   2   0   0   2   2   2   0   0   2   2   0   0   0   2   0   0   2   2   0   0   2   2   0   2   0   0   0   2   0   0   0   0   0   2   2   0   0   2   0   0   2   2   2   0   0   0   2   0   2   0   0   2   0
 MK-2-8                 2   2   2   2   0   2   2   0   2   0   2   2   2   0   0   0   0   2   2   0   0   0   0   2   0   2   2   0   0   2   0   2   2   2   0   0   2   2   0   2   2   2   0   2   0   0   2   2   2   0   0   2   2   0   2   0   2   2   2   2   2   0   0   0   0   2   0   0   0   2   2   2   0   2   2   2   2   0   2   2   0   0   2   0   2   0   0   2   0   0   2   0   0   0   2   2   2   0   2   2   0   0   2   2   2   0   0   2   0   0   0   0   2   2   0   2   2   0   0   2   0   0   0   0   0   2   0   2   2   2   0   0   2   2   0   0   0   2   2   0   0   0   0   0   0   0   2   2   0   0   2   2   2   0   0   2   2   0   0   0   2   0   0   2   2   0   0   2   2   0   2   2   0   2   2   0   0   0   0   0   2   0   0   0   2   2   0   2   2   0   0   0   0   2   0   0   0   0   2   0
 MK-2-9                 0   0   2   2   0   2   2   0   2   0   2   2   2   0   0   0   0   2   2   0   0   0   2   2   0   2   2   2   0   2   0   2   2   2   0   0   2   2   0   2   2   2   0   0   0   0   2   2   2   0   0   2   2   0   2   0   2   2   2   2   2   2   0   0   0   2   0   0   0   2   2   2   0   2   2   2   2   2   2   2   0   0   2   0   2   0   0   2   0   2   2   2   0   0   2   2   0   0   2   2   0   0   2   2   2   0   0   0   0   0   0   0   2   2   0   2   2   2   0   2   0   0   0   0   0   2   0   2   2   2   0   0   2   2   0   0   0   2   2   0   0   0   0   0   0   0   2   2   0   2   2   2   2   0   0   0   2   0   0   2   2   0   0   2   2   0   2   2   2   0   2   2   0   2   2   0   0   0   0   0   0   0   0   0   2   2   0   2   0   0   0   0   0   2   2   0   0   0   2   2
 MK-2-10                0   0   0   2   0   2   2   2   2   0   2   2   2   0   0   0   0   2   0   0   0   0   2   0   0   2   2   2   0   2   2   2   2   2   0   2   2   2   0   2   2   0   0   0   0   0   2   2   2   0   0   2   2   0   2   0   2   2   2   2   2   2   0   0   0   0   0   0   0   2   0   2   0   2   2   2   2   2   2   2   2   0   2   0   2   0   2   2   0   0   2   2   0   0   2   2   0   0   2   2   2   2   2   2   2   0   0   0   2   0   0   0   2   2   0   2   0   2   0   2   0   2   0   0   0   2   0   0   2   2   0   0   2   2   0   0   0   2   2   0   0   0   0   0   0   0   2   2   0   2   2   0   2   0   0   0   2   2   0   2   2   0   0   2   2   0   2   2   2   2   2   2   0   2   2   0   0   0   0   0   0   2   0   0   2   2   0   2   0   0   0   0   0   2   2   0   0   0   2   2
 MK-2-11                0   0   0   2   0   2   2   2   2   2   2   2   2   0   0   0   0   2   2   0   0   2   2   2   0   2   2   2   2   0   2   2   2   2   0   0   2   2   0   2   2   0   0   0   0   0   0   2   2   0   0   2   2   0   2   0   2   2   2   2   2   2   0   0   0   0   0   0   2   2   0   2   0   2   2   2   2   0   2   2   2   0   2   0   2   0   2   2   0   0   2   2   2   0   2   2   0   0   2   2   2   2   2   2   2   0   0   0   2   0   0   2   2   2   0   2   0   2   0   2   0   2   0   0   0   2   0   0   2   2   0   0   2   2   0   2   0   2   0   0   0   0   0   2   0   0   2   2   0   2   2   0   2   0   0   0   2   2   0   0   2   0   0   2   2   0   2   2   2   2   2   2   0   2   2   0   0   0   0   0   0   2   0   0   2   2   0   2   0   0   0   0   2   2   0   0   0   0   2   2
 MK-2-12                0   0   0   2   2   2   2   2   0   2   2   2   2   0   2   0   0   2   2   0   2   2   2   0   0   2   2   0   0   0   2   2   2   2   0   0   2   2   0   2   2   2   0   0   2   0   0   2   2   0   0   2   2   0   0   0   2   2   2   2   2   2   0   0   0   2   2   0   2   2   0   2   0   2   2   2   2   2   2   2   2   0   2   0   2   0   2   2   0   0   2   0   2   0   2   2   0   0   2   2   0   2   2   2   2   0   0   2   0   2   0   2   0   0   0   2   0   2   0   2   0   2   0   0   0   2   0   0   2   2   0   0   2   2   0   2   0   2   0   0   0   0   0   2   0   2   2   2   0   2   2   0   2   2   0   0   0   2   0   0   2   0   0   2   2   0   2   2   2   2   2   2   0   2   2   0   0   0   0   0   2   2   0   0   2   2   0   2   0   0   0   0   2   0   0   0   2   0   2   2
 MK-2-13                0   0   0   2   2   2   0   2   2   2   2   2   2   0   0   0   0   2   2   0   2   2   0   0   0   2   2   0   0   0   2   2   2   2   0   0   2   2   2   2   2   2   0   2   2   0   0   2   2   0   0   2   2   2   0   0   2   2   2   0   2   2   0   0   0   2   2   0   2   2   0   2   0   2   2   2   2   2   2   2   2   0   2   0   2   0   2   0   2   0   2   0   2   0   2   2   0   0   2   2   0   2   2   2   2   0   0   2   0   2   0   2   2   0   0   2   0   2   0   2   0   0   0   0   0   2   0   0   2   2   0   2   2   2   0   2   0   2   0   0   0   0   0   2   0   2   2   2   0   2   2   0   2   2   0   0   0   2   0   0   0   0   0   0   2   0   2   2   2   2   2   2   0   2   2   0   0   0   0   0   2   2   0   0   2   2   2   2   0   0   0   2   2   2   0   2   2   0   0   2
 MK-2-14                0   0   0   2   2   2   0   2   2   2   2   2   2   0   0   0   0   0   2   0   2   2   0   0   0   2   2   0   0   0   2   2   2   2   2   0   2   2   2   2   2   2   0   2   2   0   0   2   2   2   0   2   2   2   0   0   2   2   2   0   2   2   0   0   0   2   0   0   2   0   0   2   0   2   2   0   2   2   2   2   2   0   2   0   0   0   2   0   2   0   2   0   2   0   2   2   0   0   2   0   0   2   2   2   0   2   0   2   0   2   0   2   2   0   0   2   0   2   0   2   0   2   0   0   0   0   0   2   2   2   0   2   0   2   0   2   0   2   0   0   0   2   0   2   0   2   2   2   0   2   2   0   2   2   0   0   2   2   0   0   2   0   0   0   2   0   2   2   2   2   2   2   0   2   2   0   0   0   0   0   2   2   0   0   2   2   2   2   0   0   0   2   2   2   0   2   2   0   0   2
 MK-2-15                0   0   0   2   2   2   0   2   2   2   2   2   2   0   2   0   0   0   2   0   2   2   0   0   0   2   2   0   0   2   2   2   2   2   2   0   2   2   2   2   2   2   2   2   2   0   0   2   0   2   0   2   2   2   0   0   2   2   2   0   2   2   0   0   0   2   0   0   2   0   0   2   0   2   2   0   2   2   2   2   2   0   2   0   0   0   2   0   2   0   2   0   2   0   2   2   2   0   2   0   0   2   0   2   0   2   0   0   0   2   0   2   2   2   0   2   0   2   0   0   2   2   0   0   0   0   0   2   2   2   0   2   0   2   2   2   2   2   2   0   0   2   0   2   0   0   2   2   0   2   2   0   2   2   0   0   2   2   0   0   0   0   0   0   2   0   2   2   2   2   0   2   0   2   2   0   0   0   0   0   2   2   0   0   2   2   2   2   2   0   2   2   2   2   0   0   2   2   0   2
 MK-2-16                0   0   0   2   2   0   0   2   2   2   2   2   2   2   2   0   0   0   2   0   2   2   0   0   0   2   2   0   0   2   0   0   2   2   2   0   2   2   2   2   2   2   0   2   2   0   0   2   0   2   2   2   2   2   0   0   2   2   2   0   0   2   0   0   0   2   0   0   2   0   0   2   0   2   2   0   2   2   2   2   2   0   2   2   0   0   2   0   2   0   2   0   2   0   2   2   2   0   0   0   0   2   0   2   0   2   0   0   0   2   0   2   2   2   0   2   0   2   0   0   2   2   0   0   0   0   0   2   2   2   0   2   0   2   2   2   2   2   2   0   0   2   0   2   0   0   2   2   2   2   2   0   2   2   0   0   2   2   2   2   0   0   0   0   2   0   2   2   2   2   2   2   0   2   2   2   0   2   0   0   2   2   0   0   2   2   0   2   2   0   2   2   2   2   0   0   0   2   0   2
 MK-3-1                 0   2   0   2   2   2   0   2   0   2   0   0   0   0   0   0   2   0   2   2   2   0   2   0   0   2   2   0   0   0   2   2   0   2   2   2   0   0   2   2   2   2   2   0   2   2   0   2   2   2   2   2   0   2   2   0   2   0   2   0   2   0   2   0   2   0   2   0   2   2   0   0   2   0   0   0   2   2   2   2   2   0   2   2   2   0   2   0   2   0   0   0   2   2   2   0   2   2   2   0   2   2   0   2   0   2   0   0   0   2   2   0   0   2   0   0   0   2   0   0   0   2   2   2   0   2   2   0   0   2   0   0   2   0   2   2   2   0   0   0   2   0   2   0   2   2   2   2   0   2   2   2   0   0   0   2   0   0   0   2   0   0   2   0   0   2   0   2   2   2   2   0   0   2   0   2   2   0   2   0   0   0   2   2   2   2   0   2   2   2   0   0   0   2   2   0   0   2   0   2
 MK-3-2                 0   2   0   2   2   0   0   2   0   2   0   0   0   0   0   2   2   0   2   2   2   0   2   0   2   2   2   0   0   0   2   2   0   2   2   2   0   0   2   2   2   2   2   0   2   2   2   2   2   2   2   2   0   2   2   0   2   2   2   0   2   0   2   0   2   0   2   0   2   2   0   2   0   0   0   0   2   2   2   2   2   0   2   2   2   0   2   0   2   2   0   0   2   2   2   0   2   2   2   0   2   2   0   2   0   2   0   0   0   2   2   0   0   2   2   0   0   2   2   0   0   2   2   2   0   2   2   0   0   2   0   0   2   0   2   2   0   0   0   0   2   0   2   0   2   2   2   2   0   2   2   2   0   0   0   2   0   0   0   0   0   0   2   0   0   2   0   2   2   2   2   0   0   2   0   2   2   0   2   0   0   0   0   2   2   2   0   2   2   0   0   0   0   2   2   0   0   2   0   2
 MK-3-3                 0   2   2   2   2   0   0   2   0   2   0   0   0   0   0   0   2   0   2   2   2   0   2   0   2   2   2   2   0   0   2   2   0   2   2   2   0   2   2   2   2   2   2   2   2   2   2   2   2   2   2   2   0   2   2   0   2   2   2   0   2   0   2   0   2   2   2   0   2   2   0   2   0   0   0   0   2   2   2   2   2   0   2   2   0   0   2   2   2   2   0   0   0   2   2   0   2   2   2   0   2   2   0   2   0   2   0   0   0   2   0   0   0   2   0   0   0   2   2   2   0   2   2   2   0   2   2   0   0   2   0   0   2   0   2   2   0   0   0   2   2   0   2   0   2   2   2   2   0   2   2   2   0   2   0   2   0   0   2   0   0   0   2   0   2   2   0   2   0   2   2   0   0   2   0   2   2   2   2   0   0   0   0   0   2   2   0   2   2   0   0   0   0   2   2   0   0   2   2   2
 MK-3-4                 0   2   2   2   2   0   0   0   2   2   0   0   2   0   0   0   0   0   2   2   2   0   2   0   2   2   2   2   0   0   2   2   0   2   2   2   0   2   2   2   2   2   2   0   2   2   2   2   2   2   2   2   0   2   2   0   2   2   2   0   2   0   2   0   2   2   0   2   2   2   0   2   0   0   0   0   2   2   2   2   2   2   2   2   0   0   2   2   0   2   0   0   0   2   2   0   2   0   0   0   2   2   0   2   0   2   0   0   0   2   0   0   2   2   0   0   2   2   2   2   0   2   2   2   0   0   2   0   0   2   0   0   2   0   2   2   2   0   0   2   0   0   2   0   2   2   2   0   2   2   2   2   0   2   0   2   0   0   2   0   2   0   2   0   2   2   0   2   0   2   2   0   0   2   0   2   0   2   2   2   0   0   0   0   2   2   0   2   2   2   0   0   0   2   2   0   0   2   0   2
 MK-3-5                 0   2   2   2   2   0   0   0   2   2   0   0   2   0   2   0   0   0   2   2   2   2   2   2   2   2   0   2   0   0   0   2   0   2   2   2   0   2   2   2   2   2   2   0   0   2   2   2   2   2   2   2   2   0   2   0   2   2   2   0   0   0   2   0   2   0   0   2   2   2   0   2   0   0   0   0   0   2   2   2   2   2   2   2   0   0   2   0   0   2   0   0   0   2   2   0   2   0   0   0   2   0   0   2   0   2   0   0   0   2   0   0   2   2   0   0   2   2   2   2   0   2   2   2   0   0   2   2   2   2   0   0   2   0   2   2   2   0   0   0   0   2   2   0   2   2   2   2   2   2   0   2   0   2   0   0   0   0   2   0   2   0   2   0   0   2   2   2   0   2   2   0   0   2   0   2   0   2   2   2   0   0   0   0   2   2   0   2   2   2   0   0   0   2   2   0   0   0   0   2
 MK-3-6                 0   2   2   2   2   0   0   0   2   2   0   0   0   0   2   0   0   0   2   2   2   0   2   2   2   2   0   2   0   0   0   2   2   0   2   2   0   2   2   2   2   2   2   0   2   0   0   0   2   2   2   2   2   0   2   0   2   2   0   0   0   0   2   0   2   0   0   2   2   2   0   2   0   0   0   0   0   2   2   2   0   2   2   2   0   0   2   0   2   2   0   0   0   2   2   2   2   0   0   0   2   0   0   2   0   2   0   0   0   2   0   0   2   2   0   0   0   2   2   2   0   0   2   2   0   0   2   2   0   2   2   0   0   0   2   2   2   2   0   0   0   2   2   0   2   2   2   2   0   0   0   2   0   0   0   2   0   0   2   0   2   0   2   2   0   2   2   2   0   2   2   0   0   2   0   2   0   2   2   2   0   0   0   0   2   2   0   2   2   2   0   0   0   2   2   0   0   0   0   2
 MK-3-7                 0   2   2   2   0   0   0   0   2   2   0   0   0   0   2   0   0   0   2   2   2   0   2   2   2   2   2   0   0   0   0   2   2   2   0   2   0   2   2   2   2   2   2   0   2   0   2   0   2   2   2   2   2   0   2   0   2   2   0   0   0   0   2   0   2   2   0   2   0   2   0   2   2   0   0   0   0   2   2   2   0   0   2   2   0   0   2   0   2   2   2   0   0   2   2   2   2   0   0   0   2   0   0   2   0   2   0   0   0   2   0   0   2   2   0   0   0   2   0   2   0   0   2   2   0   0   2   2   0   0   2   0   0   0   2   2   2   2   0   0   0   0   2   0   2   2   2   0   0   0   0   2   0   0   0   0   0   0   2   0   2   0   2   2   0   2   2   2   0   2   2   0   0   2   0   2   2   2   2   2   0   0   0   0   2   2   0   2   2   2   0   0   0   2   2   2   0   0   0   0
 MK-3-8                 0   2   2   2   0   0   0   0   2   2   0   0   0   0   2   0   0   0   2   2   2   0   2   2   2   2   2   0   0   2   0   2   2   2   0   2   0   2   2   2   2   2   2   0   2   0   2   0   0   2   2   2   2   0   2   0   2   2   0   0   0   0   2   0   2   2   0   2   0   2   0   2   2   0   0   0   0   2   2   2   0   0   2   0   0   0   2   0   2   2   2   0   0   2   2   2   0   2   0   0   2   0   0   2   0   2   0   2   0   2   0   0   0   2   0   0   0   2   0   2   0   0   2   2   0   0   2   2   0   0   2   0   0   0   2   0   2   2   0   0   0   0   2   0   2   0   2   0   0   0   0   2   0   0   0   0   0   0   2   0   2   0   2   2   0   2   2   2   0   2   2   0   0   2   0   0   2   2   0   2   0   0   0   0   2   0   0   2   2   2   0   0   0   2   2   2   0   0   0   0
 MK-3-9                 0   2   2   2   0   0   0   0   2   0   0   0   0   0   2   0   0   0   2   2   2   0   2   2   2   0   2   0   0   2   0   2   2   2   0   2   0   2   2   2   2   2   2   0   2   0   2   0   0   2   2   2   2   2   2   0   2   2   0   2   0   0   2   0   2   0   0   2   2   2   0   2   2   2   0   0   0   2   2   2   0   2   2   2   0   0   2   0   2   2   2   0   0   2   2   2   2   2   0   0   2   0   2   2   0   2   0   2   0   2   0   0   0   2   2   0   0   2   0   2   0   2   2   2   0   0   2   2   0   0   2   0   2   0   2   2   2   0   0   0   0   0   2   0   0   0   2   0   0   0   0   2   0   0   0   0   0   2   2   2   2   0   2   2   0   2   2   2   0   2   2   0   0   2   0   0   2   2   0   2   0   0   0   0   2   0   0   2   2   2   0   0   0   2   2   2   0   2   0   0
 MK-3-10                0   2   2   2   0   0   2   0   2   0   0   0   0   0   2   2   2   0   2   0   2   2   2   2   2   0   2   0   0   2   0   2   2   2   0   2   0   2   2   0   2   2   2   0   2   0   2   0   0   2   2   0   2   0   2   0   2   2   2   2   0   0   2   0   2   0   0   2   2   2   0   2   2   2   0   0   2   0   2   2   0   2   2   2   0   0   2   2   0   2   2   0   0   2   2   2   2   2   0   0   2   2   2   2   2   2   0   2   0   2   0   0   0   2   2   0   0   2   0   2   0   2   2   2   0   0   2   2   0   0   2   0   2   0   2   2   2   0   0   0   0   0   2   0   0   0   0   0   0   0   0   2   0   0   0   0   0   2   2   2   2   0   2   2   0   2   2   2   0   2   2   0   0   2   0   0   2   2   0   2   2   0   2   0   2   0   0   2   2   2   0   0   0   2   2   2   0   2   0   0
 MK-3-11                0   2   2   2   0   0   2   0   2   0   0   0   0   0   2   2   2   0   2   0   2   2   2   2   2   0   2   0   0   2   0   2   2   2   0   2   0   2   2   0   2   2   2   0   2   0   2   0   0   2   2   0   2   0   2   0   0   2   2   2   0   0   0   0   2   0   0   0   2   2   0   2   2   2   0   2   2   0   2   2   0   2   2   2   0   0   2   2   0   2   2   0   0   2   2   2   0   2   2   0   2   2   2   2   2   2   0   2   0   2   0   0   2   2   2   0   0   2   2   0   0   2   2   2   0   0   2   2   0   0   2   0   2   0   2   2   2   2   2   0   0   0   2   0   0   0   0   0   0   0   2   2   0   0   0   0   0   2   2   2   2   0   2   2   2   2   0   2   0   2   2   0   0   2   0   0   2   2   0   2   2   0   2   0   2   0   0   2   2   2   0   0   0   2   2   2   0   2   2   0
 MK-3-12                0   2   2   2   2   0   2   0   2   2   2   0   2   0   2   2   2   2   2   0   2   2   2   2   2   0   2   0   2   2   0   2   2   2   0   2   0   2   2   0   2   2   2   0   2   0   2   2   0   2   2   0   2   0   0   0   0   2   2   0   0   0   0   0   2   2   0   0   2   2   0   2   2   2   0   2   2   0   2   2   0   0   2   0   0   2   0   0   0   2   2   0   0   2   2   2   0   2   2   0   0   2   2   2   2   0   0   2   0   2   0   0   2   2   2   0   0   2   2   0   2   2   2   2   0   0   2   2   0   0   2   2   2   0   2   2   2   2   2   0   0   0   2   0   0   0   0   0   0   0   2   2   0   0   0   0   0   2   2   2   2   0   2   2   2   2   0   2   0   2   2   0   0   2   0   0   2   2   0   2   2   0   2   0   2   0   0   2   2   2   0   0   0   2   0   2   0   2   2   0
 MK-3-13                0   0   2   2   2   0   2   0   2   2   2   0   2   0   2   2   2   2   2   0   2   2   2   2   2   0   2   0   2   2   0   2   2   2   0   2   0   2   2   0   0   2   2   0   2   0   2   0   0   2   2   0   2   0   0   0   0   2   0   2   0   0   0   2   2   2   2   0   2   2   0   2   2   2   0   2   2   0   2   2   0   0   0   0   0   2   0   0   0   2   2   0   0   2   2   2   0   2   2   0   0   2   2   2   2   0   0   2   0   2   0   0   2   2   2   0   2   0   2   0   0   2   0   0   0   0   2   2   0   0   2   2   2   0   2   2   2   2   2   2   0   0   2   2   0   0   0   0   0   0   0   2   0   0   0   0   0   2   2   2   2   0   2   2   0   2   0   2   0   2   2   0   0   2   0   0   2   0   0   2   2   0   2   0   2   0   0   2   0   2   0   0   0   2   0   2   0   0   2   0
 MK-3-14                0   0   2   2   2   2   2   0   2   2   2   0   2   2   0   2   2   2   2   0   0   0   0   2   2   0   2   0   0   2   0   2   2   2   0   2   0   2   2   0   0   2   2   0   2   0   2   0   0   2   0   0   2   0   0   0   0   2   0   2   0   2   0   2   0   2   2   0   2   2   0   0   2   2   0   2   2   0   2   2   0   2   0   0   0   2   0   0   0   2   2   0   2   2   2   2   0   2   2   0   0   2   0   2   2   0   2   2   0   2   0   0   2   0   2   0   2   2   2   0   0   2   0   0   0   0   2   2   0   0   2   2   2   0   2   2   2   2   2   2   0   0   2   2   0   0   0   0   2   0   0   2   0   0   0   0   0   2   2   2   2   0   2   2   2   2   0   2   0   2   2   0   0   2   0   0   2   0   0   2   2   0   2   0   0   0   0   2   0   2   0   0   0   2   0   2   0   0   2   0
 MK-3-15                0   0   2   2   2   2   2   0   2   2   2   0   2   0   0   2   2   2   2   0   0   0   0   2   0   0   2   0   0   2   0   2   2   2   0   2   0   2   2   0   0   2   2   0   2   0   2   0   0   2   0   0   2   0   0   2   0   2   0   0   0   2   0   2   0   2   0   0   2   2   0   0   2   2   0   2   2   0   2   2   0   2   0   0   0   0   0   0   0   2   2   0   2   0   2   2   0   2   0   0   0   2   0   2   2   0   2   2   0   2   0   0   2   0   2   0   2   2   2   0   0   2   0   0   0   0   2   2   0   0   2   2   2   0   2   2   2   0   2   2   0   0   2   0   2   0   0   0   2   0   0   2   2   0   2   0   0   0   2   2   2   0   0   2   2   2   0   2   0   2   2   2   0   2   0   0   2   0   0   2   2   0   2   0   0   2   0   2   0   2   0   2   0   2   0   2   0   0   2   0
 MK-3-16                0   0   2   2   2   0   2   0   2   0   2   0   2   0   0   2   2   2   2   0   0   2   2   2   0   0   2   0   2   2   0   0   2   0   0   2   0   2   2   2   0   2   2   0   2   0   2   0   0   2   0   0   2   0   2   2   2   2   0   0   0   2   0   2   0   2   0   0   2   2   0   0   2   2   0   0   2   2   2   2   0   2   0   0   0   0   0   0   0   2   2   2   2   0   2   2   0   2   0   0   0   2   2   2   0   0   2   2   0   2   2   0   2   0   2   0   2   2   2   0   0   2   0   0   0   0   2   0   0   0   2   0   0   2   2   2   2   0   2   2   0   0   2   0   2   0   0   0   2   0   0   2   2   0   2   0   0   0   0   0   2   0   0   2   2   2   0   0   0   2   2   2   0   2   0   0   2   0   0   2   2   0   2   0   2   2   0   2   0   2   0   2   0   2   0   2   0   0   2   0
 MK-4-1                 2   0   2   2   0   0   0   0   2   2   2   2   0   2   2   2   2   2   0   0   2   0   2   2   2   2   0   2   0   0   0   0   2   2   2   0   0   0   2   2   0   2   0   2   2   2   0   0   2   0   0   2   0   2   0   2   2   0   0   2   2   2   0   2   0   0   2   2   2   0   0   0   0   2   2   0   0   0   2   2   2   0   0   0   0   0   2   0   0   2   0   2   2   2   0   0   0   0   2   2   2   2   0   2   0   2   0   0   2   0   2   0   0   2   0   0   2   2   2   0   0   2   2   0   2   0   2   2   2   2   0   2   0   2   2   0   0   0   2   0   0   2   0   0   0   2   0   2   2   2   2   0   2   0   2   2   0   2   2   0   2   0   2   2   2   2   0   0   0   0   2   0   2   0   2   0   2   0   2   2   0   2   2   0   2   2   2   2   2   0   0   2   0   0   2   0   2   2   0   0
 MK-4-2                 2   0   2   2   0   2   2   0   2   2   2   2   0   2   2   2   2   2   0   0   2   0   2   2   2   2   0   2   0   0   0   0   2   2   2   0   2   0   2   2   0   2   0   2   2   2   0   0   2   0   0   2   2   2   0   2   2   0   0   2   2   2   0   2   0   0   2   2   0   0   2   0   2   2   2   0   2   0   2   2   2   0   0   0   0   0   2   0   0   2   0   2   2   2   0   0   0   0   2   2   2   2   0   2   0   2   0   0   2   0   2   0   0   0   0   0   2   2   2   0   0   2   2   0   2   0   2   2   2   2   0   2   0   2   2   0   0   0   2   2   2   2   0   0   0   2   0   2   0   2   2   0   2   0   2   2   0   2   2   0   2   0   0   0   2   2   0   0   0   0   2   0   0   0   2   0   2   0   2   2   0   0   2   0   2   2   2   2   2   0   0   2   0   0   2   0   2   2   0   0
 MK-4-3                 2   0   2   2   2   2   2   0   2   2   2   2   0   2   2   2   2   2   0   0   0   0   2   2   2   2   0   2   2   0   0   0   2   2   2   0   2   0   2   2   0   2   0   0   2   2   0   0   2   0   0   0   2   2   0   2   2   0   0   2   2   2   0   2   0   0   2   2   0   0   2   0   2   2   2   0   2   0   2   2   2   2   0   0   0   0   2   0   0   2   0   2   2   2   0   0   0   0   2   0   2   2   0   2   0   2   0   0   0   0   2   0   0   0   0   0   2   2   2   0   0   2   2   0   2   0   2   2   2   2   0   2   0   2   0   0   0   0   2   2   0   2   0   2   0   2   0   2   0   2   2   0   2   0   2   2   2   2   2   0   0   0   0   0   2   2   0   0   0   0   2   0   0   0   2   0   2   0   2   2   0   0   2   0   2   2   2   2   2   0   0   2   0   0   0   0   2   0   2   0
 MK-4-4                 2   0   2   2   2   2   2   0   2   2   2   2   0   2   2   2   2   2   0   0   0   0   2   2   2   2   0   2   2   0   0   0   2   2   2   2   2   0   2   2   2   2   0   0   2   2   2   0   2   0   0   0   2   2   0   2   2   0   0   2   2   2   0   2   0   0   2   2   0   0   2   2   2   2   2   0   2   0   2   2   2   2   0   0   0   0   2   0   0   2   0   0   2   2   2   0   0   0   2   0   2   2   0   2   0   2   0   0   2   0   2   0   0   0   0   2   2   2   2   0   0   2   2   0   2   0   2   2   2   2   0   2   0   2   2   0   0   0   2   2   0   0   0   2   0   2   0   2   0   2   2   2   2   0   2   2   2   2   2   0   0   0   2   0   2   0   0   0   0   0   2   0   0   0   2   0   2   0   2   2   0   0   2   0   2   2   2   2   2   0   0   2   0   0   2   0   2   0   2   0
 MK-4-5                 2   0   2   2   2   2   0   0   2   2   2   2   0   2   0   2   2   2   0   0   0   0   2   2   2   2   0   0   2   0   0   0   2   0   2   2   2   0   2   2   2   2   2   0   2   2   2   0   2   0   0   0   0   2   0   2   2   0   0   2   2   2   0   0   0   0   2   2   0   0   2   2   2   2   2   2   2   0   2   2   2   2   0   2   0   0   2   0   0   2   0   0   2   2   2   0   0   2   2   0   2   2   0   2   0   2   0   2   2   0   2   0   0   0   0   2   2   2   2   0   0   2   0   0   2   0   2   2   2   2   0   2   0   2   0   0   0   2   2   0   0   0   0   2   0   2   0   2   0   2   2   2   2   0   0   0   2   2   2   0   0   0   2   0   2   2   0   0   0   0   2   0   0   0   2   0   2   0   2   2   0   0   0   0   2   2   2   2   2   0   0   2   0   0   2   0   2   2   2   0
 MK-4-6                 2   2   2   2   2   2   0   0   2   2   0   0   0   2   0   2   2   2   0   0   0   2   2   2   2   2   2   0   2   0   2   0   2   0   2   2   2   0   2   2   2   2   0   0   2   2   2   0   2   0   0   2   0   2   0   2   2   0   0   2   2   2   0   0   0   0   2   0   0   0   2   2   0   2   2   2   2   2   2   2   2   2   0   2   0   0   2   0   0   2   0   0   2   2   0   0   0   2   0   0   2   2   0   2   0   2   0   2   2   0   2   0   0   0   0   2   2   2   2   0   0   2   2   0   2   0   2   2   2   2   0   0   0   0   0   0   0   0   2   0   0   0   0   2   0   2   2   2   0   2   2   2   2   0   0   0   2   2   2   0   2   0   2   0   2   2   0   0   0   0   2   0   0   0   2   0   2   0   2   2   0   0   0   0   2   2   2   0   2   0   0   2   0   0   2   0   2   0   2   0
 MK-4-7                 2   2   2   2   2   2   0   0   2   2   0   0   0   2   0   2   2   0   0   0   0   2   0   2   2   2   2   2   2   0   2   0   2   0   2   2   2   0   0   2   2   2   0   0   2   2   2   0   2   0   0   2   0   2   2   2   2   0   0   2   2   2   0   0   2   0   2   0   0   0   0   2   0   2   2   2   2   2   2   2   2   2   2   2   2   0   2   0   0   2   0   0   0   2   0   0   0   2   0   0   2   2   0   0   0   2   0   2   2   2   2   0   0   0   0   2   2   2   2   0   0   2   2   0   2   0   2   2   2   2   0   0   0   2   0   0   0   0   2   2   2   0   0   2   2   0   2   2   0   2   2   2   2   0   0   0   2   2   2   0   2   0   2   0   0   2   0   2   0   0   2   0   0   0   2   0   2   0   0   2   0   0   0   0   2   2   2   0   2   0   0   2   2   0   2   0   2   0   2   0
 MK-4-8                 2   2   2   2   2   2   0   0   2   2   0   0   0   2   2   2   2   0   0   2   0   2   0   2   2   2   2   2   2   0   2   0   2   0   2   2   2   0   0   2   2   2   0   0   2   2   2   0   2   0   0   2   0   2   2   2   2   0   0   2   2   2   0   0   2   2   2   0   0   0   0   2   0   2   2   2   2   2   2   2   2   2   2   2   2   0   2   0   0   2   0   0   2   2   0   2   0   2   0   0   2   2   0   0   0   2   0   2   0   2   2   0   2   0   0   2   2   2   2   0   0   2   2   2   2   0   0   2   2   2   2   0   0   2   0   0   0   0   2   2   2   0   0   2   2   0   0   2   2   2   2   2   2   0   0   0   2   2   2   0   2   0   2   0   0   2   0   2   0   0   2   0   0   0   2   0   2   0   0   2   0   0   0   2   2   2   2   0   2   0   0   2   2   0   2   0   2   0   2   0
 MK-4-9                 2   2   2   2   0   2   0   0   0   2   0   0   0   2   2   0   2   0   0   2   0   2   0   2   2   2   2   2   2   0   2   0   2   0   2   2   2   0   0   2   2   2   0   0   2   2   2   0   2   0   0   2   0   2   2   2   2   0   2   2   2   2   0   0   2   2   2   0   0   0   0   0   0   2   2   2   2   2   2   2   2   2   2   2   2   0   2   0   0   2   0   0   2   2   0   2   0   2   0   0   0   2   0   0   2   2   0   0   0   2   2   2   0   0   0   2   2   2   2   0   0   2   2   2   2   0   0   0   0   2   2   0   2   2   0   0   0   0   2   2   2   0   0   2   2   0   0   2   2   0   2   2   2   0   0   0   2   2   2   0   2   0   0   2   0   2   0   2   0   0   2   0   2   0   2   0   0   0   0   2   0   0   0   2   2   2   2   0   0   0   0   2   2   0   2   0   2   0   2   0
 MK-4-10                2   2   2   2   2   2   0   0   0   2   0   0   0   2   2   0   2   0   0   2   0   2   0   2   2   2   0   2   2   0   2   0   2   0   2   2   2   0   0   0   2   2   0   0   2   2   2   0   2   0   0   2   0   0   2   2   2   0   2   2   2   2   0   0   2   2   2   0   2   0   0   0   0   2   2   2   2   2   2   2   2   2   2   2   2   0   2   0   0   2   0   0   2   2   2   2   0   2   0   0   0   0   0   0   2   2   0   0   0   0   2   2   0   0   0   2   2   2   2   0   0   2   2   0   2   0   0   0   0   2   2   0   2   2   0   0   0   0   2   2   2   0   0   2   2   0   0   0   2   2   2   0   2   2   0   0   2   2   2   0   2   0   0   2   0   2   0   2   0   0   2   0   0   0   2   0   0   0   0   2   0   0   0   2   2   2   2   0   0   0   0   2   2   0   2   0   2   0   2   0
 MK-4-11                0   2   2   2   2   0   0   0   0   2   0   0   0   2   0   0   2   0   0   2   0   2   0   2   2   2   0   2   2   2   2   0   2   2   0   2   2   0   0   0   2   2   0   0   2   2   2   0   2   2   0   2   0   2   0   2   2   0   2   2   2   2   0   0   2   2   2   0   2   0   0   0   0   2   0   2   2   0   2   0   2   0   2   2   2   0   2   0   0   2   0   0   2   2   2   2   0   2   0   0   2   0   0   0   0   2   0   2   0   0   2   2   0   0   0   2   2   2   2   0   0   2   2   0   2   0   0   0   0   2   0   0   2   2   0   0   0   2   2   2   0   0   0   2   2   0   0   0   2   2   2   0   2   2   0   0   2   2   0   0   2   2   0   2   0   2   0   2   0   0   2   0   0   0   2   0   0   0   0   2   0   0   0   2   2   2   2   0   0   0   0   2   2   0   2   0   2   0   2   0
 MK-4-12                0   2   2   2   2   0   0   0   0   2   0   0   0   2   0   0   2   0   0   2   0   2   0   2   2   2   0   0   2   2   2   0   2   2   0   2   2   0   0   0   2   2   0   0   2   2   2   0   0   2   2   2   0   2   0   2   2   0   2   2   2   2   0   0   2   2   2   2   2   0   0   0   0   2   0   2   2   0   0   0   2   0   2   2   2   0   2   0   0   2   0   0   2   2   2   2   0   2   2   0   2   0   0   0   0   2   0   2   0   0   2   2   0   0   0   2   2   2   2   0   0   0   2   0   2   0   0   0   0   2   0   0   2   2   0   0   0   2   2   2   0   0   0   2   2   2   0   0   2   2   2   0   2   2   2   0   2   0   0   0   0   2   0   2   0   2   0   2   0   0   2   0   0   0   2   2   0   0   0   2   0   0   0   2   2   2   2   0   0   0   0   2   2   0   0   0   2   0   2   0
 MK-4-13                0   2   2   2   2   0   2   0   0   2   0   0   0   2   0   0   2   0   0   2   0   2   0   2   2   2   0   0   2   0   2   0   2   2   0   2   2   2   2   2   2   2   0   0   0   2   2   2   0   2   2   2   0   0   0   2   2   0   2   2   2   2   0   0   2   2   2   2   0   0   0   0   0   2   0   2   2   2   0   0   2   0   2   0   2   0   2   0   0   2   0   0   2   0   2   0   0   2   2   0   2   0   0   0   0   2   0   2   0   0   2   2   0   2   0   2   2   2   2   0   2   0   0   0   2   0   0   0   0   2   0   0   2   2   0   0   2   2   2   2   0   0   2   2   2   0   0   0   2   2   0   0   2   2   2   0   0   0   0   0   0   2   2   2   0   2   0   2   0   0   2   0   0   0   2   2   0   0   2   2   0   0   0   2   2   2   2   0   0   0   0   0   2   0   0   0   2   0   2   0
 MK-4-14                0   2   2   2   2   0   2   0   0   2   0   0   0   2   2   0   2   0   0   2   2   2   0   2   0   2   0   0   2   0   2   0   2   2   0   2   2   2   2   2   2   2   0   0   0   2   2   2   0   2   2   2   2   0   0   2   2   0   2   2   2   2   0   0   2   2   2   2   0   0   0   0   0   2   0   0   2   2   0   2   2   0   2   0   2   2   2   0   0   2   0   0   2   0   2   0   0   2   2   0   2   0   0   2   0   0   0   2   0   0   2   2   0   0   0   2   2   2   2   0   2   0   0   0   2   0   0   0   0   2   0   0   2   2   0   0   2   2   2   2   0   0   2   2   2   0   0   0   2   0   0   0   2   2   2   0   0   0   0   0   0   2   2   2   0   2   2   2   0   0   2   2   0   0   2   2   0   0   0   2   0   0   0   2   2   2   0   0   0   0   0   0   2   0   0   0   2   0   2   0
 MK-4-15                0   2   2   2   2   0   2   0   0   2   0   0   0   0   0   0   2   0   2   2   2   2   0   2   0   2   0   2   2   2   2   0   2   2   0   2   2   2   2   2   2   2   0   0   0   2   0   2   0   0   0   2   0   0   0   2   2   0   2   2   2   2   0   0   2   2   2   2   0   0   0   0   2   0   2   0   2   0   0   2   2   0   2   0   2   2   2   0   0   2   0   2   2   0   2   0   0   2   2   0   2   0   0   2   0   0   0   2   0   0   0   2   0   0   0   2   2   2   2   2   0   0   0   0   2   0   0   0   0   2   0   0   2   2   0   0   2   2   2   2   0   0   2   2   0   0   0   0   2   0   0   0   2   2   2   0   0   0   0   2   0   2   2   2   0   2   2   2   0   0   2   2   0   0   2   2   0   0   0   2   2   0   2   2   2   2   0   0   0   0   0   2   2   0   0   0   2   0   2   0
 MK-4-16                0   2   2   2   2   0   2   2   0   2   0   0   0   0   0   0   2   0   2   2   2   2   0   0   0   2   0   2   2   2   0   0   0   2   0   2   2   2   2   0   2   2   0   0   0   2   0   2   0   0   0   2   0   0   0   2   0   0   2   2   2   2   0   0   2   2   0   2   0   0   0   0   0   0   2   0   2   0   0   2   2   0   2   0   2   2   2   0   0   2   0   2   2   0   2   0   0   2   2   0   2   0   0   2   2   0   0   2   0   0   0   2   0   0   0   2   2   2   2   2   0   0   0   0   2   0   0   0   0   2   0   0   0   2   0   0   2   0   2   2   0   0   2   2   0   0   0   0   2   0   0   0   2   2   2   0   0   0   0   2   0   2   2   2   0   2   2   0   0   0   2   2   0   0   2   2   0   0   0   2   2   0   2   2   2   2   0   0   0   0   0   2   0   0   0   0   2   0   2   0
 MK-5-1                 2   0   2   2   0   0   0   0   0   2   2   2   0   2   2   2   2   0   0   2   0   0   0   2   0   0   0   2   2   2   2   0   0   0   2   2   0   2   2   2   0   2   0   2   0   0   0   2   2   2   2   2   2   0   0   0   0   0   2   2   0   0   0   2   0   2   0   2   0   0   2   0   2   0   0   0   2   0   2   2   2   2   0   0   0   0   2   0   2   0   2   0   2   0   0   2   0   0   2   0   2   0   2   2   2   2   2   2   0   0   2   2   0   0   2   2   0   0   0   0   2   0   2   0   2   2   2   0   2   0   0   2   2   0   2   2   2   2   0   0   2   0   2   0   2   2   0   2   0   0   0   0   0   2   2   2   2   0   0   2   2   2   0   0   2   2   2   2   0   2   0   2   0   2   2   0   0   0   0   0   2   0   0   2   0   2   2   0   2   2   0   2   0   0   2   2   2   2   2   2
 MK-5-2                 2   0   2   2   0   0   0   0   0   2   2   2   0   2   2   2   0   0   0   2   0   0   0   0   2   0   0   2   2   2   2   0   0   0   2   2   0   2   2   2   0   2   0   2   0   0   0   2   2   0   2   2   2   0   0   0   0   0   2   2   0   0   0   2   0   2   0   2   0   0   2   0   2   0   2   0   2   0   2   2   2   2   0   0   0   0   2   2   2   0   2   0   2   0   0   2   0   0   2   0   2   0   2   0   2   2   2   2   0   0   0   2   2   0   2   2   0   2   0   0   2   0   2   0   2   2   2   0   2   0   0   2   0   0   2   2   2   2   0   0   2   0   2   0   2   2   0   2   0   0   0   0   0   2   2   2   2   0   0   2   0   2   0   0   2   2   0   2   0   2   0   2   0   2   2   0   0   0   0   0   2   0   0   2   0   2   2   0   2   2   0   2   0   0   2   2   2   2   2   2
 MK-5-3                 2   0   2   2   0   0   0   0   0   2   2   2   0   2   2   2   0   0   0   0   0   0   2   0   2   0   0   2   2   2   2   0   0   0   2   2   0   2   2   2   0   2   2   2   0   2   0   2   2   0   2   2   0   0   0   0   0   0   2   0   0   0   2   2   2   2   0   2   0   0   2   0   2   2   2   2   2   0   2   2   2   2   0   0   0   0   2   2   2   2   2   0   2   0   2   0   0   0   2   0   2   0   2   2   0   2   2   2   0   2   0   2   0   0   0   2   0   2   0   0   2   0   2   0   2   2   2   0   2   2   0   2   0   0   2   2   2   2   0   0   2   2   2   0   2   2   0   0   0   0   0   2   0   2   0   2   2   0   0   0   0   2   0   0   2   2   0   0   0   2   0   2   0   2   2   0   0   0   0   0   2   0   0   2   0   2   2   0   2   2   0   0   2   0   2   2   2   2   2   2
 MK-5-4                 2   0   2   2   0   0   2   2   0   2   2   2   0   2   0   2   0   0   0   0   0   0   2   0   2   0   0   2   2   2   2   0   2   0   2   2   0   0   2   2   0   2   2   2   0   2   0   2   2   0   2   2   0   0   0   0   2   0   2   0   0   0   2   2   2   2   0   2   0   0   0   0   2   0   2   2   2   0   2   2   2   2   0   2   0   0   2   2   2   2   2   0   2   0   2   0   0   0   2   0   2   0   2   2   0   2   2   0   0   2   0   2   0   0   0   2   0   0   0   0   2   2   2   0   0   0   2   0   2   2   0   2   0   0   2   2   2   2   0   0   0   2   0   0   0   0   0   0   0   0   0   2   2   2   0   2   2   0   0   0   0   2   0   0   2   2   2   0   0   2   0   2   0   2   2   0   0   0   0   0   2   2   2   2   0   2   2   0   2   2   0   0   2   0   2   0   2   2   2   2
 MK-5-5                 2   0   0   2   0   0   2   2   0   2   2   0   0   2   0   2   2   0   0   0   0   0   2   0   2   0   0   2   2   2   2   0   2   0   2   2   0   0   2   2   0   2   0   2   0   2   0   2   2   0   2   2   0   0   0   0   2   0   2   2   0   0   2   2   2   2   0   2   0   0   0   0   2   0   2   2   2   0   2   2   2   2   0   2   0   0   2   2   2   2   2   0   2   0   2   0   0   0   2   0   2   0   2   2   0   2   2   0   0   2   0   2   0   2   0   2   0   0   0   0   2   2   2   0   0   0   0   0   2   2   0   2   0   0   2   2   2   2   0   0   0   2   0   0   0   0   0   0   0   0   0   2   2   2   0   2   2   0   0   0   0   2   0   0   2   2   2   0   0   2   0   2   0   2   2   0   0   0   0   0   2   2   2   2   2   2   2   0   2   2   0   0   2   0   2   0   2   2   2   2
 MK-5-6                 2   0   2   0   0   2   2   2   0   2   2   2   0   0   0   2   2   0   0   0   0   0   2   0   2   2   0   2   0   2   2   0   2   0   2   2   0   0   2   2   0   2   0   2   0   2   0   2   2   0   2   2   0   0   0   0   2   0   2   2   0   0   2   2   0   2   0   2   0   0   2   0   2   0   0   2   2   0   2   2   2   2   0   2   0   0   2   0   0   2   2   0   2   0   2   0   0   0   2   0   2   0   2   2   0   2   2   0   0   2   0   2   0   2   0   2   0   0   0   0   2   2   2   0   0   0   0   2   2   2   0   2   0   0   2   2   2   0   0   0   0   2   0   2   0   0   0   0   0   0   0   2   2   2   2   2   2   0   0   0   0   2   0   0   2   2   2   0   0   2   0   2   0   2   2   0   0   0   0   0   2   2   2   2   2   2   2   0   2   2   0   0   2   0   2   2   2   2   2   2
 MK-5-7                 2   0   2   0   2   2   2   2   0   2   2   2   0   2   0   2   2   2   2   0   0   0   2   0   2   2   0   2   0   2   2   0   2   0   2   2   0   0   2   2   0   2   0   2   0   2   0   2   0   0   2   2   0   0   0   0   2   0   2   2   0   0   0   2   0   2   0   2   0   0   2   0   2   2   0   2   2   0   2   2   2   2   0   2   0   0   0   0   0   2   2   2   0   0   2   0   2   0   2   0   2   0   2   2   0   2   2   0   0   2   0   2   2   2   0   2   0   0   0   0   2   2   2   0   0   0   0   2   2   2   0   2   0   0   2   0   2   0   0   0   2   0   0   2   0   0   2   0   0   2   2   2   2   2   2   2   2   0   0   0   0   2   0   0   2   2   2   0   0   2   0   2   0   2   2   0   0   0   0   0   2   2   2   2   2   2   0   0   2   2   0   0   2   0   2   2   0   2   2   0
 MK-5-8                 0   0   2   0   2   2   2   0   0   2   2   2   0   2   0   2   2   2   2   2   0   0   0   2   2   0   0   2   0   2   2   2   2   0   2   2   0   0   2   2   2   2   0   2   0   2   0   2   0   0   2   2   2   0   0   0   2   0   2   2   0   0   0   2   0   2   0   2   0   0   2   0   2   2   0   2   2   2   2   2   2   2   0   2   0   0   2   0   0   2   2   2   0   2   2   0   2   0   2   2   0   0   2   2   0   2   2   0   0   2   0   2   2   2   0   2   0   0   0   2   2   2   2   0   0   0   0   2   2   2   0   2   0   0   2   0   2   0   0   0   2   2   0   2   0   0   2   0   0   2   2   2   2   2   2   2   2   0   0   0   0   2   0   0   2   2   2   0   0   2   0   2   0   0   2   0   0   0   0   0   2   2   2   2   2   2   0   0   2   2   0   0   2   0   2   2   0   2   2   0
 MK-5-9                 0   0   2   0   2   2   2   0   0   2   2   2   2   2   0   2   2   0   2   2   0   0   0   2   2   0   0   2   0   2   2   2   2   2   2   2   0   0   2   2   2   2   0   2   0   2   0   2   0   0   2   2   2   0   0   0   2   0   2   2   0   0   0   2   0   2   0   0   0   2   0   0   2   0   0   0   2   2   2   2   0   2   0   2   0   0   0   0   0   0   2   2   2   2   2   0   2   0   2   2   0   0   2   2   0   2   2   0   0   2   0   2   2   2   0   2   2   2   0   2   2   2   2   0   0   0   0   2   2   2   0   2   0   0   0   0   2   0   2   2   2   2   0   2   0   0   2   0   0   2   2   0   2   2   2   2   2   0   0   0   0   0   0   0   2   2   2   0   0   2   0   2   0   0   0   0   0   0   0   0   2   2   2   2   2   2   0   0   2   2   0   0   2   0   2   2   0   2   2   0
 MK-5-10                0   0   2   0   2   2   2   0   0   0   2   2   2   2   0   2   2   2   2   2   0   0   2   2   2   0   0   2   0   2   2   2   2   2   2   2   0   0   2   2   2   2   0   2   2   2   0   2   0   0   2   2   0   0   0   2   0   0   2   2   0   0   0   2   0   2   0   0   0   2   0   0   2   0   0   0   2   2   2   2   0   2   0   2   0   0   0   0   0   0   2   2   2   2   2   0   2   0   2   2   0   0   2   2   0   2   2   0   0   2   0   2   2   2   0   2   2   2   0   2   2   2   2   0   0   0   0   2   2   2   0   2   0   2   0   0   2   0   2   2   2   2   2   2   0   0   2   0   0   2   2   0   2   0   2   2   0   0   0   0   0   0   0   0   2   2   2   0   0   2   0   2   0   0   0   0   0   0   0   0   2   2   2   2   2   2   0   0   2   2   0   0   2   0   2   2   0   0   2   2
 MK-5-11                0   0   2   0   2   2   2   2   0   0   2   2   2   2   0   2   2   2   2   2   2   0   2   2   2   0   0   2   0   2   2   2   2   2   2   2   0   0   2   2   2   2   0   2   2   2   0   2   2   0   2   2   0   0   0   2   0   0   2   2   0   0   0   2   0   2   0   0   0   2   0   0   2   0   0   0   2   2   2   2   0   2   0   2   0   0   0   0   0   0   2   2   2   2   2   0   2   2   2   2   0   0   0   2   0   2   2   0   0   2   0   2   0   2   0   2   0   2   2   2   2   2   2   0   0   0   2   2   2   2   0   2   0   2   0   0   2   0   0   2   0   2   2   2   0   2   2   0   0   2   2   0   2   0   2   2   0   0   0   0   0   0   0   0   2   2   2   0   0   2   0   2   0   0   0   0   0   0   0   0   2   2   2   2   2   2   0   2   2   2   0   0   2   0   2   2   0   0   2   2
 MK-5-12                0   2   2   0   2   2   2   2   0   0   2   2   2   2   0   2   2   0   2   2   2   0   2   2   2   0   2   2   0   2   2   2   2   2   0   2   0   0   2   2   2   2   0   2   2   2   0   2   2   0   2   2   0   0   0   2   0   0   2   0   0   2   2   2   0   2   0   0   0   2   0   0   0   0   0   0   2   2   2   2   0   2   0   2   2   0   0   0   2   0   2   2   2   2   2   0   2   0   2   2   0   0   0   2   0   2   0   0   0   0   0   2   0   2   0   2   0   2   2   2   2   2   2   0   0   0   2   2   2   2   2   2   0   2   0   0   2   0   0   2   0   2   2   2   0   2   2   0   2   2   2   0   2   0   2   2   0   0   0   0   2   0   0   2   0   2   2   0   2   0   0   2   0   2   0   0   2   0   0   0   2   2   2   2   2   2   0   2   2   2   0   2   2   0   2   2   0   0   2   2
 MK-5-13                2   0   2   0   2   2   2   2   0   0   2   2   2   2   0   2   2   0   2   2   2   0   2   2   2   0   2   2   0   2   2   0   2   2   0   2   0   0   2   2   2   2   0   2   2   2   0   2   2   2   2   2   0   0   0   2   0   0   2   0   0   2   2   2   0   2   2   2   2   2   0   0   0   0   0   0   2   2   2   2   0   2   2   2   2   0   0   0   0   0   0   2   2   2   2   0   2   0   2   2   0   0   0   2   0   2   0   0   0   0   0   2   2   2   0   2   0   2   2   2   0   2   2   0   0   0   2   2   2   2   2   2   0   2   0   0   2   0   2   2   0   2   2   2   0   2   2   0   0   0   2   0   2   0   2   2   0   0   2   0   2   0   0   2   0   2   2   0   2   0   0   2   0   2   0   0   0   2   0   0   2   2   2   2   2   2   0   0   2   2   0   2   0   0   2   2   2   0   2   2
 MK-5-14                2   0   2   0   2   2   2   2   2   0   2   2   2   2   0   2   2   2   2   2   2   0   2   2   2   0   2   2   0   2   2   0   2   2   0   2   0   0   2   2   2   2   2   2   0   0   0   0   2   2   2   2   0   0   0   2   0   0   2   0   0   2   2   2   0   2   2   2   0   2   0   0   0   0   0   0   2   2   2   2   0   2   2   2   2   0   0   0   0   0   0   2   2   2   2   2   0   0   2   2   0   0   2   2   0   2   0   0   0   0   0   2   2   2   0   2   0   2   2   2   0   2   2   0   0   0   2   2   0   2   0   2   0   2   0   0   2   0   2   0   0   2   2   2   0   2   2   0   0   0   2   0   2   0   2   2   0   0   2   0   2   0   0   2   0   2   2   0   2   0   0   2   0   2   0   0   0   2   0   0   0   2   2   2   2   2   0   0   2   0   0   0   0   0   2   2   2   0   2   2
 MK-5-15                2   0   0   0   2   2   0   2   2   2   2   2   2   2   0   2   2   2   2   2   2   0   2   2   2   0   2   2   0   2   2   2   2   2   0   2   0   0   2   0   2   2   2   2   0   0   0   0   2   2   2   0   0   2   0   2   0   0   2   0   0   2   2   2   0   2   2   2   0   2   0   0   0   0   0   2   2   2   2   2   0   2   2   2   2   0   0   0   0   0   0   2   2   2   2   2   0   0   2   2   0   0   2   2   0   2   0   0   0   0   0   2   2   2   0   2   0   2   2   0   0   2   2   0   0   0   2   2   0   2   2   2   0   2   0   0   2   0   2   0   0   0   2   2   0   2   2   0   0   0   2   2   2   0   2   2   0   0   2   2   2   0   0   2   0   2   2   0   2   0   2   2   0   2   0   0   0   0   0   2   0   0   2   0   2   0   0   0   0   0   0   0   2   0   2   2   2   0   2   2
 MK-5-16                2   0   2   0   2   2   2   2   2   2   2   2   2   2   0   0   0   2   2   2   2   0   2   2   2   0   2   2   0   2   2   2   2   2   0   2   0   0   2   0   2   2   2   2   0   0   0   2   2   2   2   0   0   0   0   2   0   2   2   0   0   2   2   0   0   2   2   0   0   2   0   0   0   0   2   2   2   2   2   2   0   2   2   2   2   0   0   2   0   0   0   2   2   2   2   2   2   0   2   2   0   0   2   2   0   2   0   0   0   0   2   2   2   2   0   2   0   0   2   0   2   2   2   0   0   0   2   2   0   2   2   2   0   2   0   0   2   0   2   0   0   0   2   2   0   2   2   2   0   0   2   2   2   0   2   2   0   0   2   2   2   2   0   2   2   2   2   0   2   0   2   2   0   2   0   0   0   0   0   2   0   2   2   0   2   0   0   0   0   0   2   0   2   0   2   2   2   0   2   2
 MK-6-1                 0   2   2   2   0   0   2   2   2   0   0   2   2   2   2   2   0   2   2   0   0   2   2   2   2   0   2   2   2   2   0   2   0   2   0   2   2   0   2   0   2   2   2   0   2   2   0   0   0   0   2   0   2   0   2   2   2   2   0   2   0   0   2   2   2   2   0   2   0   0   2   0   2   2   0   2   0   0   0   0   2   0   0   2   2   2   0   0   2   0   2   2   0   2   0   2   0   2   0   2   2   0   0   0   2   2   2   0   0   0   2   2   2   0   0   2   2   0   0   2   2   2   0   0   2   0   2   2   2   0   0   2   0   0   0   2   0   0   2   2   2   0   2   2   2   2   2   0   0   2   2   2   0   0   0   2   0   2   0   0   2   2   0   0   0   0   2   0   0   2   2   2   0   2   2   2   2   2   0   0   2   2   0   0   2   0   2   0   0   2   2   0   2   0   0   2   0   2   2   0
 MK-6-2                 2   2   2   2   0   0   2   2   2   0   0   2   2   2   2   0   0   2   2   0   0   0   2   2   0   0   2   2   2   2   0   2   0   2   0   2   2   0   2   0   2   2   2   0   2   2   0   0   0   0   2   0   2   0   2   2   2   2   0   2   2   0   2   2   2   2   0   2   0   0   2   0   2   2   0   0   0   0   0   0   2   0   0   2   2   2   0   0   2   0   2   2   0   2   0   2   0   2   0   2   2   0   0   0   2   2   0   0   0   0   2   0   2   0   0   2   2   0   0   2   2   2   0   0   2   0   2   2   2   0   0   2   0   0   0   0   0   2   0   2   2   0   2   2   0   2   2   0   0   2   2   2   0   0   0   2   2   2   0   0   2   2   0   0   0   0   2   0   0   2   2   2   0   0   2   2   2   2   0   0   2   2   0   0   2   0   2   2   0   2   2   0   0   0   0   2   0   2   0   2
 MK-6-3                 0   2   2   2   0   2   2   2   0   0   0   2   2   2   2   2   0   2   2   0   0   0   2   2   0   0   0   2   2   2   0   2   0   2   2   2   2   0   2   0   2   2   2   0   2   0   0   0   0   0   0   0   2   2   2   2   2   2   0   2   2   0   2   2   2   0   0   2   0   0   2   0   2   0   0   0   0   0   0   0   2   0   2   2   2   2   0   0   2   0   2   2   0   2   0   2   0   2   0   2   2   0   0   0   2   2   0   0   0   0   2   2   2   0   0   2   2   0   0   2   0   2   2   0   2   2   2   2   0   0   0   2   0   0   0   0   0   2   0   2   2   0   2   0   0   0   2   2   0   2   2   2   0   0   0   2   2   2   0   0   2   2   0   0   0   2   0   0   0   2   2   2   0   0   0   2   2   2   0   0   2   0   0   2   2   0   2   2   0   2   2   0   0   0   0   2   0   2   0   2
 MK-6-4                 0   2   2   0   0   0   2   2   0   0   0   2   2   2   2   2   0   2   2   0   0   0   2   2   0   0   0   2   2   0   0   2   2   2   2   2   2   0   2   0   2   2   2   0   2   0   0   0   0   0   0   0   2   2   2   2   2   2   0   2   0   0   0   2   2   0   0   2   0   0   2   0   0   0   2   2   0   0   0   0   2   0   2   2   2   2   2   0   2   0   2   2   0   0   0   2   2   2   0   2   2   2   0   0   2   2   2   0   0   2   2   2   2   0   0   2   2   0   0   2   0   2   2   0   2   2   2   2   0   0   0   2   0   0   0   0   0   2   0   2   2   0   2   0   0   0   2   2   2   0   2   0   0   0   0   2   2   2   0   0   2   2   0   0   0   2   2   0   0   2   2   2   0   0   0   2   2   2   0   0   2   0   2   2   2   0   2   2   0   2   2   0   0   0   0   2   0   2   0   2
 MK-6-5                 0   2   2   0   0   2   2   2   0   0   0   2   2   2   2   0   0   2   2   0   0   0   0   2   0   0   0   2   2   0   0   0   2   2   2   2   2   0   2   0   2   2   2   0   2   0   0   0   0   0   0   0   2   2   2   2   2   2   0   2   0   0   0   2   2   0   0   2   0   0   2   0   0   0   2   2   0   0   0   0   2   0   2   2   2   2   2   0   2   2   2   2   0   0   0   0   2   2   2   2   2   0   0   2   2   2   2   0   0   2   2   0   2   0   0   2   2   0   0   2   0   2   2   2   2   2   2   2   0   0   0   2   0   0   0   0   0   2   0   2   2   0   2   0   0   2   2   2   2   0   2   0   0   2   0   2   2   2   0   2   0   2   0   0   0   2   2   0   0   2   2   2   2   0   0   2   2   2   0   0   2   2   2   2   2   0   2   2   0   2   2   0   0   0   0   2   0   2   0   2
 MK-6-6                 0   0   2   0   0   2   2   2   2   0   0   2   2   2   2   0   0   2   2   0   0   0   0   2   0   0   0   2   2   0   0   0   2   2   2   2   2   0   2   2   2   2   2   2   2   0   0   0   0   0   0   0   2   2   2   2   2   0   0   2   0   2   0   2   2   0   0   2   0   0   2   0   0   0   2   2   0   0   0   0   2   0   2   2   2   2   0   0   2   2   2   2   0   0   0   0   2   2   2   2   2   0   0   2   2   2   2   0   0   2   2   0   2   0   0   2   0   0   0   0   0   2   2   2   2   0   2   2   0   0   0   2   0   0   0   0   0   2   0   2   2   0   2   0   0   2   2   2   2   0   2   0   2   2   0   2   2   2   0   2   0   2   0   0   0   2   2   0   0   2   2   2   2   0   0   2   2   2   0   0   0   2   2   2   2   0   2   2   0   2   2   0   0   0   0   2   0   2   0   2
 MK-6-7                 0   0   2   0   0   0   2   2   2   0   0   2   2   2   2   2   2   2   2   0   0   0   0   2   0   0   0   2   2   0   0   0   2   2   2   2   2   0   2   2   2   2   2   2   2   0   0   0   0   0   0   0   0   2   2   2   2   0   0   2   0   2   0   0   2   0   0   2   0   0   0   0   2   2   2   2   0   0   2   0   2   0   2   2   2   0   0   0   0   2   2   2   0   2   0   0   2   2   2   2   0   0   0   2   2   2   2   0   0   2   2   0   0   0   0   2   2   0   0   2   0   2   2   0   2   0   2   2   0   0   2   2   0   0   0   0   0   2   0   2   2   0   2   0   0   2   2   2   2   0   2   0   0   2   0   2   2   2   2   2   0   2   0   0   0   0   2   0   0   2   2   2   2   0   0   2   2   2   0   0   0   2   2   2   2   0   2   2   0   2   2   0   0   0   0   2   0   2   0   2
 MK-6-8                 0   0   2   0   0   0   2   2   2   0   0   2   2   0   2   2   2   2   2   2   2   0   2   2   0   0   0   2   2   0   0   0   2   2   2   2   2   0   2   2   2   2   2   0   2   0   0   0   0   0   0   0   0   2   2   2   2   0   0   0   0   0   0   0   2   0   0   0   0   0   0   0   2   2   2   2   0   0   2   0   0   0   2   2   2   0   0   0   0   0   2   0   0   2   0   0   0   0   2   2   0   0   0   2   2   2   2   0   0   2   0   0   0   0   0   2   2   0   0   2   0   2   2   0   2   0   0   2   0   0   2   2   0   0   0   2   0   2   2   2   2   0   2   0   2   2   2   2   2   0   2   0   2   2   0   2   2   2   2   2   0   2   0   0   0   2   2   0   2   2   2   0   2   0   2   2   2   2   0   0   0   2   0   2   0   0   2   2   0   2   2   0   0   0   2   0   0   2   0   2
 MK-6-9                 0   2   2   0   0   0   2   2   2   0   0   2   2   0   2   2   2   2   2   2   2   0   2   2   0   0   0   2   0   0   0   0   2   2   2   0   2   0   2   2   2   2   2   0   2   0   0   0   0   2   0   0   0   2   2   2   2   0   2   2   0   0   0   0   2   0   0   0   0   2   0   0   2   2   2   2   0   0   0   0   0   0   2   2   2   0   0   0   0   0   2   0   0   2   0   0   0   0   2   2   0   0   0   2   2   2   0   0   0   2   2   0   0   0   0   2   0   0   2   2   0   2   2   0   2   0   0   2   0   0   2   2   0   0   0   2   0   0   0   2   2   0   0   0   2   2   2   2   2   2   2   0   2   2   0   2   2   2   2   2   0   2   0   0   0   2   2   0   2   2   2   0   2   0   0   2   2   2   0   0   0   2   0   2   2   0   2   2   0   2   2   0   0   0   2   0   0   2   0   2
 MK-6-10                0   2   2   0   0   0   2   2   2   0   0   2   2   2   2   2   2   2   2   2   2   0   2   0   0   0   0   2   0   0   0   0   2   2   2   0   2   0   2   2   2   2   2   0   2   2   0   0   0   2   0   0   0   2   2   2   2   0   2   2   0   0   0   0   2   2   0   0   0   2   0   2   2   2   2   2   0   0   0   0   0   0   2   2   2   0   0   0   0   0   2   0   0   2   0   0   0   0   2   2   0   0   0   2   2   2   0   0   0   0   2   0   0   0   0   2   0   0   2   2   2   2   2   0   2   0   0   2   0   0   2   2   0   0   0   2   0   0   0   2   0   0   0   0   2   2   2   2   2   2   2   0   2   2   0   2   2   0   2   2   0   2   0   0   0   2   2   2   2   2   0   0   2   0   0   2   2   0   0   0   0   2   0   0   2   0   2   2   0   2   2   0   0   0   2   0   0   2   0   2
 MK-6-11                0   2   2   0   0   0   2   2   2   0   0   2   2   2   2   2   2   2   2   2   2   0   2   0   0   0   0   2   0   0   0   0   0   2   2   0   2   2   2   0   2   2   2   0   2   0   0   0   0   2   0   0   0   0   2   0   2   0   2   2   0   0   0   0   2   2   0   0   0   2   0   2   2   2   2   2   0   0   0   0   2   0   2   2   2   0   0   0   0   0   2   0   0   2   0   0   0   0   2   2   0   0   0   2   2   2   0   0   0   0   2   0   0   0   0   2   0   0   2   2   2   2   2   0   2   0   0   2   0   0   2   2   0   0   0   2   0   0   2   2   0   0   0   0   2   2   2   2   2   2   2   0   2   2   0   2   2   0   2   2   2   2   0   0   0   2   2   2   2   2   0   0   2   2   0   0   2   0   0   0   0   2   0   0   2   0   2   2   0   0   2   0   0   0   2   0   0   2   0   2
 MK-6-12                0   0   2   0   0   0   2   2   2   0   0   2   2   2   2   2   2   0   2   2   2   0   2   0   0   0   0   2   0   0   0   0   0   2   2   0   2   2   2   0   2   0   2   0   2   0   0   0   0   0   0   0   2   2   2   0   0   0   0   2   0   0   0   0   2   0   2   0   0   2   0   2   2   2   0   2   0   0   0   0   2   0   2   2   2   0   0   0   0   2   2   0   0   2   0   0   0   0   2   2   0   0   0   2   2   2   0   0   0   2   0   0   0   0   0   2   0   0   0   2   2   2   2   0   2   0   0   0   0   0   2   2   0   0   0   2   0   0   2   2   0   0   0   0   0   2   2   2   2   2   2   0   2   2   0   2   2   0   2   2   2   2   0   0   0   2   2   2   2   2   0   0   2   2   2   0   2   0   0   0   0   2   0   0   2   0   2   2   2   0   2   0   0   0   2   0   0   2   2   2
 MK-6-13                0   2   2   0   0   0   2   2   2   0   0   2   2   2   0   2   2   0   2   0   2   0   0   2   0   2   0   2   0   0   0   0   0   2   2   0   2   2   0   0   2   0   2   0   2   0   0   0   0   0   0   0   2   2   2   0   0   0   0   2   0   0   0   0   2   2   2   0   0   2   0   2   2   2   0   2   0   0   0   0   2   0   2   2   2   0   0   0   0   0   2   0   0   2   0   0   0   0   2   2   0   2   0   2   0   2   0   0   0   2   0   0   0   0   2   2   0   0   0   2   2   2   2   0   2   0   0   2   2   0   2   2   0   0   0   2   0   0   2   0   0   0   0   0   0   2   2   2   2   2   2   0   2   0   0   0   2   0   2   2   2   2   0   0   0   2   2   2   2   2   0   2   0   0   2   0   2   0   0   0   0   2   0   0   2   0   2   2   2   0   2   0   0   0   2   0   0   0   2   2
 MK-6-14                0   2   0   0   0   0   2   2   2   0   0   2   2   2   2   2   2   0   2   0   2   0   0   2   0   0   0   2   0   0   0   0   2   2   2   0   2   2   0   0   2   0   2   0   2   0   0   0   0   0   0   0   2   2   2   0   2   0   0   2   0   0   0   0   2   2   2   0   0   2   0   2   2   2   0   2   0   0   0   0   2   0   2   2   2   0   0   0   0   0   2   0   0   2   0   0   0   0   2   0   0   2   0   2   0   2   0   0   0   2   0   2   0   0   2   2   0   0   0   0   2   2   2   0   2   0   2   2   2   0   2   2   0   0   0   2   0   0   0   0   2   0   0   0   0   2   2   2   2   2   2   0   2   0   0   2   2   2   2   2   2   2   0   0   0   2   2   2   2   2   0   2   0   0   2   0   2   2   0   0   0   2   0   0   2   0   2   2   2   0   2   0   0   0   2   2   0   0   2   2
 MK-6-15                0   0   0   0   0   0   2   2   2   0   0   0   2   2   2   2   2   0   2   0   2   0   0   2   0   0   0   2   0   0   0   2   2   2   2   0   2   2   0   0   2   0   0   0   2   0   0   0   0   0   0   0   2   2   2   0   2   0   0   2   0   0   0   0   2   2   2   0   0   2   0   2   2   2   0   2   0   0   0   2   2   0   2   2   2   0   0   2   2   0   2   0   0   2   0   0   0   2   2   0   0   2   0   2   0   2   0   0   0   2   0   2   0   0   2   2   0   0   0   0   2   2   2   0   2   0   0   2   2   0   2   2   0   0   0   2   0   0   0   0   2   0   0   0   0   2   2   2   2   2   2   0   2   0   0   2   2   2   2   2   2   2   0   0   0   2   2   2   2   2   0   2   0   0   2   0   2   2   0   0   0   2   0   0   2   0   0   2   0   0   2   2   2   0   2   0   0   0   2   2
 MK-6-16                0   0   0   0   0   0   2   2   2   0   0   0   2   2   2   2   2   0   2   0   2   0   0   2   0   2   0   0   0   2   0   2   2   2   0   0   2   2   0   0   2   0   0   0   2   0   0   0   0   0   0   0   2   2   2   0   2   0   0   2   2   0   0   0   2   2   2   2   0   2   0   2   2   2   0   2   0   0   0   2   2   0   2   2   2   0   0   2   2   0   2   0   0   2   0   0   0   2   2   0   0   2   0   2   0   2   0   0   2   2   0   2   0   0   2   2   0   0   0   0   0   2   2   0   2   0   0   2   2   2   2   2   0   0   0   2   0   0   0   0   2   2   0   0   0   2   2   2   2   2   2   0   2   0   0   2   2   2   2   2   2   2   2   0   2   2   2   2   2   2   0   0   0   0   2   0   2   2   0   2   2   2   0   2   2   0   0   2   0   0   2   2   2   0   2   0   2   0   0   2
 
!****************************************** Phenotypic Data **********************************************************
!-100.0 is resevred for missing phenotype
SimulatedTrait1        13.9793   15.3982   15.2932   14.0270   15.3030   14.9393   16.0569   15.1367   13.7095   16.4377   13.7512   15.4619   13.6094   16.0208   16.3882   15.9326   14.8303   15.8836   15.7112   15.9101   13.6482   16.1435   14.7678   16.2389   14.9965   14.1564   16.4528   14.3418   13.9214   16.6861   14.3372   16.2743   15.0120   14.3043   15.2373   16.7014   15.0306   15.2837   16.3411   13.7233   14.0417   15.7131   16.0444   13.2755   15.8544   14.9036   14.9600   16.4559   15.7575   13.6110   13.6557   13.5853   15.9214   16.6170   14.9691   14.6556   13.7582   14.1126   16.7712   15.1526   14.4565   16.3360   14.8766   13.3709   13.7805   14.0040   14.6983   17.1127   14.0296   14.3436   13.3350   15.6376   13.1290   15.8796   16.2521   15.9844   14.0092   14.6265   14.8985   14.9938   14.3611   16.8473   16.0116   13.7410   13.8322   15.9319   14.0434   15.8339   14.0007   16.3402   14.2255   14.9532   16.5167   15.7815   16.9696   14.9194   14.4918   14.5245   14.2109   14.5511   13.6628   14.5288   14.8148   14.4711   15.8708   14.4183   15.7278   16.6289   15.2202   13.7943   14.1862   14.5240   13.7202   13.9745   15.6976   15.5654   14.2625   16.4321   15.9365   16.1682   15.9764   15.0067   15.0755   14.1177   16.0921   15.7850   15.9791   15.6209   13.7453   16.0806   15.7498   16.6035   13.6411   13.7708   14.5511   14.8742   14.6117   14.4489   16.4144   14.1166   14.2241   16.4930   14.1255   16.1806   14.7092   16.2774   16.5563   14.2389   16.1793   14.2798   14.5899   15.5787   14.8601   14.7751   16.4073   13.5200   15.1846   15.8247   14.8800   14.2662   16.2028   13.9951   15.3223   14.8231   13.7057   15.4051   14.5240   16.0165   14.9418   14.3241   14.2469   15.8154   13.9339   14.1389   13.8237   14.1231   13.6854   15.5632   14.0937   16.0079   14.8775   15.1698   15.1890   16.0644   16.0769   13.9929   14.2018   15.4607   13.8334   13.5497   13.9343   15.4367   15.1032   14.9474   13.7304   16.8287   13.8587   14.0036   14.4451   16.1725
SimulatedTrait2        10.5265    9.3941    9.7375   10.3481   10.7048    9.3290    9.4241   10.7411   10.4602    9.3518   10.8926   10.7383   10.5577    9.6984    9.6325    9.9474    9.5315    9.6485    9.8098    9.5891   10.6224   10.0455    9.7144    9.6341    9.9289   10.4364    9.6285   10.8531   10.9382    9.1742   10.1882    9.2026   10.1881    9.9579    9.2998    9.9308    9.7115    9.2900    9.1983   10.3235   10.6232    9.4133    9.5062   10.5760    9.3670   10.5794   10.4855    9.4844    9.5280   10.6026   10.5333   10.3989    9.2868    9.5890    9.6630   10.6760   10.3872   10.3946    9.6114   10.8697   10.3467    9.6496    9.4861   10.7215   10.6744   10.5453   10.5851    9.5177   10.4056   10.6860   10.4143    9.4526   10.4987    9.5144    9.5299    9.4243   10.5664   10.5981    9.8674    9.5634   10.3578    9.1147    9.2296   10.6391   10.8240    9.2085   10.3162    9.6556   10.2455    9.4965   10.4862   10.3364    9.8685    9.2746    9.7516   11.1549   10.7126   10.7017   10.4906   10.4318   10.1658   10.7300   10.7505   10.0910    9.1530   10.7460   10.0199    9.4365    9.6418   10.2212   10.0656   11.0307   10.2764   10.3499    9.2774    9.5547   10.4092    9.0284    9.4987    9.0402    9.8735    9.4999    9.3775   10.8460    9.3714    9.7441    9.4814   10.3479   10.6955    9.1208    9.7347    9.5656   10.3367   10.5611    9.5848    9.7763   10.0785   10.1236    9.7670   10.7633   10.8191    9.2901   10.2374    9.8625   10.7040    9.7786    9.4126   10.3274    9.6272   10.3391    9.6017    9.7175   10.4201    9.5328    9.4717   10.4067    9.1489    9.2322    9.3662   10.4259    9.3790   10.9995   10.7014   10.5480   10.3546   10.4967   10.6989    9.2656    9.5605    9.5811   10.3795    9.5944   10.7108   10.2827   10.8331   10.3205   10.7992   10.3959   10.6623    9.6828   10.8667    9.3740    9.0491    9.5270    9.1670   10.2081   10.3917   10.8669   10.6312   10.4438   10.1974    9.4896    9.9202   10.1167   10.4643    9.1422   10.1467   10.2646   10.4564    9.9317
 
