# Supplementary material for: Inclusive Composite Interval Mapping of QTL by Environment Interactions in Biparental Populations
Source: PLoS One. 2015 Jul 10;10(7):e0132414. doi: 10.1371/journal.pone.0132414 (PMC4498613; doi:10.1371/journal.pone.0132414)
Supplement: S6 File — (ZIP) [file pone.0132414.s006.zip › H=0.8/L1/run_00094.met]

!**********************Note: lines staring with "!" are remarks and will be ignored in the program********************
!*********************************General Information**********************************
!Assuming F1 = P1 x P2, populations available in QTL IciMapping are: 
!  1, P1BC1F1 = P1 x F1, the first backcrossing where P1 is used as the recurrent parent;
!  2, P2BC1F1 = P2 x F1, the first backcrossing where P2 is used as the recurrent parent;
!  3, F1DH, F1-derived doubled haploids; 
!  4, RIL or F1RIL, recombination inbred lines through the repeated selfing of F1;
!  5, P1BC1RIL, recombination inbred lines through the repeated selfing of P1BC1F1;
!  6, P2BC1RIL, recombination inbred lines through the repeated selfing of P2BC1F1;
!  7, F2, the selfing generation of F1;
!  8, F3, the selfing generation of F2;
!  9, P1BC2F1, the second backcrossing where P1 is used as the recurrent parent; 
! 10, P2BC2F1, the second backcrossing where P2 is used as the recurrent parent;
! 11, P1BC2RIL, recombination inred lines through the repeated selfing of P1BC2F1; 
! 12, P2BC2RIL, recombination inred lines through the repeated selfing of P2BC2F1; 
! 13, P1BC1F2, the selfing generation of P1BC1F1; 
! 14, P2BC1F2, the selfing generation of P2BC1F1; 
! 15, P1BC2F2, the selfing generation of P1BC2F1; 
! 16, P2BC2F2, the selfing generation of P2BC2F1; 
! 17, P1BC1DH, P1BC1F1-derived doubled haploids; 
! 18, P2BC1DH, P2BC1F1-derived doubled haploids; 
! 19, P1BC2DH, P1BC2F1-derived doubled haploids; 
! 20, P2BC2DH, P2BC2F1-derived doubled haploids; 
   3      !Mapping Population (see remarks above)
   2      !Mapping Function (1 for Kosambi; 2 for Haldane; 3 for Morgan)
   2      !Marker Space Type (1 for intervals; 2 for positions)
   1      !Marker Space Unit(1 for centiMorgans; 2 for Morgan)
   6      !Number of Chromosomes (or Linkage Groups)
 200      !Size of the mapping population
   2      !Number of environments
 
!***************************************** Chromosomes and Linkage Maps **********************************************
!Chromosome                 NumMarkers
-CH1                        16
-CH2                        16
-CH3                        16
-CH4                        16
-CH5                        16
-CH6                        16
!Linkage map (Marker name followed by position or the interval length)
 MK-1-1                1     0.000
 MK-1-2                1    10.000
 MK-1-3                1    20.000
 MK-1-4                1    30.000
 MK-1-5                1    40.000
 MK-1-6                1    50.000
 MK-1-7                1    60.000
 MK-1-8                1    70.000
 MK-1-9                1    80.000
 MK-1-10               1    90.000
 MK-1-11               1   100.000
 MK-1-12               1   110.000
 MK-1-13               1   120.000
 MK-1-14               1   130.000
 MK-1-15               1   140.000
 MK-1-16               1   150.000
 MK-2-1                2     0.000
 MK-2-2                2    10.000
 MK-2-3                2    20.000
 MK-2-4                2    30.000
 MK-2-5                2    40.000
 MK-2-6                2    50.000
 MK-2-7                2    60.000
 MK-2-8                2    70.000
 MK-2-9                2    80.000
 MK-2-10               2    90.000
 MK-2-11               2   100.000
 MK-2-12               2   110.000
 MK-2-13               2   120.000
 MK-2-14               2   130.000
 MK-2-15               2   140.000
 MK-2-16               2   150.000
 MK-3-1                3     0.000
 MK-3-2                3    10.000
 MK-3-3                3    20.000
 MK-3-4                3    30.000
 MK-3-5                3    40.000
 MK-3-6                3    50.000
 MK-3-7                3    60.000
 MK-3-8                3    70.000
 MK-3-9                3    80.000
 MK-3-10               3    90.000
 MK-3-11               3   100.000
 MK-3-12               3   110.000
 MK-3-13               3   120.000
 MK-3-14               3   130.000
 MK-3-15               3   140.000
 MK-3-16               3   150.000
 MK-4-1                4     0.000
 MK-4-2                4    10.000
 MK-4-3                4    20.000
 MK-4-4                4    30.000
 MK-4-5                4    40.000
 MK-4-6                4    50.000
 MK-4-7                4    60.000
 MK-4-8                4    70.000
 MK-4-9                4    80.000
 MK-4-10               4    90.000
 MK-4-11               4   100.000
 MK-4-12               4   110.000
 MK-4-13               4   120.000
 MK-4-14               4   130.000
 MK-4-15               4   140.000
 MK-4-16               4   150.000
 MK-5-1                5     0.000
 MK-5-2                5    10.000
 MK-5-3                5    20.000
 MK-5-4                5    30.000
 MK-5-5                5    40.000
 MK-5-6                5    50.000
 MK-5-7                5    60.000
 MK-5-8                5    70.000
 MK-5-9                5    80.000
 MK-5-10               5    90.000
 MK-5-11               5   100.000
 MK-5-12               5   110.000
 MK-5-13               5   120.000
 MK-5-14               5   130.000
 MK-5-15               5   140.000
 MK-5-16               5   150.000
 MK-6-1                6     0.000
 MK-6-2                6    10.000
 MK-6-3                6    20.000
 MK-6-4                6    30.000
 MK-6-5                6    40.000
 MK-6-6                6    50.000
 MK-6-7                6    60.000
 MK-6-8                6    70.000
 MK-6-9                6    80.000
 MK-6-10               6    90.000
 MK-6-11               6   100.000
 MK-6-12               6   110.000
 MK-6-13               6   120.000
 MK-6-14               6   130.000
 MK-6-15               6   140.000
 MK-6-16               6   150.000
!*********************************** Marker Types ********************************************************************
!Co-dominant marker: When heterozygote F1 is present, P1 is coded as 2, F1 is coded as 1, and P2 is coded as 0; Otherwise, P1 is coded as 2, and P2 is coded as 0. 
!Dominant marker: When heterozygote F1 is present, P1 and F1 are coded as 12, and P2 is coded as 0; Otherwise, P1 is coded as 2, and P2 is coded as 0.  
!Recessive markers: When heterozygote F1 is present, P1 is coded as 2, and F1 and P2 are coded as 10; Otherwise, P1 is coded as 2, and P2 is coded as 0. 
!Missing marker is coded as -1. 
 MK-1-1                 2   2   2   2   2   2   2   0   0   2   2   2   2   2   0   0   0   2   0   0   2   2   2   2   0   0   0   2   0   0   2   2   2   0   0   2   2   2   2   2   0   0   2   0   0   0   2   2   0   2   2   2   2   0   2   2   0   0   0   2   0   2   2   2   2   0   0   2   0   2   2   0   0   2   0   2   2   0   0   0   0   2   2   0   0   0   2   0   0   0   2   0   2   2   0   0   2   2   0   2   2   2   0   0   0   2   0   0   2   2   0   2   2   0   0   2   2   0   0   0   2   0   2   2   0   0   2   2   0   2   0   2   0   0   2   0   2   2   2   2   0   2   2   2   0   2   2   2   2   2   0   0   0   0   2   0   0   0   0   0   0   2   0   0   2   2   2   0   0   2   0   2   0   2   0   0   0   0   0   2   2   2   0   0   0   2   0   2   0   2   0   0   2   2   0   0   2   0   2   0
 MK-1-2                 2   2   2   2   2   2   2   0   2   2   2   2   2   2   0   0   0   2   0   0   2   0   2   2   0   2   0   2   0   0   2   2   2   0   0   2   2   2   2   2   0   0   2   0   0   0   2   2   0   2   2   2   2   2   2   2   0   0   2   2   0   2   2   0   0   0   2   2   0   2   2   0   0   2   0   2   2   0   0   0   0   2   2   0   0   0   2   2   0   0   2   2   2   2   0   0   2   2   0   2   2   2   0   0   0   2   0   0   2   2   0   2   2   0   2   2   2   0   0   0   2   0   2   2   0   0   2   2   0   2   0   2   0   0   2   0   2   2   2   2   0   2   2   2   0   2   2   2   2   0   0   2   0   0   2   0   0   0   0   0   2   2   0   0   0   2   2   0   0   2   0   2   0   2   0   0   0   0   0   2   2   2   2   0   0   2   0   2   0   2   0   2   2   0   0   0   2   0   2   0
 MK-1-3                 2   2   2   2   2   0   2   0   2   2   2   2   2   2   0   0   0   2   2   0   2   0   2   2   0   2   2   2   0   0   2   2   2   0   0   2   2   2   2   2   0   0   2   0   0   0   2   2   0   2   2   2   2   2   2   2   0   0   2   2   0   2   2   0   0   2   2   2   0   0   0   2   0   2   0   2   2   2   0   0   0   2   2   0   0   0   2   2   0   0   2   2   2   0   2   2   2   2   0   2   2   2   0   0   0   2   0   0   2   0   0   2   2   0   2   2   2   0   0   2   2   0   2   2   2   0   2   2   0   2   0   2   0   0   2   0   2   2   2   2   0   2   2   2   0   2   2   2   2   0   0   2   0   0   0   2   0   0   0   0   2   2   0   0   0   2   2   0   0   2   0   0   0   2   0   0   2   0   0   2   2   2   2   0   0   2   0   2   0   2   0   2   2   0   0   0   2   0   2   0
 MK-1-4                 2   2   2   2   2   0   2   0   2   2   2   2   0   2   0   0   0   2   2   0   0   0   2   2   0   2   2   2   0   2   2   2   2   0   0   2   2   2   2   2   0   0   2   0   0   0   2   2   0   2   2   2   2   2   2   2   0   0   0   2   0   2   0   0   0   2   2   2   2   0   0   2   0   2   0   2   2   2   0   0   0   2   2   0   0   0   2   2   0   0   0   2   2   0   2   2   2   2   0   2   2   2   0   0   0   2   0   2   2   0   0   2   2   0   0   2   2   2   0   2   2   0   2   2   2   2   2   2   0   2   0   0   0   0   2   0   2   2   2   2   0   2   0   2   0   2   2   2   2   0   2   2   0   0   0   2   0   0   0   0   2   2   0   0   0   2   2   0   0   2   0   2   0   2   0   0   2   0   0   2   2   2   2   0   0   2   0   2   0   2   0   2   2   0   0   0   2   0   2   0
 MK-1-5                 2   0   2   2   2   0   2   0   2   2   2   2   2   2   0   0   0   2   2   0   0   0   2   2   2   2   2   2   0   2   2   2   2   0   0   2   2   2   2   2   0   0   2   0   0   0   2   2   0   0   2   0   2   2   2   0   0   0   2   2   0   2   0   0   0   2   2   2   2   0   2   2   0   2   0   2   2   0   0   0   0   2   2   0   0   0   2   2   0   0   0   2   2   0   2   2   2   2   0   0   2   2   0   0   0   2   0   2   2   0   0   2   2   0   0   2   2   2   0   2   2   2   2   2   2   2   2   2   0   2   0   0   0   0   2   2   2   2   2   2   0   2   0   2   0   2   2   2   2   0   2   2   0   0   2   2   0   0   0   0   2   2   0   0   0   2   2   0   0   2   0   2   0   2   0   0   2   2   0   2   2   2   2   0   0   2   0   2   0   2   0   2   2   0   2   0   2   0   2   0
 MK-1-6                 2   0   2   2   2   0   2   0   2   2   2   2   2   2   0   0   0   2   2   2   0   0   2   0   2   2   2   2   0   2   0   2   2   0   0   2   2   2   2   2   0   0   2   0   0   2   2   2   0   0   2   2   2   2   2   0   0   0   2   2   2   2   0   0   0   2   0   2   2   0   2   2   0   2   0   2   2   0   2   0   0   2   2   0   0   0   2   2   0   2   0   2   2   0   2   2   2   2   0   0   2   2   0   0   2   2   0   2   2   0   0   2   2   0   0   2   2   2   0   2   2   0   2   2   2   2   2   2   0   2   0   0   0   0   2   2   2   2   2   2   0   2   0   2   0   2   2   2   2   0   2   2   0   0   2   2   2   0   0   0   0   0   0   0   0   2   2   0   0   2   0   2   0   2   0   0   2   2   0   0   2   2   2   0   0   2   0   2   0   2   0   0   2   0   2   0   2   0   2   0
 MK-1-7                 2   0   2   2   2   2   2   0   2   0   2   0   2   2   0   0   0   2   2   0   0   0   2   0   2   2   2   2   0   2   2   0   2   0   0   2   2   2   2   2   0   2   0   0   0   2   2   2   0   0   2   2   2   2   2   0   0   0   2   2   2   2   0   0   0   2   0   2   2   0   2   2   0   2   2   2   2   0   2   0   0   2   2   0   0   0   2   2   0   2   0   2   2   0   2   0   2   2   0   0   2   2   0   0   2   0   0   2   2   0   0   2   2   0   0   2   2   2   0   2   2   0   2   2   2   2   2   2   0   2   0   0   0   0   2   2   2   2   2   2   0   2   0   2   0   2   2   2   2   0   2   2   0   0   2   2   2   0   0   0   0   0   0   0   2   0   2   0   0   2   0   2   0   2   0   0   2   2   0   0   2   0   2   0   2   2   0   2   0   2   2   0   2   2   2   0   2   2   2   0
 MK-1-8                 0   0   2   2   0   0   2   0   2   0   2   2   2   2   0   0   0   2   2   0   0   0   2   2   2   2   2   2   0   2   2   0   2   0   0   2   0   2   2   2   0   2   0   0   0   2   2   2   0   2   2   2   2   2   2   0   0   0   2   2   2   2   0   0   0   2   0   2   2   0   2   2   0   2   0   2   2   0   2   0   0   2   2   0   0   0   2   0   0   2   0   2   2   0   2   0   2   2   2   2   2   2   0   0   2   0   0   2   2   0   0   2   2   0   0   2   2   2   0   2   2   0   2   2   2   2   0   2   0   2   0   0   0   0   2   2   2   2   2   2   0   2   0   2   0   2   2   2   0   0   0   2   0   0   2   2   2   2   0   0   0   2   0   0   2   0   2   0   0   2   2   2   0   2   0   0   2   2   0   0   2   2   2   0   2   2   0   2   0   0   2   0   2   0   2   0   2   2   2   0
 MK-1-9                 0   0   2   2   0   0   2   0   2   0   2   0   2   2   0   2   0   2   2   2   0   0   2   2   2   2   2   2   0   2   2   0   2   0   0   0   0   2   2   2   0   2   0   0   0   2   2   2   0   2   2   2   2   2   2   0   0   0   2   2   0   2   0   0   0   2   0   2   2   2   2   2   0   2   0   2   2   0   2   0   0   0   2   0   0   0   2   0   0   2   0   2   2   0   2   0   2   2   2   2   2   2   0   0   2   0   0   2   2   0   0   2   0   0   2   0   2   2   0   0   2   0   2   2   2   2   0   2   0   2   0   0   0   0   2   2   2   2   2   2   0   2   2   2   0   2   2   2   0   0   0   2   0   2   2   2   2   2   0   0   0   2   0   0   2   0   2   0   0   2   2   2   0   2   0   0   2   2   0   0   0   2   2   0   2   2   0   2   0   0   2   0   2   0   2   0   2   2   2   0
 MK-1-10                0   0   2   2   2   0   2   0   2   0   2   0   2   2   0   2   0   2   2   0   0   0   2   0   2   2   2   2   0   2   2   0   2   0   0   0   0   0   2   2   0   2   0   0   0   0   2   0   0   2   2   2   0   2   2   2   0   0   2   2   0   2   0   0   0   2   0   2   2   2   2   2   0   2   0   2   2   0   2   0   0   0   2   0   0   2   2   0   0   2   0   2   2   0   2   0   2   2   2   2   2   2   0   0   2   2   0   2   2   0   0   2   0   0   2   0   2   2   0   0   2   0   0   2   2   2   0   2   0   2   0   0   0   0   2   2   2   2   2   2   0   2   2   0   0   2   2   0   0   0   0   2   2   2   2   2   2   2   0   0   0   2   0   0   2   0   2   0   0   2   2   2   0   2   0   0   2   2   0   0   2   2   2   0   2   0   0   0   0   0   2   2   2   0   2   0   2   2   2   0
 MK-1-11                0   0   2   2   2   0   0   0   2   0   2   0   2   0   0   2   0   2   2   0   0   0   2   0   0   2   2   2   0   0   2   0   2   0   0   2   0   0   2   2   2   2   0   0   0   0   2   0   0   2   2   2   0   2   2   2   0   0   2   2   0   2   0   0   0   2   0   2   2   0   2   2   0   2   0   2   2   0   2   0   2   0   2   0   0   2   2   0   0   2   0   2   2   0   2   2   2   2   0   2   2   2   0   0   2   2   0   2   2   0   0   2   0   0   0   0   2   2   0   0   0   0   0   2   0   2   0   2   0   0   0   2   0   0   0   2   2   2   2   2   0   2   2   0   0   2   2   0   0   0   0   2   2   0   0   2   2   2   0   0   2   2   0   0   2   0   2   0   0   2   2   2   0   2   0   0   2   2   0   2   2   2   2   0   2   0   0   0   0   0   2   2   2   0   2   0   2   2   2   0
 MK-1-12                0   0   2   0   2   0   0   0   2   0   2   0   2   0   0   2   0   2   2   0   0   0   2   0   0   2   2   2   0   0   2   0   2   0   0   2   0   0   2   2   2   2   0   0   0   0   2   0   0   2   0   2   0   2   2   2   0   0   2   2   0   2   0   0   0   2   0   2   2   2   2   2   0   2   0   2   0   0   2   0   2   0   2   0   0   2   2   0   0   2   2   2   2   0   2   2   2   2   0   2   2   2   2   0   2   2   0   2   2   0   0   2   0   2   0   0   2   2   0   0   0   0   0   2   0   2   0   2   2   0   0   2   0   0   0   2   2   2   2   2   0   2   2   0   0   2   2   2   0   0   0   2   2   0   0   2   2   2   0   0   2   2   0   0   2   0   2   0   0   2   2   0   2   2   0   0   2   0   0   2   2   2   0   0   2   0   0   0   0   2   2   2   2   0   2   0   2   2   2   0
 MK-1-13                0   2   2   0   2   0   0   0   0   0   2   0   2   0   0   2   0   2   2   2   0   0   2   0   0   2   0   2   0   0   2   0   2   0   2   2   0   0   2   2   2   2   0   0   0   0   2   2   0   2   0   2   0   2   2   2   0   0   2   2   0   2   0   0   0   2   2   2   2   2   2   2   0   2   0   2   0   0   2   0   2   2   2   0   0   2   2   0   0   2   2   2   2   0   2   2   2   2   0   0   2   2   2   0   2   2   0   2   0   2   0   2   0   2   0   0   2   0   0   0   0   0   0   0   0   0   0   2   2   0   0   2   0   2   0   2   2   2   2   2   0   2   2   0   2   2   2   2   0   0   0   2   2   0   0   2   2   2   0   0   2   2   0   0   2   0   2   0   0   2   2   0   2   2   0   0   2   0   0   2   2   0   0   0   2   0   0   0   0   2   2   2   2   0   2   2   2   2   2   0
 MK-1-14                0   2   2   0   2   0   0   0   0   0   2   2   2   0   0   0   0   2   2   2   0   0   2   0   0   2   0   2   2   0   2   0   2   0   2   2   0   0   2   2   2   2   0   0   2   0   2   2   0   2   0   2   0   2   2   2   0   0   0   2   0   2   0   2   0   2   0   2   2   2   2   2   0   2   0   2   0   0   2   0   2   2   2   2   0   2   2   0   0   2   2   2   2   0   2   0   2   2   0   0   2   2   2   0   2   2   2   2   0   2   2   2   0   2   0   0   2   0   0   0   0   0   0   2   0   2   0   2   2   2   0   2   0   0   0   2   2   2   0   2   0   2   2   0   0   2   2   2   0   0   0   0   2   0   0   2   2   2   0   0   2   2   0   0   2   0   2   0   0   2   2   2   2   2   0   0   2   0   0   2   2   0   0   0   2   0   0   0   0   2   2   2   2   0   2   2   2   2   2   0
 MK-1-15                0   2   2   0   2   2   0   0   0   0   2   2   2   0   0   0   0   2   2   0   0   0   0   2   2   2   0   0   2   0   2   0   2   0   2   2   2   0   0   2   2   2   0   0   2   0   2   2   0   2   0   2   0   2   2   2   0   0   0   2   0   2   0   2   0   2   0   0   2   2   2   2   0   2   2   0   0   0   2   0   2   2   2   2   0   2   2   0   0   2   0   2   2   0   0   0   2   2   0   2   2   2   2   0   2   2   2   2   0   0   2   2   2   2   0   0   2   0   0   0   0   0   2   2   0   2   0   2   2   2   0   2   0   0   0   2   0   2   0   2   2   2   2   0   0   2   2   2   0   0   0   0   2   0   0   2   2   2   2   0   2   2   0   0   2   0   2   2   0   2   2   2   0   2   2   0   0   0   0   2   2   0   2   0   2   0   0   0   0   2   2   2   2   2   2   2   2   2   2   2
 MK-1-16                0   2   2   0   2   2   0   0   0   2   2   2   2   0   0   0   0   0   2   0   0   0   0   2   2   2   0   0   2   2   2   2   2   0   2   2   2   0   0   2   2   2   0   0   2   0   2   2   0   2   0   2   2   2   2   0   2   0   0   2   0   0   0   2   0   2   2   0   2   2   2   2   0   2   2   0   0   2   0   0   2   2   2   2   0   2   2   0   0   2   0   2   2   0   0   0   2   2   0   2   2   2   2   0   2   0   2   2   2   0   2   2   2   0   0   2   2   0   0   0   0   0   2   2   0   2   0   2   0   2   0   2   2   0   0   2   0   2   2   2   2   0   2   0   0   0   2   2   0   0   0   0   2   0   0   2   2   0   2   0   2   2   0   0   2   0   2   2   0   2   2   2   0   2   2   0   0   0   0   2   2   2   2   0   2   0   0   0   0   2   2   0   2   2   2   0   2   2   2   2
 MK-2-1                 2   0   0   2   2   2   0   2   2   2   2   0   0   0   2   2   2   0   2   2   2   2   2   2   0   0   2   2   2   2   2   0   0   0   0   2   0   0   0   0   2   0   0   2   0   0   0   2   0   2   0   2   2   0   2   0   2   2   2   2   2   2   2   2   0   2   0   0   2   2   2   0   2   2   0   2   2   2   2   0   2   0   0   2   2   0   2   2   2   0   2   2   0   0   2   0   2   2   2   0   0   2   2   2   2   0   2   2   2   0   2   0   2   0   2   0   2   0   2   2   2   2   2   2   2   2   2   0   0   0   0   2   0   0   0   0   2   0   2   0   2   0   0   0   2   2   2   0   0   2   0   2   0   2   0   0   0   2   0   2   2   0   0   0   2   2   0   2   2   0   2   0   0   2   0   0   2   0   2   0   2   0   0   2   2   0   2   2   0   0   2   2   0   0   0   0   2   0   0   0
 MK-2-2                 2   0   0   2   2   2   0   2   2   2   2   0   2   0   2   2   2   0   2   2   2   2   0   2   0   0   2   2   2   2   2   2   0   0   0   2   0   0   2   0   2   2   0   2   0   0   0   0   0   2   2   2   2   0   2   0   2   2   2   0   2   2   0   2   0   2   0   0   2   2   2   0   2   2   0   2   0   2   2   2   2   0   0   2   2   0   2   2   2   0   2   2   0   0   2   2   2   2   2   0   0   0   2   2   2   0   0   2   2   0   2   0   2   0   0   0   2   0   2   0   2   0   0   2   2   2   2   0   0   0   0   2   0   0   0   0   2   0   2   0   2   0   0   0   2   2   0   0   0   2   0   2   0   2   0   0   0   2   0   2   2   0   0   0   2   2   2   0   2   0   2   0   0   2   2   0   2   0   2   0   2   0   0   2   2   0   2   2   0   0   2   2   0   0   0   0   2   0   0   0
 MK-2-3                 2   2   0   2   2   2   0   2   2   2   2   0   2   0   2   2   2   2   2   2   2   2   0   2   0   0   2   0   2   2   0   2   0   0   0   2   0   0   2   2   2   2   0   2   0   0   0   0   0   2   2   2   2   0   2   0   2   2   2   0   0   2   0   2   0   2   2   0   2   2   2   0   2   2   0   2   0   2   2   2   2   0   0   2   2   0   2   2   2   0   2   2   0   0   2   2   2   2   2   0   0   0   2   2   2   0   2   2   0   2   2   0   2   0   0   0   2   0   2   0   2   0   2   2   2   2   2   0   0   0   0   0   0   0   2   0   2   0   2   2   2   0   0   0   2   2   0   0   0   2   0   2   0   2   0   0   0   2   0   2   2   0   0   0   2   2   2   0   2   0   2   0   0   2   2   0   2   0   2   0   2   0   0   2   2   0   2   2   0   0   2   2   0   0   0   0   2   0   2   2
 MK-2-4                 2   2   0   2   2   2   0   2   2   2   2   0   2   0   2   2   2   2   0   2   2   2   0   2   0   0   2   0   2   2   0   2   0   0   0   2   0   2   2   2   2   2   0   2   0   0   0   0   0   2   0   2   2   0   2   0   2   2   2   0   0   2   0   2   0   2   2   0   2   2   2   0   0   2   0   2   0   2   2   2   2   0   0   2   2   0   2   2   2   0   2   2   0   0   0   2   2   0   2   0   0   0   0   2   2   0   2   2   0   2   2   0   2   0   0   0   2   0   2   0   2   0   2   2   2   2   2   0   2   0   0   0   0   0   2   2   2   0   2   0   2   0   0   0   2   2   0   0   0   2   0   2   0   2   0   0   0   2   0   2   2   0   0   0   2   2   2   2   2   0   2   0   0   2   2   0   2   0   2   0   2   0   0   2   2   0   2   2   0   2   2   2   0   0   0   0   2   0   2   2
 MK-2-5                 2   2   0   2   2   2   2   2   2   2   2   0   2   2   2   2   0   2   0   2   2   2   0   2   0   0   2   0   2   2   0   2   0   0   0   2   0   2   2   2   2   2   0   0   0   0   0   0   2   2   0   2   0   2   0   0   2   0   0   0   0   2   0   2   0   2   0   0   2   2   2   0   0   2   0   2   0   2   0   2   2   0   0   2   2   0   0   0   2   0   2   0   2   2   0   2   0   2   2   0   0   0   0   2   2   0   2   2   0   2   2   0   2   2   0   0   2   0   2   0   0   0   2   2   2   2   2   0   0   0   2   0   0   0   2   2   2   0   2   0   2   0   0   0   2   2   0   0   0   0   0   2   0   0   0   2   0   2   0   2   0   0   0   2   2   2   2   0   2   0   2   0   0   2   2   0   2   0   2   0   2   0   0   2   2   0   2   0   0   2   0   2   0   0   0   2   2   0   0   2
 MK-2-6                 2   2   0   2   2   2   2   2   2   0   2   0   0   2   2   2   0   0   0   2   2   2   2   0   0   0   2   0   2   2   0   2   0   0   0   2   0   2   2   0   2   2   0   0   0   0   0   0   0   2   0   2   0   2   0   0   2   0   0   0   0   2   2   2   0   2   0   0   2   2   2   0   2   2   0   2   0   2   0   2   2   0   0   2   2   0   2   0   2   0   2   0   2   0   0   2   0   2   2   0   0   0   0   0   2   0   2   2   0   2   2   0   2   2   0   0   2   0   2   0   2   0   2   2   2   2   2   0   0   0   2   0   0   0   2   2   2   0   2   0   0   0   0   0   2   2   2   0   0   0   0   2   0   0   0   2   0   2   0   2   0   0   2   2   2   2   2   0   0   0   2   0   0   2   2   0   2   0   2   0   0   0   0   2   2   0   0   0   0   2   0   2   2   2   2   2   2   0   0   2
 MK-2-7                 2   0   0   2   2   2   2   2   2   0   2   0   0   2   2   2   0   0   0   2   2   2   2   0   0   0   2   0   2   2   0   2   0   0   0   2   2   2   2   2   2   2   0   0   2   0   0   0   0   2   0   2   0   2   2   2   0   0   0   0   0   2   2   2   0   2   2   0   2   2   0   0   0   2   0   2   2   2   2   2   2   0   0   2   2   0   2   0   2   0   2   0   2   0   0   2   2   2   2   0   0   0   0   0   2   0   2   2   0   2   2   0   2   2   2   0   2   0   2   0   2   0   2   2   2   2   2   0   0   0   2   0   0   0   2   0   2   0   0   0   0   0   0   0   2   2   2   0   0   0   0   2   0   0   0   0   0   2   0   2   0   0   2   2   2   2   2   0   0   0   2   2   0   0   2   0   2   0   2   0   0   0   0   2   2   0   0   0   0   0   0   2   2   2   2   0   2   0   0   2
 MK-2-8                 2   0   0   2   2   2   2   2   2   0   2   0   0   2   2   2   0   2   0   2   2   2   2   0   0   0   2   0   2   2   0   2   0   0   0   2   2   2   2   2   2   2   0   0   0   0   0   0   0   0   0   2   0   0   2   0   0   0   0   0   0   2   0   2   0   0   2   0   0   2   0   0   0   2   0   0   2   2   2   2   0   0   0   2   2   0   2   0   2   2   2   0   2   0   0   2   2   2   0   0   0   0   0   2   2   0   2   2   0   2   2   0   0   2   2   0   2   0   2   0   2   0   2   2   2   2   2   0   0   0   2   0   0   2   2   0   2   0   0   0   0   0   0   0   2   2   2   0   0   0   0   2   0   0   0   0   0   2   0   2   0   0   2   2   2   2   2   0   0   2   2   2   0   0   2   0   2   0   2   2   0   0   0   2   2   0   0   0   0   0   0   2   2   0   2   0   2   0   0   2
 MK-2-9                 2   0   0   2   2   2   2   2   2   2   2   0   0   2   0   2   0   2   0   2   0   2   2   0   0   0   2   0   2   2   0   2   0   2   0   0   2   2   2   2   2   2   0   0   0   0   0   0   0   0   0   2   0   0   2   0   0   0   0   0   0   2   0   2   0   2   2   0   0   2   0   0   0   2   0   0   2   2   2   0   0   0   2   2   2   0   2   0   2   2   2   0   2   0   0   2   2   2   0   0   0   0   0   2   2   0   2   2   0   2   2   0   2   2   2   0   2   0   2   0   2   0   2   2   2   2   2   0   0   0   2   0   0   2   2   0   2   0   2   0   0   2   0   0   2   2   0   2   0   0   0   2   0   0   0   0   0   2   0   2   0   0   0   2   2   2   2   0   0   2   2   2   0   0   0   0   2   0   2   2   0   0   0   2   2   0   0   0   0   0   0   2   2   0   0   0   0   0   0   0
 MK-2-10                2   0   0   2   0   2   2   2   2   0   2   0   0   2   0   2   0   2   0   0   0   2   2   0   0   0   2   0   2   2   0   2   0   2   0   0   2   2   2   2   0   2   0   0   2   0   0   0   0   2   0   2   0   0   2   0   0   0   0   0   0   2   0   2   0   2   0   0   0   2   0   0   0   2   0   0   2   2   0   0   0   0   0   2   2   0   2   0   0   2   2   2   0   2   0   2   2   0   0   2   0   0   0   2   2   0   2   2   0   2   2   0   2   2   2   0   2   0   2   2   2   0   2   2   0   2   2   0   0   0   2   0   0   2   2   0   2   0   2   0   0   2   0   0   2   2   0   2   0   0   2   2   0   0   0   0   2   2   2   2   0   0   0   2   2   0   2   0   2   2   2   2   0   0   0   0   2   0   0   2   0   0   0   2   2   0   2   0   0   0   0   2   2   0   0   0   0   0   0   0
 MK-2-11                2   0   0   0   0   0   0   2   2   0   2   0   0   2   0   0   0   2   0   0   0   2   2   0   0   0   2   0   2   2   2   2   0   2   0   0   2   2   2   2   2   2   0   0   2   0   0   0   0   2   0   2   0   0   2   0   0   0   0   0   0   2   2   2   0   2   0   0   0   2   0   2   0   2   2   0   2   2   2   0   0   0   0   2   2   0   2   0   0   2   2   2   0   2   0   2   2   0   0   2   0   0   0   2   2   0   2   2   0   2   2   0   2   2   2   0   2   0   2   2   2   0   2   2   0   2   2   0   0   0   0   0   0   2   2   0   2   0   2   0   2   2   2   0   2   2   0   2   0   0   2   2   0   0   0   0   2   2   2   2   0   0   0   2   2   0   2   0   2   2   2   2   0   0   0   0   0   0   0   2   0   0   0   2   2   0   2   0   0   2   0   0   2   2   0   0   0   0   0   2
 MK-2-12                2   0   0   0   0   0   0   2   2   0   2   0   0   2   0   0   0   2   0   2   0   2   2   0   0   0   2   0   2   2   2   2   0   2   0   0   2   2   2   2   2   2   0   0   2   0   0   0   2   2   0   2   0   0   2   0   0   0   0   0   0   2   2   2   0   2   0   0   0   2   0   2   0   2   2   0   2   2   2   0   0   0   0   2   2   0   2   0   0   2   2   2   0   2   0   2   2   0   0   2   0   0   0   2   2   0   2   2   0   2   2   0   2   2   2   0   2   2   2   2   2   0   2   2   0   2   2   0   0   0   0   0   0   2   2   0   2   0   2   0   2   2   2   0   2   2   0   2   0   0   2   2   0   2   0   0   2   2   2   2   0   0   0   2   2   0   2   2   2   2   2   0   0   0   0   0   0   0   0   2   0   0   0   2   2   0   2   0   0   2   0   0   2   0   0   0   0   0   0   2
 MK-2-13                2   0   0   0   0   0   0   2   2   0   0   0   0   2   0   0   0   0   0   0   2   2   2   0   0   0   2   2   2   2   2   2   0   0   2   0   2   2   2   0   2   2   2   0   2   0   0   0   2   2   0   2   0   0   2   0   0   2   0   0   0   0   2   2   0   2   0   0   0   2   0   2   0   2   2   0   2   2   2   0   0   0   0   2   2   2   2   2   0   2   2   2   0   2   0   2   2   0   0   0   0   0   0   2   2   0   2   2   0   2   2   0   2   2   2   0   2   2   2   2   2   0   0   2   0   2   2   0   0   0   0   0   0   0   2   0   2   2   2   0   2   0   2   0   2   2   0   2   0   0   2   2   0   2   0   0   2   2   2   2   0   0   0   2   2   0   2   2   2   0   2   0   0   0   0   0   0   2   0   2   0   0   0   2   0   0   2   0   0   2   2   0   2   0   0   0   0   0   0   2
 MK-2-14                2   0   0   0   0   0   0   2   2   0   0   0   0   2   0   0   0   0   0   0   2   2   2   0   0   0   2   2   0   2   2   0   0   0   0   0   2   2   2   0   2   2   2   0   2   2   0   0   2   2   0   2   0   0   0   0   0   2   0   0   0   0   2   2   0   2   0   0   0   2   0   2   0   2   2   0   2   2   2   0   0   0   0   2   2   2   0   2   0   2   2   2   0   2   0   0   2   2   0   0   0   0   0   2   2   0   2   2   0   2   2   0   0   2   2   0   2   2   2   2   2   0   0   2   0   2   0   0   0   0   0   0   0   0   2   0   2   2   2   2   2   0   2   0   2   2   0   2   0   0   2   2   0   2   2   2   2   2   2   2   0   2   0   2   2   0   2   2   2   0   0   0   0   2   0   0   0   2   0   2   0   0   0   2   0   0   2   0   0   2   2   0   2   0   0   0   0   0   0   2
 MK-2-15                2   0   0   0   0   0   2   2   2   0   0   0   0   2   0   0   0   2   2   0   2   2   2   0   0   0   2   2   0   2   2   0   0   0   2   0   2   2   2   0   2   0   2   0   2   2   0   0   2   0   0   2   0   0   0   0   0   2   0   0   2   0   2   2   0   2   0   0   0   2   0   2   0   2   2   0   2   2   2   0   0   0   0   2   2   2   0   2   0   0   2   2   0   2   0   0   2   2   0   0   0   0   0   2   2   0   2   2   0   2   2   2   0   0   2   0   0   0   2   2   2   0   0   2   0   2   0   0   0   0   2   0   0   0   2   0   2   2   2   2   2   0   2   0   2   2   0   2   0   2   2   2   0   2   0   2   2   2   2   2   0   0   0   2   2   0   2   2   2   0   0   0   0   2   0   0   0   2   0   2   0   0   0   2   0   0   2   0   0   2   2   0   2   0   0   0   0   0   0   2
 MK-2-16                2   0   0   0   0   0   2   2   2   0   0   0   0   2   0   0   0   2   2   0   2   2   0   0   0   0   2   2   0   2   2   0   0   2   2   0   2   2   2   2   2   0   2   0   2   0   0   0   2   0   0   2   0   0   2   0   0   2   0   0   2   0   2   2   0   0   0   2   0   2   2   2   0   2   2   0   0   2   2   0   0   0   0   0   2   0   0   0   0   0   2   2   0   2   0   0   2   2   0   0   0   0   0   0   2   0   2   2   0   2   2   2   0   0   2   0   0   0   2   2   2   0   0   2   0   2   0   0   0   0   2   0   0   0   2   0   2   2   2   2   2   0   2   0   2   2   0   0   0   2   2   2   0   2   0   2   2   0   0   2   0   0   0   2   2   0   2   2   2   0   0   0   0   2   0   2   0   2   0   2   0   0   0   2   0   0   2   0   0   2   2   0   2   0   0   0   2   0   0   2
 MK-3-1                 0   0   0   2   0   2   0   2   2   2   0   0   0   2   0   2   2   2   0   2   0   0   0   0   0   2   0   0   2   2   2   2   0   0   0   0   0   2   0   0   2   0   0   2   0   2   0   2   0   2   0   0   2   0   0   0   2   0   2   0   2   0   0   0   0   2   2   2   2   0   2   2   2   2   2   0   0   2   0   2   2   2   0   0   0   2   0   0   2   2   2   0   0   2   2   0   2   0   2   2   2   0   0   2   2   2   2   2   2   0   2   2   2   2   0   0   0   0   2   0   0   0   0   0   2   2   2   0   2   2   0   2   2   2   2   0   0   0   0   0   0   2   0   0   2   2   2   2   0   0   0   2   0   2   2   0   2   0   0   2   2   0   2   0   2   2   2   0   0   2   2   0   2   0   0   0   2   0   2   2   2   2   0   2   2   0   0   2   2   0   2   0   0   2   0   2   2   2   2   2
 MK-3-2                 0   0   2   0   0   2   0   2   2   2   0   0   2   2   0   2   2   2   0   2   0   0   0   0   0   0   0   0   2   0   2   2   0   0   0   0   0   2   0   0   2   0   0   2   0   2   0   2   0   2   0   0   2   0   0   2   2   0   2   0   0   0   0   2   0   2   2   2   2   0   2   2   2   2   2   0   2   2   0   2   2   2   0   0   0   2   0   0   2   2   2   2   0   2   2   0   2   0   2   0   2   2   0   2   2   2   2   2   2   0   2   2   2   2   0   0   0   0   2   0   0   0   0   0   2   2   2   0   2   2   0   2   2   2   2   0   0   0   0   0   0   0   0   0   2   2   2   2   2   0   0   2   0   2   2   0   2   0   0   2   2   0   0   0   2   2   2   0   0   2   2   0   2   0   0   0   2   0   2   2   2   2   0   2   2   2   0   2   2   0   2   0   0   2   0   2   2   2   2   2
 MK-3-3                 0   0   2   0   0   2   0   2   2   2   0   0   2   2   0   2   2   2   0   2   0   2   0   0   0   0   0   0   2   0   0   2   0   0   0   0   0   2   0   0   2   0   0   2   2   2   0   0   0   2   0   0   2   0   0   2   2   0   2   0   0   0   0   2   0   2   2   2   2   0   2   2   2   2   2   0   2   2   0   2   2   2   0   2   0   2   0   0   2   2   2   2   0   2   0   0   2   0   2   0   2   2   0   2   2   2   2   2   2   0   2   2   2   2   0   0   0   0   2   0   0   0   0   0   0   2   2   0   2   2   0   0   2   2   2   0   0   0   0   0   0   0   0   0   2   2   2   2   2   0   0   2   0   2   2   0   2   0   0   2   2   0   0   0   2   2   2   0   0   2   2   2   2   0   0   0   0   0   2   2   2   2   0   2   2   2   0   2   2   2   2   0   2   2   0   2   2   2   2   0
 MK-3-4                 0   0   2   0   0   2   0   0   2   2   0   0   2   2   0   2   2   2   0   2   0   2   0   0   0   0   0   0   2   0   0   2   0   0   0   2   0   2   2   0   0   0   0   2   2   2   0   0   0   2   0   0   2   0   0   2   0   0   2   0   0   0   0   2   0   2   2   2   2   0   2   2   2   2   2   0   2   2   0   2   2   2   0   2   0   2   0   0   2   2   2   0   0   2   0   0   2   0   2   0   2   2   0   2   2   2   0   2   2   0   0   2   2   2   0   0   0   0   0   0   0   0   0   0   0   2   2   2   2   2   0   0   2   2   2   0   0   0   0   0   0   0   0   0   2   2   2   0   2   0   0   2   0   2   2   0   2   0   0   2   2   0   0   0   0   2   2   0   0   2   2   2   2   0   0   0   0   0   2   0   2   2   2   2   2   2   0   2   2   2   2   0   2   2   0   2   2   2   2   0
 MK-3-5                 0   0   2   0   0   0   0   0   2   2   0   0   0   2   0   2   2   2   2   2   0   2   0   0   0   0   0   0   2   0   0   2   0   0   0   2   2   2   2   0   2   0   0   2   2   2   0   0   0   2   2   0   2   0   0   2   0   0   2   0   0   0   0   2   0   2   2   2   2   0   2   2   2   2   2   0   2   2   0   2   0   2   0   2   2   2   0   0   2   2   2   0   2   2   0   0   2   0   2   0   2   2   0   2   2   2   0   2   2   0   0   2   2   2   0   0   0   0   0   0   0   0   0   0   0   2   2   2   2   2   0   0   2   2   2   0   0   0   0   0   0   2   0   0   2   2   2   0   2   0   0   0   0   2   2   0   2   0   0   0   2   0   0   0   2   2   2   0   0   2   2   2   2   0   0   2   0   0   2   0   2   0   2   2   0   2   0   0   2   2   2   0   2   2   0   0   2   2   2   0
 MK-3-6                 0   0   2   0   0   0   0   0   2   2   0   0   0   2   0   0   2   2   0   2   0   2   0   0   0   0   2   0   2   0   0   2   0   0   0   2   2   2   2   0   2   0   0   2   2   2   0   2   0   0   2   0   2   0   0   2   2   0   2   0   0   0   0   2   0   2   2   2   2   0   2   2   2   2   2   0   2   2   0   2   0   2   0   2   2   2   0   0   2   2   2   0   2   2   0   0   2   0   2   0   2   2   0   2   2   2   0   2   2   0   0   2   0   2   0   0   0   0   0   0   0   0   0   2   0   2   2   2   0   2   0   0   2   2   2   0   2   0   0   0   0   2   0   0   2   2   0   0   2   2   0   0   0   2   2   2   2   0   0   0   2   0   0   0   2   2   2   0   0   2   2   2   2   0   0   2   0   2   2   0   2   0   2   2   2   2   0   0   2   2   2   0   2   2   0   0   2   2   0   0
 MK-3-7                 0   0   2   0   0   0   0   0   2   2   0   0   2   0   0   0   2   2   0   2   0   2   0   0   0   0   2   0   2   0   0   2   0   0   0   2   2   2   2   2   2   0   0   2   2   2   0   2   0   0   2   0   2   0   0   2   2   0   2   2   0   0   0   2   0   2   0   2   2   0   2   2   2   2   2   0   2   2   0   2   0   2   0   2   0   2   0   0   2   2   2   0   2   2   2   0   2   0   2   0   0   2   0   2   2   2   2   2   2   0   0   2   0   2   0   0   0   0   0   0   0   0   0   2   0   2   2   0   0   2   2   0   2   2   2   0   2   0   0   2   0   2   0   2   2   0   0   0   2   2   0   2   0   2   0   2   2   0   0   0   2   0   2   0   2   2   2   0   0   2   2   2   2   2   0   2   2   0   2   0   2   0   2   2   2   2   0   0   2   2   2   0   2   2   0   0   2   0   0   0
 MK-3-8                 0   0   2   0   0   0   0   0   2   2   0   0   2   2   0   0   2   2   0   2   2   0   0   0   0   0   2   0   2   0   0   2   0   0   0   2   2   2   2   2   2   0   0   2   2   2   0   2   0   0   2   0   2   0   0   0   2   0   2   2   0   0   0   0   2   2   0   2   2   0   2   2   2   2   2   0   2   2   0   2   0   2   0   0   0   0   0   0   2   2   2   2   2   0   2   0   0   0   2   0   0   2   0   2   2   2   2   2   2   0   0   2   0   2   0   2   0   0   0   0   2   0   2   2   2   2   0   0   0   0   2   0   2   2   2   0   2   0   0   2   2   2   0   2   2   0   0   0   2   2   0   2   0   2   0   2   2   0   0   0   2   0   2   2   2   2   2   0   0   2   2   2   2   0   0   0   2   0   2   0   2   0   2   2   2   2   0   0   2   2   2   0   0   0   0   0   2   2   0   0
 MK-3-9                 0   0   2   0   0   0   0   0   2   2   2   0   2   2   0   2   2   2   0   2   2   0   2   0   0   0   2   2   2   2   2   2   0   0   0   2   2   2   2   2   2   0   0   2   2   2   0   2   0   0   2   0   2   0   0   0   2   0   2   2   0   0   0   0   2   2   2   2   2   0   2   2   2   2   2   0   2   2   0   2   0   2   0   0   0   0   0   0   0   2   0   2   2   0   2   2   0   0   2   2   0   2   0   2   2   2   2   2   2   0   0   2   0   2   0   2   0   0   0   0   2   0   2   2   2   2   0   0   0   0   2   0   2   2   2   0   2   0   0   2   0   2   0   2   2   0   0   0   2   2   0   2   2   2   0   2   2   0   0   0   2   0   0   0   0   2   2   0   0   2   2   2   2   2   0   0   2   0   2   0   2   0   0   2   2   2   2   0   2   2   2   0   0   0   0   0   2   0   0   0
 MK-3-10                0   0   2   0   0   0   0   0   2   2   2   0   2   2   0   2   2   2   0   2   2   0   2   0   2   0   2   2   2   2   2   2   0   0   0   2   2   2   2   2   2   0   0   2   2   2   0   2   2   0   2   0   2   0   0   0   2   0   2   2   0   0   0   0   2   2   2   2   2   0   2   2   2   2   2   0   0   2   0   2   0   2   0   0   0   0   0   0   0   2   0   2   2   0   2   2   0   0   2   2   0   2   0   2   2   0   2   2   2   0   0   2   2   2   0   2   0   0   0   0   2   0   0   2   2   2   0   0   0   0   2   0   2   0   2   0   2   0   0   2   2   2   0   2   2   0   0   0   2   2   0   2   2   2   0   0   2   0   0   0   2   0   0   0   0   2   2   0   0   2   2   2   2   2   0   0   0   0   2   0   2   0   2   2   2   2   2   0   2   2   0   0   0   0   0   0   2   0   0   0
 MK-3-11                0   0   2   0   2   0   0   0   2   2   2   0   2   2   0   2   2   2   0   2   2   0   2   0   2   0   0   2   2   2   2   0   0   2   0   2   2   2   2   2   2   0   0   2   2   0   0   2   2   0   2   0   2   0   0   0   2   0   2   2   0   0   0   0   2   2   2   2   2   0   2   2   2   2   2   2   0   2   0   2   0   2   0   0   0   0   0   0   0   2   0   2   2   0   2   2   0   0   2   2   0   2   0   2   2   0   2   0   2   0   0   2   2   2   0   2   2   0   0   2   0   0   0   2   2   2   0   0   0   0   2   0   2   0   2   0   2   0   0   2   2   2   2   2   2   0   0   0   2   2   0   2   2   2   0   0   0   0   0   0   2   0   0   0   0   2   2   0   0   2   0   2   2   0   0   0   2   0   0   0   2   0   0   2   2   2   2   0   2   0   0   0   0   0   0   0   0   0   2   0
 MK-3-12                0   0   2   2   2   0   0   0   2   2   2   0   2   2   0   2   2   2   0   2   2   2   2   0   2   0   2   2   2   2   2   0   0   2   0   2   2   2   2   0   2   0   0   2   2   0   0   2   2   0   2   0   2   2   0   0   2   0   2   2   0   0   0   0   2   2   2   2   2   0   2   2   2   2   2   2   0   0   0   0   2   2   0   0   0   0   0   0   0   2   0   2   2   0   2   2   0   0   2   2   2   2   0   2   2   0   2   0   2   0   0   2   2   2   0   2   0   0   0   2   0   2   0   2   0   2   2   0   0   0   2   2   2   0   2   0   2   0   0   2   2   2   2   2   2   2   0   0   2   2   2   2   2   2   0   0   0   0   0   0   2   0   0   0   2   2   2   0   0   2   0   2   2   0   0   0   2   0   0   0   2   0   0   2   2   2   2   0   0   0   0   0   0   0   2   0   0   0   2   0
 MK-3-13                0   0   2   2   2   0   0   0   2   2   2   0   0   2   0   2   2   2   0   2   2   2   2   0   2   0   2   2   2   2   2   0   0   2   0   2   2   2   2   0   0   0   0   2   2   0   0   2   2   0   2   0   2   2   0   0   2   0   2   2   0   0   0   0   2   2   2   2   2   0   2   2   2   2   2   2   0   0   0   0   2   2   0   0   0   2   0   0   0   2   2   0   2   0   2   2   0   0   2   2   2   2   0   2   2   0   2   2   2   0   0   2   2   2   0   2   0   2   0   0   0   2   0   2   0   2   2   0   0   0   2   2   2   2   2   0   0   0   0   2   2   2   2   2   2   2   0   0   2   0   2   2   2   2   0   0   0   0   0   0   2   0   0   0   2   2   2   2   2   2   0   2   2   0   0   0   2   0   0   0   2   0   0   2   2   2   2   0   0   0   0   0   0   0   2   2   0   0   0   0
 MK-3-14                0   0   2   2   2   0   0   0   2   2   2   0   2   2   0   2   2   2   0   2   2   2   2   0   2   0   2   2   0   2   2   0   0   2   0   2   2   2   2   0   0   2   0   2   2   2   0   2   0   0   2   0   2   0   0   0   0   0   2   2   0   2   0   0   2   2   2   2   2   0   2   2   2   2   2   2   0   0   0   0   2   2   0   0   0   2   0   0   2   2   2   0   2   0   2   2   0   0   0   2   2   2   0   2   2   0   2   2   2   2   0   2   2   2   0   2   0   2   0   0   0   0   0   2   0   2   2   0   0   0   2   2   2   2   2   0   0   2   0   2   2   2   2   2   2   2   0   0   2   0   2   2   2   2   2   0   0   0   0   0   2   0   0   0   2   2   2   2   2   2   0   0   2   0   0   2   2   0   0   0   2   0   0   0   2   2   2   0   2   0   0   0   0   0   2   2   0   0   0   0
 MK-3-15                0   0   2   2   2   0   0   0   2   0   2   0   2   2   0   2   2   0   0   2   2   2   2   0   2   0   2   2   0   2   2   2   0   2   2   2   2   0   2   0   0   2   0   2   2   2   0   2   0   0   0   0   2   0   0   0   0   0   2   2   2   2   0   0   2   2   2   2   2   2   2   2   2   2   2   2   0   0   0   0   2   2   0   0   0   2   2   0   2   2   2   0   2   0   2   2   0   0   0   2   2   2   0   2   2   0   2   2   2   2   0   2   2   2   2   2   0   2   2   0   0   2   0   2   0   2   2   0   0   0   2   2   2   2   2   0   0   2   2   2   2   2   2   2   2   2   0   0   2   0   2   2   2   2   2   2   2   0   0   0   2   2   0   0   2   2   2   2   2   2   0   0   0   0   0   2   2   0   0   0   2   0   0   0   2   2   2   0   2   0   0   0   0   0   2   2   0   0   0   2
 MK-3-16                0   2   2   2   2   0   2   0   2   2   2   0   2   2   0   2   2   0   0   2   2   2   2   0   2   0   2   2   0   2   2   0   0   2   2   2   2   0   2   0   0   2   0   2   2   2   0   2   0   0   2   0   2   0   0   0   0   2   2   2   2   2   0   0   2   2   2   0   2   2   2   2   2   2   2   2   0   0   0   0   2   2   0   0   0   2   2   0   2   2   2   0   2   0   2   2   0   2   0   2   2   2   0   2   0   0   2   2   2   2   0   2   2   2   2   2   2   2   2   0   0   0   0   2   0   2   2   0   0   0   2   2   2   2   2   0   0   2   2   2   2   2   2   0   2   2   2   2   2   0   2   2   2   2   2   2   0   0   0   0   2   2   0   0   2   0   2   2   2   2   0   2   0   0   0   2   2   0   0   0   2   0   0   0   2   2   2   0   2   0   0   0   0   0   2   2   0   0   2   2
 MK-4-1                 0   2   0   0   0   2   0   0   0   0   0   0   2   2   2   2   0   2   0   0   0   0   0   2   2   0   0   0   2   2   2   0   2   0   2   2   2   2   0   2   2   0   0   2   0   2   0   0   2   2   0   2   2   0   0   0   2   2   2   2   0   2   0   0   2   2   2   0   0   0   2   2   0   2   0   0   0   2   0   2   2   2   2   0   0   2   0   0   0   0   2   2   0   2   0   2   0   0   0   0   2   2   2   2   0   2   0   2   0   2   0   0   2   2   0   2   2   0   0   2   0   0   2   0   0   0   0   0   0   0   0   0   0   2   0   0   2   2   0   0   2   2   2   2   2   0   0   2   0   0   0   2   2   2   0   2   0   2   2   0   2   2   2   0   2   2   0   2   0   2   2   2   2   2   2   2   2   2   2   0   2   0   2   0   2   0   0   2   0   0   0   0   2   0   2   2   2   2   2   2
 MK-4-2                 0   2   0   0   0   2   0   0   2   0   0   2   2   0   2   2   0   0   0   0   0   2   0   2   2   0   0   0   2   2   0   2   2   0   2   2   2   2   0   2   2   0   0   2   0   2   0   0   2   2   0   2   2   0   0   2   2   0   2   2   0   2   0   0   2   2   2   0   0   0   2   2   0   2   0   0   0   2   0   2   2   2   2   0   0   2   0   0   0   0   2   2   0   2   0   2   2   0   0   0   2   0   2   2   0   2   0   2   0   2   0   0   2   2   0   2   2   0   0   2   0   0   2   0   0   2   0   0   0   0   0   0   0   2   0   0   2   2   0   0   2   2   2   2   2   0   0   2   2   2   2   2   2   2   0   0   0   2   2   0   2   2   2   0   2   2   0   2   0   2   2   2   2   0   0   2   2   2   2   0   2   0   0   0   2   0   0   2   0   0   0   0   2   2   2   0   2   2   2   2
 MK-4-3                 0   2   0   0   0   2   0   0   2   0   0   2   2   0   2   0   0   0   0   0   0   2   0   2   2   0   0   0   2   2   0   2   2   0   2   2   2   2   0   2   2   2   0   2   0   2   0   0   2   2   0   2   2   0   0   0   2   0   2   2   0   2   0   0   2   2   2   2   0   0   2   2   0   2   0   0   0   2   0   2   2   2   2   2   0   2   2   0   0   0   2   2   0   2   0   2   2   0   2   0   2   0   0   2   0   2   0   2   0   2   0   0   2   2   0   2   2   0   0   2   0   0   2   2   0   2   0   0   2   0   0   0   0   2   0   2   2   2   0   0   0   2   2   2   0   0   0   2   2   2   0   2   2   2   0   0   0   2   2   0   2   2   2   0   2   2   0   2   0   2   2   2   2   0   0   2   2   2   2   0   2   0   0   0   2   0   0   2   2   0   0   0   2   0   2   0   2   2   2   2
 MK-4-4                 0   2   0   0   2   2   0   0   2   0   2   2   0   0   0   0   0   0   0   2   0   2   0   2   2   0   0   0   2   2   0   2   2   0   0   2   2   2   0   2   2   2   0   2   0   2   0   2   2   2   0   2   2   0   0   0   2   0   2   2   0   2   0   0   2   0   2   2   0   0   2   2   0   2   0   0   0   2   0   2   2   0   2   2   0   2   2   0   0   0   2   2   0   0   0   2   2   0   2   0   2   0   0   2   0   2   0   2   0   2   0   0   2   2   0   2   2   0   0   2   0   0   2   0   0   2   0   0   2   0   0   0   0   2   0   2   2   2   0   0   0   2   2   2   0   0   0   2   2   0   0   2   2   2   0   0   0   2   2   2   2   2   2   0   2   2   0   2   2   2   2   2   2   0   0   2   2   2   0   0   2   0   0   0   2   0   0   2   2   0   0   0   2   0   2   0   2   2   2   2
 MK-4-5                 2   2   0   2   2   2   0   0   2   0   2   2   0   0   0   0   0   0   0   2   2   2   0   2   2   0   0   0   2   2   0   2   2   0   0   2   2   2   0   0   2   2   0   2   0   2   0   2   0   2   2   2   2   0   0   0   2   0   2   2   0   2   0   0   2   0   2   2   0   0   2   2   2   2   0   2   0   2   0   2   2   0   2   2   0   2   2   2   0   0   0   2   0   0   0   2   2   0   2   0   2   0   0   2   0   2   0   2   0   2   0   0   2   2   0   2   2   0   2   2   0   0   2   0   0   2   0   0   2   0   0   0   0   2   0   2   2   2   2   0   0   2   0   2   0   0   0   2   2   0   0   2   2   2   0   0   2   2   2   2   2   2   0   0   2   2   0   2   2   2   2   2   2   0   0   2   2   2   0   0   2   0   0   0   2   0   0   2   0   0   0   0   2   0   2   2   2   2   2   2
 MK-4-6                 2   2   0   2   2   2   0   0   2   0   0   0   0   0   0   0   0   0   0   2   2   2   0   2   2   2   0   0   2   2   2   0   2   0   0   2   2   2   0   0   2   2   0   2   0   2   0   2   0   2   2   2   2   0   0   2   2   0   2   2   0   2   0   0   2   0   2   2   0   0   2   2   2   2   0   2   0   2   0   2   2   0   2   2   2   2   2   2   0   0   0   2   0   0   0   2   2   0   2   0   2   0   0   2   2   2   0   2   0   2   0   2   2   0   0   2   0   0   2   2   0   0   0   0   0   2   0   0   2   0   0   0   2   2   0   2   2   2   2   0   0   2   0   2   0   0   0   2   2   0   2   2   2   2   0   0   2   2   2   2   2   2   0   0   2   2   0   2   2   2   2   2   2   0   0   2   2   2   0   0   2   0   0   0   2   0   0   2   0   0   0   0   0   0   2   2   2   2   2   2
 MK-4-7                 2   2   0   2   2   2   0   0   2   0   0   0   0   0   0   0   0   0   0   2   2   2   0   2   2   2   0   0   2   2   2   0   2   0   0   2   0   2   0   0   2   2   0   2   0   2   0   2   0   2   2   2   2   0   0   2   2   0   2   2   0   2   0   0   0   0   2   2   0   0   2   2   2   2   0   0   0   2   0   2   2   0   0   2   2   0   2   2   0   0   0   2   0   0   0   2   2   0   2   2   2   0   0   2   2   2   0   2   0   2   0   2   2   0   0   2   0   0   2   2   0   0   0   0   0   2   0   0   2   0   2   0   2   2   0   2   2   2   2   0   0   2   0   2   0   0   0   2   2   0   2   2   2   2   0   0   2   2   2   2   2   2   0   0   2   0   0   2   2   2   2   2   0   0   0   2   2   2   0   0   2   0   0   0   2   0   0   2   0   0   0   0   0   0   2   2   2   2   2   2
 MK-4-8                 2   2   0   2   2   2   0   0   2   2   0   0   0   0   0   0   0   0   0   0   2   2   0   2   2   2   0   0   2   2   2   0   2   0   2   2   0   2   0   0   2   0   0   2   0   2   0   0   0   2   2   0   2   0   0   2   2   0   0   0   0   2   0   0   0   0   2   2   0   0   2   2   2   2   0   0   0   2   0   2   2   2   2   2   2   2   2   2   0   0   0   2   0   0   0   0   2   0   2   2   2   0   0   2   2   2   0   2   0   2   0   2   2   0   0   2   0   0   2   2   0   0   0   0   0   2   0   0   2   0   2   0   2   2   0   0   2   2   2   0   0   2   0   2   2   0   0   2   2   0   2   2   2   2   2   0   2   2   2   2   2   2   0   0   2   0   0   2   2   2   2   0   0   0   0   2   0   2   2   0   2   0   0   0   2   0   0   2   0   0   0   2   0   0   2   2   2   2   0   2
 MK-4-9                 2   2   0   2   2   2   0   0   2   0   0   2   2   2   0   0   0   2   0   0   2   2   0   2   2   2   0   0   2   2   2   0   2   0   2   2   0   2   0   0   0   0   0   2   0   2   0   0   0   2   2   0   2   2   0   2   2   0   0   0   0   2   0   0   0   0   2   2   2   0   2   2   2   2   0   0   0   2   0   2   2   2   2   2   2   2   2   2   0   0   0   2   0   0   0   0   2   2   2   0   2   0   0   2   2   2   0   2   0   2   0   2   2   0   0   2   0   0   2   2   0   0   0   0   0   2   0   0   2   0   2   0   2   2   0   0   2   2   2   0   0   2   0   2   2   0   0   2   2   0   0   2   2   2   2   0   2   2   2   2   2   2   0   0   2   0   0   2   2   2   2   0   0   0   0   2   0   2   2   0   2   0   0   0   2   0   2   2   0   0   0   2   0   0   2   2   2   2   0   2
 MK-4-10                2   2   0   2   2   2   0   0   2   0   0   2   2   2   2   0   0   2   0   0   2   2   0   2   2   2   0   0   2   2   2   0   2   0   2   2   2   2   0   0   0   0   0   2   0   2   0   0   0   2   0   0   2   2   0   2   2   0   0   0   0   2   0   0   0   0   2   2   2   0   2   2   2   2   0   0   0   2   2   2   2   2   2   2   2   2   2   2   0   0   0   2   0   0   0   0   2   2   2   0   2   2   0   2   2   0   0   2   2   2   0   2   2   0   0   2   0   0   2   2   0   2   0   0   0   2   0   0   2   0   2   0   2   2   0   0   2   2   2   0   0   2   0   2   2   0   0   2   2   0   0   2   2   2   2   0   2   0   2   2   0   2   0   0   2   0   0   2   2   2   2   0   0   0   0   2   0   2   0   0   2   0   0   0   2   0   2   2   0   0   0   2   0   0   2   2   2   2   0   2
 MK-4-11                2   0   0   2   2   2   0   0   0   2   0   2   2   2   2   0   0   2   0   0   2   2   0   2   2   2   2   0   2   2   2   2   2   0   2   2   0   2   0   0   2   0   0   2   0   2   0   0   0   2   0   0   0   2   0   2   2   0   0   0   0   2   0   0   0   0   2   2   2   2   2   2   2   2   0   0   0   2   2   2   2   0   2   2   0   0   2   0   0   2   0   2   0   0   0   0   2   2   2   0   2   2   0   2   2   0   0   2   2   2   0   2   2   0   0   2   0   0   2   2   0   2   2   0   0   2   0   0   2   0   2   0   2   2   0   0   2   2   0   0   2   2   0   0   2   0   0   2   2   0   0   2   2   2   2   0   2   2   2   2   0   2   0   0   2   0   0   2   2   2   2   0   0   0   0   2   0   2   0   0   2   0   2   0   2   0   2   2   0   0   0   2   0   2   2   2   2   2   0   2
 MK-4-12                2   0   0   2   0   2   0   0   0   2   0   2   2   0   2   0   0   2   0   0   2   2   0   2   2   2   2   0   2   2   2   2   2   0   2   2   0   2   0   2   2   0   0   2   0   2   0   0   0   2   0   2   0   2   0   2   2   0   0   2   0   2   2   0   2   2   0   2   2   2   2   2   2   2   0   0   0   2   2   2   2   0   2   2   0   0   2   0   0   2   0   2   0   0   0   0   2   2   2   0   2   2   2   0   2   0   0   2   2   2   0   2   2   0   0   2   0   0   2   0   0   2   2   0   0   2   0   0   2   0   2   0   2   2   0   0   2   2   0   0   2   2   0   2   2   0   0   2   2   0   0   2   2   2   2   2   2   2   2   2   0   2   0   0   2   0   0   2   2   0   2   0   0   0   0   2   0   2   0   0   2   2   2   2   2   2   2   2   0   0   0   2   0   2   2   2   2   2   0   2
 MK-4-13                2   0   0   2   0   2   0   0   0   2   0   2   2   0   2   0   0   2   0   0   2   2   2   2   2   2   0   0   2   2   2   2   2   0   2   2   0   2   0   2   2   0   0   0   0   2   0   0   0   2   0   2   0   2   0   2   2   0   0   2   0   2   2   0   2   2   0   2   2   2   2   0   2   2   2   0   0   2   2   2   2   0   2   2   0   0   2   0   0   0   0   2   0   0   0   0   0   2   2   0   2   2   2   0   0   0   0   2   2   2   0   2   2   2   0   2   0   0   2   0   0   0   2   0   0   2   0   0   2   0   2   0   2   2   0   0   2   2   2   0   2   2   0   2   2   0   0   2   2   0   0   2   2   2   2   2   2   2   2   2   2   2   0   0   0   0   0   2   2   0   2   0   0   0   2   2   0   2   0   2   2   2   2   2   2   2   2   2   0   0   0   2   0   2   2   2   2   2   0   2
 MK-4-14                2   0   0   2   0   2   0   0   0   2   0   0   2   0   2   0   0   2   0   0   2   2   2   2   2   2   0   0   2   2   2   0   2   0   2   2   0   2   0   2   2   0   0   0   0   2   0   0   0   2   0   0   0   2   0   2   0   2   2   2   0   2   0   0   2   2   0   2   2   2   0   0   2   2   2   2   0   2   2   2   2   0   2   0   2   0   2   0   0   2   0   2   0   0   0   0   0   2   2   0   2   2   2   0   2   2   2   2   2   2   2   2   2   2   0   2   0   2   2   0   0   0   2   0   0   2   0   0   2   0   2   0   2   2   0   0   0   2   2   0   0   2   0   0   2   0   0   2   2   0   0   2   2   2   2   2   2   2   2   2   2   2   0   0   0   0   2   2   2   0   2   0   0   0   2   2   0   0   0   2   2   2   2   2   2   0   0   2   0   2   2   2   0   2   2   2   0   2   0   2
 MK-4-15                2   0   2   2   0   2   0   0   0   0   0   0   2   0   2   0   0   2   0   0   2   2   2   2   2   2   0   2   2   2   0   0   2   0   2   2   0   2   0   2   0   0   0   0   0   2   0   0   0   0   2   2   0   2   0   0   0   2   2   2   0   2   0   0   2   2   0   2   2   2   0   0   2   0   2   2   0   2   2   2   2   0   2   2   2   0   0   0   0   2   0   2   0   0   0   0   0   2   2   0   2   2   2   0   2   2   2   0   2   2   2   2   0   2   0   2   0   2   2   0   2   0   0   0   0   2   0   0   2   2   2   0   2   2   0   0   0   0   2   0   0   2   0   0   2   0   0   2   2   0   0   2   2   2   2   2   2   2   2   0   2   0   0   0   0   0   2   2   2   2   2   0   0   0   2   2   2   0   0   2   2   2   2   2   2   0   0   2   0   2   2   2   0   2   2   2   0   2   0   2
 MK-4-16                2   0   2   2   2   2   0   0   0   0   0   0   2   0   2   0   0   0   0   0   2   2   2   2   2   2   0   2   2   0   0   2   2   0   2   2   0   2   0   2   0   0   0   0   0   2   0   2   0   0   0   2   0   2   0   0   2   2   2   2   0   2   2   0   2   2   0   2   2   2   0   0   2   0   2   2   0   0   2   2   2   0   2   2   2   0   0   0   0   2   0   2   0   2   0   0   0   2   2   2   2   2   2   0   2   2   2   0   2   2   2   0   0   2   0   2   0   2   2   0   2   0   0   0   2   2   0   0   2   0   2   0   2   2   0   2   0   0   2   0   0   2   0   0   2   0   0   2   0   2   0   2   2   2   2   2   0   2   2   0   2   0   2   0   0   0   2   2   0   2   2   0   2   0   2   2   2   0   0   2   2   2   2   2   2   0   0   2   0   2   2   2   0   2   2   2   0   2   0   2
 MK-5-1                 2   2   2   2   0   0   0   2   2   2   0   2   2   2   0   0   2   0   0   2   0   0   0   2   0   2   2   0   2   2   2   0   2   0   2   2   0   2   2   0   0   0   2   0   0   2   0   2   2   0   2   0   0   2   0   0   0   2   2   0   0   0   2   2   0   0   2   2   2   0   0   2   0   0   2   2   2   0   0   2   0   2   0   0   0   2   2   2   2   0   0   2   0   0   2   2   2   2   0   0   2   0   2   2   0   0   0   0   2   0   2   2   2   0   0   0   2   0   0   0   2   0   0   2   2   2   0   0   0   0   0   2   0   0   0   0   2   0   0   2   2   0   0   2   0   0   2   2   0   0   0   2   0   0   2   0   0   0   2   0   2   0   0   2   2   2   2   0   0   2   0   0   0   0   2   0   2   2   0   2   0   2   0   2   0   0   2   0   0   2   0   0   2   2   2   2   2   0   0   0
 MK-5-2                 0   2   2   2   0   0   0   2   2   2   2   2   2   0   0   0   2   0   0   2   0   0   0   2   0   2   2   0   0   2   2   0   2   0   2   2   0   2   2   0   2   0   2   2   0   2   0   2   0   0   2   2   0   2   0   0   0   2   2   0   0   0   2   0   0   0   2   2   2   0   0   2   0   2   2   2   2   0   0   2   0   2   0   0   0   2   2   2   0   0   2   2   0   0   0   0   2   2   0   0   2   0   2   0   0   0   2   0   2   2   2   2   2   0   0   0   2   0   0   2   2   0   0   2   2   2   0   0   0   0   0   2   2   0   0   0   2   2   0   2   2   0   0   2   0   0   2   2   2   0   2   2   0   2   2   0   0   0   2   0   2   2   0   2   2   0   2   0   0   2   0   0   0   0   2   2   2   2   0   2   0   2   0   2   0   2   2   0   0   2   0   0   2   2   2   0   0   0   0   0
 MK-5-3                 0   2   2   2   0   0   0   0   2   2   2   2   2   2   0   0   2   2   0   2   2   0   0   0   0   2   2   0   0   2   2   2   2   0   2   2   2   2   2   2   2   0   2   2   0   0   0   2   0   0   2   2   2   2   0   0   0   0   2   0   0   0   2   2   0   0   2   2   2   0   0   2   0   2   2   2   2   0   0   2   0   2   0   0   2   0   2   2   0   0   2   2   0   0   0   0   2   2   0   0   2   0   2   0   0   0   2   0   2   2   2   2   2   0   0   0   2   0   2   2   2   0   2   2   2   2   0   0   0   0   0   2   2   0   0   0   0   2   0   2   2   0   0   2   0   0   2   2   2   0   2   2   0   2   2   0   0   0   2   0   0   2   0   0   0   0   2   0   0   2   2   0   0   0   2   0   2   2   0   2   0   2   0   2   2   2   2   0   0   2   0   0   2   2   2   0   0   0   2   0
 MK-5-4                 0   2   2   0   0   0   0   0   2   0   2   2   2   2   0   0   2   2   0   2   2   0   0   2   0   2   2   0   0   0   2   2   0   0   2   2   2   2   2   2   2   0   2   2   0   0   0   2   0   0   2   0   2   2   0   0   2   0   2   0   0   0   2   2   0   0   2   2   2   0   0   2   0   2   2   2   2   0   0   0   0   2   0   0   2   0   0   2   0   0   2   2   0   0   2   0   2   2   0   0   2   0   2   0   2   0   0   0   2   0   2   2   2   0   0   0   2   0   2   2   2   0   2   2   2   2   0   0   0   0   0   2   2   0   0   0   0   2   0   2   0   0   0   2   0   0   2   2   0   0   2   0   0   2   2   0   2   0   2   2   2   2   0   0   0   0   2   0   2   2   2   0   0   0   2   2   2   2   0   0   0   2   0   2   2   2   2   0   2   2   0   0   2   2   2   0   0   0   2   0
 MK-5-5                 0   2   2   0   0   0   0   0   2   0   2   2   2   2   2   0   2   2   0   2   2   0   0   2   0   2   2   0   0   0   2   2   0   0   2   2   2   2   2   2   2   0   2   2   0   0   0   2   0   0   2   0   2   2   0   0   0   0   2   2   0   2   2   0   0   0   2   2   0   0   0   2   0   2   2   2   2   0   0   0   0   2   0   0   2   0   0   2   0   0   2   2   0   0   2   2   2   2   0   2   0   0   2   0   2   0   0   0   2   0   2   2   2   0   0   0   2   0   2   2   2   0   2   2   2   2   2   0   0   0   0   2   2   0   2   0   0   2   0   2   0   0   0   2   0   0   2   2   0   0   2   0   2   0   0   0   2   0   2   2   2   2   0   2   0   0   2   0   2   0   2   0   0   0   2   2   2   2   0   0   0   2   0   2   2   0   2   0   2   0   2   0   2   2   2   0   0   0   2   0
 MK-5-6                 0   2   2   2   0   0   0   0   2   0   2   2   2   2   2   2   2   2   0   0   0   0   0   2   0   2   2   0   0   0   2   2   0   0   2   2   2   2   2   2   2   0   2   2   0   2   0   2   0   0   2   0   2   2   0   0   0   0   2   0   0   2   2   0   0   0   2   0   0   0   0   2   0   2   2   0   2   0   0   0   0   2   0   0   2   2   0   2   0   0   2   2   0   0   2   2   2   2   0   2   0   2   2   0   2   0   0   0   0   0   2   2   2   2   0   0   2   0   2   2   2   0   2   2   2   2   2   0   0   2   0   2   0   0   2   0   0   2   0   2   0   0   2   2   0   0   2   2   0   0   2   0   2   0   0   0   0   0   2   2   0   2   2   2   0   0   2   2   2   0   2   0   0   0   2   2   2   2   0   0   0   0   0   2   2   0   2   0   0   0   2   0   0   0   2   0   0   0   2   0
 MK-5-7                 0   2   0   2   0   0   0   0   2   0   2   2   2   2   2   2   2   2   0   0   0   2   0   2   0   0   2   0   0   2   2   2   0   0   0   0   2   2   0   2   0   0   2   2   0   0   0   2   0   0   2   0   2   2   0   0   0   0   2   0   0   2   2   0   0   2   2   0   0   0   0   2   0   2   2   0   2   0   0   0   0   2   0   0   0   2   0   2   0   0   2   0   0   0   2   2   0   2   0   2   0   2   2   0   2   2   0   0   0   0   0   2   2   2   0   0   2   0   2   2   2   0   2   2   2   2   2   0   0   2   0   2   0   2   2   0   0   2   0   2   2   0   2   2   0   0   2   2   0   0   0   0   2   2   0   0   0   0   2   2   0   2   0   2   0   0   2   0   2   0   2   0   0   0   2   2   2   2   0   0   0   0   0   2   2   0   2   0   0   0   2   0   2   0   2   0   0   0   2   0
 MK-5-8                 0   2   0   2   0   0   0   2   2   0   0   0   2   2   2   2   2   0   0   0   2   0   0   2   0   0   2   0   0   2   2   2   0   0   0   0   2   2   2   2   0   0   2   2   0   0   0   2   0   0   2   0   2   0   0   0   0   0   0   0   0   2   0   0   0   2   2   0   0   0   0   2   0   0   0   0   2   0   0   0   0   2   0   0   0   0   0   2   0   0   2   0   0   0   2   2   0   2   0   2   0   2   2   0   2   2   0   0   0   0   0   2   2   2   2   0   2   0   2   2   2   0   2   2   2   2   2   0   0   2   2   2   0   2   2   0   0   2   0   2   2   0   2   2   0   0   2   2   0   0   0   0   2   2   0   0   0   0   2   2   0   2   0   2   0   0   2   0   2   0   2   0   0   0   2   2   2   2   0   0   0   2   0   0   2   0   2   2   0   0   2   0   2   0   2   2   0   0   2   0
 MK-5-9                 0   0   0   2   0   0   0   2   2   0   0   0   2   2   2   2   2   0   0   0   2   0   0   2   0   0   2   0   0   2   2   2   0   0   0   0   2   2   2   2   0   0   2   2   0   0   0   2   0   0   2   0   2   0   0   0   0   0   0   0   0   0   2   0   0   2   2   0   2   0   0   2   0   0   0   0   2   2   0   2   2   0   0   2   0   0   0   2   0   0   2   0   0   2   0   2   2   2   0   2   0   2   2   0   2   2   0   0   0   0   0   2   2   2   2   0   2   0   2   2   2   0   2   2   2   2   2   0   0   2   2   2   0   2   2   0   0   2   0   2   2   0   2   0   0   0   2   0   0   0   0   0   2   2   0   0   0   2   2   2   0   2   0   2   0   2   2   0   2   0   2   0   0   0   2   2   2   2   0   0   0   2   0   0   2   2   0   2   0   0   2   0   2   0   2   2   0   0   2   0
 MK-5-10                0   0   0   2   0   0   0   2   2   0   0   0   2   2   0   2   2   0   0   0   2   0   0   2   0   0   2   0   0   2   2   2   2   0   0   0   2   0   2   2   0   0   2   0   0   0   0   2   0   0   2   0   2   0   0   2   0   0   0   0   0   0   2   2   0   2   2   0   2   0   0   2   0   0   0   0   0   2   0   2   0   0   0   2   0   0   0   2   2   0   0   2   0   2   0   2   2   2   0   2   0   2   2   0   2   2   0   0   0   0   0   2   2   2   2   0   2   0   0   0   2   0   2   2   2   2   0   0   0   2   2   2   0   2   2   0   0   2   0   0   2   0   2   0   0   0   2   0   0   2   0   0   2   2   0   0   0   2   2   2   0   0   0   2   0   2   2   2   0   0   2   0   0   0   2   2   2   2   0   0   0   2   0   0   2   2   0   2   0   0   2   2   2   2   2   2   0   2   2   0
 MK-5-11                0   0   0   2   0   0   0   2   2   0   0   0   2   2   0   2   2   0   0   0   2   0   0   2   0   2   2   0   0   2   2   2   2   0   0   0   2   0   2   2   0   2   2   0   0   0   0   2   0   0   2   0   0   0   0   2   0   0   0   0   0   0   2   2   0   2   2   0   2   0   0   2   0   0   2   0   0   2   0   2   2   0   0   2   0   0   0   2   2   0   0   2   0   2   0   0   2   2   0   2   0   2   0   0   2   2   0   0   0   0   0   2   2   2   2   2   2   0   0   0   2   0   2   2   0   0   0   0   0   2   2   2   0   2   2   0   0   2   0   0   2   2   2   0   0   0   0   0   0   2   0   2   2   2   0   2   0   2   2   2   0   0   0   2   0   2   2   2   0   0   2   0   0   0   2   2   2   2   0   0   0   2   0   0   0   2   0   2   0   0   2   2   0   2   0   2   2   2   2   0
 MK-5-12                0   0   0   2   0   0   0   2   2   0   0   0   2   2   0   2   2   2   0   2   0   0   0   2   0   2   2   0   0   2   2   2   2   2   0   0   2   0   2   2   0   2   2   0   0   0   0   2   0   0   2   0   0   0   2   2   2   0   0   0   0   0   2   2   0   2   2   0   2   0   0   0   0   2   2   0   0   0   0   2   2   0   2   2   0   0   0   2   2   0   0   2   0   2   0   2   2   0   2   2   0   2   0   0   2   2   0   0   0   2   0   0   2   2   2   2   2   0   0   0   2   0   2   0   0   0   0   0   0   2   2   2   0   2   0   2   0   2   0   0   2   2   2   0   0   0   0   2   0   2   0   2   2   2   0   2   0   2   2   2   0   0   0   2   0   2   2   2   0   0   0   0   0   0   2   2   2   2   0   0   0   2   0   0   2   2   0   2   2   0   2   2   0   2   0   2   2   2   2   0
 MK-5-13                0   0   0   2   0   0   0   2   2   0   0   0   2   2   0   2   2   2   0   2   0   0   0   2   0   2   2   0   0   2   2   2   2   2   0   0   2   0   2   2   0   2   2   0   0   0   0   2   0   0   2   0   0   0   2   2   2   0   0   0   0   0   2   2   2   2   2   0   2   0   0   0   0   2   2   0   0   0   0   2   2   2   2   0   0   0   0   2   2   0   0   2   0   0   0   2   2   0   2   0   0   2   0   0   2   0   0   0   0   2   0   2   2   2   2   2   2   0   2   0   2   0   2   0   0   0   0   0   0   2   2   2   0   2   0   2   0   2   0   0   2   0   2   0   0   0   0   2   0   2   0   2   2   2   2   2   0   2   2   2   0   0   0   2   0   2   2   2   0   0   0   0   0   0   2   0   2   2   0   0   0   2   0   0   2   2   0   2   2   0   2   2   0   2   2   2   2   2   2   0
 MK-5-14                0   0   0   2   0   0   0   2   2   0   0   0   2   2   0   2   0   2   0   2   0   0   0   0   0   2   0   0   0   2   2   2   2   0   0   0   2   0   2   2   0   2   2   0   0   0   2   0   0   0   0   0   0   0   2   2   2   0   0   0   0   0   2   2   2   2   2   0   2   0   0   0   0   2   2   0   0   0   0   2   2   2   2   0   0   0   0   2   2   0   0   2   0   0   0   0   2   2   2   0   0   2   0   2   2   0   2   0   0   0   0   2   2   2   2   2   2   0   2   0   2   0   2   0   0   0   0   0   0   2   2   0   0   2   0   2   0   0   0   0   2   0   2   0   0   0   0   2   2   2   0   2   2   2   2   2   0   2   2   2   0   0   0   2   0   2   2   2   0   0   0   0   0   2   2   0   2   0   0   0   0   2   0   0   2   2   0   2   2   0   2   2   0   0   2   2   2   2   0   0
 MK-5-15                0   2   0   0   0   0   0   2   2   0   0   0   2   2   0   2   0   2   2   2   0   0   0   0   0   2   0   0   0   2   2   2   2   0   0   0   2   0   2   2   0   0   2   0   0   0   2   0   2   0   0   0   0   0   2   2   2   0   0   0   2   0   2   2   2   2   2   0   2   0   0   0   2   2   2   0   0   0   0   2   2   2   2   0   0   0   0   2   2   0   0   2   0   0   0   0   0   2   2   0   0   2   0   2   2   0   2   0   0   0   0   2   2   0   2   2   2   0   2   0   2   2   2   0   0   2   0   0   0   2   2   0   0   2   0   2   0   0   2   0   2   0   0   0   0   0   0   2   0   2   0   2   2   2   0   2   0   2   2   2   0   0   0   2   0   0   2   2   0   0   0   0   0   2   2   0   2   0   0   0   0   2   0   0   2   2   0   2   2   0   2   2   0   0   2   2   2   2   0   0
 MK-5-16                0   2   0   0   0   0   0   2   0   2   0   0   2   2   0   0   2   2   2   0   0   0   0   0   0   2   0   2   0   2   2   2   2   0   0   0   2   0   2   2   2   0   2   0   0   0   2   0   2   0   0   2   0   0   0   0   2   0   0   0   2   2   2   2   2   2   2   0   2   0   0   0   0   2   2   0   0   0   0   2   2   2   2   0   0   0   0   2   2   0   0   2   0   0   0   0   0   2   0   0   0   2   0   2   2   0   2   0   0   0   0   2   2   0   2   2   2   0   2   0   2   2   2   0   0   2   2   0   0   2   2   0   2   2   0   2   0   0   2   0   2   2   0   0   0   0   0   0   0   2   0   2   2   2   2   2   0   2   2   2   0   0   0   2   0   0   2   2   0   0   2   0   2   2   2   0   2   0   0   0   0   2   0   0   2   2   2   2   2   0   2   2   0   0   2   2   2   2   0   0
 MK-6-1                 0   0   0   2   2   2   2   2   2   2   0   2   2   2   2   0   0   2   2   0   0   0   0   2   2   2   2   2   2   0   0   0   0   2   2   2   0   2   2   2   2   0   0   2   2   0   2   0   2   2   2   2   0   2   0   0   0   2   2   0   0   0   2   2   0   0   2   0   0   2   2   0   2   2   2   2   2   2   2   0   2   0   0   2   0   0   0   0   2   2   2   2   0   0   0   0   0   0   0   2   0   2   2   0   0   2   0   2   2   0   0   0   2   0   2   0   2   0   2   2   2   2   2   2   0   0   2   0   0   2   2   0   0   2   0   2   0   2   2   0   0   2   2   0   2   2   2   2   0   2   2   2   0   0   2   2   2   2   0   0   0   0   2   2   0   0   2   2   2   0   0   0   0   2   0   2   0   2   0   2   2   0   0   0   2   2   0   0   2   2   2   0   0   2   0   2   2   2   0   0
 MK-6-2                 0   0   0   2   2   2   0   2   2   2   0   2   2   0   2   0   0   2   2   0   2   0   0   2   0   2   2   2   2   0   0   0   0   2   2   2   0   2   2   2   2   0   0   2   2   0   2   0   2   2   2   2   0   2   0   0   0   2   2   0   0   2   2   2   0   0   2   0   0   2   2   0   2   2   2   2   2   2   0   0   2   0   0   2   0   0   0   0   2   0   2   2   0   0   0   0   0   2   0   2   0   2   2   0   0   2   0   2   2   0   0   0   2   0   2   2   2   0   2   2   2   2   2   2   2   0   2   0   0   2   2   0   0   2   0   2   2   2   2   0   0   2   2   0   2   2   0   2   0   2   0   2   0   0   2   2   2   2   0   0   0   0   2   2   2   0   2   2   2   0   0   0   2   2   0   2   0   2   0   2   2   0   0   0   2   2   0   0   2   2   2   0   0   2   0   2   2   2   2   0
 MK-6-3                 0   0   0   2   2   2   0   2   0   2   0   2   2   2   2   0   0   2   2   0   0   0   0   2   0   2   2   2   2   0   0   0   0   2   2   2   0   2   2   2   2   0   0   0   2   0   0   2   2   2   2   0   0   2   0   2   0   2   2   0   0   2   2   2   0   0   2   2   2   2   2   2   2   2   2   2   2   2   2   0   2   0   0   2   0   0   0   0   2   0   2   2   2   0   0   0   0   2   0   2   0   2   2   0   0   2   0   0   0   0   2   0   2   0   2   0   2   0   2   2   2   2   2   2   2   0   2   0   0   2   2   0   0   2   0   2   2   0   2   0   0   2   2   0   2   2   0   2   0   0   0   2   0   0   2   2   2   2   2   0   0   0   2   2   2   0   2   2   2   0   0   0   2   2   0   2   0   2   0   2   0   0   0   0   2   2   0   0   2   2   2   0   0   2   2   2   2   2   2   0
 MK-6-4                 0   0   0   0   2   2   0   2   0   2   0   2   2   2   2   0   0   2   2   0   0   0   0   2   0   0   2   2   2   0   0   0   0   0   0   2   0   2   2   2   2   0   2   0   2   0   0   2   2   2   0   0   0   2   0   0   0   2   2   0   0   2   2   0   2   0   2   2   2   2   2   2   0   2   2   2   2   2   2   0   2   0   0   2   0   2   2   0   2   0   2   2   2   0   2   0   0   2   0   2   0   0   2   0   0   2   0   0   0   0   0   0   2   0   0   0   2   0   2   0   2   2   2   2   2   0   2   0   0   2   2   0   0   2   0   2   2   0   2   0   2   2   0   0   2   2   0   2   0   0   0   2   0   0   2   2   2   2   2   0   0   0   2   2   2   0   2   2   2   0   0   0   2   2   0   2   0   2   0   2   2   0   0   0   2   2   0   0   2   2   2   0   0   2   2   2   2   2   2   0
 MK-6-5                 0   0   0   0   2   2   0   2   0   2   0   2   2   2   0   0   0   2   2   0   0   0   2   2   0   0   0   2   2   0   0   0   0   0   2   2   0   2   0   2   2   2   2   0   2   0   0   2   2   2   0   0   0   2   0   0   0   2   2   0   0   2   0   0   2   0   2   2   0   2   2   2   0   2   0   2   2   0   2   0   2   2   0   0   0   2   2   0   2   0   2   2   2   0   2   0   0   2   0   2   0   0   2   0   0   2   0   0   0   0   0   0   2   0   0   0   2   0   2   0   2   2   2   0   2   2   2   2   0   2   2   0   0   2   0   0   2   0   2   0   2   2   0   0   2   2   0   2   0   0   0   2   0   0   2   2   2   2   2   0   0   0   2   2   2   2   2   0   2   0   0   0   2   2   0   2   0   2   2   2   2   0   0   0   2   2   0   2   2   2   2   0   0   2   2   2   2   2   2   0
 MK-6-6                 2   2   0   0   2   2   0   2   0   2   0   2   2   2   0   0   0   2   0   0   0   0   2   2   0   0   0   2   2   0   2   2   0   0   2   2   0   2   0   2   0   2   2   0   2   0   0   2   2   2   0   0   0   2   0   0   0   2   2   2   0   2   0   0   2   0   2   2   0   2   2   2   0   2   0   2   2   0   2   0   2   2   0   0   0   2   2   0   2   0   2   0   2   0   2   0   0   2   0   2   0   0   2   0   0   2   0   0   0   2   0   0   2   0   0   0   2   0   2   0   2   2   2   0   2   2   2   2   2   2   2   0   0   2   0   0   2   0   2   0   2   2   0   0   2   2   0   2   2   0   2   2   0   2   2   2   0   2   2   0   0   2   2   0   2   2   2   0   0   0   0   0   0   0   0   2   0   2   2   2   2   2   0   0   2   2   0   2   2   2   2   0   0   2   2   2   2   2   2   0
 MK-6-7                 2   2   0   0   2   2   0   2   0   2   0   2   2   2   0   0   0   2   0   0   0   0   2   2   0   0   0   0   2   0   2   2   0   0   2   2   0   2   0   0   0   2   2   0   2   0   0   0   2   0   0   0   0   2   0   0   0   2   2   2   0   2   0   0   2   0   2   2   0   0   2   0   2   0   0   2   2   0   2   0   2   2   0   0   0   2   2   0   2   0   2   0   2   0   2   0   0   2   0   2   0   0   2   0   0   2   0   0   0   2   0   0   2   0   2   0   2   0   2   0   2   2   2   0   2   2   2   2   2   2   2   0   0   2   0   0   2   0   2   2   2   2   0   0   2   2   0   2   2   0   2   2   0   2   2   2   0   2   0   0   0   2   0   2   0   2   2   0   2   0   0   0   0   0   0   0   0   2   2   2   2   2   0   0   2   2   0   2   2   2   2   0   0   2   2   2   2   2   2   0
 MK-6-8                 0   2   0   0   2   2   0   2   0   2   0   2   2   2   0   0   0   2   0   0   2   2   2   2   0   0   0   0   2   2   2   2   0   0   2   2   0   2   0   0   0   2   2   0   2   0   0   0   2   0   0   2   0   2   2   2   0   2   2   2   0   0   0   0   2   0   2   2   0   0   2   2   2   0   2   2   2   0   0   0   2   2   0   0   0   2   0   0   0   0   2   2   2   0   2   0   0   2   0   2   0   0   2   0   0   2   0   0   2   2   0   0   2   0   2   0   0   0   2   0   2   2   2   0   2   2   2   2   0   2   2   0   0   2   0   0   0   0   2   2   2   2   0   0   2   2   0   2   2   0   2   2   0   0   2   2   0   0   0   0   0   2   0   2   0   2   2   2   2   0   0   0   0   0   0   0   2   2   2   2   2   2   0   0   2   2   0   2   2   2   2   0   0   2   2   2   2   2   2   0
 MK-6-9                 2   2   0   0   2   2   0   2   0   2   0   2   2   2   0   0   0   0   0   0   2   2   2   2   0   0   0   0   2   2   2   0   0   2   2   2   0   2   0   0   0   2   2   0   2   0   0   2   0   0   2   2   0   2   2   2   0   0   2   2   2   0   0   0   2   0   2   2   0   0   2   2   2   0   0   2   2   0   0   0   2   2   0   0   2   2   0   0   0   0   2   2   2   0   2   0   0   2   0   2   0   0   2   0   0   2   0   0   2   2   0   0   2   0   2   0   0   0   2   0   2   2   2   0   2   2   2   0   0   2   2   2   0   2   0   0   0   0   2   2   2   2   0   0   2   2   0   2   2   0   2   2   0   0   2   0   0   0   0   0   0   2   0   2   0   2   2   0   2   0   0   0   0   0   0   0   2   2   2   2   2   2   0   0   2   2   0   2   2   2   2   0   0   0   2   2   2   2   2   0
 MK-6-10                2   0   0   2   2   2   0   2   0   2   0   2   2   0   0   0   0   0   0   0   2   2   2   2   0   2   0   0   2   2   0   0   0   2   2   2   0   2   0   0   0   2   2   0   2   0   0   2   0   2   2   2   0   2   0   0   0   0   2   2   2   0   0   0   2   0   2   2   0   0   0   2   2   0   0   2   2   0   0   0   2   2   0   0   2   2   0   2   0   0   2   2   2   0   2   0   2   2   0   2   0   0   2   0   0   0   0   0   2   2   0   0   0   0   2   0   0   0   2   0   2   2   0   2   2   2   0   0   0   2   2   2   0   2   0   0   0   0   2   2   2   2   0   0   2   2   0   2   2   0   2   0   0   0   2   0   0   0   0   0   0   2   0   2   0   2   2   0   2   0   0   0   0   0   2   0   2   2   2   2   2   2   0   0   0   2   0   0   2   2   2   0   0   0   0   2   2   2   2   0
 MK-6-11                2   0   0   0   2   0   0   2   0   2   0   2   2   0   0   0   2   0   0   0   2   0   2   2   0   2   0   0   2   2   0   0   0   2   2   2   0   2   0   0   0   2   2   0   2   0   0   0   0   0   2   2   0   2   0   0   2   0   0   2   2   0   0   0   2   0   2   2   0   0   2   2   2   0   0   2   2   0   2   0   2   2   0   0   2   0   0   2   0   0   2   0   2   0   2   0   2   2   0   2   0   0   2   0   0   0   0   0   2   2   0   0   0   0   2   0   0   0   2   0   2   2   0   2   2   2   0   0   0   2   2   2   0   2   0   0   0   0   2   2   2   0   0   0   2   2   0   2   2   0   2   0   2   0   2   2   2   0   0   0   0   0   0   2   2   0   2   0   2   0   2   0   0   2   0   0   2   2   2   2   2   2   0   0   0   2   0   0   2   2   2   2   0   0   0   2   2   0   2   0
 MK-6-12                2   0   0   0   2   0   0   2   0   2   0   2   2   0   0   0   2   0   0   0   2   0   2   2   0   2   0   0   2   2   0   0   0   2   2   0   0   2   2   0   0   2   2   0   2   0   0   0   0   2   2   2   0   2   0   0   2   0   0   2   2   0   0   0   2   0   2   2   0   0   2   0   2   0   0   0   2   0   2   0   2   2   0   0   2   0   0   2   0   0   2   0   2   0   2   0   2   2   2   0   0   0   2   0   0   2   0   0   2   2   0   0   2   0   2   0   0   0   2   2   2   2   0   2   2   2   0   0   0   2   2   2   0   2   0   0   0   0   2   2   2   0   0   0   0   2   0   2   2   0   2   0   2   0   2   2   2   0   0   0   0   0   0   2   2   0   2   0   2   0   2   0   0   2   0   0   2   0   2   2   2   2   0   0   0   2   0   0   2   2   2   2   0   2   0   2   2   0   2   0
 MK-6-13                2   0   0   0   2   2   0   2   0   2   0   2   2   0   0   0   0   0   0   0   2   2   2   2   2   2   0   0   2   2   0   2   0   2   2   0   0   2   2   0   0   2   2   2   2   0   0   0   0   2   2   2   0   2   0   0   0   0   0   2   2   0   0   0   2   0   2   2   0   0   2   0   2   0   0   0   2   0   2   0   2   2   0   0   2   0   0   2   0   2   2   0   2   2   2   0   2   2   2   0   0   0   2   0   0   2   0   0   2   2   0   0   2   0   2   0   0   0   2   2   2   2   0   2   2   2   0   0   0   0   2   2   0   2   0   0   0   0   2   2   2   0   0   0   0   2   0   2   2   0   2   0   2   0   2   2   2   0   0   0   0   0   0   2   2   0   2   0   2   0   2   0   0   2   0   0   2   0   2   2   2   2   0   0   0   2   0   0   2   2   2   2   0   2   2   2   2   0   2   0
 MK-6-14                2   0   0   0   2   2   0   2   0   2   0   2   2   0   0   0   0   0   0   0   2   2   2   2   2   2   0   0   2   2   0   2   0   2   0   0   0   0   2   0   0   2   2   2   2   0   0   0   0   2   2   2   0   2   0   0   2   0   0   2   0   0   0   0   2   0   2   2   0   0   2   2   2   2   0   0   2   0   0   0   2   2   0   0   2   0   0   2   0   2   2   0   2   2   2   0   0   2   2   0   0   0   2   0   2   2   2   0   2   2   0   0   2   0   2   0   0   0   2   2   2   2   0   2   2   2   0   0   0   0   0   2   0   2   0   2   0   0   2   2   2   0   2   0   2   2   0   2   2   0   2   0   2   0   2   2   2   0   0   0   0   0   0   0   2   0   2   0   2   2   2   0   0   2   0   0   2   0   2   2   2   2   0   0   0   2   0   0   0   2   0   2   0   2   2   0   2   0   2   0
 MK-6-15                2   0   0   0   2   2   0   2   0   2   0   0   2   0   2   0   0   0   0   0   2   2   2   2   2   2   0   0   2   2   0   2   0   2   0   0   0   0   2   0   0   2   0   2   2   0   2   2   0   2   2   2   0   0   0   0   2   0   0   2   2   0   0   0   2   0   0   2   0   0   2   2   2   2   0   0   2   2   0   0   2   2   0   0   2   0   0   2   2   2   2   0   2   2   0   0   2   2   2   0   2   0   2   0   2   2   2   0   2   2   0   2   2   0   2   0   0   0   2   2   2   2   0   2   2   2   0   0   0   0   0   2   0   2   0   2   0   0   2   2   2   0   0   0   2   2   0   2   0   0   2   0   2   0   2   2   2   0   0   0   0   0   0   2   2   0   2   0   2   2   2   0   0   2   0   0   2   0   2   2   2   2   0   0   0   2   0   0   0   2   0   2   2   2   2   0   2   0   2   0
 MK-6-16                2   0   2   0   2   2   0   2   0   2   0   0   2   0   2   0   0   0   0   0   2   2   2   2   2   2   0   0   2   2   0   2   0   2   0   0   0   0   0   0   0   2   0   2   2   0   2   2   0   2   2   2   2   0   0   0   2   2   0   2   2   0   0   0   2   2   0   2   0   2   2   2   2   2   0   0   2   2   0   0   2   2   0   0   2   0   0   2   2   2   2   0   2   2   0   0   2   2   2   0   2   0   2   0   2   2   2   2   0   2   0   2   2   0   2   0   0   0   2   2   2   2   0   2   2   2   0   0   0   0   2   2   0   2   0   2   0   0   2   2   0   0   0   0   2   2   0   2   0   0   0   0   2   0   2   2   2   0   0   0   0   0   0   2   2   0   2   0   2   2   2   2   0   2   0   0   2   0   2   2   2   2   0   0   0   2   0   0   0   2   0   2   2   2   2   0   2   2   2   0
 
!****************************************** Phenotypic Data **********************************************************
!-100.0 is resevred for missing phenotype
SimulatedTrait1        16.0445   14.6743   15.9423   15.3553   16.0652   14.4510   16.0442   14.3831   16.3417   16.2388   15.9662   15.4340   15.1643   15.8100   14.3057   14.3386   14.1226   15.7112   15.6677   13.5250   14.5466   14.2321   15.7737   15.2466   14.9874   16.1565   16.1620   16.0101   13.7134   15.5521   15.3522   15.0663   15.7514   14.4510   13.9196   15.4397   16.0691   15.6668   15.2091   16.1283   13.6985   14.3925   15.7517   14.0360   13.8923   14.0694   15.8126   15.9136   14.6120   14.9479   16.6286   16.5018   16.3064   15.7205   16.4778   14.6138   14.3769   14.1843   14.4958   16.4017   14.1727   16.5335   13.2470   14.4167   13.3925   15.8886   14.9181   16.2864   14.8222   13.5176   14.9559   15.9289   14.1346   16.3903   14.0850   15.6049   15.7447   14.9978   14.1880   13.7541   13.9120   16.0035   16.7314   14.3672   13.8497   14.0073   16.2187   15.4109   13.5407   15.7899   13.7845   15.8485   15.8645   14.3323   15.3114   15.3269   15.0744   16.7421   14.1190   15.0481   16.0170   16.0532   13.6132   13.9473   13.9659   15.5510   13.5326   15.5832   15.5357   13.9078   14.8017   15.2418   16.2574   14.2064   14.3772   15.9352   15.8107   14.8810   13.5603   16.6507   17.1865   14.7150   16.0791   16.3513   15.9653   16.2769   15.9700   16.5779   13.2513   16.3343   13.9333   14.9993   14.0661   14.1019   16.0956   15.7835   16.5236   16.9597   16.4170   16.1340   14.4035   15.9347   13.9687   15.9405   13.8404   15.3264   16.0531   16.6028   15.8568   14.2785   15.4254   15.9163   14.0342   13.7296   14.3708   16.0473   14.8687   13.5486   14.7448   13.9327   15.4808   15.2212   13.7164   14.0826   14.9931   16.4109   16.6262   13.9609   13.4166   16.1547   13.7184   14.9176   15.2205   15.8139   14.4748   13.5082   15.5890   14.5276   14.6380   14.4952   16.0034   14.5603   16.1607   13.8189   14.2827   16.4834   13.7859   16.4344   13.5909   16.1116   14.8656   15.1358   16.3622   14.4789   14.4067   13.2090   16.5652   13.9757   15.9107   14.1291
SimulatedTrait2         9.2341    9.5935    9.1477    9.5025    9.5123   10.6414    9.1097   10.0293    9.2329    9.2448    9.9242    9.6494   10.4187    9.5868   10.6280   11.0669   10.8108    9.3143    9.1733   10.2763    9.9996   10.8199    9.7896    9.0181   10.3849    9.4515    9.5340    9.0902   10.5017   10.9953    9.9381    9.9903    9.4423   10.7828   10.5886    9.4644    9.2788    9.3011    9.7083    9.6882   10.5685   10.5056    9.3828   10.6669   10.4885   10.2461    9.8750    9.2376   10.4277    9.7852    9.5269    9.3455    9.3549    9.3876    9.2841    9.4491   10.4414   10.4480   10.8687    9.8169   10.1013    9.8187   10.6315   10.4296   10.3738    9.1728    9.3062   10.2244   10.9563   10.8383   10.4454   10.0753   10.5800    9.3330   10.5077    9.2862    9.4618    9.4525   10.3891   10.6447   10.2637    9.8087    9.7287   10.1086   10.7556   10.4951    9.4465    9.5088   10.6184   10.8854   10.3306    9.3836    9.4440   10.7137    9.4732    9.3081    9.4108    9.5349   10.4940    9.8683    9.8327    9.2344   10.3091   10.6982   10.2159    9.8328   10.8612    9.7357    9.5511   10.2339   10.6488    9.5884    9.2924   10.6336   10.2395    9.8383    9.6510   10.5125   10.0066    9.5658    9.8926   11.0407    9.7348    9.4553    9.7416    9.6530    9.8071    9.7799   10.3158    9.0437   10.5434    9.8741   10.8008   10.2681    9.2979   10.7979    9.6513    9.7926    8.9418    9.5551   10.4570    8.7620   10.3518    9.5676   10.3680    9.6230    9.3152    9.1395    9.2800   10.2975   10.1852    9.2660   10.6864   10.0866   10.3563    9.4395   10.3866   10.7928   10.7522   10.4757    9.7158    9.8778   10.4242   10.7636   10.5678    9.8600    9.3668   10.0104    9.8289    9.4853   10.5669   10.1752   10.8086    9.5931   10.6354   10.5637    9.3603   10.3540   10.3414    9.0737    9.3945    9.5651    9.8312   10.4528   10.5351   10.0265   11.2020    9.4428   11.0820    9.2166   10.3810    9.2134    9.4797   10.6840   10.5043   10.5005    9.6069   10.3232    9.5947   10.4289
 
