# Supplementary material for: Inclusive Composite Interval Mapping of QTL by Environment Interactions in Biparental Populations
Source: PLoS One. 2015 Jul 10;10(7):e0132414. doi: 10.1371/journal.pone.0132414 (PMC4498613; doi:10.1371/journal.pone.0132414)
Supplement: S6 File — (ZIP) [file pone.0132414.s006.zip › H=0.8/L1/run_00095.met]

!**********************Note: lines staring with "!" are remarks and will be ignored in the program********************
!*********************************General Information**********************************
!Assuming F1 = P1 x P2, populations available in QTL IciMapping are: 
!  1, P1BC1F1 = P1 x F1, the first backcrossing where P1 is used as the recurrent parent;
!  2, P2BC1F1 = P2 x F1, the first backcrossing where P2 is used as the recurrent parent;
!  3, F1DH, F1-derived doubled haploids; 
!  4, RIL or F1RIL, recombination inbred lines through the repeated selfing of F1;
!  5, P1BC1RIL, recombination inbred lines through the repeated selfing of P1BC1F1;
!  6, P2BC1RIL, recombination inbred lines through the repeated selfing of P2BC1F1;
!  7, F2, the selfing generation of F1;
!  8, F3, the selfing generation of F2;
!  9, P1BC2F1, the second backcrossing where P1 is used as the recurrent parent; 
! 10, P2BC2F1, the second backcrossing where P2 is used as the recurrent parent;
! 11, P1BC2RIL, recombination inred lines through the repeated selfing of P1BC2F1; 
! 12, P2BC2RIL, recombination inred lines through the repeated selfing of P2BC2F1; 
! 13, P1BC1F2, the selfing generation of P1BC1F1; 
! 14, P2BC1F2, the selfing generation of P2BC1F1; 
! 15, P1BC2F2, the selfing generation of P1BC2F1; 
! 16, P2BC2F2, the selfing generation of P2BC2F1; 
! 17, P1BC1DH, P1BC1F1-derived doubled haploids; 
! 18, P2BC1DH, P2BC1F1-derived doubled haploids; 
! 19, P1BC2DH, P1BC2F1-derived doubled haploids; 
! 20, P2BC2DH, P2BC2F1-derived doubled haploids; 
   3      !Mapping Population (see remarks above)
   2      !Mapping Function (1 for Kosambi; 2 for Haldane; 3 for Morgan)
   2      !Marker Space Type (1 for intervals; 2 for positions)
   1      !Marker Space Unit(1 for centiMorgans; 2 for Morgan)
   6      !Number of Chromosomes (or Linkage Groups)
 200      !Size of the mapping population
   2      !Number of environments
 
!***************************************** Chromosomes and Linkage Maps **********************************************
!Chromosome                 NumMarkers
-CH1                        16
-CH2                        16
-CH3                        16
-CH4                        16
-CH5                        16
-CH6                        16
!Linkage map (Marker name followed by position or the interval length)
 MK-1-1                1     0.000
 MK-1-2                1    10.000
 MK-1-3                1    20.000
 MK-1-4                1    30.000
 MK-1-5                1    40.000
 MK-1-6                1    50.000
 MK-1-7                1    60.000
 MK-1-8                1    70.000
 MK-1-9                1    80.000
 MK-1-10               1    90.000
 MK-1-11               1   100.000
 MK-1-12               1   110.000
 MK-1-13               1   120.000
 MK-1-14               1   130.000
 MK-1-15               1   140.000
 MK-1-16               1   150.000
 MK-2-1                2     0.000
 MK-2-2                2    10.000
 MK-2-3                2    20.000
 MK-2-4                2    30.000
 MK-2-5                2    40.000
 MK-2-6                2    50.000
 MK-2-7                2    60.000
 MK-2-8                2    70.000
 MK-2-9                2    80.000
 MK-2-10               2    90.000
 MK-2-11               2   100.000
 MK-2-12               2   110.000
 MK-2-13               2   120.000
 MK-2-14               2   130.000
 MK-2-15               2   140.000
 MK-2-16               2   150.000
 MK-3-1                3     0.000
 MK-3-2                3    10.000
 MK-3-3                3    20.000
 MK-3-4                3    30.000
 MK-3-5                3    40.000
 MK-3-6                3    50.000
 MK-3-7                3    60.000
 MK-3-8                3    70.000
 MK-3-9                3    80.000
 MK-3-10               3    90.000
 MK-3-11               3   100.000
 MK-3-12               3   110.000
 MK-3-13               3   120.000
 MK-3-14               3   130.000
 MK-3-15               3   140.000
 MK-3-16               3   150.000
 MK-4-1                4     0.000
 MK-4-2                4    10.000
 MK-4-3                4    20.000
 MK-4-4                4    30.000
 MK-4-5                4    40.000
 MK-4-6                4    50.000
 MK-4-7                4    60.000
 MK-4-8                4    70.000
 MK-4-9                4    80.000
 MK-4-10               4    90.000
 MK-4-11               4   100.000
 MK-4-12               4   110.000
 MK-4-13               4   120.000
 MK-4-14               4   130.000
 MK-4-15               4   140.000
 MK-4-16               4   150.000
 MK-5-1                5     0.000
 MK-5-2                5    10.000
 MK-5-3                5    20.000
 MK-5-4                5    30.000
 MK-5-5                5    40.000
 MK-5-6                5    50.000
 MK-5-7                5    60.000
 MK-5-8                5    70.000
 MK-5-9                5    80.000
 MK-5-10               5    90.000
 MK-5-11               5   100.000
 MK-5-12               5   110.000
 MK-5-13               5   120.000
 MK-5-14               5   130.000
 MK-5-15               5   140.000
 MK-5-16               5   150.000
 MK-6-1                6     0.000
 MK-6-2                6    10.000
 MK-6-3                6    20.000
 MK-6-4                6    30.000
 MK-6-5                6    40.000
 MK-6-6                6    50.000
 MK-6-7                6    60.000
 MK-6-8                6    70.000
 MK-6-9                6    80.000
 MK-6-10               6    90.000
 MK-6-11               6   100.000
 MK-6-12               6   110.000
 MK-6-13               6   120.000
 MK-6-14               6   130.000
 MK-6-15               6   140.000
 MK-6-16               6   150.000
!*********************************** Marker Types ********************************************************************
!Co-dominant marker: When heterozygote F1 is present, P1 is coded as 2, F1 is coded as 1, and P2 is coded as 0; Otherwise, P1 is coded as 2, and P2 is coded as 0. 
!Dominant marker: When heterozygote F1 is present, P1 and F1 are coded as 12, and P2 is coded as 0; Otherwise, P1 is coded as 2, and P2 is coded as 0.  
!Recessive markers: When heterozygote F1 is present, P1 is coded as 2, and F1 and P2 are coded as 10; Otherwise, P1 is coded as 2, and P2 is coded as 0. 
!Missing marker is coded as -1. 
 MK-1-1                 2   0   2   2   0   2   2   2   0   0   0   0   2   2   0   0   0   2   2   0   2   0   0   2   2   0   0   0   2   0   2   0   0   2   2   2   2   2   2   2   2   2   0   0   0   2   0   2   0   0   2   2   0   2   0   2   0   2   0   0   2   0   2   2   0   0   0   0   2   0   0   0   2   2   2   0   0   0   0   2   0   0   2   0   2   0   0   0   0   0   0   2   2   2   0   2   2   2   2   0   0   0   0   0   0   2   2   2   0   2   2   2   2   0   2   0   0   0   0   0   0   0   0   0   2   0   0   2   2   2   2   2   2   0   2   0   0   0   0   2   0   2   0   0   0   2   0   0   0   2   0   0   2   2   2   0   0   0   2   2   0   0   2   2   2   0   2   2   2   2   0   0   0   2   2   2   0   2   2   0   0   2   2   2   2   2   0   2   0   2   2   2   0   0   0   0   0   0   2   0
 MK-1-2                 2   2   2   2   0   2   0   2   0   0   0   0   2   2   0   0   0   2   2   0   2   0   0   2   2   0   0   0   2   0   2   0   0   2   0   2   2   2   2   2   2   2   0   0   2   2   0   0   0   0   2   2   0   2   0   2   0   2   0   0   2   0   2   2   0   2   0   0   2   0   0   0   2   2   2   0   0   0   0   2   2   0   2   0   2   0   0   0   0   0   0   2   2   2   0   2   2   2   2   2   0   0   2   0   0   2   2   0   0   2   2   0   2   0   2   0   0   0   0   0   0   0   0   0   0   0   0   2   2   2   0   2   2   0   0   0   0   0   0   2   0   2   0   0   0   2   0   0   0   2   0   2   2   2   0   0   0   0   2   2   0   0   2   2   2   0   2   2   2   2   0   0   0   2   2   2   0   2   2   0   0   0   2   2   2   2   0   2   0   2   2   0   0   0   0   0   0   0   2   0
 MK-1-3                 2   2   2   2   0   2   0   2   0   0   0   0   2   2   0   0   0   0   2   0   2   0   0   2   2   0   0   0   2   0   2   0   0   2   0   2   2   2   2   2   2   2   0   0   2   2   2   0   0   0   2   2   0   2   0   2   0   2   0   0   0   0   2   2   0   2   0   0   0   0   0   0   2   2   2   0   0   0   0   2   2   0   2   2   2   0   0   0   0   0   0   2   2   2   2   2   2   0   2   2   0   0   2   0   0   0   0   0   0   2   2   0   2   0   2   0   0   0   0   0   0   0   0   0   0   0   0   2   2   2   0   2   0   0   0   0   0   0   0   2   0   2   0   0   0   2   0   0   0   2   0   0   2   2   0   0   0   0   2   2   0   0   2   2   2   2   2   2   2   2   0   0   0   2   2   2   0   0   2   0   0   0   2   2   2   2   0   2   0   2   2   0   0   0   0   0   0   0   2   0
 MK-1-4                 2   2   2   2   0   0   0   2   0   0   0   0   2   2   0   0   2   0   2   0   2   0   0   2   2   0   0   2   2   0   2   2   0   2   0   2   2   2   2   2   0   2   0   0   2   2   2   0   0   0   0   2   0   2   0   2   0   2   0   0   2   2   2   2   0   2   0   0   0   0   0   0   2   2   2   0   0   0   0   2   2   0   2   0   2   0   0   0   0   0   0   2   2   2   2   2   2   0   2   2   0   0   2   0   0   0   0   0   2   2   2   0   2   0   2   0   0   0   0   0   0   0   0   0   0   0   0   2   2   2   0   2   0   0   0   0   0   0   0   2   0   2   0   0   0   2   0   0   0   2   0   0   2   2   0   0   0   0   2   2   0   0   2   0   2   2   2   2   2   2   0   0   0   2   2   2   0   0   2   2   0   0   2   2   2   2   0   2   0   2   2   0   0   0   0   0   0   2   2   0
 MK-1-5                 0   2   2   2   0   0   0   2   0   0   0   0   2   2   0   0   2   0   0   0   2   0   0   2   2   2   0   2   2   0   2   2   0   2   0   0   2   2   2   2   0   2   0   0   2   2   0   0   0   0   0   0   0   0   0   2   0   2   0   0   2   2   2   2   0   2   0   0   0   0   0   0   2   2   2   0   0   0   0   2   2   0   2   0   2   0   0   2   2   0   0   2   2   2   2   0   0   0   2   2   0   2   2   0   0   0   0   0   2   2   2   0   0   0   0   0   0   0   0   0   0   0   0   0   0   0   0   2   2   2   2   2   0   0   0   0   0   0   0   2   0   2   0   0   0   2   0   0   0   2   0   0   2   2   0   0   0   0   2   0   0   0   2   0   2   2   2   2   2   2   0   0   0   2   2   2   0   0   2   2   0   0   2   2   2   2   0   2   0   2   2   0   0   2   0   0   2   2   2   0
 MK-1-6                 0   2   2   2   0   0   0   2   0   0   0   0   2   2   0   0   2   0   2   0   2   0   0   0   2   2   0   2   0   0   2   2   0   2   0   0   0   2   2   2   0   2   0   0   2   2   0   0   0   0   0   0   0   0   0   2   0   2   0   0   2   2   0   2   0   2   0   0   0   0   2   0   2   2   2   0   0   0   0   2   2   0   2   0   2   0   0   0   0   0   0   2   2   2   2   0   0   0   2   0   0   2   0   0   0   0   0   0   2   2   2   2   0   0   0   0   0   0   0   0   0   0   0   0   0   0   0   2   2   2   2   2   0   0   0   0   0   0   0   2   0   2   0   0   0   2   0   0   0   2   2   0   0   2   0   0   0   0   2   0   0   2   2   0   2   2   2   2   2   2   0   0   0   2   2   2   0   0   2   2   0   0   2   2   2   2   0   2   0   2   2   2   0   2   0   0   2   2   2   2
 MK-1-7                 0   2   2   2   0   0   0   2   0   0   0   0   2   2   0   0   2   0   2   0   2   2   0   0   2   2   0   2   0   0   2   2   0   2   0   0   0   2   2   2   0   2   0   0   2   2   0   0   0   0   0   0   0   0   0   2   0   2   0   0   2   2   0   2   2   2   0   0   2   2   2   0   0   2   2   0   0   0   0   2   2   0   2   0   2   0   0   0   0   0   0   2   2   2   2   0   0   0   2   0   0   2   0   0   0   0   0   0   2   2   2   2   0   0   0   0   0   0   0   0   0   2   0   0   0   0   0   2   2   2   2   2   2   0   0   0   0   0   0   2   0   2   0   0   0   2   0   0   0   2   2   0   0   2   2   0   0   0   2   0   0   2   2   0   2   2   2   2   2   2   0   0   0   0   2   2   2   0   2   2   0   0   2   2   2   2   0   2   0   2   2   2   0   2   0   0   2   2   2   2
 MK-1-8                 0   2   2   2   0   0   0   2   0   0   0   0   2   2   2   0   2   0   2   0   2   2   0   0   2   2   0   2   0   0   2   2   0   2   0   0   0   2   0   2   0   2   0   0   2   2   0   0   0   0   0   0   0   0   0   2   0   2   0   0   2   2   0   2   2   2   0   2   2   2   2   0   0   2   2   0   0   0   0   2   0   0   2   2   2   0   0   2   0   0   0   0   2   2   2   0   0   0   2   0   0   2   0   0   0   0   0   2   2   2   2   2   0   0   0   0   0   0   0   0   0   2   2   0   0   0   0   2   2   2   2   2   2   0   0   0   0   0   0   2   0   2   0   0   0   2   0   0   0   2   0   0   0   2   2   0   0   0   2   0   0   2   2   0   2   2   2   2   2   2   0   0   0   0   2   2   2   0   0   2   0   0   0   2   2   2   0   2   0   2   2   2   0   2   0   0   0   2   2   2
 MK-1-9                 0   2   2   2   0   0   0   2   2   2   0   0   2   2   2   0   2   0   2   0   2   2   0   2   2   2   0   2   0   0   2   2   0   2   0   0   0   2   0   2   0   2   0   0   2   2   0   0   0   0   0   0   0   0   0   2   0   2   0   0   2   2   0   0   2   2   0   2   2   2   2   0   0   2   2   0   0   0   0   2   0   2   2   2   2   0   2   2   0   0   0   0   0   2   0   0   0   0   2   0   0   2   0   0   0   0   0   2   2   2   2   2   0   2   0   0   0   0   0   0   0   2   0   0   0   0   0   2   2   2   2   2   0   0   0   0   2   0   0   2   0   2   0   0   0   2   0   0   0   2   0   0   0   0   2   0   0   0   2   0   0   2   2   0   2   2   2   2   0   2   0   0   0   2   0   2   0   0   0   2   2   2   0   0   2   2   0   2   0   0   2   2   0   2   0   0   0   2   2   2
 MK-1-10                0   2   2   2   0   0   0   2   2   2   0   0   2   2   2   0   2   0   2   0   2   2   0   2   0   2   0   2   0   0   2   2   0   2   0   0   0   2   0   2   0   2   0   0   2   2   0   2   2   0   0   0   2   0   0   2   0   0   0   0   2   0   0   0   0   2   0   2   2   2   2   0   0   2   2   0   0   0   0   2   0   2   2   2   2   0   2   2   0   0   0   0   0   2   0   0   0   0   2   0   0   2   0   0   0   0   0   2   2   2   2   2   0   2   0   0   0   0   0   0   0   2   0   0   0   2   0   2   2   2   2   2   0   0   0   2   2   0   0   0   0   2   0   0   2   2   0   0   0   2   0   0   0   0   2   0   0   0   2   0   0   2   2   0   2   2   2   2   0   2   2   0   0   2   0   2   0   0   0   2   2   2   0   0   2   2   2   2   0   0   2   2   0   2   0   0   0   2   2   2
 MK-1-11                0   2   2   0   0   0   2   2   2   2   0   0   2   2   2   0   2   0   2   0   2   0   0   2   0   2   0   2   2   0   2   2   0   2   0   0   0   2   0   0   0   2   0   0   2   2   0   2   2   0   0   2   2   0   0   2   0   0   0   0   2   0   0   0   0   2   0   0   2   2   2   0   0   2   2   0   2   2   0   2   0   2   2   2   2   0   2   2   0   2   0   0   0   0   0   0   0   0   2   0   0   2   0   0   0   0   0   2   2   2   2   2   0   0   0   0   0   0   0   0   0   2   0   0   0   2   0   2   2   2   2   2   0   0   0   0   2   0   0   0   0   2   0   0   2   2   0   0   0   2   0   2   0   0   2   0   0   0   2   0   2   2   2   0   2   2   2   2   0   2   0   0   0   2   0   2   0   0   0   2   2   0   0   0   2   0   2   0   0   2   2   0   0   2   0   0   2   2   2   0
 MK-1-12                0   2   2   0   0   0   2   2   2   2   0   0   2   2   2   0   2   0   2   0   2   0   0   2   0   2   0   2   2   0   2   2   0   2   0   0   0   2   0   0   0   0   0   2   2   2   0   2   2   0   2   0   2   0   0   2   0   2   0   0   2   0   0   0   0   2   0   0   2   0   2   0   0   2   2   0   2   2   0   2   0   2   2   2   2   0   2   2   0   2   0   0   0   0   0   0   0   0   2   2   0   0   0   0   0   0   0   2   2   2   2   2   0   0   0   0   0   0   0   0   0   2   0   0   0   2   0   2   2   2   2   2   0   0   0   0   2   0   0   0   0   2   0   0   2   2   0   0   0   2   0   2   2   2   2   0   0   0   2   0   2   2   2   0   0   2   2   2   2   2   2   0   0   2   0   2   0   0   0   2   2   0   0   0   2   0   2   0   0   2   2   0   0   2   0   0   2   2   2   0
 MK-1-13                2   2   2   0   0   0   2   2   2   2   0   0   2   0   2   0   2   0   2   0   2   0   0   2   0   2   0   2   2   0   2   2   0   0   0   0   0   2   0   2   0   2   0   0   2   2   0   2   2   2   2   0   2   0   0   2   0   2   0   2   2   0   0   0   0   2   0   0   2   0   2   0   2   0   2   2   2   2   0   2   0   2   2   2   2   0   2   2   0   2   0   0   0   0   0   0   0   0   2   2   0   0   0   0   0   0   0   2   2   2   2   2   0   0   0   0   0   0   0   0   0   2   2   0   0   2   0   2   2   2   2   0   0   0   0   0   2   2   0   0   2   2   0   0   2   2   0   0   0   2   0   2   2   2   2   0   2   0   2   0   2   2   0   0   0   2   2   2   2   2   2   0   0   2   0   2   0   2   0   2   2   0   0   0   2   0   2   0   0   2   2   0   0   2   2   0   2   2   2   0
 MK-1-14                2   2   2   0   0   0   2   2   0   2   0   0   2   0   2   0   2   0   2   0   2   0   0   2   0   2   0   2   2   0   2   2   0   0   0   0   2   2   2   2   0   2   0   0   2   2   0   2   2   2   2   0   2   2   0   2   0   2   0   2   2   2   0   0   0   2   0   0   2   0   0   0   2   0   2   2   2   2   0   2   2   0   2   2   2   0   2   2   0   2   0   0   0   0   0   0   2   0   2   2   0   0   0   0   2   0   0   2   2   2   2   2   0   0   2   0   0   0   0   0   0   2   2   0   0   0   0   2   0   2   2   0   0   0   0   0   2   2   0   0   2   0   0   0   2   2   0   0   0   0   0   2   0   2   0   2   2   0   2   0   2   2   0   0   0   2   2   2   2   2   2   0   0   0   0   2   0   2   0   2   2   0   0   0   2   0   2   0   0   2   2   2   0   2   2   0   2   2   2   0
 MK-1-15                2   2   2   2   0   0   2   2   2   2   0   0   2   0   2   0   0   0   2   2   2   0   0   2   0   2   0   2   0   0   2   2   2   0   0   0   2   2   2   2   0   2   0   0   2   2   0   2   2   2   2   0   2   2   0   2   2   0   0   2   2   2   0   0   0   2   0   0   2   0   0   0   2   2   2   2   2   2   0   2   2   0   2   2   2   0   2   2   0   2   2   0   0   0   2   0   2   0   2   0   0   0   0   0   2   0   0   2   2   2   2   2   0   0   2   0   0   0   0   0   0   2   2   0   0   0   0   2   0   2   2   2   0   2   2   0   2   2   0   0   2   0   0   0   0   2   0   0   2   0   0   2   2   2   0   2   2   0   2   0   2   2   0   0   2   2   2   0   2   2   0   0   0   0   0   2   0   2   0   2   2   0   0   0   2   0   2   0   0   0   2   2   0   2   2   0   2   2   2   0
 MK-1-16                2   2   0   2   0   0   2   2   2   2   0   0   2   0   2   0   0   0   2   2   2   0   0   2   2   2   0   2   2   0   2   2   2   0   0   0   2   2   2   2   0   2   0   0   2   2   0   2   2   0   2   0   0   0   0   2   2   0   0   2   2   2   0   0   0   2   0   0   2   0   0   0   2   2   2   2   2   2   0   2   2   0   2   2   2   0   2   2   2   2   0   0   0   0   2   0   2   0   2   0   0   2   2   0   2   2   2   2   2   2   0   2   0   0   2   0   0   0   0   0   0   2   2   0   0   0   0   2   0   2   2   2   0   0   2   0   2   2   0   0   2   2   0   0   0   2   2   0   2   0   2   2   2   2   0   2   2   0   2   0   2   2   0   0   2   2   2   0   2   2   0   0   0   0   0   2   0   2   0   2   2   0   0   0   2   0   2   0   0   0   2   2   0   2   2   0   2   2   2   0
 MK-2-1                 2   2   0   0   0   2   0   2   2   0   0   0   2   0   2   2   0   0   0   2   0   0   2   2   0   2   2   2   0   2   0   2   2   0   0   2   0   0   0   2   0   0   0   0   0   0   2   0   0   0   2   0   0   2   0   2   0   0   2   2   2   2   0   2   2   2   2   0   2   2   2   2   2   0   2   0   2   2   2   0   0   2   2   2   2   0   2   2   0   0   0   2   0   2   0   0   0   0   0   2   2   0   2   2   2   2   0   0   2   0   2   0   2   2   2   2   0   0   0   2   0   2   0   0   0   0   0   2   2   2   0   2   2   2   2   2   0   2   0   2   2   0   2   2   2   2   0   2   0   2   2   0   2   0   2   2   2   2   2   2   2   0   2   2   0   2   0   0   2   0   2   0   2   2   0   0   2   2   0   2   2   2   0   2   0   0   2   2   2   0   2   2   0   0   0   0   2   0   2   2
 MK-2-2                 2   2   0   0   0   2   0   2   2   0   0   0   2   0   2   2   0   0   0   2   0   0   0   2   0   2   2   2   0   2   0   2   2   0   0   2   0   0   0   2   0   0   0   2   0   0   2   0   0   0   2   2   0   2   0   2   0   0   2   2   0   2   0   2   2   2   2   0   2   2   2   2   2   0   2   0   2   2   2   0   0   2   2   2   2   0   2   2   0   2   0   2   0   2   0   0   2   0   0   2   2   0   2   2   2   2   0   0   2   0   2   0   2   2   2   2   0   0   0   2   0   2   2   0   0   0   0   0   2   2   0   2   2   2   2   2   0   2   0   2   2   0   2   2   2   2   0   2   0   2   2   0   2   0   2   2   2   2   2   2   0   0   2   2   0   2   2   0   2   0   2   0   2   2   0   0   2   2   0   2   2   2   0   2   0   0   2   2   2   0   2   2   0   0   0   2   2   0   2   2
 MK-2-3                 2   2   0   0   0   2   0   2   0   0   0   0   0   0   2   2   0   0   0   2   0   0   0   2   2   2   2   2   0   2   0   2   2   0   0   0   0   0   0   2   0   0   0   2   0   0   2   0   0   0   2   2   0   2   0   2   2   0   2   2   0   2   0   2   2   2   2   0   2   2   2   2   2   2   0   2   2   2   2   0   0   2   2   2   2   0   0   2   0   2   0   2   0   2   2   2   2   0   0   2   2   0   2   2   2   2   0   0   2   0   2   0   2   2   2   2   0   0   0   2   0   2   2   0   0   0   0   0   2   2   0   2   2   2   2   2   0   2   0   2   2   2   2   2   2   2   0   2   0   2   2   0   2   0   2   0   2   2   2   0   2   0   2   2   0   0   2   0   2   0   2   0   2   2   0   0   2   2   0   2   2   0   0   2   0   0   0   2   2   0   2   2   0   0   0   2   2   0   2   2
 MK-2-4                 2   2   0   0   0   2   0   2   0   0   0   0   0   0   2   2   0   0   0   2   0   0   0   2   2   2   2   2   0   2   0   2   0   0   0   0   0   0   0   2   0   0   0   0   0   0   2   0   2   0   2   2   0   2   0   2   2   0   2   2   2   2   0   2   2   2   2   0   2   2   2   2   2   2   0   2   2   2   2   0   0   2   2   2   2   0   0   2   0   2   0   2   2   0   2   2   0   0   0   2   2   2   2   2   2   0   0   0   2   0   2   0   2   2   2   2   0   0   0   2   0   2   2   0   0   2   0   0   2   2   0   0   2   2   2   0   2   2   0   2   2   2   2   2   2   2   0   2   0   2   2   0   2   2   2   0   2   2   2   0   0   0   2   2   0   0   2   0   0   0   2   0   2   2   0   0   2   2   0   2   2   2   0   2   0   0   0   2   2   0   2   2   0   0   0   2   0   0   2   2
 MK-2-5                 0   2   0   0   0   2   2   2   0   0   0   0   0   0   0   2   0   0   0   2   0   0   0   0   2   2   2   2   0   2   0   2   2   0   0   0   0   0   0   2   0   0   0   0   0   0   2   0   2   0   2   2   0   2   0   2   2   2   2   2   2   2   0   2   2   0   2   0   2   2   2   2   2   2   0   2   2   2   2   0   0   2   2   2   0   0   0   2   0   2   0   2   0   0   2   2   0   2   0   2   2   2   2   2   2   0   2   0   2   0   2   0   2   2   0   2   0   0   0   2   0   2   2   0   2   2   0   0   2   2   0   0   2   2   2   0   0   2   0   2   2   2   2   2   2   2   0   2   0   2   2   0   2   2   2   0   2   2   2   2   0   0   2   2   0   0   2   0   0   2   2   0   2   2   2   2   2   2   0   2   2   2   0   2   0   2   0   0   2   0   2   2   0   0   0   2   0   0   2   0
 MK-2-6                 0   0   0   0   0   2   2   2   0   0   0   2   2   0   0   2   0   0   0   2   0   0   0   0   0   2   2   2   0   2   0   2   2   2   0   0   0   2   0   2   0   0   0   0   0   0   2   0   2   0   2   2   0   2   0   2   2   2   2   2   2   2   2   2   2   2   2   0   2   2   2   2   2   2   0   2   2   0   2   0   0   2   2   2   0   2   0   2   0   0   0   2   0   0   2   2   0   2   0   2   2   2   2   2   2   0   2   2   0   0   2   0   2   2   0   2   0   0   2   2   0   2   2   0   2   2   0   0   2   2   0   0   2   2   2   0   0   0   0   2   2   2   2   0   2   0   0   0   0   2   2   0   2   2   2   0   2   2   2   2   0   2   2   2   0   2   2   0   0   2   2   0   2   2   2   2   2   2   0   2   2   0   0   2   0   2   2   0   2   0   2   0   0   0   0   2   0   0   2   0
 MK-2-7                 0   0   0   0   2   2   2   2   0   0   0   2   2   2   0   2   2   0   0   2   0   0   0   0   0   2   0   2   2   0   0   2   2   2   0   0   0   2   0   2   0   0   0   0   0   0   2   0   2   0   2   2   0   2   0   2   2   2   2   0   2   2   0   2   2   2   2   0   2   2   0   2   2   2   0   2   2   0   2   0   0   2   2   2   0   2   0   2   0   0   0   2   2   0   2   2   0   2   0   2   2   2   2   2   2   0   2   2   0   0   2   0   2   2   0   0   0   0   2   2   0   2   2   0   2   2   0   0   2   2   0   0   2   0   2   2   0   0   0   0   2   2   2   0   2   0   0   0   0   2   2   0   2   2   2   0   2   2   2   2   0   2   2   2   0   2   2   0   0   2   0   0   2   2   2   2   2   2   0   2   0   0   0   2   0   2   2   2   2   0   2   0   0   0   0   2   0   2   2   0
 MK-2-8                 0   0   0   0   2   2   2   2   0   2   0   2   2   2   0   0   2   0   0   2   0   0   0   0   0   2   0   2   2   0   0   0   2   2   0   0   2   2   0   2   0   0   0   0   0   0   2   0   2   0   2   2   0   2   0   2   2   2   2   0   2   2   0   2   2   0   2   0   0   2   0   2   0   2   0   2   0   0   2   0   0   2   2   2   0   2   0   2   0   0   0   2   2   0   2   2   2   2   2   0   2   2   2   2   2   0   2   2   0   0   2   0   2   2   0   0   0   0   2   2   0   2   2   0   0   2   0   0   2   2   0   0   2   0   2   2   0   0   2   0   2   2   2   0   2   0   0   0   0   2   2   0   2   2   2   0   0   2   2   2   0   2   2   2   0   2   2   0   0   2   0   0   2   2   2   2   2   2   0   2   0   2   0   2   0   2   2   2   2   0   2   0   2   0   0   2   2   2   0   0
 MK-2-9                 2   0   2   0   2   2   2   2   0   2   0   2   2   2   0   2   2   0   0   2   0   2   0   0   0   2   0   2   2   0   0   0   2   0   0   0   2   2   0   2   0   0   0   0   0   0   2   0   2   0   0   0   0   2   0   2   2   2   2   0   2   2   0   2   2   0   2   0   0   2   0   2   2   2   0   2   0   0   2   0   0   2   2   2   0   2   0   2   0   0   0   2   2   0   2   2   0   2   2   0   2   2   2   2   2   0   2   2   0   2   2   2   2   2   0   0   0   0   2   2   0   2   2   0   0   2   0   0   2   2   0   2   2   0   2   2   0   0   2   0   2   2   0   0   2   2   0   0   0   2   2   0   2   2   2   0   0   0   2   2   0   2   2   2   0   2   0   0   0   2   0   0   2   2   2   2   2   2   0   2   0   2   0   2   0   2   2   2   2   0   2   0   2   0   0   2   2   2   0   0
 MK-2-10                2   0   2   0   2   2   2   2   2   0   0   2   2   2   0   2   2   0   0   2   0   2   0   0   0   2   0   2   0   0   2   2   2   0   0   0   2   2   0   2   0   0   0   0   0   0   2   0   2   0   0   2   0   2   0   2   2   2   0   2   2   2   0   2   2   0   2   0   0   2   0   2   2   2   0   2   0   0   2   0   2   0   2   2   0   2   0   2   0   0   0   2   2   0   0   2   0   2   2   0   2   0   2   2   2   0   2   2   0   2   2   2   2   2   0   0   0   0   2   2   0   2   2   0   0   2   0   0   2   2   2   2   2   0   2   2   0   0   2   0   2   2   0   0   2   2   0   0   0   2   2   0   0   2   0   0   0   0   0   2   0   0   2   2   0   2   0   0   0   2   0   0   2   2   2   2   2   2   0   2   0   2   0   2   0   2   2   2   2   0   2   0   2   0   2   2   2   2   0   0
 MK-2-11                2   2   2   0   2   2   2   2   2   0   0   2   2   0   0   2   2   0   0   2   0   0   0   0   0   0   0   2   2   0   2   2   2   0   0   0   2   2   0   2   0   0   0   2   0   0   2   2   2   2   0   2   0   2   0   2   2   2   0   2   2   2   0   2   2   0   2   0   0   2   0   2   2   2   0   2   0   0   2   0   2   0   2   2   0   2   0   2   0   0   0   2   2   0   0   2   0   0   2   0   2   0   2   2   2   0   2   2   0   2   2   2   2   2   0   0   0   0   2   2   0   2   2   0   2   2   2   0   2   2   2   2   2   0   2   0   0   0   2   0   2   2   0   0   2   0   0   0   0   2   2   0   0   2   0   0   0   0   0   2   0   0   2   0   2   2   0   0   2   2   0   0   2   2   2   2   2   2   0   0   0   2   0   2   0   2   2   2   2   0   2   0   2   0   2   2   2   0   0   0
 MK-2-12                2   2   2   0   2   2   2   0   2   0   0   2   2   0   0   2   2   0   0   2   0   0   0   0   0   0   0   2   2   0   2   0   2   0   0   0   2   2   0   2   0   0   0   0   0   0   2   2   2   0   0   2   0   2   0   2   2   2   0   2   2   2   2   2   2   0   2   0   0   2   0   2   0   2   0   2   0   0   2   0   2   0   2   2   0   0   0   2   0   0   0   2   0   0   2   2   0   0   2   0   2   0   2   2   2   0   2   2   0   2   2   2   2   2   0   0   0   0   2   2   2   2   2   2   2   2   2   0   2   0   2   2   2   2   2   0   0   0   2   0   2   0   0   0   2   0   2   0   0   2   2   0   0   2   2   0   0   0   0   2   0   0   2   0   2   2   0   2   0   2   0   0   2   2   2   2   2   0   0   0   0   2   0   2   0   2   2   2   2   0   2   0   2   0   0   2   2   0   0   2
 MK-2-13                2   0   2   0   2   2   2   0   2   0   2   2   0   0   0   0   2   0   0   2   0   0   0   2   0   0   0   2   2   0   2   0   2   0   0   0   2   2   0   2   0   0   0   0   0   0   2   2   2   0   2   0   0   2   0   2   2   2   0   2   2   2   2   2   2   0   2   0   0   2   0   2   0   2   0   0   2   0   2   0   2   0   0   2   0   0   0   0   0   0   0   2   0   0   2   2   0   0   2   0   2   2   2   2   2   0   2   2   0   2   2   2   2   2   0   0   0   2   2   2   0   2   2   2   2   2   0   0   2   0   2   2   2   2   2   0   0   0   2   0   0   0   0   0   2   0   2   0   0   2   2   0   0   0   2   0   0   0   0   0   0   0   2   0   0   0   0   2   0   2   0   0   2   2   2   2   2   0   0   0   0   2   0   2   0   2   2   2   2   0   2   0   2   0   0   2   2   0   0   2
 MK-2-14                2   0   2   0   2   2   2   0   2   0   2   2   0   0   0   0   2   0   0   2   0   0   0   0   0   0   0   0   2   0   2   0   2   0   0   0   2   2   2   2   0   0   0   0   0   0   2   2   2   2   2   0   0   2   0   2   2   0   0   2   2   2   0   2   2   0   2   0   0   2   0   2   0   2   0   0   2   0   2   0   2   0   0   0   2   2   0   0   0   0   0   0   0   0   2   2   0   0   2   0   2   2   2   2   2   0   2   2   0   2   2   2   2   2   2   0   0   2   2   2   0   2   2   2   2   2   0   0   2   0   2   2   0   2   2   0   0   0   2   0   0   0   0   0   2   2   2   0   0   2   2   0   0   0   2   0   0   0   2   0   0   2   0   0   0   0   0   2   0   2   0   0   2   2   2   2   2   0   0   0   0   2   0   2   0   2   2   0   2   0   2   0   0   2   0   0   2   0   0   2
 MK-2-15                2   0   2   2   2   2   2   0   2   0   2   2   0   2   0   0   2   0   0   2   0   0   0   0   0   0   0   0   2   0   2   0   2   0   0   0   2   0   2   2   0   0   2   0   0   0   2   2   2   0   2   0   0   2   0   2   0   0   2   2   0   2   0   2   0   2   2   0   0   2   0   0   0   2   0   0   2   0   2   2   2   2   0   0   2   2   2   0   0   2   0   0   0   0   2   0   0   0   2   0   2   2   2   0   2   0   2   2   0   2   2   0   2   2   2   0   0   2   2   0   2   2   2   2   2   2   0   0   2   0   2   2   2   2   2   0   0   0   2   2   0   0   0   2   2   2   2   0   0   2   2   0   0   0   2   0   0   0   2   0   0   2   0   0   0   0   0   2   0   2   0   0   2   2   0   2   2   0   0   0   0   2   0   2   0   2   2   0   2   0   2   0   0   2   0   0   0   0   0   0
 MK-2-16                2   0   2   2   2   2   2   0   2   0   2   2   0   2   2   0   2   0   0   2   0   0   0   0   0   0   0   2   2   0   2   0   2   0   0   0   2   0   2   2   0   0   2   0   0   0   2   0   2   2   2   0   0   2   0   2   0   2   2   2   0   2   0   2   0   2   2   0   0   2   0   0   0   2   0   0   2   0   2   2   2   2   0   0   2   2   2   0   0   2   0   0   0   0   2   0   0   0   2   0   0   2   2   0   2   0   2   2   0   2   2   2   2   2   0   0   2   2   2   2   2   2   2   2   2   2   0   0   2   0   2   2   2   2   2   0   0   0   2   2   0   0   0   0   2   2   2   2   0   2   2   0   0   0   2   0   0   0   2   0   0   2   0   2   0   0   0   2   0   2   0   0   2   2   0   2   2   0   0   0   0   2   0   2   0   2   2   0   2   0   2   0   0   2   2   2   0   0   0   0
 MK-3-1                 0   0   2   2   2   0   0   2   2   2   0   0   2   0   2   2   2   0   0   0   2   2   0   0   0   2   2   0   2   2   0   0   0   2   0   2   2   0   0   2   0   0   0   0   0   2   2   0   0   0   0   2   2   2   2   2   2   0   2   2   2   0   2   0   2   2   2   0   0   2   0   0   0   2   0   2   2   2   2   0   2   0   0   2   0   0   2   2   2   2   2   2   2   2   2   0   2   0   0   2   2   0   2   0   2   0   0   2   2   2   0   0   2   2   2   2   2   2   0   2   0   2   0   2   2   2   0   0   0   2   2   0   0   0   2   2   0   2   2   2   2   0   0   2   0   0   0   0   0   0   0   2   2   2   0   0   2   0   0   0   0   0   0   2   0   2   0   2   2   0   0   0   2   0   0   0   2   2   2   2   0   0   2   0   2   0   2   2   2   2   2   0   0   2   0   0   2   0   0   0
 MK-3-2                 0   0   2   2   2   2   0   2   2   2   0   0   2   0   2   2   2   0   0   0   2   2   0   0   0   2   2   2   0   2   0   0   0   2   0   2   2   0   0   0   0   0   0   2   0   2   2   0   0   0   0   2   0   0   0   2   2   2   2   2   2   2   2   0   2   2   2   0   0   2   0   2   0   2   0   2   2   2   2   0   2   0   0   2   0   2   2   2   2   2   2   0   2   2   0   2   2   0   0   2   2   0   0   2   2   0   0   2   2   2   0   2   2   2   2   2   2   2   0   0   0   2   0   2   2   2   0   0   0   2   2   0   0   2   2   0   0   2   2   0   2   0   0   2   0   0   2   0   0   0   0   2   0   2   0   0   2   0   0   0   0   0   0   2   0   2   0   2   2   0   0   0   2   0   2   0   2   2   2   2   0   0   2   2   2   0   2   0   2   2   2   0   0   2   0   0   2   0   0   0
 MK-3-3                 0   0   2   2   2   2   0   2   2   2   2   0   2   0   2   2   2   0   0   0   2   2   0   0   0   2   2   2   0   2   0   0   0   2   2   2   2   0   0   0   2   2   0   2   0   2   2   0   0   0   0   0   0   2   0   2   2   2   2   2   2   2   2   0   2   2   2   0   0   2   0   2   0   2   0   2   2   2   2   2   2   0   0   2   0   2   2   2   2   2   2   0   2   2   0   2   2   0   0   2   0   0   0   2   0   0   0   2   2   2   0   2   2   2   0   2   2   2   0   2   0   2   2   2   2   0   0   0   0   2   2   0   0   2   0   0   2   2   2   0   2   0   2   2   0   0   2   0   0   0   0   2   0   2   0   0   0   2   2   2   0   2   0   2   0   2   2   2   2   2   0   0   0   0   0   0   2   2   0   2   0   0   2   2   0   0   2   0   2   2   2   0   0   0   0   0   2   0   0   0
 MK-3-4                 0   0   2   2   2   2   0   2   2   2   0   2   2   0   2   0   2   0   0   0   2   2   0   0   0   2   2   2   0   2   0   0   0   2   2   2   0   0   0   0   2   2   0   2   0   2   2   0   0   2   0   0   0   0   0   2   2   2   2   2   2   2   2   0   2   2   2   0   2   2   0   2   0   2   0   2   0   2   2   2   2   0   0   2   0   2   2   2   2   2   2   0   2   2   0   2   2   0   0   2   0   0   0   2   0   0   0   2   2   2   0   2   2   0   0   2   2   2   0   2   0   2   2   2   0   0   0   0   0   2   2   0   0   2   0   0   2   2   2   0   2   0   2   2   0   0   2   0   0   0   0   2   0   2   0   0   0   2   2   2   0   2   0   0   2   2   2   2   2   2   2   0   0   2   0   0   2   2   0   2   0   2   2   2   0   0   2   0   2   2   2   0   0   0   0   0   2   0   0   0
 MK-3-5                 0   0   2   2   0   2   0   0   2   2   0   2   2   0   2   0   2   0   0   0   2   0   0   0   0   2   0   2   0   2   0   0   0   2   2   2   0   0   0   2   2   0   0   2   0   2   2   0   0   2   0   0   0   0   0   2   2   2   2   2   2   2   2   0   2   2   0   2   2   2   0   2   0   2   0   0   0   2   2   2   2   0   0   2   0   2   0   2   2   2   0   0   2   2   0   2   2   0   0   0   0   0   0   2   0   0   0   2   2   2   0   2   2   0   0   2   2   2   0   2   0   2   2   2   0   0   0   0   0   2   2   0   0   2   0   0   2   2   2   0   2   0   2   2   0   2   2   2   0   0   0   0   0   2   0   0   2   2   2   2   0   2   0   0   0   2   2   0   2   2   2   0   0   2   0   0   2   0   0   2   0   2   2   2   0   0   2   2   2   2   2   0   0   0   0   0   2   0   0   0
 MK-3-6                 0   0   2   0   0   2   0   2   2   2   0   2   2   0   2   0   2   2   0   2   0   0   0   0   0   2   0   2   0   2   0   0   0   2   2   2   0   0   0   2   2   0   0   2   0   2   2   2   0   2   0   0   0   0   0   2   2   2   0   2   0   2   0   0   2   2   0   0   2   2   0   2   0   2   0   0   0   2   2   2   2   0   0   2   0   2   0   2   2   2   0   0   2   2   0   2   2   0   0   0   0   0   0   0   0   0   0   2   2   2   0   0   0   0   0   2   0   0   0   2   0   2   2   2   0   0   0   0   0   2   2   0   0   2   0   2   2   0   2   0   0   0   2   2   0   2   2   0   0   0   0   0   0   2   0   0   0   0   0   2   2   2   0   0   0   2   2   0   2   2   0   2   0   2   0   0   2   0   0   2   0   2   2   2   0   0   0   2   2   2   2   0   0   2   0   0   2   0   0   0
 MK-3-7                 0   0   2   0   0   2   0   2   2   2   2   2   2   0   2   0   0   0   0   2   2   2   0   0   0   2   0   2   0   2   0   0   0   2   2   2   0   0   0   2   2   0   0   2   0   2   2   2   0   2   2   0   0   0   0   2   2   2   0   2   0   2   0   0   2   0   0   0   0   2   0   2   2   0   0   0   0   2   2   2   2   0   0   2   0   2   0   2   2   2   0   0   2   2   0   2   0   0   0   0   0   0   0   0   0   0   0   2   2   2   0   0   0   0   0   2   0   0   0   0   2   2   0   2   0   0   0   2   0   2   2   0   0   2   0   2   2   0   2   0   0   0   0   2   0   2   2   0   0   0   0   0   0   2   0   0   0   0   0   2   2   2   0   0   0   2   2   0   2   2   0   2   0   2   0   0   2   0   0   2   0   2   2   2   0   2   0   2   2   2   2   0   0   2   0   0   2   0   0   0
 MK-3-8                 0   0   2   0   0   2   0   2   2   2   2   2   2   0   2   0   0   0   0   2   2   2   0   0   0   2   0   2   0   2   0   0   0   2   2   2   0   0   0   2   0   0   2   0   0   2   2   2   0   2   2   0   0   0   0   0   2   2   0   2   0   2   0   0   2   0   0   0   0   2   0   2   2   0   0   0   0   2   2   2   2   0   0   2   0   2   0   2   0   2   0   0   2   0   0   2   0   2   0   2   0   0   0   0   2   0   0   2   2   2   0   0   0   0   0   0   0   0   0   0   2   2   0   2   0   0   0   2   0   2   2   0   0   2   0   2   2   0   2   0   0   0   0   2   0   2   2   0   0   0   0   0   0   2   0   0   0   0   0   2   2   2   2   0   0   0   2   0   2   2   0   2   0   2   0   0   2   0   0   2   0   2   2   2   2   2   0   2   2   2   2   0   0   2   2   0   2   0   0   0
 MK-3-9                 0   0   2   0   2   2   2   2   2   0   2   2   2   0   2   0   0   0   0   0   2   2   0   2   0   2   0   2   0   2   0   0   0   0   2   2   2   0   0   2   0   0   2   0   0   2   2   2   0   2   2   0   0   0   0   0   2   2   0   2   0   2   0   0   2   0   0   0   2   2   0   2   2   0   0   0   0   2   2   2   2   0   0   2   0   2   0   2   0   2   0   0   2   0   0   2   0   2   0   2   0   0   0   0   2   0   0   2   2   2   0   2   0   0   0   0   0   0   0   0   2   0   0   2   0   0   0   2   0   2   2   0   0   2   0   2   2   0   2   0   0   0   0   2   0   2   2   0   2   0   0   0   0   2   0   0   0   0   0   2   2   2   2   0   0   0   2   0   2   2   0   2   0   2   0   0   2   0   0   2   0   2   2   2   2   2   0   2   2   2   2   0   2   2   2   0   2   0   0   0
 MK-3-10                2   2   2   0   2   2   2   2   2   0   2   0   2   0   2   0   2   0   0   0   2   2   0   0   0   2   2   2   0   2   0   0   0   2   2   2   2   0   0   2   0   0   2   0   0   2   2   2   2   2   2   0   0   0   0   0   2   2   0   2   0   0   0   0   2   0   0   2   2   2   0   2   2   0   0   0   0   2   2   2   0   0   0   2   0   2   0   2   0   2   0   2   0   0   0   2   0   2   0   2   0   0   0   0   2   0   0   2   2   0   0   2   0   0   0   0   0   0   0   0   2   0   2   2   2   0   0   2   0   2   0   0   0   2   0   2   2   0   2   0   0   0   0   0   2   2   0   0   2   0   0   0   0   2   0   0   0   0   0   2   2   2   0   0   0   0   2   0   0   2   0   2   0   2   2   0   2   0   0   2   0   2   2   2   2   2   2   2   2   2   2   2   2   2   2   0   2   0   0   0
 MK-3-11                2   2   2   0   2   2   2   2   2   0   2   0   2   0   2   2   2   0   0   0   2   2   0   0   0   2   2   2   0   2   0   0   0   2   2   0   2   0   0   2   0   0   2   0   0   2   2   0   2   2   2   0   2   0   0   0   2   2   0   2   0   0   0   2   2   0   0   2   2   0   0   2   2   0   0   0   0   2   2   2   0   2   0   2   0   2   0   0   0   2   2   2   0   0   0   2   2   2   0   2   0   0   0   0   2   0   0   2   2   0   0   0   0   0   0   0   0   0   0   0   2   0   2   0   2   0   0   2   0   2   0   0   0   2   0   2   2   2   2   0   0   0   0   0   2   2   0   0   2   0   0   0   0   2   0   0   2   0   0   2   2   2   0   0   2   0   2   0   2   2   0   2   0   2   2   0   2   2   0   0   0   2   2   2   2   2   2   2   2   2   2   2   2   2   2   0   2   0   0   0
 MK-3-12                2   2   2   0   2   2   2   2   2   0   2   0   2   0   2   2   2   0   0   0   2   2   0   0   0   2   2   2   0   2   0   0   0   2   2   0   2   0   0   0   0   0   2   0   0   2   2   0   0   2   2   0   2   0   2   0   2   2   0   2   0   0   0   2   2   0   0   2   2   0   2   2   0   0   0   0   0   2   2   2   0   2   0   2   0   2   0   0   0   2   2   2   0   0   0   2   2   2   0   2   0   0   0   0   2   0   0   2   2   0   2   0   0   0   0   2   0   0   0   0   2   0   2   0   2   0   0   2   0   0   0   2   2   2   0   2   2   2   2   0   0   0   0   0   0   2   0   0   2   0   0   0   0   2   0   0   2   0   0   2   2   2   0   0   2   0   2   0   2   2   0   2   0   2   0   0   2   2   0   0   0   2   0   0   2   2   2   2   0   2   2   2   2   2   2   0   0   0   2   0
 MK-3-13                2   2   2   0   2   2   2   2   2   0   2   0   0   0   0   2   2   0   0   0   2   2   0   0   0   2   2   2   0   2   0   0   0   2   2   0   0   0   0   0   0   0   2   0   0   2   2   0   0   2   2   0   2   0   2   0   2   2   0   2   0   0   0   2   2   0   0   2   2   0   2   2   0   0   0   0   0   2   2   2   0   0   0   2   0   0   0   0   0   2   0   2   0   0   0   2   2   2   0   2   0   2   0   0   2   0   2   2   2   0   2   0   0   0   0   2   0   0   0   0   2   0   2   0   2   2   0   2   0   0   0   2   2   2   0   0   2   2   2   2   0   0   0   2   2   2   0   0   2   0   0   0   0   2   0   0   2   0   0   2   2   2   2   0   2   2   0   0   2   2   0   2   0   2   2   0   2   2   0   2   0   2   0   0   2   2   2   2   0   2   2   2   2   2   2   0   0   0   2   0
 MK-3-14                2   2   2   2   2   2   2   2   2   0   2   0   2   0   0   2   2   0   0   0   2   2   0   0   0   2   2   2   0   2   0   0   0   2   2   0   0   0   2   0   0   0   2   2   0   2   2   0   0   2   2   0   0   0   2   0   2   2   2   2   0   0   0   2   2   0   0   2   2   0   2   2   0   0   0   0   0   2   2   2   0   0   0   2   0   0   0   0   0   2   0   2   0   0   0   2   2   2   0   2   0   2   0   0   2   0   0   2   2   0   2   0   0   0   0   2   0   0   0   0   2   0   2   0   2   2   2   2   0   0   0   2   0   2   0   0   2   2   2   2   0   0   0   2   2   0   0   0   2   2   0   0   0   2   0   0   2   0   0   2   2   2   2   0   2   2   0   0   2   2   0   0   0   2   2   0   2   2   2   2   0   2   0   0   2   2   2   2   0   2   2   0   2   2   2   0   0   0   2   0
 MK-3-15                2   2   2   2   2   2   2   2   2   0   2   0   2   0   0   2   2   0   0   0   2   2   0   0   2   0   2   2   0   2   0   0   0   2   2   0   0   0   2   0   0   0   2   2   0   2   2   2   0   0   2   0   0   0   2   0   2   2   2   2   0   0   0   2   2   0   0   2   2   2   2   2   0   0   0   2   0   2   2   2   0   0   0   2   0   0   0   2   0   2   0   2   0   0   0   2   2   2   0   2   0   2   0   0   2   0   0   2   2   0   2   0   2   0   0   2   0   0   0   0   2   0   2   0   2   2   0   2   0   0   2   2   0   2   0   0   2   2   2   2   0   0   2   2   0   0   0   0   2   2   0   0   0   2   0   0   0   0   0   0   2   2   2   0   2   2   0   0   0   2   0   0   0   2   2   0   0   2   2   2   0   2   0   0   2   2   2   2   0   2   2   0   2   2   2   0   0   0   2   0
 MK-3-16                2   2   2   2   2   2   2   2   2   0   2   0   2   0   0   2   2   0   0   0   2   2   2   0   2   0   2   2   0   2   0   0   0   2   2   0   0   0   2   0   0   0   2   2   0   2   2   2   0   0   2   0   2   0   2   0   2   2   2   2   0   0   0   2   2   0   0   2   2   0   2   2   0   0   0   0   0   0   2   2   0   0   0   2   2   0   0   2   0   2   0   2   0   0   0   2   0   2   0   2   0   0   0   2   2   0   0   2   0   0   2   0   2   0   0   2   0   0   0   0   2   0   2   0   2   2   0   2   0   0   2   2   0   2   0   2   2   2   2   0   0   0   2   2   0   0   0   0   2   2   0   0   0   2   0   0   0   0   0   2   2   2   2   0   2   2   2   0   2   2   0   0   2   2   2   2   0   2   2   2   0   2   0   0   2   2   2   2   0   2   2   0   2   2   2   0   0   2   2   0
 MK-4-1                 2   0   2   2   0   0   2   2   0   2   2   0   2   2   0   0   0   0   2   2   2   0   0   0   0   0   2   2   0   2   2   2   0   0   0   0   2   0   0   0   2   2   2   0   0   0   2   0   0   2   2   2   2   2   2   0   0   2   0   0   2   2   0   0   0   2   0   2   0   2   0   0   0   2   0   2   0   0   0   2   0   0   0   2   2   2   2   2   0   0   2   2   0   2   0   2   0   0   0   0   2   2   2   2   2   2   2   0   2   0   2   0   2   0   2   2   2   0   2   2   0   2   0   0   2   2   0   2   0   2   2   2   0   2   0   2   2   2   0   0   0   2   2   2   0   0   2   2   0   0   0   2   2   0   2   0   0   2   0   2   0   0   0   0   0   2   2   0   2   2   2   2   2   2   2   0   2   0   0   0   2   2   2   2   0   0   0   2   0   2   0   2   2   0   0   0   2   2   2   2
 MK-4-2                 2   0   2   2   0   0   2   0   0   2   2   0   2   2   2   2   0   0   2   2   2   0   2   0   0   0   2   2   0   2   2   2   0   0   0   0   2   0   2   0   2   2   2   0   0   0   2   0   0   2   2   2   2   2   2   0   0   2   0   0   2   2   0   0   0   2   0   2   0   2   0   0   0   2   0   2   0   0   0   2   0   0   0   0   2   2   2   2   2   0   2   2   0   0   0   2   0   0   0   0   2   2   2   2   2   2   2   2   2   0   2   0   2   0   2   2   2   0   2   2   0   0   0   0   2   2   0   2   0   2   2   2   0   2   0   2   2   0   2   0   0   2   2   2   0   0   2   2   2   2   0   2   2   0   2   0   0   2   0   2   0   0   0   0   0   2   2   0   2   2   2   2   2   2   2   0   2   0   0   0   2   2   2   2   2   0   0   2   0   2   0   2   2   2   0   0   2   2   2   2
 MK-4-3                 2   0   2   2   0   2   2   0   0   2   2   0   2   2   2   2   0   0   2   2   2   2   2   2   0   2   2   2   0   2   2   2   0   0   0   0   2   0   2   0   2   2   2   0   0   2   2   0   0   2   0   2   2   2   2   0   0   2   2   0   2   2   0   0   0   2   2   2   0   2   0   0   0   2   0   0   0   0   0   2   0   2   0   0   2   2   2   2   2   0   2   2   0   0   0   2   0   0   0   0   2   2   2   2   2   2   2   2   2   0   2   2   2   0   2   2   0   0   2   2   0   0   0   0   2   2   2   0   0   2   2   2   0   2   0   2   2   0   2   0   0   2   2   2   0   2   2   2   2   2   2   0   2   0   0   0   0   0   0   2   0   0   0   0   0   2   2   0   2   2   2   2   2   0   2   0   2   0   0   0   2   2   2   2   2   2   0   2   0   2   0   2   2   2   0   0   2   2   2   2
 MK-4-4                 2   0   2   2   0   2   2   2   0   2   2   0   2   2   2   2   0   0   2   2   0   2   2   0   0   2   2   2   0   2   2   2   0   2   0   0   2   0   2   0   2   2   2   2   0   2   2   0   0   2   0   2   2   0   2   0   0   2   0   0   2   2   0   0   0   2   2   2   0   2   0   0   0   2   0   0   0   0   0   0   0   2   0   0   2   2   2   2   2   0   2   2   0   0   0   2   0   0   0   0   2   2   2   2   2   2   2   2   2   0   2   2   2   0   2   2   2   2   2   2   0   0   2   0   2   2   2   0   0   2   2   2   0   2   0   2   2   0   2   0   0   0   2   2   0   2   2   2   2   0   2   0   2   0   0   0   2   0   0   2   0   0   0   0   0   2   2   0   2   2   2   2   2   0   2   0   2   0   0   0   0   2   2   2   2   2   0   2   0   2   0   2   2   2   0   0   2   2   2   2
 MK-4-5                 2   0   2   2   0   2   2   0   0   2   2   2   2   2   2   2   0   0   2   2   0   2   0   0   0   2   2   2   0   2   2   0   0   2   0   0   2   0   2   0   0   2   2   2   0   2   2   0   0   2   0   2   2   0   2   2   0   2   0   0   2   2   0   0   0   2   2   2   0   0   0   0   0   2   0   0   0   0   0   0   0   2   0   0   2   2   0   2   2   0   2   2   0   0   0   2   0   0   0   0   2   2   2   2   2   0   2   2   2   0   2   2   2   0   2   2   2   2   2   2   0   2   2   0   2   2   2   0   0   2   2   2   0   2   2   2   2   0   2   0   0   0   2   0   2   0   2   2   2   0   2   0   2   0   0   0   2   0   0   2   0   0   0   0   0   2   2   0   2   2   2   2   2   0   2   0   2   0   0   0   2   0   0   2   2   2   0   2   2   2   0   2   2   2   0   0   2   2   2   2
 MK-4-6                 2   0   2   2   0   2   0   0   0   2   2   2   2   2   2   2   0   0   2   2   0   2   0   0   0   2   2   2   0   0   2   0   0   2   0   0   2   0   2   0   0   2   2   2   0   2   2   0   0   2   0   2   2   0   2   2   0   2   0   0   0   2   0   0   2   0   2   2   0   0   0   0   0   0   0   0   0   0   2   0   0   2   0   0   2   2   0   0   0   0   2   2   2   0   0   2   0   0   0   2   2   2   2   2   2   0   2   2   2   0   2   2   2   0   2   2   2   2   2   2   0   2   2   0   2   2   2   0   0   2   2   2   0   2   2   2   0   0   2   0   0   0   2   0   2   0   0   2   2   0   2   0   2   0   0   0   2   0   0   2   0   0   0   0   2   2   2   0   2   2   2   2   2   0   2   0   2   0   0   0   2   0   0   2   2   2   0   2   2   2   0   0   2   2   0   0   2   0   2   2
 MK-4-7                 2   0   2   2   0   2   0   0   0   2   2   2   2   2   2   2   0   0   2   2   0   2   0   0   0   2   2   2   0   0   0   0   0   2   0   0   2   0   2   0   0   2   2   2   0   0   2   0   0   2   0   2   0   0   2   2   0   2   2   0   0   0   0   0   2   0   2   2   0   0   0   0   0   2   0   0   0   0   2   0   0   2   0   0   2   0   0   0   0   0   2   2   2   0   0   2   0   2   0   2   2   2   2   2   2   0   2   2   2   0   2   2   2   0   2   2   2   2   2   2   0   2   2   0   0   2   2   0   0   2   2   2   0   2   2   2   2   2   0   0   0   0   2   0   2   0   2   2   2   0   2   0   2   0   0   0   2   0   0   0   0   0   0   0   2   2   2   0   2   2   2   2   2   0   2   0   2   0   2   0   2   0   0   0   2   2   0   2   2   2   0   0   2   2   0   0   0   2   2   2
 MK-4-8                 2   0   2   2   0   2   0   0   0   2   2   2   0   2   2   2   0   0   2   2   0   2   0   0   0   2   2   2   0   0   0   2   0   2   0   0   2   0   2   0   0   2   2   0   0   0   2   0   0   2   0   2   0   0   2   2   0   2   2   0   0   0   2   0   2   0   2   0   0   0   0   0   0   2   0   0   0   0   2   0   0   2   0   0   2   0   0   0   0   0   2   2   2   0   2   2   0   2   0   2   2   2   0   0   2   0   2   2   0   0   2   2   0   0   2   2   2   2   2   2   0   2   2   2   0   2   2   0   0   0   2   2   0   2   0   2   2   2   0   0   0   0   2   0   0   0   2   2   2   0   2   0   2   0   2   0   2   0   0   2   0   0   0   0   2   2   2   2   2   2   2   2   2   0   0   0   2   0   2   0   2   0   0   0   0   2   0   2   2   2   0   0   2   2   0   0   0   2   2   2
 MK-4-9                 2   0   2   2   0   0   2   0   0   2   2   2   0   2   2   2   0   0   2   2   2   0   0   0   0   2   2   2   2   0   0   2   2   0   0   0   2   0   2   0   0   2   2   0   0   0   2   2   0   2   0   2   0   0   2   2   0   2   2   0   0   0   2   0   2   2   2   0   0   2   0   0   0   2   2   0   0   0   2   0   0   2   0   2   2   0   0   0   0   0   2   2   2   0   0   2   0   2   0   2   2   2   0   0   2   0   2   2   0   0   2   2   0   0   2   2   0   0   2   2   0   2   2   2   0   2   2   0   0   0   2   2   0   2   0   2   2   2   0   0   0   0   2   0   0   0   2   2   2   0   2   0   2   0   2   0   2   0   0   2   0   0   0   0   0   2   2   2   2   2   2   2   2   0   0   2   0   0   2   0   2   0   0   0   0   2   0   2   0   2   2   0   2   2   0   0   0   2   2   2
 MK-4-10                2   2   2   2   0   0   2   0   0   2   2   0   0   2   2   2   0   2   2   2   2   0   0   0   0   2   2   2   2   0   0   0   2   0   0   2   2   0   0   0   2   2   2   0   0   0   2   2   0   2   0   2   0   2   2   2   0   2   2   0   0   0   2   0   2   2   2   0   0   2   0   0   0   2   2   0   0   0   2   0   0   2   0   0   2   2   2   0   0   0   2   2   2   0   0   2   0   2   0   2   2   2   0   0   2   0   2   2   0   0   2   0   0   0   0   2   0   0   2   2   0   2   2   0   0   2   2   0   0   0   2   2   2   2   0   2   2   2   0   0   0   0   2   0   2   0   2   2   0   0   2   0   2   2   2   0   2   0   0   2   0   0   0   0   0   2   2   2   2   2   2   2   2   0   0   0   0   0   2   0   0   2   0   0   2   2   0   2   0   2   2   0   2   2   0   0   0   2   2   2
 MK-4-11                2   2   2   2   2   0   2   0   2   0   2   0   2   2   2   0   0   2   2   2   0   0   0   0   2   2   2   2   2   0   0   0   2   0   0   2   2   0   2   0   2   2   2   2   0   0   2   2   0   0   0   2   0   2   2   0   0   2   2   0   0   0   2   0   2   2   2   0   0   2   0   0   0   2   2   0   0   0   2   0   0   2   2   0   2   2   2   0   0   0   2   2   2   0   0   0   2   2   0   2   2   2   0   0   2   0   0   2   0   0   2   0   0   0   0   2   0   0   2   2   0   2   2   0   0   2   0   0   0   0   0   0   2   2   0   2   2   2   0   0   0   0   2   0   2   0   2   0   0   0   2   0   2   0   2   0   2   2   0   2   0   0   0   2   2   2   0   2   2   2   2   0   2   0   0   0   0   0   0   0   0   2   0   0   2   2   0   2   0   2   2   0   2   2   0   0   0   2   2   2
 MK-4-12                2   0   2   2   2   0   2   0   0   0   2   0   0   2   2   2   0   2   2   2   0   0   0   0   2   0   2   2   2   0   0   0   2   0   0   2   2   0   2   0   2   2   2   2   0   2   2   2   0   0   0   2   0   2   2   0   0   2   2   0   2   0   2   0   2   2   2   0   0   2   0   0   2   2   2   0   0   0   2   0   0   2   2   0   2   2   2   0   0   0   2   2   2   2   0   0   2   2   0   2   2   2   0   0   2   0   0   2   0   0   0   0   0   0   0   2   0   0   2   2   0   0   2   0   0   2   0   0   0   0   0   0   0   2   0   2   2   0   0   0   0   0   2   0   2   0   0   0   0   0   2   0   2   2   2   0   2   2   0   2   0   0   0   2   2   2   0   2   0   2   0   0   2   0   0   0   2   0   0   0   0   0   0   0   2   2   0   2   0   2   2   2   2   2   0   0   0   2   0   2
 MK-4-13                2   0   2   2   2   2   2   0   0   0   2   0   2   2   2   2   0   2   2   2   0   0   0   2   0   2   2   2   0   0   0   0   2   0   0   2   2   0   2   0   2   2   2   2   0   2   2   2   0   0   0   0   0   2   2   0   0   2   2   2   2   0   2   0   2   2   2   0   0   2   0   0   2   2   2   0   0   0   2   0   0   2   2   0   2   2   2   0   0   0   2   2   2   2   0   0   0   2   0   2   2   0   0   0   2   0   2   2   0   0   0   0   0   0   0   2   0   0   2   2   0   0   0   0   0   2   0   0   0   2   0   0   0   2   0   2   2   0   0   0   0   0   2   0   2   0   0   0   0   0   2   0   0   2   0   0   2   2   0   0   0   0   2   0   2   2   0   2   2   2   0   0   2   0   0   0   2   0   2   0   2   0   0   0   2   0   0   2   0   2   2   2   2   2   0   0   2   2   0   2
 MK-4-14                2   0   2   2   2   2   2   0   0   0   2   0   2   2   2   2   0   2   2   2   0   0   0   2   0   2   2   2   0   0   0   0   2   0   0   2   2   0   2   0   2   2   2   2   0   2   0   2   0   0   2   0   0   2   2   0   0   2   2   2   2   0   2   0   2   2   2   0   0   0   0   0   2   2   0   0   0   0   2   0   0   2   2   0   2   2   2   0   2   0   2   2   0   0   0   0   0   2   0   2   2   0   0   0   2   0   0   2   0   0   0   0   0   0   0   2   0   0   2   2   0   0   0   0   0   2   0   0   0   2   0   2   0   2   0   2   2   0   0   0   0   0   2   0   2   0   2   0   0   0   2   0   0   2   0   0   2   2   0   0   0   0   2   0   2   2   0   2   0   2   0   0   2   0   0   0   2   0   2   2   2   0   0   0   2   0   0   2   0   2   2   2   2   2   0   0   0   2   0   2
 MK-4-15                2   0   2   2   2   2   2   0   0   2   2   0   2   2   0   2   0   2   2   2   0   0   0   0   0   2   2   2   0   0   0   0   2   0   0   0   2   0   2   0   2   2   0   2   0   2   2   2   0   0   2   0   0   2   2   0   0   2   2   2   2   2   0   0   0   0   2   0   0   0   0   0   2   0   0   0   0   0   2   0   0   2   2   0   2   2   2   0   0   0   2   2   0   0   0   0   0   2   0   2   2   0   0   0   2   0   0   2   0   0   0   0   0   0   0   2   0   0   2   2   0   0   0   0   0   2   0   0   0   2   0   2   0   2   0   2   2   0   0   0   0   0   2   0   2   0   2   0   0   0   2   2   0   2   0   0   2   2   0   0   0   0   2   0   2   0   0   2   0   2   0   0   2   0   0   0   2   0   2   2   2   0   0   0   2   0   0   0   0   2   2   2   2   2   0   0   0   2   0   2
 MK-4-16                2   0   2   0   2   2   2   0   0   2   2   0   2   2   0   2   0   2   2   2   0   0   0   0   0   2   2   2   0   0   0   0   2   0   0   0   2   0   2   0   2   2   0   2   0   2   2   0   0   0   2   0   0   0   2   0   0   2   2   2   2   2   0   2   0   0   2   0   0   0   2   0   2   0   0   0   0   0   2   0   0   2   2   0   2   2   2   0   0   0   2   0   0   0   0   0   0   2   0   2   2   0   0   0   2   0   0   2   0   0   0   0   0   0   0   2   2   0   2   2   0   0   0   0   0   2   0   0   0   2   0   2   0   2   0   2   2   0   2   0   0   0   2   0   2   0   2   0   0   0   2   2   0   2   0   2   2   2   0   0   0   0   2   0   0   0   0   2   0   2   0   0   0   2   0   0   0   0   2   2   2   2   0   0   2   0   0   0   0   2   2   2   2   2   0   0   0   2   0   0
 MK-5-1                 0   2   2   0   0   0   0   2   0   2   0   2   0   0   2   2   2   0   0   0   2   2   0   2   0   2   2   2   2   2   0   2   2   0   0   2   2   0   2   2   2   0   2   2   2   0   2   0   2   0   2   2   0   0   2   2   2   2   2   2   0   0   2   0   2   2   2   0   0   2   0   0   0   2   0   0   2   0   0   2   0   2   2   0   2   0   2   0   0   0   2   2   0   0   2   0   0   2   2   2   2   2   2   2   2   2   2   2   2   2   0   2   0   0   2   0   2   0   2   0   2   0   0   0   0   0   2   0   2   0   0   2   0   2   0   2   0   2   2   0   0   2   0   2   2   0   2   2   0   2   2   0   0   2   2   2   2   2   0   0   2   0   0   2   0   0   0   2   2   2   0   0   2   2   0   2   2   0   0   2   0   2   0   0   2   0   0   2   0   0   0   0   0   0   2   0   0   2   2   2
 MK-5-2                 0   0   2   0   0   0   0   0   0   2   0   2   0   0   2   2   2   0   0   0   2   2   0   2   0   2   2   2   2   2   0   2   2   0   0   2   2   0   2   0   0   0   2   2   2   0   2   0   2   0   2   2   0   0   2   0   0   2   2   2   0   0   2   0   2   2   2   0   0   2   0   0   0   2   0   0   2   2   2   2   0   2   0   0   2   0   0   0   0   0   2   2   0   0   2   0   0   2   0   2   2   2   2   2   2   2   2   2   2   2   0   2   0   0   2   0   0   2   2   0   2   0   0   0   0   0   2   0   2   0   0   0   0   2   0   2   0   2   2   0   0   0   0   2   2   2   2   2   0   0   2   0   0   2   2   2   2   2   0   0   2   0   0   2   0   0   0   2   0   2   0   0   2   2   0   2   2   0   0   2   0   2   0   0   2   0   0   2   0   0   0   0   0   0   2   0   0   2   2   2
 MK-5-3                 0   0   2   0   0   2   0   0   0   2   0   2   0   2   0   2   2   0   0   0   2   2   0   2   0   2   2   2   2   2   0   2   2   0   0   2   2   0   2   0   0   0   2   2   2   0   2   0   2   0   2   2   0   0   2   2   0   2   2   2   2   0   2   0   2   2   2   0   0   2   0   2   0   2   0   0   2   2   2   2   0   2   2   0   2   0   0   0   0   0   2   2   0   0   2   0   0   2   0   2   2   2   2   0   2   2   2   2   2   2   0   0   0   0   2   0   0   2   2   0   2   0   0   0   0   0   2   0   2   0   0   0   0   2   0   2   0   2   2   0   0   0   0   2   2   2   2   2   0   2   0   2   0   2   2   2   2   0   0   0   2   0   0   2   0   0   0   2   0   0   0   2   2   2   0   0   2   0   0   2   2   2   0   0   2   0   0   2   0   0   0   0   0   0   2   0   0   2   2   2
 MK-5-4                 0   0   2   0   0   2   0   0   0   2   0   2   0   0   0   2   2   0   0   0   2   2   0   2   0   2   2   2   2   0   2   2   2   0   0   2   0   0   2   0   2   0   2   2   2   0   2   0   2   0   2   2   2   2   2   0   0   2   2   2   2   0   2   0   2   2   2   0   2   2   0   2   2   2   0   0   2   2   0   2   2   2   2   0   2   0   0   0   0   0   2   2   0   0   2   0   0   2   0   2   2   2   2   2   2   2   2   2   2   2   0   0   0   2   2   0   0   2   2   0   2   0   0   0   0   0   2   0   2   2   0   0   0   2   0   2   0   2   0   0   0   0   0   2   2   2   2   2   0   2   0   2   0   2   2   2   0   0   0   2   2   0   0   2   0   0   0   2   0   0   0   2   2   2   0   0   2   0   0   2   2   2   0   0   2   0   0   2   0   0   0   0   0   0   2   0   0   2   2   2
 MK-5-5                 0   2   2   0   0   2   0   0   0   2   0   0   0   0   0   2   2   0   0   0   2   2   0   2   0   2   2   2   2   0   2   2   2   0   0   2   0   0   2   0   2   0   2   2   2   0   2   2   2   0   2   2   2   2   2   0   0   2   2   2   2   0   2   0   2   2   2   0   2   2   2   2   0   2   0   0   2   2   0   2   2   2   2   0   2   0   0   0   0   0   2   2   2   0   2   0   0   2   0   2   2   2   2   2   2   2   2   2   2   2   0   2   0   2   2   0   0   2   2   0   0   0   0   0   0   0   2   0   2   2   0   0   0   2   0   2   0   2   0   2   0   0   0   2   2   2   2   2   0   2   0   2   0   2   2   2   0   0   0   2   2   0   0   2   0   2   0   0   0   0   0   2   0   2   0   0   2   2   0   2   2   2   0   0   2   0   0   2   0   0   0   0   0   0   2   0   0   2   2   2
 MK-5-6                 0   2   2   0   0   0   0   0   0   2   0   0   0   0   0   2   2   0   0   0   0   2   0   2   0   2   2   2   2   0   0   2   2   0   2   0   0   0   2   2   2   0   2   2   2   0   0   2   2   0   0   2   2   2   2   2   0   2   2   2   2   0   0   0   2   2   2   0   2   2   2   2   0   2   0   0   2   2   0   2   2   2   2   0   2   0   0   0   0   0   2   2   2   0   2   0   0   2   0   2   2   2   2   2   2   2   2   0   0   2   0   2   0   2   2   0   0   2   2   0   0   0   0   0   2   2   2   0   2   2   0   0   0   2   0   2   2   2   0   2   0   0   0   2   0   2   2   2   0   2   0   2   0   2   2   2   0   0   0   2   2   0   0   0   0   2   0   0   0   0   0   2   0   2   0   0   2   2   0   2   2   2   0   0   2   0   2   2   0   0   0   0   0   0   2   2   0   2   2   2
 MK-5-7                 2   2   2   0   2   0   0   0   0   2   2   2   0   2   2   2   0   0   2   0   0   2   0   2   0   2   2   2   2   0   0   0   2   0   2   0   2   0   2   2   2   0   2   2   2   2   0   0   0   0   2   2   2   2   2   2   0   0   2   2   2   0   0   0   2   2   0   0   2   2   2   2   0   2   0   0   2   2   0   2   2   2   0   0   2   0   0   0   0   0   0   2   0   0   2   0   0   2   0   2   2   2   2   0   2   2   2   0   0   2   0   2   0   2   2   0   0   2   2   0   0   0   0   0   2   2   0   0   2   2   0   2   0   2   0   2   2   0   2   2   0   0   0   2   0   2   2   2   0   2   0   2   0   2   2   2   2   0   0   2   2   0   0   0   0   2   0   0   0   0   0   0   0   2   0   0   2   2   0   2   2   2   0   2   2   0   2   2   0   0   0   0   2   0   2   0   0   2   2   0
 MK-5-8                 2   0   2   0   2   0   0   0   0   2   0   2   0   2   2   2   0   0   2   0   0   2   0   2   0   2   2   2   2   0   0   2   2   0   2   0   2   0   2   2   2   0   2   2   2   2   0   0   0   0   2   2   2   2   2   2   0   0   2   2   2   0   0   0   2   2   0   0   2   0   2   2   0   2   0   0   2   2   0   2   2   2   0   0   2   0   0   0   0   0   2   2   0   0   2   0   0   2   0   2   2   2   2   0   2   2   2   0   0   2   0   2   0   0   2   0   0   2   2   0   0   0   0   0   2   2   0   0   2   2   2   2   0   2   0   2   2   0   2   2   0   0   0   2   0   2   2   2   0   2   0   2   0   2   2   2   2   0   0   2   2   0   0   0   0   2   0   0   0   0   0   0   0   2   0   0   2   2   2   2   2   2   0   2   2   0   2   2   0   2   0   0   2   0   0   0   0   2   2   0
 MK-5-9                 2   0   2   0   2   0   0   0   0   2   0   2   0   2   2   2   0   0   2   0   0   2   0   2   0   2   2   2   2   0   0   2   2   0   2   0   2   0   2   2   2   0   2   2   2   2   2   0   0   0   2   2   2   2   2   2   0   0   2   2   2   0   0   0   2   0   0   0   2   2   2   2   2   0   0   0   2   2   0   2   2   0   0   0   2   0   0   0   0   0   2   0   0   0   2   0   2   2   0   2   2   2   2   0   2   2   2   0   0   2   0   2   0   0   2   0   0   2   0   0   0   0   0   0   2   2   2   0   0   2   0   0   0   2   0   2   2   0   2   2   0   0   0   2   0   2   2   2   0   0   0   2   0   2   2   2   2   0   0   2   0   0   0   0   0   2   0   0   0   0   0   0   0   2   0   0   2   2   2   0   2   2   2   2   2   0   2   2   0   2   0   2   2   0   0   0   0   2   2   0
 MK-5-10                2   0   0   0   0   0   0   0   0   2   0   2   0   2   2   0   0   0   2   0   0   2   0   2   0   2   0   2   2   0   0   2   2   0   2   0   2   0   2   2   2   0   2   2   2   2   2   0   0   0   2   2   2   2   2   2   0   0   2   2   2   2   0   0   2   0   0   0   2   2   2   2   2   0   2   0   2   2   0   2   2   0   0   0   2   0   0   0   0   0   2   0   0   0   2   0   2   0   0   2   2   2   2   0   2   2   2   2   0   2   0   2   2   2   2   0   0   2   0   0   0   2   0   2   2   2   2   0   2   2   0   0   0   2   2   2   2   0   2   2   0   0   0   2   0   2   2   2   0   0   0   2   0   2   2   2   2   0   2   2   0   0   0   0   0   2   0   0   0   0   0   0   0   2   0   0   2   2   2   2   2   2   2   0   2   0   2   2   0   2   0   2   2   0   0   0   0   2   2   0
 MK-5-11                2   0   0   0   0   0   0   0   0   2   0   2   0   2   2   0   0   0   0   0   0   2   0   2   0   2   0   2   2   0   0   2   2   2   2   0   2   0   2   2   2   2   0   2   2   2   2   0   0   0   2   2   2   2   2   2   0   0   0   2   0   2   0   0   2   0   2   0   2   2   2   2   2   0   2   0   2   2   0   2   2   0   0   0   2   0   2   0   0   0   2   0   0   0   2   0   2   0   2   2   2   2   2   0   2   2   2   2   0   2   0   2   2   2   2   0   0   2   0   2   0   2   0   2   0   0   2   0   2   2   0   0   0   2   2   2   2   0   2   2   0   0   0   2   0   2   2   0   0   0   0   2   0   2   2   2   2   0   2   2   0   0   0   0   0   2   0   0   0   0   0   0   0   2   0   0   2   2   2   2   2   2   2   0   2   0   2   2   0   2   0   2   2   2   0   0   0   2   2   0
 MK-5-12                2   0   0   0   0   2   0   0   0   2   0   2   0   2   2   0   2   0   0   0   0   2   0   2   0   2   0   2   2   2   0   0   2   2   2   0   2   0   2   2   2   2   0   2   0   2   2   0   0   2   2   2   2   2   2   2   0   0   0   2   0   2   0   0   2   0   2   0   2   2   2   2   2   0   2   0   2   2   0   2   2   0   0   0   2   0   2   0   0   0   2   0   0   0   2   0   0   0   2   2   2   2   2   0   2   2   2   2   0   2   0   2   2   2   2   0   0   2   0   2   0   2   0   2   0   0   2   0   2   2   0   0   0   2   2   2   2   0   2   2   0   0   0   2   0   0   2   0   0   0   2   0   0   2   2   2   2   2   2   2   0   0   0   0   0   2   0   0   0   0   0   2   0   2   0   0   2   0   2   0   2   0   2   0   2   2   2   2   0   2   0   0   2   2   0   0   0   2   2   0
 MK-5-13                2   0   0   0   2   2   0   0   0   2   0   2   2   2   2   0   2   0   0   0   0   0   0   2   0   2   0   2   2   2   0   0   2   2   2   0   2   0   2   2   2   0   0   2   0   2   2   0   0   2   2   2   2   2   0   2   0   2   0   2   0   2   0   0   2   0   2   0   2   2   2   2   2   0   2   0   2   2   0   2   2   0   0   0   2   0   2   0   0   0   2   0   0   0   2   2   0   0   2   0   2   2   0   0   2   2   2   2   0   2   0   2   2   2   2   0   2   0   0   2   0   2   0   0   2   0   0   0   2   2   0   2   0   2   2   2   2   0   2   2   0   0   0   2   0   0   2   0   0   0   2   0   0   2   2   2   2   2   0   0   0   0   0   0   0   2   0   0   0   0   0   2   0   2   0   0   2   0   2   0   2   0   2   0   2   2   2   2   0   2   0   0   2   2   0   0   0   2   2   0
 MK-5-14                2   2   0   0   2   2   0   0   0   2   0   2   2   2   2   0   2   0   0   0   0   0   0   2   2   2   0   2   2   2   0   0   2   2   2   0   2   0   2   2   2   0   0   2   0   0   2   0   0   2   2   2   2   2   0   2   0   2   0   2   0   2   0   0   2   0   2   0   2   0   2   2   0   0   2   0   2   2   0   2   2   0   2   0   2   0   2   0   0   0   2   0   0   0   2   2   0   0   2   0   2   2   0   0   0   2   2   2   0   2   2   2   2   2   2   0   2   0   0   2   0   2   0   0   2   0   0   0   2   2   0   2   0   2   2   2   2   0   2   2   0   0   0   2   0   0   2   0   0   0   2   0   0   2   2   2   2   2   0   0   0   0   0   2   0   2   0   0   0   0   0   2   0   0   0   0   2   0   2   0   2   0   2   0   2   2   2   2   0   2   0   0   2   0   0   0   0   2   2   0
 MK-5-15                2   2   0   0   2   2   0   0   0   2   0   2   2   2   2   0   2   2   2   2   0   0   0   2   0   2   0   2   2   2   0   0   2   2   2   0   2   2   2   2   2   0   0   2   0   2   2   2   0   2   0   2   2   2   0   2   0   2   0   2   0   0   0   0   2   0   2   0   2   0   2   2   0   0   2   0   2   2   0   2   2   0   2   0   0   0   2   0   0   0   2   0   0   0   2   2   0   0   2   0   2   2   0   0   0   2   2   2   0   2   2   2   2   2   2   2   2   0   0   2   0   2   0   0   2   0   0   0   2   2   0   2   2   2   2   2   2   2   2   2   2   0   0   2   0   0   2   0   0   0   2   0   0   2   2   2   2   2   0   0   0   0   0   2   0   2   0   0   0   0   0   2   0   0   0   2   2   0   0   0   2   2   2   0   2   0   2   2   0   2   0   0   2   0   0   0   0   2   2   0
 MK-5-16                2   2   0   0   2   2   0   0   0   2   0   2   2   2   2   0   2   2   2   2   2   0   0   2   0   2   0   2   2   2   0   0   2   0   2   0   2   2   2   2   2   0   0   2   0   2   2   2   2   0   0   2   2   2   0   2   0   2   0   2   0   0   0   0   2   0   2   0   2   0   2   2   0   0   2   0   2   2   0   2   2   0   2   0   0   0   2   0   0   0   2   0   0   0   2   2   0   0   2   0   2   2   0   0   0   2   0   2   0   2   0   0   2   2   2   2   2   0   0   2   0   2   2   0   2   0   0   0   2   2   0   2   2   2   0   2   2   2   2   2   2   0   0   2   0   0   0   0   0   0   2   0   0   2   2   2   2   0   0   2   0   2   2   2   0   2   0   0   0   0   0   0   0   0   0   2   2   0   0   0   0   2   2   0   2   0   2   2   0   2   0   0   2   0   0   0   0   2   2   0
 MK-6-1                 0   2   0   2   0   0   2   0   2   0   2   0   0   0   0   2   2   2   0   2   0   0   2   0   2   0   0   2   0   2   2   2   2   2   0   2   0   2   2   2   0   0   0   2   0   0   0   2   0   2   2   2   0   0   0   0   2   2   0   2   2   2   0   0   2   2   2   2   2   0   0   0   0   0   2   2   2   2   0   0   2   2   0   0   0   0   2   0   2   2   0   2   2   0   0   2   0   2   0   0   0   2   2   2   2   2   0   0   2   2   0   2   2   0   2   0   0   2   2   0   0   0   0   0   2   2   0   0   2   0   0   0   0   2   2   2   2   0   2   2   2   0   0   0   2   0   2   0   0   2   2   0   2   0   0   2   0   0   0   0   0   2   0   2   0   2   2   0   0   2   2   0   0   2   0   2   0   0   0   0   0   2   2   2   2   0   0   0   0   0   0   2   0   0   2   2   0   0   0   0
 MK-6-2                 0   2   0   2   0   0   0   0   2   0   2   0   0   0   2   2   0   2   0   2   0   0   2   2   2   0   0   2   0   2   2   0   2   2   0   2   0   2   2   2   0   0   0   2   0   0   0   2   0   2   2   2   2   0   0   0   2   2   0   2   2   2   0   0   2   2   2   2   2   0   0   0   0   2   2   2   0   2   0   0   2   2   0   0   2   0   2   0   2   2   0   2   2   0   0   2   0   2   0   0   0   2   0   2   2   2   0   0   2   2   0   2   2   0   2   0   0   2   2   0   0   0   0   2   2   2   0   0   2   0   0   0   0   2   2   0   2   0   2   2   2   0   2   0   2   0   0   0   0   2   2   0   2   0   0   0   0   0   0   0   0   2   0   2   2   2   2   0   0   0   2   0   0   2   0   0   0   0   0   0   0   2   2   2   2   0   0   0   0   0   0   2   0   0   2   2   0   0   0   0
 MK-6-3                 0   2   0   2   0   0   0   2   2   0   2   0   0   0   2   2   0   2   0   0   2   0   2   2   2   0   2   2   0   2   2   0   2   2   0   2   0   2   2   2   2   0   0   2   0   0   0   2   0   2   2   0   2   0   0   0   2   0   0   2   2   2   2   0   2   2   2   2   2   0   2   2   0   2   2   2   0   0   0   0   0   2   0   0   2   0   2   0   2   2   0   2   2   0   0   0   0   2   0   0   0   2   2   2   0   2   0   0   2   2   0   2   2   0   2   0   0   2   2   0   0   0   0   2   2   0   0   0   2   0   0   0   0   2   2   0   2   0   2   2   2   2   2   2   2   0   0   0   0   2   2   0   2   0   0   0   2   0   0   0   0   2   0   2   2   2   2   0   0   0   2   0   2   2   0   0   0   0   0   0   0   2   2   2   2   0   0   0   0   0   0   2   0   0   2   2   0   0   0   0
 MK-6-4                 0   2   0   0   0   0   0   2   0   0   2   0   0   0   2   2   2   2   0   0   2   0   2   2   2   0   2   2   0   2   2   0   0   2   0   2   0   2   2   0   2   0   2   2   0   0   0   2   2   2   2   0   0   0   0   0   2   0   0   2   2   2   2   0   2   2   2   2   2   0   2   2   0   2   0   2   2   0   0   0   2   2   0   0   2   0   2   0   2   2   2   2   2   0   0   0   0   2   0   2   0   2   2   2   0   2   0   0   2   2   0   2   2   0   2   0   0   2   2   0   0   0   0   2   2   0   0   0   2   0   0   2   0   2   2   0   2   0   2   2   2   2   2   2   2   0   0   2   0   2   2   0   2   0   0   0   2   0   0   0   0   2   0   2   2   2   2   0   0   0   2   0   2   2   0   2   0   0   2   0   0   2   2   2   2   0   0   0   0   0   2   0   0   0   0   2   0   2   0   0
 MK-6-5                 0   2   2   0   0   0   0   2   0   0   2   2   0   0   2   2   2   2   0   0   2   0   2   2   2   0   2   2   0   2   2   0   2   0   0   2   0   2   2   0   2   0   2   2   0   0   0   2   2   0   2   0   0   0   0   0   2   2   0   2   2   2   2   0   2   2   2   0   2   0   2   2   0   2   0   0   2   0   0   0   2   2   0   0   2   0   2   0   0   2   2   0   2   0   0   0   0   2   0   0   0   2   0   2   0   2   2   0   2   2   0   2   2   0   2   0   0   2   2   0   0   0   0   2   2   0   0   0   2   0   0   2   0   2   2   0   2   0   2   2   2   2   2   2   0   0   0   2   0   2   2   0   2   0   0   0   2   0   0   2   0   0   0   2   2   2   2   0   0   0   0   0   2   2   0   2   0   0   2   0   0   2   2   2   2   0   0   0   0   2   2   0   0   0   0   2   0   0   0   0
 MK-6-6                 0   2   2   0   2   0   0   2   0   0   0   2   0   0   2   2   0   2   0   2   2   0   2   2   2   0   2   2   0   2   2   0   2   0   0   2   0   2   2   0   2   0   2   2   2   0   0   2   2   0   2   0   0   0   0   0   2   2   0   2   2   2   2   0   2   2   2   0   2   0   2   2   0   2   0   0   0   2   0   0   2   2   0   0   2   0   2   0   0   2   2   0   2   2   0   0   0   2   0   0   0   2   0   2   0   2   2   0   2   2   0   2   2   0   2   0   0   2   2   0   0   0   0   2   2   0   0   2   2   0   2   2   2   2   2   0   2   0   2   0   2   2   2   2   0   0   0   2   0   2   2   0   2   0   0   0   2   0   0   2   0   0   0   2   2   2   2   0   0   0   0   0   2   0   0   2   0   0   0   0   0   2   2   2   0   0   0   0   0   2   2   0   0   0   2   2   2   0   0   0
 MK-6-7                 0   2   2   0   2   0   0   2   2   0   0   2   0   0   2   2   0   0   0   2   2   0   2   2   2   0   2   2   0   2   2   0   2   0   0   2   0   2   2   0   2   0   0   2   0   2   0   2   2   0   0   0   0   0   0   0   2   2   0   2   2   2   2   0   2   2   2   0   2   0   2   2   0   0   2   0   2   2   0   0   2   2   0   0   2   0   2   0   0   2   2   0   2   2   0   0   0   2   0   0   0   2   0   2   0   0   2   0   2   0   0   2   2   0   2   0   0   2   2   0   0   0   0   2   2   0   2   0   2   0   2   2   2   2   2   0   2   0   0   2   2   2   2   2   0   0   0   2   0   2   2   0   2   0   2   0   2   2   2   2   2   0   0   2   2   2   2   0   0   2   0   0   2   0   0   2   2   0   0   0   0   2   2   2   0   0   0   0   0   2   2   0   0   0   2   2   2   0   0   0
 MK-6-8                 0   2   2   0   2   0   2   2   2   0   0   2   0   0   2   2   0   2   0   2   2   0   2   2   2   2   2   2   0   0   2   0   2   0   0   0   0   2   2   0   2   2   0   2   0   2   0   2   2   0   0   0   0   0   0   0   2   2   2   0   2   2   2   0   2   2   2   0   2   0   2   2   0   0   2   0   2   2   0   0   2   2   0   0   2   0   0   0   0   2   2   0   2   2   0   0   0   2   0   2   0   2   0   2   0   0   2   0   2   0   0   2   2   0   0   2   0   2   2   0   2   0   0   2   2   0   2   0   2   0   2   2   2   2   2   0   2   0   0   2   2   2   2   2   2   0   0   2   0   2   2   2   2   0   2   0   0   2   2   2   0   0   0   2   2   2   2   0   0   2   0   0   2   0   0   2   2   0   0   0   0   2   2   0   0   0   2   0   2   2   2   0   0   0   2   2   2   0   0   0
 MK-6-9                 0   0   2   2   2   0   2   2   2   0   0   2   0   0   2   2   0   2   0   0   2   0   0   2   2   2   2   2   0   0   2   0   2   0   0   0   0   2   2   0   2   2   0   2   0   2   0   2   2   0   0   0   0   0   2   0   2   2   2   0   2   2   2   0   2   2   0   0   2   0   2   2   0   0   2   0   2   2   0   0   2   2   0   0   2   0   0   0   0   2   2   0   2   2   2   0   0   2   0   2   0   2   0   2   0   0   2   0   2   2   0   2   2   0   0   2   0   2   2   0   2   0   0   2   2   0   2   2   2   0   2   2   2   0   2   0   2   0   0   2   2   2   2   2   2   0   0   2   0   2   2   2   2   0   2   0   0   2   0   2   2   0   0   2   2   2   2   0   0   2   0   0   2   0   0   2   0   0   0   0   0   2   2   0   0   0   2   0   0   2   2   0   0   0   2   2   2   0   0   0
 MK-6-10                0   0   2   2   2   0   2   2   2   0   0   2   0   0   2   2   0   2   0   2   2   2   0   2   2   2   2   0   0   0   2   0   2   0   0   0   0   2   2   0   2   2   2   2   0   2   0   2   0   0   0   0   2   0   2   2   2   2   0   0   0   2   2   0   2   0   0   2   2   0   0   2   0   0   2   0   2   2   0   0   2   2   0   0   2   0   0   0   2   2   2   0   2   2   0   0   0   2   2   2   0   2   0   2   0   0   2   0   2   2   2   2   2   0   2   2   0   2   0   2   2   0   0   2   0   0   2   2   2   0   0   2   2   0   2   0   2   0   0   2   2   2   2   0   2   0   0   2   0   0   2   2   2   0   2   0   0   2   0   2   2   0   0   2   2   2   0   0   0   2   0   0   2   0   0   2   0   0   0   0   0   0   2   0   0   0   2   0   0   2   2   0   0   0   2   2   2   0   0   0
 MK-6-11                0   0   2   2   2   0   2   2   2   0   2   2   0   0   2   2   0   2   2   2   2   2   0   2   2   2   2   0   0   2   2   0   2   0   0   0   2   2   2   0   0   0   2   2   0   2   0   0   0   0   0   0   2   0   2   2   2   2   0   0   0   2   2   0   0   0   0   2   2   0   0   2   2   0   2   0   2   0   0   0   2   2   0   0   2   0   0   0   2   2   2   0   2   0   2   0   0   2   2   2   0   2   0   2   0   0   2   0   2   2   2   2   2   0   2   2   0   2   0   2   2   0   0   2   0   0   2   2   2   0   0   2   2   0   2   0   2   0   0   2   2   2   2   0   2   0   0   0   0   0   0   2   2   0   2   0   0   2   0   2   2   0   0   2   2   2   0   0   2   2   0   0   2   0   0   2   0   0   0   0   0   0   2   2   0   0   2   2   0   2   2   0   0   0   2   2   2   0   0   0
 MK-6-12                0   0   2   2   2   0   2   2   2   0   2   0   0   0   2   2   0   2   0   2   2   2   0   2   0   0   2   0   0   0   2   0   2   0   0   0   2   2   2   0   0   0   2   2   0   2   0   0   0   0   0   0   0   0   0   2   0   2   0   0   0   2   2   0   0   0   0   2   2   0   0   2   2   0   2   0   2   0   0   0   2   2   0   0   2   0   0   0   2   2   2   0   0   2   2   0   0   2   2   2   0   2   0   0   2   0   2   0   2   2   2   2   2   0   2   2   0   2   2   2   0   0   0   2   0   0   2   2   2   0   0   2   2   2   2   0   2   0   2   2   2   2   2   0   2   0   2   2   0   0   0   2   2   0   2   0   0   2   0   2   0   2   0   2   2   2   0   0   2   2   0   2   2   0   0   2   0   0   0   0   0   0   2   2   0   0   2   2   0   2   2   0   0   0   2   2   2   0   0   0
 MK-6-13                0   0   2   2   2   0   2   2   2   0   2   0   0   0   2   2   0   2   0   2   2   2   0   2   0   2   2   0   0   0   2   0   2   0   0   0   2   2   2   0   0   0   2   0   0   2   0   0   0   0   2   0   0   0   0   2   0   2   0   0   0   0   2   0   0   0   0   2   2   0   0   2   2   0   2   0   2   0   0   0   2   0   0   0   2   0   0   0   2   0   2   2   2   2   2   2   0   2   2   2   0   2   0   0   2   2   2   0   2   2   2   2   2   0   2   2   0   2   2   2   2   0   0   0   0   0   2   2   2   0   2   2   2   2   2   0   2   0   2   2   2   2   2   2   2   2   2   2   0   0   0   2   2   0   2   0   0   2   0   2   0   2   0   2   2   2   0   0   2   2   2   2   0   0   2   2   2   0   2   0   0   0   2   2   0   0   2   2   0   2   2   0   0   0   2   2   2   0   0   0
 MK-6-14                0   0   2   2   2   0   2   2   2   0   2   0   0   0   2   2   0   2   0   2   2   2   0   2   0   2   2   0   0   0   2   0   2   0   0   0   2   2   2   0   0   0   2   0   0   2   0   0   0   0   2   0   0   0   0   0   0   2   0   0   0   0   2   0   0   0   0   2   2   0   0   2   2   0   2   0   2   0   0   0   2   2   0   0   0   0   0   2   2   0   2   2   2   2   2   2   0   0   2   2   0   2   0   0   2   2   2   0   2   2   2   2   2   0   2   2   0   0   2   2   2   0   0   0   0   0   2   2   0   0   2   2   2   2   0   0   2   0   2   2   2   2   2   2   2   2   2   2   0   0   0   2   2   0   2   0   0   0   0   2   0   2   0   2   2   2   0   0   2   2   0   2   0   0   2   2   0   0   2   0   0   2   2   2   0   2   2   2   0   2   2   0   0   0   2   2   2   0   0   0
 MK-6-15                0   0   2   2   2   0   2   2   2   0   2   0   0   0   2   2   0   2   0   2   2   2   0   0   0   0   2   2   0   2   2   0   2   0   0   0   2   2   2   0   0   2   2   0   0   2   0   0   0   2   0   2   0   0   0   0   0   2   0   0   0   0   2   0   0   0   0   2   2   2   0   2   2   0   2   2   2   0   2   0   0   2   0   0   0   0   0   2   2   0   2   2   2   2   2   2   0   0   2   0   2   2   0   0   2   2   2   0   2   2   2   2   0   0   2   2   0   0   2   2   2   0   0   0   0   0   2   2   0   0   2   2   2   2   0   0   2   2   2   2   2   2   2   2   0   2   2   2   0   0   0   2   0   0   2   2   0   0   0   2   0   2   0   2   0   2   0   0   2   2   0   2   0   0   0   2   0   0   0   0   2   2   2   0   0   2   2   2   0   2   2   0   0   0   2   2   2   0   0   0
 MK-6-16                0   0   2   2   2   0   2   2   2   0   2   0   0   0   2   2   0   2   0   2   0   2   0   0   0   0   2   2   0   2   2   2   2   0   0   0   2   2   2   0   0   2   2   0   2   2   0   0   0   2   0   0   0   0   0   0   0   2   0   0   0   0   2   0   2   0   0   2   2   2   2   2   2   0   2   2   2   0   2   0   0   2   0   0   0   0   0   2   2   0   2   2   0   2   2   2   0   0   2   0   2   0   0   0   2   2   2   0   2   2   2   2   0   2   2   2   0   0   2   0   2   0   0   0   0   0   2   2   0   0   2   2   2   2   0   0   2   0   2   0   2   2   2   2   0   2   2   0   0   0   0   2   0   0   2   2   0   0   0   2   0   2   0   2   2   2   2   0   2   2   0   2   0   0   0   2   0   0   0   0   0   2   2   0   0   2   2   2   0   2   2   0   0   0   2   0   2   0   0   0
 
!****************************************** Phenotypic Data **********************************************************
!-100.0 is resevred for missing phenotype
SimulatedTrait1        15.2821   16.0231   16.1136   16.3210   13.8800   13.8561   13.7818   16.0914   13.0435   14.3957   13.4338   14.6358   16.3908   15.8941   14.5823   13.5075   14.4851   14.3736   15.9820   13.7389   16.3592   14.6071   13.2735   15.1442   16.3064   14.4628   13.5241   14.9044   15.5413   14.0411   15.7447   16.2337   13.6547   15.3855   14.0044   15.3724   15.4225   15.9098   16.0804   15.5846   14.3766   16.2030   13.6258   14.0665   15.8669   15.5191   14.4233   14.3804   14.1727   13.2316   15.4952   15.0299   13.4118   15.9661   13.2338   16.1402   13.5081   16.5414   14.2427   13.1789   14.8020   15.1262   15.2624   15.5848   14.6461   16.2103   14.0729   14.4504   13.5084   15.4284   14.8331   14.1800   15.1458   16.0579   16.2983   12.9855   14.0401   14.2959   14.8630   16.9198   16.0616   14.0852   16.7099   14.0429   16.0690   14.2159   13.9101   14.7225   14.8255   14.0480   14.5383   15.5601   15.4400   16.1683   15.6092   14.7428   14.6884   14.6878   15.7327   14.9559   13.9206   15.7733   15.5710   14.0241   14.0197   13.4402   13.7396   14.1854   16.7407   15.8561   15.8083   14.4341   14.9645   13.2129   15.0590   13.7037   14.2300   14.0586   14.2024   13.8771   13.8574   15.0179   13.5319   14.3774   13.5264   14.0428   13.8215   15.9736   15.7739   16.2833   15.3136   16.4027   14.2861   14.9373   13.8989   14.0845   13.9209   14.8132   14.3240   15.9210   13.5077   15.4497   13.9612   14.9694   13.9808   15.8426   13.6527   14.1129   13.9466   15.8005   14.5245   14.4095   14.6470   16.1379   15.2316   14.1608   14.2415   14.1520   15.3115   14.8229   14.3539   15.0622   16.3829   15.0456   15.5840   16.2630   15.9250   15.7972   16.1309   16.0806   14.5014   14.7182   13.9344   15.8880   16.3343   16.0406   14.4585   14.3539   15.0218   15.9556   13.6887   13.4926   16.6150   15.7388   15.6660   15.5692   13.3995   16.6420   14.2123   15.2022   15.8291   14.9863   14.2329   15.3474   14.0923   14.1067   14.7368   15.2180   15.8992   15.0843
SimulatedTrait2         9.2842    9.6895    9.1412    9.9376   10.4106   10.6620   10.6225    9.4525   10.0492   10.6566   10.3439   10.4780    9.3225    9.7324   10.9539   10.5193   10.4976   10.1054    8.8683   10.6974    9.4647   10.4870   10.6139    9.1911    9.3491   10.4654   10.1799   10.8451    9.4576   10.3651    9.6479    9.3055   10.3332    8.9572   10.4479    9.6251    9.2514    9.6399    9.6274    9.7224   10.7382    9.2831   10.2355   10.6292    9.4394    9.2313    9.9680   10.4781   10.3348   10.2789    9.5334    9.6767   10.5087    9.4942   10.6876    9.5174   10.1480    9.7503   10.5806   10.2463   10.4125   10.6664    9.6411    9.6103   10.2737    9.6252   10.6428   10.5893   10.8217   10.3975   10.5576   10.6846    9.5054    9.4687    9.3755   10.7588   10.5586   10.4499   10.6130    8.9848    9.5258   10.4477    9.8029    9.4815   10.0371   10.0274   10.9715   10.6365   10.3936   10.6780   10.3691    9.6976    9.0003    9.4864    9.6175    9.2429    9.5927   10.5107    9.3676    9.2685   10.5411   10.8239    9.3649   10.7699   10.4545   10.7684   10.1008   10.7879    9.7679    9.0836    9.3655   10.2582   10.0068   10.2119    9.5023   10.0650   10.2475   10.6902   10.1103   10.7033   10.4965   10.9483   10.0736   10.2691   10.4141   10.5015   10.8044    9.3457    9.5408    9.2620   10.3930    9.2317   11.0946    9.8601   10.2325   10.6999   10.8073   10.6777   10.3602    9.4179   10.6098    9.2563   10.2953   10.2358   10.5347    9.6396   10.3083   10.4404   10.5205    9.3385   10.6891   10.3640    9.5565    9.3996   10.1997   10.5659   10.0445   10.6541    9.3030    9.5284   10.9400   10.1072    9.2275    9.5394    9.4877   10.1596    9.7017    9.3740    9.5047    9.1349   11.2655   10.7833   10.6360    9.3996    9.5491    9.6053   10.8377   10.3321    9.5062    9.4111   10.3718   10.5996    9.0742    9.4719    9.7103    9.4100   10.5532    9.4164   10.2695    9.2872    9.5407   10.3497   10.5181   10.5154   10.4539   10.4539   10.5004    9.4151    9.5399   10.8484
 
