# Supplementary material for: Inclusive Composite Interval Mapping of QTL by Environment Interactions in Biparental Populations
Source: PLoS One. 2015 Jul 10;10(7):e0132414. doi: 10.1371/journal.pone.0132414 (PMC4498613; doi:10.1371/journal.pone.0132414)
Supplement: S6 File — (ZIP) [file pone.0132414.s006.zip › H=0.8/L1/run_00096.met]

!**********************Note: lines staring with "!" are remarks and will be ignored in the program********************
!*********************************General Information**********************************
!Assuming F1 = P1 x P2, populations available in QTL IciMapping are: 
!  1, P1BC1F1 = P1 x F1, the first backcrossing where P1 is used as the recurrent parent;
!  2, P2BC1F1 = P2 x F1, the first backcrossing where P2 is used as the recurrent parent;
!  3, F1DH, F1-derived doubled haploids; 
!  4, RIL or F1RIL, recombination inbred lines through the repeated selfing of F1;
!  5, P1BC1RIL, recombination inbred lines through the repeated selfing of P1BC1F1;
!  6, P2BC1RIL, recombination inbred lines through the repeated selfing of P2BC1F1;
!  7, F2, the selfing generation of F1;
!  8, F3, the selfing generation of F2;
!  9, P1BC2F1, the second backcrossing where P1 is used as the recurrent parent; 
! 10, P2BC2F1, the second backcrossing where P2 is used as the recurrent parent;
! 11, P1BC2RIL, recombination inred lines through the repeated selfing of P1BC2F1; 
! 12, P2BC2RIL, recombination inred lines through the repeated selfing of P2BC2F1; 
! 13, P1BC1F2, the selfing generation of P1BC1F1; 
! 14, P2BC1F2, the selfing generation of P2BC1F1; 
! 15, P1BC2F2, the selfing generation of P1BC2F1; 
! 16, P2BC2F2, the selfing generation of P2BC2F1; 
! 17, P1BC1DH, P1BC1F1-derived doubled haploids; 
! 18, P2BC1DH, P2BC1F1-derived doubled haploids; 
! 19, P1BC2DH, P1BC2F1-derived doubled haploids; 
! 20, P2BC2DH, P2BC2F1-derived doubled haploids; 
   3      !Mapping Population (see remarks above)
   2      !Mapping Function (1 for Kosambi; 2 for Haldane; 3 for Morgan)
   2      !Marker Space Type (1 for intervals; 2 for positions)
   1      !Marker Space Unit(1 for centiMorgans; 2 for Morgan)
   6      !Number of Chromosomes (or Linkage Groups)
 200      !Size of the mapping population
   2      !Number of environments
 
!***************************************** Chromosomes and Linkage Maps **********************************************
!Chromosome                 NumMarkers
-CH1                        16
-CH2                        16
-CH3                        16
-CH4                        16
-CH5                        16
-CH6                        16
!Linkage map (Marker name followed by position or the interval length)
 MK-1-1                1     0.000
 MK-1-2                1    10.000
 MK-1-3                1    20.000
 MK-1-4                1    30.000
 MK-1-5                1    40.000
 MK-1-6                1    50.000
 MK-1-7                1    60.000
 MK-1-8                1    70.000
 MK-1-9                1    80.000
 MK-1-10               1    90.000
 MK-1-11               1   100.000
 MK-1-12               1   110.000
 MK-1-13               1   120.000
 MK-1-14               1   130.000
 MK-1-15               1   140.000
 MK-1-16               1   150.000
 MK-2-1                2     0.000
 MK-2-2                2    10.000
 MK-2-3                2    20.000
 MK-2-4                2    30.000
 MK-2-5                2    40.000
 MK-2-6                2    50.000
 MK-2-7                2    60.000
 MK-2-8                2    70.000
 MK-2-9                2    80.000
 MK-2-10               2    90.000
 MK-2-11               2   100.000
 MK-2-12               2   110.000
 MK-2-13               2   120.000
 MK-2-14               2   130.000
 MK-2-15               2   140.000
 MK-2-16               2   150.000
 MK-3-1                3     0.000
 MK-3-2                3    10.000
 MK-3-3                3    20.000
 MK-3-4                3    30.000
 MK-3-5                3    40.000
 MK-3-6                3    50.000
 MK-3-7                3    60.000
 MK-3-8                3    70.000
 MK-3-9                3    80.000
 MK-3-10               3    90.000
 MK-3-11               3   100.000
 MK-3-12               3   110.000
 MK-3-13               3   120.000
 MK-3-14               3   130.000
 MK-3-15               3   140.000
 MK-3-16               3   150.000
 MK-4-1                4     0.000
 MK-4-2                4    10.000
 MK-4-3                4    20.000
 MK-4-4                4    30.000
 MK-4-5                4    40.000
 MK-4-6                4    50.000
 MK-4-7                4    60.000
 MK-4-8                4    70.000
 MK-4-9                4    80.000
 MK-4-10               4    90.000
 MK-4-11               4   100.000
 MK-4-12               4   110.000
 MK-4-13               4   120.000
 MK-4-14               4   130.000
 MK-4-15               4   140.000
 MK-4-16               4   150.000
 MK-5-1                5     0.000
 MK-5-2                5    10.000
 MK-5-3                5    20.000
 MK-5-4                5    30.000
 MK-5-5                5    40.000
 MK-5-6                5    50.000
 MK-5-7                5    60.000
 MK-5-8                5    70.000
 MK-5-9                5    80.000
 MK-5-10               5    90.000
 MK-5-11               5   100.000
 MK-5-12               5   110.000
 MK-5-13               5   120.000
 MK-5-14               5   130.000
 MK-5-15               5   140.000
 MK-5-16               5   150.000
 MK-6-1                6     0.000
 MK-6-2                6    10.000
 MK-6-3                6    20.000
 MK-6-4                6    30.000
 MK-6-5                6    40.000
 MK-6-6                6    50.000
 MK-6-7                6    60.000
 MK-6-8                6    70.000
 MK-6-9                6    80.000
 MK-6-10               6    90.000
 MK-6-11               6   100.000
 MK-6-12               6   110.000
 MK-6-13               6   120.000
 MK-6-14               6   130.000
 MK-6-15               6   140.000
 MK-6-16               6   150.000
!*********************************** Marker Types ********************************************************************
!Co-dominant marker: When heterozygote F1 is present, P1 is coded as 2, F1 is coded as 1, and P2 is coded as 0; Otherwise, P1 is coded as 2, and P2 is coded as 0. 
!Dominant marker: When heterozygote F1 is present, P1 and F1 are coded as 12, and P2 is coded as 0; Otherwise, P1 is coded as 2, and P2 is coded as 0.  
!Recessive markers: When heterozygote F1 is present, P1 is coded as 2, and F1 and P2 are coded as 10; Otherwise, P1 is coded as 2, and P2 is coded as 0. 
!Missing marker is coded as -1. 
 MK-1-1                 2   2   2   2   2   2   2   2   2   2   0   2   2   0   0   0   0   2   0   0   2   0   2   2   2   2   0   2   0   0   2   2   0   0   2   2   2   2   0   2   2   0   0   2   0   0   0   2   2   0   0   2   0   0   0   2   0   2   2   2   2   0   2   0   0   2   2   0   2   0   0   2   2   0   2   2   0   0   0   2   0   2   2   2   2   0   2   0   0   2   2   2   0   0   0   2   0   2   0   2   2   0   2   2   2   2   2   0   2   0   2   0   2   2   0   2   2   2   0   0   0   0   2   2   2   2   0   0   2   0   2   2   2   0   2   2   2   2   2   0   2   0   0   0   0   0   2   2   2   0   2   0   2   0   0   2   2   2   0   2   0   0   2   2   2   0   2   0   0   0   2   0   2   2   2   0   2   0   0   2   2   2   0   2   0   2   2   2   2   0   2   2   0   0   0   2   0   0   0   2
 MK-1-2                 0   0   2   2   2   2   0   2   0   2   0   2   0   0   0   0   0   2   0   0   0   0   0   2   2   0   2   0   0   0   2   2   0   0   2   2   2   2   0   2   2   0   0   2   0   2   0   2   2   0   0   0   0   0   0   2   0   2   2   2   2   0   2   0   0   2   2   0   2   2   0   2   2   0   2   2   0   0   0   2   0   2   2   2   0   0   2   0   0   2   2   2   0   0   0   2   0   2   0   2   2   0   0   2   2   2   2   0   2   0   2   0   0   2   0   2   0   2   2   2   0   0   0   2   2   2   0   0   2   0   2   2   2   0   2   2   2   2   2   0   2   0   0   0   0   0   2   2   2   0   2   0   0   0   2   2   2   2   0   0   0   0   2   2   2   0   2   0   0   0   2   0   2   2   2   0   2   0   0   2   2   2   0   2   0   0   2   2   2   0   0   2   0   0   2   2   0   0   0   2
 MK-1-3                 0   0   2   2   2   2   0   0   0   2   0   2   0   0   0   2   0   2   0   0   0   0   0   2   2   0   2   0   0   0   2   2   0   0   2   2   2   2   0   2   2   0   2   2   0   2   0   2   2   0   0   0   0   0   0   2   0   2   2   2   2   2   2   0   0   2   2   0   0   2   0   2   2   0   2   2   0   2   0   2   0   2   2   2   0   0   2   0   0   0   2   2   0   0   0   2   0   2   0   2   2   0   2   0   2   2   2   0   2   0   2   2   2   2   0   2   0   2   2   2   0   0   2   2   2   2   0   0   2   0   2   2   2   0   2   2   2   2   2   0   2   2   0   0   0   0   2   2   2   0   2   2   2   0   2   2   2   2   0   0   0   0   2   0   2   0   2   0   0   0   2   0   2   2   2   0   2   0   0   2   2   2   0   2   0   0   2   2   2   0   0   2   0   0   2   2   0   0   0   2
 MK-1-4                 0   0   2   2   2   2   0   0   0   2   0   2   2   0   0   2   0   2   0   0   2   2   0   2   2   0   0   0   0   0   2   2   0   0   0   2   0   2   0   2   2   0   2   2   0   2   0   2   2   0   0   0   0   0   2   2   0   2   2   2   2   2   2   0   0   2   2   0   0   2   0   2   2   0   2   2   0   2   0   2   0   2   2   2   0   0   2   0   0   0   2   2   0   0   0   2   0   2   0   2   2   0   2   2   2   2   2   0   2   0   2   2   0   2   0   0   0   2   0   2   0   0   2   2   2   2   2   0   2   0   2   2   2   0   2   2   2   2   2   0   2   0   0   0   0   0   2   2   2   0   2   2   2   0   2   2   2   2   0   2   0   0   2   0   2   0   2   0   0   0   0   0   2   2   0   0   2   2   0   0   2   2   0   2   0   2   2   2   0   0   0   2   0   0   2   2   0   0   0   2
 MK-1-5                 0   0   0   2   2   2   0   0   0   2   0   2   2   2   0   2   0   2   0   0   2   2   2   2   2   0   0   0   0   0   2   2   0   2   0   2   0   2   2   2   0   0   2   2   0   2   0   2   2   0   0   0   0   0   2   2   0   0   2   2   2   0   0   0   0   0   2   0   0   2   0   2   2   0   2   2   0   2   0   2   0   0   2   2   0   0   2   0   0   0   0   2   0   0   0   2   0   2   0   2   2   0   2   2   2   2   2   0   2   2   2   2   0   2   0   0   0   2   0   2   0   0   2   2   2   2   2   0   2   0   2   2   2   0   2   2   0   2   2   0   2   0   0   0   0   0   2   2   2   0   2   2   2   0   2   2   2   2   0   2   0   0   2   0   2   0   2   2   0   0   0   0   2   2   0   0   0   2   0   0   2   2   0   2   0   2   2   2   0   2   0   2   0   0   2   2   0   0   0   2
 MK-1-6                 2   0   0   2   2   0   2   0   0   2   0   2   2   2   0   2   0   2   0   0   2   2   2   2   2   0   0   0   0   0   2   0   0   2   2   2   0   2   2   2   0   0   2   2   0   2   0   2   2   0   0   0   0   0   2   2   0   0   2   2   2   2   0   0   0   0   2   0   0   2   0   2   2   0   0   2   0   2   0   2   0   0   2   2   0   0   2   0   0   0   0   2   0   0   0   2   0   2   0   0   0   0   2   2   2   2   2   0   2   2   2   2   0   2   0   0   0   2   0   2   0   0   2   2   2   2   2   0   2   0   2   2   2   0   2   2   0   2   2   0   2   0   0   0   0   0   2   2   2   0   2   2   2   0   2   2   2   2   0   2   0   0   2   0   2   0   2   2   0   0   0   0   2   2   0   0   0   2   0   0   2   2   0   2   0   2   0   2   0   2   2   2   0   0   2   2   0   0   0   2
 MK-1-7                 2   0   0   2   2   0   2   0   0   2   0   2   2   2   2   2   2   2   0   0   2   2   2   2   2   0   0   0   0   0   2   0   0   2   2   0   0   0   2   2   2   0   2   2   0   2   0   2   2   0   0   0   0   0   2   2   0   0   2   2   2   2   0   0   0   0   2   0   0   2   0   2   2   0   0   2   0   2   0   2   0   0   2   2   0   0   2   0   0   0   0   2   0   0   0   2   0   2   0   0   0   0   2   2   2   2   2   2   0   2   0   2   0   2   0   2   0   0   0   0   0   0   2   2   2   0   2   0   2   0   2   2   2   0   2   0   0   2   2   0   2   0   0   0   2   2   2   2   2   0   2   2   2   0   2   2   2   2   0   2   2   0   2   2   0   0   2   2   0   0   0   0   0   2   0   0   0   2   0   0   2   2   0   2   0   2   0   2   0   2   2   2   0   0   2   2   0   0   0   2
 MK-1-8                 2   0   0   2   2   0   2   0   0   2   0   2   2   2   2   2   2   2   0   0   2   2   2   2   2   0   0   0   0   0   2   0   2   0   2   0   2   0   2   2   2   0   0   0   0   2   0   0   2   2   0   0   0   0   2   2   0   0   2   0   2   2   0   0   0   0   2   0   0   2   0   2   0   0   0   2   0   2   0   2   0   0   2   2   0   0   2   0   0   0   0   2   0   0   0   0   0   2   0   0   0   0   0   2   2   2   2   0   2   2   0   2   0   2   0   2   0   2   0   0   0   0   2   2   0   0   2   0   2   0   2   2   0   0   2   0   0   2   2   0   2   0   0   0   2   2   2   0   2   0   2   2   2   0   2   2   0   2   0   2   0   0   2   0   0   2   2   2   0   0   0   2   0   2   0   0   0   2   0   0   2   2   0   0   0   2   0   2   0   2   2   2   0   0   2   2   0   0   2   2
 MK-1-9                 2   0   0   2   2   0   2   0   0   2   0   2   0   0   2   2   0   2   2   0   0   2   2   0   2   0   0   0   0   2   2   0   2   0   2   0   2   0   2   2   2   2   0   0   0   2   2   0   2   2   0   0   2   0   2   2   0   0   2   0   2   2   0   0   0   0   2   2   0   2   0   2   0   0   0   2   0   2   0   2   0   0   0   2   0   0   2   0   0   0   0   2   0   0   0   0   0   2   0   0   0   0   0   2   2   2   0   0   2   2   0   2   0   2   0   2   2   2   0   0   0   0   2   2   0   0   2   0   2   0   2   2   0   0   0   0   0   2   2   0   2   2   0   0   2   2   2   0   2   0   2   2   2   2   2   2   0   2   2   2   0   0   2   2   0   2   2   2   0   0   0   2   0   2   0   2   0   2   0   0   2   2   0   0   0   2   0   2   0   0   0   2   0   0   2   2   0   0   2   2
 MK-1-10                2   0   0   2   2   0   2   0   0   2   0   0   0   0   2   2   0   2   2   2   0   2   2   0   2   0   0   0   0   2   0   0   2   0   2   0   0   0   2   2   2   2   2   0   0   2   2   0   2   2   0   0   2   0   2   2   0   0   2   0   2   2   0   0   2   0   2   2   0   0   0   2   0   2   0   2   2   2   0   2   0   2   0   2   0   0   2   0   0   0   0   2   0   0   0   0   0   2   0   0   0   0   0   2   2   2   0   0   2   2   0   2   0   2   0   0   2   2   0   0   0   0   2   2   2   0   2   0   2   0   2   2   0   0   0   0   0   2   2   0   2   0   0   0   2   2   0   0   2   0   2   2   2   0   2   2   0   2   2   2   0   0   2   2   2   2   2   0   0   0   0   2   0   2   0   2   0   2   2   0   2   2   0   0   0   2   2   2   0   0   0   2   0   0   2   2   0   0   2   0
 MK-1-11                2   2   0   2   2   0   2   2   0   0   0   0   0   0   2   2   2   2   0   2   0   2   2   0   2   0   0   0   0   0   0   0   2   0   0   0   0   0   2   2   2   2   2   0   0   2   2   0   2   2   0   0   2   0   2   2   0   0   2   0   2   2   0   0   2   0   2   2   0   0   0   2   0   2   0   2   2   2   0   2   0   2   0   2   0   0   2   0   0   0   2   2   0   2   0   0   0   2   0   0   0   0   0   2   2   2   0   0   2   0   0   0   0   2   0   0   2   2   0   0   0   2   0   2   2   0   2   0   2   0   0   2   0   0   2   0   0   2   2   0   2   0   0   0   0   0   2   0   2   0   2   2   2   0   2   0   0   2   2   2   0   0   2   2   2   2   2   2   0   0   0   2   0   2   0   2   0   0   2   2   0   0   2   0   0   2   2   2   0   0   0   2   0   0   2   2   0   0   2   0
 MK-1-12                2   2   0   2   2   0   2   2   0   0   0   0   2   0   2   2   2   0   0   2   0   2   2   0   2   0   0   0   0   0   0   0   2   0   0   0   0   0   2   2   2   2   0   0   0   2   2   0   2   2   0   0   2   2   2   2   0   0   2   0   2   2   0   0   2   0   2   2   0   0   0   2   0   2   0   2   2   2   2   0   2   2   0   2   0   0   2   0   0   0   2   2   0   2   0   0   0   2   0   2   0   0   0   2   0   2   0   0   2   0   0   0   0   2   0   2   2   2   0   0   0   2   0   2   0   0   2   0   0   2   0   2   0   0   2   0   0   2   0   0   2   0   0   0   0   0   2   0   2   0   2   2   2   0   2   0   0   2   2   0   0   0   2   2   2   2   2   2   2   0   0   2   0   2   0   2   0   0   2   2   0   0   2   0   0   2   2   2   0   0   0   2   0   0   2   2   0   0   2   0
 MK-1-13                2   2   0   2   2   0   0   0   0   0   0   0   2   0   2   2   2   0   0   2   2   2   2   0   2   2   0   0   0   0   0   0   2   0   0   0   0   0   2   2   2   2   2   0   0   2   2   0   0   2   0   0   2   2   2   2   0   0   2   0   2   2   0   0   2   0   2   2   0   0   0   2   2   2   0   2   2   2   2   0   2   2   0   2   0   0   2   0   0   0   2   2   0   2   0   0   0   2   2   2   0   0   0   2   0   0   0   0   2   0   0   0   0   0   2   2   2   2   0   0   0   2   0   2   0   0   2   0   0   2   0   2   0   0   2   0   0   2   0   0   2   0   0   0   0   0   0   0   2   0   2   2   2   0   2   0   0   0   2   0   0   0   0   2   2   2   2   2   2   0   0   0   0   2   0   2   0   2   2   2   0   0   2   0   0   2   0   0   0   2   0   2   0   0   2   2   0   0   2   0
 MK-1-14                2   2   0   2   2   0   0   2   0   0   0   0   2   0   2   2   2   0   0   2   0   2   2   2   2   2   0   2   2   0   0   0   2   0   0   0   0   2   2   2   0   2   0   0   0   2   2   0   0   2   0   0   2   2   2   0   2   0   2   0   2   2   0   0   0   0   2   2   0   0   0   2   2   2   0   2   2   2   2   0   0   2   0   2   0   0   2   0   0   0   2   2   0   0   0   2   0   2   2   2   0   2   0   2   0   0   0   2   2   0   0   0   0   0   2   2   2   2   0   0   0   2   0   2   0   0   2   0   0   2   0   2   0   0   2   0   0   2   0   0   2   0   0   0   2   0   0   0   2   0   2   2   2   0   2   0   0   0   2   0   0   0   0   2   2   2   0   2   2   0   2   0   2   2   2   2   0   2   2   2   0   2   2   0   2   2   0   0   0   2   0   2   0   0   2   2   2   2   2   2
 MK-1-15                2   2   0   2   2   0   2   2   0   0   2   0   2   0   2   2   2   0   2   0   0   2   2   2   2   2   0   2   2   0   0   0   2   0   2   0   2   2   2   2   0   0   0   0   0   2   2   0   0   2   0   0   0   2   2   0   2   0   2   0   2   2   0   0   0   0   2   2   0   0   0   2   2   2   0   2   2   2   2   0   0   0   0   2   0   2   2   0   0   0   2   2   0   0   0   2   0   2   2   2   0   2   0   2   0   0   0   2   0   0   0   0   0   0   2   2   2   2   0   0   0   2   0   2   0   0   2   0   0   2   0   0   0   0   2   0   0   2   0   0   2   0   0   2   2   0   0   0   2   0   2   2   2   0   2   0   0   0   2   0   0   0   0   2   0   0   0   2   2   0   2   0   0   2   2   2   0   2   2   2   2   2   2   0   2   2   0   0   0   2   0   2   0   0   2   2   2   2   2   2
 MK-1-16                2   0   2   2   0   0   2   2   0   0   2   0   2   0   2   2   2   0   2   0   0   2   0   2   2   2   0   2   2   0   0   0   2   0   2   0   2   2   2   2   0   0   0   0   0   2   2   0   2   0   0   0   0   2   2   0   2   0   2   0   2   2   0   0   0   0   2   2   0   0   0   2   2   2   0   2   2   2   2   0   0   0   0   2   0   2   2   2   0   2   2   2   0   0   0   2   0   2   2   2   0   2   0   2   0   0   0   2   0   0   0   0   0   0   2   2   2   2   0   0   0   2   2   2   0   0   2   0   0   2   0   0   0   0   2   0   0   2   0   0   2   0   0   2   2   2   0   0   2   0   0   2   2   0   2   0   0   0   2   0   0   0   0   2   0   0   0   2   2   0   2   0   0   2   0   2   0   2   2   2   2   2   2   0   2   2   0   0   0   2   0   2   0   0   2   2   2   2   2   2
 MK-2-1                 2   0   0   0   2   0   0   2   0   0   2   2   0   2   2   0   0   0   2   2   0   0   0   2   2   0   0   2   0   2   0   0   2   0   2   2   0   2   0   0   0   0   0   2   2   0   0   2   2   2   2   2   0   0   0   0   2   2   0   2   2   2   0   0   2   2   0   0   0   0   2   0   0   0   2   2   2   0   2   2   0   0   0   0   2   2   2   2   0   2   2   2   0   2   2   0   2   0   0   0   0   2   0   0   2   2   0   0   0   2   2   2   0   2   2   2   0   0   2   2   0   2   0   2   2   2   2   0   2   0   2   0   0   0   2   0   0   2   0   2   2   2   0   0   2   0   2   0   2   2   2   2   2   0   2   2   0   0   0   2   0   0   2   2   2   2   2   0   2   0   0   0   0   0   2   0   0   0   2   2   0   0   0   2   2   2   0   0   0   2   0   2   2   2   2   0   0   2   2   0
 MK-2-2                 2   0   0   0   2   0   0   2   2   0   2   2   0   2   2   0   0   0   2   2   0   0   0   2   2   0   0   2   0   0   0   0   2   0   0   2   0   2   0   2   0   0   0   2   2   0   0   2   2   2   2   2   0   0   0   0   2   2   0   2   2   2   0   2   2   2   0   0   0   0   2   0   0   0   2   2   2   0   2   2   0   0   0   0   2   2   2   2   0   2   2   2   2   2   2   0   2   0   0   0   0   2   0   0   2   2   0   0   0   2   2   2   0   2   2   2   0   0   2   2   0   2   0   2   2   2   2   0   2   0   2   0   0   0   2   0   0   2   0   0   2   2   0   0   2   0   0   0   0   2   2   2   2   0   2   2   0   0   0   2   0   0   2   2   2   2   2   0   2   0   0   0   2   0   2   0   0   0   2   2   0   0   0   2   2   2   0   0   0   2   0   0   2   2   0   0   0   2   0   0
 MK-2-3                 2   0   0   0   2   0   0   2   2   0   2   2   0   2   2   2   0   0   0   2   0   0   0   2   2   0   0   2   0   0   0   0   2   2   2   2   0   2   0   0   0   0   0   2   2   0   0   2   2   2   2   2   0   0   0   0   2   2   0   2   2   2   0   2   2   2   0   0   0   0   2   0   2   0   2   2   2   2   2   2   0   0   0   0   2   2   2   2   0   2   2   2   2   2   2   0   2   0   0   0   0   0   0   2   2   2   0   0   0   2   2   2   0   2   2   2   0   0   2   2   0   2   0   2   2   2   2   2   0   0   2   0   2   0   0   0   0   2   2   0   2   2   0   0   0   0   2   0   0   2   2   2   2   0   2   2   0   2   2   2   0   0   2   2   2   2   2   2   2   0   0   0   2   0   2   0   0   0   2   2   0   0   0   2   2   2   0   0   0   0   0   0   2   2   0   0   0   2   0   0
 MK-2-4                 0   0   0   0   2   0   0   2   2   0   2   2   0   2   2   2   0   2   0   2   0   0   0   2   2   0   0   2   0   0   0   0   2   2   2   2   0   2   2   0   0   0   0   2   0   0   0   2   2   2   2   2   0   0   0   0   2   2   0   2   2   2   0   2   2   2   0   0   2   0   2   0   2   0   2   2   2   2   2   2   0   0   0   0   2   2   2   2   0   0   2   2   2   2   2   0   2   2   2   0   2   0   0   2   2   2   0   0   0   2   2   2   0   2   2   2   0   0   2   2   0   2   0   0   2   2   2   2   2   0   2   0   2   0   0   0   0   2   2   0   2   2   0   0   0   0   2   0   0   2   0   2   2   0   2   2   0   2   2   2   2   0   2   2   2   2   2   2   2   0   0   2   2   0   2   0   0   0   2   2   2   2   0   2   2   2   0   0   0   0   0   0   2   2   0   0   0   2   0   2
 MK-2-5                 0   0   0   0   2   0   0   2   2   0   2   2   0   2   2   2   0   2   0   2   0   0   0   2   0   0   0   2   0   0   0   0   2   2   2   2   0   2   2   0   0   0   0   2   0   0   0   2   2   2   2   0   0   0   0   0   2   2   0   2   2   2   0   2   2   2   0   0   2   0   2   0   2   0   2   2   2   2   2   2   2   0   2   0   2   2   2   2   0   0   2   0   2   2   2   0   2   2   2   0   2   0   0   2   2   2   0   0   0   2   2   2   0   0   2   2   0   0   2   2   2   2   0   0   2   2   2   2   0   0   2   0   2   0   2   0   0   2   2   0   2   2   0   0   0   0   2   0   2   0   0   0   2   0   2   0   0   2   2   2   2   0   2   2   2   2   2   2   2   0   0   0   2   0   2   0   0   0   2   2   2   2   0   2   2   2   0   2   0   0   0   0   2   2   0   0   0   2   0   2
 MK-2-6                 0   0   0   0   2   0   0   2   2   0   2   2   0   2   2   2   0   2   0   2   0   0   2   2   0   0   0   2   0   0   0   0   0   0   2   2   0   2   2   0   0   0   0   2   0   0   0   2   2   2   2   0   0   0   0   0   2   2   0   2   0   2   0   2   2   2   0   0   0   0   2   0   2   0   2   2   2   2   2   0   2   2   2   0   2   0   2   2   0   0   2   0   2   2   2   2   2   2   2   0   2   0   0   2   2   2   0   0   0   2   2   2   0   0   2   2   0   0   2   2   2   2   0   0   2   2   2   2   0   0   2   0   2   0   2   2   0   2   2   0   2   0   0   0   0   0   2   0   2   0   0   0   2   0   2   0   0   2   2   2   0   0   2   2   2   2   2   0   2   0   0   0   2   0   2   0   0   0   0   2   0   2   0   2   2   2   0   2   0   0   0   0   2   2   0   0   0   2   0   2
 MK-2-7                 2   0   0   0   2   0   0   2   2   0   2   2   0   2   0   2   0   2   0   2   0   0   2   2   2   0   0   2   2   0   0   0   0   0   2   2   0   2   2   0   0   0   0   2   0   0   0   2   2   2   2   0   0   2   0   0   2   2   0   2   0   2   0   2   2   2   0   0   0   0   2   0   2   0   2   0   2   2   2   0   2   2   2   0   2   0   2   2   0   0   0   0   2   2   0   2   2   2   2   0   2   0   0   2   0   2   0   0   0   2   2   2   0   2   2   2   0   0   2   2   2   2   0   2   2   2   2   2   0   0   2   0   2   0   2   2   0   2   2   0   2   0   0   0   0   0   2   0   2   0   0   0   2   0   2   0   0   2   0   0   0   0   2   2   2   2   2   0   2   0   0   0   2   0   2   0   0   2   0   2   0   2   0   0   0   2   0   2   0   0   0   0   2   2   0   0   0   2   0   2
 MK-2-8                 2   0   2   0   2   0   0   2   2   0   2   2   0   2   0   2   0   0   0   0   0   0   2   2   2   0   0   2   2   2   0   0   0   0   2   2   0   2   2   0   0   2   0   2   0   0   0   2   2   2   0   2   0   2   2   0   2   2   0   0   0   2   2   2   2   2   0   2   0   0   2   0   0   0   2   0   2   2   2   0   0   2   0   0   2   0   2   2   0   0   0   0   2   2   0   2   2   2   2   0   0   0   0   2   0   2   0   0   0   2   2   2   0   2   2   2   0   0   2   2   2   2   0   2   2   2   2   2   0   2   2   0   2   0   0   2   0   2   0   0   2   0   0   0   0   0   2   0   2   0   0   0   2   0   2   0   0   2   0   0   0   2   2   2   2   2   2   0   2   0   0   0   2   0   2   0   0   2   0   2   0   2   2   0   0   2   0   2   0   0   0   0   2   2   0   2   0   2   0   2
 MK-2-9                 0   0   2   0   2   2   0   2   2   0   2   2   0   2   0   2   0   0   0   0   0   0   2   2   2   0   0   2   2   2   0   2   0   0   2   2   0   2   2   0   0   2   0   2   0   0   0   0   2   2   0   2   0   2   2   0   2   2   0   0   2   2   2   2   2   2   0   2   0   2   2   0   0   2   2   0   2   2   2   0   0   2   0   0   2   0   2   2   0   0   0   2   2   2   0   2   2   2   2   0   0   0   0   2   0   2   0   0   0   2   2   0   0   2   0   2   0   0   2   2   2   2   2   2   2   2   2   2   0   2   0   0   2   0   0   2   2   2   0   2   2   0   0   2   0   0   2   0   2   0   0   0   2   0   2   0   0   2   0   0   0   2   2   2   2   2   2   0   2   2   0   0   2   0   2   0   0   2   0   2   0   0   2   0   0   2   0   2   0   0   0   0   2   2   0   0   0   0   0   0
 MK-2-10                0   0   2   0   2   2   0   2   0   0   2   2   0   2   0   2   0   0   0   0   0   0   2   2   2   0   0   2   0   2   0   2   0   0   2   2   0   2   2   2   0   2   0   2   0   0   0   0   2   2   0   2   0   2   2   0   2   2   0   0   2   2   2   2   2   2   0   2   0   2   2   0   0   2   2   0   2   2   2   0   0   2   0   0   2   0   2   2   0   0   0   2   2   2   0   2   2   2   2   0   0   2   0   2   0   2   0   0   0   2   2   0   0   2   0   2   2   0   2   2   2   2   2   2   2   2   2   2   0   2   0   0   2   0   0   2   2   2   0   2   2   0   0   2   0   0   2   0   2   2   0   0   2   0   2   0   0   2   0   0   0   2   2   2   2   2   2   0   2   2   0   0   2   2   2   0   0   2   0   2   0   0   2   0   0   2   0   2   0   0   0   0   2   2   0   0   0   2   0   0
 MK-2-11                0   0   2   0   2   2   0   2   0   0   2   2   0   2   0   2   0   0   0   0   0   0   2   2   2   2   2   2   0   2   2   2   0   0   2   0   0   2   2   2   0   2   0   0   0   0   0   0   2   2   0   2   0   2   2   0   2   0   2   0   2   0   0   2   2   2   0   2   0   2   2   0   0   2   2   0   2   2   2   0   0   2   0   0   2   0   2   2   0   2   0   2   2   2   0   2   2   2   2   0   0   2   0   2   0   2   0   0   0   0   2   2   0   2   0   2   2   0   2   2   2   2   2   2   2   0   2   0   0   2   0   0   2   0   0   0   2   2   0   2   2   0   0   2   0   0   2   2   2   2   0   0   2   0   2   0   2   2   0   0   0   2   2   2   2   2   2   0   2   2   0   0   0   2   2   0   0   2   0   2   0   0   2   0   0   2   0   0   0   0   0   0   0   2   0   0   2   2   0   0
 MK-2-12                0   2   0   2   0   2   0   2   0   0   2   2   0   2   0   2   0   0   2   0   0   0   2   2   2   2   2   2   0   2   2   2   0   0   2   0   0   2   2   2   2   2   0   0   0   0   0   0   2   2   0   2   0   2   2   0   2   0   2   0   2   0   0   2   2   2   0   2   0   0   2   0   0   2   2   0   2   2   2   2   0   2   0   0   2   0   2   2   0   2   2   2   0   2   0   2   2   2   0   0   0   2   0   2   0   2   0   0   0   0   2   2   0   2   0   2   2   0   2   2   2   2   0   2   2   0   2   0   0   2   0   0   2   0   0   0   2   2   0   2   2   0   2   2   0   0   2   2   2   2   0   0   2   0   2   0   2   2   0   0   0   2   2   2   2   2   2   0   2   0   2   0   0   2   2   0   0   0   0   0   0   0   2   0   2   2   0   0   0   0   0   0   0   2   0   0   2   2   0   0
 MK-2-13                2   2   0   2   0   2   0   2   0   0   2   0   0   0   2   2   0   0   2   0   2   2   2   2   2   2   2   2   0   2   2   2   0   0   2   0   0   2   2   2   2   2   0   0   0   0   0   0   2   2   0   2   2   2   2   0   2   0   2   0   2   2   0   2   2   2   0   2   0   2   2   0   0   2   0   0   0   0   2   2   0   2   0   0   2   0   2   2   0   2   2   2   0   2   0   2   2   2   0   0   0   2   0   2   0   0   0   0   2   0   2   2   0   2   0   2   2   0   2   2   0   2   0   2   2   0   0   0   0   2   0   0   2   0   0   0   2   2   0   2   2   0   2   2   0   0   2   2   2   2   0   0   2   0   2   0   2   2   0   0   0   2   2   2   2   2   2   0   2   0   2   0   0   0   2   0   0   2   0   0   0   2   2   0   2   2   0   0   0   2   2   0   2   2   0   0   2   2   0   0
 MK-2-14                2   2   0   2   0   0   0   2   2   0   2   0   0   0   2   2   0   0   2   0   0   2   2   2   2   2   2   2   0   2   2   2   0   0   2   0   0   2   2   2   2   0   0   0   0   0   0   0   2   0   0   2   2   2   2   2   2   0   2   0   2   2   0   2   2   2   0   2   0   2   2   0   0   2   0   0   0   0   2   2   0   2   0   0   0   0   2   2   0   0   2   2   0   2   0   2   2   2   0   0   2   2   0   2   0   0   0   2   2   0   2   2   0   2   0   2   0   0   2   2   0   2   0   2   2   0   0   0   0   2   0   0   2   0   0   0   2   2   0   0   2   0   2   2   0   0   2   2   2   0   0   0   2   0   2   0   2   2   0   0   0   2   2   2   2   2   2   0   2   2   2   0   0   2   2   0   0   2   0   0   0   2   2   0   2   0   0   2   0   2   2   0   2   2   0   0   2   2   0   0
 MK-2-15                2   2   0   2   0   0   2   2   2   0   2   0   0   0   2   2   0   0   2   0   2   2   2   2   2   2   2   2   0   0   2   2   0   0   2   2   0   2   2   2   2   2   0   0   0   0   0   0   2   0   0   2   2   2   2   2   2   0   2   0   2   2   0   2   2   2   0   0   0   2   0   0   0   2   0   0   0   0   2   2   2   2   0   0   0   0   2   2   0   0   2   2   0   2   0   2   2   2   0   2   2   2   2   2   0   2   0   2   2   0   2   2   0   2   0   2   0   0   2   2   0   2   0   2   2   0   0   2   0   2   0   0   2   0   0   0   2   2   0   0   2   0   2   2   0   0   2   2   2   2   0   0   0   0   2   0   2   2   2   0   0   2   2   2   0   2   2   0   2   2   2   0   0   2   2   0   0   2   0   0   0   2   2   0   2   0   0   2   0   2   2   0   2   2   0   2   0   2   2   0
 MK-2-16                2   2   0   2   0   0   2   2   2   0   2   0   0   0   2   2   0   0   2   2   2   2   2   2   2   0   2   2   0   0   2   2   2   0   2   2   0   2   2   2   0   2   0   0   2   0   2   0   2   2   0   2   2   2   2   2   0   0   2   0   2   2   0   2   2   2   0   0   0   0   0   0   0   2   0   0   0   0   2   2   2   2   0   0   0   0   2   2   0   0   2   2   2   2   0   2   2   2   0   2   2   2   2   2   0   2   0   2   2   0   0   2   0   2   0   2   0   0   0   0   0   2   0   2   2   0   0   2   0   2   0   0   2   0   2   2   2   2   0   2   2   0   2   2   0   0   2   2   2   2   0   0   0   0   2   0   2   2   2   0   0   2   2   2   0   2   2   0   2   2   2   0   0   2   2   0   0   2   0   0   0   2   2   0   2   0   0   2   0   2   2   0   2   2   0   2   0   2   2   0
 MK-3-1                 2   0   0   2   0   0   2   2   2   0   0   2   0   0   2   2   0   2   2   0   0   0   0   0   0   2   2   0   2   0   0   0   0   2   2   0   2   2   0   0   2   2   2   2   0   2   2   0   2   0   2   0   2   2   0   0   2   2   0   0   0   0   0   2   2   0   2   2   0   2   0   0   0   2   2   0   2   2   0   0   2   0   0   2   0   2   2   2   2   2   0   0   0   2   0   2   2   2   2   0   0   2   2   2   2   2   0   2   0   2   0   2   2   2   2   2   2   2   2   0   2   2   2   0   0   2   0   0   0   2   0   2   2   0   0   0   2   2   0   2   2   0   2   0   2   2   0   0   0   2   0   2   0   0   0   0   2   2   0   0   0   0   0   0   0   2   2   2   0   2   2   0   0   0   0   2   2   0   0   0   2   0   2   2   2   2   2   2   2   0   2   0   2   2   2   0   0   0   2   2
 MK-3-2                 0   0   0   2   0   0   2   2   2   0   0   2   2   0   2   2   2   2   2   0   2   0   0   0   0   2   2   0   2   0   2   0   0   2   2   0   2   0   0   0   2   2   2   2   0   2   2   0   2   0   2   0   2   2   0   0   2   0   0   0   0   0   0   2   2   0   2   2   0   2   2   0   0   2   2   0   2   0   0   0   2   0   0   2   0   2   2   2   2   2   0   0   0   2   2   2   2   2   2   2   2   0   2   2   2   2   0   2   0   2   0   2   2   2   2   2   2   2   2   0   2   2   0   0   0   2   0   0   0   2   0   2   2   2   0   0   2   2   0   2   2   0   2   0   0   2   0   0   0   2   0   2   0   0   0   0   2   2   0   0   0   0   0   0   0   2   2   2   0   2   2   0   0   0   0   2   2   0   0   0   2   0   0   2   2   2   2   2   2   0   2   0   2   2   2   0   0   0   2   2
 MK-3-3                 0   0   0   2   0   0   0   2   2   0   0   2   2   0   0   2   2   2   2   0   0   0   0   0   0   0   2   0   2   0   2   0   0   2   2   0   2   0   0   0   2   2   2   0   0   2   2   0   2   0   2   0   2   2   0   0   2   0   2   0   0   0   2   2   0   0   2   0   0   2   0   0   0   2   2   0   2   0   0   0   2   0   0   0   0   2   2   2   2   2   0   0   0   2   2   2   2   2   2   2   2   0   2   2   2   0   0   0   0   2   0   0   0   2   2   2   2   2   2   0   2   0   0   2   0   2   0   0   0   2   2   2   2   2   0   0   2   2   0   2   2   0   2   0   0   2   0   0   0   2   0   2   0   0   0   0   2   2   0   0   0   0   0   0   0   0   2   2   0   2   2   0   0   0   0   0   2   0   2   2   2   0   0   2   2   2   2   2   2   0   2   0   2   2   2   0   0   0   2   2
 MK-3-4                 0   0   0   2   0   0   0   2   2   0   0   2   2   0   0   2   2   0   2   0   0   0   0   0   0   0   2   0   2   0   2   2   0   2   2   0   2   0   0   0   2   2   2   0   0   2   2   0   2   0   2   0   2   2   0   0   2   0   2   0   0   0   2   2   0   0   2   0   0   2   0   0   0   2   2   0   0   0   0   0   2   0   0   0   0   2   2   2   2   2   0   0   0   2   2   2   2   2   2   2   2   0   2   2   2   0   0   0   0   2   0   0   0   2   2   2   2   2   2   0   0   0   2   2   0   2   0   0   0   2   2   0   2   2   0   0   2   2   0   2   2   0   2   0   0   0   2   0   0   0   2   2   0   0   0   0   2   2   0   0   2   0   0   0   0   2   2   2   0   0   2   0   0   0   0   0   2   0   2   2   0   0   0   2   2   2   2   2   2   0   2   0   2   2   2   0   0   0   2   2
 MK-3-5                 0   0   0   2   0   0   0   2   2   0   0   2   2   0   0   0   0   0   2   0   0   2   0   0   0   0   2   0   2   0   2   2   0   2   2   0   2   2   0   0   2   2   2   0   0   2   2   0   2   0   2   0   2   2   0   0   2   2   2   0   2   0   0   2   0   0   2   0   0   2   2   0   0   2   2   0   0   0   0   0   2   0   0   0   0   2   2   2   2   2   0   2   0   2   2   2   2   2   2   2   2   0   2   2   2   0   0   0   0   2   2   0   0   2   2   2   2   2   2   0   0   0   2   2   0   2   0   0   0   2   0   0   0   2   0   0   2   2   0   2   2   0   2   0   0   0   2   0   0   0   2   2   0   0   0   0   2   2   0   0   2   0   0   0   0   2   2   2   0   0   2   0   0   0   0   0   2   0   2   2   0   0   0   2   2   2   0   2   2   0   2   2   2   2   2   0   0   0   2   2
 MK-3-6                 0   0   0   2   2   0   0   2   2   0   0   2   2   0   0   0   0   0   2   0   0   2   0   0   0   0   2   0   2   0   2   2   0   2   2   2   2   2   0   2   2   2   2   0   0   2   2   2   2   0   2   0   2   2   0   0   2   2   2   0   2   0   0   2   2   0   2   0   0   2   2   2   2   2   2   0   0   0   0   0   2   0   0   0   0   2   2   2   2   2   0   0   0   2   2   2   2   2   2   2   2   0   2   2   2   0   0   0   0   0   2   0   0   2   2   2   2   2   2   0   0   0   2   2   0   2   0   0   2   2   0   0   0   2   2   0   0   2   0   2   2   0   2   2   0   0   2   2   0   0   2   2   0   0   0   0   2   2   0   0   2   0   0   0   0   2   2   0   0   2   2   0   0   0   0   0   2   2   2   2   0   0   0   2   2   2   0   2   2   0   2   2   2   2   2   2   0   0   0   2
 MK-3-7                 0   0   0   2   2   0   0   2   2   0   0   2   2   0   0   0   0   0   2   0   0   2   0   0   0   0   2   0   2   0   2   2   0   2   2   2   2   2   0   2   2   2   2   0   0   2   2   2   2   0   2   0   2   2   2   0   0   2   2   0   2   0   0   2   2   0   0   2   0   2   2   2   2   2   2   0   0   0   0   0   2   0   0   0   0   2   2   2   2   2   0   0   2   0   2   2   2   2   2   2   2   0   0   2   2   0   0   0   0   0   2   0   0   2   2   2   2   2   2   0   0   0   0   0   0   2   0   0   2   2   0   0   0   2   2   0   0   2   0   0   2   0   2   0   2   0   2   2   0   0   2   2   0   0   0   2   2   2   0   0   2   0   0   0   0   0   0   0   0   2   2   0   2   0   0   0   2   2   2   2   0   0   0   2   2   2   0   0   2   2   2   2   2   2   2   2   0   0   0   2
 MK-3-8                 2   2   0   2   0   0   0   2   2   0   0   2   2   0   0   0   2   0   2   0   0   2   0   0   0   0   2   0   2   0   2   2   0   2   2   2   2   2   0   2   2   2   2   0   2   0   0   2   2   0   2   0   2   2   0   0   0   2   2   2   2   0   0   2   2   0   0   2   2   2   2   2   2   2   2   0   0   0   0   0   2   0   0   0   0   2   2   2   0   2   0   0   2   0   2   2   2   2   2   2   2   0   0   2   2   0   0   0   0   0   2   0   0   2   2   2   2   2   0   0   0   0   0   0   0   2   0   0   2   2   0   0   0   2   2   0   0   2   0   0   2   0   2   0   2   0   2   2   0   0   0   2   0   0   0   2   2   2   0   0   2   0   0   0   0   0   0   0   0   2   2   0   2   0   0   0   2   2   2   2   0   2   0   2   2   2   0   0   0   2   2   2   2   2   2   2   0   0   2   2
 MK-3-9                 2   2   0   2   2   0   2   2   2   0   0   2   2   0   0   0   0   0   2   0   0   2   0   0   2   0   2   0   2   0   2   2   0   2   2   2   2   2   0   2   2   2   2   0   2   0   0   2   2   0   2   0   2   2   0   0   0   2   2   2   2   0   0   2   2   0   0   2   2   2   2   2   2   2   2   0   2   0   0   0   2   0   0   0   0   2   2   2   0   2   0   0   2   0   2   2   2   2   2   2   2   0   0   2   2   0   0   2   0   0   0   0   0   2   2   2   2   2   0   0   0   0   0   0   0   2   2   2   0   2   0   0   0   2   0   0   0   2   2   0   2   0   2   0   2   0   0   0   2   0   0   2   0   0   0   2   2   2   2   0   2   0   0   0   0   0   0   0   0   2   2   0   0   0   0   0   0   0   0   0   0   2   0   0   2   2   0   0   0   0   2   0   2   2   2   2   2   0   2   2
 MK-3-10                2   2   0   2   2   0   2   2   2   0   0   2   2   0   2   0   0   0   2   0   0   2   0   0   2   0   2   0   2   0   2   2   0   2   2   2   0   2   0   2   2   2   2   0   2   0   0   2   2   0   2   0   2   0   0   0   2   2   2   2   2   0   0   2   2   0   0   0   2   2   2   2   2   2   2   0   2   0   0   0   2   0   0   0   0   2   2   0   0   2   2   0   0   2   2   2   2   2   2   2   2   0   0   2   0   0   0   2   0   0   0   0   0   2   2   2   2   2   0   0   2   2   0   0   0   2   2   2   0   2   0   0   0   2   0   2   0   2   0   0   2   2   2   0   2   0   0   0   2   0   0   2   0   0   2   2   2   0   2   0   2   0   0   0   0   0   0   0   0   2   2   0   0   0   0   0   0   0   2   0   2   2   2   0   2   2   0   0   0   0   2   0   2   2   0   2   2   0   2   2
 MK-3-11                2   2   0   2   2   0   2   2   2   0   0   0   2   0   2   0   0   0   2   0   0   2   0   0   0   0   2   0   2   2   2   2   0   2   2   2   0   2   0   2   2   2   2   0   2   0   0   2   2   2   2   0   2   0   0   0   2   0   2   2   2   0   2   2   2   0   0   0   2   2   2   2   2   2   2   0   2   0   0   0   2   0   0   0   0   2   2   0   0   2   2   0   0   2   2   2   2   0   2   2   2   2   0   2   0   0   0   2   0   0   0   0   0   0   2   2   2   0   0   0   2   2   0   0   0   0   2   2   0   0   0   0   0   2   0   2   0   2   0   0   0   2   2   0   2   0   2   0   2   0   0   2   0   0   0   2   2   0   2   0   0   0   0   0   0   0   0   0   0   2   0   0   0   0   0   0   0   0   2   0   2   2   2   0   2   0   0   0   0   0   2   0   2   2   2   0   2   0   2   2
 MK-3-12                2   2   0   0   2   0   2   2   2   0   0   0   2   0   0   0   0   0   2   0   0   2   2   0   0   0   2   0   0   2   2   2   0   2   0   2   0   2   0   2   2   2   2   0   2   0   0   2   2   0   2   0   2   2   0   0   2   0   2   2   2   0   2   2   2   0   2   0   2   2   0   2   2   2   2   0   2   2   0   0   2   2   0   0   0   2   2   0   2   2   0   0   0   2   2   2   2   0   2   2   2   2   0   2   0   0   0   2   2   0   0   0   0   0   2   2   2   0   0   0   2   2   0   0   0   0   2   2   0   0   0   2   0   2   0   2   0   2   0   0   0   2   0   0   2   0   2   0   2   0   0   2   0   0   0   2   2   0   2   0   0   0   0   0   0   0   0   0   2   0   0   0   0   0   0   0   0   0   2   0   2   2   2   0   2   0   0   0   0   0   2   0   2   2   2   0   2   0   2   2
 MK-3-13                2   2   0   0   2   2   2   2   2   0   0   0   2   0   0   0   0   0   2   0   0   2   2   0   0   0   2   0   0   2   2   2   0   2   0   2   0   2   0   2   2   2   2   0   2   0   0   2   0   0   0   0   2   2   0   0   2   0   2   2   2   0   2   2   2   0   2   0   0   2   2   2   2   2   0   0   2   2   0   0   0   2   0   0   0   2   2   0   2   2   0   0   0   2   2   2   2   2   2   2   2   2   0   2   0   0   0   2   2   0   0   0   0   0   2   2   2   0   0   0   2   2   0   0   0   0   0   2   0   0   0   2   0   0   0   2   0   2   0   0   0   2   0   0   2   2   2   0   2   2   0   2   0   0   0   2   0   0   2   0   2   0   0   0   0   0   2   0   0   0   0   0   0   0   0   0   0   0   2   0   2   2   2   0   2   0   0   0   2   0   0   0   2   2   2   0   0   0   2   2
 MK-3-14                2   2   0   0   2   2   2   2   0   0   0   0   2   2   0   0   0   0   2   0   0   2   2   0   0   0   2   2   0   2   0   2   0   2   0   2   0   2   2   2   2   2   2   0   2   0   0   2   0   0   0   0   2   0   0   2   2   0   2   2   2   0   0   2   2   0   2   0   2   2   2   2   2   2   0   0   2   2   0   0   0   2   2   0   0   2   2   0   2   2   0   0   2   2   0   2   2   2   2   2   0   2   0   2   0   0   0   2   2   0   2   0   0   0   2   2   2   0   0   0   0   2   0   0   0   0   0   2   0   0   0   2   0   0   0   2   0   2   0   0   2   2   0   0   2   2   2   0   2   2   0   2   0   0   0   2   0   0   2   0   2   0   0   0   0   0   2   0   0   0   0   0   0   0   0   0   0   0   2   0   2   2   2   0   0   2   0   0   2   0   0   0   2   2   2   0   0   0   0   2
 MK-3-15                2   0   0   0   2   2   2   2   0   0   0   0   2   2   2   0   0   0   2   0   0   2   2   0   2   0   2   2   0   2   0   2   0   2   0   0   0   2   2   2   2   2   0   0   2   0   0   2   0   0   0   0   2   0   0   2   2   0   2   2   2   0   0   2   2   0   2   0   2   0   2   2   2   2   2   0   2   2   0   2   0   2   2   0   0   0   2   0   2   2   0   0   2   2   0   2   2   2   2   2   0   2   2   2   2   0   0   2   2   0   2   0   0   0   2   2   0   0   2   0   0   0   0   0   0   0   0   2   0   0   0   0   2   0   0   2   0   0   0   0   2   2   0   0   2   2   2   0   2   2   0   2   2   2   0   2   0   0   2   0   2   0   0   0   0   0   2   0   0   0   0   0   0   0   0   0   2   0   2   2   2   2   2   0   0   2   0   0   2   2   0   0   0   2   2   0   0   0   0   2
 MK-3-16                2   0   0   2   0   0   2   0   0   0   0   0   2   2   2   0   0   0   2   0   2   2   2   0   2   0   2   2   0   2   0   2   0   2   2   0   0   2   2   2   2   2   0   0   2   0   0   2   0   0   0   0   2   0   0   2   0   0   2   2   0   0   0   2   2   0   2   0   2   0   2   2   2   2   2   0   2   2   0   2   0   2   2   2   0   0   2   0   2   2   0   0   0   2   0   2   2   2   2   2   0   2   2   2   2   0   0   2   2   0   2   0   0   0   2   2   0   0   2   0   0   0   0   0   0   0   0   0   0   0   0   0   2   0   0   2   0   0   0   0   2   0   2   0   2   2   2   0   2   2   0   2   2   2   0   2   0   0   2   0   2   0   0   0   0   2   2   0   0   0   0   0   0   0   0   0   0   0   0   2   2   2   2   0   0   2   0   0   2   2   0   0   0   2   2   0   0   0   0   2
 MK-4-1                 0   0   0   2   0   2   0   0   0   0   0   2   0   0   2   0   2   2   2   0   2   2   2   2   2   0   2   0   0   2   2   2   0   0   2   2   0   0   2   2   2   0   2   0   0   2   0   2   2   0   0   0   2   2   0   0   0   2   0   2   2   2   0   0   0   0   2   0   0   2   2   2   0   2   2   2   2   2   0   2   0   2   2   0   2   2   2   2   0   0   2   2   2   2   0   2   0   2   2   0   0   0   2   0   2   2   2   0   2   2   2   2   0   2   2   2   2   0   0   2   0   0   2   0   2   0   2   2   0   2   2   0   2   2   0   0   2   0   2   2   0   2   0   2   0   0   2   0   2   2   0   2   2   0   2   0   2   0   2   2   0   0   0   0   2   0   2   2   0   2   2   0   2   0   0   2   0   2   0   0   2   0   2   0   2   0   2   0   0   0   2   0   0   2   2   0   0   2   0   0
 MK-4-2                 0   0   2   2   0   2   0   2   0   2   0   2   0   2   2   0   2   2   2   0   2   2   2   2   2   0   2   0   0   0   2   0   0   0   2   2   0   0   0   2   2   0   2   0   2   2   0   2   2   0   0   0   2   2   0   0   0   2   0   2   2   2   0   0   0   0   2   0   0   2   2   2   2   2   0   2   0   0   0   2   0   2   2   0   2   2   2   2   0   0   2   2   2   0   0   2   0   2   0   0   0   0   2   0   2   2   2   0   2   2   2   2   2   2   2   2   2   0   0   2   0   0   2   2   2   2   0   2   0   2   2   0   2   2   0   0   2   0   2   0   0   0   0   2   0   0   2   0   2   2   0   2   2   0   2   0   2   0   0   2   0   0   0   0   2   0   2   2   0   2   2   0   2   0   0   2   0   2   0   0   2   0   2   0   2   0   2   0   0   0   2   0   0   2   2   0   0   2   0   0
 MK-4-3                 2   0   2   2   0   2   0   2   0   2   0   0   0   2   2   0   2   2   2   0   2   2   2   2   2   0   2   0   0   0   2   0   0   0   2   2   0   0   2   2   2   0   2   0   2   2   0   2   2   0   0   0   0   2   0   0   0   2   0   2   0   2   2   0   0   0   2   0   2   2   0   2   2   2   0   2   0   2   0   2   0   2   2   0   2   2   2   2   0   2   2   0   2   0   0   2   0   2   0   0   2   0   0   2   2   2   2   0   2   2   2   2   2   2   0   0   2   2   0   2   0   0   2   2   2   2   0   2   0   2   0   2   2   2   0   0   2   0   2   0   0   0   0   2   2   2   2   0   2   2   2   2   2   0   2   0   2   0   0   2   0   0   0   0   2   0   2   0   0   2   2   0   2   0   0   2   0   0   0   0   2   2   2   0   2   0   2   0   0   0   0   0   0   2   2   0   0   2   0   0
 MK-4-4                 0   0   2   2   0   2   0   2   0   2   0   0   0   2   2   0   2   0   2   0   2   2   2   2   0   0   2   0   0   0   2   0   0   0   2   2   0   0   2   2   2   0   2   0   2   2   0   2   0   0   0   0   0   2   0   0   0   2   0   2   0   2   2   0   0   0   2   0   0   2   0   2   2   2   0   0   0   2   0   2   0   2   2   0   2   2   2   2   0   2   2   0   0   0   0   2   0   2   0   0   2   0   0   2   2   2   2   0   2   2   2   2   2   2   2   0   2   2   0   2   0   0   2   2   2   2   0   2   0   2   2   2   2   2   2   0   2   0   2   0   0   0   0   2   2   2   2   2   2   2   2   2   0   0   2   0   2   0   0   2   0   0   0   0   2   0   0   0   0   2   2   0   2   0   0   2   0   0   0   0   2   2   2   0   2   0   2   0   0   0   0   0   0   2   2   0   0   2   0   0
 MK-4-5                 0   0   2   2   0   0   0   2   0   2   0   0   0   2   2   0   2   0   2   0   2   2   2   2   0   0   2   0   0   0   2   2   0   0   2   2   0   0   2   2   2   0   2   0   2   2   0   2   2   0   2   0   0   2   0   0   0   2   0   2   0   2   2   0   0   0   2   0   0   2   0   2   2   2   0   0   0   2   0   2   0   2   2   0   2   2   0   2   0   2   2   0   0   0   0   2   0   2   2   0   2   0   0   2   2   2   2   0   2   0   2   2   2   2   2   0   2   2   0   2   0   0   2   2   2   2   0   2   0   2   2   2   2   2   2   0   2   0   2   2   0   0   0   2   2   2   2   2   2   2   0   2   0   2   2   0   2   0   0   2   0   0   0   0   2   0   0   0   0   2   2   2   2   0   0   2   0   0   0   0   2   2   0   0   2   0   2   0   0   0   0   0   0   2   2   0   0   2   0   0
 MK-4-6                 0   0   2   2   0   0   0   0   0   2   0   0   2   2   2   0   2   0   0   0   2   2   2   2   0   0   2   0   0   0   2   2   0   0   2   2   0   0   2   2   2   2   2   0   2   2   0   2   2   2   2   0   0   2   0   0   0   0   0   2   0   2   2   0   0   0   0   2   0   2   0   2   2   2   0   0   0   2   0   2   0   2   2   0   2   2   0   2   0   2   2   0   0   0   0   2   0   2   2   0   2   0   0   2   2   2   0   0   2   0   2   2   2   2   2   0   2   2   0   2   0   0   2   2   2   2   0   2   0   2   2   2   2   0   2   0   2   0   2   2   0   0   0   0   2   2   2   2   2   2   0   2   2   2   2   0   2   0   0   2   0   0   0   0   2   0   0   2   0   2   2   2   0   0   0   2   0   0   0   0   2   2   0   0   0   0   2   0   0   0   0   0   0   2   2   0   0   0   0   0
 MK-4-7                 0   0   2   2   0   0   0   0   0   2   0   0   2   2   2   2   2   0   0   0   2   2   2   2   2   0   2   0   0   0   2   2   0   0   2   2   0   2   2   2   2   2   2   0   2   2   0   2   2   2   2   0   0   2   0   0   0   0   0   2   2   2   2   2   0   0   0   0   0   2   0   2   2   2   0   0   0   2   0   2   0   0   2   0   2   2   0   2   0   2   2   0   0   0   0   2   0   2   2   0   0   2   2   2   2   2   0   0   2   0   2   2   2   2   2   0   0   2   0   2   0   0   2   2   0   2   0   2   0   2   2   2   2   0   2   0   2   0   2   2   0   0   0   0   2   2   2   2   2   2   2   2   2   2   2   0   2   0   0   2   0   0   0   0   2   0   2   2   2   2   2   2   0   0   0   2   0   0   2   2   2   2   0   0   0   0   2   2   0   0   2   0   0   2   2   0   0   0   0   0
 MK-4-8                 0   0   2   2   0   0   0   0   0   2   0   0   2   2   0   2   2   0   0   0   0   2   2   2   2   2   0   0   0   0   0   2   0   0   2   2   0   2   2   2   2   2   2   0   2   2   0   2   2   2   2   0   0   2   0   0   0   0   0   2   2   2   2   0   0   0   0   0   0   2   0   2   2   2   0   2   2   2   0   2   0   2   2   0   2   2   0   0   0   2   2   0   0   0   0   2   0   0   2   0   0   0   2   2   2   2   0   0   2   0   2   0   2   2   2   0   0   2   0   2   0   0   2   2   0   2   0   2   0   2   2   2   2   0   0   2   0   0   2   2   0   0   0   0   0   0   2   2   2   2   2   2   2   2   2   0   0   0   0   2   0   0   0   0   2   0   2   2   2   2   2   2   0   0   0   2   0   0   2   2   2   2   0   0   0   0   2   2   0   0   0   0   0   2   2   0   0   0   0   0
 MK-4-9                 0   0   2   2   0   0   2   0   0   0   0   0   2   2   0   2   2   0   0   0   0   2   2   2   2   2   0   0   0   0   0   2   0   0   2   2   0   2   0   2   2   2   2   0   2   2   0   2   2   2   2   0   0   0   0   0   0   2   0   2   2   2   2   0   0   0   0   2   0   2   0   2   2   2   0   2   0   2   0   2   0   2   0   0   2   2   0   0   0   2   2   0   0   0   0   0   0   0   2   0   0   2   2   2   0   2   0   0   2   0   2   0   2   2   2   2   0   2   0   2   0   0   2   0   0   2   2   2   0   0   2   2   2   0   0   2   0   2   2   2   0   0   0   0   0   0   2   2   2   2   2   0   2   2   2   0   2   0   0   2   0   0   0   0   2   0   2   2   2   2   2   2   0   0   0   0   0   0   2   2   2   2   0   0   0   0   0   2   0   0   0   0   0   2   2   0   0   0   0   0
 MK-4-10                0   0   2   2   0   0   2   0   0   0   0   0   2   2   0   2   0   0   0   0   0   2   2   2   2   2   0   0   0   0   0   2   0   0   2   0   2   2   0   0   2   0   2   0   2   2   0   2   2   2   2   0   0   0   0   2   0   2   2   0   2   2   2   0   0   0   0   2   2   2   0   2   2   2   0   2   0   2   0   2   0   0   0   0   2   2   0   0   0   2   2   0   0   0   0   0   2   0   2   0   0   2   2   2   0   2   0   0   0   0   2   0   2   2   2   2   0   2   0   2   2   0   2   0   0   2   2   2   0   0   2   2   2   0   0   2   0   2   2   2   0   0   0   0   0   0   2   2   2   2   2   0   2   0   2   0   2   0   0   2   0   0   0   0   2   2   2   2   2   2   2   2   0   2   0   0   0   0   2   2   2   2   0   2   0   0   0   2   2   0   0   0   0   2   2   0   0   0   0   0
 MK-4-11                0   0   2   2   0   0   2   0   0   0   0   0   0   2   0   0   0   0   0   2   0   2   2   2   2   2   0   0   0   0   0   2   0   0   2   0   2   2   0   0   2   0   2   0   2   2   0   2   2   2   2   0   0   0   0   2   0   2   2   0   2   2   2   0   0   0   0   2   2   2   0   2   2   2   0   2   0   2   0   2   0   0   0   0   2   2   0   0   2   2   2   0   2   0   0   0   2   0   2   0   0   2   2   2   0   2   0   0   0   0   2   0   2   2   2   2   0   2   0   2   2   2   0   0   0   2   2   2   0   0   2   2   2   0   0   2   0   2   2   2   0   0   0   0   0   0   2   2   2   2   2   0   2   0   2   0   2   0   0   2   0   0   0   0   2   2   2   2   0   2   2   2   0   2   0   0   0   0   0   0   2   2   0   2   0   0   0   2   2   0   0   0   0   2   2   0   0   0   0   0
 MK-4-12                0   0   2   2   0   0   2   2   0   0   0   0   0   2   2   0   0   0   2   2   0   2   2   2   2   2   2   0   0   0   0   2   0   2   2   0   2   2   0   0   0   0   2   0   2   2   0   2   2   2   2   0   0   2   0   2   0   2   2   0   2   2   2   0   0   0   0   0   2   2   0   2   2   2   0   2   0   2   0   2   0   0   0   0   2   2   0   0   2   2   2   0   2   2   0   0   2   0   2   0   0   2   2   2   0   2   0   0   0   0   0   0   0   2   2   2   0   2   0   0   2   2   2   0   0   2   2   0   0   0   2   2   2   0   0   2   0   0   2   2   0   0   0   0   0   2   2   2   2   2   2   0   2   0   2   0   2   0   0   2   0   0   0   2   2   2   2   2   0   2   0   2   0   2   0   0   0   0   0   0   0   2   0   0   0   0   0   2   0   0   0   0   0   2   2   0   0   0   0   0
 MK-4-13                0   0   2   2   0   0   2   0   0   0   0   0   0   2   2   0   0   0   2   2   0   2   2   2   2   2   2   0   0   0   0   2   0   2   2   0   0   2   0   0   0   0   2   2   2   2   0   2   2   2   2   0   0   2   0   2   2   2   2   0   2   2   2   0   0   0   0   0   2   2   0   2   0   2   0   2   0   2   0   2   0   0   2   0   2   2   0   0   2   2   2   2   2   2   0   0   2   0   2   0   0   2   2   0   0   2   0   0   0   0   0   0   0   2   0   0   0   2   0   0   2   2   0   0   0   2   2   0   0   0   2   2   2   0   0   2   0   0   2   2   2   0   0   0   0   0   2   2   0   2   2   0   2   0   2   0   2   0   2   2   0   0   0   2   2   2   2   2   0   0   0   2   2   2   0   0   0   0   0   0   0   2   0   0   0   0   0   2   0   0   0   0   0   2   2   0   0   0   0   0
 MK-4-14                0   0   2   2   0   0   2   0   2   0   0   0   0   2   2   0   0   0   2   2   0   0   2   2   2   2   2   2   0   0   2   2   0   2   2   0   0   2   2   0   0   0   2   2   2   2   2   2   2   2   0   0   0   2   2   2   2   2   2   0   2   2   2   0   0   0   0   0   2   2   0   2   0   2   0   2   2   2   0   2   0   0   2   0   2   2   0   0   2   2   2   2   2   2   0   0   2   0   2   0   0   2   2   0   0   2   0   0   0   0   0   0   0   2   0   0   0   2   0   0   2   2   0   0   2   0   2   0   0   0   2   2   0   0   0   0   0   2   2   2   2   0   0   0   0   0   2   2   0   2   2   0   2   0   2   0   2   0   2   2   0   0   0   2   2   2   2   2   0   0   0   2   2   2   0   0   0   0   0   2   0   2   0   0   0   0   0   0   0   0   0   0   0   2   2   0   0   0   0   0
 MK-4-15                0   0   2   2   0   0   2   0   2   0   0   0   0   2   2   0   2   0   2   2   0   0   2   2   2   2   2   2   0   0   2   0   0   2   2   0   0   2   2   0   2   0   2   2   2   2   2   2   2   2   0   0   0   2   0   2   2   2   2   0   2   2   2   0   0   0   0   0   0   2   0   2   0   2   0   2   2   2   2   2   0   0   2   0   2   2   0   0   2   2   2   2   2   2   0   0   2   0   2   0   0   2   2   0   0   2   0   0   0   0   0   0   0   2   0   0   0   0   0   0   2   2   0   0   2   0   2   0   0   2   2   2   0   0   0   0   0   2   2   2   2   0   0   0   0   0   2   2   0   2   2   0   2   0   2   0   2   0   2   2   0   0   0   2   2   2   2   2   0   0   0   2   2   2   0   0   0   0   0   0   0   2   0   0   0   0   0   0   0   0   0   0   0   2   2   0   0   0   2   0
 MK-4-16                0   0   2   2   0   0   2   0   2   0   0   2   0   2   2   0   2   0   2   2   0   0   2   2   2   2   0   2   0   0   2   0   0   2   2   0   0   2   2   0   2   0   2   0   2   2   2   0   0   2   0   0   0   2   0   2   2   2   2   0   0   2   2   0   0   0   0   0   0   2   0   2   0   2   0   2   2   2   2   2   0   0   2   0   2   2   0   0   2   0   2   2   2   2   0   0   2   0   2   2   2   2   2   0   0   2   2   0   0   2   0   2   0   2   0   0   0   0   0   0   2   2   0   0   2   0   2   0   0   2   2   2   0   0   0   0   0   2   2   2   2   0   0   0   0   0   2   2   0   2   2   0   2   0   2   0   2   0   2   2   2   0   0   2   0   2   2   2   0   0   0   2   2   2   0   0   0   2   0   0   0   2   0   0   0   0   0   0   2   0   0   0   0   2   2   0   0   0   2   0
 MK-5-1                 2   0   0   0   2   0   2   0   0   0   0   0   0   0   2   0   0   2   0   0   0   2   0   0   0   2   2   2   2   2   0   0   2   0   0   2   0   0   2   0   2   0   0   2   2   0   2   0   2   2   2   0   0   2   2   0   2   0   2   0   2   2   0   0   2   0   0   2   0   2   0   2   0   0   2   2   0   2   0   2   2   0   2   0   2   2   2   0   2   0   2   0   0   0   2   0   2   2   0   0   2   2   0   2   0   2   0   2   0   2   0   0   2   0   0   2   0   0   2   2   2   2   0   2   2   2   0   0   0   2   0   0   0   0   0   0   0   2   0   0   0   0   0   0   2   0   2   0   0   0   2   2   0   2   0   0   2   2   2   2   0   0   0   2   2   0   0   2   0   0   0   2   0   2   0   0   2   0   0   0   0   0   0   0   2   0   2   0   0   2   0   2   0   2   2   0   0   2   0   0
 MK-5-2                 2   0   0   0   2   0   2   0   0   0   0   2   0   0   2   0   0   2   0   0   2   2   0   0   2   2   2   0   2   0   0   0   2   0   0   2   0   0   2   0   2   0   0   2   2   0   2   0   2   2   2   0   0   2   2   0   2   0   2   0   2   2   0   0   0   0   0   2   0   2   0   2   0   0   2   2   0   0   0   2   2   0   0   0   2   2   2   0   2   0   2   0   0   0   2   2   2   2   0   0   2   2   0   2   0   2   0   2   0   2   0   0   2   0   0   2   2   0   2   2   2   2   0   0   2   2   0   0   0   2   0   0   0   0   0   0   0   2   0   0   0   0   0   0   2   0   2   0   0   0   2   2   0   2   0   0   0   2   2   2   0   0   0   2   2   0   0   2   0   0   0   2   0   0   0   0   2   0   2   0   0   0   0   0   2   0   2   0   0   2   0   2   0   2   2   0   0   2   0   0
 MK-5-3                 2   0   0   0   2   2   2   0   0   0   0   2   0   0   2   0   0   2   0   0   2   2   0   0   2   2   2   0   2   0   0   0   2   0   0   0   0   0   2   0   2   0   0   2   0   0   2   0   2   2   2   0   0   2   2   0   2   0   2   0   2   2   0   0   0   0   0   2   0   2   0   2   0   0   2   2   0   0   0   2   2   0   0   0   2   0   0   0   2   0   2   0   0   0   2   2   2   2   0   0   2   2   0   2   0   2   0   2   0   2   0   0   2   0   0   0   2   0   2   2   2   2   0   0   2   2   0   2   0   2   0   0   0   0   0   0   2   0   0   0   0   0   0   0   2   0   2   0   0   0   2   2   0   2   0   0   0   2   2   2   0   2   0   2   2   0   0   2   0   0   0   2   0   0   0   0   2   0   0   0   0   0   0   0   2   0   2   0   0   2   2   2   0   2   2   0   0   2   0   0
 MK-5-4                 2   0   0   0   2   2   2   0   0   0   0   0   0   0   2   2   0   2   0   0   2   2   0   0   2   2   2   0   2   0   0   0   2   0   0   0   0   0   2   0   2   0   0   2   2   0   0   2   2   2   2   0   0   2   2   0   2   0   2   2   0   2   0   0   0   0   0   2   0   2   0   2   0   0   0   2   0   0   0   2   2   0   0   0   2   0   0   0   2   0   2   0   0   0   2   2   2   2   0   0   2   0   0   2   0   0   0   2   0   0   0   0   0   0   0   2   2   2   2   0   2   0   0   0   2   2   0   2   0   2   2   0   0   0   0   0   2   0   0   2   0   0   0   0   0   0   2   0   0   0   2   2   0   0   0   0   0   2   2   2   0   0   2   2   2   0   0   2   0   0   0   0   0   0   0   0   2   0   0   0   0   0   0   0   0   0   2   0   0   2   2   2   0   2   2   0   0   0   0   0
 MK-5-5                 2   0   2   0   2   2   2   0   0   2   0   0   0   0   2   2   0   2   0   0   2   2   0   0   2   2   2   0   2   0   0   0   2   0   0   0   0   0   2   0   2   2   0   2   2   0   0   2   2   2   2   0   0   2   2   2   2   0   2   2   0   2   0   0   0   0   0   2   0   2   0   2   0   0   0   2   0   0   0   0   2   0   0   0   2   0   0   0   2   0   2   0   0   0   2   2   0   2   0   0   2   0   0   2   0   2   0   2   0   0   0   0   0   0   0   2   2   2   2   0   2   0   0   0   0   2   0   2   0   2   2   0   0   0   0   0   2   0   0   2   0   0   0   0   2   0   2   0   0   0   2   2   0   0   0   0   0   2   0   2   2   0   2   0   2   0   0   2   0   0   0   0   0   0   0   0   2   0   0   0   0   0   0   0   0   0   2   0   0   2   2   2   0   2   2   0   0   0   0   0
 MK-5-6                 2   0   2   0   2   2   2   0   0   2   0   2   0   0   2   2   0   2   0   0   2   2   0   0   2   0   2   0   2   0   2   0   0   0   0   0   0   0   2   0   2   0   0   2   2   0   0   2   2   0   2   0   0   2   2   2   2   0   2   2   0   2   0   0   0   0   0   2   2   2   0   2   0   0   2   2   0   0   0   0   2   2   0   0   2   0   0   0   2   0   2   0   0   0   2   2   0   2   0   0   2   0   0   2   0   2   0   2   0   0   0   0   2   0   0   2   2   2   2   0   2   0   0   0   0   2   2   0   0   2   2   0   0   0   0   0   2   0   0   2   0   0   0   0   2   2   2   2   0   0   0   2   0   0   0   0   0   2   2   2   2   0   2   0   2   0   0   2   0   0   0   0   0   0   0   0   2   0   0   0   0   0   0   0   0   0   2   0   0   2   2   2   0   2   2   0   0   0   0   0
 MK-5-7                 2   0   0   0   0   2   2   0   0   2   0   2   0   0   0   2   0   2   0   0   2   2   0   0   2   0   0   0   2   0   2   0   0   0   0   2   0   0   2   0   0   2   0   2   2   0   0   2   2   0   2   0   0   2   2   2   2   0   2   0   0   2   0   0   0   0   0   2   2   2   0   2   2   0   2   2   0   0   0   0   2   2   0   0   2   0   0   0   2   0   2   0   0   0   2   2   0   2   0   0   2   0   0   2   0   2   0   2   0   0   0   0   0   2   0   2   2   2   2   0   2   0   0   0   0   2   2   0   0   2   2   0   2   0   0   0   2   0   0   2   0   0   2   0   2   2   2   2   0   0   0   2   0   0   0   0   0   2   2   2   0   0   2   0   2   2   0   2   0   0   0   2   0   0   0   0   2   0   0   0   0   0   0   0   0   0   2   0   0   2   2   2   0   0   2   0   0   2   0   0
 MK-5-8                 2   0   0   0   0   0   2   0   0   2   0   2   0   0   0   2   0   2   0   0   0   2   0   0   2   0   0   0   2   2   2   2   0   0   0   2   0   0   2   2   0   2   0   2   2   0   0   2   2   0   0   0   0   2   2   2   2   0   2   0   0   2   0   0   0   0   0   2   2   2   0   2   2   0   2   2   0   0   2   0   2   0   0   0   2   0   0   2   2   0   2   0   0   0   2   2   0   2   0   0   2   0   2   2   0   2   0   2   0   0   0   2   0   2   0   0   2   0   2   0   2   0   0   0   0   0   2   0   2   2   2   0   0   0   0   2   0   0   0   2   0   0   2   0   2   2   2   2   0   0   0   2   0   0   0   0   0   2   2   2   0   0   2   2   2   2   0   2   0   0   0   2   0   2   0   0   0   0   2   0   0   0   0   0   0   0   2   0   0   2   2   2   2   0   2   0   0   2   0   0
 MK-5-9                 2   0   0   0   0   0   2   0   2   2   0   2   2   0   0   2   0   2   0   0   0   2   0   0   2   0   0   0   2   2   2   2   2   0   0   2   0   0   2   2   0   2   2   2   2   0   0   2   2   0   0   0   0   0   2   2   2   0   0   0   0   2   2   0   0   0   0   2   2   2   0   2   2   0   2   2   0   0   2   0   2   0   0   0   2   0   2   2   2   0   2   0   0   0   2   2   0   2   0   0   2   0   2   2   0   2   0   2   0   0   0   2   0   2   0   0   0   0   2   0   2   0   0   0   0   0   2   0   2   2   2   0   0   2   0   2   0   0   0   2   0   0   2   0   2   2   2   2   0   0   0   2   0   0   0   0   0   2   2   2   2   0   2   2   2   2   0   2   0   0   0   2   0   2   0   0   0   0   0   0   0   0   0   0   0   0   0   0   0   2   2   2   2   0   2   0   0   0   0   0
 MK-5-10                2   0   0   0   0   0   2   0   2   2   0   2   2   0   0   2   0   2   0   0   2   2   0   0   2   0   0   0   2   2   2   2   2   0   0   2   0   0   2   2   0   2   2   2   2   0   0   0   2   0   0   0   0   0   2   2   2   0   0   2   0   0   2   0   0   0   0   2   2   2   0   2   2   0   2   2   0   0   2   0   2   0   0   0   2   0   2   2   2   0   2   0   0   0   2   2   2   2   0   0   2   0   2   2   2   2   0   2   0   2   0   2   0   2   0   0   0   0   0   0   2   0   0   0   0   0   2   0   2   2   2   0   0   2   0   0   0   0   2   2   0   0   2   0   2   2   2   2   0   2   0   2   0   0   0   0   0   2   2   2   2   0   2   2   2   2   0   2   0   0   0   2   0   2   0   0   0   0   2   0   0   0   0   0   0   0   0   0   0   2   0   2   2   0   0   0   0   0   0   0
 MK-5-11                2   0   0   0   0   0   2   0   0   2   0   2   2   0   0   2   0   2   0   0   2   2   0   0   2   0   0   0   2   0   2   2   2   0   0   2   2   0   2   2   0   2   0   2   2   0   2   0   2   0   0   0   2   0   2   2   2   0   0   2   2   0   2   0   2   0   0   2   2   2   2   2   2   0   2   2   0   0   2   0   2   0   0   0   2   0   2   2   2   0   2   0   0   2   2   0   2   2   0   0   2   0   2   2   2   2   0   2   0   2   0   2   0   2   0   0   0   0   0   0   2   0   0   0   0   0   2   0   2   2   2   0   0   0   0   0   0   0   2   2   0   0   2   0   2   2   2   2   2   2   0   2   0   0   0   0   0   0   2   2   2   0   2   2   2   2   0   0   0   0   0   2   0   2   0   0   0   0   0   0   0   0   0   2   0   0   0   0   2   2   0   2   2   0   0   0   0   0   0   0
 MK-5-12                2   0   0   0   0   0   2   0   0   2   0   2   2   0   0   2   0   2   0   0   2   0   0   0   0   0   0   2   0   0   2   2   2   2   0   2   2   0   2   2   0   2   0   2   2   0   2   0   2   0   2   0   2   0   2   2   2   2   0   2   2   0   2   0   0   0   0   2   2   2   2   2   2   0   0   2   0   0   2   0   2   0   0   0   0   0   2   2   2   0   2   0   0   2   0   0   2   2   0   0   2   0   2   0   2   2   0   2   0   2   0   2   0   0   0   0   0   0   0   0   2   0   0   0   0   0   2   0   2   2   2   2   0   0   0   0   0   0   2   2   0   0   2   0   2   2   2   2   2   2   0   2   2   0   0   0   0   2   0   2   2   0   2   2   2   2   0   0   0   2   0   2   0   2   0   0   0   0   0   0   0   0   0   2   0   0   0   0   2   2   0   2   2   0   0   0   2   0   0   0
 MK-5-13                2   0   0   0   0   0   2   0   0   0   0   2   2   0   0   2   0   0   0   0   2   0   0   0   0   0   0   0   0   0   2   2   2   2   0   2   2   0   2   2   0   2   0   2   2   0   2   2   2   0   2   0   0   2   2   2   2   2   0   2   0   0   2   2   2   0   0   2   0   2   2   2   2   0   0   2   2   0   2   0   2   0   0   0   2   0   0   2   2   0   2   0   0   2   0   0   2   2   0   0   2   0   2   0   2   2   0   2   0   2   0   2   0   0   0   0   0   0   0   0   2   2   0   0   0   0   2   0   2   2   2   2   0   0   0   0   0   0   2   0   0   0   2   0   2   2   2   0   2   2   0   2   2   0   0   0   2   2   0   2   2   0   0   2   2   2   0   0   0   2   0   2   0   2   0   0   0   0   0   0   0   0   0   0   0   0   0   0   2   2   0   2   2   0   0   0   2   0   0   0
 MK-5-14                2   2   0   0   0   0   2   0   0   0   0   2   2   0   0   2   0   0   0   0   0   0   0   0   0   0   2   0   0   0   2   2   2   2   0   2   0   2   2   2   2   2   0   2   2   0   2   0   2   2   2   0   0   2   2   2   2   2   2   2   0   0   2   2   2   0   0   2   0   2   2   2   2   0   0   2   2   0   2   0   2   0   0   0   0   0   0   2   2   0   2   0   2   2   0   0   2   2   2   2   2   0   2   0   2   2   0   2   0   2   0   2   0   0   0   2   0   0   0   2   2   2   0   0   0   0   2   0   2   2   2   2   0   0   0   0   0   0   2   0   0   0   2   0   2   2   2   0   2   2   0   2   2   0   0   0   2   2   0   0   2   0   0   2   2   2   0   0   0   2   0   2   0   2   0   0   0   0   0   0   0   0   0   0   0   0   0   0   2   2   0   2   2   0   0   0   2   0   0   0
 MK-5-15                2   2   0   0   0   0   2   0   0   0   0   2   2   0   0   2   0   0   0   0   2   0   0   0   0   0   2   0   0   0   2   2   2   2   0   2   2   2   2   0   2   0   0   2   2   0   2   2   2   2   2   0   0   2   2   2   2   2   2   2   2   0   2   2   2   0   2   2   2   2   0   2   2   0   0   2   0   0   2   0   2   0   0   2   0   0   0   2   2   0   2   0   2   2   2   0   2   2   2   2   0   0   2   0   2   2   0   2   0   2   0   0   0   0   0   2   0   0   0   2   2   2   0   0   0   0   2   0   2   2   2   2   0   0   0   0   0   0   2   2   0   0   2   0   2   2   2   0   2   2   0   0   2   0   0   0   2   2   0   0   2   0   0   2   2   2   0   2   0   2   0   2   0   2   0   0   0   0   2   2   0   0   2   0   0   0   0   0   2   2   0   2   2   0   0   0   2   0   0   0
 MK-5-16                2   2   0   0   0   0   2   0   2   0   0   2   2   0   0   2   0   0   0   0   2   0   2   0   0   0   2   0   0   0   2   2   2   2   0   2   2   2   2   0   2   0   2   2   2   0   2   2   2   2   2   2   0   2   2   2   2   2   2   2   2   2   2   2   2   0   2   2   2   2   0   2   2   2   0   2   0   0   2   0   2   0   0   2   0   0   0   2   2   0   2   0   2   2   2   0   2   2   2   0   0   0   2   0   2   2   0   2   0   2   0   0   0   0   0   2   0   0   0   2   2   2   0   0   0   0   2   0   2   2   2   2   0   0   0   0   0   0   2   2   0   0   2   0   2   2   2   0   2   2   0   0   2   0   0   0   2   2   0   0   2   0   0   2   2   2   0   2   0   2   0   2   0   2   0   0   0   0   2   2   0   0   2   0   0   0   0   0   2   2   2   2   2   0   0   0   2   0   0   2
 MK-6-1                 0   2   2   0   0   2   0   2   2   0   0   0   0   0   0   2   2   2   2   2   2   0   2   2   2   2   0   0   0   2   2   0   0   2   2   0   2   2   2   2   0   2   0   0   2   2   2   0   2   0   0   0   2   2   0   2   0   0   0   0   0   0   0   0   2   0   2   2   2   0   2   0   0   2   0   0   0   0   0   2   0   0   2   0   2   0   2   2   2   0   2   2   0   2   0   0   2   2   2   0   0   2   2   0   2   0   2   2   0   0   0   2   2   0   2   0   0   2   0   0   2   0   2   0   2   0   2   2   0   0   0   2   0   2   2   2   2   0   0   2   0   2   2   2   0   0   0   0   0   0   0   2   2   0   2   2   0   2   2   2   0   0   0   0   0   0   2   0   0   0   0   0   2   0   2   0   0   0   0   0   0   2   2   2   0   2   0   2   0   2   0   2   0   0   2   0   0   0   0   2
 MK-6-2                 0   2   2   0   0   2   0   2   2   0   2   0   0   0   0   2   2   2   2   2   2   0   2   2   2   2   0   0   0   2   2   0   2   0   2   0   2   2   2   2   0   2   0   0   0   2   2   0   2   0   0   0   2   2   0   2   0   0   0   0   0   0   2   0   2   0   0   2   2   0   2   0   0   2   0   0   0   0   0   2   2   0   2   0   2   0   0   2   2   2   2   2   0   2   0   0   2   2   2   0   0   2   2   0   2   0   2   2   0   0   0   2   2   2   2   2   0   2   0   0   0   0   2   0   0   0   2   2   0   0   0   0   0   2   2   2   2   0   0   2   0   2   2   2   0   0   0   0   2   0   0   2   2   2   2   0   0   2   2   2   0   0   0   0   0   2   2   0   0   0   0   0   2   0   2   0   0   0   0   0   0   2   2   2   0   2   0   2   0   2   2   2   0   0   2   0   0   0   0   2
 MK-6-3                 0   2   2   0   0   2   0   2   2   0   2   0   0   0   2   2   2   2   2   2   2   0   2   2   2   2   0   0   0   2   0   0   2   0   2   0   2   2   0   2   0   2   0   0   0   0   2   0   2   0   0   0   2   2   0   2   0   0   0   0   0   0   2   0   2   0   0   2   2   0   2   0   2   2   0   0   0   0   0   2   2   0   2   0   2   0   0   0   2   2   2   2   0   2   0   0   2   2   2   0   0   2   2   0   2   0   2   2   0   0   0   2   2   2   2   2   0   2   0   2   0   0   2   2   0   0   2   2   0   0   0   0   0   2   2   2   2   0   0   2   0   0   2   2   0   0   0   0   2   0   0   2   2   2   2   0   0   2   2   2   0   0   0   0   0   2   2   0   0   0   0   0   2   0   0   0   0   0   0   0   0   2   2   2   0   2   0   2   0   2   0   2   0   0   0   2   0   0   0   2
 MK-6-4                 0   2   2   0   0   0   2   2   2   0   2   0   0   0   2   2   2   2   2   0   2   2   2   2   2   2   0   0   0   2   0   0   2   0   2   2   2   2   0   2   0   2   0   0   0   0   2   2   2   0   0   0   2   2   0   2   0   0   0   0   0   0   0   0   2   0   0   2   2   0   2   0   2   2   0   0   0   0   0   2   2   0   2   0   2   0   0   0   2   2   2   2   0   2   0   0   2   2   2   2   0   2   2   0   2   0   2   2   0   0   0   2   2   2   2   2   0   2   0   2   0   0   2   2   0   2   2   0   2   0   0   0   0   2   2   2   2   0   0   2   0   2   2   2   0   0   0   0   2   0   0   2   0   2   2   2   0   2   2   2   0   0   0   0   0   2   2   0   0   0   0   0   2   0   0   0   0   0   0   0   0   2   2   2   0   2   0   2   0   2   0   2   0   0   0   2   0   0   0   2
 MK-6-5                 0   2   2   0   2   0   0   2   2   0   2   0   0   0   2   2   2   2   2   0   2   2   2   2   2   2   0   0   0   2   0   0   2   0   2   0   2   2   2   2   0   2   2   0   0   0   2   2   2   2   0   0   2   2   0   2   0   0   0   0   0   0   0   0   2   0   0   0   2   0   2   0   2   2   0   0   0   0   2   2   2   0   2   0   2   0   0   0   0   2   2   2   0   2   0   0   2   2   2   2   0   2   0   0   2   0   2   2   0   0   0   2   2   2   2   2   2   2   0   2   0   0   2   2   0   2   2   0   2   0   0   2   0   2   2   2   2   0   0   2   0   2   2   0   0   0   0   0   2   0   0   2   0   2   0   2   0   2   2   2   0   0   0   2   0   2   0   0   0   0   0   0   2   0   2   0   0   0   0   2   0   2   2   2   0   2   0   2   0   2   0   2   0   0   0   2   0   0   0   2
 MK-6-6                 0   2   2   0   2   0   2   2   2   0   2   0   0   0   2   2   2   0   2   0   0   2   2   2   2   2   0   0   0   2   0   2   2   0   2   0   2   2   2   2   0   2   2   0   0   0   2   2   2   0   0   0   2   2   0   2   2   0   0   0   0   2   0   0   2   0   0   0   2   0   2   0   2   2   0   0   0   0   2   2   2   0   0   0   2   0   0   2   0   2   2   2   0   2   0   0   2   2   2   2   0   2   0   0   2   0   2   2   0   0   0   2   0   2   2   2   2   2   0   2   0   0   2   2   0   2   2   0   2   0   0   2   0   2   2   2   0   0   0   2   0   2   2   0   0   0   0   0   2   2   0   2   0   2   0   2   0   2   0   2   0   0   0   2   0   2   0   0   0   0   0   0   2   0   2   0   0   0   0   2   0   2   2   2   0   0   0   2   0   2   0   2   0   0   0   2   0   0   2   2
 MK-6-7                 2   2   2   0   2   2   0   2   0   0   2   0   0   0   2   2   2   0   2   0   0   2   2   2   2   2   0   0   0   2   2   2   2   0   2   0   2   2   2   2   0   0   2   0   0   0   2   2   0   0   0   0   0   0   0   2   2   0   0   0   0   2   0   2   2   0   2   0   2   0   2   0   2   2   0   0   0   0   2   2   2   0   0   0   2   0   0   2   0   2   2   2   0   2   0   0   2   2   2   2   0   2   0   2   2   0   2   2   0   0   0   2   0   2   2   0   2   2   0   2   2   2   2   2   0   2   2   2   2   0   0   2   0   0   2   2   0   0   0   2   0   2   2   0   0   0   0   0   2   2   0   2   0   2   0   2   2   2   0   0   2   0   0   2   0   2   2   2   0   0   0   2   2   0   2   2   0   0   0   2   0   2   2   2   0   0   0   2   0   2   0   2   0   0   0   2   0   0   2   2
 MK-6-8                 2   2   2   0   0   2   0   2   0   0   2   0   0   0   2   2   2   0   2   2   0   2   2   2   2   2   0   0   0   2   2   2   2   0   0   0   2   2   2   2   0   0   2   0   0   0   2   2   0   0   0   0   0   0   0   2   2   0   0   0   0   2   0   2   0   0   2   0   2   0   2   0   2   2   2   0   0   0   2   2   2   0   0   0   2   0   0   2   0   2   0   2   0   2   2   0   2   2   2   0   0   2   0   2   2   0   2   2   0   0   0   2   0   2   2   0   2   2   0   2   2   2   0   0   2   2   0   2   2   0   0   2   2   0   2   2   0   0   0   2   0   2   2   0   0   0   0   0   2   2   2   2   0   2   0   2   2   0   0   0   2   0   0   2   0   2   2   2   0   0   0   2   2   0   2   2   0   0   0   2   0   2   2   2   0   0   2   2   0   2   0   2   0   0   0   2   0   0   2   0
 MK-6-9                 0   2   2   0   0   2   0   2   0   0   2   0   2   0   2   2   2   0   2   2   0   2   2   2   2   2   0   0   0   0   2   2   2   0   0   0   2   2   2   2   0   0   2   0   0   0   2   2   0   0   0   0   0   0   0   2   2   0   0   0   0   2   0   2   0   0   2   0   0   2   2   0   2   2   2   0   0   0   2   2   2   0   0   0   2   0   0   2   0   2   0   2   0   2   2   0   2   2   2   0   0   2   0   0   2   0   2   2   0   0   0   2   0   0   2   0   2   2   0   2   2   2   2   0   2   2   0   0   2   0   0   2   0   0   2   2   2   0   0   2   0   2   0   2   0   2   0   0   2   2   2   2   0   2   0   2   2   0   0   0   2   0   0   2   0   2   2   2   2   0   0   2   2   0   2   2   0   0   0   2   0   2   0   2   0   0   2   2   0   0   0   0   0   0   0   2   0   0   2   0
 MK-6-10                0   2   2   0   0   2   0   2   0   2   2   0   2   0   2   2   2   0   2   2   0   2   2   2   2   2   0   0   0   0   2   2   2   0   0   0   2   2   2   2   0   0   2   2   0   0   0   2   0   0   2   0   0   0   0   2   2   2   0   0   0   2   0   2   0   0   2   0   0   2   2   0   2   2   2   0   0   0   2   2   2   0   0   0   2   0   0   2   0   2   0   2   0   2   2   0   2   0   2   0   0   0   0   0   2   0   2   2   0   0   0   2   0   0   2   0   2   2   0   2   2   2   2   2   2   2   0   0   2   0   0   2   0   0   2   2   2   0   0   2   0   2   2   2   0   2   0   0   2   0   2   2   0   0   0   2   2   0   0   0   2   0   0   2   0   2   2   2   2   0   0   2   2   0   2   2   0   0   0   2   0   2   0   2   0   2   2   2   0   2   0   0   0   0   0   2   2   0   2   0
 MK-6-11                0   2   2   0   0   2   0   2   0   2   2   0   2   0   0   2   2   0   2   2   0   0   2   2   2   2   2   0   2   0   2   2   2   0   0   0   2   2   2   2   0   0   2   2   0   0   0   2   0   0   2   0   2   0   0   2   2   2   0   0   0   2   0   2   0   0   2   0   0   2   2   0   2   2   2   0   0   2   2   2   2   0   0   0   2   0   0   2   0   2   2   0   0   2   2   0   2   0   2   0   0   0   0   0   2   0   2   2   0   0   0   0   0   0   2   0   0   2   0   2   2   2   2   0   2   2   0   0   2   0   0   2   0   0   2   2   2   0   0   0   0   2   2   2   0   0   0   0   0   0   2   2   0   0   0   2   2   0   0   0   2   0   0   2   0   2   2   2   2   0   0   2   0   0   2   2   0   2   0   2   0   2   2   2   0   2   2   2   2   2   0   0   0   2   0   0   2   0   2   0
 MK-6-12                0   2   2   0   0   2   0   2   0   0   2   0   2   2   0   0   2   0   2   2   0   0   0   2   2   2   2   0   2   0   2   2   0   0   0   0   0   0   2   0   2   0   2   2   2   0   0   2   0   0   2   0   0   0   0   2   2   2   2   0   0   2   0   2   0   2   2   0   2   2   2   0   2   2   2   0   0   2   2   2   2   0   2   0   2   0   2   2   0   2   2   2   0   0   2   0   2   0   2   0   0   0   0   0   0   2   2   2   0   0   0   0   0   0   0   0   0   2   0   0   2   2   2   0   0   2   0   0   2   0   0   2   0   0   2   2   2   0   2   0   0   2   2   2   2   0   0   2   0   0   0   2   0   2   0   0   2   2   0   0   2   0   0   2   0   2   2   2   2   0   0   2   0   0   2   2   0   2   0   2   0   2   2   2   0   2   2   2   2   2   0   0   0   2   0   0   2   0   2   0
 MK-6-13                0   0   0   0   0   2   0   2   0   0   2   0   2   2   0   0   2   0   2   2   0   2   0   2   2   2   2   0   2   0   2   0   0   2   2   0   0   0   2   0   2   2   2   0   2   0   0   2   0   0   2   0   0   0   0   2   2   2   2   0   0   2   0   2   0   2   2   0   2   2   2   0   2   2   0   0   2   2   2   2   2   0   2   0   0   2   2   2   0   2   2   2   0   2   2   0   2   0   0   0   0   0   0   0   0   2   2   2   0   0   0   2   0   0   0   0   0   2   0   0   2   2   2   0   0   2   0   0   2   0   0   2   2   0   2   2   2   0   2   0   0   2   2   2   2   0   0   2   0   0   0   2   0   2   0   0   2   2   0   0   2   0   0   2   0   2   2   2   2   0   0   2   0   0   2   2   0   2   0   2   0   2   2   0   0   2   2   2   2   0   0   0   2   2   0   0   2   0   2   0
 MK-6-14                0   0   0   0   0   2   0   2   0   0   0   0   2   2   0   0   2   0   0   2   0   2   0   2   2   2   2   0   2   0   2   0   0   2   2   0   0   0   2   0   2   2   2   0   2   0   2   0   0   0   2   0   0   0   0   2   2   2   2   0   0   2   0   2   0   2   2   0   2   2   2   0   2   2   0   0   2   2   2   2   2   0   2   0   0   2   2   2   0   2   2   2   0   2   2   0   0   0   0   0   0   0   0   0   0   2   2   0   0   0   0   2   0   2   0   0   0   2   0   0   2   2   2   0   0   2   0   0   2   2   0   2   2   0   2   2   2   0   2   0   2   0   2   2   2   0   0   2   0   0   0   2   0   2   0   0   2   2   2   0   2   2   0   2   0   2   2   2   2   0   0   2   0   0   2   0   0   2   0   2   0   0   2   0   0   2   2   2   2   2   0   0   2   2   0   0   0   0   2   0
 MK-6-15                0   0   0   0   0   2   0   2   0   0   0   0   2   2   0   0   2   0   0   2   0   2   0   2   0   2   2   0   2   2   2   0   0   2   2   0   0   0   2   0   2   2   2   0   2   0   2   0   0   0   2   0   0   0   0   2   2   2   2   0   0   2   0   0   0   2   2   0   2   2   2   0   2   0   0   0   2   0   0   0   2   0   2   0   0   2   2   2   0   2   2   2   0   2   2   0   0   0   0   0   0   0   2   0   0   2   2   0   0   0   0   2   0   2   0   0   0   2   0   0   2   2   2   0   0   2   0   0   2   0   0   2   2   0   2   2   0   0   2   0   2   0   2   2   2   0   0   0   0   0   2   2   0   2   0   0   2   2   2   2   2   2   0   0   0   2   2   2   2   0   0   2   0   0   2   0   0   0   2   0   0   0   2   0   2   2   0   2   2   2   0   0   2   2   0   0   0   0   2   0
 MK-6-16                0   0   2   0   0   2   0   2   0   0   0   0   2   2   0   0   2   0   0   0   0   2   0   2   2   2   2   0   2   2   2   0   0   2   2   0   0   2   2   0   2   2   2   0   2   0   2   0   0   0   2   2   0   0   0   2   2   2   0   0   0   2   2   0   0   0   2   0   0   2   2   0   2   0   0   0   2   0   0   0   2   0   2   0   0   2   2   2   2   2   2   0   0   2   2   0   2   0   0   0   0   2   0   0   0   2   2   0   0   0   0   2   0   2   0   0   0   2   0   2   2   2   2   0   0   2   0   0   2   0   0   2   2   0   2   2   0   0   2   0   2   0   2   2   2   0   0   0   0   0   2   2   0   0   0   0   2   2   2   2   2   2   0   0   2   2   2   2   2   0   0   2   0   2   2   0   2   2   2   0   0   0   2   0   2   0   2   2   2   2   0   0   0   2   0   0   2   0   2   0
 
!****************************************** Phenotypic Data **********************************************************
!-100.0 is resevred for missing phenotype
SimulatedTrait1        14.6462   13.6642   15.2816   15.4422   15.8822   14.7507   15.5140   14.3789   14.0499   15.8344   14.9771   15.9096   14.3668   15.1145   15.1643   15.9371   13.6188   16.3636   13.6945   13.1795   15.7526   15.0751   14.7182   15.9067   15.4911   14.7291   14.0402   13.9696   14.2157   13.8869   15.5830   15.5292   14.5629   15.2559   16.0896   14.5311   15.0694   15.5241   14.8996   15.8156   14.6649   13.6681   15.5577   16.3932   14.6122   15.5695   14.2446   15.6190   16.2898   13.4023   13.4527   13.2432   14.1785   13.3533   15.4798   15.6159   13.4666   15.0001   16.8146   15.6204   16.5148   16.0579   14.6836   14.0317   14.1260   14.9769   16.5420   13.7011   14.1098   16.0083   13.8681   16.0838   16.7928   14.0609   15.2523   16.5374   13.5010   15.7324   13.8915   15.6029   14.3279   14.8286   16.0888   16.3861   13.8240   14.6099   15.4793   13.0500   14.3176   14.5928   14.6135   16.2349   14.1197   13.7920   13.8083   15.7250   14.0403   15.2454   13.9612   14.9998   14.9560   14.4439   16.3133   15.3110   16.3137   15.9613   15.9588   15.3806   15.3874   14.9193   15.7050   15.8208   13.3619   15.8071   13.6943   16.0980   14.2372   15.0366   15.0055   15.2194   13.9934   14.1303   15.8482   15.7470   16.4122   15.6171   15.0466   13.6925   16.0314   13.8326   16.1507   15.9888   16.1905   14.0831   16.1659   14.9674   15.4953   16.0935   16.6585   13.3276   15.6783   13.8439   13.9754   13.8816   13.3257   15.3406   16.5036   15.9887   16.2897   13.6072   16.7921   16.4502   16.3687   13.4156   15.5735   15.6914   15.9617   15.4710   14.1993   16.0565   13.9905   14.7354   16.4872   15.2609   15.0674   13.7162   15.9238   14.6973   13.3086   14.1115   14.4392   13.6961   15.5680   15.9971   14.7349   14.6360   15.1282   14.9882   14.3692   13.4876   15.3405   15.4945   14.0527   15.5971   12.7376   15.0470   15.1047   16.0065   14.4287   14.8079   14.9399   16.5784   14.1444   13.9941   16.0324   16.9758   13.7630   13.0297   14.7907   16.4640
SimulatedTrait2        10.4491   10.6385    9.6278    9.7306    9.4650    9.7690   10.9397   10.4116   10.5522    9.9291   10.5416    9.3248   10.4993   10.6199   10.2229    9.3416   10.4573    9.3318   10.4749   10.6510    9.6882   10.7229   10.0424    9.5375    9.3610    9.9964   10.7897   11.1961   10.4011   10.2712    9.4970    9.6501   10.5082   10.5552    9.5301    9.6762    9.0817    9.7357   10.1905    9.8639    9.3996   10.7001    9.3941    9.4175   10.6293    9.3714   10.9727    9.6119    9.4525   10.6646   10.4625   10.8329   10.6651   10.1189   10.2418    9.7924   10.2426    9.7714    9.3069    9.6890    9.1673   10.0053    9.4029   10.1397    9.7877    9.7516    8.9301   10.6184   10.8437    9.7320   10.5276    9.0930    9.2342   10.0730    8.9152    9.4704   10.7784    9.5231   10.6420    9.3413   10.5262    9.0732    9.6294    9.6087   10.7725    9.3260    9.4164   10.5091   10.6078   10.8274    9.4160    9.8245   10.5290   10.6579   10.4892    9.7521   10.5811    9.4406   10.2267    9.4307    9.5364   11.1376    9.5362    9.4772    9.7720    9.6559    9.2673   10.3969    9.3233   10.1701    9.9589    9.4301   10.9748    9.7627   10.8144    9.6203   10.1994    9.3368    9.8420    9.3880   10.3951   10.2912    9.2561    9.1624    9.3819    9.9367   10.2561   10.6299    9.3966   10.8022    9.3934    9.4426    9.4328   10.7625    9.5415    9.7693    9.1573    9.3105    9.5949   11.0174    9.6549   10.6945   10.2068   10.6186   10.3668   10.4494    9.2955    9.3377    9.9936   10.4444    9.4464   10.0529    9.4505   10.7657    9.7121    9.2302    9.4591    9.3133   10.5968    9.5914   10.4645   10.2436    9.9709   10.5705    9.7108   10.9095    9.5688   10.3917   10.4611   10.3470   10.1867   10.5657    9.3613    9.6244    9.5999   10.1441   10.0448   10.3642   10.7255   10.9305    9.5128    9.1377   10.5723    9.3010   10.2390   10.2656    9.4958    9.6651    9.7259   10.7325   10.0384    9.2476   10.4973   10.3505    9.5122    9.4396   10.6242   10.6291   10.4784    9.2220
 
