# Supplementary material for: Inclusive Composite Interval Mapping of QTL by Environment Interactions in Biparental Populations
Source: PLoS One. 2015 Jul 10;10(7):e0132414. doi: 10.1371/journal.pone.0132414 (PMC4498613; doi:10.1371/journal.pone.0132414)
Supplement: S6 File — (ZIP) [file pone.0132414.s006.zip › H=0.8/L1/run_00097.met]

!**********************Note: lines staring with "!" are remarks and will be ignored in the program********************
!*********************************General Information**********************************
!Assuming F1 = P1 x P2, populations available in QTL IciMapping are: 
!  1, P1BC1F1 = P1 x F1, the first backcrossing where P1 is used as the recurrent parent;
!  2, P2BC1F1 = P2 x F1, the first backcrossing where P2 is used as the recurrent parent;
!  3, F1DH, F1-derived doubled haploids; 
!  4, RIL or F1RIL, recombination inbred lines through the repeated selfing of F1;
!  5, P1BC1RIL, recombination inbred lines through the repeated selfing of P1BC1F1;
!  6, P2BC1RIL, recombination inbred lines through the repeated selfing of P2BC1F1;
!  7, F2, the selfing generation of F1;
!  8, F3, the selfing generation of F2;
!  9, P1BC2F1, the second backcrossing where P1 is used as the recurrent parent; 
! 10, P2BC2F1, the second backcrossing where P2 is used as the recurrent parent;
! 11, P1BC2RIL, recombination inred lines through the repeated selfing of P1BC2F1; 
! 12, P2BC2RIL, recombination inred lines through the repeated selfing of P2BC2F1; 
! 13, P1BC1F2, the selfing generation of P1BC1F1; 
! 14, P2BC1F2, the selfing generation of P2BC1F1; 
! 15, P1BC2F2, the selfing generation of P1BC2F1; 
! 16, P2BC2F2, the selfing generation of P2BC2F1; 
! 17, P1BC1DH, P1BC1F1-derived doubled haploids; 
! 18, P2BC1DH, P2BC1F1-derived doubled haploids; 
! 19, P1BC2DH, P1BC2F1-derived doubled haploids; 
! 20, P2BC2DH, P2BC2F1-derived doubled haploids; 
   3      !Mapping Population (see remarks above)
   2      !Mapping Function (1 for Kosambi; 2 for Haldane; 3 for Morgan)
   2      !Marker Space Type (1 for intervals; 2 for positions)
   1      !Marker Space Unit(1 for centiMorgans; 2 for Morgan)
   6      !Number of Chromosomes (or Linkage Groups)
 200      !Size of the mapping population
   2      !Number of environments
 
!***************************************** Chromosomes and Linkage Maps **********************************************
!Chromosome                 NumMarkers
-CH1                        16
-CH2                        16
-CH3                        16
-CH4                        16
-CH5                        16
-CH6                        16
!Linkage map (Marker name followed by position or the interval length)
 MK-1-1                1     0.000
 MK-1-2                1    10.000
 MK-1-3                1    20.000
 MK-1-4                1    30.000
 MK-1-5                1    40.000
 MK-1-6                1    50.000
 MK-1-7                1    60.000
 MK-1-8                1    70.000
 MK-1-9                1    80.000
 MK-1-10               1    90.000
 MK-1-11               1   100.000
 MK-1-12               1   110.000
 MK-1-13               1   120.000
 MK-1-14               1   130.000
 MK-1-15               1   140.000
 MK-1-16               1   150.000
 MK-2-1                2     0.000
 MK-2-2                2    10.000
 MK-2-3                2    20.000
 MK-2-4                2    30.000
 MK-2-5                2    40.000
 MK-2-6                2    50.000
 MK-2-7                2    60.000
 MK-2-8                2    70.000
 MK-2-9                2    80.000
 MK-2-10               2    90.000
 MK-2-11               2   100.000
 MK-2-12               2   110.000
 MK-2-13               2   120.000
 MK-2-14               2   130.000
 MK-2-15               2   140.000
 MK-2-16               2   150.000
 MK-3-1                3     0.000
 MK-3-2                3    10.000
 MK-3-3                3    20.000
 MK-3-4                3    30.000
 MK-3-5                3    40.000
 MK-3-6                3    50.000
 MK-3-7                3    60.000
 MK-3-8                3    70.000
 MK-3-9                3    80.000
 MK-3-10               3    90.000
 MK-3-11               3   100.000
 MK-3-12               3   110.000
 MK-3-13               3   120.000
 MK-3-14               3   130.000
 MK-3-15               3   140.000
 MK-3-16               3   150.000
 MK-4-1                4     0.000
 MK-4-2                4    10.000
 MK-4-3                4    20.000
 MK-4-4                4    30.000
 MK-4-5                4    40.000
 MK-4-6                4    50.000
 MK-4-7                4    60.000
 MK-4-8                4    70.000
 MK-4-9                4    80.000
 MK-4-10               4    90.000
 MK-4-11               4   100.000
 MK-4-12               4   110.000
 MK-4-13               4   120.000
 MK-4-14               4   130.000
 MK-4-15               4   140.000
 MK-4-16               4   150.000
 MK-5-1                5     0.000
 MK-5-2                5    10.000
 MK-5-3                5    20.000
 MK-5-4                5    30.000
 MK-5-5                5    40.000
 MK-5-6                5    50.000
 MK-5-7                5    60.000
 MK-5-8                5    70.000
 MK-5-9                5    80.000
 MK-5-10               5    90.000
 MK-5-11               5   100.000
 MK-5-12               5   110.000
 MK-5-13               5   120.000
 MK-5-14               5   130.000
 MK-5-15               5   140.000
 MK-5-16               5   150.000
 MK-6-1                6     0.000
 MK-6-2                6    10.000
 MK-6-3                6    20.000
 MK-6-4                6    30.000
 MK-6-5                6    40.000
 MK-6-6                6    50.000
 MK-6-7                6    60.000
 MK-6-8                6    70.000
 MK-6-9                6    80.000
 MK-6-10               6    90.000
 MK-6-11               6   100.000
 MK-6-12               6   110.000
 MK-6-13               6   120.000
 MK-6-14               6   130.000
 MK-6-15               6   140.000
 MK-6-16               6   150.000
!*********************************** Marker Types ********************************************************************
!Co-dominant marker: When heterozygote F1 is present, P1 is coded as 2, F1 is coded as 1, and P2 is coded as 0; Otherwise, P1 is coded as 2, and P2 is coded as 0. 
!Dominant marker: When heterozygote F1 is present, P1 and F1 are coded as 12, and P2 is coded as 0; Otherwise, P1 is coded as 2, and P2 is coded as 0.  
!Recessive markers: When heterozygote F1 is present, P1 is coded as 2, and F1 and P2 are coded as 10; Otherwise, P1 is coded as 2, and P2 is coded as 0. 
!Missing marker is coded as -1. 
 MK-1-1                 0   2   2   0   2   0   0   2   2   2   2   0   0   0   2   0   0   0   2   2   2   2   0   0   0   0   0   0   0   0   0   2   0   0   2   2   0   2   2   2   0   0   2   2   2   0   0   2   0   2   0   2   2   0   0   2   0   2   2   2   2   2   0   2   0   0   2   0   0   2   2   0   2   2   2   0   0   2   2   2   2   0   2   0   2   2   2   2   0   0   2   2   2   2   2   0   0   0   2   0   0   2   0   0   0   2   0   0   0   0   0   0   0   2   0   0   0   0   0   0   0   0   2   2   2   0   2   2   0   2   0   2   2   2   2   0   0   0   2   2   2   2   2   2   2   0   2   0   0   2   0   0   2   2   0   2   0   2   0   2   0   2   0   2   0   0   0   2   2   0   0   0   2   2   2   0   2   0   2   2   0   2   2   0   0   2   2   0   2   2   0   0   0   2   0   2   2   2   2   0
 MK-1-2                 2   2   2   0   2   0   0   2   2   2   0   0   0   0   2   0   0   0   2   2   2   2   0   0   0   0   0   0   0   0   0   2   0   0   2   2   0   2   2   2   0   0   2   2   2   0   0   2   0   2   0   2   2   0   0   0   2   2   2   2   2   2   0   2   0   0   2   0   0   2   2   2   2   2   2   0   0   2   2   2   2   0   2   0   2   2   2   2   0   2   2   2   2   2   2   0   0   0   2   0   0   2   0   0   0   2   2   0   2   0   0   0   0   2   0   0   0   0   0   0   0   0   2   2   2   0   2   2   0   2   0   0   2   0   2   0   0   0   2   2   2   2   2   2   2   0   0   0   0   2   0   0   2   0   0   2   0   2   0   0   0   2   0   2   0   0   0   2   2   0   0   0   0   2   2   0   2   0   0   2   0   2   2   0   0   2   2   0   2   2   0   0   0   2   2   2   2   2   0   0
 MK-1-3                 2   2   2   0   2   0   0   2   2   2   0   0   0   2   2   0   0   0   2   2   2   2   0   0   0   0   2   0   0   0   0   2   0   0   2   2   0   2   2   2   0   0   2   2   2   0   0   2   0   2   0   2   0   0   2   0   2   2   2   0   0   2   0   2   0   0   2   0   0   2   2   2   2   0   2   0   0   2   2   2   0   0   2   0   2   2   2   2   0   2   2   2   2   2   2   0   2   0   2   0   0   2   2   0   0   2   2   0   2   0   0   0   0   2   0   0   0   0   2   0   0   0   2   2   2   0   2   2   0   2   0   0   2   0   2   0   0   2   2   2   2   2   2   2   0   0   0   0   0   2   0   2   0   0   0   2   0   2   0   0   0   2   0   2   0   0   0   2   2   0   0   0   0   2   2   0   2   0   0   2   0   2   2   0   0   2   2   0   2   2   0   0   0   2   2   2   2   2   0   0
 MK-1-4                 0   2   2   0   2   0   0   2   2   2   0   0   0   2   2   0   0   2   2   2   2   2   0   0   0   0   2   0   0   0   2   2   0   0   2   2   0   2   2   2   0   0   2   2   2   0   2   0   0   2   0   2   0   0   2   0   2   2   2   0   0   2   0   0   0   0   2   0   0   2   0   2   2   0   2   0   0   2   2   2   0   0   2   0   2   2   2   2   0   2   2   2   2   2   2   0   0   2   2   2   0   2   2   0   2   2   2   0   2   0   2   0   0   2   0   0   0   0   2   0   0   0   2   2   2   0   2   2   0   2   0   0   2   0   2   2   2   2   2   2   2   2   2   2   0   0   0   0   0   2   0   2   0   0   0   2   0   2   0   0   0   2   0   2   0   0   0   2   2   0   0   0   0   2   2   0   2   0   0   2   0   2   2   0   0   0   2   0   2   2   0   0   0   2   0   2   2   2   0   2
 MK-1-5                 0   0   2   0   0   0   0   2   2   2   0   0   2   2   2   0   0   2   2   2   2   2   0   0   0   0   2   0   0   2   2   2   0   0   2   2   0   0   0   2   0   0   0   2   2   0   2   0   0   2   0   2   0   0   2   0   2   2   2   0   0   2   0   0   0   0   2   0   0   2   0   2   2   0   2   0   2   0   2   2   0   0   2   0   2   0   2   2   0   2   2   2   2   2   2   0   0   2   2   2   0   2   2   2   2   0   2   0   2   0   2   0   2   0   0   0   0   0   2   0   0   2   2   2   2   0   2   2   0   2   0   0   2   0   2   2   2   2   2   2   2   2   2   0   0   0   0   0   2   2   0   0   0   0   0   2   0   0   0   0   0   0   0   2   0   0   0   2   2   0   0   0   0   2   2   0   2   0   0   2   0   2   0   0   2   0   2   0   2   2   0   0   0   2   0   2   0   2   0   2
 MK-1-6                 0   0   2   0   0   0   0   2   2   2   0   0   2   2   2   0   0   0   2   2   2   2   0   0   0   0   2   0   0   2   2   2   0   0   2   2   0   0   0   2   0   0   0   2   2   0   2   0   0   2   0   2   0   0   2   0   2   0   2   0   0   2   0   0   0   0   2   0   0   2   0   2   2   0   2   0   0   0   2   2   0   0   2   2   2   0   2   2   0   2   2   2   2   2   2   0   0   2   2   2   0   2   2   2   2   2   2   2   2   0   2   2   2   0   0   0   0   0   2   0   0   2   2   2   2   0   2   2   0   0   0   0   2   0   2   2   2   0   2   2   2   2   2   0   0   0   0   0   2   2   0   0   0   0   0   2   0   0   0   0   0   0   0   2   0   0   0   0   2   0   0   0   0   2   0   0   2   0   0   2   0   2   0   0   2   0   2   0   2   2   0   0   0   0   0   2   0   2   0   2
 MK-1-7                 0   0   2   0   0   0   0   2   2   2   0   0   2   2   2   0   0   0   2   2   2   2   0   0   0   0   2   0   0   0   2   2   0   0   2   2   0   0   0   2   0   0   0   2   2   0   2   0   0   0   0   0   0   0   2   0   2   0   0   0   0   2   0   0   0   0   2   0   0   2   0   2   0   0   2   0   0   0   2   2   0   0   2   2   2   0   2   2   0   2   2   2   2   2   2   0   0   2   2   2   0   2   2   2   2   2   2   2   2   0   2   2   2   0   0   0   0   0   2   2   0   2   2   2   2   0   2   2   0   0   0   0   0   0   2   2   2   0   2   2   2   2   2   0   0   0   0   0   2   2   0   0   0   0   2   0   0   0   0   0   2   0   2   0   0   0   0   0   2   0   0   0   0   2   0   0   2   0   0   2   0   2   0   0   2   0   2   0   2   2   0   0   0   0   0   2   0   2   0   2
 MK-1-8                 0   0   2   2   0   0   2   2   2   2   0   0   2   2   2   0   0   0   2   0   2   0   0   0   0   0   2   0   0   0   2   2   0   0   2   2   0   0   2   2   0   0   2   2   2   0   2   2   0   0   0   0   0   0   2   0   2   0   0   0   0   2   2   0   0   2   2   0   0   2   0   2   2   0   2   0   0   2   2   2   2   0   2   2   2   0   2   2   0   2   2   2   2   2   2   0   0   2   2   2   0   2   0   2   2   0   2   0   2   2   0   2   2   2   0   0   0   0   2   2   0   2   2   2   2   0   2   0   0   0   2   0   0   0   2   2   2   0   2   2   2   2   2   2   0   0   0   0   2   2   0   0   0   0   0   0   0   0   0   0   2   0   2   0   0   0   0   0   2   0   0   0   0   2   0   2   2   0   2   0   0   2   0   0   2   0   2   0   0   0   0   0   0   0   0   2   0   2   0   2
 MK-1-9                 2   0   2   2   0   0   0   2   2   2   0   0   2   2   0   0   0   0   2   0   2   0   0   0   0   0   2   0   0   0   2   2   0   0   2   2   0   0   2   2   0   0   2   2   0   2   2   2   0   0   0   0   0   0   2   0   2   0   0   0   0   2   2   0   0   2   2   0   0   2   0   2   0   0   2   2   0   2   2   2   2   0   2   2   2   0   2   2   0   2   2   2   2   2   2   0   0   2   0   2   0   2   0   2   2   0   2   0   2   2   0   2   2   2   0   0   2   0   0   2   0   2   2   2   2   0   2   0   0   0   2   0   0   0   2   2   2   0   2   0   0   0   2   2   0   0   0   0   2   2   0   0   0   0   0   0   0   0   2   0   2   0   2   0   0   0   0   2   2   0   0   0   0   0   0   2   2   0   2   2   0   2   0   0   2   0   2   0   0   2   0   2   0   0   0   2   0   2   0   2
 MK-1-10                2   0   2   2   0   0   0   2   2   2   0   0   2   2   0   0   0   0   0   0   2   0   0   0   0   0   2   0   0   0   2   2   0   0   2   2   2   0   2   2   0   2   2   0   0   2   2   2   0   2   0   0   0   2   2   0   2   0   2   0   0   2   2   0   0   2   2   0   2   2   0   2   0   0   2   2   0   2   2   2   2   0   0   2   2   0   2   2   0   2   2   2   2   0   2   0   0   2   0   2   0   2   0   2   2   0   2   0   2   2   0   2   2   2   0   2   2   0   0   2   0   2   2   0   2   0   2   0   0   2   2   0   0   0   2   2   2   0   2   0   0   0   2   2   0   0   0   0   2   2   0   0   0   0   0   0   0   0   2   2   2   0   2   0   2   2   0   2   2   0   0   0   0   0   0   2   2   0   2   2   0   2   0   0   2   0   2   0   0   2   0   2   0   0   0   2   2   2   2   2
 MK-1-11                2   0   2   2   0   0   0   2   2   2   0   0   2   2   0   0   0   0   0   0   2   0   0   0   0   0   2   0   2   0   2   2   0   0   2   2   2   0   2   2   0   2   2   0   0   2   2   2   0   2   0   0   0   2   2   0   2   2   2   2   0   0   2   0   0   0   2   0   2   2   0   2   0   0   2   2   0   2   2   2   2   0   0   2   2   0   2   2   0   2   2   0   2   0   2   0   0   2   0   0   0   2   0   2   2   0   2   0   2   2   0   2   2   0   0   2   2   0   0   2   0   2   2   0   2   0   2   0   0   2   2   0   0   0   2   2   2   0   2   2   0   0   0   2   0   0   0   0   2   0   0   0   0   0   0   0   0   0   2   2   2   0   0   0   2   2   0   0   2   2   0   0   0   0   0   0   2   0   2   2   0   2   0   0   2   2   2   0   0   2   0   2   0   0   2   2   2   2   2   2
 MK-1-12                2   0   2   2   0   2   0   0   2   2   0   0   2   0   0   2   0   0   0   2   0   0   0   0   0   0   2   0   0   2   2   2   0   0   0   2   2   0   2   2   0   2   2   0   0   2   0   2   0   2   2   0   0   2   2   0   2   2   2   2   0   0   2   0   0   2   0   0   2   0   0   2   0   0   2   2   0   0   2   2   2   0   0   2   2   0   2   0   0   2   2   0   2   0   2   0   0   2   0   0   0   2   0   2   2   0   2   0   2   2   0   0   0   0   0   2   2   0   0   2   0   2   2   0   2   0   2   0   0   2   2   0   0   0   2   2   0   0   2   2   2   2   0   2   0   0   0   0   2   0   2   0   0   0   0   0   0   0   2   2   2   0   0   0   2   2   0   0   2   2   0   0   0   0   2   0   2   0   2   2   0   2   0   0   2   2   2   0   0   2   0   2   0   0   2   2   2   2   2   2
 MK-1-13                2   0   2   0   0   2   0   0   2   2   0   0   2   0   0   2   0   0   0   0   0   0   0   0   0   0   2   0   0   2   2   2   0   0   0   2   2   0   2   2   0   2   2   0   0   2   0   2   0   0   2   0   0   0   2   0   2   2   2   2   0   2   2   0   0   2   0   2   2   0   0   2   0   0   0   2   0   0   2   2   2   0   0   2   2   0   2   0   0   2   2   0   2   0   2   0   0   2   0   2   0   2   0   2   2   0   2   0   2   2   0   0   0   2   0   2   2   0   0   2   0   0   2   0   0   0   2   0   0   2   2   0   0   0   2   0   0   0   2   2   2   2   2   0   0   0   2   0   2   0   2   0   0   0   0   0   0   0   2   2   2   0   0   0   2   2   0   0   2   2   2   0   0   0   2   0   2   0   2   2   0   0   2   2   2   2   2   0   0   2   0   2   0   0   2   0   2   2   2   2
 MK-1-14                2   0   2   0   0   2   0   0   2   2   0   0   2   2   0   0   0   0   0   0   0   0   2   0   0   0   2   0   0   2   2   2   0   0   0   2   2   0   2   2   0   2   2   0   0   2   0   0   0   0   2   0   2   0   2   0   0   2   2   2   0   2   2   0   0   0   0   2   2   0   0   2   0   0   0   2   2   0   2   2   2   0   2   2   2   0   2   0   0   0   2   0   2   2   2   0   0   2   2   2   0   2   0   2   2   0   2   0   2   0   0   0   0   2   0   2   2   2   2   2   0   0   2   0   0   0   0   0   0   2   0   0   2   0   2   0   2   0   2   2   2   2   2   0   0   0   2   0   2   0   2   0   0   0   0   0   2   0   2   2   2   0   0   0   0   2   0   0   2   2   2   0   0   0   2   0   2   0   2   2   0   0   2   2   2   2   2   0   0   2   0   0   2   0   2   2   2   0   2   2
 MK-1-15                2   0   2   0   0   2   0   0   2   0   2   0   2   2   0   0   0   0   2   0   0   0   2   0   0   0   2   0   0   2   2   2   0   0   0   2   2   0   0   2   0   2   2   0   0   2   2   0   0   0   2   0   2   0   2   0   0   2   2   2   0   2   2   0   0   0   0   2   2   2   0   2   0   0   0   2   2   0   2   2   2   2   2   2   2   0   2   0   0   0   2   0   2   2   2   0   0   2   2   2   0   2   0   0   2   0   2   0   2   0   0   0   0   2   0   0   2   2   2   2   0   0   2   0   0   2   0   0   0   2   0   0   2   0   2   0   2   0   2   2   2   2   2   2   0   0   2   0   0   0   2   0   0   0   2   0   2   0   2   2   0   0   0   0   0   2   2   0   2   2   2   0   0   0   2   0   2   0   2   2   0   0   2   2   2   2   2   0   0   2   0   0   2   0   2   2   2   0   0   2
 MK-1-16                2   0   2   0   0   2   0   0   2   0   2   2   2   2   0   0   0   0   2   0   0   0   2   0   0   0   2   0   0   2   2   2   0   0   0   2   2   0   2   2   0   2   2   0   2   2   2   0   0   0   0   0   2   0   0   0   0   2   2   2   0   2   2   0   0   0   0   2   2   2   0   2   0   0   0   2   2   0   2   2   2   0   2   2   2   0   2   0   0   0   2   0   2   2   2   0   0   2   0   2   0   2   0   0   2   0   2   0   2   0   0   0   2   2   0   0   2   0   2   2   0   0   0   0   0   2   0   0   0   2   0   2   2   0   2   0   2   0   2   2   2   2   2   2   0   0   2   2   0   0   2   0   0   0   2   0   2   0   2   2   0   2   0   0   0   2   0   0   2   2   2   0   0   2   2   0   2   0   2   2   0   0   2   2   2   2   2   0   0   2   0   2   2   0   2   0   2   0   0   2
 MK-2-1                 2   0   2   0   2   2   2   2   0   0   2   0   0   2   0   2   2   0   0   0   0   0   2   2   0   2   0   2   0   2   2   2   2   2   2   0   2   0   0   0   0   2   0   0   2   0   0   0   0   2   2   2   0   2   2   0   2   0   0   2   2   2   2   0   0   0   2   2   0   2   2   2   0   0   0   0   2   2   2   2   0   2   0   0   2   0   0   0   2   0   0   2   2   2   0   0   0   2   2   0   0   0   0   0   2   0   0   0   0   0   0   0   2   2   2   0   0   2   2   2   0   0   2   2   2   2   0   2   0   2   0   2   0   2   2   2   0   0   0   2   0   2   2   2   2   2   2   2   2   0   0   0   0   2   0   0   2   0   0   0   2   2   2   0   0   2   2   0   2   0   2   2   2   0   0   0   0   0   2   2   2   2   2   2   0   0   2   2   2   0   2   2   2   2   0   0   0   2   2   0
 MK-2-2                 2   0   2   0   0   2   2   2   0   0   2   0   0   2   0   2   2   0   0   0   0   0   2   2   0   2   0   2   0   0   2   2   2   2   2   0   2   0   0   0   2   0   0   0   2   0   0   0   0   2   2   2   0   2   2   0   2   0   0   2   2   2   2   0   0   0   2   2   0   2   2   2   0   0   0   0   2   2   2   2   0   2   0   0   2   0   0   0   2   2   0   0   2   2   0   0   0   2   2   0   0   2   0   0   2   2   0   0   0   2   0   0   2   2   2   0   0   2   2   2   0   0   0   2   2   2   0   2   0   0   0   2   0   0   2   2   2   0   2   2   0   0   2   2   2   2   2   2   2   0   0   2   0   0   0   0   2   0   0   0   2   2   2   0   0   2   2   0   2   0   2   2   2   0   0   0   0   2   2   2   2   2   2   0   0   0   2   2   2   0   2   2   0   2   0   0   0   2   2   0
 MK-2-3                 2   0   2   0   0   2   2   2   0   0   2   0   0   2   0   2   2   0   0   2   0   0   2   2   0   2   0   2   0   0   2   2   2   2   2   0   0   0   0   0   2   0   0   0   2   0   0   0   0   2   2   2   0   0   2   2   2   0   0   2   2   2   2   0   0   0   2   2   2   2   2   2   0   0   0   0   2   2   2   2   0   2   0   0   2   0   0   0   2   0   2   0   2   2   0   0   0   2   2   0   0   2   0   0   2   2   0   0   0   2   2   0   2   2   2   0   0   2   2   2   0   0   0   2   0   2   0   2   0   0   0   2   0   0   2   2   2   0   2   2   0   0   2   2   2   2   2   2   2   0   0   2   0   0   0   0   2   0   2   0   2   2   2   0   0   2   2   0   2   0   2   2   2   0   0   0   0   2   0   0   2   2   2   0   0   0   2   2   2   0   0   2   0   2   0   0   0   2   2   2
 MK-2-4                 2   0   2   0   0   2   2   2   0   0   2   0   0   2   0   2   2   0   0   2   0   0   2   2   2   2   0   2   2   0   2   2   0   2   2   0   0   2   0   0   2   0   0   0   2   0   0   0   0   2   2   2   0   0   2   2   0   0   0   0   2   2   2   0   2   0   2   2   2   2   2   2   0   0   0   0   2   2   2   2   0   2   0   0   2   0   0   2   2   0   2   0   2   2   0   0   0   2   2   0   0   2   0   0   2   2   0   0   0   2   2   0   2   2   2   0   0   2   2   2   0   0   0   2   0   2   2   2   0   0   0   2   0   0   2   2   2   0   2   2   0   0   2   2   2   2   2   2   2   0   0   2   0   0   0   2   2   0   2   0   2   2   2   0   0   2   2   0   2   0   2   2   2   0   0   0   0   2   0   0   0   2   2   0   0   0   0   2   2   0   0   2   2   2   0   0   0   2   2   2
 MK-2-5                 2   0   2   0   0   2   2   2   0   0   2   0   0   2   0   2   2   0   0   2   2   0   2   2   2   2   0   2   2   0   2   2   0   2   2   0   0   2   0   0   2   0   0   0   2   0   0   0   0   2   2   2   0   0   2   2   2   0   0   0   2   2   2   0   2   0   2   2   2   2   2   2   0   2   0   0   2   2   2   2   0   2   0   0   2   0   0   2   2   0   0   2   2   2   0   0   0   2   2   0   0   2   0   0   2   2   2   0   0   2   2   0   2   2   2   0   0   2   2   2   0   0   0   2   0   2   2   2   0   0   0   2   0   0   2   2   2   0   2   2   0   0   0   2   2   2   2   2   2   0   2   2   0   0   0   2   2   0   2   0   2   2   2   0   0   2   2   0   2   0   2   2   2   0   0   0   0   2   0   0   0   2   2   0   0   0   0   2   2   0   0   2   2   2   0   0   0   2   0   2
 MK-2-6                 2   0   2   0   0   2   2   2   2   0   2   0   2   2   0   2   2   0   0   2   2   0   2   0   2   2   0   2   2   0   2   0   0   2   2   0   0   2   0   0   0   0   0   0   2   0   0   0   0   2   0   2   0   0   2   2   2   0   0   0   2   0   2   0   2   2   2   2   0   2   2   2   0   2   0   0   0   2   2   2   0   2   0   0   2   0   0   0   2   0   2   2   2   2   0   0   0   2   2   0   0   2   0   0   2   2   0   2   0   2   2   0   0   0   2   0   0   2   2   2   0   0   0   2   0   2   2   2   0   0   0   0   0   0   2   2   2   0   2   2   0   0   0   2   2   2   2   0   2   0   0   2   0   0   0   2   2   0   2   0   2   2   2   2   0   2   2   0   2   0   2   2   2   0   0   0   0   2   0   2   0   2   2   0   0   0   2   2   2   0   2   2   2   2   0   0   0   0   0   2
 MK-2-7                 2   2   2   0   0   2   2   2   2   2   2   2   2   2   0   2   0   0   0   2   2   0   2   0   2   0   0   2   0   0   0   0   0   2   2   0   0   2   0   0   0   0   0   0   2   0   0   0   0   2   0   2   0   0   2   0   2   0   2   0   2   0   2   0   2   2   2   2   0   2   2   0   0   2   0   0   0   2   2   2   0   0   2   0   2   0   0   0   2   0   2   2   2   2   0   0   0   0   2   0   0   2   0   0   2   2   0   2   0   2   2   0   0   0   2   0   0   2   2   2   0   0   0   2   0   2   2   2   0   0   0   0   0   0   2   2   2   0   2   2   0   0   2   2   2   2   2   0   0   0   0   2   0   0   0   0   0   0   2   0   2   2   2   2   0   2   2   0   0   0   2   2   2   0   0   0   0   2   0   2   2   2   2   0   0   0   2   2   2   0   0   0   2   2   0   0   0   0   0   2
 MK-2-8                 2   2   2   0   0   2   2   2   2   2   2   2   2   2   0   2   0   0   0   0   2   0   2   0   2   0   0   2   0   0   0   0   0   2   0   0   0   2   0   0   0   0   0   0   2   2   0   0   0   2   0   2   0   0   2   0   2   0   2   2   2   0   2   0   2   2   2   2   0   2   2   0   0   2   0   0   0   2   2   2   0   0   2   0   2   0   0   0   2   0   2   2   2   2   0   0   0   0   2   0   0   2   0   0   2   2   0   2   0   2   2   0   0   0   2   0   0   2   2   2   0   0   0   2   0   2   0   2   0   0   0   0   0   0   2   2   2   0   2   2   0   0   2   2   2   2   2   0   0   0   0   2   0   0   0   2   0   2   2   0   2   2   2   2   0   2   0   0   0   0   2   2   2   0   0   2   0   0   0   2   2   2   2   0   0   0   2   2   2   0   0   0   2   2   0   0   0   0   0   2
 MK-2-9                 0   2   2   0   0   2   2   2   2   2   2   2   2   2   0   2   0   0   0   0   2   2   2   0   2   0   0   2   0   0   0   0   0   2   0   0   0   2   0   0   0   2   0   0   2   2   0   0   0   2   0   2   0   0   0   0   0   0   2   2   2   0   2   0   2   2   2   2   0   2   2   0   0   2   0   0   0   0   2   2   0   0   2   0   2   0   0   2   0   0   0   2   2   0   0   0   0   0   2   0   0   0   0   0   0   0   0   2   2   2   2   0   2   0   2   2   0   2   2   2   0   0   0   2   0   2   0   2   2   0   0   0   0   0   2   2   2   0   2   2   0   0   2   2   2   2   2   0   2   0   0   2   0   0   0   2   0   2   2   0   2   0   2   2   0   2   0   0   2   0   0   2   2   0   0   2   0   0   0   2   0   2   2   0   0   2   2   2   2   0   2   2   2   2   0   0   0   0   0   2
 MK-2-10                2   2   2   0   0   2   2   2   2   0   2   2   2   2   0   2   0   0   0   0   2   2   2   0   2   0   0   2   0   0   0   0   0   2   0   0   0   2   0   0   0   2   0   2   2   2   0   0   0   2   0   2   0   0   0   0   0   0   2   0   2   0   0   0   2   2   2   2   2   2   2   0   0   2   0   0   0   0   2   2   0   0   2   0   2   0   0   2   0   0   0   2   2   0   0   0   0   0   2   0   0   0   0   0   0   0   2   0   2   2   2   0   2   0   0   2   0   2   2   2   0   0   0   2   0   2   0   2   2   0   0   0   0   2   2   2   2   0   0   2   0   0   2   2   2   0   0   0   2   0   0   2   0   0   0   2   0   2   2   0   2   2   2   2   0   0   0   0   2   0   0   2   2   0   2   2   0   0   0   2   0   2   2   0   0   0   2   2   2   0   2   2   2   2   0   0   0   2   0   2
 MK-2-11                2   2   2   0   0   2   2   2   2   0   2   2   2   2   0   2   0   0   0   0   2   2   2   0   2   2   0   2   0   2   0   0   2   2   0   0   0   2   0   0   0   0   0   2   0   2   0   0   0   2   0   2   0   0   0   0   0   0   0   0   2   0   0   0   2   2   2   2   2   2   2   2   0   2   0   0   0   0   2   2   0   0   2   0   2   0   0   2   0   0   0   2   2   0   0   0   2   0   2   2   0   0   0   0   0   0   2   0   2   2   2   0   2   0   0   0   0   2   2   2   0   2   0   2   0   2   0   2   2   0   2   2   0   2   2   2   2   0   0   2   0   0   2   2   2   0   0   0   2   0   0   2   0   0   0   2   0   2   2   0   2   2   2   2   0   0   0   0   2   0   0   0   2   0   2   2   0   0   0   2   0   2   2   0   0   0   2   2   2   0   2   2   2   2   0   0   0   2   0   2
 MK-2-12                2   2   0   0   0   2   2   2   2   0   2   2   2   2   0   2   0   0   2   0   2   2   2   0   2   2   0   2   0   2   0   0   2   0   0   0   0   0   0   0   0   0   0   2   0   2   0   0   0   2   0   2   0   0   0   0   0   0   0   0   2   0   0   0   2   2   2   2   2   0   2   0   0   0   0   0   0   0   2   2   0   0   2   2   2   0   0   2   0   0   0   2   2   0   0   0   2   0   2   2   0   0   2   0   0   0   2   0   2   2   0   0   2   0   0   0   0   2   2   2   0   2   0   2   0   2   0   2   2   0   2   2   0   2   2   2   2   0   0   2   0   0   2   2   2   2   0   0   2   0   0   2   0   0   0   2   0   2   2   0   2   2   2   2   0   0   0   0   2   0   0   0   2   0   2   2   0   2   0   2   0   2   2   2   0   0   2   2   2   0   0   2   2   2   0   0   0   2   0   2
 MK-2-13                2   2   0   0   0   2   2   2   2   0   2   2   2   2   0   2   0   0   0   0   2   2   2   0   2   0   2   2   0   2   0   0   2   0   0   0   0   0   0   0   0   0   0   2   0   2   0   0   0   2   0   2   0   0   0   0   0   2   0   0   2   0   0   0   2   2   2   2   2   0   2   0   0   0   0   0   0   0   2   2   0   0   2   2   2   0   0   2   0   0   0   2   2   0   0   0   2   0   2   2   0   0   2   0   0   0   2   0   2   2   0   0   2   0   0   0   0   2   2   2   0   2   0   2   0   2   0   2   2   0   2   0   0   2   2   2   2   0   0   2   0   0   2   2   2   2   0   2   2   2   0   2   0   0   0   2   0   2   2   0   2   2   2   2   2   0   0   0   2   2   0   0   2   0   2   2   0   0   0   2   0   2   2   2   0   2   0   2   2   0   0   2   0   2   2   0   2   2   0   2
 MK-2-14                2   2   0   0   0   2   2   2   2   0   2   2   2   2   0   0   0   0   2   2   2   2   2   0   2   0   2   2   0   2   0   0   2   2   2   2   0   0   0   0   0   0   0   2   0   2   0   0   0   2   0   2   0   0   0   0   0   2   0   2   0   2   0   0   2   2   2   2   2   0   2   0   0   0   2   0   0   0   2   2   0   0   2   2   0   0   0   2   0   0   0   0   2   0   0   0   0   0   2   2   0   0   2   0   0   0   2   0   2   2   0   0   0   0   0   0   0   2   2   2   0   2   0   2   0   2   0   2   2   0   2   0   0   2   2   2   2   0   0   2   0   0   2   2   2   2   0   2   2   2   0   2   2   0   0   2   2   2   2   0   2   2   2   2   2   0   0   0   2   2   0   0   2   0   2   2   2   0   0   2   0   2   2   2   0   2   0   2   2   2   0   2   0   2   2   0   2   2   0   0
 MK-2-15                2   2   0   0   0   0   2   2   2   0   2   0   2   2   0   0   0   2   2   2   2   2   0   0   2   0   2   2   0   2   0   0   2   0   2   2   0   0   0   0   0   2   0   2   0   2   0   0   0   2   0   2   0   2   0   0   0   2   0   2   0   0   0   0   2   2   2   2   0   0   2   0   0   0   2   0   0   0   2   2   0   0   2   2   2   0   0   2   0   0   0   0   2   2   0   2   0   0   2   2   0   0   2   0   0   0   2   0   2   2   0   0   0   0   0   0   2   2   0   2   0   2   0   2   0   2   0   2   2   0   2   2   0   2   2   2   0   0   0   2   2   0   2   2   2   2   2   2   2   2   0   2   2   0   0   2   2   2   2   2   2   2   2   0   2   0   2   0   2   2   0   0   2   0   2   2   2   0   0   2   0   2   2   2   0   2   0   2   2   2   0   2   0   2   2   0   0   2   0   0
 MK-2-16                2   2   0   0   0   0   2   2   2   0   0   0   2   0   0   2   0   2   2   2   2   0   0   0   2   0   2   2   0   2   0   0   0   0   2   2   0   0   0   0   0   2   0   2   0   2   0   0   0   2   0   2   0   2   0   0   0   2   0   2   0   0   0   0   0   2   2   0   0   0   2   0   0   0   2   0   0   0   2   2   0   0   2   2   2   0   0   2   0   0   0   0   0   2   0   2   0   0   2   2   0   0   2   0   2   0   2   0   2   0   2   0   0   2   0   0   2   2   0   2   0   2   0   2   2   2   0   2   2   0   2   2   2   2   2   2   0   0   0   2   2   0   2   2   2   2   2   2   2   2   0   2   2   2   0   2   2   2   2   2   0   2   2   0   2   0   2   2   2   2   0   0   2   2   2   0   2   0   0   2   0   2   2   2   0   2   0   2   2   0   0   2   0   2   2   2   0   2   0   0
 MK-3-1                 2   2   2   0   0   2   2   0   2   0   2   0   2   0   2   2   2   0   2   2   0   0   2   2   0   0   0   0   0   0   0   0   0   0   0   2   0   0   2   0   0   0   0   2   2   2   2   0   2   2   0   2   2   2   2   0   2   0   0   0   2   0   0   2   2   2   0   2   2   2   0   0   0   0   0   2   0   0   0   0   2   2   0   2   2   2   2   2   0   0   0   0   2   0   2   0   2   2   0   2   2   0   2   0   2   0   2   2   0   0   0   2   0   2   2   2   0   0   0   2   0   0   0   2   2   0   2   2   0   0   0   2   2   0   2   2   0   0   2   2   0   2   0   0   2   0   2   2   0   0   0   0   2   0   2   0   0   0   2   0   0   0   2   0   0   2   2   0   2   0   0   2   2   0   0   2   0   2   0   2   0   2   0   0   0   0   2   0   0   2   2   0   0   2   2   2   2   2   2   0
 MK-3-2                 2   2   2   0   0   2   2   0   2   2   2   0   0   0   2   2   2   0   2   2   0   0   2   2   0   0   0   2   0   0   0   0   0   0   0   2   0   2   2   0   0   0   2   2   2   2   2   0   2   2   2   0   0   2   2   0   0   0   2   0   0   0   0   2   0   2   0   2   2   2   0   0   0   0   0   2   0   2   0   0   2   2   0   2   2   2   2   0   0   0   0   0   2   0   2   0   2   2   0   2   2   0   2   0   2   0   0   2   0   0   0   2   2   2   2   2   0   0   0   2   0   0   0   2   2   0   2   2   0   0   0   2   0   2   2   2   0   0   2   2   0   2   2   0   2   0   2   2   0   0   0   0   2   0   2   0   0   0   2   0   0   2   2   2   0   2   2   0   2   0   0   2   2   0   0   2   0   2   0   2   0   2   0   0   0   0   2   0   0   2   2   0   0   2   2   2   2   2   2   0
 MK-3-3                 2   2   2   0   0   2   2   0   2   2   2   0   0   0   2   2   2   0   2   2   0   0   2   2   0   0   0   2   0   0   0   0   0   0   0   2   0   2   0   0   2   0   0   2   2   2   2   0   2   2   2   0   0   2   2   0   0   0   2   0   0   0   0   2   0   0   0   2   0   2   2   0   0   0   0   2   0   2   0   0   2   2   0   2   2   2   2   2   0   0   0   0   2   0   2   0   2   2   2   2   2   0   2   0   2   0   0   2   0   0   0   2   2   2   2   2   0   0   0   0   0   0   0   2   2   0   2   2   0   0   2   2   0   2   0   2   2   0   2   2   0   2   2   0   2   0   2   2   0   0   0   0   2   0   2   0   0   0   2   0   0   2   2   2   0   2   2   0   2   0   0   2   2   0   0   2   0   2   0   2   0   2   0   0   0   0   2   0   0   2   0   0   0   2   2   2   2   2   2   0
 MK-3-4                 2   2   2   0   0   2   2   0   2   2   2   2   0   0   2   2   0   0   2   2   0   0   0   2   0   0   0   2   0   0   0   0   0   0   0   2   0   2   2   0   2   0   0   2   2   0   2   0   2   2   2   0   0   2   2   0   0   0   2   0   0   0   0   2   2   0   0   2   0   2   2   2   0   0   0   2   0   2   2   0   2   2   0   2   2   2   2   2   0   0   0   0   2   0   2   0   2   2   2   2   2   0   2   0   2   0   0   2   0   0   0   2   2   2   2   2   0   0   0   0   0   0   0   0   2   0   2   2   0   0   2   2   2   2   0   2   2   0   2   2   2   2   2   0   0   0   2   2   0   2   0   2   2   0   2   2   0   0   2   0   0   2   2   2   2   0   0   0   2   0   0   2   2   2   0   2   0   2   0   2   2   2   2   0   0   0   2   0   0   2   0   0   0   2   2   2   2   2   0   0
 MK-3-5                 2   2   2   0   0   2   2   0   2   2   2   2   0   2   2   2   0   0   0   2   0   0   0   2   2   0   0   0   0   0   0   0   0   0   0   2   0   2   2   0   2   0   0   2   2   0   2   2   0   2   2   0   0   2   2   0   2   0   2   0   0   0   0   0   2   0   0   2   2   0   2   0   0   0   0   2   0   2   2   0   2   2   0   2   2   2   2   2   0   2   0   0   2   0   0   0   2   2   2   2   2   0   2   0   2   0   0   2   0   0   0   2   2   2   2   2   0   0   0   0   0   0   0   0   2   0   2   2   0   0   2   2   2   2   0   2   2   2   2   2   2   2   2   0   0   2   2   2   0   2   2   2   2   0   2   2   0   2   2   0   0   2   2   2   2   0   0   0   2   0   0   2   2   0   0   0   0   2   0   2   2   2   2   0   0   0   2   2   0   2   0   0   0   2   2   2   2   2   0   0
 MK-3-6                 2   0   2   0   0   2   2   0   2   0   2   2   0   2   2   2   0   0   0   2   2   0   0   2   2   0   0   0   0   0   0   2   2   0   2   2   0   2   2   0   2   0   0   2   2   0   2   0   0   2   0   2   0   2   2   0   2   0   2   0   0   0   0   0   2   0   0   2   2   0   2   0   0   0   0   2   0   2   2   0   2   2   0   2   2   2   2   2   0   0   0   0   2   0   0   0   2   2   2   2   2   0   2   0   2   0   0   2   0   0   2   2   2   2   0   2   0   0   0   0   0   0   0   0   2   0   2   2   0   0   0   2   2   2   0   2   2   2   2   2   2   2   2   0   0   2   2   2   0   2   2   2   2   0   0   2   2   2   2   0   0   2   2   2   2   0   0   0   2   2   0   2   2   0   0   0   0   2   0   2   0   0   2   0   2   0   0   2   2   2   0   0   0   2   2   2   2   2   0   0
 MK-3-7                 2   0   2   0   0   0   2   0   0   0   2   2   0   2   2   2   0   0   0   2   2   0   2   2   2   0   0   0   0   0   0   2   2   0   2   2   0   2   2   2   2   0   0   2   2   0   2   0   0   2   0   2   0   2   2   0   2   0   2   0   0   0   0   0   2   0   0   2   2   0   2   0   0   0   0   2   0   2   2   0   2   2   0   2   2   2   2   2   0   0   0   0   2   0   0   0   2   2   2   0   2   0   2   0   0   0   0   2   0   0   2   2   2   2   0   2   0   0   0   0   0   0   0   0   0   0   2   2   0   0   0   2   2   2   0   2   2   2   2   2   2   2   2   0   0   2   2   2   0   2   2   2   2   0   0   2   2   0   0   0   0   0   2   2   2   0   0   0   0   2   0   2   2   0   0   0   0   2   2   2   0   0   2   2   2   0   0   2   2   2   0   0   0   2   2   2   2   2   0   0
 MK-3-8                 2   0   2   0   0   0   2   0   0   0   2   2   0   2   2   2   2   2   0   0   2   0   2   0   2   0   0   0   0   0   0   2   2   0   2   2   2   2   0   2   2   0   0   2   2   2   2   0   0   2   0   2   0   2   2   0   2   0   2   0   0   0   0   0   2   0   0   2   2   0   2   0   2   0   0   2   2   2   2   0   0   2   2   2   2   2   2   2   2   0   0   0   2   0   0   0   2   2   2   0   2   0   2   0   0   0   0   2   0   2   2   2   0   2   2   2   0   0   0   0   0   0   0   0   0   0   2   2   0   0   0   2   2   2   0   2   2   2   2   2   2   2   2   0   0   2   2   2   0   2   2   2   2   2   0   2   2   0   0   2   0   0   2   2   2   0   0   0   0   2   0   2   2   0   0   0   0   0   2   2   0   0   2   2   2   0   0   2   2   2   0   0   0   2   2   0   2   0   0   0
 MK-3-9                 2   0   2   0   2   0   0   0   0   0   2   0   0   2   2   0   2   2   0   0   2   0   2   0   2   0   0   2   0   0   0   2   2   0   2   2   2   2   0   2   2   0   0   2   2   0   2   0   0   2   0   2   0   2   2   0   2   2   0   0   0   0   0   0   2   0   0   2   2   0   2   0   2   0   0   2   2   2   2   0   0   2   2   2   2   2   2   2   2   0   0   0   2   0   0   0   2   2   2   0   0   0   2   0   0   0   0   2   0   2   2   2   0   2   2   2   2   0   0   0   0   0   0   0   0   0   2   2   0   0   0   2   2   2   2   2   0   2   2   2   2   2   2   2   0   2   2   2   0   2   2   2   2   2   2   2   2   0   0   2   0   0   2   2   2   0   0   0   0   2   0   2   2   0   0   0   2   0   2   2   0   0   2   2   2   0   0   2   2   2   0   0   0   2   2   0   2   0   0   0
 MK-3-10                2   0   2   0   2   0   0   0   0   0   2   0   0   2   2   0   2   2   0   2   2   0   2   0   2   0   0   2   0   2   0   2   2   0   2   2   2   2   2   2   2   0   2   2   0   0   2   0   0   2   0   2   0   2   2   2   2   2   0   0   0   0   0   0   2   0   0   2   2   0   2   0   2   0   0   2   2   2   2   0   0   2   2   2   2   2   2   2   2   0   0   0   2   0   2   0   2   2   2   0   0   0   2   0   0   0   0   2   0   2   2   2   0   2   2   2   2   0   0   0   0   0   0   0   0   0   2   0   0   0   0   2   2   0   2   0   0   2   0   2   2   2   0   2   0   0   2   2   2   2   2   2   2   2   2   2   2   0   0   2   0   0   2   2   2   0   0   0   0   2   0   2   2   0   0   0   2   0   2   2   0   0   2   2   0   0   0   0   2   2   0   0   0   2   2   0   2   0   0   0
 MK-3-11                2   0   2   0   2   0   0   2   0   0   2   0   0   2   2   0   2   2   0   2   0   0   2   0   2   0   0   2   0   2   0   2   0   0   0   2   0   2   2   2   0   0   0   2   0   0   2   0   0   2   0   2   0   2   2   2   2   2   0   0   0   0   0   0   2   0   0   2   2   0   2   2   0   0   0   2   2   2   2   0   0   2   2   2   2   2   2   2   2   0   0   0   2   0   2   0   2   2   2   0   0   0   2   0   0   0   0   2   2   2   2   2   0   2   2   2   2   0   0   0   0   0   0   0   0   0   2   0   0   0   0   2   2   0   2   0   0   2   0   2   0   0   0   2   0   0   2   2   2   2   2   2   2   2   2   0   2   0   0   2   0   0   2   0   2   0   0   0   0   2   0   2   2   0   0   0   2   0   2   2   0   0   2   2   0   0   0   0   2   2   0   0   0   2   2   0   2   0   0   0
 MK-3-12                2   0   2   0   2   0   2   2   0   0   2   0   0   2   2   0   2   2   0   2   0   0   0   0   0   0   0   2   0   2   0   2   0   0   0   2   0   2   2   2   0   0   0   2   0   0   2   0   0   2   0   2   0   2   2   2   2   2   0   0   0   0   0   0   2   0   0   2   2   0   0   2   0   0   0   2   2   2   2   0   0   2   2   2   2   2   2   0   2   0   2   0   2   0   2   0   2   2   0   0   2   0   2   0   0   0   0   2   2   2   2   2   0   2   0   2   2   0   0   0   0   0   0   0   0   0   2   0   0   0   2   2   2   0   2   0   0   2   0   2   0   0   0   2   0   0   2   2   2   2   2   2   2   2   2   0   2   0   2   2   0   0   2   0   2   2   0   0   0   2   0   2   2   0   0   0   2   0   2   2   2   0   2   0   0   0   0   0   2   2   2   0   0   2   2   0   2   0   0   0
 MK-3-13                2   2   2   0   2   0   2   2   0   0   2   0   0   2   2   0   0   2   0   2   0   0   0   0   0   0   0   2   2   2   0   2   0   0   0   2   0   2   2   2   0   0   0   2   0   2   2   0   0   2   0   2   0   2   0   2   2   2   2   0   0   0   0   0   2   0   0   2   2   0   0   2   0   0   0   2   2   2   2   0   0   2   2   2   2   2   2   0   2   0   2   0   2   2   2   0   2   2   2   0   2   0   2   0   0   2   0   2   0   2   0   2   0   2   2   2   2   0   0   0   2   0   0   0   0   0   2   0   0   0   2   2   2   0   2   2   0   0   0   2   2   0   0   2   0   0   2   2   2   2   2   2   2   2   2   0   2   2   2   0   0   0   0   2   2   2   0   0   0   2   0   2   2   0   0   0   0   0   2   2   2   0   0   0   0   0   0   0   2   2   2   0   0   2   2   2   2   0   2   0
 MK-3-14                2   2   2   2   2   0   2   2   0   0   2   0   0   2   2   0   0   2   0   2   0   0   0   0   0   2   0   2   2   2   0   2   0   0   0   2   2   2   2   2   2   0   0   2   0   2   2   0   0   2   0   2   0   2   0   2   2   0   2   0   0   0   0   0   2   0   0   2   2   0   0   2   2   0   0   2   2   2   2   0   0   2   0   2   2   2   2   0   2   0   2   0   2   2   2   0   2   2   2   0   2   0   2   0   0   2   0   2   0   2   0   2   0   2   0   2   2   0   0   0   2   0   0   0   0   0   2   0   0   0   2   2   2   0   2   2   0   0   0   2   2   0   0   2   0   0   2   2   2   2   2   2   2   0   2   0   0   2   2   0   2   0   0   2   2   2   0   0   0   2   0   2   2   0   0   0   0   0   2   0   2   0   0   0   0   0   0   2   2   2   2   0   0   2   2   0   2   0   2   0
 MK-3-15                2   2   2   2   2   0   2   2   2   0   2   2   0   2   2   0   0   0   0   2   0   0   0   0   0   2   2   2   2   2   0   2   0   2   0   0   2   2   2   2   2   0   0   2   0   2   2   0   2   2   0   2   0   2   0   2   0   0   2   0   0   0   0   2   2   0   0   0   2   0   0   2   2   0   0   2   2   0   0   0   0   2   0   2   0   2   2   0   2   0   2   0   2   2   2   0   2   2   2   0   2   0   0   0   0   2   0   2   0   2   0   2   0   0   0   2   2   0   0   0   0   0   0   0   0   0   2   0   2   0   2   2   2   0   2   2   0   0   0   2   2   0   0   2   0   0   2   2   2   2   2   2   2   2   2   0   0   2   2   0   2   0   0   2   2   2   0   0   0   2   0   2   2   2   0   0   0   0   2   0   2   0   0   0   0   0   0   2   2   2   2   0   0   2   2   0   2   0   0   0
 MK-3-16                2   2   2   2   2   0   2   2   2   0   2   2   0   2   2   2   0   0   0   2   0   0   0   0   0   2   2   2   2   2   0   2   0   2   0   0   2   2   2   2   2   0   0   2   0   2   2   0   2   2   0   2   0   2   0   2   0   0   2   0   0   0   0   2   2   2   0   0   2   0   0   2   2   0   2   2   2   0   0   0   0   2   0   0   0   2   2   2   2   0   2   0   2   2   0   2   2   2   2   0   2   0   2   0   0   2   0   2   0   2   0   2   0   0   2   2   2   0   0   0   0   0   0   0   0   0   2   0   2   0   2   2   2   2   2   2   0   0   0   2   2   0   0   2   0   0   2   2   2   2   2   2   2   2   2   0   0   2   2   0   2   0   0   2   2   2   0   0   0   2   0   2   2   2   0   0   0   0   2   0   2   0   0   0   0   0   0   2   2   0   2   0   0   0   2   2   2   2   0   0
 MK-4-1                 0   2   2   2   0   0   0   0   2   0   2   2   0   2   0   2   2   0   0   2   0   0   0   0   0   2   2   2   2   2   0   0   2   0   2   2   0   0   2   2   0   0   2   0   2   0   2   2   0   2   2   0   2   2   0   2   2   2   0   2   2   0   2   2   2   2   2   0   2   0   2   2   0   2   0   0   2   0   0   2   2   2   2   0   0   0   2   0   0   0   2   2   0   0   2   2   0   0   2   2   0   2   0   0   2   2   2   0   0   0   0   2   2   0   2   2   2   2   2   0   0   0   0   2   2   0   0   2   0   0   0   0   2   0   0   0   0   0   2   0   0   2   2   0   0   0   0   0   2   0   2   2   0   0   0   2   0   0   0   0   0   2   2   2   0   2   2   0   0   2   2   0   2   2   2   2   0   2   0   0   2   2   0   2   0   2   0   0   2   0   2   2   2   0   2   0   2   0   0   0
 MK-4-2                 0   2   2   2   0   0   0   2   2   0   2   2   0   2   0   2   2   2   0   2   0   0   2   0   0   2   2   2   2   2   0   0   2   0   2   2   0   0   2   2   0   0   2   2   2   0   2   2   2   2   2   0   2   2   0   2   2   2   0   2   0   2   2   0   2   2   2   0   0   0   2   2   0   2   0   0   2   0   2   2   2   2   2   0   0   0   2   0   0   0   2   2   0   0   2   2   0   0   2   2   0   2   0   2   2   2   2   0   0   0   2   2   2   0   2   2   2   2   2   0   0   0   0   2   2   0   0   2   0   0   0   0   2   2   0   0   0   0   2   0   0   2   2   0   0   0   0   0   2   0   2   2   0   0   0   2   0   2   0   0   0   2   2   2   0   2   2   0   2   2   2   0   2   2   0   2   0   2   0   0   2   2   0   2   0   2   0   0   2   2   2   2   2   0   2   0   2   0   0   2
 MK-4-3                 0   0   2   0   0   0   0   2   0   0   2   2   0   2   0   2   2   2   0   0   2   0   2   0   0   0   2   2   2   0   0   0   2   0   2   2   0   0   2   2   0   0   2   2   2   0   2   0   2   2   2   0   2   2   0   2   2   2   2   2   0   2   2   2   2   2   2   2   0   0   2   2   0   2   0   0   2   0   2   2   2   2   2   0   0   0   2   0   0   0   0   2   2   0   2   2   0   0   2   2   0   2   0   2   2   2   2   0   2   0   2   2   2   0   2   2   2   2   2   0   2   0   0   2   2   0   0   0   0   0   0   0   2   0   0   0   0   0   2   0   0   2   2   0   0   0   0   0   2   2   0   2   0   0   0   2   0   2   2   0   0   2   2   2   0   2   2   0   2   2   2   2   2   2   0   2   0   2   0   0   2   2   0   2   0   2   0   0   2   2   2   2   2   0   2   0   2   0   0   2
 MK-4-4                 0   0   2   0   0   0   0   2   0   0   2   2   0   2   0   2   2   2   0   0   2   0   2   0   0   0   2   2   2   0   0   0   2   0   2   2   2   0   2   2   0   0   2   0   2   0   2   0   2   2   2   0   2   2   0   0   2   0   2   2   0   2   2   2   2   2   2   2   0   0   0   2   0   2   0   0   2   0   2   2   2   2   0   0   0   0   2   0   0   0   0   2   2   0   2   2   0   0   2   2   0   2   0   2   2   2   2   0   2   0   2   2   2   0   2   2   2   2   2   0   2   0   2   2   2   0   2   0   0   0   0   2   2   0   0   0   0   2   2   0   2   2   2   0   0   0   0   0   2   2   0   2   0   0   0   2   0   2   2   0   0   2   2   2   0   2   2   0   2   2   2   2   2   2   0   2   0   2   0   0   2   2   0   2   0   2   0   0   2   2   2   2   2   0   2   0   2   2   0   2
 MK-4-5                 0   0   2   0   0   0   0   2   0   0   2   2   0   2   0   2   2   2   0   0   2   0   2   0   0   0   2   2   2   0   0   0   2   0   2   2   2   0   0   2   0   0   2   0   2   0   2   0   2   2   2   0   2   2   0   0   2   0   2   2   0   2   2   2   2   2   2   2   2   0   0   2   0   2   0   0   2   0   2   2   2   2   0   0   0   0   2   0   0   0   0   2   2   0   2   2   0   0   2   2   0   2   0   2   2   2   2   0   2   0   2   2   2   0   2   2   0   2   2   0   2   0   2   2   2   0   2   0   0   0   0   2   2   0   0   0   0   2   2   0   2   2   2   2   0   0   0   0   2   2   0   0   2   0   0   2   0   2   2   0   0   2   2   2   0   2   2   2   2   2   2   2   2   2   0   2   0   2   0   0   2   2   0   2   0   2   0   0   2   2   2   0   2   2   2   0   2   2   0   2
 MK-4-6                 0   0   2   0   0   0   0   0   0   0   2   2   0   2   2   2   2   2   0   2   2   0   2   0   0   0   2   2   2   0   0   0   2   0   2   2   2   0   0   2   0   0   2   0   2   0   2   0   2   2   2   0   2   2   0   0   2   0   2   2   2   2   2   2   2   2   2   2   2   0   0   2   2   2   0   2   0   0   2   2   2   2   2   0   0   0   2   0   0   0   0   2   2   0   2   2   2   0   2   2   0   2   0   2   2   2   2   0   0   0   2   2   2   2   2   2   0   2   2   0   2   0   2   0   2   0   2   0   0   0   0   2   2   0   0   0   0   2   2   0   2   2   2   2   0   0   0   0   2   2   0   0   2   2   0   2   0   2   2   0   0   2   2   2   0   2   2   2   2   2   0   2   2   2   2   2   0   2   0   0   2   2   0   2   0   2   0   0   2   2   2   0   2   2   2   0   2   2   0   2
 MK-4-7                 0   0   2   0   0   0   0   0   0   0   2   0   0   2   2   2   2   2   0   2   0   0   2   0   0   0   2   2   2   0   0   2   2   0   2   2   0   0   0   2   0   0   2   0   0   0   2   0   2   2   2   0   2   2   0   0   2   0   2   0   2   2   2   2   0   2   2   2   2   0   0   0   2   2   0   2   0   0   2   2   2   2   2   0   2   0   2   0   0   0   0   2   2   0   2   2   2   2   2   2   0   2   0   2   2   2   2   0   0   2   2   2   2   2   2   2   0   0   2   0   2   0   2   0   2   0   2   0   0   0   0   2   2   0   0   0   0   2   2   0   2   2   2   2   0   0   0   0   2   2   0   0   2   2   0   2   2   2   2   0   0   2   2   2   0   2   2   2   2   2   0   2   2   2   2   2   0   2   0   0   2   2   2   2   0   2   0   0   2   2   2   0   0   2   2   0   2   2   0   2
 MK-4-8                 0   0   2   0   0   0   0   0   0   0   2   2   0   2   2   2   2   2   0   2   0   0   2   2   0   0   2   2   2   0   0   2   2   0   2   2   0   0   2   2   0   0   2   0   0   0   2   0   2   2   2   0   2   2   0   0   2   0   2   0   2   0   2   0   0   2   2   2   2   0   0   2   2   2   0   0   0   0   2   2   2   2   2   0   0   0   0   0   0   0   2   2   2   0   2   0   2   2   2   2   0   2   0   2   2   2   2   0   0   2   2   2   2   2   2   2   0   0   2   0   2   0   2   0   2   0   2   0   0   0   0   2   2   0   0   0   0   2   2   0   2   2   2   2   0   0   0   0   2   2   0   0   2   2   0   2   0   0   0   0   0   2   2   2   2   2   2   2   2   2   0   2   2   2   2   2   0   2   0   0   2   2   2   0   0   2   0   0   0   2   2   0   0   2   2   0   2   2   0   2
 MK-4-9                 0   0   2   0   2   0   0   2   0   2   2   2   0   0   2   2   2   0   0   2   0   2   2   2   0   0   2   2   2   0   0   2   2   0   2   2   0   0   2   2   0   0   2   0   0   0   2   2   2   2   2   0   2   2   0   0   2   0   2   0   2   2   2   0   2   2   2   2   2   0   0   2   2   2   0   0   0   0   2   2   2   2   2   0   0   0   0   2   0   0   2   2   2   0   2   0   2   2   2   2   0   2   0   2   2   2   2   0   0   2   2   2   2   2   2   2   0   0   2   0   2   2   2   0   2   2   0   0   0   0   0   2   2   0   0   0   0   0   2   0   0   0   2   2   0   0   0   0   2   2   0   2   2   2   0   2   0   0   0   0   0   0   2   2   2   2   2   2   2   2   0   2   2   2   2   2   0   2   0   0   0   2   2   0   0   2   0   0   0   2   2   0   0   2   2   0   2   2   0   2
 MK-4-10                0   0   2   0   2   0   0   2   0   2   2   2   0   2   2   2   2   0   0   2   0   0   0   2   0   0   2   2   2   0   0   2   2   2   2   2   2   0   2   2   0   0   2   0   0   0   2   2   2   2   2   0   2   2   0   0   2   0   2   0   2   2   2   0   0   2   2   2   2   0   0   2   2   2   0   0   0   0   2   2   0   2   2   0   0   0   0   2   0   0   2   2   2   0   2   0   2   2   2   0   0   2   0   2   2   2   2   0   0   2   2   0   0   2   2   2   0   2   2   0   2   2   2   0   2   2   2   0   0   0   0   2   0   0   0   0   0   2   2   0   0   0   2   2   0   0   0   0   2   0   0   2   2   2   0   2   0   0   0   0   0   0   2   2   2   2   2   2   2   2   0   2   2   2   2   2   0   2   0   0   0   2   2   0   0   0   0   0   0   0   2   0   0   2   2   0   2   2   0   2
 MK-4-11                0   0   0   0   2   0   0   2   0   0   2   2   0   2   2   2   2   0   0   2   0   0   0   2   0   0   2   2   2   2   0   2   0   2   2   2   2   0   2   2   0   0   2   0   0   0   2   0   2   2   2   0   2   2   0   0   2   2   2   0   2   2   2   0   0   2   2   2   2   2   0   2   2   2   0   0   2   0   2   2   0   2   2   0   0   0   0   2   0   0   0   2   2   0   2   0   2   2   2   0   0   0   0   2   2   0   2   0   0   0   2   0   0   2   2   2   0   2   2   2   2   0   2   0   0   2   2   0   0   0   0   2   2   0   0   0   0   0   2   0   0   0   2   2   0   0   0   0   2   0   0   2   2   2   0   2   0   0   0   0   0   0   0   2   2   2   2   2   2   2   2   2   2   2   2   2   0   0   0   0   0   0   2   0   0   0   0   2   0   0   2   0   0   2   2   0   2   2   0   2
 MK-4-12                0   0   0   2   0   0   2   2   0   0   2   2   0   2   2   2   2   0   0   2   2   0   0   2   0   0   2   2   2   2   0   2   2   0   2   2   2   2   0   2   0   0   2   0   0   0   2   0   2   2   2   0   2   2   0   0   2   2   2   0   0   2   2   0   0   2   2   2   2   2   0   2   2   2   0   0   2   0   2   2   0   0   2   0   0   0   0   2   0   0   0   2   2   0   2   2   2   2   2   0   0   0   0   2   2   0   2   0   0   0   2   0   0   0   2   2   0   2   2   2   2   0   2   0   0   2   2   0   2   2   0   0   2   0   0   2   0   0   2   0   0   0   2   2   0   0   0   0   2   0   0   2   2   2   0   2   2   0   2   0   0   2   2   2   2   2   2   2   2   2   2   2   2   2   2   2   0   0   0   2   0   0   2   2   0   0   0   2   0   0   2   0   0   2   2   0   2   0   0   2
 MK-4-13                0   0   0   2   0   2   2   2   0   0   2   2   2   2   2   2   2   0   0   0   2   0   0   2   2   0   2   2   2   2   2   2   2   0   2   2   2   2   0   2   0   0   2   2   0   0   2   0   2   2   2   0   2   2   0   0   2   2   2   0   0   2   2   0   0   0   2   2   2   2   0   2   2   2   0   0   2   0   0   2   0   0   2   0   0   2   0   2   2   0   0   2   2   0   2   2   2   2   2   0   0   0   0   2   0   0   2   2   0   0   2   0   0   0   2   2   0   2   2   2   2   0   2   0   0   2   0   2   2   2   0   0   2   2   2   2   0   0   2   0   0   0   2   2   2   0   0   0   2   0   0   2   2   2   0   0   2   0   2   0   0   0   2   2   2   2   0   2   2   2   2   2   2   2   2   2   0   0   0   2   0   0   2   2   0   0   0   2   0   0   2   2   0   2   0   0   2   0   0   2
 MK-4-14                0   0   0   2   0   2   2   2   0   0   2   2   0   2   2   2   2   0   0   0   2   0   0   2   2   0   2   2   2   2   2   2   2   0   2   2   2   2   0   2   0   0   2   2   0   0   2   0   2   0   0   0   0   0   0   0   2   2   2   0   0   2   2   0   0   0   2   0   2   2   0   2   2   2   0   2   2   0   0   2   2   0   0   0   0   2   0   0   2   0   0   2   2   0   2   2   2   2   2   0   0   0   0   2   0   0   2   0   0   2   2   0   0   2   0   2   0   2   2   2   2   0   2   0   0   2   0   2   2   2   0   0   2   0   0   2   0   0   2   0   0   0   2   2   2   2   0   0   0   0   0   2   2   2   2   0   2   0   2   0   0   0   2   2   0   2   0   2   2   2   2   0   0   2   0   2   0   0   0   2   2   0   2   2   0   0   0   2   2   0   2   0   0   2   0   0   2   0   0   2
 MK-4-15                0   0   0   2   2   2   2   2   2   0   0   2   0   0   2   2   2   0   0   0   2   0   0   2   2   0   2   2   2   2   2   2   2   0   2   2   2   0   0   2   0   0   2   2   0   0   2   0   2   0   0   0   0   0   0   0   2   2   2   0   0   2   2   0   0   0   2   0   0   2   0   2   2   2   0   2   2   0   0   2   2   0   0   0   0   2   0   0   2   0   0   2   2   0   2   2   2   2   2   0   0   0   0   2   0   0   2   0   0   2   2   0   0   2   0   2   0   2   2   2   2   0   2   2   0   2   0   2   2   2   0   0   2   0   0   2   2   0   2   0   0   0   2   2   2   2   0   2   0   0   0   2   0   2   2   0   2   0   0   0   0   0   2   2   0   2   0   2   2   2   0   0   0   2   0   2   0   0   0   2   2   0   2   2   0   2   0   2   2   0   2   0   0   2   0   0   2   0   0   2
 MK-4-16                0   0   0   2   2   2   2   0   2   0   0   2   0   0   0   2   2   0   0   0   2   0   0   2   2   0   2   2   2   2   2   2   2   0   2   2   0   0   0   2   0   0   2   2   0   0   2   0   2   0   0   0   0   0   0   0   2   0   2   0   0   2   2   0   2   0   2   0   0   2   0   2   2   2   0   2   0   0   0   2   2   0   2   0   0   2   0   2   2   0   0   2   2   0   2   2   2   2   2   0   0   0   0   2   0   0   2   0   0   2   2   0   0   2   0   2   0   2   2   2   2   0   2   2   0   2   0   2   2   2   0   0   2   0   0   2   2   0   2   0   0   0   2   2   2   2   0   2   0   0   0   2   0   2   0   0   2   0   2   0   0   0   0   2   0   2   2   2   2   2   0   0   0   2   0   2   0   0   0   0   2   0   2   2   0   0   2   0   2   0   2   0   0   2   0   0   2   0   0   2
 MK-5-1                 0   0   2   2   2   2   0   2   0   0   2   2   0   2   0   0   2   0   2   0   0   0   2   0   2   0   2   2   0   2   0   0   2   2   2   0   2   2   0   0   2   0   0   2   0   0   2   0   0   0   0   2   0   0   0   0   0   2   2   2   2   0   2   0   0   2   0   2   2   0   0   2   2   2   2   0   2   0   0   0   0   2   0   2   0   0   0   0   0   0   0   2   0   2   2   2   2   2   2   2   0   2   2   2   0   0   0   2   2   0   2   0   2   0   0   2   0   2   2   2   0   0   0   2   0   2   2   0   0   0   2   2   2   0   0   2   0   2   2   0   2   2   0   0   0   2   0   2   0   2   0   0   0   0   2   0   2   2   0   2   0   2   0   0   0   0   2   0   2   0   0   2   0   2   2   2   2   2   2   0   0   0   2   0   2   2   2   0   0   2   0   0   0   2   0   0   0   0   0   0
 MK-5-2                 0   0   2   0   2   2   0   2   0   0   2   2   0   2   0   0   2   0   2   0   0   0   2   0   2   0   2   2   0   2   0   0   2   2   2   0   2   2   0   0   2   0   0   2   2   0   2   0   0   0   0   2   0   0   2   0   0   2   2   2   2   0   2   0   2   2   0   2   2   0   0   2   2   2   2   0   2   0   0   0   0   2   0   2   0   0   0   0   0   0   0   2   0   2   2   2   2   2   2   2   0   0   0   2   0   0   0   2   2   0   2   0   2   0   0   2   0   2   2   2   2   0   0   2   0   2   2   0   2   0   2   2   0   0   0   2   0   2   2   0   2   2   0   0   0   2   0   2   0   2   0   0   0   0   0   0   2   2   0   2   0   2   0   0   2   0   2   0   2   0   2   2   2   2   2   2   2   2   2   0   0   0   2   0   2   2   2   0   0   2   0   0   0   2   0   2   0   0   0   2
 MK-5-3                 0   2   2   0   2   2   0   2   0   0   2   2   0   2   0   0   2   0   2   0   0   0   2   0   2   0   2   2   0   2   0   0   2   2   2   0   2   2   0   0   2   0   0   2   2   0   2   0   0   2   0   2   0   0   2   0   0   2   2   2   2   0   2   0   2   2   0   2   2   2   0   2   2   2   2   0   2   0   0   0   0   0   0   2   0   0   0   0   0   0   0   2   0   2   2   2   0   2   2   0   0   0   0   2   0   0   0   0   2   0   2   0   2   0   0   2   0   2   2   2   2   0   0   2   0   2   2   0   2   0   2   2   0   0   0   2   0   2   2   0   2   2   0   0   0   2   0   2   0   0   0   0   0   0   0   0   2   2   0   2   0   2   0   0   2   0   2   0   0   0   0   2   2   2   2   2   0   2   2   0   0   0   2   0   2   2   2   0   2   0   0   2   0   2   0   2   2   0   0   2
 MK-5-4                 0   2   2   0   0   2   2   2   0   0   2   2   0   2   0   0   2   0   2   2   0   0   2   0   2   0   0   2   0   2   0   0   2   2   2   0   2   2   0   0   2   0   0   2   2   0   2   0   0   2   0   2   0   0   2   0   0   2   2   2   0   0   2   0   2   2   0   2   2   0   0   2   2   0   2   0   2   0   0   0   0   0   0   2   0   0   0   0   0   2   0   2   0   2   2   2   2   2   2   0   0   0   0   2   0   0   0   0   2   0   2   0   2   0   0   2   0   2   2   2   2   0   0   2   0   2   2   0   2   2   2   2   0   0   0   2   0   2   2   2   2   0   2   0   0   2   0   2   0   0   0   0   0   0   0   0   0   0   0   2   0   2   0   0   2   0   0   0   0   0   0   2   2   2   2   2   0   2   2   0   0   0   2   0   2   2   2   0   0   0   0   2   0   2   0   2   2   2   0   2
 MK-5-5                 0   2   2   0   0   0   2   2   0   0   2   2   0   2   0   0   2   0   2   2   0   0   2   0   2   0   0   2   0   2   0   0   2   2   2   0   2   0   0   0   2   0   0   2   2   0   2   0   0   0   0   2   0   0   2   0   0   2   2   2   0   0   2   0   2   2   2   2   2   0   0   2   2   0   2   0   2   0   0   0   0   0   0   2   0   0   0   0   0   2   0   2   0   2   2   2   2   2   2   0   2   0   0   2   0   0   0   0   2   0   2   0   2   0   0   2   0   2   2   0   2   0   0   2   0   2   0   0   2   2   2   2   0   0   0   2   0   2   2   2   2   0   2   0   0   2   0   0   0   0   0   0   0   0   0   0   0   0   2   2   0   0   0   0   2   0   0   0   0   0   0   2   2   0   2   2   0   2   2   0   0   0   2   0   2   2   2   0   0   0   0   2   0   2   0   0   0   2   0   2
 MK-5-6                 2   2   2   0   0   0   2   2   2   0   2   2   0   2   0   0   2   0   2   2   0   0   2   0   2   0   2   2   0   0   0   0   2   2   2   0   2   0   0   0   2   0   0   2   2   0   2   0   2   0   2   2   0   2   2   0   0   2   2   2   0   0   2   0   2   2   2   2   2   0   0   2   2   0   2   0   2   0   0   0   0   2   0   2   0   0   2   0   0   2   0   2   0   2   2   2   2   2   2   0   2   0   0   0   0   0   0   0   2   0   2   0   2   0   2   2   2   2   2   0   2   0   0   2   0   2   0   0   2   2   2   2   0   0   0   2   0   2   2   2   2   0   2   0   0   0   0   0   0   0   0   0   0   0   0   0   0   0   2   2   0   0   0   0   2   0   0   0   2   0   0   2   2   0   2   2   2   2   2   0   0   0   2   0   2   2   2   2   0   0   0   2   0   0   0   0   0   2   0   2
 MK-5-7                 2   2   2   0   0   0   2   2   2   0   2   2   0   2   0   0   2   0   2   2   2   0   0   0   2   0   0   2   0   0   0   0   2   0   2   2   2   0   0   0   2   0   0   2   2   0   2   0   2   0   2   2   2   2   2   0   0   2   2   2   0   0   2   0   2   2   2   2   2   0   0   2   2   0   2   0   2   0   0   0   0   2   0   2   0   0   2   0   0   0   0   2   0   2   2   2   2   2   2   0   2   0   0   0   0   0   0   0   2   0   2   0   2   2   2   2   2   2   2   0   2   0   0   0   0   2   0   0   0   2   2   2   0   0   2   2   0   2   0   2   2   0   2   0   2   0   0   0   2   0   0   0   0   0   0   0   0   2   2   2   0   0   0   0   2   0   0   0   2   0   0   2   2   0   2   2   2   2   2   2   0   0   2   0   2   2   2   2   0   0   0   2   0   0   0   0   0   2   0   2
 MK-5-8                 2   2   2   0   0   0   2   0   2   0   2   2   0   2   0   0   2   0   2   2   0   0   0   0   2   0   0   2   0   0   0   0   2   0   2   2   2   0   0   0   2   0   0   2   2   0   2   0   2   0   2   2   2   2   2   0   0   2   0   2   0   0   2   0   2   0   2   2   2   0   0   2   2   0   2   0   2   2   0   0   0   2   0   2   0   0   2   0   0   0   0   2   0   2   2   2   2   2   0   0   2   0   0   0   0   0   0   0   2   0   2   0   2   2   2   2   2   2   2   0   2   0   0   0   0   0   0   0   0   2   2   2   2   0   2   2   0   2   2   2   2   2   2   0   2   0   0   0   2   0   0   0   0   0   0   0   0   2   2   2   2   0   2   2   2   0   0   0   2   0   0   2   2   0   2   2   2   2   2   2   0   0   2   0   2   2   2   2   0   0   0   2   0   2   0   0   0   2   0   0
 MK-5-9                 2   2   2   0   0   0   2   0   2   0   2   2   0   2   0   0   2   0   2   2   0   0   2   2   2   0   0   2   0   0   2   0   2   0   2   2   2   0   0   2   0   0   0   2   2   0   2   0   0   0   2   2   2   2   2   0   0   2   0   0   0   0   0   0   2   0   2   2   2   2   0   0   2   0   2   0   2   2   0   0   0   2   0   2   0   0   2   0   0   2   0   0   2   2   2   2   2   2   0   0   2   0   0   0   0   0   0   0   2   0   0   0   2   2   2   2   0   2   0   0   2   0   0   0   0   0   2   0   0   2   2   2   2   0   2   2   0   2   2   2   2   2   2   0   2   0   0   0   2   0   0   0   0   0   0   0   0   2   2   2   2   0   2   2   2   0   0   0   2   0   0   2   2   0   2   2   0   2   2   2   0   0   2   0   2   2   2   2   0   0   0   2   2   2   0   0   0   2   0   0
 MK-5-10                2   2   2   0   0   0   2   0   2   0   2   2   0   2   0   0   2   0   0   2   0   0   2   2   0   2   0   2   0   0   0   0   2   2   2   2   2   0   0   2   0   0   0   2   2   0   0   0   0   0   2   0   2   2   2   0   0   2   0   2   0   0   0   0   2   2   2   2   2   2   0   0   2   0   2   0   2   2   0   0   0   2   0   0   0   0   2   0   0   2   0   0   2   2   0   2   2   0   0   0   2   0   0   0   0   0   0   2   2   0   0   0   0   2   2   2   0   2   0   0   2   0   0   0   0   0   2   2   0   2   2   2   2   0   2   2   0   0   0   2   2   2   2   0   2   0   0   0   2   0   0   0   0   0   0   0   0   2   2   2   2   0   2   2   2   0   0   0   2   2   0   2   2   0   2   2   2   2   2   2   0   0   2   0   2   2   2   2   2   0   0   2   0   2   0   0   0   2   0   0
 MK-5-11                0   0   2   0   0   0   2   0   2   0   2   2   0   2   0   0   2   0   0   2   0   0   2   2   0   2   2   2   0   0   0   0   2   2   2   2   2   0   0   2   0   0   0   2   2   0   0   0   0   0   2   0   2   2   2   0   0   2   0   2   0   0   0   0   0   2   2   2   2   2   0   0   2   0   2   0   2   2   0   0   0   2   0   0   0   2   2   0   0   2   0   0   2   2   0   2   2   0   0   0   2   0   0   0   0   0   0   2   2   0   0   0   0   2   2   2   0   2   0   0   2   0   2   0   0   0   2   0   0   2   2   2   2   0   2   2   0   0   0   2   0   2   2   0   2   0   0   0   2   0   0   0   0   0   0   0   0   2   2   2   2   0   2   2   2   0   0   0   2   0   0   2   0   0   2   2   2   2   2   2   0   0   2   0   2   2   2   2   2   0   2   2   0   2   0   2   0   2   0   0
 MK-5-12                2   0   2   0   0   0   2   0   2   0   2   2   0   0   0   0   2   0   0   0   0   0   2   2   0   2   2   2   0   0   0   0   2   2   2   2   2   0   0   2   0   0   0   2   2   0   2   0   0   0   2   0   2   2   2   0   0   2   0   2   0   0   0   0   0   2   2   2   2   2   0   0   2   0   2   0   0   2   0   0   0   2   0   0   0   2   2   0   0   2   0   0   2   2   0   2   2   0   0   0   2   0   0   0   2   0   0   2   2   0   0   0   0   2   2   0   0   0   0   0   2   0   2   0   0   0   2   0   0   2   2   2   0   0   2   2   0   0   0   2   2   2   2   0   2   0   0   0   2   0   0   0   0   0   0   0   0   2   2   0   2   2   2   0   2   0   0   0   2   0   0   0   0   0   2   2   2   2   2   2   0   0   2   0   0   0   2   2   2   0   2   2   0   2   0   0   0   2   0   0
 MK-5-13                2   0   2   0   0   0   2   0   2   0   2   2   0   0   0   0   2   0   0   0   0   0   2   2   0   2   2   2   0   0   0   0   2   2   2   2   2   0   2   2   0   0   0   0   2   2   2   0   0   0   2   0   2   2   0   2   0   2   0   2   0   0   0   0   0   2   2   2   2   0   0   0   2   0   2   0   0   2   0   0   0   2   0   2   0   2   2   0   0   2   0   0   0   0   0   2   2   0   0   0   2   0   0   0   2   0   0   2   2   0   0   2   0   2   2   0   2   0   0   0   2   0   2   2   0   0   2   0   0   2   2   2   0   0   2   2   0   0   2   2   2   2   2   0   2   0   0   0   2   0   0   0   2   0   0   0   0   2   2   0   2   2   2   0   0   0   0   2   2   0   2   0   0   0   2   2   2   2   2   2   0   2   2   0   0   0   2   2   2   0   2   2   2   2   0   0   0   2   0   0
 MK-5-14                2   0   2   0   0   0   2   0   2   0   2   2   0   0   0   0   2   0   0   0   0   0   2   2   0   2   2   2   0   0   2   0   2   2   2   2   2   0   2   2   0   0   2   0   2   2   2   0   0   0   2   0   2   2   0   0   0   2   0   2   0   0   2   0   0   2   2   2   2   0   0   0   2   0   2   0   0   2   0   0   2   2   0   2   0   2   2   0   2   2   0   0   0   2   0   2   2   2   0   0   0   0   0   2   2   2   0   2   2   0   0   2   0   2   2   0   2   0   0   2   2   0   2   2   0   0   2   0   0   2   2   2   0   0   2   0   0   0   2   2   0   2   2   0   2   0   2   0   2   0   2   0   2   2   0   2   0   2   2   0   2   2   2   0   0   0   0   2   2   0   2   0   0   0   2   0   2   2   2   2   0   2   2   0   0   0   2   2   2   0   2   2   2   2   0   0   0   2   0   2
 MK-5-15                2   0   2   2   0   0   2   0   2   0   2   2   0   0   0   0   2   2   0   0   0   0   2   0   0   0   2   0   0   0   2   2   2   2   2   2   2   0   2   2   0   0   2   0   2   2   2   2   2   0   2   0   2   2   0   0   0   2   0   2   0   0   2   0   0   2   2   2   0   0   0   0   2   0   2   0   0   2   0   0   2   0   0   2   0   2   2   0   2   2   0   0   0   2   0   2   2   0   0   0   0   0   0   2   2   2   0   2   2   2   2   2   0   2   2   0   0   0   0   2   2   0   0   2   0   0   2   0   0   2   2   2   0   0   2   0   0   0   2   2   0   2   2   0   2   0   2   0   2   0   2   0   2   2   0   2   0   2   2   0   2   2   2   0   0   0   0   2   2   0   2   0   0   0   2   0   0   2   2   2   0   2   2   0   0   0   2   2   2   0   2   2   2   2   0   0   0   2   0   2
 MK-5-16                2   0   2   2   0   0   2   2   0   0   2   2   0   0   2   0   2   2   0   0   0   0   0   2   0   0   2   0   0   0   2   2   2   0   0   2   2   0   0   0   0   0   2   0   2   2   2   2   2   0   2   0   2   2   0   0   0   2   0   0   0   2   2   2   0   2   2   2   0   0   0   0   2   0   2   0   0   2   0   0   2   0   2   2   0   2   2   0   2   2   0   0   0   2   0   2   2   0   0   0   0   0   0   2   2   2   2   2   2   2   2   2   0   2   2   0   0   0   0   2   2   0   2   2   0   0   2   0   0   2   2   2   2   0   2   2   0   0   2   2   0   0   2   0   2   2   2   0   2   0   2   0   2   2   0   2   0   2   2   0   2   2   2   0   0   0   0   2   2   0   2   0   0   0   2   0   0   2   2   2   0   2   2   0   0   0   2   2   2   0   2   0   2   2   0   0   0   2   0   0
 MK-6-1                 0   0   2   0   0   2   0   0   0   0   0   2   2   0   0   2   0   0   2   0   2   2   2   0   0   0   0   2   0   0   2   0   0   2   0   0   2   0   2   0   0   0   2   2   2   2   2   0   2   2   2   2   2   0   0   0   2   2   2   2   0   2   0   0   0   0   2   2   2   0   0   0   0   2   0   0   0   0   2   0   0   2   0   2   2   2   2   0   2   0   0   2   2   0   0   0   2   2   2   2   0   2   2   0   0   0   2   0   2   2   0   2   0   0   2   0   2   2   0   2   2   2   2   0   2   2   0   0   2   0   0   0   2   0   0   2   2   2   2   2   2   0   2   0   2   0   2   0   2   2   2   2   2   2   0   0   2   2   0   0   0   0   2   0   0   0   2   0   2   2   2   0   2   2   0   2   2   0   0   0   2   0   0   0   0   0   2   2   2   0   0   2   0   0   0   0   0   0   2   2
 MK-6-2                 0   0   2   0   0   2   0   0   0   0   0   2   2   0   0   2   0   0   2   0   0   2   2   0   0   2   0   2   0   0   2   0   0   2   0   2   2   0   2   0   0   0   2   2   2   2   2   0   2   2   2   2   2   2   0   2   2   2   2   2   2   2   0   0   0   0   2   2   2   2   2   2   0   2   0   0   0   0   2   0   0   0   0   2   2   0   2   0   2   0   0   2   2   0   0   0   2   2   2   2   0   2   2   0   0   0   2   0   2   0   0   2   0   2   2   0   2   2   0   2   2   2   2   0   0   2   2   0   2   0   0   0   2   0   0   2   2   2   2   2   2   0   2   0   2   0   2   0   0   2   2   2   2   2   0   0   2   2   0   0   0   0   2   0   0   0   0   0   2   2   2   0   2   2   0   2   2   0   0   0   2   0   0   0   0   0   2   2   2   0   2   2   0   0   0   0   0   0   2   2
 MK-6-3                 0   0   0   0   0   2   2   2   0   2   0   2   2   0   0   2   0   0   2   0   0   2   2   0   0   2   2   2   0   0   2   0   0   2   0   2   2   0   2   0   0   0   2   2   0   2   2   0   2   2   0   2   2   2   0   2   2   2   2   2   2   0   0   0   0   0   2   2   2   2   2   2   0   0   0   0   0   0   2   0   0   2   0   2   2   0   2   0   2   0   0   2   2   0   0   0   2   2   2   2   0   2   2   0   0   0   2   2   2   0   0   2   0   2   2   0   2   2   0   2   2   2   2   0   0   2   2   0   2   0   2   0   2   0   0   0   0   2   2   2   2   0   2   0   2   0   2   2   0   2   2   2   2   2   0   0   2   2   0   0   0   0   0   0   0   0   0   2   2   2   2   0   2   2   0   2   2   0   0   0   2   0   0   0   0   0   0   2   2   0   2   2   0   0   2   0   0   0   2   2
 MK-6-4                 0   0   2   0   0   2   2   2   0   2   0   0   2   0   0   2   0   2   2   0   0   2   2   0   0   2   2   2   0   0   2   0   0   2   0   2   2   0   0   0   0   0   2   2   0   2   2   0   2   2   0   2   2   2   0   2   0   2   2   2   2   0   0   2   0   0   2   2   2   2   2   2   0   0   0   0   0   0   2   0   0   2   0   2   2   0   2   0   2   0   0   2   2   0   0   0   2   2   2   2   0   2   2   0   0   0   2   2   2   0   0   2   0   2   2   0   2   2   0   2   2   2   0   0   0   2   2   0   2   0   2   0   2   0   0   0   0   2   2   2   2   0   2   0   0   0   2   2   0   2   2   2   2   2   0   0   2   2   0   0   0   0   0   0   0   0   0   2   2   2   0   0   2   2   0   2   2   0   0   2   2   0   2   0   0   0   0   2   2   0   2   0   0   0   2   0   0   0   0   2
 MK-6-5                 0   0   2   0   0   2   2   2   0   2   0   0   2   0   0   2   0   0   2   0   0   2   2   0   0   2   2   2   0   0   2   0   0   2   0   2   2   0   0   0   0   0   2   2   0   2   2   0   2   2   0   2   2   2   2   2   2   0   0   2   2   0   0   2   0   0   2   2   2   2   2   2   0   0   0   0   0   0   2   0   0   2   2   2   2   0   2   0   2   0   0   2   2   0   0   0   2   0   2   2   0   2   2   0   0   0   2   2   2   0   0   2   0   2   2   0   2   2   0   2   0   2   0   0   0   2   2   0   2   0   0   0   0   0   0   0   0   0   2   2   0   0   2   0   0   0   0   0   0   2   0   2   2   2   0   0   2   2   0   0   0   0   0   0   0   0   0   2   2   2   0   0   2   2   0   2   2   0   0   0   2   0   2   0   0   0   0   2   2   0   2   0   0   0   2   0   0   0   0   2
 MK-6-6                 0   2   2   0   0   2   2   2   0   2   0   0   0   0   0   2   2   0   2   0   0   2   2   0   0   2   2   2   0   0   2   0   0   2   0   2   0   0   0   0   0   0   2   2   0   2   2   0   2   2   0   2   2   2   2   2   0   0   2   2   2   0   0   2   0   0   2   2   2   2   2   2   0   0   0   0   0   2   2   0   0   2   2   2   2   2   2   0   2   0   0   2   2   0   0   0   2   0   2   2   0   2   2   2   0   0   2   2   2   0   2   2   0   2   2   0   2   2   0   2   0   2   0   0   0   2   2   0   2   0   0   0   0   2   0   0   0   0   0   2   0   0   2   0   0   2   0   0   0   2   0   2   2   2   0   2   2   2   2   0   0   0   0   0   0   0   0   2   2   2   2   0   2   2   0   2   2   0   0   0   2   0   2   0   0   0   0   2   2   0   2   0   0   0   2   2   0   2   0   2
 MK-6-7                 0   2   2   0   0   2   2   0   0   2   0   0   2   0   0   2   2   0   2   2   0   2   0   0   0   2   2   2   0   0   2   0   0   2   0   2   0   0   0   0   0   0   2   0   0   2   2   0   2   2   0   2   2   2   2   2   0   0   2   2   2   0   0   2   0   0   2   2   0   2   0   2   0   0   0   0   0   2   2   0   0   2   2   2   2   2   2   0   2   0   0   2   0   0   0   0   2   0   2   2   0   2   2   2   0   0   2   2   2   0   0   2   0   2   2   0   2   2   0   2   0   2   0   0   0   2   0   0   2   0   0   0   0   2   0   0   0   0   2   2   0   0   2   0   0   2   0   0   0   2   0   2   2   2   0   2   2   0   2   0   0   0   0   0   0   0   0   2   2   2   2   0   2   0   0   2   2   0   0   0   2   2   2   0   0   0   0   2   2   0   2   0   0   0   2   2   0   2   0   0
 MK-6-8                 0   2   2   0   0   2   2   2   2   2   0   0   2   0   0   2   2   2   2   2   0   2   0   0   0   2   2   2   0   0   2   2   0   2   0   2   2   0   0   0   0   2   2   0   0   2   2   0   0   2   0   2   2   2   2   2   0   2   2   2   2   0   0   2   2   0   2   2   0   2   0   2   0   0   0   0   0   2   2   0   0   2   0   2   2   2   0   0   2   2   0   2   0   0   2   0   2   0   2   2   0   2   2   2   2   0   2   2   2   0   0   0   2   2   2   0   2   0   0   2   0   2   0   0   0   2   0   0   2   0   0   0   0   2   0   0   0   0   2   2   0   2   2   0   0   2   0   2   0   2   0   2   2   2   2   0   2   0   2   0   0   0   0   0   0   2   0   2   2   2   2   0   0   2   0   0   2   0   0   0   2   2   2   0   0   0   0   0   2   0   2   0   0   0   2   2   0   2   0   0
 MK-6-9                 0   2   2   0   0   2   2   2   2   2   0   0   2   0   0   2   2   2   2   2   0   2   0   0   0   2   2   2   0   0   2   2   0   2   0   0   2   2   0   0   0   2   2   0   0   2   2   0   0   2   0   0   2   2   2   2   0   2   2   2   2   2   0   2   2   2   2   2   0   2   0   2   0   0   0   0   0   2   2   0   0   2   0   2   0   2   2   2   2   2   0   2   0   0   2   0   2   2   0   2   2   2   2   2   2   0   2   0   2   2   0   0   2   2   2   0   2   0   0   2   0   0   0   0   0   0   0   0   0   0   0   0   0   2   0   0   0   0   2   2   0   2   2   0   0   0   0   2   0   2   0   2   2   2   2   0   2   0   2   0   0   0   0   0   0   2   0   2   2   2   2   0   0   2   0   0   0   2   0   0   2   2   2   0   0   0   0   0   2   0   2   0   0   0   2   2   0   2   2   0
 MK-6-10                0   2   2   0   0   2   2   2   0   2   0   2   2   0   0   2   2   2   2   2   0   2   0   2   0   0   2   2   0   0   2   2   0   2   0   2   2   0   0   0   0   2   2   0   0   2   2   0   2   2   2   0   2   2   2   2   0   2   2   2   2   2   0   2   2   0   2   2   0   0   0   2   0   0   0   0   0   2   2   0   0   2   0   0   0   2   2   2   0   2   0   2   0   0   2   0   2   2   0   2   2   2   2   2   2   0   2   0   2   2   2   0   2   2   2   0   0   0   0   2   0   0   0   0   0   0   2   0   0   0   0   0   0   2   2   0   2   0   2   2   0   2   2   0   0   0   0   2   0   0   0   0   2   2   0   0   2   0   0   0   0   0   0   0   2   2   0   2   2   0   2   0   0   2   0   0   0   2   0   0   2   2   0   0   2   0   0   0   2   0   2   0   0   0   2   2   0   2   2   0
 MK-6-11                0   2   2   0   2   2   2   2   0   2   0   2   2   2   0   2   2   2   2   2   2   2   0   2   0   0   2   2   0   0   2   2   0   2   0   2   2   0   0   0   0   2   2   0   0   2   2   0   2   2   2   2   2   2   2   2   0   2   2   2   2   2   0   2   2   0   2   2   0   2   0   2   0   0   0   0   0   2   2   0   0   2   0   0   0   2   2   2   0   2   0   2   0   0   2   0   2   2   0   0   2   2   2   2   2   0   2   0   2   2   2   0   2   2   2   0   2   0   0   2   0   0   0   0   0   0   2   0   2   0   0   0   0   2   2   2   0   0   2   2   0   2   2   0   0   2   0   2   0   0   0   0   2   2   0   0   2   0   0   0   0   0   0   2   2   2   0   2   2   0   0   0   0   0   0   0   0   2   0   0   2   2   0   0   2   0   0   0   2   0   2   0   0   0   2   2   0   2   2   2
 MK-6-12                0   2   2   0   2   0   2   2   0   0   2   2   2   2   0   2   2   2   2   2   2   0   0   2   0   0   2   2   0   0   2   2   0   2   0   2   2   0   0   0   0   2   2   0   0   2   2   0   2   2   2   2   2   2   2   2   0   2   2   2   2   2   0   2   2   2   2   2   0   2   0   2   2   0   0   0   2   2   2   0   0   2   0   0   2   2   2   2   0   2   0   2   2   0   2   0   2   2   0   0   2   2   2   2   2   0   2   0   2   2   2   0   2   2   2   0   2   0   0   2   0   2   0   0   0   0   2   0   0   0   0   0   0   2   2   2   2   0   2   2   0   2   2   2   0   2   0   2   0   0   0   0   0   2   0   0   2   0   0   0   0   0   0   2   2   2   0   2   2   0   0   0   0   0   0   0   0   2   0   0   2   2   0   0   2   0   0   0   2   0   2   0   0   0   2   2   0   2   2   2
 MK-6-13                0   0   2   0   2   0   2   2   0   0   2   2   2   2   0   2   2   2   2   2   2   0   0   2   0   0   2   2   0   0   2   2   0   2   0   2   2   0   0   0   0   2   2   0   0   2   2   0   2   2   2   2   2   2   2   2   0   2   0   2   2   2   0   2   2   2   2   2   0   2   0   2   2   0   0   0   2   2   2   0   0   2   0   0   2   2   2   2   0   2   0   2   2   0   2   0   2   2   0   0   2   2   2   2   2   0   2   0   2   2   2   0   2   0   0   0   2   0   2   2   0   2   0   0   0   0   2   0   0   0   0   0   0   2   2   2   2   0   2   2   0   2   0   0   0   2   0   2   0   0   0   0   0   2   0   2   2   0   0   0   0   0   0   0   0   2   0   2   2   2   2   0   0   0   0   0   0   2   0   0   2   2   0   0   2   0   0   0   2   0   2   0   2   0   2   2   0   2   0   2
 MK-6-14                0   0   2   0   2   0   2   2   0   0   2   2   2   2   0   2   2   2   2   2   0   0   0   2   0   0   2   2   0   0   2   2   0   2   0   0   2   0   0   0   0   2   2   0   0   2   2   2   2   2   2   2   2   2   2   2   0   2   0   2   2   2   0   2   2   2   2   2   0   2   0   2   2   0   0   0   2   2   2   0   0   2   0   0   2   2   2   2   0   2   0   0   0   0   2   0   2   2   0   0   2   2   2   2   2   0   2   0   2   2   2   2   2   0   0   0   2   0   2   2   0   2   0   0   0   0   2   0   0   0   0   0   0   2   2   2   0   0   0   0   0   2   0   2   0   2   0   2   2   0   0   0   2   2   0   2   2   0   2   0   0   2   0   0   0   2   0   2   2   2   2   0   0   0   0   0   2   2   0   0   2   2   2   0   2   0   0   0   2   0   2   0   2   2   2   2   0   2   0   2
 MK-6-15                0   0   2   2   2   0   2   2   0   0   0   2   2   2   0   2   2   2   2   2   0   0   0   2   2   0   2   2   0   0   2   2   0   2   0   0   2   0   0   0   2   2   2   0   0   2   2   2   2   2   0   2   2   2   2   2   0   2   0   2   2   2   0   2   2   0   2   2   0   2   2   2   2   0   0   0   2   2   2   2   0   2   0   2   2   2   2   0   0   2   2   0   0   0   2   0   2   2   0   0   2   2   2   2   2   0   2   2   2   2   2   2   2   0   2   0   0   0   0   2   0   2   0   2   2   0   2   0   0   0   0   0   0   2   2   2   0   2   0   0   0   2   0   2   0   2   0   2   2   0   0   0   2   2   0   2   2   0   2   0   0   2   2   0   0   2   2   2   2   2   2   0   0   0   0   0   0   2   0   0   2   0   2   0   2   0   0   0   2   0   2   0   2   2   0   2   0   2   0   2
 MK-6-16                0   0   2   2   2   0   2   2   0   0   0   0   2   2   0   2   2   2   0   2   2   0   0   2   2   0   2   2   0   0   2   2   0   2   0   0   2   0   0   2   2   2   2   0   0   2   2   2   2   2   0   2   2   2   2   0   0   2   0   2   2   2   0   2   2   0   2   2   0   0   2   2   2   0   0   0   2   0   2   0   0   2   0   2   0   2   2   0   0   2   2   0   0   0   2   0   2   2   0   0   2   2   2   0   2   0   0   2   2   0   2   2   2   0   0   0   0   0   0   2   0   2   0   2   2   0   2   0   0   0   0   0   0   2   2   2   0   2   0   0   0   2   0   2   2   2   0   2   2   0   0   0   2   2   0   2   2   0   2   0   0   2   2   0   2   2   2   2   2   2   2   0   0   0   0   0   0   2   0   0   2   0   2   2   2   0   0   0   2   0   2   0   2   2   0   2   0   2   0   2
 
!****************************************** Phenotypic Data **********************************************************
!-100.0 is resevred for missing phenotype
SimulatedTrait1        14.6413   15.2456   15.6532   13.2892   14.5951   14.3161   13.7770   15.4499   14.9399   15.8748   14.0487   13.2924   14.9933   16.1085   16.0082   14.1863   14.6265   14.1636   16.0993   15.1375   16.9270   15.0769   13.3666   13.8113   14.3486   14.3242   15.7804   14.0270   13.7729   15.6124   14.3643   16.6703   14.5400   14.2709   17.1275   15.7661   14.2002   14.3615   14.7381   16.0710   13.8985   14.8663   15.0402   16.3262   16.7561   13.3471   14.8841   14.6970   13.7669   16.1526   14.0110   15.7456   14.4733   13.6778   16.2636   14.0104   15.5373   14.9603   15.4518   14.0983   12.8905   16.3858   13.3124   15.0066   13.9525   14.6262   15.7513   14.2315   14.3497   16.1379   15.2874   16.0709   15.3538   14.1791   16.2286   13.1408   13.9836   14.6902   16.3490   14.7617   13.4646   13.9585   15.6426   13.8148   16.0023   14.5472   16.2012   16.9219   13.8416   15.7098   16.0702   16.0946   16.2534   16.1356   15.9240   14.1599   14.2622   14.3752   15.5929   15.4741   14.1668   15.9303   16.0195   15.0294   14.8926   15.5218   16.0161   15.3535   15.7638   13.2935   15.6873   14.5997   14.7244   14.2291   14.8377   13.6811   13.7554   13.4055   16.0286   13.9480   13.4412   15.4058   16.3010   15.6419   14.9521   13.6284   15.3439   15.7248   14.3937   15.1743   13.9857   13.9788   15.7849   14.3178   16.3959   16.0300   16.4273   14.2965   16.4622   16.3840   15.6240   16.3025   15.4240   14.9929   13.6589   13.7668   14.5113   13.5592   14.6537   15.9206   13.8162   15.9120   14.0302   13.8981   14.5447   14.6776   14.3998   15.5676   13.9423   13.9814   14.1832   15.3274   13.9840   15.3889   13.8332   14.2221   14.2126   15.6392   14.8805   14.3100   14.7405   14.3028   14.0054   15.5472   15.7187   13.7405   15.7890   14.1448   14.6519   17.1108   13.6799   16.5458   15.0740   13.8676   14.4241   13.7005   16.5746   13.8761   15.3738   16.1049   14.3263   14.2703   13.8193   14.9407   14.4699   15.9148   14.0216   16.1224   14.2845   16.1993
SimulatedTrait2         9.6328    9.5606    9.4722   10.7468    9.4048   10.4492   10.7204    9.4696    9.8888    9.3645   10.5648   10.0826   10.3920    9.3770    9.3899   10.3564   10.3806   10.7534    9.1026    9.5131    9.3440    9.4307   10.4297   10.3602   10.6785   11.4147    9.7431   10.6373   11.0041   10.5479   10.6749    9.4595   10.7107   10.9502    9.5579    9.1947   10.5736    9.5065    9.2938    9.4169   10.6725   10.5101    9.7784    9.4680    9.9346   10.6349   10.3300    9.3869    9.9628    9.3493   10.2196    9.4701   10.9232   10.2608    9.5375   10.3677    9.1642    9.9798    9.5662   10.5408   10.7752    9.4209   10.8009    9.9036   10.7245   10.9379    9.5309   10.5287   10.3746    9.2565    8.9820    9.6817    9.5133   10.3290    9.3256   10.8100   10.5318    9.6074    9.9741    8.7360   10.1923   10.9218    9.4591   10.5388    9.4939    9.4496    9.8049    9.2882   10.7701    9.8461    9.2766    9.2842    9.5050    8.8614    9.4669   10.5341    9.2397   10.5212    9.4614   10.2983   10.6839    9.4773    9.4181   10.8411   10.4554    9.6079    9.4397   10.3160    9.6555   10.4505    9.2150   10.8108   10.2808    9.3807   10.7904   10.6578   10.4510   10.6055    9.5416   10.5281   10.4839   10.6416    9.5183    9.7348    9.2719   10.8923    9.8445    9.2130   10.3857    9.1031   10.6883   10.2405    9.4284   10.2314    9.4570    9.6153    9.4926    9.7045    9.1595    9.7862    9.7868    9.6061    9.3918    9.9449   10.8774   10.2214   10.6008   10.2301   10.1003    9.8315   10.6717    9.6665   10.6354   10.4289    9.9902    9.6481   10.6445    9.2178   10.5160   10.6529   10.6137    9.8301   10.6509    9.6522   10.6919   10.3904   10.6645    9.6780    9.5464   10.3724   10.5624   10.3141   10.6176    9.3209    9.3999   10.5120    9.4476   10.8916    9.9912    9.6851   10.3003    9.3990    9.3047   10.6809   10.4352   10.3889    9.3956   10.8597    9.6228    9.6366   10.5731   10.1605   10.6370    9.5970    9.5610    9.6485    9.8091    9.2499   10.0825    9.5315
 
