# Supplementary material for: Inclusive Composite Interval Mapping of QTL by Environment Interactions in Biparental Populations
Source: PLoS One. 2015 Jul 10;10(7):e0132414. doi: 10.1371/journal.pone.0132414 (PMC4498613; doi:10.1371/journal.pone.0132414)
Supplement: S6 File — (ZIP) [file pone.0132414.s006.zip › H=0.8/L1/run_00098.met]

!**********************Note: lines staring with "!" are remarks and will be ignored in the program********************
!*********************************General Information**********************************
!Assuming F1 = P1 x P2, populations available in QTL IciMapping are: 
!  1, P1BC1F1 = P1 x F1, the first backcrossing where P1 is used as the recurrent parent;
!  2, P2BC1F1 = P2 x F1, the first backcrossing where P2 is used as the recurrent parent;
!  3, F1DH, F1-derived doubled haploids; 
!  4, RIL or F1RIL, recombination inbred lines through the repeated selfing of F1;
!  5, P1BC1RIL, recombination inbred lines through the repeated selfing of P1BC1F1;
!  6, P2BC1RIL, recombination inbred lines through the repeated selfing of P2BC1F1;
!  7, F2, the selfing generation of F1;
!  8, F3, the selfing generation of F2;
!  9, P1BC2F1, the second backcrossing where P1 is used as the recurrent parent; 
! 10, P2BC2F1, the second backcrossing where P2 is used as the recurrent parent;
! 11, P1BC2RIL, recombination inred lines through the repeated selfing of P1BC2F1; 
! 12, P2BC2RIL, recombination inred lines through the repeated selfing of P2BC2F1; 
! 13, P1BC1F2, the selfing generation of P1BC1F1; 
! 14, P2BC1F2, the selfing generation of P2BC1F1; 
! 15, P1BC2F2, the selfing generation of P1BC2F1; 
! 16, P2BC2F2, the selfing generation of P2BC2F1; 
! 17, P1BC1DH, P1BC1F1-derived doubled haploids; 
! 18, P2BC1DH, P2BC1F1-derived doubled haploids; 
! 19, P1BC2DH, P1BC2F1-derived doubled haploids; 
! 20, P2BC2DH, P2BC2F1-derived doubled haploids; 
   3      !Mapping Population (see remarks above)
   2      !Mapping Function (1 for Kosambi; 2 for Haldane; 3 for Morgan)
   2      !Marker Space Type (1 for intervals; 2 for positions)
   1      !Marker Space Unit(1 for centiMorgans; 2 for Morgan)
   6      !Number of Chromosomes (or Linkage Groups)
 200      !Size of the mapping population
   2      !Number of environments
 
!***************************************** Chromosomes and Linkage Maps **********************************************
!Chromosome                 NumMarkers
-CH1                        16
-CH2                        16
-CH3                        16
-CH4                        16
-CH5                        16
-CH6                        16
!Linkage map (Marker name followed by position or the interval length)
 MK-1-1                1     0.000
 MK-1-2                1    10.000
 MK-1-3                1    20.000
 MK-1-4                1    30.000
 MK-1-5                1    40.000
 MK-1-6                1    50.000
 MK-1-7                1    60.000
 MK-1-8                1    70.000
 MK-1-9                1    80.000
 MK-1-10               1    90.000
 MK-1-11               1   100.000
 MK-1-12               1   110.000
 MK-1-13               1   120.000
 MK-1-14               1   130.000
 MK-1-15               1   140.000
 MK-1-16               1   150.000
 MK-2-1                2     0.000
 MK-2-2                2    10.000
 MK-2-3                2    20.000
 MK-2-4                2    30.000
 MK-2-5                2    40.000
 MK-2-6                2    50.000
 MK-2-7                2    60.000
 MK-2-8                2    70.000
 MK-2-9                2    80.000
 MK-2-10               2    90.000
 MK-2-11               2   100.000
 MK-2-12               2   110.000
 MK-2-13               2   120.000
 MK-2-14               2   130.000
 MK-2-15               2   140.000
 MK-2-16               2   150.000
 MK-3-1                3     0.000
 MK-3-2                3    10.000
 MK-3-3                3    20.000
 MK-3-4                3    30.000
 MK-3-5                3    40.000
 MK-3-6                3    50.000
 MK-3-7                3    60.000
 MK-3-8                3    70.000
 MK-3-9                3    80.000
 MK-3-10               3    90.000
 MK-3-11               3   100.000
 MK-3-12               3   110.000
 MK-3-13               3   120.000
 MK-3-14               3   130.000
 MK-3-15               3   140.000
 MK-3-16               3   150.000
 MK-4-1                4     0.000
 MK-4-2                4    10.000
 MK-4-3                4    20.000
 MK-4-4                4    30.000
 MK-4-5                4    40.000
 MK-4-6                4    50.000
 MK-4-7                4    60.000
 MK-4-8                4    70.000
 MK-4-9                4    80.000
 MK-4-10               4    90.000
 MK-4-11               4   100.000
 MK-4-12               4   110.000
 MK-4-13               4   120.000
 MK-4-14               4   130.000
 MK-4-15               4   140.000
 MK-4-16               4   150.000
 MK-5-1                5     0.000
 MK-5-2                5    10.000
 MK-5-3                5    20.000
 MK-5-4                5    30.000
 MK-5-5                5    40.000
 MK-5-6                5    50.000
 MK-5-7                5    60.000
 MK-5-8                5    70.000
 MK-5-9                5    80.000
 MK-5-10               5    90.000
 MK-5-11               5   100.000
 MK-5-12               5   110.000
 MK-5-13               5   120.000
 MK-5-14               5   130.000
 MK-5-15               5   140.000
 MK-5-16               5   150.000
 MK-6-1                6     0.000
 MK-6-2                6    10.000
 MK-6-3                6    20.000
 MK-6-4                6    30.000
 MK-6-5                6    40.000
 MK-6-6                6    50.000
 MK-6-7                6    60.000
 MK-6-8                6    70.000
 MK-6-9                6    80.000
 MK-6-10               6    90.000
 MK-6-11               6   100.000
 MK-6-12               6   110.000
 MK-6-13               6   120.000
 MK-6-14               6   130.000
 MK-6-15               6   140.000
 MK-6-16               6   150.000
!*********************************** Marker Types ********************************************************************
!Co-dominant marker: When heterozygote F1 is present, P1 is coded as 2, F1 is coded as 1, and P2 is coded as 0; Otherwise, P1 is coded as 2, and P2 is coded as 0. 
!Dominant marker: When heterozygote F1 is present, P1 and F1 are coded as 12, and P2 is coded as 0; Otherwise, P1 is coded as 2, and P2 is coded as 0.  
!Recessive markers: When heterozygote F1 is present, P1 is coded as 2, and F1 and P2 are coded as 10; Otherwise, P1 is coded as 2, and P2 is coded as 0. 
!Missing marker is coded as -1. 
 MK-1-1                 2   0   0   2   0   2   0   0   0   0   0   2   2   2   2   0   2   0   0   2   2   0   0   0   2   0   2   0   0   0   0   0   0   2   2   2   0   0   0   2   2   2   0   2   0   2   2   2   2   2   0   0   0   2   0   0   0   2   2   2   0   2   2   0   2   0   2   0   2   2   0   2   2   0   2   2   0   2   2   0   0   2   0   2   2   0   0   2   0   0   0   0   2   2   0   2   0   2   0   2   0   2   0   0   2   0   2   2   2   2   2   2   2   2   0   0   0   0   0   2   2   0   2   0   0   0   2   2   0   2   2   0   2   2   2   0   0   2   2   2   2   0   2   0   2   2   0   2   0   0   0   2   0   2   2   2   0   2   2   2   0   2   0   0   0   0   2   2   2   2   2   2   2   2   2   0   0   0   0   2   2   2   2   0   2   0   2   0   0   0   2   0   2   0   0   0   2   0   2   0
 MK-1-2                 2   0   0   2   0   2   0   0   0   0   0   2   2   2   2   0   2   2   0   2   2   0   2   0   2   0   2   2   0   0   2   0   2   2   2   2   0   0   2   2   2   2   0   2   0   2   2   2   2   2   0   0   2   2   0   2   0   2   2   0   0   2   0   0   2   0   2   0   2   2   0   2   2   0   2   0   0   2   2   0   0   2   0   2   2   2   0   2   0   0   0   0   2   2   0   2   0   0   0   2   0   2   0   0   0   0   2   2   2   2   2   2   0   2   0   0   0   0   0   2   2   0   2   2   0   0   0   2   0   2   0   0   2   2   2   0   0   2   2   2   0   2   2   0   0   2   0   2   0   0   0   2   0   2   2   2   0   2   2   2   0   2   0   0   0   0   2   2   2   2   2   2   2   2   2   0   0   0   0   2   2   2   2   0   2   0   2   0   0   0   2   0   2   0   0   0   2   0   2   0
 MK-1-3                 2   0   2   2   0   2   0   0   0   0   0   2   2   2   2   0   2   2   0   2   2   0   2   0   2   0   2   2   0   0   2   2   2   0   2   0   0   0   2   2   2   2   0   2   0   0   0   2   2   0   0   0   2   2   0   2   0   2   2   0   0   2   0   0   2   0   2   0   2   2   0   2   2   0   2   0   0   2   2   0   0   2   0   2   2   2   0   2   2   2   0   0   2   2   0   2   0   0   0   2   0   2   0   0   0   0   2   2   2   2   2   2   0   2   0   0   0   0   0   2   2   0   2   2   0   0   0   2   0   2   0   0   2   2   2   0   0   2   2   2   0   2   2   0   0   2   0   2   0   0   0   2   2   2   2   2   0   0   2   2   0   2   0   0   0   0   0   2   2   2   2   2   2   2   2   0   0   0   0   2   2   2   0   0   2   0   2   0   0   0   2   0   2   0   0   0   2   2   2   0
 MK-1-4                 2   0   2   2   0   2   0   2   2   0   0   2   2   2   0   0   2   2   2   2   2   0   2   0   2   0   2   2   0   0   2   2   2   0   2   0   0   0   2   0   2   2   0   2   0   2   0   2   2   0   2   0   2   2   0   2   0   2   2   0   0   2   0   2   2   2   2   2   2   2   0   2   2   0   0   0   0   2   2   2   0   2   0   0   2   2   0   2   2   0   0   0   2   0   0   0   0   0   0   2   0   0   0   0   0   0   2   0   2   2   2   2   0   2   0   0   2   0   0   2   2   0   2   2   0   0   0   0   0   2   0   0   2   2   2   0   0   2   2   2   0   2   2   0   0   2   2   2   0   2   0   2   0   2   2   0   2   0   2   2   0   2   0   0   0   0   0   2   2   2   2   2   2   2   0   0   0   2   0   0   2   0   0   0   2   0   2   0   0   0   2   0   2   0   0   0   2   2   2   0
 MK-1-5                 2   0   2   2   0   2   0   2   0   2   0   2   2   2   0   0   2   2   2   2   0   0   2   0   2   0   2   2   0   0   2   2   2   0   2   0   0   2   2   0   0   2   0   2   0   2   0   2   0   0   2   2   2   0   0   2   0   2   0   0   2   2   0   2   2   2   2   2   0   2   0   2   0   2   0   0   0   2   2   0   0   2   0   0   2   2   0   2   2   0   2   0   2   0   0   0   0   2   0   2   0   0   0   0   2   2   2   0   2   0   2   2   0   2   0   0   2   0   0   2   0   0   2   2   0   0   0   0   0   2   0   0   2   2   2   0   0   2   2   2   0   2   2   0   2   2   2   2   0   2   0   2   0   2   2   0   2   0   2   2   0   2   0   0   0   0   2   2   2   2   2   0   2   2   0   0   0   0   0   0   2   0   0   2   2   2   2   0   0   0   2   0   2   0   0   0   2   2   2   0
 MK-1-6                 2   0   2   0   0   2   0   2   0   2   0   2   2   2   0   0   2   2   2   2   0   0   2   0   2   0   0   2   0   0   2   2   0   0   2   0   0   2   2   0   2   2   0   2   0   2   0   0   0   0   2   0   2   0   0   2   0   2   0   0   2   2   0   0   2   2   2   2   0   2   0   2   0   2   0   0   0   2   2   0   0   2   0   0   2   2   0   2   2   0   2   0   2   0   0   0   2   0   0   2   0   0   0   0   2   2   2   2   2   0   2   2   0   2   0   0   2   0   0   2   0   0   2   0   0   0   0   0   0   2   0   0   2   2   2   0   0   2   2   2   0   2   2   0   2   2   0   2   0   2   0   2   0   2   0   0   0   0   2   2   0   2   0   0   0   0   2   2   2   2   2   0   2   2   0   0   0   0   0   2   2   0   0   2   0   2   2   0   0   0   0   0   2   0   0   2   2   2   2   0
 MK-1-7                 2   0   0   0   2   2   0   2   0   2   0   2   2   2   0   0   2   0   2   2   2   2   2   0   2   2   0   2   0   0   2   2   0   0   2   0   0   2   2   2   2   2   0   2   0   2   0   0   0   0   2   0   2   0   0   2   0   2   0   0   0   2   0   0   2   2   2   2   0   2   0   2   0   2   0   0   0   2   2   0   0   0   0   0   2   2   0   0   0   0   2   0   0   0   0   0   2   0   0   2   0   0   2   0   2   2   2   2   0   2   2   0   0   2   0   0   2   0   0   0   0   0   2   0   0   0   0   0   0   2   0   0   2   2   2   2   0   2   2   2   0   2   2   0   2   2   0   2   0   2   0   2   0   0   0   0   0   0   2   2   2   0   0   0   0   0   2   2   2   2   2   0   0   2   0   0   0   0   0   2   2   0   0   2   2   2   2   0   0   0   0   0   2   0   0   2   2   2   0   0
 MK-1-8                 2   0   0   0   2   2   0   2   0   0   0   2   2   2   0   0   2   0   2   2   0   0   2   0   2   2   0   2   0   0   2   2   0   0   2   0   0   2   2   2   2   2   0   2   0   2   0   0   0   0   0   0   2   0   0   2   0   2   0   0   0   0   0   0   2   2   2   2   2   2   0   2   0   2   0   0   0   2   2   2   0   0   0   2   2   0   0   0   0   0   2   0   0   0   0   0   2   0   0   2   0   0   2   0   2   0   2   2   0   2   2   0   0   2   0   0   2   2   0   0   2   0   2   2   0   0   0   0   2   2   0   0   2   2   2   2   0   2   2   2   0   2   2   0   2   2   0   2   0   0   0   2   0   0   0   0   0   0   2   0   2   0   0   0   0   2   2   2   2   2   0   2   0   2   0   0   0   0   0   2   2   0   0   2   2   2   2   0   0   0   0   0   2   0   2   2   2   2   0   0
 MK-1-9                 2   0   0   0   2   2   0   2   0   0   0   0   2   2   0   0   2   2   2   2   0   0   2   0   0   2   0   2   0   0   2   2   0   0   2   0   0   2   2   2   2   2   0   2   0   2   0   0   0   0   0   0   2   0   0   2   0   2   0   0   0   0   0   0   2   2   2   2   2   2   0   2   0   2   0   0   0   2   2   2   0   0   0   2   2   0   0   0   0   0   2   0   0   2   0   0   2   0   0   2   0   0   2   0   2   0   2   2   0   0   2   0   2   2   2   2   2   2   0   0   0   0   2   2   0   0   0   0   2   2   0   0   2   2   2   2   0   2   2   2   0   2   2   0   2   2   0   2   0   0   0   2   0   0   0   0   2   0   2   0   2   2   0   0   2   2   2   2   0   2   2   0   0   2   0   0   0   2   0   2   2   0   0   2   2   2   2   0   0   0   0   0   0   0   2   2   2   2   0   0
 MK-1-10                2   0   0   0   2   2   0   2   0   0   0   0   2   2   0   0   2   2   2   2   2   0   2   0   0   2   0   2   0   0   2   2   0   0   2   0   0   2   2   2   2   2   0   2   0   2   0   0   0   0   0   0   0   0   0   2   0   2   0   0   0   0   0   0   2   2   2   2   2   0   0   2   0   2   0   0   0   2   2   2   0   0   2   0   2   0   0   0   2   0   2   0   0   2   0   0   2   2   0   2   0   2   2   0   2   0   2   0   0   0   2   0   2   2   2   0   2   2   0   0   0   0   2   2   0   0   0   0   2   2   0   0   2   2   2   2   0   2   2   2   0   2   0   0   2   2   0   2   0   0   0   2   2   0   0   0   2   0   2   0   2   2   0   0   2   2   2   2   0   2   2   2   0   2   0   0   0   0   2   2   2   0   0   2   2   2   2   0   0   0   0   0   0   0   2   2   2   2   0   0
 MK-1-11                2   0   0   0   2   2   0   2   0   0   0   0   2   2   0   0   2   2   2   2   2   0   2   0   0   2   0   2   0   0   2   0   0   0   2   0   0   2   2   2   2   2   0   2   0   0   0   0   0   0   0   0   0   0   0   2   0   2   0   0   0   0   0   0   2   2   2   2   2   0   0   2   0   2   0   0   0   2   2   2   0   0   2   0   2   0   0   0   2   0   2   0   0   2   0   0   2   2   0   2   0   2   2   0   2   0   2   2   0   0   2   0   2   2   0   0   2   2   0   0   0   0   2   2   0   0   2   0   2   2   0   0   0   2   2   2   0   2   2   2   0   2   0   0   2   2   0   0   0   0   0   2   2   0   0   0   2   0   2   0   2   2   0   0   2   2   2   2   0   2   2   2   0   2   0   0   0   0   2   2   2   0   0   2   2   2   2   0   0   0   2   2   0   0   2   2   2   2   0   0
 MK-1-12                2   0   0   0   2   0   0   2   0   0   0   0   2   2   0   0   2   2   2   2   2   0   2   0   0   2   0   2   0   0   2   2   0   0   2   0   0   2   2   2   2   2   0   2   0   0   0   0   0   0   0   0   0   0   0   2   0   2   0   0   0   0   0   0   2   2   2   2   2   2   0   2   0   2   0   0   0   2   2   2   0   0   2   0   2   0   0   0   2   0   2   0   2   2   0   0   2   2   0   2   0   0   2   0   2   0   2   2   0   2   2   0   2   2   0   0   2   2   0   0   0   2   2   2   2   0   2   0   2   2   0   0   0   2   0   2   0   2   2   2   0   2   0   0   2   2   0   0   0   0   0   2   0   0   0   0   2   0   2   0   2   2   0   2   2   2   0   2   2   0   2   2   0   2   0   0   0   0   2   0   2   0   0   2   2   2   2   0   0   0   2   2   0   0   2   2   2   2   0   0
 MK-1-13                2   0   0   0   2   0   0   2   0   0   0   0   2   2   0   0   2   2   2   2   2   2   2   0   0   2   0   2   0   0   2   2   0   2   2   0   0   2   2   2   2   2   0   2   0   0   0   0   0   0   0   0   0   0   0   0   0   2   0   0   0   0   0   0   2   2   2   2   0   2   0   2   0   2   0   0   0   2   2   2   0   0   2   0   0   0   0   0   2   0   2   0   2   2   0   0   2   2   0   2   0   0   2   0   2   0   2   2   0   2   2   0   2   2   0   0   2   2   0   0   0   2   2   2   2   0   0   0   2   2   0   0   0   2   0   2   0   2   2   2   2   2   0   0   2   2   0   0   0   0   0   2   2   0   0   0   2   0   2   0   2   2   0   2   2   2   0   2   0   0   2   2   0   2   0   0   0   0   2   0   2   0   0   2   2   2   2   0   0   2   2   2   0   0   0   2   2   2   0   0
 MK-1-14                2   0   0   0   2   0   0   2   0   0   0   0   2   2   0   0   2   2   2   2   2   2   2   0   2   2   0   2   0   0   2   2   2   0   2   0   0   2   2   2   2   2   0   2   0   0   0   0   0   0   0   0   0   0   0   2   2   2   2   0   0   0   0   0   2   2   2   2   0   2   0   2   2   2   0   0   0   2   2   2   0   0   2   0   2   2   0   0   2   0   2   0   2   2   2   0   2   2   0   2   0   0   2   0   2   0   2   2   0   2   2   0   2   2   0   0   2   2   0   0   0   2   2   2   2   0   0   0   2   2   0   0   0   2   0   2   0   2   2   2   2   2   0   0   2   0   0   0   0   0   0   2   2   2   0   0   2   0   2   0   2   2   0   2   2   2   0   2   0   0   2   2   0   0   0   0   0   2   2   0   2   0   0   2   2   2   2   2   0   0   2   2   0   2   0   2   2   2   0   0
 MK-1-15                0   0   0   0   2   0   0   2   0   0   0   0   2   0   0   2   0   2   2   2   2   2   2   0   0   2   0   2   0   0   2   2   2   0   2   0   0   2   2   2   2   2   0   2   0   0   0   0   2   0   0   0   0   0   0   2   0   2   2   0   0   0   0   0   2   2   2   2   0   2   0   2   2   2   0   0   2   2   0   2   0   0   2   0   2   2   0   0   2   0   2   0   0   2   2   2   2   2   0   2   0   0   2   0   2   0   2   2   2   2   2   0   2   2   0   0   2   2   0   0   0   2   2   2   2   0   0   0   2   2   0   0   0   2   0   2   0   2   2   0   2   2   0   0   2   0   0   0   0   0   0   2   2   2   0   0   2   0   2   0   2   2   0   2   2   0   0   2   2   0   2   0   0   0   0   0   0   2   2   0   2   0   0   2   2   2   2   2   0   0   0   0   0   2   0   2   2   2   0   0
 MK-1-16                0   0   0   2   2   2   2   2   0   0   2   0   2   0   2   2   0   2   2   0   2   2   2   0   0   2   0   0   0   0   2   2   2   0   2   0   0   2   2   2   2   2   0   2   0   0   0   0   2   0   0   0   0   0   0   2   0   0   2   0   0   0   0   0   0   2   2   2   0   2   0   2   2   2   0   2   2   2   0   2   0   0   2   0   0   2   2   0   2   0   2   0   0   2   2   2   0   2   0   2   0   0   2   0   0   2   2   2   2   2   2   0   2   2   0   0   2   2   0   0   2   2   2   2   2   0   0   0   2   2   0   0   2   2   0   0   0   2   2   0   2   2   0   2   2   0   0   0   0   0   0   2   2   0   0   0   2   0   2   0   2   2   2   2   2   0   0   2   2   0   2   0   0   0   0   0   0   2   0   0   2   0   0   2   2   2   2   2   0   0   0   0   0   2   0   2   2   2   0   0
 MK-2-1                 2   2   0   2   0   2   0   2   0   0   0   2   2   0   2   0   2   2   0   0   2   2   2   0   2   0   2   2   0   2   0   2   0   2   2   0   0   2   2   2   0   0   2   0   0   0   0   2   0   0   0   2   2   2   2   0   2   0   0   2   2   2   0   0   0   2   2   2   0   0   2   2   0   2   2   0   2   2   0   0   2   2   0   0   2   0   2   2   2   0   2   0   2   2   2   2   2   0   2   0   2   0   2   0   0   0   2   2   2   2   0   0   0   0   0   2   0   0   0   0   0   0   0   2   0   2   2   0   0   0   2   2   2   2   0   0   0   0   0   2   2   2   2   2   0   2   0   2   0   2   2   2   2   2   2   0   2   2   0   2   0   2   2   2   0   2   0   2   0   0   0   0   0   0   2   0   0   2   2   2   2   2   0   2   2   2   2   0   0   0   0   0   0   0   2   0   0   0   2   0
 MK-2-2                 2   2   2   2   0   0   2   2   0   0   0   2   2   0   2   0   2   2   2   0   0   2   2   0   2   0   2   2   0   2   0   0   0   2   2   2   0   2   2   0   0   0   2   0   0   2   0   2   0   0   0   2   2   2   2   0   2   0   0   2   0   2   0   0   0   2   2   2   0   0   2   0   0   2   2   0   0   2   0   2   2   2   0   0   2   0   2   2   0   0   2   2   2   2   2   2   2   0   2   0   2   0   2   0   0   0   2   2   2   2   0   0   0   0   0   2   0   0   0   0   0   0   0   2   0   2   2   0   0   0   2   2   0   2   0   0   0   0   0   2   2   2   2   2   0   2   0   2   0   2   2   2   2   2   2   0   2   2   0   2   0   2   2   2   0   2   2   2   0   0   2   0   0   0   0   0   0   2   2   2   2   2   0   2   2   2   2   0   0   0   0   0   0   0   0   0   0   2   2   0
 MK-2-3                 2   2   2   2   0   0   2   2   0   0   0   2   2   0   2   0   2   2   2   0   0   2   2   0   2   0   2   2   0   2   0   0   0   2   2   2   0   2   2   0   0   0   2   0   0   2   0   2   0   0   0   2   2   2   2   0   0   0   0   2   2   2   0   0   2   2   2   2   2   0   2   0   0   2   2   0   2   2   2   2   2   0   0   0   2   0   2   2   0   0   2   2   2   2   0   2   2   0   2   0   2   0   2   0   0   0   2   2   2   2   0   0   0   0   0   2   0   0   2   0   0   0   0   2   0   2   2   0   0   0   2   2   2   2   0   0   0   0   0   2   2   2   0   2   0   2   0   2   2   2   2   2   2   2   2   0   2   0   0   2   0   0   2   2   0   0   2   2   0   0   2   0   0   0   0   0   0   2   2   2   0   2   0   2   2   2   2   0   0   0   0   0   0   2   2   0   0   2   2   0
 MK-2-4                 2   2   2   2   0   0   2   0   0   0   0   2   2   0   2   0   2   2   2   2   0   2   2   0   2   0   2   2   0   2   0   0   0   2   2   2   0   2   2   0   0   0   2   0   2   2   0   2   0   0   0   2   2   2   2   0   0   0   0   0   2   2   0   0   2   2   2   2   2   0   2   0   0   2   2   0   2   2   2   2   0   0   0   0   2   0   2   2   0   0   2   2   2   2   0   2   2   0   2   0   0   0   2   0   0   0   2   2   2   2   0   2   2   0   2   2   0   0   2   0   0   0   0   2   0   2   2   0   0   0   2   2   2   2   0   0   2   0   0   2   2   2   0   2   0   2   0   2   2   2   2   2   2   2   2   0   2   0   0   0   0   0   2   2   0   0   2   2   0   0   2   0   0   0   0   2   0   2   2   2   0   2   2   2   2   2   2   0   0   0   0   0   0   2   2   0   0   2   2   0
 MK-2-5                 2   2   2   2   0   0   2   0   0   0   0   2   0   0   2   0   0   2   2   2   0   2   2   0   2   0   2   2   0   2   0   0   0   2   2   2   0   2   0   0   0   2   2   0   2   2   0   2   0   0   0   2   2   2   2   0   0   0   0   0   2   2   0   2   2   2   2   2   2   0   2   2   2   2   2   2   2   2   2   2   0   0   0   0   2   0   2   2   0   0   2   2   2   2   0   2   2   0   2   0   0   0   2   0   0   0   0   0   2   2   0   2   2   0   2   2   0   0   2   0   0   2   0   2   0   2   2   0   0   0   2   2   2   2   0   0   2   0   0   2   2   0   0   2   0   2   0   2   0   2   2   2   2   2   2   2   2   0   0   2   0   0   2   2   2   0   2   2   0   0   2   0   0   0   0   2   0   2   2   2   0   2   2   0   0   2   2   0   0   0   0   0   0   2   2   0   0   2   2   0
 MK-2-6                 2   2   2   2   0   2   2   0   0   0   0   2   0   0   2   2   0   2   2   2   0   2   2   0   0   0   2   2   0   2   0   2   0   0   2   2   0   2   0   2   0   2   2   0   2   2   0   2   0   0   0   2   0   2   2   2   0   0   0   0   2   2   2   2   2   2   2   2   2   0   2   2   2   2   2   2   2   2   2   2   0   2   2   0   2   0   0   2   0   0   2   2   2   2   0   0   2   0   2   0   0   2   2   0   0   0   0   0   2   2   0   2   2   0   2   0   0   0   2   0   0   2   0   0   0   2   2   0   0   0   2   2   2   2   0   0   0   0   0   2   2   0   0   2   0   2   0   0   0   2   2   2   2   2   2   0   2   0   0   2   2   0   2   2   2   0   2   2   0   2   2   0   0   0   0   2   0   2   2   2   0   2   2   0   0   2   2   0   0   0   0   0   0   2   0   0   0   2   2   0
 MK-2-7                 2   2   2   2   0   2   2   0   0   0   0   2   0   0   2   2   0   2   2   0   0   2   2   0   0   0   2   2   0   2   0   2   2   0   2   2   0   2   2   2   0   2   2   0   2   2   0   2   2   0   0   2   0   2   0   2   0   0   0   0   2   2   2   2   2   2   2   2   2   0   2   2   2   2   2   2   2   2   2   2   2   2   2   0   2   0   2   2   0   0   2   2   2   2   0   0   2   0   2   0   0   2   2   2   0   0   0   0   0   2   0   2   2   0   2   0   0   0   2   2   0   2   0   0   0   2   2   0   0   0   2   2   2   2   0   0   0   0   2   2   2   0   0   2   0   2   0   0   0   2   2   2   2   2   2   0   2   0   0   2   2   0   2   2   2   2   2   2   0   2   2   0   0   0   0   2   0   2   2   2   0   2   2   0   2   2   2   0   0   2   0   0   0   2   0   0   0   2   2   0
 MK-2-8                 2   2   2   0   0   2   2   0   0   0   0   2   0   0   2   2   0   0   2   0   0   2   2   0   0   2   2   2   0   2   0   2   2   0   2   0   0   2   2   2   2   2   2   0   2   2   0   2   2   0   0   2   0   2   0   2   0   0   0   0   2   2   2   0   2   2   2   2   2   0   2   2   2   2   2   0   2   2   2   2   0   2   2   0   2   0   2   2   0   0   2   2   2   2   0   0   2   0   2   0   0   2   2   2   0   0   2   0   0   2   2   2   0   2   2   0   0   0   2   2   0   2   0   2   0   2   2   0   0   2   2   2   2   2   0   0   0   0   2   2   2   0   0   2   2   2   2   0   0   2   2   2   2   2   2   0   2   0   0   2   2   2   2   2   2   2   2   2   0   2   2   0   0   2   0   2   0   2   2   2   0   2   2   0   2   2   2   0   0   2   2   0   0   2   0   0   2   0   2   0
 MK-2-9                 2   2   2   0   0   2   2   0   2   0   0   2   0   0   2   2   0   2   2   0   0   2   2   0   0   2   2   2   0   2   0   2   2   0   0   0   0   2   2   2   2   2   2   0   0   2   0   2   2   0   0   2   0   2   0   2   0   0   0   0   2   2   2   0   2   2   2   2   2   2   2   2   2   2   2   0   2   2   0   2   0   0   2   0   2   0   2   2   2   0   0   2   2   2   0   0   2   0   2   0   0   2   2   2   0   0   2   0   0   2   2   2   0   2   0   0   0   0   2   2   0   2   0   2   0   2   2   0   0   2   0   2   2   2   0   0   0   2   2   2   2   2   2   2   2   0   0   0   0   2   0   2   2   2   2   0   2   0   0   2   2   2   2   2   2   0   2   2   0   2   2   0   0   2   0   2   0   2   2   2   0   2   2   0   2   2   2   0   0   2   2   0   0   2   0   0   2   0   2   2
 MK-2-10                2   2   2   0   0   2   2   0   2   0   0   2   2   0   2   2   0   2   2   0   0   2   2   0   0   2   2   2   0   2   0   2   2   0   0   0   0   2   2   2   2   2   2   0   0   2   0   0   2   0   0   0   0   2   0   2   0   0   0   0   2   2   2   0   2   2   2   2   2   0   2   2   2   2   2   0   2   2   0   2   0   0   2   2   0   0   2   2   2   0   2   2   2   2   0   0   2   0   2   0   0   2   2   2   0   0   2   2   0   2   2   2   0   2   0   0   0   0   2   2   0   2   0   0   0   2   2   0   0   2   0   2   2   2   0   0   0   2   2   2   0   2   2   2   0   2   0   0   0   0   0   2   2   2   2   0   2   0   2   2   2   0   2   2   2   0   2   2   0   2   2   0   0   2   0   2   0   2   2   2   0   2   2   0   2   2   2   0   0   2   2   0   0   2   0   0   2   2   2   2
 MK-2-11                2   2   0   0   0   2   2   2   2   0   0   2   2   0   0   2   0   2   2   0   0   2   2   0   2   2   2   2   0   2   0   2   2   0   0   0   0   2   2   2   2   2   2   0   0   2   0   0   2   0   0   0   0   0   0   2   0   0   0   0   0   2   0   0   2   2   2   2   2   0   2   2   2   2   2   0   2   2   0   2   2   0   2   2   0   0   2   2   2   0   2   2   2   2   0   0   2   0   2   0   0   2   2   2   0   2   2   2   0   2   0   2   0   0   0   0   0   0   2   2   0   0   0   0   0   2   2   0   0   2   0   2   2   0   0   0   0   2   2   2   0   0   2   2   0   0   0   0   0   0   0   2   2   0   0   0   0   0   2   0   2   2   2   2   2   0   2   2   0   2   2   0   0   2   0   2   0   2   0   2   0   0   2   0   2   2   2   0   0   2   2   0   0   2   0   0   2   2   2   2
 MK-2-12                2   2   0   0   0   2   2   2   2   0   0   2   2   2   0   0   0   2   2   0   0   2   0   0   2   2   2   2   2   2   0   2   0   0   0   0   0   2   2   2   2   2   2   0   0   2   0   0   2   0   2   0   0   0   0   2   0   0   0   2   0   2   0   0   2   2   2   2   2   0   2   2   2   2   2   2   2   0   0   2   2   0   2   2   0   0   2   2   2   2   2   2   2   2   2   0   2   0   2   0   0   2   2   2   0   2   2   2   0   2   0   2   0   0   0   0   0   0   2   2   0   0   0   0   0   2   2   0   0   2   0   2   2   0   0   0   0   2   2   2   0   2   2   2   0   0   0   0   0   0   0   2   2   0   0   0   0   0   2   0   2   2   2   2   2   0   0   2   0   2   2   0   0   2   0   2   0   2   0   2   0   0   2   0   2   2   2   0   0   2   2   0   0   2   0   0   2   2   2   2
 MK-2-13                0   2   0   0   0   2   2   2   2   0   0   2   2   2   0   0   0   2   2   0   0   0   0   0   2   2   2   0   2   2   0   2   0   0   0   0   0   2   0   2   2   2   2   0   0   2   0   0   2   0   2   2   0   0   2   0   0   0   0   2   0   2   0   0   2   2   2   2   2   0   2   2   2   2   2   2   2   0   0   2   2   0   2   0   0   0   2   2   0   2   2   2   2   2   2   0   2   0   0   0   0   2   2   2   0   2   0   0   0   2   0   2   0   0   0   0   0   0   2   2   0   0   0   0   0   0   2   0   0   2   0   2   2   0   0   0   0   2   0   2   2   2   2   2   0   0   0   0   0   0   0   2   2   0   0   2   0   2   2   0   2   2   2   2   2   0   0   2   0   2   2   0   0   2   0   2   0   2   0   2   0   0   2   0   2   2   2   0   0   2   2   0   0   2   0   0   2   2   2   0
 MK-2-14                0   2   0   0   0   2   2   2   2   0   0   2   2   2   0   0   0   2   2   2   0   0   0   0   2   2   2   0   0   2   0   2   0   0   2   0   0   0   0   2   2   2   2   0   0   2   2   0   2   0   2   2   0   0   2   0   0   0   2   2   2   2   0   0   2   2   2   2   2   0   2   2   2   2   2   2   0   0   0   2   2   0   2   0   0   0   2   2   0   2   2   2   2   2   2   0   2   2   0   0   0   2   2   2   0   2   0   2   0   2   0   2   2   0   0   0   0   0   2   2   0   0   0   0   0   0   2   0   0   2   0   2   2   0   2   0   0   2   0   2   2   2   2   2   0   0   0   0   0   0   0   2   2   0   0   2   0   2   2   0   2   2   2   2   2   0   0   2   0   2   0   0   0   2   0   2   0   2   0   2   0   0   2   0   2   2   2   0   0   2   2   0   0   2   0   0   2   0   2   0
 MK-2-15                0   2   0   0   0   2   0   2   0   0   0   2   2   2   0   0   0   2   2   0   0   0   0   0   0   0   2   2   0   2   0   2   0   0   2   0   0   0   0   2   2   2   2   0   0   2   2   0   2   0   2   2   0   0   2   0   0   0   2   2   2   2   0   0   2   2   2   2   2   0   2   2   2   2   2   2   0   2   0   2   2   0   2   0   0   0   2   2   2   2   2   2   0   2   0   0   2   2   0   2   0   2   2   2   0   2   0   2   0   2   0   2   2   0   0   0   0   0   2   2   0   0   0   0   0   2   2   0   0   2   0   2   2   0   2   0   0   2   0   2   2   2   2   2   0   0   0   0   0   2   2   2   2   0   0   2   0   2   2   0   2   2   2   2   2   0   0   0   0   2   0   0   0   2   0   2   0   2   0   2   0   0   2   0   0   2   2   0   0   2   2   0   2   2   0   0   2   0   2   0
 MK-2-16                2   2   0   0   0   2   0   2   0   0   0   2   0   2   2   0   0   2   2   0   0   0   0   0   0   0   2   2   0   2   0   2   0   0   2   0   0   2   0   2   2   2   2   0   0   2   0   2   2   0   2   2   0   0   2   0   0   0   2   2   0   2   0   0   2   2   2   2   2   0   2   0   2   2   2   2   0   2   0   2   2   0   2   0   0   2   2   2   2   2   2   2   0   2   0   0   2   2   0   2   0   2   2   2   0   2   0   2   0   2   0   2   2   0   2   0   0   0   2   2   0   0   0   0   0   0   2   0   0   2   0   0   2   0   2   0   0   2   0   2   2   2   2   2   0   0   2   0   0   2   2   2   2   0   0   2   0   2   2   0   2   2   0   0   2   0   0   0   0   2   0   0   0   0   0   2   0   2   0   2   0   0   0   2   0   2   2   0   0   2   0   0   2   0   0   0   2   0   2   0
 MK-3-1                 0   2   2   2   2   0   2   2   2   0   0   2   0   0   2   0   0   2   2   2   0   2   0   2   0   2   0   0   2   0   0   0   0   0   0   0   0   2   2   0   0   2   2   2   2   2   2   0   0   2   0   0   0   2   0   2   2   0   0   0   2   0   2   2   0   0   2   0   0   0   2   0   2   2   2   0   2   0   2   2   0   0   0   2   0   2   2   0   2   2   0   0   2   0   0   0   2   0   0   2   0   0   2   0   0   2   2   2   0   2   0   0   0   0   0   2   0   2   0   0   0   0   0   2   0   2   2   2   2   0   0   2   0   2   2   0   0   0   2   2   0   0   2   2   2   2   0   2   0   0   0   2   2   2   0   2   2   0   0   2   0   0   2   0   2   2   0   0   0   2   0   2   0   2   2   0   2   2   2   0   0   0   2   0   2   0   0   0   2   2   2   0   0   0   2   2   2   2   0   2
 MK-3-2                 0   0   0   2   2   0   2   2   2   0   0   2   0   2   2   0   0   2   2   2   0   2   2   2   0   2   0   0   2   0   0   2   0   0   0   0   0   2   2   0   0   2   0   2   2   2   0   0   0   2   0   0   0   2   0   2   2   0   0   0   2   0   2   2   0   0   2   0   0   0   2   0   2   2   2   0   2   0   2   2   0   0   0   2   0   2   2   0   2   2   0   0   0   0   0   0   2   0   2   2   0   0   2   0   0   2   2   2   2   2   0   2   0   0   0   2   0   2   0   2   0   0   0   0   0   2   2   2   2   0   0   2   0   2   2   0   0   0   2   2   0   0   2   0   2   2   2   2   2   0   0   2   2   2   0   2   2   0   0   2   0   0   2   0   0   2   0   0   0   2   0   2   0   2   2   0   2   0   2   0   0   2   2   0   2   0   0   0   2   2   2   0   2   2   2   2   2   2   0   2
 MK-3-3                 0   0   0   0   2   2   2   2   2   2   0   2   0   2   2   0   0   2   2   2   0   2   2   2   0   0   0   0   2   0   2   2   0   0   0   0   0   2   2   0   0   2   0   2   2   2   0   0   0   2   0   0   0   2   0   2   2   0   0   0   0   2   2   0   0   0   2   0   0   0   2   0   2   2   2   0   2   0   2   2   0   0   0   2   0   2   2   0   2   0   0   0   0   0   0   0   2   0   2   0   0   0   2   0   0   2   2   2   2   2   0   2   0   0   0   2   0   2   0   2   0   0   0   0   0   2   2   2   0   0   2   2   0   2   2   0   0   0   2   2   0   0   2   0   2   2   2   2   2   0   0   2   2   2   0   0   2   0   0   2   0   0   2   2   0   2   0   0   0   2   0   2   0   0   2   0   2   0   2   0   0   2   2   0   0   2   0   0   2   2   2   0   2   2   2   2   2   0   0   0
 MK-3-4                 0   0   0   0   2   2   2   2   2   2   0   2   0   2   2   0   0   2   2   2   0   2   2   2   2   2   0   0   2   2   2   2   0   0   0   0   0   2   0   0   0   2   2   2   0   2   0   0   2   2   0   0   2   2   0   2   2   0   0   0   0   0   2   0   2   0   2   2   2   0   2   0   2   2   2   0   2   0   2   2   0   0   0   2   0   0   2   0   2   0   0   0   0   0   0   0   2   0   2   0   0   0   2   0   0   2   2   2   2   2   0   2   0   0   0   2   0   2   0   2   0   0   0   0   2   2   2   2   0   2   2   2   0   2   2   0   0   0   0   2   0   0   2   0   2   2   2   0   2   0   0   2   2   2   0   0   2   0   0   2   0   0   2   2   0   2   0   0   0   0   0   2   0   0   2   2   2   0   0   0   0   2   2   0   0   2   0   0   2   0   0   0   2   0   2   2   2   0   0   0
 MK-3-5                 0   0   0   0   2   2   2   0   2   2   0   2   0   2   2   2   0   2   2   2   2   2   2   2   2   2   0   0   2   0   2   2   0   0   0   0   0   2   0   0   0   2   2   0   0   2   0   0   2   2   0   0   2   2   0   2   2   0   2   0   0   2   2   2   2   0   2   2   2   0   2   0   2   0   0   0   2   0   2   2   0   0   0   2   0   0   2   0   2   0   0   0   0   0   0   0   2   0   2   0   0   0   0   0   0   2   2   2   2   2   0   2   0   0   0   2   0   2   0   2   0   0   0   0   2   2   2   2   0   2   2   0   0   2   2   0   0   0   0   2   0   0   2   0   2   2   2   0   2   0   0   2   2   2   0   0   2   0   0   2   2   0   2   2   0   2   0   2   0   0   0   2   0   0   2   2   2   0   0   0   0   2   2   0   0   2   2   0   2   0   0   0   2   0   2   2   2   0   0   0
 MK-3-6                 0   0   0   0   2   2   2   2   2   2   0   2   0   0   2   2   0   2   2   2   2   2   2   2   2   2   0   2   2   0   2   2   0   0   0   0   0   2   0   0   2   2   2   0   0   0   0   0   0   2   2   2   2   2   2   2   2   0   2   0   0   0   2   2   2   0   2   2   2   0   2   0   2   2   0   0   2   0   0   2   0   0   0   2   0   2   2   2   2   0   0   0   0   0   2   0   2   0   2   0   2   0   0   0   2   2   2   2   2   2   0   2   0   0   0   2   0   2   0   2   0   0   0   0   2   2   2   2   0   2   2   0   0   2   2   0   0   0   2   2   0   0   2   0   2   2   2   0   2   0   0   2   2   2   0   2   2   0   0   2   2   0   2   2   0   2   0   0   0   2   0   2   0   0   2   2   2   0   0   0   0   2   2   0   0   2   2   0   2   0   0   0   2   0   2   2   2   0   0   0
 MK-3-7                 0   2   0   0   2   2   2   2   2   2   2   2   0   0   2   2   0   2   2   2   2   2   2   2   2   2   0   2   2   0   2   2   0   0   0   2   0   2   0   0   2   2   2   0   0   0   0   0   0   2   2   2   2   2   2   2   2   0   2   0   2   0   2   2   2   0   2   0   2   0   2   2   2   2   0   0   2   0   0   2   2   0   0   2   0   2   2   2   2   0   0   0   0   0   2   0   2   0   2   0   2   2   0   0   2   2   2   2   2   2   0   2   0   0   0   2   0   2   2   2   0   0   2   0   2   2   2   2   0   2   0   0   0   2   2   0   2   2   2   2   0   0   2   2   2   2   2   0   0   0   0   2   2   2   0   2   2   0   0   2   2   0   2   2   0   2   0   0   0   2   0   2   0   0   2   2   2   0   0   2   0   2   2   0   0   2   2   0   2   2   0   0   2   0   2   0   2   0   0   0
 MK-3-8                 0   2   0   0   2   2   0   2   2   2   2   2   0   0   2   0   0   2   2   2   2   2   2   2   0   0   0   2   2   0   0   2   0   0   0   2   0   2   2   0   2   2   0   2   0   0   0   0   2   2   0   2   0   2   0   2   2   0   2   0   2   0   2   0   2   0   2   0   2   0   2   2   2   2   0   0   2   0   0   2   2   0   0   2   0   2   2   0   2   0   0   2   0   0   0   0   2   0   2   0   2   2   0   2   2   2   2   2   2   2   0   2   0   0   0   0   0   2   2   2   0   0   2   0   0   2   0   2   0   2   0   0   2   2   2   0   2   2   2   0   0   0   2   2   2   2   2   0   0   0   0   2   2   2   0   2   2   0   0   0   2   0   0   2   0   2   0   0   0   2   0   2   0   0   0   2   2   0   0   2   0   0   2   0   0   2   2   0   2   2   0   0   2   0   2   0   0   0   0   0
 MK-3-9                 0   2   0   0   0   0   0   2   0   2   2   2   0   0   2   0   0   0   2   2   2   2   2   2   0   0   0   2   2   0   0   2   0   0   0   2   0   2   2   0   2   2   0   2   0   0   0   0   2   2   0   2   0   2   0   2   2   0   2   0   2   0   2   0   2   0   2   0   0   2   2   2   2   2   0   0   2   0   0   2   2   0   0   2   0   2   2   0   2   0   0   2   0   0   0   2   2   0   2   0   2   2   0   2   2   2   0   2   2   2   0   2   0   0   0   0   0   0   0   2   0   0   2   0   0   2   0   2   0   2   0   0   2   2   2   2   2   2   2   0   0   0   2   2   2   2   0   0   0   0   0   2   2   2   0   2   2   0   0   0   2   0   0   2   0   2   0   2   0   2   0   2   0   0   0   2   2   0   0   0   0   0   2   0   0   2   0   0   2   2   0   0   2   0   2   0   0   0   0   0
 MK-3-10                0   2   0   0   0   0   0   2   0   2   2   2   0   0   2   0   0   0   2   2   2   2   2   2   0   0   2   2   0   0   0   0   0   0   0   2   0   2   2   0   2   2   0   0   0   0   0   0   2   2   0   2   0   2   2   2   2   2   2   2   2   0   2   0   0   0   2   0   0   2   2   2   2   2   2   0   0   0   0   2   2   0   0   2   0   2   2   0   2   0   2   2   2   0   0   2   2   0   2   0   2   2   0   2   2   2   0   2   2   2   0   2   0   0   0   0   0   0   0   0   0   0   2   0   0   2   0   2   0   2   0   0   2   2   2   2   2   2   2   0   0   0   2   2   2   2   0   0   0   0   0   2   2   2   0   2   2   0   0   0   2   0   0   2   0   2   0   0   0   2   0   2   0   0   0   2   2   0   0   0   0   0   2   0   2   0   0   0   2   0   0   0   2   0   2   0   0   0   2   0
 MK-3-11                0   0   0   0   0   0   0   2   0   2   2   2   0   0   2   0   0   0   2   2   2   2   0   2   0   0   2   2   0   0   0   0   0   2   0   2   0   2   0   0   2   2   2   0   0   0   2   0   2   2   0   2   0   2   2   2   2   2   2   2   2   0   2   0   0   0   2   0   0   2   0   2   2   2   2   0   0   2   2   2   2   0   0   2   0   2   2   0   2   0   2   2   2   0   0   2   2   0   2   0   2   2   0   2   2   2   0   2   2   2   0   2   0   0   0   0   0   0   2   2   2   2   2   0   0   2   0   2   2   2   0   0   2   2   2   2   2   2   2   0   0   0   2   2   0   2   0   0   0   0   0   2   2   0   0   2   2   0   0   0   2   0   0   2   0   2   0   0   0   2   0   2   0   0   0   2   2   0   0   0   2   0   2   0   2   0   0   0   2   0   0   0   2   0   2   0   0   0   2   0
 MK-3-12                0   0   0   0   2   2   0   2   0   2   0   2   0   0   2   0   0   0   2   2   2   2   0   2   0   0   2   2   2   0   0   0   0   2   0   2   0   2   0   0   2   2   2   0   0   0   2   0   2   2   0   2   0   0   2   2   2   2   2   2   2   2   2   0   0   0   2   0   0   2   0   2   0   2   2   0   0   2   2   0   2   0   0   2   0   2   2   0   2   0   2   2   2   0   0   2   2   0   0   0   2   2   0   0   0   2   0   2   0   0   2   2   0   0   0   0   2   0   2   2   2   2   2   0   0   2   0   2   0   2   0   0   2   2   0   2   2   2   2   0   0   0   0   2   0   2   0   0   0   0   0   2   2   2   0   2   2   0   0   0   2   0   0   2   0   2   0   0   0   2   0   2   0   0   0   2   0   0   0   0   2   0   2   0   2   0   0   0   2   0   2   0   2   0   2   0   2   0   2   0
 MK-3-13                0   0   2   0   2   2   0   2   0   2   0   2   2   0   2   2   0   0   2   2   2   2   2   2   0   0   2   2   2   0   0   0   0   2   0   2   0   2   0   0   2   2   0   0   0   0   2   0   2   2   0   2   0   2   2   2   2   2   0   2   2   2   2   0   0   0   2   0   0   2   0   2   0   2   2   0   0   2   2   0   0   0   2   2   0   2   2   0   2   0   2   2   2   0   0   2   2   0   0   0   2   2   0   0   0   2   0   2   0   0   0   2   0   0   0   0   2   0   2   2   2   2   2   2   0   2   0   2   0   2   0   0   2   2   0   2   2   2   2   0   0   0   0   2   0   2   0   0   0   0   0   2   2   2   0   0   2   0   0   0   2   0   0   2   0   2   0   0   0   2   0   2   0   0   0   2   0   0   0   0   2   0   2   0   2   0   0   0   0   0   2   2   2   0   2   0   2   0   2   0
 MK-3-14                0   0   2   0   2   2   0   2   0   2   0   0   2   0   2   0   0   0   2   2   2   2   2   2   0   0   2   2   2   0   0   2   0   2   0   2   0   2   0   0   2   0   0   0   0   0   2   0   2   2   0   2   2   2   2   2   2   2   0   2   2   2   0   0   0   0   2   0   0   2   0   2   0   2   0   0   0   2   2   0   0   0   2   2   2   0   2   0   2   0   0   2   2   0   2   2   2   0   0   0   2   2   0   0   0   2   0   2   0   0   0   0   0   0   0   2   2   0   2   2   2   0   2   2   0   2   0   2   0   2   0   0   2   2   0   2   2   2   2   0   0   0   0   2   0   2   0   0   2   0   0   2   2   2   0   0   2   0   0   0   0   0   0   2   0   2   0   0   0   2   0   2   0   0   0   2   2   0   0   0   0   0   2   0   2   0   0   0   0   0   2   2   2   0   2   0   2   0   2   0
 MK-3-15                0   0   2   0   2   2   0   2   0   2   2   0   2   0   2   0   0   0   2   2   2   2   2   2   0   0   2   2   2   0   0   2   0   2   0   2   2   2   0   2   2   2   0   0   0   0   0   0   2   2   0   2   2   2   2   2   2   0   0   2   2   2   0   0   0   0   2   0   0   2   0   2   0   2   0   0   0   2   2   0   0   0   2   2   2   0   2   0   2   0   0   2   2   0   2   2   2   0   0   2   2   2   0   0   0   2   0   2   0   0   0   0   0   0   0   0   2   0   2   2   2   0   2   2   2   2   0   2   0   2   0   0   2   2   0   2   2   2   2   2   0   0   2   2   0   2   0   0   2   0   0   2   2   2   0   0   2   0   0   0   0   2   2   2   0   2   0   0   0   2   0   2   0   0   0   2   2   0   0   0   0   0   2   0   2   0   0   0   0   0   2   0   2   0   2   0   2   0   0   0
 MK-3-16                0   0   2   0   2   2   0   2   0   2   2   0   2   0   2   0   0   0   2   2   2   2   2   2   2   0   2   2   2   0   0   2   0   2   0   2   2   2   0   2   2   2   0   0   0   0   0   0   2   2   0   2   2   2   2   2   2   0   0   2   2   2   0   0   0   0   2   0   0   2   0   2   0   2   0   0   2   2   0   0   0   0   2   2   2   2   2   0   2   0   0   2   2   0   2   0   0   2   0   2   2   0   0   0   0   2   0   2   0   0   0   0   0   0   2   0   2   0   2   2   2   0   2   2   2   2   0   2   0   2   0   0   2   2   2   0   2   2   2   2   0   0   2   2   0   2   0   0   2   0   0   2   2   2   0   0   2   0   0   2   2   2   2   2   0   2   0   0   0   2   0   2   0   2   0   2   2   0   0   0   0   0   0   0   0   2   0   0   0   0   2   2   2   0   2   0   2   0   0   0
 MK-4-1                 2   0   2   2   2   0   0   0   0   2   2   2   0   0   2   2   2   2   2   2   2   2   2   0   2   0   2   2   2   2   0   0   2   2   2   0   0   2   2   0   2   2   0   2   2   2   0   2   0   0   2   2   2   0   0   2   2   2   2   2   0   2   2   2   0   0   2   0   0   0   0   2   2   0   2   2   2   2   0   0   2   2   2   0   2   0   2   0   0   2   2   0   0   2   2   2   2   2   2   2   2   0   0   0   2   0   2   0   0   2   2   0   2   2   0   2   2   2   2   2   2   0   0   0   0   0   2   2   2   2   2   0   2   2   0   2   0   2   0   0   0   0   0   0   0   0   0   2   2   2   0   0   0   0   0   0   0   0   0   0   0   0   0   0   0   2   2   0   2   0   0   0   2   0   2   2   2   2   0   0   2   2   2   2   2   0   2   0   2   0   2   2   0   0   2   2   0   2   2   0
 MK-4-2                 2   0   2   2   2   0   2   0   0   2   2   2   0   0   2   2   2   2   2   2   2   0   0   0   2   0   2   2   2   2   0   0   2   0   2   0   0   2   0   0   2   2   0   2   2   2   0   2   0   0   2   2   2   0   0   2   2   2   2   2   0   2   2   2   0   0   2   0   0   2   0   2   2   0   2   2   0   2   0   0   2   2   2   0   2   0   2   0   0   2   2   0   2   2   2   2   2   2   2   2   2   0   2   0   2   0   2   0   0   2   2   2   2   2   0   2   2   2   2   0   2   0   0   0   2   0   2   2   2   2   2   0   2   2   0   2   0   2   0   0   0   2   2   0   0   0   0   2   2   2   2   0   0   0   2   0   0   0   0   0   0   2   0   0   0   2   2   0   2   0   2   2   2   0   2   2   2   2   0   2   2   2   0   2   2   0   2   0   2   0   2   2   0   0   2   0   0   2   0   0
 MK-4-3                 2   0   2   2   2   0   2   0   0   2   2   2   0   0   2   2   2   2   0   2   2   0   0   0   2   0   2   2   2   2   0   0   2   0   2   0   0   0   2   0   2   2   0   2   2   2   0   2   0   0   2   2   2   2   0   2   2   2   2   2   0   2   2   2   0   0   0   0   0   2   0   2   2   2   2   2   0   2   0   0   2   2   2   0   2   0   2   0   0   2   2   0   2   2   2   2   2   2   2   2   2   0   2   0   2   0   2   0   0   2   2   0   2   2   0   2   2   2   2   0   0   0   0   0   2   0   0   2   2   2   2   0   2   2   0   0   2   2   0   0   0   2   2   0   0   0   0   2   2   2   0   0   0   0   2   0   0   0   0   0   0   2   0   0   2   2   2   0   0   0   2   2   2   2   2   2   2   2   0   2   0   0   0   2   2   0   2   0   2   0   2   2   0   0   2   0   0   2   0   2
 MK-4-4                 2   0   2   2   2   0   2   0   0   2   0   2   0   0   2   2   2   2   0   2   2   0   0   2   2   0   2   2   2   2   0   0   0   0   2   0   0   0   2   0   2   2   0   2   2   0   0   2   2   0   2   2   2   2   0   2   2   0   2   0   0   0   2   2   0   0   0   0   0   2   0   2   2   2   2   2   0   0   0   0   2   2   2   0   2   2   2   0   0   2   2   0   2   2   2   2   2   0   2   0   0   0   2   0   2   0   2   0   0   2   2   0   2   2   0   2   2   2   2   0   0   0   0   0   2   0   0   2   2   2   2   0   2   2   0   0   2   2   0   0   0   2   2   0   2   0   0   2   2   0   0   0   0   2   2   0   0   0   0   0   0   2   0   0   2   2   2   0   0   0   2   2   0   2   2   2   2   0   0   2   0   2   0   2   0   0   2   0   2   0   2   2   0   0   2   0   0   2   0   2
 MK-4-5                 2   2   2   2   2   0   2   0   2   2   0   2   0   0   2   2   2   2   0   2   2   0   0   0   2   0   2   2   2   2   0   0   0   2   0   0   0   2   0   0   2   2   0   2   2   0   0   0   2   0   0   2   2   2   0   0   2   0   2   0   0   0   2   2   0   0   0   2   0   2   0   2   2   2   0   2   0   2   0   0   2   2   2   0   2   2   2   0   0   2   2   0   2   2   2   2   2   0   2   0   0   0   2   0   2   0   0   0   0   2   2   0   2   2   0   2   2   2   2   0   0   0   0   0   2   0   2   2   2   2   2   0   2   2   0   0   2   2   0   0   0   2   2   0   2   0   0   2   2   0   0   0   0   2   2   0   0   0   0   0   0   0   0   2   2   2   2   2   0   0   2   2   0   2   2   2   2   0   0   2   0   2   0   2   0   0   2   0   2   0   2   2   0   2   2   0   0   2   0   0
 MK-4-6                 2   2   0   2   2   0   0   0   2   2   0   2   0   0   2   2   2   2   0   2   2   0   0   0   2   0   2   2   2   2   0   0   0   2   0   0   0   2   0   0   2   0   2   2   2   0   0   0   0   0   0   0   2   2   0   0   2   0   0   0   0   2   2   2   2   0   0   2   0   2   0   0   2   2   0   2   0   2   0   0   2   0   2   0   2   2   2   0   0   2   2   0   2   2   2   2   2   0   2   0   0   0   2   0   2   2   0   0   0   2   2   0   0   2   0   2   2   2   0   0   0   0   0   0   0   0   2   0   2   2   2   0   2   0   0   0   0   2   0   0   0   2   2   0   2   0   0   2   2   0   0   0   0   2   2   0   0   0   0   0   0   0   0   2   2   0   2   2   0   0   2   2   0   2   2   2   2   0   0   2   0   2   0   2   0   0   2   0   2   0   2   2   0   2   2   2   2   2   0   0
 MK-4-7                 2   2   0   0   2   0   0   0   2   2   0   2   0   0   2   2   2   2   0   2   2   0   0   0   2   0   2   2   2   2   0   0   0   0   0   0   0   2   0   0   2   0   2   0   2   0   0   0   0   0   0   0   2   2   2   0   2   0   0   0   0   2   2   0   2   0   0   0   0   2   0   0   2   0   0   2   0   2   0   0   2   0   2   0   2   2   2   0   0   2   2   0   2   2   2   2   2   0   2   0   0   0   2   0   0   2   0   0   0   2   0   0   2   2   2   2   2   2   0   0   0   0   0   0   0   0   0   0   2   0   2   0   2   0   0   0   0   0   0   0   0   2   2   0   2   0   0   2   0   2   0   0   0   2   2   0   0   0   0   0   0   0   2   0   2   0   2   2   0   0   2   2   0   0   2   2   2   0   0   2   2   2   0   2   0   0   2   0   2   0   2   0   0   2   2   2   2   2   0   0
 MK-4-8                 2   2   0   0   2   2   0   0   2   2   0   2   0   0   0   0   2   2   0   2   2   2   0   0   2   0   2   2   2   2   0   0   0   2   0   0   0   2   0   0   2   0   2   0   2   0   0   2   0   0   0   2   2   2   2   0   2   0   0   0   0   2   2   0   2   0   0   0   0   2   0   0   2   0   0   2   0   2   0   0   2   0   2   0   0   2   2   0   0   2   2   0   2   2   2   2   2   0   2   0   0   0   2   0   0   2   0   2   0   2   0   0   2   2   2   2   2   2   0   0   0   2   0   0   0   0   0   0   2   0   0   0   2   0   0   0   0   0   0   0   0   2   2   0   2   0   0   0   0   2   0   0   0   2   2   0   0   0   0   0   0   0   2   0   2   0   2   2   0   0   2   2   0   0   2   2   2   0   0   0   2   0   0   2   2   0   2   0   2   0   2   0   0   2   2   2   2   2   0   0
 MK-4-9                 2   2   2   2   2   2   0   0   2   2   0   2   0   0   0   0   2   2   0   2   2   2   0   2   2   0   0   2   2   2   0   0   0   0   0   0   0   2   0   0   2   0   2   0   2   0   0   2   0   2   0   2   0   2   2   2   2   0   0   0   0   2   2   0   0   0   2   0   0   2   0   0   2   0   0   2   0   2   0   0   2   0   2   0   0   2   2   0   0   2   2   0   2   2   2   2   2   0   2   0   0   0   2   0   0   2   0   2   0   2   0   0   2   2   2   2   2   2   0   2   2   2   0   0   0   0   0   2   2   0   0   0   2   0   0   0   0   0   0   0   0   2   2   0   2   0   0   0   0   2   0   0   0   2   2   0   2   0   0   0   0   0   2   0   2   0   2   2   0   0   2   2   2   0   2   2   2   0   0   0   2   0   2   2   2   0   2   0   2   0   2   0   0   0   0   2   2   2   0   0
 MK-4-10                2   2   2   2   2   2   2   0   2   2   0   2   0   0   2   0   2   2   0   2   2   2   0   2   2   0   0   2   0   2   0   0   0   0   0   2   0   2   0   0   2   0   2   0   2   0   2   2   0   2   0   2   0   2   2   2   2   0   0   0   0   0   2   0   0   0   2   0   0   2   0   0   2   0   0   2   2   2   0   2   2   0   2   0   0   2   2   0   0   2   0   0   2   2   2   2   2   0   2   0   0   0   2   0   0   2   0   2   2   2   2   0   2   2   2   2   2   2   0   2   2   2   0   2   2   0   0   2   2   0   0   0   2   0   0   0   0   0   2   2   0   2   2   2   2   0   0   0   0   2   0   0   0   2   2   0   2   0   0   0   0   0   2   0   2   0   2   2   0   0   2   2   2   0   2   2   2   0   0   0   2   0   2   2   2   0   2   0   2   0   2   0   2   0   2   2   2   2   0   0
 MK-4-11                2   2   2   2   2   2   2   0   2   2   0   2   0   0   2   0   2   2   2   2   2   2   0   2   2   0   0   2   0   2   2   0   0   0   0   2   0   2   0   0   2   0   2   2   2   0   2   2   0   2   0   2   0   2   2   2   2   0   0   0   0   0   2   0   2   0   0   2   0   2   0   0   2   0   0   2   2   2   0   2   2   0   2   2   0   2   2   0   0   0   0   0   2   2   2   0   2   0   2   0   0   0   2   0   0   2   0   2   2   2   2   0   2   2   2   2   2   2   0   2   2   2   2   2   0   0   0   2   2   0   0   2   2   0   0   0   0   0   2   2   0   2   0   2   2   0   0   0   0   2   0   0   0   0   2   0   2   0   2   0   0   0   2   0   2   0   2   2   0   0   2   2   2   0   2   2   2   2   0   0   0   2   2   2   2   0   2   0   0   0   2   2   2   0   2   2   2   2   0   0
 MK-4-12                2   2   2   2   2   2   2   0   2   2   0   2   0   0   0   0   2   2   2   2   2   2   0   2   2   0   0   2   0   2   0   0   2   2   0   2   0   2   0   2   0   0   2   2   2   0   2   2   0   2   0   2   0   2   2   2   2   0   0   0   0   0   2   0   2   0   0   2   2   0   2   0   2   0   0   2   2   2   0   2   2   0   2   2   0   2   2   0   0   0   0   0   0   2   2   0   2   0   2   0   0   0   2   0   0   2   0   2   2   2   2   0   2   2   2   2   2   2   0   2   2   2   2   0   0   0   0   2   0   0   0   2   2   0   0   0   0   0   2   2   0   2   0   2   2   0   0   0   0   2   0   0   0   0   2   0   2   0   2   0   0   0   2   0   2   0   2   2   0   0   2   2   2   0   2   2   2   2   0   0   0   0   2   2   2   0   2   0   0   0   2   2   2   0   2   2   2   2   0   0
 MK-4-13                2   2   2   2   2   2   2   0   2   2   0   2   0   0   0   0   2   2   2   2   2   2   0   2   2   0   0   2   0   2   0   0   2   2   0   2   0   2   0   2   0   0   2   2   2   2   2   2   0   2   0   2   0   2   2   2   2   0   0   0   0   0   2   0   2   0   0   2   2   0   2   0   2   0   0   2   2   2   0   2   2   0   2   2   0   2   2   0   0   0   0   0   2   2   2   2   2   0   2   0   0   0   0   0   0   2   0   2   2   2   2   0   2   2   2   2   2   2   0   2   2   2   0   0   0   0   0   2   0   0   0   2   2   0   0   2   0   0   2   2   0   2   0   2   2   0   0   0   0   2   0   0   0   0   2   0   2   0   2   2   0   0   2   2   0   0   2   2   0   0   2   2   0   2   2   2   2   2   0   0   0   0   2   2   0   0   2   0   0   0   2   2   2   0   2   2   2   2   0   2
 MK-4-14                2   2   2   0   2   2   0   0   2   2   0   0   0   0   0   0   2   2   2   2   2   2   0   0   2   0   0   2   0   2   0   0   0   0   0   2   0   2   0   2   2   0   2   0   2   2   2   2   0   2   0   2   0   2   2   2   2   0   0   0   0   0   0   0   2   0   0   2   2   0   2   2   0   0   0   2   2   2   0   2   2   0   2   2   0   2   2   0   0   0   0   0   2   2   2   2   2   0   0   0   0   0   0   2   0   2   0   2   2   2   2   0   2   2   2   2   0   2   0   0   2   2   0   0   0   0   0   2   0   0   0   2   2   0   0   2   0   0   2   0   0   2   0   2   2   0   0   0   0   2   0   0   0   0   2   0   2   0   2   0   0   0   2   2   0   0   2   2   0   0   2   2   0   2   2   2   2   0   0   0   0   0   2   2   0   0   2   0   0   0   2   0   2   0   2   0   2   0   0   2
 MK-4-15                2   2   2   0   2   2   0   0   2   2   0   0   0   0   0   0   2   0   2   2   2   2   0   2   2   0   0   2   2   2   0   0   0   0   2   2   0   2   0   2   2   0   2   0   2   2   2   2   0   2   0   2   0   2   0   2   2   0   0   0   2   0   2   0   2   0   0   2   2   0   2   2   0   0   0   2   2   2   0   2   2   0   2   2   0   2   2   0   0   0   0   0   2   2   2   2   2   0   0   0   0   0   0   2   0   2   0   2   2   2   2   0   2   2   2   2   0   0   0   0   2   2   2   0   0   0   0   2   0   0   0   2   2   0   0   2   0   0   2   0   0   2   0   2   2   0   0   0   0   2   0   0   0   0   2   0   2   0   2   0   0   0   2   0   0   0   2   2   0   0   2   2   0   2   2   2   2   0   0   0   0   0   2   2   0   0   0   0   0   0   2   0   2   0   2   0   2   0   0   2
 MK-4-16                2   2   2   0   0   2   2   0   2   2   0   0   0   0   0   0   2   0   2   0   2   2   0   2   2   0   0   0   2   2   0   0   2   0   2   2   0   2   0   2   2   0   2   0   2   2   2   2   0   2   2   2   2   2   0   2   2   0   0   0   2   0   2   0   2   2   0   2   2   0   2   2   0   0   0   2   2   2   0   2   2   0   2   2   0   2   2   0   0   0   0   0   0   2   2   2   2   0   2   0   0   0   0   2   0   2   0   0   2   2   2   0   0   2   2   2   0   0   0   0   2   2   2   0   0   0   0   2   0   0   0   2   2   0   0   2   0   0   2   0   0   2   0   0   2   0   0   0   0   2   0   0   2   2   2   0   2   0   0   0   0   0   2   0   0   0   2   2   0   0   2   2   0   0   2   2   2   0   0   2   0   0   2   2   0   0   2   0   0   0   2   0   2   0   2   0   0   0   2   0
 MK-5-1                 0   0   2   2   0   0   2   0   2   0   2   0   0   2   0   2   2   2   0   2   2   2   2   0   2   2   0   0   2   2   0   0   2   0   2   2   2   0   0   2   0   0   0   0   2   0   0   0   2   0   0   2   0   2   2   0   2   2   2   0   2   2   0   2   0   2   2   0   0   0   0   0   0   2   0   0   2   0   0   0   0   0   2   0   2   2   0   2   0   2   0   0   2   0   0   2   0   0   0   0   2   2   2   2   2   0   2   2   2   2   2   2   0   2   2   0   2   0   0   2   0   2   2   0   0   2   2   0   2   0   2   2   0   0   2   2   0   0   2   0   2   0   2   2   2   0   0   0   0   0   2   2   2   0   0   0   0   0   2   0   0   2   2   0   2   2   0   0   0   0   2   0   2   0   2   0   0   0   2   0   2   2   2   0   0   0   0   2   2   0   2   0   2   2   0   2   2   0   2   2
 MK-5-2                 0   0   0   2   0   0   2   0   2   0   0   0   0   2   0   0   2   2   0   2   2   2   2   0   0   2   0   2   2   2   0   0   2   0   2   0   2   0   0   2   0   0   0   0   2   0   0   0   2   0   0   2   2   2   2   0   0   2   2   0   2   2   0   2   2   2   0   0   0   0   0   0   0   2   0   0   2   0   0   0   0   0   2   0   2   2   2   2   0   2   0   2   2   2   0   2   0   0   0   0   2   2   2   2   2   0   2   2   0   2   2   2   0   2   2   0   2   0   0   0   0   2   2   0   0   0   2   0   2   0   2   2   0   0   2   2   0   2   2   0   2   0   2   2   2   0   0   0   0   0   2   2   2   0   0   0   0   0   2   0   0   2   2   0   2   2   0   0   0   0   0   0   2   0   2   0   0   0   2   0   2   2   2   0   0   0   0   2   2   0   2   0   2   2   0   2   2   0   2   2
 MK-5-3                 0   0   0   2   0   0   2   0   2   0   0   0   0   2   0   0   2   2   0   2   2   2   0   0   0   2   0   2   2   2   2   0   2   0   2   0   2   0   0   0   0   0   0   0   2   2   0   0   2   0   0   2   2   2   2   0   0   2   2   0   2   2   0   2   2   2   0   0   0   0   0   0   0   2   0   0   2   2   0   2   0   0   2   0   2   2   2   2   0   2   0   2   2   2   0   2   0   0   0   0   2   0   2   2   2   0   2   2   0   2   2   2   0   2   2   0   2   0   0   0   0   2   2   0   0   0   0   0   2   0   2   2   2   0   2   2   0   2   2   0   2   0   2   2   2   0   0   0   0   0   2   2   2   2   0   0   0   0   2   0   2   2   2   0   2   2   0   0   0   0   0   0   2   0   2   2   0   0   2   0   2   2   2   0   0   2   0   2   2   0   2   2   2   2   0   2   2   0   2   2
 MK-5-4                 0   0   0   2   0   0   2   0   2   0   0   2   0   2   0   0   0   2   0   2   2   2   0   0   0   2   0   2   0   2   2   0   0   2   2   0   2   0   0   0   0   0   0   0   2   2   0   0   2   0   0   2   2   2   2   0   0   2   0   0   2   2   0   2   2   2   0   0   0   0   0   0   2   2   0   0   2   2   0   2   2   0   2   0   2   2   2   2   0   2   0   2   0   0   0   2   0   2   2   0   2   0   2   2   2   2   2   2   0   2   2   2   0   2   2   0   2   0   2   0   0   2   0   0   0   0   0   2   0   0   0   0   2   0   2   2   0   0   2   0   2   0   2   0   2   0   0   0   0   0   2   2   2   0   0   2   0   0   2   0   2   2   2   0   2   2   0   0   2   0   0   0   0   0   2   2   0   2   2   0   2   2   2   0   0   2   0   0   2   0   2   2   2   2   2   2   2   0   2   2
 MK-5-5                 0   0   0   2   0   0   2   0   2   0   0   2   0   2   0   0   0   2   0   2   0   2   0   0   0   2   0   2   0   2   2   0   0   2   2   0   2   0   0   0   0   0   0   0   2   2   0   0   0   0   0   0   2   2   2   0   0   2   0   0   2   2   0   2   2   2   0   2   0   0   0   0   2   0   0   0   2   2   0   0   2   0   2   0   2   2   2   2   0   2   2   2   0   2   0   0   0   2   2   2   0   0   2   2   2   2   2   2   0   2   2   2   0   2   2   0   2   0   2   0   0   2   0   0   2   0   0   2   0   0   0   0   2   0   2   2   0   0   2   0   2   0   2   0   2   0   0   0   0   0   2   2   2   0   0   0   0   0   2   0   2   2   2   0   2   2   0   0   2   0   0   0   0   0   2   2   0   2   2   0   2   2   2   0   0   2   0   0   2   0   0   2   2   2   2   2   2   0   2   2
 MK-5-6                 0   0   0   2   0   0   2   0   2   0   2   2   0   2   0   0   2   2   0   2   0   2   0   0   0   2   0   2   0   2   2   0   0   2   2   0   2   2   0   2   0   0   0   0   2   2   0   0   0   0   0   0   2   2   2   0   0   2   0   0   0   2   0   2   2   0   0   2   0   0   0   0   2   0   0   0   2   2   0   0   2   0   2   0   2   2   2   0   0   2   2   0   0   2   0   0   0   2   0   0   0   0   2   2   2   2   2   2   0   2   2   2   0   2   2   0   0   0   2   0   0   2   0   0   2   0   0   2   0   0   0   0   2   0   2   0   0   0   2   0   2   0   2   0   0   0   0   0   0   0   2   2   2   0   0   0   0   0   2   0   2   2   2   0   2   2   0   0   2   0   0   0   0   2   2   2   0   2   2   0   2   0   2   0   0   2   2   0   2   0   0   2   2   2   2   2   2   0   2   2
 MK-5-7                 0   0   0   2   0   2   2   0   2   0   2   2   0   2   0   0   2   2   0   2   0   2   0   0   0   2   0   2   0   0   2   0   0   2   2   0   2   2   0   0   2   0   0   0   2   2   0   0   0   0   0   0   2   2   2   0   0   2   2   0   0   0   2   2   2   0   0   2   0   0   0   0   2   0   0   0   2   2   0   0   2   0   2   0   2   2   2   0   0   2   2   0   0   0   0   0   0   0   0   0   0   0   2   2   2   2   2   2   0   2   2   2   0   2   2   0   0   2   2   0   0   2   0   0   2   0   0   0   0   0   0   0   0   2   2   2   0   0   2   0   2   0   0   0   0   2   0   0   2   0   2   2   2   0   0   2   2   0   2   0   2   2   2   0   2   2   0   0   2   0   2   2   0   2   2   2   0   2   2   0   2   0   2   0   0   2   2   0   0   0   0   2   2   2   2   2   2   0   2   2
 MK-5-8                 0   0   0   2   0   2   2   0   2   0   2   0   0   2   0   2   2   2   0   2   0   2   0   0   0   2   0   2   0   0   2   0   0   2   2   0   2   2   0   0   2   0   0   0   2   2   2   0   2   0   0   0   2   0   2   0   0   2   2   0   0   0   2   2   2   0   0   2   0   0   0   0   2   0   2   0   2   0   0   0   2   0   2   0   2   2   2   0   0   2   2   0   0   0   0   0   2   0   0   0   0   0   2   2   2   2   2   2   0   2   2   2   0   2   2   0   0   2   2   0   0   2   2   2   2   0   0   0   0   0   0   0   0   2   2   0   0   0   2   0   2   2   0   0   0   2   0   0   2   0   2   2   0   2   0   2   2   0   2   0   2   2   2   0   2   2   0   0   2   0   2   2   0   0   2   2   0   2   2   0   2   2   2   0   0   2   2   0   0   0   2   2   2   2   2   2   2   0   2   2
 MK-5-9                 0   0   0   0   2   2   2   0   2   0   2   0   0   2   0   2   2   2   0   2   0   2   0   0   0   2   0   2   0   0   2   2   2   2   0   0   2   2   0   0   2   0   0   0   2   2   2   0   2   0   0   0   2   0   2   0   0   2   2   0   0   2   0   2   2   0   0   2   0   0   0   0   2   0   2   0   2   0   0   0   2   0   2   0   2   2   2   0   0   2   2   2   2   2   0   0   2   0   0   0   0   0   2   2   2   2   2   2   0   2   2   2   0   2   2   2   0   2   2   0   0   2   2   2   2   2   0   0   0   0   0   0   0   2   2   0   0   0   2   0   2   2   2   0   0   2   2   0   2   0   2   0   2   2   0   2   2   0   0   0   2   2   0   0   2   2   0   0   2   0   2   2   0   0   2   2   2   2   0   2   2   2   2   0   0   2   2   0   0   0   2   2   2   2   0   2   0   0   2   2
 MK-5-10                0   0   0   0   2   2   2   0   2   0   2   0   2   0   0   2   2   2   0   2   0   2   0   0   0   2   0   2   2   0   2   2   2   2   0   0   2   0   0   0   2   0   0   0   2   2   2   0   2   0   0   0   2   0   2   0   0   2   2   0   0   2   0   2   2   0   2   2   0   0   0   0   2   0   2   0   0   0   0   0   2   0   0   0   0   2   2   0   0   2   2   2   0   2   0   0   2   0   0   0   0   0   2   2   2   2   2   2   0   2   2   2   0   2   2   0   0   0   2   0   0   2   2   2   2   2   0   0   0   0   0   0   0   2   2   0   0   0   2   0   2   2   2   0   0   2   2   0   2   0   2   0   2   0   2   2   2   0   0   0   2   2   0   0   2   2   0   0   2   0   2   2   0   0   2   2   2   2   0   2   2   2   0   0   0   2   2   0   0   0   2   2   0   2   0   2   0   0   2   2
 MK-5-11                0   0   0   2   2   2   2   0   2   0   2   0   2   0   0   2   2   2   2   2   0   2   0   0   0   2   0   0   2   0   2   0   2   2   0   0   2   0   0   0   2   0   0   0   2   2   2   0   2   0   0   0   2   0   2   0   2   2   2   0   2   2   2   2   2   2   2   2   0   0   0   0   2   0   2   0   0   0   0   0   2   0   0   0   0   2   2   0   0   0   2   2   2   2   0   0   2   0   0   0   0   0   2   2   2   2   2   2   0   2   2   2   0   2   2   0   0   0   2   0   0   2   2   2   2   2   0   0   0   0   0   0   0   2   2   0   0   0   2   0   2   2   2   0   0   2   2   0   2   2   2   0   2   0   2   2   2   0   0   0   2   2   0   0   2   0   2   0   2   0   2   2   0   2   2   2   2   0   0   2   2   2   2   2   0   2   2   0   0   0   2   2   0   2   0   2   2   0   2   2
 MK-5-12                0   0   0   2   2   2   0   0   2   0   2   0   2   0   0   0   2   2   2   2   0   0   0   0   0   2   0   0   2   0   2   2   2   2   0   0   2   0   0   0   2   0   0   0   0   2   2   0   2   0   0   0   2   0   2   0   2   2   2   0   2   2   2   2   2   2   2   2   0   0   0   0   2   0   2   0   0   0   0   0   2   2   0   0   0   0   2   0   0   0   2   2   2   2   0   0   2   0   0   0   0   0   2   2   2   2   2   2   0   2   2   2   0   2   2   0   0   0   2   0   0   2   0   2   2   0   0   0   0   0   2   0   0   2   2   0   0   0   2   2   2   2   2   0   0   2   2   0   2   2   2   0   2   0   2   2   2   0   0   0   2   2   0   0   2   0   2   0   2   0   2   2   0   2   2   0   2   0   0   2   2   0   2   2   0   2   2   0   0   0   2   2   0   2   0   2   2   0   2   2
 MK-5-13                0   0   0   2   2   2   0   0   2   0   2   0   2   0   0   0   2   2   2   2   2   0   0   0   0   2   0   0   2   0   2   2   2   2   0   0   0   0   2   0   2   0   2   2   0   2   2   0   2   0   0   0   2   2   2   0   2   2   2   0   2   2   2   2   2   2   2   2   0   0   0   0   2   0   2   0   2   0   0   0   2   2   0   2   0   2   2   0   0   0   2   2   2   2   0   2   2   0   2   0   0   0   2   2   2   2   2   2   0   2   2   2   0   0   2   0   0   0   2   0   0   0   0   0   2   0   0   0   0   0   2   0   0   2   2   0   0   0   2   2   2   2   0   0   0   2   0   0   2   2   2   0   2   2   2   2   2   0   0   2   2   0   0   2   2   0   2   0   2   0   2   2   0   2   2   0   2   0   0   2   2   0   2   2   0   2   2   0   0   0   2   2   0   2   0   2   2   0   2   2
 MK-5-14                0   0   0   2   2   2   0   0   2   0   2   0   2   2   0   0   2   2   2   2   2   0   2   0   0   2   0   0   2   0   2   2   0   2   0   0   0   0   2   0   2   0   2   2   0   2   2   0   2   2   2   2   0   0   2   0   2   2   2   0   2   2   2   2   2   2   2   2   0   0   0   0   2   0   2   0   2   0   0   0   2   2   0   2   0   0   2   0   0   0   2   2   2   2   0   2   2   0   2   0   0   0   2   2   2   2   2   2   0   2   2   2   0   0   2   0   0   2   2   0   0   0   0   0   0   0   0   2   0   2   2   0   0   0   2   0   0   0   2   2   2   2   0   0   2   2   0   0   2   2   2   0   2   2   2   2   0   0   0   2   2   0   0   0   2   0   2   0   2   0   2   0   0   2   2   0   2   0   0   2   0   0   2   2   2   2   2   0   0   0   2   0   0   2   0   2   2   0   2   2
 MK-5-15                0   0   0   2   2   2   0   0   2   0   2   0   2   2   0   0   2   2   2   2   2   0   2   0   0   2   0   0   2   0   2   2   0   2   0   2   0   0   2   0   2   0   2   2   0   0   2   0   2   2   2   2   0   0   2   0   2   2   2   0   2   0   2   2   2   2   2   2   0   0   0   0   2   0   2   0   2   0   0   0   2   2   0   2   0   0   2   0   0   0   2   2   2   2   0   2   2   0   2   0   0   0   2   2   2   0   2   2   0   2   2   2   2   0   2   0   0   2   2   0   0   0   0   0   0   2   0   2   0   2   2   0   0   0   2   0   0   0   2   0   2   2   2   0   2   2   0   0   0   2   2   0   2   2   2   2   0   0   0   2   2   2   0   2   2   0   2   0   2   0   0   2   0   2   2   0   2   0   0   2   0   0   2   2   2   2   0   0   0   0   2   0   0   2   0   2   2   0   2   2
 MK-5-16                0   2   0   2   2   2   0   0   2   0   2   0   2   2   0   2   0   2   2   2   2   0   2   2   0   2   0   0   2   0   2   2   0   2   0   0   0   0   2   0   2   2   2   2   0   0   2   0   2   2   0   2   0   0   2   0   2   2   2   0   2   0   2   2   2   0   2   0   0   0   0   0   2   0   2   2   2   0   0   0   2   2   0   2   0   0   2   0   0   0   0   2   2   2   0   2   2   0   2   2   0   0   2   2   0   0   2   2   0   2   2   0   0   0   2   0   2   2   2   0   0   0   0   0   0   2   0   2   0   2   2   0   0   0   2   0   0   2   2   0   2   2   2   0   2   2   0   2   0   2   0   0   0   2   2   2   0   0   0   2   2   2   0   2   2   0   2   0   2   0   0   2   0   2   2   0   2   0   0   2   0   0   2   2   2   2   0   0   0   0   2   0   0   2   0   2   2   0   2   2
 MK-6-1                 0   0   0   0   0   2   0   0   2   2   2   0   0   2   0   2   2   0   0   0   0   0   0   0   0   0   2   0   2   2   0   0   2   2   0   2   0   0   0   0   2   0   0   0   2   2   0   2   2   2   0   0   0   2   2   0   0   0   2   0   0   0   0   2   0   0   2   2   0   0   0   2   0   2   0   2   0   0   2   0   0   2   0   2   2   0   2   2   2   2   0   0   0   0   0   2   2   0   2   2   0   2   2   2   2   0   0   0   0   0   0   2   0   0   2   0   2   0   0   2   0   2   2   2   0   2   2   0   2   0   2   0   2   2   0   0   2   0   2   2   2   0   0   2   2   0   2   0   2   0   0   0   2   0   0   0   0   2   2   0   2   0   0   2   2   2   2   0   0   0   2   0   2   0   2   0   0   0   2   2   0   2   0   0   2   0   2   0   0   2   0   2   2   2   2   2   2   2   0   0
 MK-6-2                 0   2   0   0   2   2   0   0   2   2   2   2   0   2   0   2   0   0   0   0   0   2   0   0   0   0   2   0   2   0   0   0   2   2   0   2   0   0   2   0   2   0   0   0   2   0   2   2   2   2   2   0   2   2   2   0   0   0   2   0   0   0   0   2   0   0   2   2   0   0   0   2   0   2   0   2   0   0   0   2   0   2   0   0   2   0   2   0   2   2   0   0   0   0   0   0   2   0   2   2   2   2   2   2   2   0   0   0   0   0   0   0   0   2   2   0   0   0   0   2   0   2   2   2   0   2   2   0   2   0   2   0   2   2   0   0   2   0   2   2   2   0   0   2   2   0   2   0   2   0   2   0   2   0   0   0   0   2   2   0   2   2   0   2   2   2   2   0   0   0   2   2   2   0   2   0   0   0   2   2   0   2   0   0   2   0   2   0   0   2   0   2   2   2   2   2   2   0   0   2
 MK-6-3                 0   2   0   0   2   2   0   0   0   2   2   2   2   2   0   2   0   0   0   0   0   2   0   2   0   0   2   2   2   0   0   0   2   2   0   2   0   2   2   0   2   0   0   0   2   2   0   0   2   2   2   0   2   2   0   0   0   0   0   0   0   0   0   2   0   0   2   2   0   0   0   2   0   2   2   2   0   0   0   0   2   2   0   0   2   0   2   0   2   2   0   0   0   0   0   0   2   0   2   2   2   0   2   2   2   2   0   0   0   0   0   0   0   2   2   0   0   2   0   0   0   2   2   2   0   2   2   0   2   0   2   0   2   2   0   0   2   2   0   2   2   0   0   2   2   0   2   0   2   0   2   0   2   0   0   2   0   2   0   0   2   2   0   2   2   0   2   0   0   0   2   2   2   0   2   2   2   0   2   2   0   2   0   2   2   0   2   0   0   2   0   2   0   0   2   2   2   0   0   2
 MK-6-4                 0   2   0   0   2   2   0   0   0   2   2   2   2   2   0   2   0   0   0   0   0   0   0   2   0   0   2   2   2   0   0   0   2   2   0   2   0   2   2   0   2   0   0   0   2   2   0   2   2   2   2   0   2   2   0   2   0   0   0   0   0   2   0   2   0   0   2   2   0   0   0   2   0   2   2   2   0   0   0   0   2   0   0   0   2   0   2   0   2   2   0   0   0   0   0   0   2   0   2   2   2   0   2   0   2   2   0   0   0   0   2   0   0   2   2   0   0   2   0   0   0   0   2   0   0   2   2   0   2   0   2   2   2   2   0   0   2   2   0   2   2   0   0   2   2   0   2   0   2   0   2   0   2   0   2   0   0   0   0   0   2   2   0   2   2   0   2   0   0   0   2   2   2   0   2   2   2   0   2   2   0   0   0   2   2   0   2   0   0   2   0   2   0   0   2   2   2   0   0   2
 MK-6-5                 0   2   0   0   2   2   0   0   2   2   2   2   2   2   2   2   0   0   0   0   0   2   0   2   2   0   2   2   2   0   0   0   0   2   0   2   0   2   2   0   0   0   0   0   0   2   0   2   2   2   2   0   2   2   0   2   0   2   0   0   0   2   0   2   0   2   2   2   0   0   0   2   0   2   2   2   0   2   0   0   2   2   0   0   2   0   0   0   2   2   0   0   0   0   0   0   2   0   2   2   2   2   2   0   2   2   0   0   2   0   2   2   0   2   2   0   0   2   0   0   0   0   2   0   0   2   0   0   2   0   2   0   2   0   0   0   2   2   0   2   2   0   0   0   2   0   2   0   2   0   2   0   2   0   2   0   0   0   0   0   2   2   0   2   2   0   2   0   0   0   2   2   2   0   2   2   2   2   2   2   0   0   0   2   2   0   2   0   0   2   0   2   0   0   0   2   2   0   0   2
 MK-6-6                 0   2   0   0   2   2   0   2   2   2   2   2   2   2   2   2   0   0   0   0   0   0   2   2   2   0   2   2   2   0   0   0   0   0   0   2   0   2   2   0   0   0   0   0   0   2   0   2   2   0   2   0   2   2   0   2   0   2   2   0   0   2   0   2   2   2   2   2   0   0   0   2   0   2   2   2   0   2   0   0   2   2   2   0   2   0   0   0   0   2   0   2   2   0   0   0   2   0   2   2   2   0   2   0   2   2   0   0   2   0   2   2   2   2   2   0   0   2   0   0   0   2   0   0   0   0   0   0   2   0   2   0   2   0   0   0   2   2   0   2   2   0   0   0   2   0   0   0   0   0   0   0   2   2   2   0   0   0   0   0   2   2   0   2   2   0   2   0   2   0   2   2   2   0   2   2   2   2   2   2   2   2   2   2   2   0   2   0   0   2   0   2   0   2   0   2   0   0   0   2
 MK-6-7                 0   2   0   0   2   2   0   2   2   2   2   2   2   2   2   2   0   0   2   0   0   0   2   2   2   0   2   2   0   0   0   2   0   0   0   2   0   2   2   0   0   2   0   0   0   2   0   0   2   0   2   0   0   2   0   2   0   2   2   0   0   2   0   2   2   2   2   0   0   0   0   2   2   2   2   2   0   0   0   0   2   2   2   0   2   0   0   0   0   2   0   2   0   0   0   0   2   0   2   2   2   0   2   0   2   0   0   0   2   0   2   2   2   2   2   0   0   2   0   0   0   2   0   2   0   0   0   0   2   0   2   0   2   0   0   2   2   0   0   2   2   0   2   0   2   0   0   0   2   2   0   0   2   2   0   0   0   0   0   0   2   2   0   2   2   0   2   0   0   2   2   2   2   0   2   2   2   2   2   0   2   2   2   2   0   0   2   0   0   2   0   2   0   2   0   2   0   0   0   2
 MK-6-8                 2   2   0   0   2   2   0   2   2   0   2   2   2   2   2   2   0   0   2   0   0   0   2   2   2   0   2   2   0   0   0   2   0   0   0   2   0   2   0   0   0   2   0   0   0   2   0   0   2   0   2   0   0   2   0   2   0   2   0   0   0   2   0   0   2   2   2   0   0   0   0   2   2   2   0   2   0   0   0   0   2   0   2   0   2   0   0   0   0   2   0   2   0   0   2   0   2   0   2   2   2   0   2   0   2   0   0   0   2   0   2   2   2   2   0   0   0   0   0   0   2   2   0   2   0   0   2   0   2   0   2   0   0   0   0   2   2   0   0   2   0   0   2   0   2   0   0   0   2   2   0   0   2   2   0   0   0   0   0   0   2   2   0   2   2   2   2   0   0   2   2   2   2   0   2   2   2   2   2   0   2   2   0   2   0   0   2   0   0   2   0   2   0   2   0   0   2   0   0   2
 MK-6-9                 0   2   0   0   2   2   0   2   2   0   2   2   0   2   2   2   0   0   2   0   0   2   2   2   2   0   2   2   0   0   0   2   0   0   0   2   0   2   0   0   0   2   0   0   0   2   0   0   2   0   2   0   0   2   2   2   0   2   2   0   0   2   0   0   2   2   2   2   0   0   0   2   2   2   0   2   0   0   2   0   2   0   2   0   2   0   0   0   0   2   0   2   0   0   2   0   2   0   0   2   2   2   2   0   2   2   0   0   0   0   2   2   2   2   0   0   0   0   0   0   2   2   0   2   0   0   2   0   2   0   2   0   0   0   0   2   2   0   0   2   0   0   2   0   2   2   0   0   2   2   2   0   2   2   0   0   0   0   0   0   2   2   0   2   2   2   2   0   2   2   2   2   2   2   2   2   2   2   2   0   2   2   0   2   0   0   0   0   0   2   2   2   0   2   0   0   2   0   0   2
 MK-6-10                0   2   0   2   2   2   0   2   2   0   0   2   0   0   2   2   0   0   2   0   0   2   2   2   0   0   2   2   0   0   0   2   0   0   0   0   0   2   0   0   0   2   0   0   0   2   0   0   2   0   2   0   0   0   0   2   0   2   2   0   0   2   0   0   2   2   2   2   0   2   0   2   2   2   0   2   0   0   2   0   0   0   2   0   2   0   0   0   0   2   0   2   0   0   2   0   2   0   0   2   2   0   2   0   2   2   0   2   0   0   2   2   2   2   2   0   0   0   0   0   2   2   0   2   0   0   2   0   2   0   2   0   0   0   0   2   2   2   0   2   0   0   2   2   2   0   0   0   2   2   2   0   2   2   0   0   0   0   0   0   2   2   0   2   2   2   2   0   0   2   2   2   2   2   2   2   2   2   2   0   0   2   0   2   0   0   0   0   0   2   2   2   0   2   0   0   2   0   0   2
 MK-6-11                0   2   0   2   2   2   0   2   2   0   2   2   0   0   2   0   0   0   2   0   0   2   2   2   0   0   2   0   0   0   0   2   0   0   0   0   0   2   0   0   0   2   0   0   0   2   0   0   2   0   2   2   0   0   0   2   0   2   2   0   0   2   0   0   2   2   2   0   0   2   0   0   2   2   0   2   0   0   2   0   0   0   0   0   2   0   0   0   0   2   0   2   0   0   2   0   2   0   0   2   2   0   2   2   2   2   0   2   0   0   2   2   2   2   2   0   0   0   0   0   2   2   0   2   0   0   2   0   2   0   2   0   0   0   2   2   2   0   0   2   0   0   2   2   2   0   0   0   2   2   2   0   2   2   0   0   0   0   0   0   2   2   0   2   2   2   2   0   0   2   2   2   0   2   2   2   2   2   2   2   0   2   0   2   0   0   0   0   0   2   2   0   0   2   0   0   2   0   0   2
 MK-6-12                0   2   0   2   2   2   0   2   2   0   2   2   0   2   2   0   0   0   0   0   0   2   2   2   0   0   2   0   0   0   0   2   0   0   2   0   0   2   2   0   0   2   0   0   0   2   0   0   2   0   2   2   0   0   0   2   0   2   2   0   0   2   0   0   2   2   2   0   0   2   0   0   2   2   0   2   0   0   2   0   0   0   0   2   0   0   0   0   2   2   0   2   0   2   2   0   2   0   0   2   2   0   2   2   0   2   0   2   0   0   2   2   2   2   2   2   0   0   0   0   2   0   0   2   0   0   0   0   2   2   2   0   0   0   2   2   2   0   2   2   0   0   2   2   0   0   0   0   2   2   2   0   2   2   0   0   0   0   0   0   2   2   0   2   2   2   2   0   0   2   2   2   2   2   2   2   2   0   0   0   0   2   2   2   0   0   0   0   0   2   2   0   0   2   2   0   2   0   0   0
 MK-6-13                0   2   0   2   2   0   0   2   2   0   2   2   0   2   2   0   0   0   2   0   0   2   2   2   0   0   2   0   0   0   0   2   0   0   2   0   0   2   2   0   0   2   0   0   0   2   0   0   2   0   2   0   0   0   0   0   0   2   2   0   0   2   0   2   2   2   2   0   0   2   0   0   2   2   0   2   0   0   2   2   0   0   0   2   2   0   0   2   2   2   0   2   0   2   2   0   2   0   0   2   2   0   2   0   0   2   0   2   0   0   2   2   2   2   2   2   0   0   0   0   2   0   0   2   0   2   0   0   2   2   0   0   0   0   2   2   2   0   2   2   0   0   2   2   0   0   0   0   2   2   2   0   2   0   0   0   2   0   0   0   2   2   0   2   2   2   2   0   0   2   2   2   2   0   2   2   2   0   0   0   0   2   2   0   0   0   0   0   0   2   2   0   0   2   2   2   2   0   0   0
 MK-6-14                0   2   0   2   2   2   0   2   2   0   2   2   2   2   2   0   0   0   2   0   2   2   2   2   0   0   2   0   0   2   0   2   0   0   2   0   0   0   2   0   0   2   0   2   2   2   0   0   2   0   2   0   0   0   0   0   0   0   2   0   0   2   0   2   2   2   2   0   0   2   0   0   2   2   0   2   0   0   2   2   0   0   0   2   2   0   0   2   2   0   0   2   0   2   2   0   2   0   0   2   2   0   2   0   0   2   2   2   0   2   2   2   2   2   2   2   0   0   0   0   2   0   0   2   0   0   0   0   2   2   0   0   0   0   2   2   2   0   2   0   2   0   2   2   2   0   0   2   2   2   2   0   2   0   0   0   2   0   0   0   2   2   0   2   2   2   2   0   0   2   2   2   2   0   2   2   2   0   0   2   0   2   2   2   0   0   0   0   0   2   2   2   0   2   0   2   2   0   0   0
 MK-6-15                0   2   0   2   0   2   0   2   2   0   0   2   0   0   2   0   0   0   2   0   2   0   2   2   0   0   2   0   0   2   0   2   0   0   2   0   0   0   2   2   0   2   0   2   2   2   0   0   2   0   2   0   0   0   0   0   0   0   2   0   0   2   0   2   2   2   2   0   0   2   0   0   2   2   0   2   0   0   2   2   0   0   2   2   2   0   0   2   2   2   0   2   2   2   2   0   0   0   0   0   2   0   2   0   0   2   2   2   0   2   2   0   2   2   2   2   0   0   2   0   2   0   0   2   0   0   0   2   2   2   0   0   0   0   2   2   0   0   2   0   2   0   2   2   2   0   0   2   2   2   2   0   2   0   0   0   2   0   0   0   2   2   0   2   2   2   2   0   0   2   0   2   2   0   2   2   2   2   0   2   0   2   2   2   0   0   0   0   0   2   0   2   0   2   0   2   2   0   0   0
 MK-6-16                0   2   0   2   2   0   0   2   2   0   0   0   0   2   2   0   0   0   2   0   2   0   2   2   0   0   2   0   0   2   0   2   0   0   2   2   0   0   2   2   0   2   0   2   2   2   0   0   2   0   2   0   0   0   0   0   0   0   2   0   0   2   0   2   0   2   2   0   2   2   0   0   2   2   0   2   0   0   2   2   0   0   2   2   2   0   0   2   2   2   0   2   2   2   2   0   0   0   0   0   2   0   2   0   0   2   2   2   0   2   2   2   2   2   2   2   0   0   2   0   2   0   0   2   0   0   0   2   2   2   0   0   2   0   2   2   0   0   2   0   2   0   2   2   0   0   0   2   0   2   2   0   0   0   0   0   2   0   0   0   2   2   0   2   2   2   2   0   0   2   2   2   2   0   2   2   2   2   2   2   2   2   2   2   0   0   0   0   0   2   0   2   0   2   0   2   2   0   2   0
 
!****************************************** Phenotypic Data **********************************************************
!-100.0 is resevred for missing phenotype
SimulatedTrait1        15.7124   14.0096   15.8344   15.8240   13.9758   16.1836   14.8217   15.9464   15.5697   15.0225   13.9464   15.6129   16.6511   16.0660   14.1813   13.9605   15.7119   15.4786   16.0627   15.5344   15.5034   13.6354   15.6009   13.8247   15.7336   14.1528   15.0881   16.5328   14.1183   13.6286   16.5867   16.5465   14.6714   13.6360   16.0161   14.4141   13.9631   15.6801   16.2067   15.3467   16.5661   16.3003   13.6566   15.8100   13.8502   15.4402   14.1983   14.4270   14.5668   13.2299   14.7886   13.7099   16.3102   15.0212   14.1396   15.4978   13.6247   16.5140   14.9189   13.8010   14.4682   15.5338   14.6890   14.2798   16.0969   16.2457   16.0405   15.9451   15.4362   16.3419   14.2562   16.6748   14.9080   15.2568   14.8031   13.7348   13.8606   15.8427   16.0890   12.9218   13.6679   15.5050   14.3917   14.0737   15.6577   16.6707   14.3005   15.3354   15.7515   14.8909   15.4853   14.0420   14.7929   14.9027   13.6412   14.3914   15.3324   14.2369   14.1943   15.5597   13.8640   14.5343   14.5071   13.1185   15.4810   14.4471   14.8900   15.6975   15.1685   15.4181   16.0310   14.3947   14.1389   16.2177   13.5924   14.8272   16.0599   13.5522   14.5871   16.9151   14.7277   14.3656   16.1127   14.3308   14.4021   13.7674   13.7341   15.7913   14.1881   15.9651   14.7261   14.5469   16.4346   15.5812   16.2923   14.6129   14.6990   16.3334   16.2718   15.3672   14.1568   15.8606   15.3773   13.7950   13.9437   16.6691   13.3778   15.5905   13.4011   14.3501   14.6692   16.2913   14.4567   16.5847   14.8895   15.5634   14.4796   14.0718   15.4438   15.0487   15.2365   15.1204   14.1858   14.2632   14.0869   13.8097   15.1778   16.1664   16.4439   16.4313   16.0339   14.6447   15.5198   15.3858   14.1595   14.7236   12.9868   15.3693   13.4484   15.6833   15.7201   13.9680   12.8952   14.9295   15.2727   15.0893   15.4893   14.3758   13.8317   14.3068   14.8609   13.5184   15.3038   13.4395   13.7639   15.3220   15.6774   16.0648   16.2562   13.3998
SimulatedTrait2         9.7471   10.7098    9.2940    9.1261   10.5525    9.0799   10.5206    9.7859    9.6798   10.7171   10.3599    9.2067    9.8949    9.6125    9.7027   10.3242    9.6267    9.1923    9.7722    8.8938    9.9122   10.5364    9.1054   10.6261    9.5473   10.8579    9.6055    9.2450   10.0387   10.2950    9.3739    9.0597    9.5808   10.6010    9.6203   10.9296   10.6895   10.5994    9.1277    9.6375    9.8121    9.4868   10.6288    9.4739   10.6553    9.5119   10.3258    9.6286    9.4232   10.6135   10.4909   10.4243    9.6219    9.5248   10.5800    9.3493   10.5867    9.3946    9.4313   10.4974   11.0014    9.2770   10.2577   10.1844    9.3048    9.5533    9.5733   10.0570    9.5212    9.6665   10.2693    9.4865    9.2661   10.4802    9.5622   10.5709   10.4387    9.9662    9.6062   10.2886   10.5043    9.3745   10.3311   10.4825    9.6580    9.2646   10.1416    9.5897    9.6949    9.4187   10.0641   10.6094    9.8820    9.6393   10.3405   10.5571   10.5670   10.8964   10.4581    9.6905   10.2166    9.5410   10.1855   10.2250   10.4069   10.3119    9.6470    9.2448    9.4105    9.1346    9.7153    9.5617   10.5435    9.3629   10.4068    9.5796    9.4222   10.5096   10.6223    9.8700    9.2524   10.2659    9.5827    9.4071   10.7220   10.5521   10.1185    9.7867   10.1833    9.6287   10.3759   10.6161    9.2710    9.3786    9.9198    9.9248   10.6153    9.6677    9.4283    9.7024   10.2294    9.4021    9.1649   10.9024   10.7366    8.9916   10.0308    9.2441   10.4297   10.6630   10.3796    9.4615    9.9720    9.4939    9.6955    9.2960    9.4429   10.4538    9.6849    9.4926   10.6846    9.5874   10.6215   10.1846   10.3140   10.4327   10.7812    9.8193    9.7105    9.5097    9.3082    9.7370    9.6046    9.3920   10.3256   10.2123   10.9870    9.5782   10.4335   10.5716    9.8238   10.1500   10.3841   10.8278    9.5558   10.0469    9.5852   10.6096   10.2535   10.6704    9.8209   10.4007    9.4347   10.4769   10.4536   10.6561    9.3120    9.6495    9.0909   10.3187
 
