# Supplementary material for: Inclusive Composite Interval Mapping of QTL by Environment Interactions in Biparental Populations
Source: PLoS One. 2015 Jul 10;10(7):e0132414. doi: 10.1371/journal.pone.0132414 (PMC4498613; doi:10.1371/journal.pone.0132414)
Supplement: S6 File — (ZIP) [file pone.0132414.s006.zip › H=0.8/L1/run_00099.met]

!**********************Note: lines staring with "!" are remarks and will be ignored in the program********************
!*********************************General Information**********************************
!Assuming F1 = P1 x P2, populations available in QTL IciMapping are: 
!  1, P1BC1F1 = P1 x F1, the first backcrossing where P1 is used as the recurrent parent;
!  2, P2BC1F1 = P2 x F1, the first backcrossing where P2 is used as the recurrent parent;
!  3, F1DH, F1-derived doubled haploids; 
!  4, RIL or F1RIL, recombination inbred lines through the repeated selfing of F1;
!  5, P1BC1RIL, recombination inbred lines through the repeated selfing of P1BC1F1;
!  6, P2BC1RIL, recombination inbred lines through the repeated selfing of P2BC1F1;
!  7, F2, the selfing generation of F1;
!  8, F3, the selfing generation of F2;
!  9, P1BC2F1, the second backcrossing where P1 is used as the recurrent parent; 
! 10, P2BC2F1, the second backcrossing where P2 is used as the recurrent parent;
! 11, P1BC2RIL, recombination inred lines through the repeated selfing of P1BC2F1; 
! 12, P2BC2RIL, recombination inred lines through the repeated selfing of P2BC2F1; 
! 13, P1BC1F2, the selfing generation of P1BC1F1; 
! 14, P2BC1F2, the selfing generation of P2BC1F1; 
! 15, P1BC2F2, the selfing generation of P1BC2F1; 
! 16, P2BC2F2, the selfing generation of P2BC2F1; 
! 17, P1BC1DH, P1BC1F1-derived doubled haploids; 
! 18, P2BC1DH, P2BC1F1-derived doubled haploids; 
! 19, P1BC2DH, P1BC2F1-derived doubled haploids; 
! 20, P2BC2DH, P2BC2F1-derived doubled haploids; 
   3      !Mapping Population (see remarks above)
   2      !Mapping Function (1 for Kosambi; 2 for Haldane; 3 for Morgan)
   2      !Marker Space Type (1 for intervals; 2 for positions)
   1      !Marker Space Unit(1 for centiMorgans; 2 for Morgan)
   6      !Number of Chromosomes (or Linkage Groups)
 200      !Size of the mapping population
   2      !Number of environments
 
!***************************************** Chromosomes and Linkage Maps **********************************************
!Chromosome                 NumMarkers
-CH1                        16
-CH2                        16
-CH3                        16
-CH4                        16
-CH5                        16
-CH6                        16
!Linkage map (Marker name followed by position or the interval length)
 MK-1-1                1     0.000
 MK-1-2                1    10.000
 MK-1-3                1    20.000
 MK-1-4                1    30.000
 MK-1-5                1    40.000
 MK-1-6                1    50.000
 MK-1-7                1    60.000
 MK-1-8                1    70.000
 MK-1-9                1    80.000
 MK-1-10               1    90.000
 MK-1-11               1   100.000
 MK-1-12               1   110.000
 MK-1-13               1   120.000
 MK-1-14               1   130.000
 MK-1-15               1   140.000
 MK-1-16               1   150.000
 MK-2-1                2     0.000
 MK-2-2                2    10.000
 MK-2-3                2    20.000
 MK-2-4                2    30.000
 MK-2-5                2    40.000
 MK-2-6                2    50.000
 MK-2-7                2    60.000
 MK-2-8                2    70.000
 MK-2-9                2    80.000
 MK-2-10               2    90.000
 MK-2-11               2   100.000
 MK-2-12               2   110.000
 MK-2-13               2   120.000
 MK-2-14               2   130.000
 MK-2-15               2   140.000
 MK-2-16               2   150.000
 MK-3-1                3     0.000
 MK-3-2                3    10.000
 MK-3-3                3    20.000
 MK-3-4                3    30.000
 MK-3-5                3    40.000
 MK-3-6                3    50.000
 MK-3-7                3    60.000
 MK-3-8                3    70.000
 MK-3-9                3    80.000
 MK-3-10               3    90.000
 MK-3-11               3   100.000
 MK-3-12               3   110.000
 MK-3-13               3   120.000
 MK-3-14               3   130.000
 MK-3-15               3   140.000
 MK-3-16               3   150.000
 MK-4-1                4     0.000
 MK-4-2                4    10.000
 MK-4-3                4    20.000
 MK-4-4                4    30.000
 MK-4-5                4    40.000
 MK-4-6                4    50.000
 MK-4-7                4    60.000
 MK-4-8                4    70.000
 MK-4-9                4    80.000
 MK-4-10               4    90.000
 MK-4-11               4   100.000
 MK-4-12               4   110.000
 MK-4-13               4   120.000
 MK-4-14               4   130.000
 MK-4-15               4   140.000
 MK-4-16               4   150.000
 MK-5-1                5     0.000
 MK-5-2                5    10.000
 MK-5-3                5    20.000
 MK-5-4                5    30.000
 MK-5-5                5    40.000
 MK-5-6                5    50.000
 MK-5-7                5    60.000
 MK-5-8                5    70.000
 MK-5-9                5    80.000
 MK-5-10               5    90.000
 MK-5-11               5   100.000
 MK-5-12               5   110.000
 MK-5-13               5   120.000
 MK-5-14               5   130.000
 MK-5-15               5   140.000
 MK-5-16               5   150.000
 MK-6-1                6     0.000
 MK-6-2                6    10.000
 MK-6-3                6    20.000
 MK-6-4                6    30.000
 MK-6-5                6    40.000
 MK-6-6                6    50.000
 MK-6-7                6    60.000
 MK-6-8                6    70.000
 MK-6-9                6    80.000
 MK-6-10               6    90.000
 MK-6-11               6   100.000
 MK-6-12               6   110.000
 MK-6-13               6   120.000
 MK-6-14               6   130.000
 MK-6-15               6   140.000
 MK-6-16               6   150.000
!*********************************** Marker Types ********************************************************************
!Co-dominant marker: When heterozygote F1 is present, P1 is coded as 2, F1 is coded as 1, and P2 is coded as 0; Otherwise, P1 is coded as 2, and P2 is coded as 0. 
!Dominant marker: When heterozygote F1 is present, P1 and F1 are coded as 12, and P2 is coded as 0; Otherwise, P1 is coded as 2, and P2 is coded as 0.  
!Recessive markers: When heterozygote F1 is present, P1 is coded as 2, and F1 and P2 are coded as 10; Otherwise, P1 is coded as 2, and P2 is coded as 0. 
!Missing marker is coded as -1. 
 MK-1-1                 0   0   0   2   0   2   0   2   0   0   2   2   0   2   2   0   0   2   0   2   2   2   2   0   0   2   0   2   0   0   0   0   0   2   0   2   2   2   0   0   2   2   0   2   0   2   2   2   0   0   0   2   2   0   2   2   2   2   2   2   0   0   0   2   0   0   0   2   2   0   0   0   0   0   0   0   2   2   2   0   0   2   2   0   0   2   2   2   0   0   2   2   0   2   2   0   0   0   0   2   2   0   0   0   2   0   0   2   0   2   2   0   2   2   0   2   2   2   0   0   0   0   2   0   0   2   0   0   0   2   0   0   2   2   2   2   0   2   0   2   0   2   0   0   2   2   2   2   0   2   0   0   0   2   2   0   0   2   0   2   2   0   0   2   0   2   0   2   0   0   2   2   2   2   2   2   2   2   2   0   2   0   2   0   2   2   0   0   2   0   2   2   2   2   0   2   0   0   0   0
 MK-1-2                 0   0   0   2   0   2   0   2   0   0   2   2   2   2   2   0   0   2   0   2   2   2   2   0   0   2   0   2   0   0   0   0   0   2   0   2   2   2   0   2   2   2   0   2   0   2   2   2   0   0   0   2   2   0   2   2   0   2   0   2   0   0   0   2   0   0   0   2   2   0   0   2   0   0   0   0   2   2   2   0   0   2   2   0   0   0   2   2   0   0   2   2   0   0   0   0   0   0   0   2   2   0   0   0   2   0   0   2   0   2   2   0   2   2   0   2   0   2   0   0   0   2   2   0   0   2   0   0   0   2   0   0   2   0   2   0   0   2   0   2   0   2   0   0   2   2   2   2   0   2   0   0   0   2   2   0   0   2   2   2   2   0   0   2   0   2   2   2   0   0   2   2   2   2   2   2   2   2   2   2   2   0   2   2   2   2   0   0   2   0   2   2   2   2   0   2   0   0   0   0
 MK-1-3                 0   0   0   2   0   2   0   2   0   2   2   2   0   2   2   0   2   2   2   2   2   0   2   0   0   2   0   2   0   0   2   0   0   2   2   0   2   2   0   0   2   2   0   2   0   2   2   2   0   0   0   2   2   0   2   0   0   2   0   2   0   0   0   2   0   0   0   2   2   2   0   0   2   2   0   0   2   2   2   0   0   2   2   0   0   0   2   2   0   0   2   2   2   0   0   2   0   0   0   2   2   2   0   0   2   0   0   2   0   2   2   0   2   2   0   2   0   0   0   0   0   2   2   2   0   2   0   0   0   2   0   0   0   0   2   0   0   2   0   2   0   2   0   0   2   2   2   2   0   2   0   0   0   2   2   0   0   0   2   2   2   0   0   2   0   2   2   2   0   0   2   2   2   2   2   2   2   2   2   2   2   0   2   0   2   0   0   0   2   0   2   2   2   2   0   2   0   0   0   2
 MK-1-4                 0   0   0   2   0   2   0   2   0   2   2   0   0   2   2   0   2   2   2   2   0   0   2   0   0   2   0   2   0   0   2   0   0   2   2   0   2   2   0   0   2   2   0   0   0   2   2   2   0   0   0   2   2   0   2   0   0   0   0   2   0   0   0   2   0   0   0   2   2   2   0   0   2   2   0   0   2   2   2   0   0   2   2   0   0   2   2   2   0   0   2   2   2   0   0   2   0   0   2   2   2   0   0   0   2   0   2   2   0   2   2   0   2   2   0   2   0   0   0   0   0   2   2   2   0   2   0   0   0   2   0   0   0   0   2   0   0   2   0   2   0   2   0   0   2   2   2   2   0   2   0   0   0   2   2   0   0   0   2   2   2   0   0   0   0   2   2   2   0   0   2   0   2   0   2   2   2   2   2   2   2   0   2   0   2   0   0   0   2   2   2   2   0   2   0   2   2   0   0   2
 MK-1-5                 0   0   0   0   0   2   0   2   0   2   2   0   0   2   2   0   2   0   2   0   0   0   2   0   0   2   0   2   0   0   2   0   0   2   2   0   2   2   0   0   2   2   0   0   0   2   2   2   0   0   0   2   2   0   2   0   0   0   0   2   2   0   2   2   0   0   2   2   2   2   0   0   2   2   0   2   2   2   2   0   0   2   2   0   0   2   2   2   0   0   2   2   2   2   0   2   0   0   2   2   2   0   0   0   2   0   2   2   0   2   0   0   2   2   0   2   0   0   0   0   0   2   2   2   0   2   0   0   0   2   0   0   0   0   2   0   0   2   2   2   0   2   0   0   2   2   2   2   0   0   0   0   0   2   2   0   0   0   2   2   2   0   0   0   0   2   2   2   0   0   2   0   2   0   2   2   2   2   2   2   2   0   2   0   2   0   0   0   2   2   2   2   0   2   0   2   0   0   0   2
 MK-1-6                 0   0   0   2   0   2   0   2   0   0   2   0   2   2   2   0   2   0   2   0   0   0   2   0   0   2   0   2   0   0   2   0   0   2   2   2   2   2   0   2   2   2   0   0   0   2   2   2   0   0   0   2   0   0   2   0   0   0   0   2   2   0   2   2   0   0   2   2   2   2   0   0   0   2   0   2   2   0   2   0   0   2   0   0   0   2   2   2   0   0   2   2   0   2   0   2   0   0   2   0   2   0   0   2   2   2   2   2   0   2   0   0   2   2   0   2   0   0   0   0   0   2   2   2   0   2   0   0   0   2   0   0   0   0   2   0   0   2   2   2   0   2   0   0   2   0   2   2   0   0   0   2   0   2   2   0   0   2   2   0   2   0   0   0   0   2   2   2   0   0   2   2   2   2   2   2   0   2   2   2   2   0   2   0   2   0   0   0   2   2   2   2   0   2   0   0   0   0   0   2
 MK-1-7                 0   0   0   2   0   0   0   2   0   0   2   0   0   2   2   0   2   0   2   0   0   0   2   0   0   0   0   2   0   0   2   0   0   2   2   2   2   2   0   2   2   2   0   0   2   2   0   2   0   0   0   2   0   0   2   2   0   0   0   0   0   0   2   2   0   0   2   2   2   2   0   0   0   2   0   2   2   0   2   0   0   2   0   0   0   2   2   2   2   0   2   2   0   2   0   2   0   0   2   0   2   0   0   2   2   0   2   2   0   2   0   0   2   2   0   2   2   0   0   0   0   2   2   2   2   2   0   0   0   2   0   0   0   0   2   0   2   2   2   2   0   2   0   0   2   0   2   2   0   0   0   2   0   2   2   2   0   2   2   0   2   0   0   0   2   2   2   2   0   2   2   2   2   2   0   2   0   2   2   2   2   2   2   2   2   0   0   0   2   0   2   2   0   2   0   0   0   0   0   2
 MK-1-8                 0   0   0   2   0   0   0   2   0   0   2   0   2   2   2   0   2   0   2   0   0   0   2   0   0   0   0   2   0   0   2   0   0   2   2   2   2   2   0   2   2   2   2   0   2   2   0   2   0   0   0   2   0   0   0   2   0   0   2   0   0   0   2   2   0   0   2   2   2   2   0   0   0   2   0   2   2   0   2   0   0   2   0   0   2   2   2   2   2   0   2   2   0   2   0   0   0   0   2   0   2   0   0   2   2   0   2   2   0   2   0   0   2   0   0   2   2   2   0   0   0   2   2   2   2   2   2   0   0   2   0   0   2   0   2   0   2   2   0   2   0   0   0   0   2   0   2   2   2   0   0   2   0   2   0   0   0   2   2   0   2   0   0   0   2   0   2   2   0   2   2   2   2   0   0   2   0   2   0   2   2   2   2   2   2   0   0   2   2   0   2   2   0   2   0   0   0   0   0   2
 MK-1-9                 0   0   0   2   0   0   0   2   0   0   2   0   2   2   2   0   2   0   2   0   0   0   2   0   0   0   0   0   0   0   2   0   0   2   2   2   2   2   0   2   2   2   2   2   2   2   0   2   0   0   2   2   0   0   0   2   0   0   2   0   0   0   2   2   0   0   2   0   2   2   0   0   0   2   0   2   2   0   2   0   0   2   0   0   2   2   2   2   2   0   2   2   0   2   0   0   0   2   2   0   2   0   0   2   2   2   2   2   0   2   0   0   2   0   0   2   2   0   0   0   0   2   2   2   2   2   2   0   0   2   0   0   2   0   2   0   2   2   0   2   2   0   0   0   2   0   2   2   2   2   0   2   0   2   2   2   0   2   2   0   0   0   0   0   2   0   2   2   0   0   2   2   0   0   0   0   0   2   0   2   2   0   0   2   2   2   0   2   2   0   0   2   0   2   0   0   0   0   0   2
 MK-1-10                0   0   0   2   0   2   0   2   0   0   2   0   2   2   2   0   2   0   2   0   0   0   2   0   0   0   0   0   0   0   2   2   0   2   2   2   2   2   0   2   2   0   0   2   2   2   0   2   0   0   2   2   0   0   0   2   2   0   2   0   0   0   2   2   0   0   2   0   2   2   0   0   0   2   0   2   0   0   2   2   0   2   0   0   2   2   2   2   2   0   2   2   0   2   0   0   0   0   2   0   2   0   0   2   2   2   2   2   2   2   0   0   2   0   0   2   2   0   0   0   0   2   2   2   2   2   2   0   0   2   0   0   2   2   2   0   2   0   0   2   2   0   0   0   2   0   2   2   2   2   0   2   0   2   2   2   0   2   2   0   0   0   0   0   2   0   2   2   0   0   2   2   2   0   0   0   0   2   0   2   2   0   0   2   2   2   0   0   2   0   0   2   0   2   0   0   0   2   0   2
 MK-1-11                0   0   0   0   0   2   0   0   0   0   2   0   2   2   2   0   2   0   2   0   0   0   0   0   0   0   0   0   0   0   2   2   0   2   0   2   2   2   2   2   2   0   0   0   2   2   0   2   0   0   2   2   0   2   2   2   2   0   2   0   0   0   2   2   0   0   2   0   2   2   0   2   0   2   0   2   0   0   2   2   0   2   2   0   2   2   2   2   2   0   2   0   0   2   0   0   0   0   2   0   2   0   2   2   2   2   0   2   2   2   0   0   2   0   0   2   2   0   0   0   2   2   2   2   2   2   2   0   0   0   0   0   2   2   2   0   2   0   0   2   2   2   0   0   2   0   2   2   2   2   0   2   2   2   2   2   0   2   2   0   0   0   0   0   2   0   2   2   0   0   2   2   2   0   0   0   0   2   0   2   2   0   0   2   2   2   2   0   2   0   0   2   2   2   0   0   2   2   0   2
 MK-1-12                0   2   0   0   0   2   0   2   0   0   2   0   0   2   2   0   2   0   2   0   0   0   2   2   2   0   0   2   2   0   2   2   0   2   0   2   2   2   2   2   2   0   0   0   2   2   0   2   0   0   2   2   0   2   2   0   2   0   0   0   0   0   2   2   0   2   2   2   2   2   0   2   0   2   0   2   0   0   2   2   0   2   0   0   2   2   2   2   2   0   2   0   0   2   0   2   0   0   2   0   2   2   2   2   0   2   0   2   2   2   0   0   2   0   0   2   2   2   0   2   2   2   2   2   2   2   2   0   0   0   0   0   2   2   2   0   2   0   2   2   2   2   0   0   2   0   2   2   2   2   0   2   0   2   2   2   0   2   2   2   0   0   0   0   2   0   2   2   0   0   2   2   0   0   0   0   0   2   0   2   2   0   0   2   2   0   2   0   2   0   2   2   2   2   0   2   0   2   0   2
 MK-1-13                0   2   0   0   0   2   0   2   0   0   2   0   0   2   2   0   2   0   0   0   0   0   2   2   2   0   0   2   2   0   2   2   0   2   2   2   2   2   2   2   2   0   2   0   2   2   0   2   0   0   0   0   0   2   2   0   2   0   0   0   0   0   2   2   0   2   2   2   0   0   0   0   0   2   0   2   0   0   2   2   0   2   0   0   2   2   2   2   2   0   2   0   0   2   0   2   0   0   2   0   2   0   2   2   0   0   0   2   2   2   0   0   2   0   0   2   2   2   0   0   2   2   0   2   2   2   2   2   0   0   0   0   2   2   2   0   2   0   2   2   2   2   0   0   2   0   2   2   2   2   0   2   0   2   2   2   0   2   0   2   0   0   0   0   2   0   2   2   0   0   2   2   0   0   2   0   0   2   0   0   2   0   0   2   2   0   2   0   2   0   2   2   2   2   0   2   0   2   0   2
 MK-1-14                2   2   2   0   0   0   0   2   0   2   2   0   0   2   2   2   2   2   0   2   0   0   0   0   2   0   0   2   2   0   2   2   0   2   0   2   2   2   2   2   2   0   2   0   2   2   0   2   0   0   0   0   0   2   0   0   2   0   0   0   0   0   2   2   0   2   2   2   0   0   2   0   0   2   0   2   0   0   2   2   0   2   2   0   2   0   2   0   2   0   2   0   0   2   0   2   0   0   2   0   0   2   0   2   0   0   0   2   2   2   0   0   2   0   0   0   2   2   0   0   2   2   0   2   2   2   2   2   0   0   0   0   2   2   2   0   2   2   2   0   2   2   0   0   2   0   2   2   2   2   0   2   0   2   0   0   0   2   0   2   0   0   0   0   2   0   2   2   0   0   0   2   0   0   2   2   0   2   0   0   2   0   2   2   2   0   2   0   2   2   0   2   2   2   0   2   0   2   2   2
 MK-1-15                2   2   2   0   0   0   0   2   0   2   0   0   0   2   2   2   2   2   0   2   0   0   0   0   2   0   2   2   2   0   2   2   0   2   0   2   2   2   2   0   2   0   2   2   2   2   0   2   0   0   0   0   0   2   0   0   2   0   2   0   0   0   2   2   0   2   0   2   0   0   2   0   0   2   0   2   0   0   2   2   2   2   2   0   2   0   2   0   2   0   2   0   0   2   0   2   0   0   2   0   2   0   0   0   0   2   0   0   2   0   0   0   2   0   0   0   2   2   0   0   2   2   2   2   2   2   0   0   2   0   2   2   2   2   2   0   0   2   0   0   2   2   0   0   2   0   2   2   2   2   0   2   0   2   0   0   0   2   0   2   0   0   0   0   2   0   2   2   0   0   0   2   0   0   2   2   0   0   0   0   2   2   2   2   2   0   0   0   2   2   0   2   2   2   2   2   0   2   2   2
 MK-1-16                2   0   2   0   0   0   0   2   0   2   0   0   0   2   2   2   2   2   0   2   0   0   0   0   2   2   2   2   2   2   2   2   0   2   0   2   0   2   2   0   2   0   0   2   2   2   0   2   0   0   0   0   0   2   0   0   2   0   2   0   0   0   2   0   0   2   0   2   0   2   2   0   0   2   0   2   0   2   0   2   2   2   2   0   0   2   2   0   2   0   2   0   0   2   0   2   0   0   2   0   2   0   0   0   0   2   0   0   0   0   0   0   0   0   0   0   2   2   2   0   2   2   2   2   2   2   0   0   2   0   2   2   2   2   2   0   0   2   0   0   2   0   0   0   2   0   2   2   0   2   0   2   0   2   2   0   0   2   0   2   0   2   0   0   2   0   2   2   0   0   0   2   0   2   2   2   0   0   0   0   2   2   2   2   2   0   0   0   2   2   0   0   2   2   2   2   0   2   2   2
 MK-2-1                 0   2   2   2   2   0   0   2   0   0   2   0   2   0   0   2   0   2   0   2   2   2   0   2   0   0   0   0   0   2   2   0   0   2   2   2   0   2   0   0   0   2   0   2   0   2   0   2   2   0   2   2   2   0   0   0   0   0   2   0   0   0   0   0   2   2   2   2   0   0   2   0   0   2   2   0   2   2   2   2   2   0   0   0   0   2   2   2   0   0   2   0   0   0   2   0   2   2   0   0   0   2   0   0   0   0   2   2   0   2   2   2   2   0   2   0   0   0   0   2   2   2   0   2   0   2   2   0   0   0   2   2   2   0   0   2   2   0   0   0   2   0   0   2   0   2   0   0   0   2   0   0   0   0   0   0   0   0   2   0   2   0   0   0   0   2   0   0   0   2   2   2   0   2   0   0   0   0   0   2   0   2   2   0   2   2   2   2   0   2   0   2   0   0   0   2   2   2   0   2
 MK-2-2                 0   2   2   2   2   0   2   2   0   0   2   2   2   0   0   2   0   2   0   2   2   2   0   2   0   0   0   0   0   2   2   0   0   2   2   2   0   2   0   0   0   2   0   2   2   2   0   0   2   0   2   0   2   0   2   0   0   0   0   0   0   0   0   0   0   2   2   0   0   2   2   0   0   2   2   0   2   2   0   2   2   0   0   0   0   2   2   2   0   0   0   0   0   0   2   0   2   2   0   0   0   2   0   0   0   0   2   2   0   0   2   2   2   0   2   0   0   0   0   2   2   2   0   2   0   2   2   0   0   0   2   2   2   0   0   2   2   0   0   0   2   0   0   2   0   2   2   0   0   2   2   0   0   2   0   2   0   0   2   0   2   0   0   0   0   2   0   0   0   2   0   0   0   2   0   0   0   0   0   0   0   2   2   0   2   0   0   0   0   2   2   2   0   0   0   2   2   2   0   2
 MK-2-3                 0   2   2   2   2   0   2   2   0   0   2   2   2   0   0   2   0   2   0   2   2   2   2   2   0   0   0   0   0   2   2   0   0   2   2   2   0   2   0   0   0   2   0   2   2   2   0   0   2   0   2   0   2   0   2   0   0   0   0   0   2   0   0   0   0   2   2   0   0   2   2   0   0   2   2   0   2   2   0   2   2   0   2   0   2   2   0   2   0   0   0   0   0   0   2   0   2   2   2   0   0   2   0   0   0   0   2   2   0   0   2   2   2   0   2   0   0   0   0   2   0   2   0   2   0   2   2   0   0   0   2   2   2   0   0   0   2   0   0   0   2   0   0   2   0   2   0   0   0   2   2   2   0   2   0   2   0   0   2   0   2   0   0   0   0   2   0   0   0   2   0   0   0   2   0   0   0   0   0   0   0   2   2   2   2   0   0   0   2   2   2   2   0   0   0   0   2   2   0   0
 MK-2-4                 0   2   2   2   2   0   2   2   0   0   0   2   0   0   0   2   0   2   0   2   0   2   2   2   0   2   0   0   0   2   2   0   2   2   0   2   0   0   0   0   0   2   2   2   2   2   0   0   0   0   2   2   2   0   2   0   2   0   2   0   2   0   0   0   2   2   2   0   0   2   2   0   0   2   2   0   2   2   0   2   2   0   2   0   2   2   2   2   0   0   0   0   0   0   2   2   2   0   2   0   0   2   0   0   0   2   2   2   0   0   2   2   2   0   2   0   0   0   0   2   0   2   0   2   0   2   2   0   0   0   0   2   2   0   0   0   0   0   0   0   2   0   0   2   0   2   2   0   0   2   2   2   0   2   0   2   0   0   2   0   2   2   0   0   0   2   0   0   0   2   0   0   0   2   0   0   0   0   2   0   0   2   2   2   0   0   0   2   2   0   2   2   0   0   0   0   2   2   0   0
 MK-2-5                 0   2   2   2   2   0   2   2   0   0   0   2   0   0   0   2   0   2   0   0   0   2   2   2   0   2   0   0   0   2   2   0   2   2   0   2   0   0   0   0   0   2   2   2   2   2   0   2   0   0   2   2   2   2   2   0   2   0   2   0   2   2   0   0   2   2   2   0   0   2   2   0   0   2   2   0   0   2   0   2   2   0   2   0   2   2   2   2   0   0   0   0   0   0   2   2   0   0   2   2   0   2   0   0   0   2   2   2   0   0   2   2   2   0   2   0   0   0   0   2   0   2   0   2   0   2   2   0   0   2   0   2   2   0   0   0   0   0   0   0   2   2   0   2   0   2   2   0   2   2   2   2   0   2   2   2   0   0   2   0   2   2   0   0   0   2   0   0   0   2   0   0   0   2   0   0   0   0   2   0   0   2   0   2   0   0   0   2   0   0   2   2   0   0   0   0   2   2   0   0
 MK-2-6                 0   2   2   2   2   0   2   0   0   0   0   2   0   0   0   2   0   2   0   0   0   2   2   2   0   2   0   0   0   2   2   0   2   2   0   0   0   0   0   0   0   2   2   2   2   2   0   2   0   0   2   0   2   2   0   0   2   0   2   0   0   2   0   0   2   2   2   0   0   2   2   0   0   2   2   0   0   2   0   2   2   0   2   0   2   0   2   2   0   0   0   0   0   0   2   2   0   0   2   2   0   2   0   0   0   2   2   2   0   0   2   2   2   0   2   0   2   0   0   2   0   2   0   2   0   2   0   0   0   2   0   2   2   0   0   0   2   2   0   0   2   2   0   2   0   2   2   0   2   2   0   2   0   2   2   2   0   0   2   0   2   2   0   0   0   2   0   0   0   2   0   0   0   2   0   0   0   0   2   0   0   2   0   2   0   0   0   2   0   0   0   2   0   0   0   0   2   2   0   0
 MK-2-7                 0   2   2   2   2   0   2   0   0   0   0   2   0   2   0   2   2   2   0   0   0   0   0   2   0   2   2   0   0   2   2   2   2   2   0   0   0   0   2   0   0   2   2   2   2   2   0   2   0   0   2   0   2   0   0   0   2   0   2   0   0   2   0   0   2   2   2   0   0   2   2   2   0   2   2   0   0   2   0   2   2   0   2   0   2   0   2   0   0   0   0   0   0   0   2   2   0   0   0   2   0   2   0   0   0   2   2   2   0   0   2   2   2   0   2   0   2   0   0   2   0   2   0   2   0   2   0   0   0   2   0   2   2   0   0   0   2   2   0   0   2   2   0   2   0   2   2   0   2   2   0   2   0   2   0   2   0   0   2   0   2   2   0   0   2   2   0   0   0   2   0   0   0   2   0   0   0   0   2   0   0   0   0   2   0   0   0   2   0   0   0   2   0   0   0   0   2   0   2   0
 MK-2-8                 0   2   2   0   2   0   2   0   0   0   0   2   0   2   0   2   2   0   0   0   0   0   0   2   2   2   2   0   0   2   2   2   2   0   0   0   0   0   2   0   0   2   2   2   2   2   0   2   0   0   0   0   2   0   0   0   0   2   2   0   0   2   0   2   2   2   2   0   0   2   2   2   0   2   2   0   0   2   0   2   2   0   2   0   2   0   2   0   0   0   0   0   0   0   2   2   0   0   0   2   0   2   0   0   0   2   0   2   0   0   2   2   2   0   2   0   2   0   0   2   0   2   0   2   0   2   0   0   0   2   0   2   2   0   0   0   2   2   0   0   2   2   0   2   0   0   2   0   2   2   0   2   0   2   0   2   0   0   2   0   2   2   2   0   2   2   0   0   0   2   0   2   0   2   0   0   0   0   2   0   0   2   0   2   0   0   0   2   2   0   0   2   0   0   0   2   2   0   2   0
 MK-2-9                 0   2   2   0   2   0   2   0   2   0   0   2   0   2   0   0   2   0   0   0   0   0   0   2   0   2   2   0   2   2   2   2   2   0   0   0   0   0   2   0   2   2   2   2   2   2   0   2   0   0   0   2   2   0   0   0   0   2   2   0   0   2   0   2   2   2   2   0   0   2   2   2   2   0   0   0   0   0   2   2   2   0   2   0   2   0   2   0   0   0   2   0   2   0   2   2   0   0   0   2   0   2   0   0   0   2   0   0   0   0   2   2   2   0   2   0   2   0   0   2   0   2   0   2   0   2   0   0   0   2   2   2   2   0   0   0   2   2   0   0   0   2   0   2   0   0   2   0   2   2   0   2   0   2   0   2   0   0   2   2   2   0   2   0   2   0   2   0   0   2   0   2   0   2   0   0   0   0   2   0   0   2   0   2   0   0   0   2   0   0   2   2   2   0   0   2   2   0   2   0
 MK-2-10                0   2   2   0   2   0   2   0   2   0   0   2   2   2   0   0   2   0   0   0   0   0   0   2   0   2   2   0   2   2   2   2   2   0   0   0   0   0   2   0   2   2   2   2   2   2   0   2   0   2   0   2   2   0   0   0   0   2   2   0   0   0   0   2   0   2   2   0   0   0   2   2   2   0   0   0   0   0   2   2   2   0   2   0   2   0   2   2   0   0   0   0   2   0   2   0   0   0   0   2   0   2   0   0   0   2   2   0   0   0   0   2   2   2   2   0   0   0   0   2   0   2   0   2   0   2   0   0   0   2   2   2   0   0   0   0   2   2   0   0   0   2   0   2   0   0   2   0   2   2   0   2   0   2   0   2   2   0   2   2   0   0   2   0   2   2   2   0   0   2   0   2   0   2   0   0   0   0   2   0   2   2   0   2   0   0   0   2   0   0   0   2   2   0   0   2   2   0   0   0
 MK-2-11                0   2   2   0   2   0   2   2   2   0   0   2   2   2   0   0   2   0   0   0   0   0   0   2   2   2   2   0   2   2   0   0   2   0   0   0   0   0   2   0   2   2   2   2   2   2   0   2   2   2   0   2   2   0   0   0   0   2   2   0   0   2   2   2   0   2   2   0   0   2   2   2   2   0   0   0   0   0   2   2   2   0   2   0   2   0   2   2   0   0   0   0   2   2   2   0   0   0   0   2   2   2   0   0   0   2   2   0   0   0   0   2   2   2   2   0   0   2   0   2   0   2   0   0   0   2   0   0   0   2   0   2   2   0   0   0   2   2   0   0   0   2   0   0   0   0   2   2   0   2   0   2   0   2   0   2   0   0   2   2   0   0   0   0   2   2   2   0   0   2   0   2   0   2   2   0   0   0   2   0   2   2   0   2   0   0   0   0   0   0   0   2   2   0   0   2   2   0   0   0
 MK-2-12                0   0   2   0   2   0   2   2   2   0   0   2   2   2   0   2   2   0   0   2   0   0   2   0   2   2   2   0   2   2   0   0   2   2   0   0   0   0   2   0   2   2   2   2   2   2   0   2   0   2   0   2   2   0   0   0   0   2   2   0   0   2   2   2   0   2   2   2   0   2   2   2   2   2   0   0   0   0   2   2   2   0   2   0   2   0   0   2   0   0   0   0   2   2   2   2   0   0   0   2   2   2   0   0   0   2   2   0   0   0   0   2   2   2   2   0   0   2   0   2   0   0   0   0   0   0   0   0   0   2   0   2   2   0   0   0   2   2   0   0   0   2   0   0   0   0   2   0   0   2   0   2   0   2   2   0   0   0   2   2   0   0   2   2   2   2   2   2   0   2   0   0   0   0   2   0   0   0   2   0   2   2   0   2   0   0   0   0   0   2   0   2   2   2   0   0   2   0   0   0
 MK-2-13                0   2   2   0   0   0   2   0   2   0   0   2   2   2   0   2   2   0   0   2   0   0   2   0   2   2   2   0   2   0   0   0   0   2   0   0   0   0   2   0   2   2   2   2   2   2   0   2   0   2   0   2   2   0   0   0   0   2   2   0   0   2   2   2   0   2   2   2   2   2   2   2   0   2   0   0   0   0   2   0   2   0   0   0   2   0   0   2   0   0   0   0   2   2   2   2   0   0   0   2   2   2   0   0   0   0   2   0   0   0   2   2   2   2   0   0   0   2   0   2   0   0   0   0   0   0   0   0   0   2   0   2   2   2   0   0   2   2   0   0   0   2   0   0   0   0   2   0   0   2   0   2   0   2   2   0   0   0   2   2   0   0   2   2   2   2   2   2   0   2   0   0   0   0   2   0   0   2   2   0   2   2   0   2   0   0   2   0   0   2   0   2   2   2   0   0   2   0   0   0
 MK-2-14                0   2   2   0   0   0   2   0   2   0   0   2   2   2   0   2   2   0   2   2   0   0   2   0   2   2   2   0   2   0   0   0   0   2   0   0   0   0   2   0   2   2   2   2   2   2   0   2   0   2   0   2   2   0   0   0   0   2   2   0   0   2   2   2   0   2   2   2   0   2   2   2   0   2   0   0   0   0   2   0   2   0   0   0   2   0   0   0   2   2   0   0   2   2   2   2   0   0   0   2   2   2   0   0   0   0   2   0   0   2   2   0   2   2   2   0   0   2   0   2   0   0   0   0   0   0   0   0   0   2   2   2   2   2   0   0   2   2   0   0   0   2   0   0   0   2   2   0   0   2   0   2   2   2   2   0   0   0   2   2   0   0   2   2   2   2   2   2   2   2   0   0   0   0   2   0   0   2   2   0   2   2   0   2   0   0   2   0   0   0   0   2   2   2   0   0   2   0   0   0
 MK-2-15                0   2   2   0   0   2   2   0   2   2   2   2   2   2   0   2   2   0   2   2   2   2   2   0   2   2   2   0   2   0   0   0   0   2   0   0   0   0   2   0   0   2   2   2   0   2   0   0   0   2   0   2   2   0   0   0   0   2   2   0   0   2   2   2   0   2   2   2   0   2   0   2   0   2   0   0   0   0   2   0   2   0   0   0   2   0   0   0   2   2   0   2   2   0   2   2   0   0   0   2   2   2   0   0   0   0   0   0   2   2   2   0   2   2   2   0   0   0   0   2   2   2   0   0   0   0   0   0   0   2   2   2   2   2   2   0   2   2   0   2   0   2   0   0   0   2   2   0   0   2   0   2   2   2   0   0   0   0   2   0   2   0   2   2   2   2   2   2   2   2   0   0   0   0   2   0   2   2   2   0   2   2   0   2   0   0   2   0   2   2   0   2   2   2   2   0   2   0   0   2
 MK-2-16                0   0   2   0   0   2   2   2   2   2   2   2   0   0   2   2   2   0   2   2   2   2   0   0   2   2   2   0   2   0   0   0   0   2   0   0   2   0   2   0   0   2   2   2   0   2   0   2   0   2   0   2   2   2   2   0   0   2   2   2   0   2   2   2   0   2   2   2   0   2   0   0   0   2   0   0   0   0   0   2   2   0   0   0   2   0   0   0   2   2   0   2   2   0   2   2   0   0   0   2   2   2   0   0   2   2   0   0   2   2   2   0   2   2   0   0   2   0   2   2   2   2   0   0   2   2   2   0   2   2   2   2   2   2   2   0   2   2   0   2   0   2   0   0   0   2   2   0   0   2   0   2   2   0   0   0   0   0   2   0   2   2   2   2   2   0   2   2   2   2   0   0   0   0   2   0   2   2   2   0   2   0   0   2   0   0   2   0   2   2   2   2   2   2   2   0   2   0   0   2
 MK-3-1                 0   0   0   0   0   0   2   0   2   2   2   2   2   2   0   0   0   0   0   2   2   0   2   0   2   2   2   0   0   2   0   2   2   0   2   2   0   2   2   2   2   0   2   2   2   2   2   0   0   0   0   2   0   0   0   0   0   0   2   2   2   0   2   2   0   2   2   0   0   0   2   2   0   2   0   0   2   0   0   2   0   2   0   2   2   2   2   2   2   0   0   2   2   2   2   0   2   0   2   0   2   0   0   0   2   2   2   2   2   2   2   0   2   2   0   2   2   0   2   0   2   0   0   2   0   2   2   0   2   2   2   0   2   2   2   2   2   2   2   2   2   0   0   0   2   0   0   0   2   2   2   0   0   2   2   0   0   0   2   0   0   2   2   2   0   0   0   2   0   2   2   0   0   2   2   2   0   2   2   0   0   0   0   0   2   2   2   2   0   2   0   0   0   2   0   2   2   2   2   0
 MK-3-2                 0   0   0   0   0   0   2   0   2   2   2   0   2   0   0   0   0   0   0   2   0   0   2   0   0   2   2   0   0   2   0   2   0   0   2   2   0   2   2   2   2   0   2   2   2   2   2   0   0   0   2   2   0   2   0   2   0   0   2   2   2   0   0   2   0   2   2   0   0   0   2   2   0   0   0   0   2   0   0   2   2   0   0   0   2   2   2   0   2   0   0   2   0   2   2   0   2   0   2   0   2   0   0   0   2   2   2   2   2   0   2   0   2   2   0   2   2   0   2   0   2   0   0   2   0   2   2   0   2   2   2   0   2   2   2   2   2   2   2   2   2   0   0   0   2   0   0   0   2   2   2   0   0   2   2   0   0   0   2   0   0   2   2   2   0   0   0   2   0   2   2   0   0   2   2   2   0   2   0   0   0   2   2   0   2   2   2   2   0   2   0   0   0   2   0   2   2   2   2   0
 MK-3-3                 0   0   0   0   0   0   2   0   0   2   2   2   2   0   0   2   0   0   0   2   0   0   2   0   0   0   2   0   0   2   0   2   2   0   2   2   0   2   2   2   2   0   0   2   2   2   2   0   0   0   2   2   2   2   0   2   0   2   2   2   2   2   0   2   0   2   2   2   0   0   2   2   0   2   0   0   2   2   0   2   2   0   0   0   2   0   2   0   2   0   0   2   0   2   2   0   2   0   2   0   2   0   0   0   0   2   2   2   2   0   2   0   2   2   0   2   2   0   2   0   2   0   0   2   0   2   0   0   0   2   2   0   0   2   2   2   2   2   2   2   2   0   2   0   2   0   2   0   2   2   2   0   0   2   2   0   0   0   2   0   2   2   2   2   0   0   0   2   2   0   2   0   0   2   2   2   2   2   0   0   0   0   2   0   2   0   0   2   0   2   0   2   0   2   0   2   2   2   2   0
 MK-3-4                 2   0   0   0   0   2   2   2   0   2   2   2   2   0   0   2   0   0   0   0   0   0   2   0   0   0   0   0   0   0   0   2   2   0   2   2   0   2   2   2   2   0   0   2   2   2   2   0   0   0   2   2   2   2   0   0   0   2   2   2   2   0   0   2   0   2   2   0   0   0   2   2   0   2   0   0   2   2   0   2   2   0   0   0   0   0   2   0   0   0   0   2   0   2   2   0   2   0   2   0   2   0   0   0   0   2   2   2   2   0   2   0   0   2   0   2   2   0   2   0   2   0   0   2   0   2   0   0   0   2   2   0   0   2   2   2   2   0   2   0   2   0   2   0   2   0   2   2   2   2   2   0   0   2   2   0   0   0   2   0   2   2   2   2   0   0   0   2   2   0   2   0   0   2   2   0   2   2   0   0   0   0   2   0   2   0   0   2   0   2   0   2   0   2   0   2   2   2   2   0
 MK-3-5                 2   0   0   0   0   2   2   2   0   2   2   2   2   0   0   2   0   0   0   0   0   0   2   0   0   0   0   0   0   0   0   2   2   0   2   2   0   2   2   2   2   0   0   2   2   2   2   0   0   0   2   2   2   2   2   0   0   2   2   2   2   2   0   2   0   2   2   0   0   2   2   2   2   2   0   0   2   2   0   2   2   0   0   0   0   0   2   0   0   0   0   2   0   2   2   0   2   0   2   0   2   0   0   2   0   2   0   2   0   0   2   0   0   2   0   2   0   0   2   2   2   0   0   0   0   2   0   0   2   2   2   2   0   0   2   2   2   0   2   0   2   0   0   2   2   0   2   2   2   2   0   0   0   2   2   2   0   0   2   0   2   2   0   2   0   0   0   2   2   0   2   0   0   2   2   0   2   2   0   2   0   0   2   0   2   0   0   2   0   2   0   0   0   2   0   0   2   2   2   2
 MK-3-6                 2   0   0   0   0   2   2   2   0   2   2   2   2   0   0   2   0   2   0   0   0   0   2   0   2   0   0   0   0   2   0   2   2   0   2   2   2   2   2   2   2   0   0   2   2   2   2   0   0   0   2   2   2   2   2   0   0   2   2   2   2   2   0   2   0   2   2   0   0   2   2   2   2   2   0   0   2   2   0   2   2   0   0   0   0   0   0   2   0   0   0   2   0   2   2   0   2   0   2   0   2   2   0   2   0   2   0   2   0   0   2   0   2   2   0   2   0   0   2   2   2   0   0   0   0   2   0   0   2   2   2   2   0   0   2   2   2   2   2   0   2   0   2   2   2   2   2   2   2   2   0   0   0   2   2   2   0   0   2   0   2   2   0   2   0   0   0   2   2   0   0   0   0   2   2   0   2   2   0   2   0   0   2   0   2   0   0   2   0   2   0   0   0   2   0   2   2   2   2   2
 MK-3-7                 2   0   0   0   0   2   0   2   0   0   2   2   2   0   0   2   0   2   0   0   0   2   2   2   0   0   0   0   2   2   0   2   2   0   2   2   0   2   2   2   2   0   0   2   2   2   2   0   0   0   2   2   2   2   2   0   0   2   2   2   2   2   0   2   0   2   2   0   0   2   2   2   2   2   2   0   2   2   0   2   2   0   0   0   0   0   0   2   0   0   0   2   0   2   2   0   2   0   2   0   2   2   0   2   0   2   0   2   0   0   2   0   2   0   0   2   0   0   2   2   2   0   0   0   0   2   0   0   2   0   2   2   0   0   2   2   2   2   2   2   2   0   2   2   2   2   2   2   2   2   0   0   0   2   2   2   0   0   2   0   2   2   0   2   0   0   0   2   2   0   0   0   0   2   2   0   2   2   0   2   0   0   2   0   2   0   0   2   2   2   0   0   0   2   0   2   2   2   2   2
 MK-3-8                 2   0   0   0   0   2   0   2   0   0   2   2   2   0   0   0   0   2   0   0   0   2   2   2   2   0   0   0   2   2   0   2   2   0   2   2   0   2   2   2   2   0   0   2   0   0   2   0   0   0   2   2   2   2   2   0   0   2   2   2   2   2   0   2   0   2   2   0   0   2   2   0   0   2   2   0   2   2   0   0   2   0   0   0   0   0   0   2   0   2   0   2   0   2   2   0   2   0   2   0   2   2   0   2   0   0   0   2   0   0   2   0   2   0   0   2   2   0   2   2   2   2   0   0   0   2   0   0   2   2   2   2   0   0   2   2   2   2   2   2   2   0   2   2   2   2   2   2   0   2   0   0   0   2   2   0   2   0   2   0   2   2   0   2   0   0   2   2   0   0   0   0   0   2   2   0   2   2   0   2   0   0   2   0   2   0   0   2   0   2   0   0   0   2   0   2   0   0   0   2
 MK-3-9                 2   0   0   0   0   2   2   2   0   0   2   0   2   0   0   0   0   2   0   0   0   2   2   2   2   0   0   0   2   2   0   2   2   0   2   2   0   2   2   2   2   0   0   2   0   0   2   0   2   0   2   0   2   2   2   0   0   2   2   2   2   2   0   2   0   2   2   0   0   2   2   0   0   2   2   0   2   2   0   0   2   0   0   0   0   0   0   2   0   2   0   2   0   2   2   0   2   0   2   0   2   2   0   2   0   0   0   2   0   2   2   0   2   0   0   0   2   0   2   2   2   2   0   0   0   2   0   0   2   0   2   2   0   0   2   2   2   2   2   2   2   0   2   2   2   2   2   2   2   2   0   0   0   2   2   0   2   0   2   0   2   2   0   0   0   0   2   2   0   0   2   0   0   2   2   0   0   2   0   2   0   0   2   0   2   2   0   2   0   2   0   0   0   2   0   2   0   0   0   2
 MK-3-10                2   2   0   0   0   2   2   2   0   0   2   0   2   0   0   2   0   0   0   0   0   2   2   2   2   0   0   0   2   2   0   2   2   0   2   2   0   0   2   2   2   0   0   2   0   2   2   0   2   0   2   0   2   2   2   0   0   2   2   2   2   2   0   2   0   2   2   0   0   2   2   0   0   2   2   0   2   2   0   0   2   0   0   0   0   0   0   0   2   2   0   2   0   2   2   0   2   0   0   0   2   2   2   2   0   0   0   2   0   2   2   0   0   0   0   0   2   0   2   2   2   2   0   2   0   2   0   0   2   0   2   0   0   0   2   2   0   2   2   2   2   0   2   2   2   2   2   2   2   2   0   0   0   2   2   2   2   0   2   0   2   2   0   0   0   0   2   2   0   0   2   0   0   0   2   0   0   2   0   2   0   0   2   0   0   2   2   2   0   2   0   0   0   2   0   2   0   0   0   2
 MK-3-11                2   2   0   0   0   2   2   2   0   0   2   0   2   0   0   2   2   0   0   0   0   2   2   2   2   0   0   0   2   2   0   2   2   2   2   2   0   0   2   2   2   0   0   2   0   2   2   0   2   0   2   0   2   2   2   0   0   2   2   2   0   2   0   2   0   2   2   0   2   2   2   0   0   2   2   0   2   2   0   0   2   0   2   0   0   0   0   0   2   2   0   2   2   2   2   0   2   2   0   0   2   2   2   2   0   0   0   2   0   0   2   0   0   0   0   2   2   0   2   2   2   0   0   2   0   2   0   2   2   0   2   0   0   0   2   2   0   2   2   2   2   0   2   2   2   2   2   2   2   2   0   0   0   2   2   2   2   2   2   0   2   2   0   0   0   0   2   2   0   2   2   0   2   0   2   2   2   2   0   2   0   0   2   0   0   2   2   2   0   2   0   0   0   2   0   2   0   0   2   2
 MK-3-12                2   2   0   0   0   2   2   2   0   0   2   0   2   0   0   2   2   0   0   0   0   2   2   2   2   0   0   0   2   0   0   2   2   2   2   0   0   0   0   2   2   0   0   2   0   2   2   0   2   0   0   0   2   2   2   0   0   2   2   2   0   2   0   2   0   2   2   0   2   0   2   0   0   2   2   0   2   2   0   0   2   0   2   0   0   0   0   0   2   2   0   2   2   2   2   0   2   2   2   0   2   2   2   2   0   0   0   2   0   0   0   2   0   0   0   2   2   0   2   2   2   0   0   2   0   2   0   2   0   0   2   0   0   0   2   2   0   2   2   2   2   0   2   2   2   2   2   2   2   2   0   0   0   2   2   0   2   2   2   0   2   2   0   0   0   0   2   2   0   2   2   0   0   0   2   2   2   2   0   2   0   0   2   0   0   2   2   2   0   2   0   0   0   2   0   2   0   0   2   2
 MK-3-13                2   2   0   0   0   2   2   2   0   0   2   0   2   0   0   2   2   0   2   0   0   2   2   2   2   0   0   0   2   0   0   2   2   2   2   0   0   0   0   2   2   0   0   2   0   2   2   0   0   0   2   0   2   2   2   2   0   2   2   2   0   2   0   2   0   2   2   0   2   0   2   0   0   2   2   0   2   2   0   0   2   0   2   0   0   0   0   0   2   2   0   2   2   2   0   2   2   2   2   0   2   2   2   2   0   2   2   2   0   0   0   2   0   0   2   2   2   2   2   2   2   0   0   2   0   2   0   2   0   0   2   2   0   0   2   2   0   2   2   2   2   0   2   2   2   2   2   2   2   2   0   0   0   2   0   0   2   0   2   0   2   2   0   0   0   0   2   2   0   2   2   0   0   2   2   2   2   2   0   2   0   0   2   2   0   2   2   2   2   2   0   2   0   2   0   2   0   0   0   2
 MK-3-14                0   0   0   2   0   2   2   2   0   0   2   0   2   0   0   2   0   0   2   0   0   2   2   2   2   0   0   0   2   0   0   2   2   2   2   0   0   0   0   2   2   0   0   2   0   2   2   0   0   0   2   2   2   2   0   0   0   2   2   2   2   2   0   2   2   2   0   0   2   0   2   0   2   2   2   0   2   2   0   0   0   0   2   0   0   0   0   0   0   2   0   2   2   2   0   2   2   2   2   0   2   2   2   0   0   2   2   2   0   0   2   2   0   0   0   2   2   2   2   2   2   0   0   0   0   2   0   2   0   0   2   2   0   0   2   2   0   2   2   2   2   0   2   2   2   2   2   2   2   2   0   0   0   0   0   2   2   2   2   0   2   2   0   0   0   0   2   2   0   2   0   0   0   2   2   2   2   2   2   2   0   0   2   0   0   2   2   2   2   2   0   2   0   2   0   2   0   0   2   2
 MK-3-15                0   0   0   2   0   2   0   2   0   0   2   0   2   0   0   2   0   0   2   0   0   2   2   2   2   0   0   0   2   0   0   2   2   2   2   0   0   0   2   2   0   0   0   2   0   2   2   0   0   0   2   2   2   2   0   0   0   2   2   2   2   2   0   2   2   2   0   0   2   0   2   0   2   2   2   0   2   2   0   0   0   0   2   0   0   0   2   0   0   2   0   2   2   2   0   2   2   2   2   0   2   0   2   0   0   2   2   2   0   0   2   2   2   0   0   2   2   2   2   2   2   0   0   0   0   2   0   2   0   0   2   2   0   0   2   2   0   0   2   2   2   0   2   2   2   2   2   2   2   2   0   0   0   0   2   0   2   2   2   2   2   2   0   0   0   0   2   2   0   2   0   2   0   2   2   2   2   2   2   2   0   2   2   0   0   2   2   2   2   2   0   2   0   2   2   2   0   0   2   0
 MK-3-16                2   0   0   2   0   2   0   2   2   0   2   0   2   0   0   0   0   0   2   2   0   2   2   2   2   0   0   0   2   0   0   2   2   2   2   0   0   0   2   2   0   0   0   2   0   0   2   2   2   0   2   2   2   2   0   2   0   2   0   2   2   2   0   2   2   2   0   2   2   0   2   2   2   2   2   0   2   2   0   0   0   0   2   2   0   0   2   0   0   2   2   0   2   2   0   2   2   2   2   0   2   0   2   0   0   2   2   2   0   0   2   0   2   0   0   2   2   2   2   2   2   0   0   0   0   2   0   2   0   0   2   2   0   0   2   2   0   0   2   2   2   0   2   2   2   2   2   2   2   0   0   0   0   0   2   0   2   2   2   2   2   2   0   0   2   0   2   2   0   2   0   2   0   2   2   2   2   2   2   0   0   2   2   0   0   2   2   2   2   2   0   0   0   2   0   2   0   0   2   2
 MK-4-1                 2   2   0   0   0   0   2   0   2   2   2   2   2   2   2   2   0   0   0   0   2   0   2   0   2   2   0   0   2   0   2   2   2   2   0   2   0   0   0   0   2   0   2   2   2   2   0   0   2   0   0   0   0   0   2   0   2   0   2   2   2   2   2   0   0   2   2   2   2   0   2   2   2   2   2   2   2   0   2   2   2   2   0   2   0   2   2   0   2   0   0   0   0   0   2   0   0   2   2   2   0   2   2   2   2   0   2   0   2   2   2   2   0   0   0   0   0   0   0   0   0   0   2   0   0   0   0   2   2   2   0   2   0   2   2   0   2   2   2   2   0   2   2   0   2   2   0   2   0   0   0   0   0   0   2   0   2   2   0   2   2   0   0   0   0   0   2   0   0   2   2   2   0   2   0   2   2   2   0   0   2   2   0   0   2   2   2   2   2   0   2   0   2   0   2   0   2   2   0   2
 MK-4-2                 2   2   2   0   0   0   2   0   2   0   2   2   2   2   2   0   0   0   2   0   2   0   2   0   2   2   0   0   2   0   2   2   2   0   0   2   0   0   0   0   2   0   2   2   2   2   0   0   2   0   0   0   0   0   2   0   0   0   2   2   2   2   2   0   0   2   2   2   2   0   2   2   2   0   2   2   2   0   2   2   2   0   0   2   0   2   0   0   2   0   0   0   0   2   0   0   0   2   2   2   0   2   2   2   2   0   2   2   2   2   2   2   0   0   0   2   0   2   0   0   0   0   2   0   0   0   0   2   2   2   0   2   0   2   2   0   2   2   2   2   0   0   2   0   2   2   2   2   0   0   0   0   0   0   2   0   2   2   0   2   2   0   2   0   0   0   2   0   0   2   2   2   0   2   0   2   2   2   0   0   2   2   0   0   2   2   2   2   2   0   2   0   2   0   0   0   0   2   2   2
 MK-4-3                 2   0   2   0   0   0   2   0   2   0   2   2   2   0   2   0   0   0   2   0   2   0   2   2   0   0   0   0   2   0   2   2   2   0   0   2   0   0   0   0   2   0   0   2   2   2   0   0   2   0   0   0   0   0   2   0   0   0   2   2   2   2   2   0   0   2   2   2   2   0   2   2   2   0   2   2   2   0   2   2   2   0   0   2   0   2   0   0   2   2   0   0   0   2   0   0   0   0   2   2   0   2   2   2   2   2   2   2   2   2   2   2   0   0   0   2   0   2   2   0   0   0   2   0   0   2   0   2   2   2   2   2   0   2   2   0   2   2   2   2   0   0   2   0   2   2   2   0   0   0   0   0   0   0   2   0   2   2   0   2   0   0   2   2   0   0   2   0   0   0   2   2   0   0   0   2   0   2   0   0   2   2   0   0   2   2   2   2   2   0   2   2   2   2   0   0   0   2   2   2
 MK-4-4                 2   0   2   0   0   0   0   0   0   0   2   2   2   0   2   0   2   0   2   0   2   0   2   2   0   0   0   0   2   0   2   2   2   0   0   2   0   0   2   0   2   0   0   2   2   2   0   0   2   2   0   0   0   0   2   0   0   0   2   2   2   2   0   0   0   2   2   2   2   0   2   2   2   0   2   2   2   0   2   2   2   0   0   2   0   2   0   0   2   2   2   0   0   2   0   0   0   0   2   2   0   2   2   2   0   2   0   2   2   2   2   2   0   0   2   0   2   2   2   2   0   0   2   0   0   2   0   2   0   2   2   2   0   2   2   0   2   2   2   2   0   0   2   0   2   2   0   0   2   0   0   0   0   0   2   0   2   2   0   2   0   0   2   2   0   0   2   2   0   0   2   2   2   0   0   2   2   2   0   0   2   2   0   0   2   0   2   2   2   0   2   2   2   2   0   0   0   2   2   2
 MK-4-5                 2   0   2   0   0   0   0   0   0   0   2   2   2   0   2   0   2   0   0   0   2   0   2   2   0   0   2   2   2   0   2   2   2   0   0   2   0   0   2   0   2   0   2   2   2   2   0   0   2   2   2   0   0   0   2   0   0   0   0   2   0   2   0   0   0   2   2   2   2   2   2   2   2   2   2   2   2   0   2   0   2   0   0   2   0   2   0   0   2   0   2   0   0   0   0   0   0   0   2   2   0   2   2   2   0   2   2   2   2   2   0   2   2   0   2   2   2   2   2   2   0   0   2   0   0   2   0   2   0   2   2   0   0   2   0   2   2   2   2   2   0   0   2   2   2   2   0   0   2   0   0   0   0   0   0   0   0   2   0   2   2   0   0   2   0   0   2   2   0   0   0   2   2   0   0   2   2   2   0   0   2   0   0   0   2   0   2   0   2   0   2   2   2   2   0   0   2   2   2   2
 MK-4-6                 2   2   2   0   0   0   2   2   0   0   2   2   2   0   2   0   2   0   0   0   2   0   2   2   0   0   2   2   0   0   2   2   2   0   0   0   0   0   2   0   2   2   2   2   2   2   0   0   2   2   2   0   0   0   0   0   0   2   0   2   0   0   0   0   0   2   2   2   2   2   2   2   2   2   2   2   2   0   2   0   2   0   0   2   0   2   0   2   2   0   2   0   0   0   0   0   0   0   2   2   0   2   2   2   2   2   2   2   2   2   0   0   2   0   2   2   2   2   2   2   0   0   2   0   0   2   0   2   2   2   2   0   2   2   0   2   2   2   2   2   2   2   2   2   2   2   0   0   2   2   0   0   0   0   0   0   0   2   0   2   2   0   0   2   0   0   2   2   0   0   0   2   2   0   0   2   2   2   0   0   2   2   0   0   2   0   2   0   0   2   2   2   2   2   0   0   2   2   2   2
 MK-4-7                 2   2   2   2   0   0   0   2   0   0   2   2   2   0   0   0   2   0   0   0   2   0   2   2   0   0   2   2   0   0   2   2   0   0   2   0   0   0   2   2   2   2   2   2   0   2   0   0   2   2   0   0   0   0   0   0   0   2   0   2   0   0   0   0   0   2   2   2   2   0   2   2   2   2   2   2   2   0   2   0   2   0   0   2   2   2   0   2   2   0   0   0   0   2   0   0   0   0   2   2   0   2   2   2   2   2   2   2   2   2   0   0   2   0   2   0   2   2   2   2   0   0   2   0   2   2   0   2   2   0   2   0   2   2   0   2   2   2   2   2   0   2   2   2   2   0   0   0   2   2   0   0   0   0   0   0   0   2   0   0   2   0   0   2   0   0   2   2   0   0   0   2   2   0   0   2   2   2   0   0   2   2   0   0   2   0   2   0   0   2   2   2   2   2   0   0   2   2   2   2
 MK-4-8                 2   2   2   2   0   0   0   2   0   0   0   2   2   0   0   0   2   0   0   0   2   0   2   2   0   0   2   2   0   0   2   2   2   0   2   0   0   0   2   2   2   2   2   2   0   2   0   0   2   0   0   2   0   0   0   0   0   2   0   2   0   0   0   0   0   2   2   2   2   0   2   2   0   0   2   2   2   2   2   0   2   0   0   0   2   2   0   2   2   0   0   2   2   2   0   0   0   0   2   2   0   2   0   0   2   2   0   2   2   0   0   0   2   0   2   0   2   2   2   2   0   0   2   0   2   2   2   2   2   0   2   0   2   2   0   2   2   2   2   2   0   2   2   2   2   0   2   0   2   2   0   0   0   0   0   2   2   2   0   0   2   0   0   2   0   0   2   2   0   0   0   2   2   0   0   2   0   2   0   0   2   2   0   0   2   0   2   0   0   2   2   2   0   2   0   0   2   2   2   2
 MK-4-9                 2   2   2   2   0   0   0   2   2   2   0   2   2   0   0   0   0   0   0   0   0   0   2   0   0   0   2   2   0   0   2   2   2   0   2   0   0   0   2   2   2   2   2   2   0   2   0   0   2   0   0   2   0   0   0   0   0   2   0   2   0   0   0   0   0   2   2   2   2   0   2   0   0   0   2   2   2   2   2   0   2   2   0   0   0   2   0   2   2   0   0   2   2   0   0   0   0   0   2   2   0   2   0   0   2   2   0   2   2   0   2   0   2   0   2   0   2   2   2   2   0   0   2   0   0   2   2   0   2   0   2   0   2   2   0   2   2   0   2   2   2   2   2   2   2   0   2   0   2   2   0   0   0   0   0   2   2   2   0   0   0   0   0   2   0   2   2   2   0   0   2   2   2   0   0   2   0   2   0   0   2   2   0   0   2   0   2   0   0   2   2   2   0   2   0   0   2   2   2   2
 MK-4-10                2   2   2   2   0   0   0   2   2   0   0   2   2   2   0   0   2   0   0   0   0   0   2   0   0   0   2   2   0   0   2   2   2   0   2   0   0   0   2   2   2   2   2   2   0   2   0   0   2   0   0   2   0   0   0   2   0   2   0   2   0   2   0   0   0   2   2   2   2   0   2   2   0   0   2   2   2   2   2   0   2   2   0   0   0   2   0   2   2   0   0   2   2   0   0   0   0   0   2   2   0   2   0   0   2   0   0   2   2   0   2   0   2   0   0   0   2   2   2   2   0   0   2   0   0   2   2   0   2   0   2   0   2   2   0   0   2   0   2   2   2   2   2   2   2   0   2   0   2   2   0   0   0   2   0   2   2   2   0   0   0   2   0   2   0   2   2   0   0   0   2   2   2   2   0   2   0   0   0   0   2   2   0   0   2   0   2   0   0   2   2   0   0   2   0   0   2   2   2   2
 MK-4-11                0   2   2   2   0   0   0   2   2   0   2   0   2   2   0   0   2   0   0   0   2   0   2   0   0   0   2   2   0   0   2   2   2   0   2   0   0   0   2   2   2   2   2   2   0   2   0   0   2   0   0   2   2   0   0   2   0   2   0   2   0   2   0   0   0   2   2   2   2   0   2   2   0   0   0   2   2   2   2   0   2   2   2   0   0   2   2   2   2   0   0   0   0   0   2   0   0   0   2   2   2   2   0   0   2   0   0   2   2   0   2   0   2   0   0   0   2   0   2   2   0   0   2   2   0   2   2   0   2   0   2   0   2   2   0   0   2   0   2   2   2   2   2   2   2   0   2   0   2   2   0   2   0   2   0   2   2   2   0   0   0   2   0   2   0   2   2   0   0   0   2   2   2   0   2   2   0   0   0   0   2   2   0   0   2   2   2   0   2   2   2   0   0   2   0   0   0   2   2   2
 MK-4-12                0   2   2   2   0   0   0   2   2   0   2   0   2   2   0   0   2   0   2   0   0   0   2   0   2   0   2   2   0   0   2   2   2   0   2   0   0   0   2   0   2   2   2   2   0   2   0   0   2   0   2   2   2   0   2   2   0   0   2   2   0   2   0   0   0   2   2   2   2   0   2   2   0   0   0   2   2   2   0   0   2   0   2   2   0   2   0   2   2   0   0   0   0   0   2   0   2   0   2   2   0   2   0   0   2   0   0   2   2   0   2   0   2   0   0   0   2   0   2   2   0   0   2   2   0   2   2   2   2   0   2   0   2   2   0   2   2   0   2   2   2   2   0   2   2   0   2   0   2   0   0   2   2   2   0   2   2   2   2   0   0   2   0   2   0   2   2   0   0   0   2   0   2   0   2   2   0   0   0   0   2   2   0   0   2   2   2   0   2   2   2   0   0   2   0   0   0   2   2   2
 MK-4-13                0   2   2   2   0   0   0   2   2   2   2   0   2   2   0   0   2   0   2   0   0   0   2   0   0   0   2   2   0   2   2   2   2   0   2   0   0   0   2   0   2   2   2   2   0   2   0   0   2   0   2   2   2   0   2   2   0   0   0   2   2   2   0   2   0   0   2   0   2   0   2   2   0   0   0   2   2   2   0   0   2   0   2   2   2   2   2   2   2   0   0   0   0   0   2   0   2   0   2   2   0   2   0   0   2   0   0   2   2   2   2   0   2   0   0   0   2   0   2   2   0   0   2   2   0   2   0   2   2   0   2   0   2   0   0   2   0   0   2   2   2   2   0   2   2   0   2   0   2   0   0   2   2   2   0   2   2   2   2   0   0   2   0   2   0   2   2   0   0   0   2   0   0   2   2   2   2   0   0   0   2   2   0   0   2   2   2   0   0   2   2   0   0   2   0   0   0   2   2   2
 MK-4-14                0   2   2   2   2   0   0   2   2   2   2   0   2   2   0   2   2   0   2   0   0   0   2   0   0   0   2   2   0   2   2   2   2   0   2   0   2   0   2   0   2   2   2   2   0   2   0   0   2   0   2   2   0   2   2   2   0   0   0   2   2   2   0   2   0   0   2   2   0   0   0   2   0   0   0   2   2   2   0   2   2   0   0   2   2   2   2   2   2   0   0   0   0   0   2   2   2   0   2   2   0   2   0   0   2   2   0   2   2   2   2   0   2   0   0   0   2   0   2   2   0   0   2   2   2   2   0   2   2   0   2   0   0   2   0   0   0   0   2   2   2   2   0   2   2   0   2   0   2   0   0   2   2   2   0   2   2   0   2   0   0   2   0   2   0   2   0   2   0   0   2   2   0   2   0   0   2   0   0   2   2   2   0   0   2   2   2   0   0   2   2   0   0   2   0   0   0   2   2   0
 MK-4-15                0   2   2   2   2   0   2   2   2   2   2   0   2   2   0   2   2   0   2   0   0   0   0   0   0   0   2   2   0   0   2   2   2   0   2   0   2   0   2   0   2   2   2   2   0   2   0   0   2   0   2   2   0   2   2   2   0   0   2   0   2   0   0   2   0   0   2   2   0   0   0   2   0   0   0   2   2   2   0   2   2   0   0   2   2   2   2   2   2   0   0   0   0   0   2   0   2   0   2   2   0   2   0   0   2   2   0   2   2   2   2   0   2   0   0   0   2   2   2   2   0   0   2   2   2   2   0   2   2   0   2   0   0   2   0   0   0   0   2   2   2   2   2   2   2   0   2   0   2   0   0   0   2   2   0   2   2   0   2   0   0   2   0   2   0   2   2   2   0   0   2   2   2   2   0   0   2   0   0   2   2   2   0   0   2   2   2   0   0   2   2   0   0   2   0   0   0   2   2   0
 MK-4-16                0   2   2   2   2   0   2   2   0   2   0   0   2   2   0   2   2   0   2   0   0   0   2   0   0   0   2   2   0   0   2   2   2   0   2   0   2   0   2   0   2   2   2   2   0   2   0   0   2   0   2   2   0   2   2   2   2   0   2   0   2   0   0   2   0   0   2   2   2   0   0   2   2   0   0   2   2   2   0   2   2   0   0   2   2   2   2   2   2   0   0   2   2   0   2   0   2   0   2   2   0   2   0   0   2   2   0   2   2   2   2   0   2   0   2   0   2   2   2   2   0   2   0   2   2   2   0   2   2   0   2   0   0   0   2   2   0   2   2   2   2   0   2   2   2   0   0   0   2   0   0   0   2   2   0   2   2   0   2   0   0   2   0   2   0   2   2   2   0   2   2   2   2   2   0   0   2   0   0   2   2   2   0   0   0   2   2   0   0   2   0   0   0   2   0   0   0   2   2   0
 MK-5-1                 0   0   0   2   0   0   2   0   0   2   2   2   2   2   0   2   0   2   0   2   2   0   0   0   0   2   0   0   0   2   2   0   2   0   0   0   2   0   0   0   0   0   2   2   0   2   2   0   2   0   2   2   0   0   2   0   2   2   2   2   0   0   0   0   0   2   0   2   0   0   2   2   0   0   0   0   2   0   2   0   0   2   0   2   0   0   0   0   0   2   2   2   2   2   2   2   2   2   2   2   2   2   0   0   0   0   0   0   2   2   2   0   2   2   2   0   2   0   0   2   2   0   2   2   0   2   2   0   0   2   0   0   2   0   2   0   2   2   0   0   0   2   2   2   2   2   2   0   0   2   2   2   2   0   2   2   2   0   0   0   2   2   0   2   2   0   2   2   0   2   2   2   2   0   0   0   0   2   2   0   0   2   2   2   2   2   0   2   0   0   0   0   0   2   0   0   2   2   2   0
 MK-5-2                 0   0   0   2   0   0   2   0   0   2   2   0   2   2   0   2   2   2   0   2   2   0   0   0   0   2   0   0   0   2   2   0   2   0   0   0   2   0   0   0   2   0   2   2   2   0   2   0   2   0   2   2   0   0   2   0   2   2   2   2   0   0   0   0   0   2   0   2   0   0   2   2   0   0   0   0   2   0   2   0   0   2   0   2   0   0   2   0   0   2   2   2   2   2   2   2   2   2   2   2   2   2   0   0   0   0   0   0   2   2   2   0   2   2   2   0   2   0   0   2   0   0   2   2   0   2   0   0   0   2   0   0   2   2   2   0   2   2   0   2   0   2   2   2   2   2   0   0   0   2   2   2   2   0   2   2   2   0   0   0   2   2   0   2   2   0   0   2   0   0   2   2   2   0   0   0   0   2   2   0   0   2   2   2   2   2   0   2   0   0   0   0   0   2   2   0   2   2   2   0
 MK-5-3                 0   0   0   2   0   0   2   0   0   2   2   0   2   0   2   2   2   2   0   2   2   0   0   0   0   2   0   0   0   2   2   2   2   0   0   0   2   0   0   0   2   0   2   0   2   2   2   0   0   0   2   2   0   0   2   0   2   2   2   2   0   0   0   0   0   2   0   2   0   0   2   2   0   0   0   0   2   0   0   0   0   2   0   2   0   2   2   0   0   2   2   2   2   2   2   2   2   2   2   2   2   2   0   2   0   0   0   0   2   2   2   2   2   2   2   0   2   2   0   0   0   0   2   2   0   2   0   0   0   2   0   0   2   2   2   0   2   2   0   2   0   2   2   2   2   2   0   0   0   2   2   2   2   0   2   2   2   0   2   0   2   2   2   2   2   0   0   2   0   0   2   2   2   0   0   0   0   2   2   0   0   0   2   2   2   2   0   2   2   0   0   0   0   2   0   0   2   2   2   0
 MK-5-4                 0   0   2   2   0   0   2   0   0   2   2   0   2   0   2   2   2   2   0   0   2   0   0   0   0   2   0   0   0   2   2   0   2   0   0   0   2   0   0   0   2   0   2   2   2   2   2   0   0   0   2   0   0   0   2   2   0   2   2   2   2   0   0   0   0   2   0   2   0   2   2   2   0   0   0   0   2   0   0   0   0   2   0   2   0   2   2   0   0   2   2   2   2   0   2   2   2   2   2   2   2   2   0   2   0   0   0   0   2   2   2   2   0   2   2   0   2   2   2   0   0   0   2   2   0   0   0   0   2   2   0   0   2   2   2   0   2   2   0   2   0   0   2   2   2   2   0   0   0   2   2   2   2   2   0   0   2   0   2   0   0   2   2   2   0   0   0   0   0   0   2   2   2   0   0   0   0   2   0   2   0   0   2   0   2   2   0   2   2   0   0   0   0   2   0   0   2   2   2   0
 MK-5-5                 0   0   2   0   0   0   0   0   0   2   2   0   2   0   2   2   2   2   2   0   2   0   0   0   0   2   0   0   0   2   2   0   2   0   0   0   2   0   0   0   2   0   2   0   0   2   2   0   0   0   2   0   0   0   2   0   0   2   2   2   2   0   0   2   0   2   0   2   0   2   2   2   0   0   0   0   2   0   0   2   0   2   0   2   0   2   0   0   0   2   2   2   2   0   2   2   2   2   2   2   2   2   0   2   0   0   0   0   2   2   2   2   0   2   2   0   2   2   2   0   0   0   2   2   0   0   2   2   2   2   2   0   2   2   0   0   2   0   0   2   0   0   2   2   2   2   2   0   0   2   2   2   2   2   0   0   2   0   2   2   0   2   2   2   0   0   0   0   0   0   2   2   2   0   0   0   0   2   0   2   0   0   2   0   2   2   0   2   2   0   0   0   0   2   0   0   2   2   2   0
 MK-5-6                 0   0   2   0   0   0   2   0   0   2   2   0   2   0   2   2   2   2   2   2   2   0   0   2   0   2   2   0   0   2   2   0   2   0   0   0   2   0   0   0   2   0   2   0   0   2   2   0   0   0   2   0   0   0   2   0   0   2   2   2   0   0   2   2   0   2   0   2   0   2   2   2   0   0   0   2   2   0   0   2   0   0   0   2   0   2   0   0   0   2   2   2   2   0   2   2   2   2   2   2   2   2   0   2   2   0   0   0   2   2   2   2   2   2   2   0   2   2   2   0   0   0   2   2   2   2   2   2   0   2   2   0   2   2   0   0   2   0   0   0   0   0   2   2   2   2   2   0   0   2   2   2   2   0   0   2   0   0   2   2   0   2   2   2   0   0   0   0   0   2   2   2   0   0   0   0   0   2   0   2   0   0   2   0   2   2   0   2   2   0   0   0   0   2   0   0   2   2   0   0
 MK-5-7                 0   0   2   0   0   2   2   0   0   2   2   2   2   0   2   2   2   2   2   2   2   0   0   2   0   0   2   2   0   2   0   0   2   0   0   0   2   0   0   0   2   0   2   0   0   2   2   0   0   0   2   0   2   0   2   0   2   2   2   2   0   0   2   2   0   2   0   2   0   2   0   2   0   0   0   2   2   0   0   2   0   0   2   2   0   2   0   0   0   2   2   2   2   0   2   2   2   2   2   2   2   0   0   2   2   0   0   0   2   2   2   2   2   2   2   2   2   2   0   0   0   0   2   0   2   2   2   2   0   2   0   0   2   2   0   0   2   0   0   0   0   0   0   2   2   2   2   0   0   2   2   2   2   0   0   2   0   0   2   2   0   2   2   2   2   0   0   0   0   2   2   2   0   0   0   2   0   2   0   2   0   0   2   0   2   2   2   2   2   0   0   0   0   2   0   0   2   2   0   0
 MK-5-8                 0   0   2   0   0   2   2   0   0   2   2   2   2   0   2   2   2   2   2   2   0   0   2   2   0   0   2   2   0   2   0   0   2   0   0   0   2   0   0   2   2   0   2   0   0   2   2   0   0   2   2   0   0   0   2   0   2   2   2   2   0   0   0   2   0   0   0   2   0   2   0   2   0   0   0   2   2   0   0   2   0   2   2   2   0   2   0   0   0   2   2   2   2   0   2   2   2   0   2   2   0   2   0   2   2   0   0   0   2   2   2   2   2   2   2   2   2   2   2   0   0   0   2   0   2   2   2   2   0   2   2   0   2   2   0   0   2   0   0   0   0   2   0   2   0   2   2   0   0   0   0   2   2   0   0   2   0   0   2   2   0   2   2   2   2   0   0   0   0   2   2   2   0   0   2   2   0   2   0   2   0   0   2   0   2   2   2   2   2   0   0   0   0   2   0   0   2   2   0   2
 MK-5-9                 0   0   2   0   0   2   2   0   0   0   2   0   2   0   2   2   2   2   2   2   0   0   2   2   0   0   2   2   0   2   0   0   2   0   0   2   2   0   0   2   2   0   2   0   0   2   2   0   0   0   2   0   0   0   2   0   0   2   2   2   0   0   0   2   0   0   0   2   0   2   0   2   0   0   0   2   2   2   0   2   0   2   2   2   0   0   0   0   0   2   2   2   2   0   2   2   2   0   2   0   0   2   0   2   2   0   0   0   2   2   2   2   2   2   2   2   2   0   2   0   0   0   0   0   2   2   2   2   2   2   2   0   2   2   0   0   2   0   0   0   0   2   0   0   0   0   2   2   0   0   0   2   2   0   0   0   0   0   2   2   0   2   2   2   2   0   0   0   2   2   2   0   0   0   0   2   0   2   0   2   0   0   2   0   2   2   2   2   2   0   0   0   0   2   0   0   2   2   0   2
 MK-5-10                2   0   2   0   0   2   2   0   0   0   2   0   0   0   2   2   0   2   2   2   0   0   2   2   0   0   2   2   0   2   0   0   0   0   0   2   2   0   0   2   2   0   2   0   0   2   2   2   2   0   2   2   0   0   2   0   0   2   2   2   0   0   0   2   0   0   0   2   0   2   0   2   0   0   0   2   2   2   0   0   2   2   2   2   0   0   0   0   0   2   2   2   2   0   2   0   2   0   0   0   0   2   0   2   2   0   0   0   2   2   2   2   2   2   2   2   2   0   2   0   0   0   0   0   2   2   2   2   2   2   2   0   2   2   0   0   2   0   0   0   0   2   0   0   0   0   2   2   0   0   2   2   2   0   0   0   2   2   0   2   0   0   2   2   2   0   0   0   0   2   2   0   0   0   0   2   0   2   0   2   0   2   2   0   2   2   2   2   2   0   0   2   0   2   0   0   2   2   0   2
 MK-5-11                2   0   2   0   0   2   2   0   0   0   2   0   0   0   2   2   0   2   2   2   0   0   0   2   0   0   2   2   0   2   0   0   0   0   0   2   2   0   0   2   2   0   2   0   0   2   2   2   2   0   2   2   0   0   2   0   2   2   2   2   0   0   0   2   0   0   0   2   0   0   0   2   0   0   0   2   2   2   0   2   2   2   2   2   0   0   0   0   0   2   2   2   2   0   0   0   2   0   0   0   0   2   0   2   2   0   0   0   2   2   2   2   2   2   2   2   2   0   2   0   2   0   0   0   2   2   2   0   2   2   2   0   2   2   2   0   2   0   0   0   0   2   0   0   0   2   2   2   0   0   2   2   2   0   0   0   2   2   0   2   0   0   2   2   2   0   0   0   0   2   0   0   0   0   0   2   0   2   2   0   0   2   0   0   2   2   2   2   2   0   0   2   0   2   2   0   2   2   0   2
 MK-5-12                2   0   2   0   0   2   2   0   0   0   2   0   0   0   2   2   0   2   2   2   0   0   0   2   0   0   2   2   0   2   0   0   0   0   0   2   0   0   0   2   2   0   2   0   0   2   2   2   2   0   2   0   2   0   2   0   2   0   2   2   0   2   0   2   0   0   0   2   2   0   2   2   0   0   2   2   2   0   0   2   0   2   2   2   0   0   0   0   2   2   2   2   2   0   0   0   2   0   0   0   0   2   0   0   2   0   0   0   2   2   2   2   2   2   2   2   2   0   2   0   0   0   0   0   2   2   2   0   2   0   2   2   2   2   2   0   2   0   0   0   0   2   2   0   0   2   2   2   0   2   2   2   2   0   0   0   2   2   0   2   0   0   2   2   2   0   0   0   0   2   0   0   0   0   0   2   0   2   2   0   0   2   0   2   2   2   2   2   2   0   2   2   0   2   2   0   2   2   0   2
 MK-5-13                0   0   2   0   2   2   2   0   2   0   2   0   2   0   2   2   0   2   2   0   2   0   0   2   0   0   2   2   0   2   0   0   0   0   0   2   0   0   0   2   2   2   2   0   0   2   2   2   2   0   2   0   2   0   2   0   2   0   2   2   2   2   0   0   0   0   0   2   2   0   2   2   0   0   2   2   2   0   0   2   0   2   2   2   0   0   0   0   2   2   2   2   2   0   0   2   0   0   0   0   0   2   2   0   2   0   2   0   2   2   0   2   2   2   2   2   2   0   2   0   0   0   0   0   2   2   2   0   2   0   2   2   2   2   2   0   2   0   2   0   0   2   2   0   0   2   2   0   0   2   2   2   2   0   0   2   2   2   0   0   0   0   2   2   2   0   0   0   0   2   0   0   0   2   0   0   0   2   2   0   0   2   0   2   0   2   2   2   2   0   2   2   0   2   2   0   2   2   0   2
 MK-5-14                0   0   2   0   0   2   2   0   2   0   2   0   2   0   2   0   0   2   2   0   2   0   0   2   0   0   0   2   0   0   0   0   0   0   0   2   0   0   0   2   2   2   0   0   0   2   2   2   2   2   2   0   2   0   2   0   2   0   0   2   2   2   0   0   0   2   0   2   2   0   0   2   0   0   2   2   2   0   0   2   0   2   2   2   0   2   0   0   2   2   0   2   0   0   0   2   0   0   0   0   0   2   0   0   2   0   2   0   2   2   0   2   2   2   2   2   0   0   2   0   0   0   0   0   2   2   2   0   2   0   2   2   2   2   2   0   2   0   2   0   0   2   2   2   0   2   2   0   0   2   2   2   2   0   0   2   2   2   0   0   0   0   2   2   2   2   0   2   0   2   0   0   0   0   0   0   0   2   2   0   2   2   0   2   0   2   2   2   2   0   2   2   0   2   2   0   2   2   0   0
 MK-5-15                0   2   0   2   0   2   2   0   0   0   2   2   2   0   2   2   0   0   2   0   2   0   0   2   0   0   0   2   0   0   0   0   0   0   0   2   0   0   0   2   2   2   0   0   0   2   2   2   2   2   2   0   2   0   2   0   2   0   0   2   2   2   0   0   0   2   0   2   2   0   0   2   0   0   2   2   2   0   0   2   2   2   2   2   0   2   0   0   2   2   0   2   0   0   0   2   0   0   0   0   0   2   0   2   2   0   2   0   2   2   0   2   2   2   2   2   0   0   2   0   0   0   0   2   2   2   2   0   2   0   2   2   2   0   2   0   2   0   2   0   0   2   2   2   0   2   2   0   0   2   2   2   2   0   0   2   0   2   0   0   0   0   2   2   2   2   0   2   0   2   0   0   0   0   0   2   0   2   2   0   2   2   0   2   2   2   2   0   2   0   2   2   0   2   2   0   2   2   0   0
 MK-5-16                0   2   0   2   0   2   2   0   0   0   2   2   2   0   2   2   0   0   2   0   2   0   0   2   0   0   0   2   0   0   0   0   0   0   0   0   0   2   2   2   2   2   0   0   2   2   2   2   2   2   2   0   2   2   2   0   2   0   0   2   2   2   0   0   0   2   0   2   2   0   0   2   0   0   2   2   2   0   0   2   2   2   2   2   0   2   0   0   2   2   0   0   0   0   0   2   0   0   0   0   0   2   0   2   2   0   2   0   2   2   0   2   2   0   2   0   0   0   0   0   0   0   0   2   2   2   2   0   2   0   2   2   2   0   2   0   2   0   2   0   0   0   2   2   0   2   2   0   0   2   0   2   2   0   0   0   2   2   0   2   0   0   0   2   2   0   0   2   0   2   0   0   0   0   0   2   0   2   2   0   2   2   0   2   2   2   2   0   2   0   2   2   0   2   2   0   2   2   0   0
 MK-6-1                 0   0   2   0   0   0   2   2   2   0   0   0   0   2   2   2   2   2   2   0   2   0   0   0   2   2   0   2   2   0   2   2   2   2   0   0   0   0   2   0   2   0   2   0   0   0   0   2   2   0   0   2   2   0   2   2   0   0   2   0   2   2   0   2   0   0   0   0   0   0   2   2   2   2   2   2   0   0   2   2   0   0   0   2   2   0   2   0   0   2   2   0   2   2   2   2   2   0   2   0   0   0   0   0   0   0   0   2   2   2   2   2   0   0   0   0   0   2   0   0   0   2   0   2   2   2   2   0   2   2   0   2   2   2   2   2   0   2   2   2   2   2   0   2   0   0   2   0   0   2   2   0   0   0   2   2   0   2   0   0   2   0   2   2   0   0   2   2   0   0   2   2   2   0   0   0   2   0   2   2   2   0   0   2   0   2   2   0   0   0   2   2   0   0   0   0   0   2   0   0
 MK-6-2                 0   0   2   0   0   2   2   2   2   0   0   0   0   2   2   2   2   2   2   0   2   0   0   0   2   0   0   2   2   0   2   0   2   2   0   0   2   0   2   0   2   0   2   0   0   0   0   2   2   0   0   2   2   0   2   2   0   0   2   0   2   2   0   2   0   0   0   0   0   0   2   2   2   2   2   2   0   0   2   0   0   0   0   2   0   0   2   0   0   2   2   0   0   2   2   2   2   0   2   0   2   0   0   0   0   0   2   2   2   2   2   0   0   0   0   0   2   2   0   0   0   2   0   2   2   2   2   0   2   2   0   2   2   2   2   0   0   2   2   2   2   2   2   2   0   0   2   0   0   2   2   0   0   0   2   2   0   0   0   0   2   0   2   2   0   2   2   2   0   0   2   2   2   2   0   0   2   2   2   2   2   0   2   2   2   2   2   0   0   0   2   2   0   0   2   0   0   2   0   0
 MK-6-3                 0   0   2   0   0   0   2   2   2   0   0   0   0   2   2   2   2   2   2   0   2   2   0   0   2   0   2   0   2   0   0   0   2   2   0   0   2   0   2   0   2   0   2   0   2   0   2   2   0   2   0   0   2   0   2   2   0   0   2   0   2   2   0   2   0   0   0   0   0   0   0   2   2   2   2   2   0   0   2   0   0   0   0   2   0   0   2   0   0   2   2   0   2   2   2   2   2   0   2   0   2   0   0   0   0   0   2   2   2   2   2   0   0   0   0   2   2   0   0   0   0   2   0   0   2   2   2   0   2   2   0   0   2   2   2   0   0   2   2   2   2   2   0   2   0   0   2   0   0   2   2   0   0   0   2   2   0   2   0   0   2   0   2   2   0   2   2   2   0   0   2   2   2   2   0   0   2   2   2   2   2   0   2   2   2   2   2   0   0   0   2   2   0   2   2   0   2   0   0   0
 MK-6-4                 0   0   0   2   0   0   2   0   2   0   0   2   0   2   2   2   2   2   2   0   2   2   0   0   2   0   2   0   2   0   0   0   2   2   0   0   2   0   2   0   2   0   2   0   2   0   2   0   0   2   0   2   2   0   2   2   0   0   2   0   0   2   2   2   0   0   0   0   0   0   0   2   2   2   2   2   0   0   2   0   0   0   0   2   2   0   0   0   0   2   2   0   2   2   2   2   2   0   2   0   2   0   0   0   0   0   2   2   2   2   2   0   0   0   0   2   2   0   0   0   0   2   0   0   2   2   2   0   2   2   0   0   2   2   2   0   0   2   2   2   2   2   0   2   0   0   2   0   0   2   2   0   0   0   2   2   0   2   2   0   2   0   0   2   0   2   2   2   0   0   2   2   0   2   0   0   2   2   2   2   2   0   2   2   2   2   2   0   0   0   2   2   0   2   2   0   2   0   0   2
 MK-6-5                 0   0   0   2   0   0   2   0   2   0   0   2   0   2   2   2   0   2   2   0   2   2   0   0   2   0   2   0   2   0   0   0   0   2   2   2   2   0   2   0   2   0   2   0   2   0   2   0   0   2   0   2   2   0   2   2   0   0   0   0   0   2   2   2   0   0   0   0   0   0   0   2   2   2   2   2   0   0   2   2   0   0   0   0   2   0   2   0   0   2   2   2   0   2   2   0   2   0   2   0   2   0   0   2   0   0   2   2   2   2   2   0   0   0   0   2   2   2   0   0   0   0   0   0   2   2   2   0   2   2   0   0   2   2   2   0   0   2   2   2   2   2   0   2   2   0   2   0   0   2   2   0   0   0   2   0   0   2   2   0   2   0   0   2   0   2   2   2   0   0   0   2   0   2   0   0   2   2   2   0   2   0   2   0   2   2   2   0   0   0   2   2   0   2   2   2   2   0   0   2
 MK-6-6                 0   0   0   0   0   0   2   0   2   0   0   2   0   2   2   2   0   2   2   0   0   2   0   0   2   0   2   0   2   2   0   0   0   2   2   2   2   0   2   0   2   0   0   0   2   0   2   2   0   2   0   2   2   0   2   2   0   0   0   0   0   2   2   2   0   0   0   0   0   0   0   2   2   2   2   2   0   0   2   2   0   0   0   0   2   0   2   0   0   2   2   2   0   2   2   0   2   0   2   0   2   0   0   2   0   0   2   2   2   2   2   0   0   2   0   2   2   2   2   0   0   0   0   0   2   2   2   0   2   2   0   0   0   2   2   0   0   2   2   2   2   2   0   2   2   0   2   2   0   2   2   2   0   0   2   0   0   2   2   0   2   0   2   2   2   2   2   2   2   0   0   2   0   2   2   0   2   2   2   0   2   0   2   0   2   2   2   0   0   0   2   2   0   2   2   2   2   0   0   2
 MK-6-7                 0   0   0   0   0   0   2   0   2   0   0   2   2   2   2   2   0   2   2   0   0   2   0   2   2   2   2   0   2   2   0   0   2   2   2   2   2   2   2   0   2   0   2   0   2   0   2   2   0   2   0   2   2   0   2   2   0   0   0   0   0   2   2   2   0   0   2   0   0   0   0   2   2   0   2   2   0   0   2   2   0   0   0   0   2   0   0   0   0   2   2   2   2   2   2   2   2   0   2   0   2   0   0   2   0   2   2   2   2   2   2   0   0   2   0   2   2   2   2   0   0   0   0   0   2   2   2   0   2   2   0   0   2   0   2   0   0   2   0   2   2   2   0   2   2   2   2   2   0   2   2   2   0   0   2   0   2   2   2   0   2   0   2   2   2   2   2   2   2   0   0   2   0   2   2   0   0   2   2   0   2   0   2   0   2   2   2   0   0   0   2   2   0   2   2   2   0   0   0   0
 MK-6-8                 2   0   0   0   0   0   2   0   2   0   0   2   2   2   2   2   0   0   2   0   0   2   0   2   2   2   0   0   2   2   0   0   2   2   2   2   2   2   0   0   2   0   2   0   2   0   2   2   0   2   0   2   2   0   2   2   0   0   0   0   0   2   2   2   0   0   2   0   0   0   0   2   2   0   2   2   0   0   2   2   0   0   0   0   2   0   2   0   0   2   2   2   2   2   2   2   2   2   2   0   2   0   0   2   0   2   2   2   2   2   2   0   0   2   0   2   2   2   2   0   0   0   0   0   2   2   0   0   2   2   0   0   2   0   2   0   0   2   0   2   2   2   0   2   2   2   2   2   0   2   2   2   0   0   2   0   2   2   2   0   2   2   2   2   2   2   2   2   2   0   0   2   0   2   2   0   0   2   2   0   2   2   2   0   2   2   2   0   0   0   2   2   0   2   2   2   0   2   0   0
 MK-6-9                 2   0   0   0   0   0   2   0   2   0   0   2   2   2   2   2   0   2   2   0   0   2   0   2   2   2   0   0   2   2   0   2   0   0   2   2   2   2   0   0   2   0   2   0   2   0   2   2   0   2   0   2   2   0   2   2   0   0   0   2   0   2   2   2   0   0   2   0   0   0   0   2   2   0   2   2   0   0   0   2   0   0   0   2   2   0   2   0   2   2   2   2   0   2   2   0   2   2   2   0   2   0   0   2   0   2   2   2   2   2   2   0   0   2   0   2   0   2   2   0   0   0   0   0   2   2   0   0   2   2   0   0   2   0   2   0   2   2   0   2   2   0   0   0   2   2   2   2   0   2   2   2   2   0   2   0   2   2   2   0   2   2   2   0   2   2   2   2   2   0   0   2   0   2   2   0   0   2   0   0   0   2   2   2   2   2   0   2   0   0   2   2   0   2   2   0   0   2   0   0
 MK-6-10                2   0   0   0   0   0   2   0   2   0   0   2   2   2   2   2   0   2   2   0   0   2   0   2   2   2   0   0   2   2   0   2   0   0   2   2   2   0   0   0   2   0   2   0   2   0   2   2   0   2   2   2   2   0   2   2   0   0   0   2   0   2   2   0   0   0   2   0   0   0   0   0   2   0   0   2   0   0   0   2   2   0   0   2   0   0   2   0   2   0   2   0   0   2   2   0   2   2   2   0   0   0   0   2   0   2   2   2   2   2   2   0   0   2   0   2   0   0   2   0   0   0   0   2   2   2   2   0   2   2   0   0   2   0   2   0   2   2   0   2   2   0   0   0   2   2   2   2   0   2   2   2   2   0   2   0   2   2   2   0   2   2   2   0   2   2   2   0   2   2   0   2   0   2   2   0   0   2   0   0   0   0   2   2   2   2   0   2   0   0   2   2   0   0   2   2   0   2   0   0
 MK-6-11                2   0   2   0   0   0   2   0   2   0   0   0   2   2   2   2   0   2   2   0   0   2   0   2   2   2   0   0   2   2   0   2   0   0   2   2   2   2   0   0   2   0   2   0   0   0   2   2   0   2   2   2   2   0   2   2   2   0   0   2   0   2   2   0   0   0   2   0   0   0   0   0   2   0   0   0   0   0   0   2   2   0   0   0   0   0   2   0   0   0   2   0   0   0   2   0   2   2   2   0   0   0   0   2   0   2   2   0   2   2   2   0   0   2   0   2   0   0   2   0   0   0   0   2   2   2   0   0   2   2   0   0   2   0   2   0   2   0   0   2   0   0   0   0   2   2   2   2   0   2   2   2   2   0   2   0   2   2   2   0   2   2   2   0   2   2   2   0   2   2   0   2   0   0   2   0   0   2   0   0   0   0   2   2   2   2   0   0   0   0   2   2   0   0   2   2   0   0   0   0
 MK-6-12                2   0   2   0   0   0   2   0   2   0   0   0   2   0   2   2   0   2   2   0   0   2   0   2   2   2   0   0   2   2   0   0   0   0   2   2   2   2   0   0   2   0   2   0   0   0   2   2   0   2   2   2   2   0   2   2   2   0   0   2   2   2   2   0   2   0   2   0   0   0   0   0   2   0   0   0   2   0   0   2   2   0   0   0   0   0   2   0   0   0   2   0   0   0   2   0   2   2   2   0   0   0   0   2   0   0   2   0   2   2   2   2   0   2   0   2   0   0   2   0   0   0   0   2   2   2   0   0   2   2   0   0   2   0   2   0   0   0   0   2   0   0   0   0   2   2   2   2   2   2   2   2   2   0   2   0   2   2   2   0   2   2   2   0   2   2   2   0   2   2   0   2   0   0   2   0   0   2   2   0   0   0   2   0   0   2   0   0   0   0   2   2   0   0   2   2   2   0   0   0
 MK-6-13                2   0   2   0   0   0   0   0   2   0   0   0   2   0   2   2   0   2   2   0   0   2   0   2   2   2   0   0   2   2   0   0   0   0   2   2   2   2   0   0   2   2   2   0   0   0   2   2   0   2   2   2   2   0   2   2   2   0   0   2   2   2   2   0   2   0   2   0   0   0   0   0   2   0   0   0   2   0   0   2   2   0   0   0   0   0   2   0   0   0   2   0   0   0   2   0   2   2   2   0   0   0   0   2   0   0   2   0   2   2   2   2   0   2   0   2   0   2   2   2   0   0   0   2   2   2   0   0   2   2   0   0   2   0   2   0   0   0   0   2   0   0   0   0   2   2   2   2   2   2   2   0   0   0   0   0   2   2   0   0   2   2   0   0   2   2   2   0   2   2   0   2   0   0   2   0   0   2   0   0   0   0   2   0   0   0   0   0   0   0   2   2   0   0   2   0   0   0   0   0
 MK-6-14                2   0   2   0   0   0   0   0   0   0   0   0   2   0   2   2   0   2   2   0   0   2   0   2   2   2   0   0   2   2   0   0   0   0   2   2   2   2   0   0   2   2   2   0   0   0   2   2   2   2   2   2   2   0   2   0   2   0   0   2   0   2   2   0   2   0   2   0   0   0   0   0   2   0   0   0   2   2   0   2   2   0   0   0   0   0   0   0   0   0   2   0   0   0   2   0   2   2   2   0   0   0   0   2   0   0   2   0   2   2   2   2   0   2   0   2   0   2   2   0   2   0   0   2   2   2   0   0   2   2   0   0   2   0   2   0   0   0   0   2   0   0   0   0   2   2   2   2   2   2   2   0   0   0   0   0   2   0   0   0   2   2   0   0   2   2   0   0   2   2   0   0   0   0   2   0   0   0   2   0   0   2   2   0   0   0   0   0   0   0   2   2   0   0   2   0   0   0   0   0
 MK-6-15                2   0   2   0   0   0   0   0   0   2   0   0   2   0   2   0   0   2   2   0   0   0   0   2   2   2   0   0   2   2   2   0   0   0   2   2   2   0   0   0   2   2   2   0   0   0   2   2   2   2   2   2   2   0   2   0   2   0   0   2   0   2   2   0   2   0   2   0   0   2   0   0   2   0   0   0   2   0   0   2   2   0   0   0   0   0   0   0   0   0   2   0   0   0   2   0   2   2   0   0   0   0   0   2   2   0   2   0   2   2   2   2   0   0   0   2   0   2   2   0   2   0   0   0   2   2   0   0   2   2   0   0   2   0   2   0   0   0   0   2   2   0   0   0   2   2   2   2   2   2   2   0   0   0   0   0   0   0   0   0   2   2   2   0   0   2   0   0   2   2   0   0   0   0   2   0   0   0   2   0   0   2   2   0   0   0   0   0   0   0   2   2   0   0   2   0   0   0   0   0
 MK-6-16                2   0   2   0   0   0   2   0   0   2   2   0   2   0   2   2   0   2   2   0   0   0   0   2   2   2   0   0   2   2   2   0   2   0   2   2   2   0   0   0   2   2   2   2   0   0   2   2   0   2   2   2   2   2   2   0   2   0   0   2   0   2   2   0   2   0   2   0   0   0   0   0   2   0   0   0   2   0   0   2   2   0   0   0   0   0   0   0   0   0   2   0   0   0   2   0   2   2   0   0   0   2   0   0   2   0   2   0   2   2   0   2   0   0   0   2   0   2   2   0   2   0   0   0   2   2   0   0   2   2   0   0   2   0   2   0   0   0   0   2   2   0   0   0   2   2   2   2   2   2   2   0   0   0   0   0   0   0   0   0   2   2   2   0   2   2   0   0   2   0   0   0   0   0   2   2   0   0   2   0   2   2   0   0   0   0   0   0   0   0   2   0   0   0   2   0   2   0   0   0
 
!****************************************** Phenotypic Data **********************************************************
!-100.0 is resevred for missing phenotype
SimulatedTrait1        14.7658   14.1459   13.8006   15.3083   13.7472   16.0193   13.7616   15.7369   14.0757   14.7996   15.3052   15.2056   14.9242   15.1094   15.1714   13.5061   16.3289   14.1631   16.1356   15.2420   14.5843   13.9536   16.1351   13.7937   13.7689   15.7381   13.8827   16.0757   14.2178   14.4335   15.9765   13.6325   13.8803   16.1693   15.8718   15.1028   14.9057   15.8718   14.5007   14.2307   16.1279   16.3388   14.3346   14.6246   14.4254   16.2139   14.4309   15.4703   13.8239   14.0190   14.2771   16.3267   14.2899   13.5100   15.9439   15.6931   15.0550   14.8191   14.3585   15.7058   14.7292   13.9744   15.1347   15.5824   14.3629   14.1942   13.7974   16.4337   15.9705   16.4953   14.4652   13.8524   14.4556   16.4150   13.7928   15.4932   16.2321   14.9264   15.6377   13.2327   13.7192   15.5765   14.4347   14.4148   14.0574   15.5859   15.8698   15.7626   15.1741   14.2562   16.5887   16.5721   13.9881   14.5863   13.9098   15.8438   13.1826   13.9732   15.4844   15.0986   15.7906   14.2093   14.1845   15.1084   15.5191   14.9126   15.6861   16.5182   13.7339   15.5596   15.3245   13.7096   15.7387   15.8492   14.2656   16.1561   15.1639   14.6427   13.9420   13.4636   13.8726   16.5033   16.5425   15.8373   15.0406   16.7348   14.4076   13.6229   13.9829   15.4463   13.4631   14.0461   13.8879   14.1062   15.9965   13.3505   13.7353   16.2273   15.2641   16.8203   15.0222   16.2398   13.8292   14.1960   15.4644   14.6550   15.1428   16.3128   14.2558   14.9331   14.5492   15.2383   15.1568   16.6911   15.0295   15.7535   14.5610   14.9305   16.2070   15.1117   15.9153   14.0105   14.1073   14.9577   14.6816   16.5575   15.9783   15.6795   14.1073   13.9171   16.6650   16.2772   16.1071   16.2490   15.7385   15.9693   15.0332   15.9828   16.1144   15.9973   15.6041   14.2907   16.1447   13.9222   16.5001   14.3526   14.0908   14.0570   16.5069   13.2043   16.1504   16.0735   14.6558   15.6924   13.9172   15.4056   15.4149   14.3318   13.7181   15.4512
SimulatedTrait2        10.7373   10.4259   10.1758    9.3758   10.2910    9.2081    9.8028    9.4946   10.3445    9.3534    9.5558    9.0530   10.2021    9.9858    9.4530   10.3327    8.9739    9.5339    9.4376    9.4535   11.1006   11.0711    9.3542   10.3123   10.5511    9.7587   10.8147    9.7691   10.6147   10.6415    9.6131   10.3879   11.1897    9.5393    9.5163   10.4999    9.6381    9.2597   10.0539   10.4991    9.2134   10.2577   10.7133    9.4220   10.5763    9.5647    9.6988    9.2598   10.5420   10.5158   10.4124    9.6506    9.3690   10.4068    9.9811   10.6265   10.0441    9.4417   10.1297    9.5917   10.3297   10.0245   10.6087    9.7098    9.9640   10.5627   10.4977    9.4572    8.9884    9.6112   10.5246   10.0820    9.6742    9.5590   10.6322   10.7657    9.4781   10.0274    9.5384   10.8291   10.7904    9.3153    9.8022   10.5358   10.6504   10.6034    9.1339    9.7832   10.6136   10.7464    9.2110    9.2620    9.4107   10.2539   10.4814    9.6334    9.8497   10.8453    9.4314    9.3812    9.8911   10.6889   10.7470   10.4446    9.2787   10.6042   10.2401    9.7331   10.1632    9.4372    9.3146   10.7158    9.3622    9.8081   10.5129    9.2772   10.4430   11.1190   10.1249   10.3222   10.7260    9.4759    9.4454    9.6776   10.8424    9.8287   10.3184   10.3822   10.6878    9.4725   10.6134    9.7995   10.7087   11.0093    9.7258   10.9333   10.7202    9.4566   10.7833    9.2978   10.1686    9.5877   10.9808   10.7646   10.0735    9.4940    9.4986    9.0827   10.3009    9.9896   10.6147   10.4325   10.6553    9.7452    9.4883   10.7329   10.4601   10.3632    9.6038    9.3906    9.6386   10.2009   10.6384    9.6194   10.7765    9.4930    9.5279    9.1964   10.8369   10.7019    9.0397    9.7456    9.0031    9.2827    9.6138    9.0203    9.4075    9.3426    9.1615    9.5819    9.4998   10.2580    9.4364   10.2577    9.0838   10.6474   10.2726   10.4717    9.4462   10.1446    9.7909    9.8729    9.6406    9.6595   10.7058    9.6601    8.9265   10.4767   10.5832    9.6143
 
