# Supplementary material for: Inclusive Composite Interval Mapping of QTL by Environment Interactions in Biparental Populations
Source: PLoS One. 2015 Jul 10;10(7):e0132414. doi: 10.1371/journal.pone.0132414 (PMC4498613; doi:10.1371/journal.pone.0132414)
Supplement: S6 File — (ZIP) [file pone.0132414.s006.zip › H=0.8/L1/run_00100.met]

!**********************Note: lines staring with "!" are remarks and will be ignored in the program********************
!*********************************General Information**********************************
!Assuming F1 = P1 x P2, populations available in QTL IciMapping are: 
!  1, P1BC1F1 = P1 x F1, the first backcrossing where P1 is used as the recurrent parent;
!  2, P2BC1F1 = P2 x F1, the first backcrossing where P2 is used as the recurrent parent;
!  3, F1DH, F1-derived doubled haploids; 
!  4, RIL or F1RIL, recombination inbred lines through the repeated selfing of F1;
!  5, P1BC1RIL, recombination inbred lines through the repeated selfing of P1BC1F1;
!  6, P2BC1RIL, recombination inbred lines through the repeated selfing of P2BC1F1;
!  7, F2, the selfing generation of F1;
!  8, F3, the selfing generation of F2;
!  9, P1BC2F1, the second backcrossing where P1 is used as the recurrent parent; 
! 10, P2BC2F1, the second backcrossing where P2 is used as the recurrent parent;
! 11, P1BC2RIL, recombination inred lines through the repeated selfing of P1BC2F1; 
! 12, P2BC2RIL, recombination inred lines through the repeated selfing of P2BC2F1; 
! 13, P1BC1F2, the selfing generation of P1BC1F1; 
! 14, P2BC1F2, the selfing generation of P2BC1F1; 
! 15, P1BC2F2, the selfing generation of P1BC2F1; 
! 16, P2BC2F2, the selfing generation of P2BC2F1; 
! 17, P1BC1DH, P1BC1F1-derived doubled haploids; 
! 18, P2BC1DH, P2BC1F1-derived doubled haploids; 
! 19, P1BC2DH, P1BC2F1-derived doubled haploids; 
! 20, P2BC2DH, P2BC2F1-derived doubled haploids; 
   3      !Mapping Population (see remarks above)
   2      !Mapping Function (1 for Kosambi; 2 for Haldane; 3 for Morgan)
   2      !Marker Space Type (1 for intervals; 2 for positions)
   1      !Marker Space Unit(1 for centiMorgans; 2 for Morgan)
   6      !Number of Chromosomes (or Linkage Groups)
 200      !Size of the mapping population
   2      !Number of environments
 
!***************************************** Chromosomes and Linkage Maps **********************************************
!Chromosome                 NumMarkers
-CH1                        16
-CH2                        16
-CH3                        16
-CH4                        16
-CH5                        16
-CH6                        16
!Linkage map (Marker name followed by position or the interval length)
 MK-1-1                1     0.000
 MK-1-2                1    10.000
 MK-1-3                1    20.000
 MK-1-4                1    30.000
 MK-1-5                1    40.000
 MK-1-6                1    50.000
 MK-1-7                1    60.000
 MK-1-8                1    70.000
 MK-1-9                1    80.000
 MK-1-10               1    90.000
 MK-1-11               1   100.000
 MK-1-12               1   110.000
 MK-1-13               1   120.000
 MK-1-14               1   130.000
 MK-1-15               1   140.000
 MK-1-16               1   150.000
 MK-2-1                2     0.000
 MK-2-2                2    10.000
 MK-2-3                2    20.000
 MK-2-4                2    30.000
 MK-2-5                2    40.000
 MK-2-6                2    50.000
 MK-2-7                2    60.000
 MK-2-8                2    70.000
 MK-2-9                2    80.000
 MK-2-10               2    90.000
 MK-2-11               2   100.000
 MK-2-12               2   110.000
 MK-2-13               2   120.000
 MK-2-14               2   130.000
 MK-2-15               2   140.000
 MK-2-16               2   150.000
 MK-3-1                3     0.000
 MK-3-2                3    10.000
 MK-3-3                3    20.000
 MK-3-4                3    30.000
 MK-3-5                3    40.000
 MK-3-6                3    50.000
 MK-3-7                3    60.000
 MK-3-8                3    70.000
 MK-3-9                3    80.000
 MK-3-10               3    90.000
 MK-3-11               3   100.000
 MK-3-12               3   110.000
 MK-3-13               3   120.000
 MK-3-14               3   130.000
 MK-3-15               3   140.000
 MK-3-16               3   150.000
 MK-4-1                4     0.000
 MK-4-2                4    10.000
 MK-4-3                4    20.000
 MK-4-4                4    30.000
 MK-4-5                4    40.000
 MK-4-6                4    50.000
 MK-4-7                4    60.000
 MK-4-8                4    70.000
 MK-4-9                4    80.000
 MK-4-10               4    90.000
 MK-4-11               4   100.000
 MK-4-12               4   110.000
 MK-4-13               4   120.000
 MK-4-14               4   130.000
 MK-4-15               4   140.000
 MK-4-16               4   150.000
 MK-5-1                5     0.000
 MK-5-2                5    10.000
 MK-5-3                5    20.000
 MK-5-4                5    30.000
 MK-5-5                5    40.000
 MK-5-6                5    50.000
 MK-5-7                5    60.000
 MK-5-8                5    70.000
 MK-5-9                5    80.000
 MK-5-10               5    90.000
 MK-5-11               5   100.000
 MK-5-12               5   110.000
 MK-5-13               5   120.000
 MK-5-14               5   130.000
 MK-5-15               5   140.000
 MK-5-16               5   150.000
 MK-6-1                6     0.000
 MK-6-2                6    10.000
 MK-6-3                6    20.000
 MK-6-4                6    30.000
 MK-6-5                6    40.000
 MK-6-6                6    50.000
 MK-6-7                6    60.000
 MK-6-8                6    70.000
 MK-6-9                6    80.000
 MK-6-10               6    90.000
 MK-6-11               6   100.000
 MK-6-12               6   110.000
 MK-6-13               6   120.000
 MK-6-14               6   130.000
 MK-6-15               6   140.000
 MK-6-16               6   150.000
!*********************************** Marker Types ********************************************************************
!Co-dominant marker: When heterozygote F1 is present, P1 is coded as 2, F1 is coded as 1, and P2 is coded as 0; Otherwise, P1 is coded as 2, and P2 is coded as 0. 
!Dominant marker: When heterozygote F1 is present, P1 and F1 are coded as 12, and P2 is coded as 0; Otherwise, P1 is coded as 2, and P2 is coded as 0.  
!Recessive markers: When heterozygote F1 is present, P1 is coded as 2, and F1 and P2 are coded as 10; Otherwise, P1 is coded as 2, and P2 is coded as 0. 
!Missing marker is coded as -1. 
 MK-1-1                 2   0   2   0   2   0   2   0   2   0   2   2   2   0   2   2   0   2   0   2   0   2   0   2   0   0   0   2   0   0   0   0   0   2   2   0   0   2   0   0   2   0   0   0   0   2   0   0   2   0   2   2   0   2   0   2   2   0   0   0   2   2   0   2   2   0   2   2   2   0   2   2   2   2   2   2   2   0   0   2   2   0   0   2   2   2   2   0   2   2   2   2   0   0   0   2   0   0   0   2   2   0   0   0   2   2   2   0   0   2   2   2   2   2   2   2   2   0   2   2   0   0   2   0   0   2   0   0   0   0   0   2   0   0   2   2   0   2   2   0   0   2   2   0   2   2   0   2   2   0   2   0   0   2   0   2   0   2   0   2   0   0   0   0   2   2   2   2   0   2   0   2   2   2   2   0   2   2   2   2   2   0   0   0   0   2   2   0   0   2   2   0   0   2   2   0   0   0   0   0
 MK-1-2                 2   0   2   0   2   0   2   0   0   0   2   2   2   0   2   2   0   2   0   2   0   2   0   2   0   0   0   2   0   0   0   0   0   2   2   0   0   2   0   0   2   0   0   0   0   2   0   0   2   0   2   0   0   0   0   2   2   0   0   0   2   2   0   2   2   0   2   2   2   2   0   0   2   2   2   0   2   0   0   0   0   2   0   2   2   2   2   0   2   2   2   2   0   0   0   2   0   0   0   2   2   0   0   0   2   2   2   0   0   2   2   2   2   2   2   2   2   0   0   2   0   0   2   0   0   0   0   0   0   0   0   0   0   0   2   2   0   0   2   0   0   2   2   0   2   2   0   2   2   0   2   0   0   2   0   0   0   2   0   2   0   0   0   0   2   2   2   2   0   2   0   2   2   2   2   0   2   2   2   2   2   0   0   2   0   2   2   0   0   2   2   0   0   2   2   0   0   0   0   0
 MK-1-3                 0   2   0   0   2   0   2   0   0   0   2   2   2   0   2   2   0   2   2   0   0   2   0   2   2   0   0   0   0   0   0   0   0   2   0   0   0   2   0   0   2   0   0   0   0   2   0   0   2   0   2   0   0   0   0   2   2   0   0   0   2   2   0   2   2   0   2   2   2   2   0   0   2   2   0   0   2   0   0   0   0   2   0   2   2   0   2   0   2   2   2   0   0   0   0   2   0   0   0   2   2   0   2   0   2   2   2   0   0   2   2   2   2   2   2   2   2   0   0   2   0   0   2   0   0   0   0   2   0   2   0   0   0   0   2   2   0   0   2   0   0   2   2   0   2   2   0   2   2   0   2   0   0   2   0   0   0   2   2   2   0   0   0   0   2   2   2   2   2   2   0   2   0   2   2   0   2   2   2   0   2   0   0   2   0   2   2   0   0   2   2   0   0   2   2   0   2   0   0   0
 MK-1-4                 0   2   0   0   2   0   2   0   0   0   2   0   2   0   0   2   0   2   0   0   2   2   0   2   2   0   0   0   0   0   0   0   0   2   0   0   0   2   0   0   2   0   0   0   0   2   0   0   2   0   2   0   0   0   0   2   2   0   0   0   2   2   0   2   2   2   0   2   2   2   0   0   2   2   0   0   2   0   0   0   0   2   0   0   2   0   2   0   0   2   0   0   0   0   0   2   0   0   0   2   2   0   2   0   2   2   0   0   0   2   2   2   2   2   2   2   2   0   2   2   0   0   2   0   0   0   0   2   0   2   0   2   0   2   2   0   0   0   2   0   0   2   2   0   0   2   0   2   0   0   2   0   0   0   0   0   0   2   2   2   0   0   0   0   2   2   2   2   2   2   0   0   2   2   2   0   0   2   2   0   2   0   0   2   0   2   2   0   0   2   2   0   0   0   2   0   2   0   0   0
 MK-1-5                 0   2   0   0   2   0   2   0   0   0   2   0   2   0   0   2   0   2   0   2   2   2   0   2   2   0   0   0   0   0   0   0   0   0   0   0   0   2   0   0   2   2   0   0   0   2   0   2   2   0   2   2   0   0   2   2   2   0   0   0   2   2   0   2   2   2   0   2   2   2   0   0   2   2   0   0   2   0   2   0   0   2   2   0   2   0   2   2   0   2   0   2   0   2   0   2   0   0   0   2   2   0   2   0   2   2   0   0   0   2   2   2   2   2   0   2   2   0   2   2   0   0   2   0   0   0   0   2   0   2   2   2   0   2   2   0   0   0   2   0   0   2   2   0   0   2   0   0   0   0   2   0   0   2   0   0   0   2   2   2   0   2   0   0   2   2   2   2   2   0   0   0   2   2   2   0   0   2   2   0   2   0   0   2   0   2   2   0   0   2   0   0   0   0   2   0   2   0   0   0
 MK-1-6                 2   2   0   0   2   0   2   0   0   0   2   0   0   0   0   2   0   2   0   2   2   2   0   2   2   0   2   0   0   0   0   0   0   0   2   0   0   2   0   0   2   2   0   0   0   2   0   2   2   0   2   0   0   0   2   2   2   0   0   0   2   2   2   0   2   2   0   2   2   2   0   0   2   2   0   0   2   0   2   0   0   2   2   0   2   0   2   2   0   0   0   2   0   0   0   2   0   0   0   2   2   0   2   0   2   2   0   2   0   2   2   2   2   2   0   2   2   0   2   2   0   0   2   0   0   0   0   2   0   2   2   2   0   2   2   0   0   0   2   0   0   2   2   0   0   2   2   0   0   2   2   0   0   2   0   0   0   2   2   2   0   2   0   0   2   2   2   2   2   0   0   2   2   2   2   0   0   2   2   0   2   0   0   2   0   2   2   0   0   0   0   0   0   0   2   0   2   0   0   0
 MK-1-7                 0   2   0   2   2   0   2   0   0   0   2   0   0   0   0   2   0   2   0   2   2   2   0   2   0   0   2   2   0   0   0   0   0   0   2   0   0   2   0   0   2   2   0   0   0   2   0   2   2   0   2   0   2   0   2   2   2   0   0   0   2   2   2   0   2   2   0   2   2   2   2   0   0   2   0   0   2   0   0   0   2   2   2   0   2   0   2   2   0   0   0   2   0   0   0   2   0   0   0   2   2   0   2   0   2   2   0   2   0   2   2   0   2   2   0   2   2   0   2   2   0   0   2   0   0   0   0   2   0   2   2   2   0   2   2   0   2   0   2   0   2   2   2   0   0   2   2   0   0   2   2   0   0   2   0   0   0   2   2   0   0   2   0   0   2   0   2   2   2   0   0   2   2   0   2   0   0   2   2   0   2   0   0   2   0   2   2   0   0   0   0   0   0   0   2   0   0   0   0   0
 MK-1-8                 0   0   0   2   2   0   2   0   0   0   2   2   0   0   0   2   0   2   0   2   2   2   0   2   0   0   2   2   0   2   0   0   0   0   2   2   0   2   0   0   2   2   0   0   0   2   0   2   2   0   0   0   0   0   2   2   2   0   0   0   2   2   2   2   2   2   2   2   2   0   2   0   0   2   0   0   2   0   0   0   2   2   2   0   2   0   2   2   2   0   0   2   0   0   0   2   0   0   0   2   2   0   2   0   2   2   0   2   0   2   2   0   2   0   0   2   2   0   2   2   0   0   2   2   0   0   0   2   2   2   2   0   0   2   2   2   2   0   2   0   2   2   2   0   0   2   2   0   2   2   2   0   0   2   2   0   0   2   2   0   0   2   0   0   2   2   2   2   2   0   0   2   2   0   2   0   0   0   2   0   2   0   0   2   0   2   2   0   0   0   0   0   0   0   0   0   0   0   0   0
 MK-1-9                 0   0   2   2   2   0   2   0   0   0   2   0   0   0   2   2   0   2   0   2   2   2   0   2   0   0   2   2   0   2   0   0   2   0   0   2   0   2   0   0   2   0   0   0   0   0   0   2   2   2   0   0   0   0   2   0   2   0   2   0   2   2   0   2   2   2   2   2   2   0   2   0   0   0   0   0   2   0   0   0   2   2   2   0   2   0   0   2   2   0   2   2   0   0   2   2   0   0   0   2   2   0   0   0   2   2   0   2   0   2   2   0   2   0   0   0   2   2   2   2   0   0   2   2   0   0   0   2   2   2   2   0   0   2   2   2   2   0   2   0   2   2   0   0   0   2   2   0   2   2   0   0   0   2   2   0   0   2   0   0   0   2   0   0   2   2   2   2   2   0   0   2   2   0   2   0   0   2   2   0   0   0   0   2   0   2   2   0   0   2   0   0   0   0   0   0   0   0   0   0
 MK-1-10                0   0   2   2   2   0   2   0   0   0   2   0   0   0   0   2   0   2   0   2   2   2   0   2   0   0   2   2   0   2   0   0   0   0   0   0   0   2   0   0   2   0   0   0   0   0   0   2   2   2   0   0   0   0   2   0   2   0   2   0   2   2   0   2   2   2   2   2   2   0   2   0   0   0   2   0   0   0   0   0   0   2   2   0   2   0   0   2   2   2   2   2   0   0   2   2   0   0   2   2   2   0   0   0   2   2   0   2   0   2   2   0   2   0   2   0   2   2   0   2   0   0   2   2   2   0   0   0   2   2   2   2   0   2   2   2   2   0   2   0   2   2   0   0   0   2   2   0   2   2   0   2   0   2   2   0   0   2   0   0   0   2   0   0   2   2   2   2   2   0   0   2   0   0   2   0   0   0   2   0   0   0   0   2   0   2   2   0   2   2   0   0   0   0   0   0   0   0   0   0
 MK-1-11                2   0   0   0   2   0   0   0   0   0   2   0   0   0   0   2   0   2   0   2   2   2   2   2   0   2   2   2   0   2   0   0   0   0   0   0   0   2   0   0   2   0   0   0   0   0   2   2   2   2   0   2   0   0   2   0   2   0   0   0   2   2   0   2   2   2   2   2   2   0   2   2   2   0   2   0   0   0   0   0   0   2   2   2   2   0   0   2   2   2   2   0   0   0   2   2   2   0   2   2   0   0   0   2   2   2   0   2   0   0   2   0   2   0   2   0   2   2   0   2   0   0   2   2   2   0   0   2   2   2   2   2   0   2   2   2   0   2   2   0   2   2   0   0   0   2   2   0   2   2   0   2   0   2   2   0   0   2   0   0   0   2   0   2   2   2   2   2   2   0   0   0   0   2   2   0   0   0   2   0   0   0   0   2   0   2   0   0   2   2   0   0   0   2   0   0   0   0   0   0
 MK-1-12                2   0   0   0   2   0   0   0   0   0   2   0   2   0   0   2   0   2   0   2   0   2   2   2   0   2   2   2   0   2   0   0   0   0   0   0   0   2   0   0   2   0   0   0   0   0   2   2   2   2   0   2   0   0   2   2   2   0   0   0   2   2   0   2   2   2   0   2   2   0   2   0   2   0   2   0   0   2   0   0   0   2   2   2   2   0   0   2   2   2   2   0   0   0   2   2   0   0   2   2   0   0   0   2   2   2   0   0   0   0   2   2   2   0   0   0   2   0   0   2   0   0   2   2   2   2   0   2   2   2   2   2   0   2   0   2   0   2   2   0   2   2   0   2   0   2   2   0   2   2   0   2   0   2   2   0   0   2   0   0   2   2   0   2   2   0   2   0   2   0   0   0   0   2   2   0   0   0   2   0   0   0   0   2   0   2   2   0   2   2   0   2   0   2   0   0   0   0   2   0
 MK-1-13                2   2   2   0   2   0   0   2   0   0   2   0   2   0   0   2   0   2   0   2   0   2   2   2   0   2   2   2   0   2   2   0   2   0   0   0   0   2   0   0   2   0   0   0   0   0   2   2   2   2   0   2   0   0   2   2   2   0   0   0   2   2   0   2   2   2   0   2   2   0   2   0   2   0   2   0   0   2   0   0   0   0   2   2   2   0   0   2   2   2   2   0   0   0   2   2   2   0   2   2   0   0   0   2   2   2   0   0   0   0   2   2   2   0   0   0   2   0   0   2   0   0   2   2   2   2   0   2   2   2   2   2   2   2   0   2   0   2   2   0   2   2   0   2   0   2   0   0   2   2   0   2   0   2   2   0   0   2   0   0   2   2   0   2   2   0   2   0   2   0   0   0   0   2   2   0   0   0   0   0   0   0   0   2   0   2   2   0   2   0   0   2   0   2   0   0   0   0   2   0
 MK-1-14                2   2   2   0   2   0   0   2   0   0   2   0   2   0   0   2   0   0   0   2   0   2   2   2   0   2   2   2   0   2   2   0   2   0   0   0   0   0   0   2   2   2   0   0   0   0   2   2   2   2   2   2   0   0   2   2   2   0   0   0   2   2   0   2   2   2   0   2   2   0   2   0   2   0   2   0   0   2   0   0   0   0   2   0   2   0   0   2   2   2   2   0   2   0   2   2   2   2   2   0   0   0   0   2   2   2   0   2   0   2   2   0   2   0   0   0   2   0   0   0   0   0   2   2   2   2   0   2   0   2   2   2   0   2   0   2   2   2   2   0   2   2   0   2   0   2   0   0   2   2   0   2   0   2   2   0   0   2   0   0   2   2   0   2   2   2   2   0   2   0   0   2   0   2   0   0   0   0   0   0   0   0   0   2   0   2   2   0   2   0   2   2   0   2   0   0   0   0   2   2
 MK-1-15                2   0   2   2   2   0   0   2   0   0   2   0   2   0   0   2   0   0   0   2   0   2   2   2   0   2   2   2   0   2   2   0   2   0   0   0   0   0   2   0   2   2   0   0   0   0   2   2   2   2   2   2   0   2   2   0   2   0   0   0   0   2   0   2   0   2   0   2   2   0   0   0   2   0   2   0   2   2   0   0   0   0   2   0   2   2   0   2   2   2   2   0   0   0   0   2   2   2   2   0   0   0   0   2   2   2   0   2   0   2   2   0   2   0   0   0   2   0   0   2   0   0   0   2   2   2   0   2   0   2   2   2   0   2   2   2   2   2   2   0   2   2   0   0   2   0   0   0   0   2   0   2   0   2   2   0   0   2   0   0   2   2   0   2   2   2   2   0   2   0   0   2   0   2   0   0   0   0   0   0   2   0   0   2   0   2   2   0   2   0   2   2   0   2   0   0   0   0   0   2
 MK-1-16                2   0   2   2   2   0   0   2   0   0   2   0   2   0   0   2   0   0   0   2   0   2   2   2   0   2   2   2   0   2   2   0   2   0   0   0   2   0   2   2   2   2   2   0   0   2   2   2   2   2   2   0   0   2   2   2   2   0   0   0   0   2   0   2   0   2   0   2   2   2   0   0   2   0   0   0   2   2   0   0   0   0   0   0   2   2   0   2   2   2   2   0   2   0   0   2   2   2   2   0   0   0   0   2   0   2   0   2   0   2   2   0   2   0   0   0   2   0   0   2   0   0   0   2   2   0   0   2   0   2   2   2   0   2   2   2   2   2   2   0   2   2   0   0   2   0   0   0   0   2   0   2   0   2   2   0   0   2   0   0   2   2   0   2   2   2   2   0   2   0   0   2   0   2   0   0   2   0   2   0   2   0   2   2   0   2   2   0   2   0   2   2   0   2   0   2   0   0   2   2
 MK-2-1                 0   2   0   0   2   2   2   0   2   2   2   2   0   2   2   2   0   2   0   2   2   2   2   2   0   0   0   0   0   2   2   2   2   0   2   0   0   0   2   2   2   2   0   2   0   2   0   2   2   0   0   0   2   0   2   2   2   0   0   2   0   0   2   0   0   0   2   2   0   2   0   0   0   0   2   2   2   2   2   0   0   0   0   2   2   2   0   0   2   2   2   2   0   2   0   2   0   2   2   0   0   0   2   0   2   0   2   2   0   2   2   0   2   2   0   0   0   2   2   2   0   2   2   0   2   2   2   0   2   2   2   0   2   0   0   2   0   0   0   0   0   0   0   0   2   2   0   2   2   2   0   0   0   2   2   2   0   2   2   2   2   0   0   0   0   0   0   2   2   0   2   2   2   2   2   0   2   0   0   0   2   0   0   0   0   0   2   0   0   0   0   2   0   2   0   2   0   2   2   2
 MK-2-2                 0   2   0   0   2   2   2   0   2   2   2   2   0   2   2   2   0   2   2   2   2   0   2   2   0   0   0   0   0   2   2   2   2   0   0   0   0   0   2   2   2   0   0   2   0   2   0   2   2   0   0   0   2   0   2   2   2   0   0   2   0   0   2   0   0   0   2   2   0   0   0   0   0   0   2   2   2   0   2   0   0   0   0   2   2   2   0   0   0   2   2   2   2   2   0   0   0   2   0   0   0   0   2   0   2   0   2   2   0   2   2   0   0   2   0   0   0   2   2   2   0   2   2   0   2   2   2   0   2   2   2   0   2   0   0   2   0   0   0   0   0   0   0   0   2   2   0   2   2   2   2   0   0   2   2   2   0   2   2   2   2   0   0   0   0   0   0   2   2   2   2   2   2   2   2   0   2   0   0   0   2   0   0   0   2   0   2   0   0   0   0   2   2   2   2   2   0   2   2   2
 MK-2-3                 2   2   0   0   2   2   2   0   2   2   2   2   2   2   2   2   0   2   0   2   2   0   2   2   0   0   0   0   0   2   2   2   2   0   0   0   0   0   2   2   2   0   2   0   0   2   0   2   2   0   0   0   2   2   2   2   2   2   0   2   0   2   2   2   0   0   2   2   0   0   2   0   0   0   2   2   2   0   2   0   0   0   0   2   0   2   0   0   0   2   2   2   2   2   0   0   0   2   0   0   0   0   2   0   2   0   2   2   0   2   2   0   0   2   0   0   0   2   2   2   0   2   2   0   2   2   2   0   2   2   2   2   2   0   0   2   0   0   0   0   0   0   0   0   0   2   0   2   2   2   2   0   0   2   2   2   2   2   2   2   2   0   2   0   0   2   0   0   2   2   2   2   0   2   0   2   2   0   0   0   2   0   0   0   2   0   2   0   0   0   0   2   2   2   2   0   0   2   2   2
 MK-2-4                 2   2   0   2   2   2   2   0   2   2   2   2   0   2   2   2   0   2   0   2   2   0   2   2   0   0   0   0   0   2   2   2   2   0   0   0   0   0   2   2   2   0   2   0   0   2   0   2   2   0   0   0   2   2   0   0   2   2   0   2   0   2   2   2   0   2   2   2   0   0   2   0   0   0   0   2   0   0   2   0   0   0   0   2   0   2   2   0   0   2   2   2   2   2   0   0   0   2   0   0   0   0   2   0   2   0   2   2   0   2   2   0   0   2   0   0   0   2   2   2   2   2   0   0   2   2   2   0   2   0   2   2   2   0   0   2   0   0   0   2   0   0   0   0   0   2   2   2   2   2   2   0   0   2   2   2   2   2   2   2   2   0   2   0   0   0   0   0   2   2   2   2   0   2   0   2   2   0   0   2   2   0   0   2   2   0   2   0   0   0   0   2   2   2   2   0   0   2   2   2
 MK-2-5                 2   2   0   2   2   2   2   0   2   2   2   2   0   2   2   2   0   2   0   2   2   0   2   2   0   0   0   0   2   2   2   2   2   0   0   0   0   0   2   2   2   0   2   0   0   2   0   2   2   0   0   0   2   2   0   0   2   2   0   0   2   2   2   2   0   2   2   2   0   0   2   0   0   0   0   2   0   0   0   2   0   0   0   2   0   2   0   0   0   2   2   2   2   2   0   0   0   2   0   0   0   0   2   0   2   0   2   2   0   0   2   0   0   2   0   0   0   2   2   2   2   2   0   0   2   2   2   0   0   0   2   2   2   2   0   2   0   0   0   2   0   0   0   0   0   2   2   2   2   2   2   0   0   2   2   2   2   2   2   2   2   0   2   2   0   0   0   0   2   2   2   2   0   2   2   2   0   0   0   2   2   0   0   2   2   0   2   2   0   0   0   2   2   2   2   0   0   2   0   2
 MK-2-6                 2   2   0   0   2   2   2   2   2   2   2   2   0   2   2   2   0   2   0   2   2   2   2   2   0   0   0   0   2   2   2   2   2   0   0   0   0   0   2   2   2   2   2   0   0   0   0   2   0   0   0   0   2   2   0   0   2   2   0   0   2   2   2   2   0   2   2   2   0   0   2   0   0   0   0   2   0   0   0   2   0   0   0   2   0   2   0   0   0   2   2   2   2   2   0   0   0   2   0   0   0   0   0   0   2   2   2   2   0   0   2   0   0   2   0   0   0   2   2   2   2   2   0   0   2   2   2   0   0   0   2   2   2   2   0   2   0   0   0   2   0   0   2   2   2   2   2   2   2   2   2   0   0   2   2   2   2   2   2   0   2   0   2   2   0   0   0   0   2   2   2   2   0   2   2   2   0   0   0   2   0   0   0   0   2   0   2   2   0   0   0   2   2   2   2   2   0   2   0   2
 MK-2-7                 2   2   0   0   2   2   2   2   2   2   2   2   0   2   0   2   0   2   0   2   2   2   2   2   0   0   0   0   2   2   2   2   2   0   0   0   0   0   2   2   2   2   2   0   0   0   0   2   0   0   0   2   2   2   0   0   2   2   0   0   2   2   2   2   0   2   2   2   0   2   2   2   0   0   0   2   0   0   0   2   0   0   0   2   0   2   0   0   0   2   2   2   2   2   0   2   0   2   0   0   2   2   0   0   2   2   0   2   0   0   2   0   0   2   0   0   0   2   2   2   0   2   0   0   2   2   2   0   0   0   2   2   2   2   0   2   0   2   0   2   0   0   2   2   2   2   2   2   2   2   2   0   0   2   2   2   2   2   2   0   2   0   2   2   2   0   0   0   2   2   2   2   0   2   0   2   0   0   0   2   0   0   0   0   2   0   2   2   0   0   0   2   2   2   2   2   0   2   0   2
 MK-2-8                 2   2   0   0   2   2   2   2   2   2   2   2   0   2   0   2   0   2   0   2   2   2   2   2   2   0   2   0   2   2   0   0   2   0   0   0   0   2   2   2   2   2   2   0   0   0   0   2   0   0   0   2   2   2   0   2   2   2   0   0   2   2   2   0   2   2   2   2   0   2   2   0   0   0   0   2   0   0   0   0   0   0   0   0   0   2   0   0   0   2   2   2   2   2   0   2   0   2   0   0   0   2   0   0   2   2   2   2   0   0   2   0   0   2   0   0   0   2   2   2   0   2   0   0   2   2   2   0   0   0   0   2   0   2   0   2   0   2   0   2   0   0   2   2   2   2   2   2   2   2   2   0   0   2   2   2   2   0   0   0   2   0   2   2   2   0   0   0   2   2   2   2   0   2   0   2   0   0   0   2   0   0   0   0   0   0   2   2   0   0   0   2   2   2   2   2   0   2   0   2
 MK-2-9                 0   2   0   0   2   2   0   2   2   2   2   2   0   2   0   2   0   2   0   2   2   2   2   2   2   0   2   0   2   2   0   0   2   0   0   0   0   2   2   2   2   2   2   0   0   0   2   2   2   2   0   2   2   2   0   0   2   2   0   0   2   2   2   0   2   2   2   2   0   2   2   0   0   0   0   2   2   0   0   0   0   0   0   0   0   2   0   0   2   2   2   2   2   2   0   2   0   2   0   0   2   2   2   0   2   2   2   2   0   0   2   0   0   2   0   0   0   0   2   2   0   2   0   0   2   2   2   0   0   0   0   2   0   2   0   2   0   2   0   2   2   0   2   2   2   2   2   2   2   2   2   0   0   2   0   2   2   0   0   0   2   0   2   2   2   0   0   0   2   2   2   2   0   2   0   2   0   0   0   2   0   0   0   0   0   0   2   2   0   0   0   2   2   2   0   2   0   2   0   2
 MK-2-10                0   2   2   0   2   2   0   2   0   2   2   2   2   2   0   2   0   2   0   2   2   2   2   2   2   0   2   2   2   2   0   0   2   0   0   0   0   2   2   2   2   2   2   0   2   0   2   2   2   0   2   2   2   2   0   0   2   2   0   2   2   2   2   2   2   0   2   2   0   2   0   0   0   0   0   2   2   0   0   0   0   0   0   0   0   2   0   0   2   2   2   2   2   2   0   2   0   2   0   0   2   2   2   0   2   2   2   2   0   0   2   0   0   2   0   0   0   0   2   2   0   2   0   2   2   2   2   0   2   0   0   2   0   2   0   2   0   2   0   2   2   2   2   2   2   2   2   2   2   2   2   0   0   0   0   2   2   0   0   0   2   0   2   2   2   0   0   0   2   2   2   2   0   2   0   2   0   0   0   2   0   0   0   0   0   0   2   2   0   0   0   2   2   2   0   2   0   2   0   2
 MK-2-11                2   2   2   0   2   2   0   2   0   2   2   2   2   2   0   0   0   2   0   2   2   2   2   2   2   0   2   2   0   2   0   0   2   0   0   0   0   2   2   2   2   2   2   0   2   0   2   2   2   0   2   2   2   2   0   0   2   2   0   0   2   2   2   2   2   0   2   2   0   2   0   2   0   0   0   2   2   0   0   0   0   0   0   0   0   2   0   0   2   2   2   2   2   2   0   2   0   2   0   0   2   0   2   2   2   2   0   2   0   0   2   0   0   2   0   2   0   2   2   2   0   2   0   2   2   2   0   0   2   0   2   2   0   2   0   2   0   2   0   2   2   2   2   2   2   2   0   2   2   2   2   0   0   0   0   0   0   0   0   0   2   0   2   2   2   0   0   0   2   2   2   2   0   2   0   2   0   0   0   2   0   0   0   0   2   0   2   2   0   0   0   2   2   2   0   2   0   2   0   2
 MK-2-12                2   2   2   0   2   2   0   2   0   2   2   2   2   2   0   0   0   2   0   2   2   2   2   2   2   0   2   2   0   2   0   0   2   0   0   0   0   0   2   0   2   2   2   0   2   0   2   2   2   0   2   2   2   2   2   2   2   2   2   0   2   2   2   2   2   0   2   2   0   0   0   2   0   2   0   2   2   0   0   0   2   0   0   0   0   2   0   0   2   2   2   2   2   2   0   2   2   2   0   0   2   0   2   2   2   2   2   2   0   0   2   0   0   2   0   2   0   2   2   2   0   2   0   2   2   2   0   0   2   0   2   2   0   2   2   0   0   2   2   2   0   2   2   2   2   2   0   2   2   2   2   0   0   0   0   0   0   0   0   2   2   0   2   2   2   0   0   0   2   2   2   2   2   2   2   2   0   0   0   2   0   0   0   0   2   0   2   2   0   0   0   0   2   2   0   2   0   2   0   2
 MK-2-13                2   2   2   0   2   2   0   2   0   2   2   2   0   2   0   0   0   2   0   2   0   2   2   2   2   0   2   2   0   2   0   2   2   0   0   2   0   0   2   0   2   2   2   0   2   0   2   2   2   2   2   2   2   2   2   2   2   2   2   0   2   2   2   2   2   0   2   0   0   0   0   2   2   2   0   2   2   0   0   0   0   0   2   0   0   2   0   2   2   2   2   2   0   2   0   2   2   2   0   0   2   0   0   2   2   2   2   0   0   0   2   0   0   2   0   2   0   2   2   2   0   2   0   2   2   2   2   0   2   0   2   2   0   2   2   0   0   0   2   2   0   2   2   2   2   2   0   2   2   2   2   2   0   0   0   0   0   2   0   2   2   0   2   2   2   0   0   0   2   2   2   2   2   2   2   2   0   0   0   2   2   0   0   0   0   0   2   2   0   0   0   0   2   2   2   2   0   2   0   2
 MK-2-14                2   2   2   2   2   2   0   2   2   2   2   2   0   2   0   0   0   0   0   0   0   2   2   2   2   0   2   2   0   2   0   2   2   0   0   2   0   0   2   2   2   2   2   0   2   0   2   0   2   2   2   2   2   2   2   2   2   2   2   0   2   2   0   2   2   0   2   0   0   0   0   2   2   2   0   2   2   0   2   0   0   0   2   0   0   2   0   2   2   2   2   2   0   2   0   2   2   2   0   0   2   0   2   2   2   0   2   0   2   0   2   0   0   2   0   2   0   2   2   2   0   2   0   2   2   2   0   0   2   0   0   2   0   2   2   0   0   0   2   2   0   2   2   2   2   2   0   2   2   2   2   2   0   0   0   0   2   2   0   2   0   0   0   0   2   0   0   0   2   2   2   2   2   2   2   2   2   0   0   2   2   0   0   0   0   0   2   2   0   0   2   0   2   2   0   2   2   2   0   2
 MK-2-15                2   2   2   2   2   2   0   2   2   2   2   2   0   2   0   0   0   2   0   0   0   2   2   2   0   0   0   2   2   2   0   2   0   0   0   2   2   0   2   0   2   0   2   0   0   0   0   0   2   2   2   2   2   2   2   2   2   2   2   0   2   2   2   2   2   2   2   0   0   0   0   2   2   0   0   2   2   0   2   0   0   0   2   0   0   2   0   2   2   2   2   2   0   2   0   2   0   2   0   0   2   0   2   2   2   0   2   0   2   0   2   0   0   2   0   2   0   2   2   2   0   2   0   2   2   2   0   0   2   0   0   0   0   2   2   0   2   0   2   2   0   2   2   2   2   0   0   2   2   2   2   2   0   0   0   0   2   2   0   2   2   0   0   0   2   0   0   0   2   2   2   2   2   2   2   2   2   0   0   2   2   0   2   0   0   0   2   2   0   0   2   0   2   2   0   2   2   2   2   2
 MK-2-16                2   2   2   2   2   2   0   2   2   2   2   2   0   0   0   0   2   2   0   2   0   2   2   2   0   0   0   0   2   2   0   2   0   0   0   2   2   0   2   0   2   0   2   0   0   0   0   0   2   2   2   2   2   2   2   2   2   2   2   0   2   2   2   2   2   2   2   0   0   0   0   0   2   0   0   2   2   2   2   0   0   0   2   0   0   2   0   2   2   2   2   2   0   2   0   2   0   2   0   2   0   0   2   2   2   0   2   0   2   0   2   0   0   2   0   2   0   2   2   2   0   2   2   2   2   2   0   0   2   0   0   0   0   2   2   0   2   0   2   2   0   2   2   0   2   0   0   0   2   2   2   2   0   0   0   0   2   2   0   2   2   0   0   0   2   0   0   0   2   2   2   2   0   2   2   2   2   0   0   2   2   0   2   0   0   0   2   2   0   0   2   2   2   2   0   2   2   2   2   2
 MK-3-1                 0   0   2   2   2   0   0   2   0   2   0   2   0   0   2   0   0   2   0   0   2   0   2   0   0   2   2   2   0   2   0   0   0   0   2   0   0   0   0   2   2   2   0   0   2   0   2   0   2   0   0   2   0   2   0   0   2   0   0   0   0   2   2   0   2   0   2   2   0   2   2   2   0   0   0   0   0   2   0   0   0   2   2   0   0   0   0   2   2   0   0   0   0   0   2   2   2   0   2   2   2   2   2   0   2   2   2   0   0   0   0   0   0   0   0   0   0   0   2   2   2   0   0   2   0   2   2   2   0   2   0   2   2   2   0   0   0   2   0   2   0   2   0   0   2   0   2   0   0   2   0   0   0   0   2   2   0   0   0   0   0   0   0   2   2   2   0   2   0   0   0   2   2   0   2   2   0   0   0   0   0   0   2   0   2   0   0   2   0   2   2   0   2   0   2   0   2   0   0   2
 MK-3-2                 0   0   2   2   2   0   0   0   0   2   0   2   0   0   2   0   2   2   2   2   2   0   2   0   0   2   2   2   0   2   0   2   0   2   2   0   0   0   0   2   0   2   0   0   2   0   2   0   2   0   0   2   0   2   0   0   2   0   0   2   0   2   0   2   0   0   2   2   0   2   2   2   0   0   0   0   2   2   0   0   2   2   2   0   0   0   0   2   2   2   0   0   0   0   2   2   2   0   2   2   0   2   2   0   2   2   2   0   0   0   0   0   0   0   0   0   0   0   2   0   2   0   0   2   0   2   2   2   0   2   0   2   2   0   0   0   0   2   0   2   0   2   0   0   2   0   2   0   2   2   0   0   0   0   2   2   0   0   0   0   0   0   0   2   2   2   0   2   0   0   0   2   2   0   2   2   0   0   0   0   0   0   2   0   2   0   0   2   0   2   2   0   2   0   2   0   2   0   0   2
 MK-3-3                 0   0   2   2   2   0   0   0   0   2   0   2   0   0   2   0   2   0   2   2   2   0   0   0   0   2   2   2   0   2   0   2   0   2   2   0   0   0   0   2   0   2   0   0   2   0   2   0   2   0   0   2   0   2   2   0   2   0   0   2   0   2   0   0   0   2   0   2   0   2   0   2   0   0   0   0   2   2   0   0   2   2   2   0   0   0   0   2   2   2   0   0   2   0   2   2   2   0   2   2   0   2   2   0   2   0   2   0   0   0   0   0   2   0   0   0   2   0   2   0   2   0   0   2   0   2   2   2   2   0   0   2   2   0   0   0   0   2   2   2   0   0   0   0   2   0   2   0   2   0   0   0   0   0   2   2   0   0   0   0   0   0   0   2   2   2   0   2   0   0   0   2   2   0   2   0   0   0   0   0   2   0   2   0   2   2   0   2   0   2   2   0   2   0   2   0   2   0   0   2
 MK-3-4                 0   0   2   2   2   0   0   0   0   2   0   2   0   0   2   0   0   0   2   2   2   0   0   0   0   2   2   2   0   2   0   2   0   2   2   0   0   0   0   2   0   2   0   0   2   0   2   0   2   0   0   2   0   2   2   0   2   0   0   2   0   2   2   0   0   2   2   2   0   2   0   0   0   0   0   0   2   2   0   0   2   2   2   0   0   0   0   2   2   2   0   2   2   0   2   0   2   0   0   2   2   2   2   0   2   0   2   0   2   0   0   2   2   0   0   0   2   2   0   2   2   0   0   2   0   2   2   2   2   0   0   2   2   0   0   0   0   2   2   2   0   2   0   0   0   0   2   0   2   0   0   2   0   0   2   0   2   0   0   0   0   0   0   2   2   2   0   2   0   0   0   2   2   0   2   0   0   0   0   0   2   0   2   0   2   2   0   2   0   2   2   0   2   0   2   0   0   0   0   2
 MK-3-5                 0   0   2   2   2   2   0   0   0   2   0   0   0   0   2   0   0   0   2   0   2   0   2   0   0   2   2   2   0   2   0   2   0   0   2   0   0   0   2   2   0   2   2   0   2   0   0   2   2   2   0   2   0   2   2   0   2   0   0   2   0   2   2   0   0   2   2   2   0   2   0   0   0   0   0   0   2   2   0   2   2   2   2   0   0   0   0   2   0   2   0   2   2   0   0   0   2   0   0   2   2   2   2   0   2   0   2   0   2   2   0   2   2   0   0   2   2   2   0   2   2   0   0   2   2   2   2   2   2   0   0   0   2   0   0   0   0   2   2   2   0   2   0   2   0   0   2   0   2   0   0   0   0   0   2   0   2   2   0   0   0   0   0   2   2   2   0   0   0   0   0   2   2   0   2   0   0   0   0   2   2   0   2   0   2   2   0   2   0   2   2   0   2   0   2   0   2   0   0   2
 MK-3-6                 2   0   2   2   2   2   0   0   0   2   0   0   0   0   2   0   0   0   2   2   2   0   2   0   2   2   2   2   0   2   0   2   0   0   2   0   0   0   0   2   0   2   2   0   2   0   0   2   2   2   0   2   0   2   2   0   2   0   2   2   0   2   2   0   0   2   2   2   0   2   0   0   0   2   2   0   2   2   0   2   2   2   2   0   0   0   0   2   0   2   0   2   2   0   0   0   2   2   0   2   2   2   2   0   2   0   2   2   2   2   0   0   2   0   0   0   2   2   0   2   2   0   0   0   2   2   2   2   2   0   0   0   0   2   0   0   0   2   2   2   0   2   0   2   2   0   2   0   2   0   2   0   0   0   2   0   2   2   0   0   0   0   0   2   2   2   0   0   0   0   0   2   2   0   2   0   2   0   0   2   2   0   2   0   2   2   0   0   0   2   2   0   2   0   2   0   2   0   0   2
 MK-3-7                 2   0   2   2   2   0   0   2   0   2   0   0   0   0   2   0   0   0   2   2   2   0   2   0   2   2   2   2   0   2   0   2   0   0   2   0   0   0   0   2   2   0   2   0   2   0   2   2   2   2   0   2   0   2   2   0   2   0   2   2   0   2   2   0   0   2   2   2   0   2   0   0   0   2   2   0   2   0   0   2   2   2   2   0   0   0   0   2   0   2   0   2   2   0   0   0   2   2   0   2   2   2   2   0   2   0   0   2   2   2   0   0   2   0   0   0   0   2   0   2   2   0   2   0   2   2   2   2   2   0   0   0   0   2   0   0   0   2   2   2   0   2   0   2   2   0   2   0   2   0   2   0   0   0   2   0   2   2   0   0   0   0   2   2   2   0   0   0   0   0   0   2   2   0   2   0   2   0   0   2   0   0   0   0   2   2   0   0   0   2   2   0   2   0   2   0   2   0   0   2
 MK-3-8                 2   0   2   2   2   0   0   2   0   0   0   0   0   0   2   0   0   0   2   2   0   0   2   0   2   2   2   0   0   2   0   2   0   0   2   2   0   0   0   2   2   0   2   0   0   0   2   2   2   2   0   2   0   2   2   2   2   0   2   2   0   2   2   0   0   2   2   2   2   2   0   0   0   0   2   0   2   0   0   2   0   2   0   0   0   0   0   2   2   2   0   2   2   0   2   0   2   2   0   0   2   0   2   0   2   0   0   2   2   2   2   0   2   0   0   0   0   2   0   2   0   0   2   0   2   2   2   2   2   0   0   2   0   2   0   0   2   2   2   2   0   2   0   2   2   0   2   0   2   2   2   0   0   0   2   0   2   2   0   0   0   0   2   2   2   0   0   0   0   0   0   2   2   0   2   0   2   0   0   0   0   0   0   0   2   2   0   0   0   2   0   0   2   0   2   0   2   2   0   2
 MK-3-9                 2   0   2   2   2   0   0   2   0   2   2   0   0   0   2   0   0   0   2   2   2   2   2   0   2   2   2   0   0   2   0   2   0   0   2   2   0   0   0   2   2   0   2   0   0   0   2   2   2   2   0   2   2   2   2   2   2   0   0   2   0   2   2   2   0   2   2   2   2   2   2   0   0   0   2   0   2   0   0   2   0   2   2   0   2   0   0   2   2   2   0   2   2   0   2   0   2   2   0   0   2   0   2   0   0   0   2   2   2   2   2   0   0   0   0   0   0   2   0   2   0   0   2   0   2   2   2   2   2   0   0   2   0   2   0   0   2   2   2   2   0   2   0   2   0   0   2   0   2   2   2   0   0   0   2   2   2   2   2   0   0   0   2   2   2   0   0   0   0   0   0   0   2   0   2   0   2   0   2   0   0   0   0   0   2   2   0   0   0   2   0   0   2   2   2   0   2   2   0   2
 MK-3-10                2   0   2   2   2   0   0   2   0   2   2   0   0   0   2   0   0   0   0   2   2   2   2   2   2   2   2   0   0   2   0   2   0   0   2   2   0   0   0   0   2   0   2   0   2   0   2   2   2   2   0   2   2   2   2   2   2   0   0   2   0   2   2   0   0   2   2   2   2   2   2   0   0   0   0   0   2   0   2   2   0   2   2   0   2   0   0   2   2   2   0   2   2   0   2   0   2   0   0   2   2   2   2   0   0   0   2   0   2   2   2   0   0   0   0   0   2   2   0   2   0   0   2   0   2   2   2   2   2   0   0   2   0   2   0   0   2   2   2   2   2   2   0   2   0   2   2   2   2   2   0   2   0   0   2   2   2   2   2   0   0   0   0   2   2   0   0   0   0   0   0   0   2   0   2   2   2   0   2   0   0   0   0   0   2   2   0   2   0   2   0   0   2   2   2   0   2   0   0   2
 MK-3-11                2   0   2   0   2   0   0   2   0   2   2   0   0   0   2   0   0   0   0   2   2   2   2   2   0   2   2   0   0   2   2   2   0   2   2   2   0   2   0   0   0   0   2   0   0   0   2   2   2   2   0   2   2   0   2   2   2   0   0   2   0   2   2   0   0   2   2   2   2   2   2   0   0   0   0   0   2   0   2   2   0   2   2   0   2   0   0   2   2   2   0   2   2   0   2   0   2   0   0   2   2   2   2   0   0   0   2   0   2   2   2   0   0   0   0   0   2   2   0   2   0   0   2   0   2   2   2   2   2   0   0   2   0   2   0   0   2   2   0   2   2   2   0   2   0   2   2   2   2   2   0   2   0   0   2   2   2   2   2   0   0   0   0   2   2   0   0   0   0   0   0   2   2   0   2   2   2   0   2   0   0   0   0   0   2   2   0   2   0   2   0   0   2   2   2   0   2   0   2   2
 MK-3-12                2   0   2   0   2   0   0   2   0   0   2   0   0   0   2   0   0   0   0   2   2   2   2   2   0   2   2   0   0   2   2   2   0   2   2   2   0   2   0   0   0   2   2   0   0   0   2   2   2   2   0   2   2   0   2   2   2   0   0   2   0   2   2   0   0   2   2   2   2   2   2   0   0   0   0   0   2   0   0   0   0   2   2   0   2   0   0   2   2   2   0   2   2   0   2   0   2   0   0   2   2   2   2   0   0   0   2   0   2   0   2   0   0   0   0   2   2   2   0   2   0   0   2   0   2   2   2   2   2   0   0   2   0   2   0   0   0   2   0   2   2   2   0   2   2   2   2   2   2   2   0   2   0   0   2   2   2   2   2   0   0   0   0   2   0   0   0   0   0   2   0   2   2   0   2   2   2   0   2   0   0   0   0   0   2   2   0   2   0   2   0   0   2   2   2   0   2   0   2   2
 MK-3-13                2   0   2   0   2   0   2   2   0   0   2   2   2   0   2   0   2   0   0   2   2   0   2   2   0   2   2   0   0   2   2   2   0   2   2   2   0   2   0   0   0   2   2   2   0   0   2   2   2   2   0   0   2   0   2   2   0   0   0   2   0   2   2   0   0   0   2   2   2   2   2   0   0   0   0   0   2   0   2   0   0   2   2   0   2   0   0   2   2   2   0   2   2   0   2   0   2   0   0   2   2   0   2   0   0   0   2   0   2   0   2   0   0   0   0   2   2   2   0   2   0   2   2   0   2   2   0   2   2   0   0   2   0   2   0   0   0   2   0   2   2   2   0   2   2   2   2   2   2   2   0   2   2   0   2   2   2   2   2   0   0   0   0   2   2   0   0   0   0   2   0   2   2   0   2   2   2   0   2   0   2   0   0   0   2   2   0   2   0   2   0   0   2   2   2   0   2   0   2   2
 MK-3-14                2   0   2   0   2   0   2   2   0   0   2   2   2   0   2   0   2   0   0   2   2   0   2   2   0   0   2   0   0   2   2   2   0   2   0   2   0   0   2   2   0   2   2   2   0   0   2   2   2   2   0   0   2   0   2   2   0   0   0   2   0   2   2   0   0   0   2   2   2   2   2   2   0   0   0   0   2   0   0   0   0   0   2   0   2   0   0   2   2   0   0   2   2   0   2   0   2   0   0   0   2   0   2   0   0   0   2   0   2   0   2   0   0   2   0   2   2   2   0   0   0   2   2   0   2   2   2   0   0   0   0   2   0   2   0   0   2   0   0   2   2   2   0   2   0   0   2   2   2   0   0   2   2   0   2   2   2   2   2   0   0   0   0   0   2   2   0   0   2   2   0   2   0   0   2   2   2   0   2   2   2   0   0   0   0   0   0   2   0   2   0   0   2   2   2   0   2   0   2   2
 MK-3-15                2   0   2   0   2   2   2   2   0   0   0   0   2   0   2   0   2   0   0   2   2   0   2   2   0   0   2   0   0   2   2   0   0   2   0   2   0   0   2   2   0   2   2   2   0   2   2   2   2   2   2   0   2   0   2   2   0   0   2   2   0   2   2   0   0   0   2   2   2   2   2   2   0   0   0   0   2   2   0   0   0   0   2   0   2   2   0   2   2   0   0   2   2   0   2   0   2   0   0   0   2   0   2   0   0   0   2   2   2   0   2   0   0   2   0   2   2   2   0   0   2   2   2   0   0   2   2   0   0   0   0   2   0   2   0   0   2   0   0   2   2   2   0   2   0   0   2   2   2   0   0   2   2   2   2   2   2   2   2   2   0   0   0   0   2   2   0   0   2   2   0   2   2   0   2   2   2   0   2   0   2   0   0   0   0   0   0   2   0   2   0   0   2   2   2   0   2   0   2   2
 MK-3-16                2   0   2   2   2   0   2   2   0   0   0   0   2   0   2   0   2   0   0   2   2   0   2   2   0   0   2   0   0   2   2   0   0   2   0   2   2   0   2   2   0   2   2   2   0   0   2   2   2   2   2   0   2   0   2   2   0   2   2   2   0   2   2   0   0   0   2   2   2   0   2   2   0   0   0   0   2   2   0   0   0   0   0   0   2   2   2   0   2   2   0   2   2   0   2   0   2   0   0   0   2   0   2   0   0   0   2   2   2   0   2   0   0   2   0   2   2   2   0   0   2   2   2   0   0   2   2   0   0   2   0   2   0   2   0   0   2   0   0   2   2   2   0   2   0   2   2   2   2   0   0   2   2   2   0   2   2   2   2   2   0   0   0   0   2   2   0   0   2   2   0   2   2   0   2   2   2   0   2   0   2   0   0   0   2   0   0   2   2   2   0   0   2   2   2   0   2   0   2   2
 MK-4-1                 2   0   0   0   0   0   0   0   0   0   0   0   2   0   0   2   2   0   2   2   0   0   2   0   0   0   0   0   2   2   0   0   0   0   2   2   0   0   0   0   2   2   2   0   2   0   0   0   0   2   2   0   0   2   0   2   0   2   0   0   2   2   2   0   2   0   0   0   2   0   0   2   2   2   0   2   0   0   2   2   0   0   0   2   2   2   2   0   2   0   2   2   2   0   2   2   0   2   2   2   0   2   0   2   2   2   2   2   2   2   2   0   2   2   2   2   0   2   0   2   0   2   2   2   0   0   2   0   0   2   2   2   0   0   0   2   2   2   0   0   0   0   0   0   0   0   2   0   0   0   2   2   2   0   0   0   0   2   2   0   2   2   2   2   0   2   2   2   2   0   0   2   2   0   0   2   0   2   0   2   2   2   0   0   2   2   2   0   0   2   0   2   0   2   0   2   0   0   2   0
 MK-4-2                 2   0   0   0   0   0   0   0   0   0   0   0   2   0   0   2   2   0   2   2   2   0   2   0   0   0   0   0   2   2   0   0   0   0   2   2   0   0   0   2   2   2   2   0   0   0   0   0   0   2   2   0   0   0   0   2   0   2   0   0   2   2   0   0   0   0   0   0   2   0   0   2   2   2   0   0   0   0   2   0   0   0   0   2   2   2   2   0   2   0   2   2   2   0   2   2   0   2   2   2   0   0   0   2   2   2   2   2   2   2   2   0   2   2   2   2   0   2   0   2   0   2   2   2   0   0   2   0   0   2   2   0   0   0   0   0   2   2   0   2   0   0   0   0   0   0   2   2   0   0   2   2   2   0   0   0   0   2   2   0   2   2   2   2   0   2   2   2   2   0   0   2   2   0   0   2   0   2   0   2   2   2   0   0   2   2   0   0   0   2   0   2   0   2   0   2   0   0   2   0
 MK-4-3                 2   0   0   2   0   0   0   0   0   0   0   2   2   0   0   2   2   0   2   2   2   0   2   0   2   0   0   0   2   2   0   0   0   2   2   2   0   0   0   2   2   2   2   0   0   0   0   0   0   2   2   0   0   0   0   2   0   2   0   0   2   2   0   0   0   2   0   0   2   0   0   2   2   2   0   2   0   0   2   0   0   0   0   2   2   2   2   2   2   0   2   2   2   0   0   2   0   2   2   2   0   0   0   2   0   2   2   2   2   2   2   0   2   2   2   2   0   2   0   2   0   2   2   2   0   0   0   0   0   2   2   0   0   0   0   0   0   2   0   2   0   0   0   0   0   0   2   2   0   0   2   2   2   0   0   0   0   2   0   0   2   2   2   2   0   2   0   2   2   0   0   2   0   0   0   2   0   2   0   2   2   2   0   0   2   0   0   0   0   2   2   2   0   2   0   2   0   0   2   0
 MK-4-4                 0   0   2   2   0   2   0   0   0   0   0   2   2   2   0   2   2   2   2   2   2   0   2   2   2   0   0   0   2   2   0   0   0   0   2   2   2   0   0   2   2   2   2   0   0   0   2   0   0   2   2   0   0   2   0   2   0   2   0   0   0   2   0   0   0   2   0   0   0   0   0   2   2   2   0   2   0   0   2   0   0   0   0   0   2   2   2   2   2   0   2   2   0   0   0   2   0   2   2   0   0   0   0   0   0   2   2   0   2   2   2   0   2   2   2   0   2   2   0   2   0   2   2   2   2   0   0   0   0   2   2   0   0   0   0   0   2   2   0   2   0   0   0   0   0   0   2   2   0   2   2   0   2   0   0   0   0   2   2   0   2   2   2   2   0   2   2   2   2   0   0   2   0   0   0   2   0   2   0   2   2   2   0   0   2   0   0   0   0   2   2   0   0   2   0   2   0   0   2   2
 MK-4-5                 0   0   2   2   0   2   2   2   0   2   0   2   2   2   0   2   2   2   2   2   2   0   0   2   2   0   0   0   2   2   0   2   0   0   2   2   2   0   0   2   2   2   2   0   0   0   2   2   0   2   2   0   0   2   2   0   0   2   0   0   0   2   0   0   0   2   0   2   0   0   0   2   2   2   2   2   0   2   2   2   0   0   0   0   2   2   2   2   2   0   2   2   0   0   0   0   0   2   2   0   0   2   0   0   0   2   2   0   2   2   2   0   0   2   2   0   2   2   0   2   0   2   2   0   2   0   0   2   0   2   2   0   0   0   0   0   2   2   0   2   2   0   0   0   0   0   2   2   0   2   2   0   2   0   0   0   0   2   2   0   2   2   2   2   0   2   2   2   2   0   0   2   0   0   2   0   0   2   0   0   2   2   0   0   2   0   2   0   0   2   2   0   0   2   0   2   2   0   2   2
 MK-4-6                 0   0   2   2   0   2   2   2   0   2   0   2   2   2   0   2   2   2   2   2   2   0   0   0   2   2   0   0   2   2   0   2   0   0   2   2   2   0   0   2   2   2   2   0   0   0   0   2   0   2   2   0   0   2   2   2   0   2   0   0   0   2   0   0   0   2   0   2   0   0   0   2   2   2   2   0   0   2   2   2   0   0   0   0   2   2   2   2   2   2   2   0   0   0   0   0   0   0   2   0   0   2   0   0   0   0   2   0   2   2   2   0   0   2   0   0   0   2   0   0   0   2   2   0   2   0   0   2   0   2   0   0   0   0   0   0   2   2   0   2   2   0   0   0   0   2   2   2   0   2   2   0   2   0   0   0   0   2   2   0   2   2   2   2   0   2   2   2   0   2   0   2   0   0   2   0   2   2   0   0   2   2   0   0   0   0   2   0   0   2   2   0   0   2   0   2   0   0   2   2
 MK-4-7                 0   0   2   0   0   2   2   2   0   0   0   0   2   2   0   2   2   2   2   2   2   0   2   0   2   2   0   2   2   2   0   2   0   0   2   2   2   0   0   2   2   2   2   0   2   0   0   2   0   2   2   0   2   2   2   0   0   2   0   0   0   0   0   0   0   2   0   2   0   0   0   2   2   2   2   0   0   2   2   2   0   0   0   0   2   2   2   2   2   2   2   0   0   0   0   0   0   2   2   0   2   2   0   0   2   0   2   2   2   2   2   0   0   2   0   0   0   2   2   0   0   2   2   0   0   0   0   2   0   2   0   0   0   0   0   0   2   2   0   2   2   2   0   0   0   2   2   2   0   2   2   0   2   0   0   0   0   2   2   0   2   2   2   2   0   2   2   0   0   2   0   2   0   0   2   0   0   2   2   0   2   0   0   2   0   0   2   0   2   2   2   0   0   2   0   2   0   0   2   2
 MK-4-8                 0   2   2   0   0   0   2   2   0   2   0   0   2   0   0   2   2   0   2   0   2   0   2   2   2   0   0   2   2   2   0   2   2   0   2   2   2   0   0   2   2   2   2   0   2   0   0   2   0   0   2   0   2   2   0   0   0   2   0   0   0   2   0   0   0   2   0   2   0   0   0   2   2   0   2   0   0   2   2   2   0   0   0   2   2   2   2   2   2   2   2   0   2   0   2   0   0   2   2   0   2   2   0   0   2   0   2   2   2   2   2   0   2   2   0   0   0   2   2   0   0   2   2   0   0   0   0   2   0   0   0   0   0   0   0   0   2   2   0   2   2   2   0   0   0   2   2   2   0   2   2   0   2   0   0   0   0   2   2   0   0   2   2   2   0   2   2   0   0   2   0   2   0   0   2   0   0   2   2   0   2   0   0   2   0   0   2   0   2   2   2   0   0   2   0   2   0   0   2   0
 MK-4-9                 2   2   2   0   0   0   2   2   0   2   0   0   2   0   0   2   2   0   0   0   0   0   2   2   2   0   0   2   2   2   0   2   2   0   2   2   0   0   0   2   2   2   2   0   0   0   0   2   0   0   2   0   2   2   0   0   0   2   0   0   0   2   0   0   0   2   2   2   0   0   0   2   2   0   2   0   0   2   2   2   0   0   0   2   2   2   2   2   2   0   2   0   2   0   2   0   0   2   2   0   2   2   0   2   2   0   2   2   2   2   2   0   2   2   0   0   0   2   2   0   0   2   2   2   0   0   0   2   0   0   2   0   0   0   0   0   2   2   0   2   2   2   0   0   0   2   2   2   0   2   0   0   2   0   0   0   0   2   2   0   0   2   2   2   0   2   2   0   0   0   0   2   0   0   2   2   0   0   2   0   2   0   0   2   0   0   2   0   2   2   2   0   0   2   0   2   0   0   2   0
 MK-4-10                2   2   0   2   0   0   2   2   0   2   0   0   2   0   0   2   2   2   0   0   0   0   2   2   2   0   0   2   2   2   0   2   2   0   0   2   0   2   0   2   2   2   2   0   0   0   0   2   0   0   2   0   2   2   0   0   0   2   0   2   0   2   0   0   0   2   2   2   0   0   0   2   2   0   2   0   0   2   2   2   2   0   0   2   2   2   0   2   2   0   2   0   2   0   2   0   0   2   2   0   2   2   0   2   2   0   2   2   2   2   2   0   2   2   0   0   0   0   2   0   0   2   2   2   0   0   0   2   0   0   2   0   0   0   0   0   2   2   0   0   2   2   0   0   0   2   2   2   0   2   2   0   2   0   0   0   0   2   2   0   0   2   2   2   0   2   2   0   2   2   0   2   0   0   2   2   2   0   2   0   2   0   0   2   0   0   2   0   2   0   2   0   0   2   0   2   0   0   2   0
 MK-4-11                2   2   0   2   0   0   2   2   0   2   0   0   2   0   0   2   2   2   0   2   0   0   2   2   2   0   0   2   2   2   0   2   2   0   0   2   0   2   0   2   2   2   2   0   0   0   2   0   0   0   2   0   2   2   0   0   0   0   0   2   0   2   0   0   0   2   2   2   2   0   0   2   2   0   2   0   0   2   2   2   0   0   0   2   2   2   0   2   2   0   2   0   2   0   2   0   0   2   2   0   2   2   0   0   0   0   0   2   2   2   2   0   2   2   0   0   0   0   2   0   0   2   2   2   0   0   0   2   0   0   2   0   0   0   0   0   2   2   0   0   2   2   0   2   0   2   2   2   0   2   2   0   2   0   0   2   0   2   2   2   0   2   2   2   0   2   2   0   2   2   0   2   0   2   0   2   2   0   2   0   2   0   0   2   0   0   2   0   2   0   2   0   2   2   0   2   0   2   2   0
 MK-4-12                2   0   0   2   0   0   2   0   0   2   0   0   0   0   0   2   2   2   0   2   0   0   2   2   2   0   2   0   2   2   2   2   2   0   0   2   0   2   0   2   2   2   2   0   0   0   2   2   0   0   2   0   2   2   0   0   0   0   0   2   0   2   0   0   0   2   2   2   2   0   0   2   0   0   2   0   0   2   2   2   0   0   0   2   2   2   0   2   2   0   2   0   2   0   2   0   0   2   0   0   2   2   0   2   0   0   0   2   2   2   2   0   2   2   0   0   0   0   2   0   0   2   2   2   0   0   0   2   0   0   2   0   0   0   0   0   2   2   0   0   2   2   0   2   0   2   2   2   0   2   2   0   0   0   0   2   0   2   2   2   0   2   2   2   0   2   2   0   2   2   0   2   0   2   0   2   0   0   2   0   2   0   0   2   0   0   2   0   2   0   2   0   2   0   2   2   0   2   2   0
 MK-4-13                2   0   0   2   0   0   2   0   0   0   0   0   0   0   0   2   2   2   0   2   2   0   2   2   2   0   2   0   2   0   2   2   2   0   0   2   0   2   0   2   2   2   0   0   0   0   2   2   0   0   2   0   2   2   0   0   0   0   0   2   0   2   0   0   0   0   2   2   2   0   0   2   0   0   2   2   0   2   2   2   0   0   0   2   2   2   0   2   2   0   2   0   2   0   2   0   0   2   0   0   2   2   0   2   0   0   0   0   2   0   2   0   2   2   0   0   0   0   2   0   0   2   2   2   2   0   0   0   0   0   2   0   0   0   0   2   2   2   0   2   2   2   0   2   0   2   2   2   0   2   2   0   2   2   2   2   0   2   2   2   0   2   2   2   0   2   2   0   0   0   0   2   0   2   0   2   0   0   2   0   2   0   0   2   0   0   2   0   2   0   2   0   2   0   2   2   0   2   2   0
 MK-4-14                2   0   0   2   0   0   2   0   0   0   0   0   0   0   0   2   2   2   0   2   2   0   2   2   2   0   2   0   2   0   2   2   2   0   0   2   0   2   0   2   2   2   0   2   0   0   2   2   0   2   2   0   2   2   0   0   0   0   0   2   0   2   0   0   0   0   2   2   2   0   2   2   0   0   2   2   0   2   2   2   0   0   0   2   2   2   0   2   0   0   2   0   2   0   2   2   0   2   0   0   2   2   0   2   2   0   2   0   2   0   2   0   2   0   0   0   0   0   2   0   0   2   2   2   2   0   0   2   0   0   2   0   0   0   0   2   0   2   0   2   2   2   0   0   0   2   2   0   0   2   2   0   0   2   2   2   0   2   2   2   2   2   2   2   0   2   2   0   0   0   0   2   0   2   0   2   2   0   2   0   2   0   0   2   0   0   2   0   2   0   2   0   2   0   2   2   0   2   2   0
 MK-4-15                2   2   0   2   0   0   2   0   0   0   0   0   0   0   0   2   2   2   2   2   2   0   2   2   2   0   2   0   2   0   2   2   2   0   0   2   0   2   0   0   2   2   0   2   0   0   2   2   0   2   2   0   0   2   0   0   0   2   0   0   0   2   0   0   0   0   2   2   2   0   2   2   0   0   2   2   0   2   2   2   0   0   0   2   2   0   2   2   2   0   2   0   2   0   2   2   0   2   0   0   2   2   0   2   2   0   2   0   2   0   0   0   2   0   0   0   0   0   2   0   0   2   2   2   2   0   0   2   0   0   2   0   2   2   0   2   2   2   0   2   2   2   0   0   0   2   2   0   0   2   2   2   2   2   2   2   0   0   2   2   2   2   2   2   2   2   2   0   0   0   0   0   0   2   0   0   2   0   2   0   2   0   0   2   0   0   2   0   2   0   2   0   2   0   2   2   0   2   2   0
 MK-4-16                2   2   0   2   0   0   2   0   0   0   0   0   2   0   0   2   2   2   2   2   2   0   2   2   0   0   0   0   2   0   0   2   2   0   0   2   0   2   0   0   2   2   0   2   0   0   2   2   0   2   2   2   0   2   0   0   0   2   0   0   0   2   0   0   0   2   0   0   2   0   2   2   0   2   2   2   0   2   2   2   2   0   0   2   2   0   2   2   0   2   2   0   2   2   2   2   0   2   0   0   2   2   0   2   2   0   2   0   2   0   2   2   0   0   0   0   0   0   2   0   0   2   2   2   2   0   0   2   0   0   0   0   2   2   0   2   2   2   0   2   2   2   2   0   0   2   2   0   0   2   0   2   2   0   2   0   2   0   2   2   2   2   2   2   2   2   2   0   0   0   0   0   0   2   0   0   2   2   0   0   2   0   0   2   0   0   2   0   2   0   2   0   2   0   2   2   0   2   2   0
 MK-5-1                 0   2   2   0   2   2   2   2   2   2   0   0   0   0   0   2   2   2   2   2   2   0   0   0   0   0   2   0   2   2   2   2   0   2   2   0   2   0   0   0   2   2   0   2   0   2   2   0   2   0   2   2   2   0   0   2   0   2   2   0   0   0   0   2   0   0   2   2   0   0   0   0   0   0   2   2   0   0   0   0   2   0   0   2   2   2   2   0   2   2   2   2   2   2   2   2   0   2   2   2   2   2   0   2   2   0   0   0   0   2   0   0   0   0   0   2   2   2   2   2   2   0   0   2   2   0   0   0   0   0   2   0   0   0   2   2   2   0   2   0   2   2   0   0   0   2   2   0   2   2   0   0   2   0   0   2   2   0   2   2   2   0   0   0   2   2   0   2   2   0   0   2   2   0   0   2   2   0   0   2   2   0   2   2   2   0   2   0   0   0   0   0   0   2   2   0   2   2   0   0
 MK-5-2                 0   2   2   0   2   2   2   2   2   2   2   0   0   0   0   2   2   2   0   2   0   0   0   0   0   0   2   2   2   0   2   2   0   2   2   0   2   0   0   0   2   2   0   2   0   2   2   0   2   0   0   2   0   0   0   2   2   2   2   2   0   0   0   2   0   0   2   2   0   0   0   0   0   0   2   2   0   0   0   0   2   0   0   2   2   2   2   0   2   2   2   2   2   2   2   2   0   2   2   2   2   2   0   2   2   0   0   0   0   2   0   0   0   0   0   2   2   2   2   2   2   0   2   0   2   0   0   0   0   0   2   0   0   0   2   2   2   0   2   0   2   0   0   0   0   2   2   0   2   2   0   0   2   0   0   2   2   0   2   2   2   0   0   0   2   2   0   2   2   0   0   2   2   2   0   2   0   0   0   2   2   0   2   2   2   0   2   0   0   0   0   0   0   2   2   0   0   2   0   0
 MK-5-3                 0   2   2   0   2   2   2   0   2   2   2   0   0   0   0   2   2   2   0   0   0   0   0   0   0   0   2   2   0   0   2   2   0   2   2   0   2   0   0   0   2   2   0   2   0   2   2   0   2   0   0   2   0   0   0   2   2   2   2   2   0   0   0   0   0   0   2   2   0   0   0   0   0   0   2   2   0   0   0   0   0   0   0   2   2   2   2   0   2   2   2   2   2   2   2   2   0   2   2   2   2   2   2   2   2   0   0   0   0   2   0   0   0   0   0   2   2   2   2   2   0   2   2   2   2   0   0   0   0   0   2   0   0   0   2   0   2   0   2   0   2   0   0   0   0   2   0   0   2   2   2   0   2   0   0   2   2   0   2   2   2   0   0   0   2   2   2   2   2   0   0   2   2   2   0   2   0   0   0   0   2   0   2   2   2   2   2   2   0   0   0   2   0   2   2   0   0   0   0   0
 MK-5-4                 2   0   2   2   2   2   2   0   2   2   2   0   0   0   0   2   2   2   2   0   0   0   0   2   0   0   2   2   2   2   2   2   0   2   2   0   2   0   0   0   2   2   0   2   0   2   2   0   2   0   0   2   0   0   0   2   2   2   2   2   0   0   2   2   0   0   2   2   0   0   0   0   0   0   2   2   0   0   0   0   0   0   2   2   2   2   2   0   2   2   2   2   2   2   2   2   0   0   2   2   2   2   0   2   2   0   0   0   0   2   0   0   0   0   0   0   2   2   2   2   0   2   2   2   2   0   2   0   0   2   2   2   0   0   2   0   2   0   2   0   2   2   0   0   0   2   0   0   2   2   2   0   2   0   0   2   2   0   2   2   2   0   0   0   2   2   2   2   2   0   0   2   2   2   2   2   0   0   0   0   2   0   2   2   2   2   2   2   0   0   0   2   0   2   2   0   0   0   2   0
 MK-5-5                 2   0   2   2   2   2   2   0   2   2   2   0   0   0   0   2   2   2   2   0   0   0   0   2   0   0   2   2   2   2   2   0   0   2   2   0   2   0   0   0   2   2   0   2   0   2   2   0   2   0   0   2   0   0   0   2   2   2   2   0   0   0   2   2   0   0   2   2   0   0   0   0   0   0   2   2   0   0   0   0   0   0   2   2   0   2   2   0   2   2   2   2   2   2   2   2   0   0   2   2   2   2   0   2   2   0   0   0   0   2   0   0   2   0   0   0   2   2   2   2   0   2   2   2   2   2   2   0   0   2   0   0   0   0   2   0   2   0   2   0   0   2   0   0   0   2   0   0   2   2   2   2   0   0   0   2   2   0   2   2   0   0   0   0   2   2   2   2   0   0   0   2   2   2   2   2   0   0   0   0   2   0   2   2   0   2   2   2   2   0   0   2   0   2   0   0   0   0   2   2
 MK-5-6                 2   0   2   2   2   2   2   0   2   2   2   0   0   0   0   2   2   2   2   0   0   0   0   2   0   0   2   2   2   2   2   0   2   2   2   0   2   0   0   0   2   2   0   2   0   2   2   0   0   2   0   2   0   0   0   0   2   2   2   0   0   0   2   2   2   0   2   2   2   0   0   0   0   2   2   2   0   0   0   0   0   0   2   0   0   2   2   0   2   2   2   2   2   2   2   2   0   2   2   2   2   2   0   2   2   0   0   0   0   2   0   0   2   0   2   0   2   2   2   2   0   2   2   0   0   2   2   0   0   2   0   0   0   0   2   0   2   0   2   0   0   0   0   0   0   2   0   0   2   2   2   2   0   0   0   2   2   0   2   2   0   2   0   0   2   2   0   2   0   2   0   2   2   2   2   0   2   0   0   0   2   0   0   2   0   2   0   2   0   0   0   2   0   2   0   2   0   0   2   2
 MK-5-7                 2   0   2   2   0   2   2   0   2   0   2   0   2   0   0   2   2   2   2   0   0   0   0   2   0   0   2   2   2   2   2   0   2   2   2   0   0   0   0   0   2   2   0   2   0   2   2   0   2   2   0   2   0   2   0   0   2   2   2   0   0   0   2   2   2   0   2   2   2   0   0   0   0   0   2   2   0   0   2   0   0   2   0   0   0   2   2   0   2   2   2   2   0   2   2   2   2   2   2   2   2   2   2   2   2   0   0   0   0   2   0   0   2   0   2   0   2   2   2   2   0   2   2   0   0   2   0   0   0   2   0   2   0   0   2   0   0   0   2   0   2   0   0   0   0   2   0   0   2   2   2   0   0   0   0   2   2   0   2   2   0   2   0   0   2   2   0   2   0   2   0   2   2   2   2   0   2   0   0   0   0   0   0   2   0   0   0   2   0   0   0   2   0   2   0   2   0   0   0   0
 MK-5-8                 2   0   2   0   0   2   2   0   2   0   2   0   2   0   0   2   2   2   0   0   0   0   0   2   0   2   2   2   2   2   2   0   2   2   2   0   0   0   0   0   2   2   0   2   0   2   2   0   2   2   0   0   2   2   0   0   2   0   2   0   0   0   2   2   0   0   2   2   2   0   0   2   0   0   2   2   0   0   2   0   0   0   0   0   0   2   2   0   2   2   2   2   0   2   2   2   2   2   2   2   2   2   0   2   2   0   0   0   0   0   0   0   2   0   2   0   2   2   2   2   0   2   2   0   0   2   0   0   0   2   0   2   2   0   2   0   0   0   2   0   2   0   0   0   0   0   0   0   2   2   2   0   0   0   0   2   2   0   2   2   0   2   0   2   2   2   0   2   0   0   0   2   2   2   2   0   0   0   0   0   0   2   0   2   0   0   0   2   0   0   0   2   2   2   0   2   0   0   0   0
 MK-5-9                 0   0   2   0   0   0   2   0   2   0   2   0   2   0   0   2   2   2   0   0   0   2   0   2   0   2   2   2   2   2   2   0   0   0   2   2   0   0   0   0   2   2   0   2   0   2   2   0   0   2   0   0   2   0   0   0   2   0   0   0   0   2   2   2   0   0   2   2   2   0   0   2   0   0   2   2   0   0   2   0   0   0   0   0   0   2   2   0   2   2   2   2   0   2   2   2   2   0   2   2   2   2   2   2   0   0   0   0   0   0   0   0   2   0   0   0   2   0   2   2   0   2   0   0   0   2   0   0   0   2   0   0   2   0   2   0   0   0   2   0   2   0   0   0   0   0   0   2   2   2   2   0   0   0   0   2   2   0   2   2   0   2   0   2   2   2   0   2   0   0   0   2   2   2   2   0   0   0   0   0   0   2   0   2   0   0   0   2   0   0   0   2   2   2   0   2   0   0   0   0
 MK-5-10                0   0   0   0   0   0   2   0   2   0   2   0   2   0   0   2   2   2   0   2   0   2   0   2   0   2   2   2   2   2   2   0   0   0   2   2   0   0   2   0   0   2   0   2   0   0   2   2   0   2   0   2   2   0   0   0   2   0   0   0   0   2   2   0   0   0   2   0   2   0   0   0   0   0   2   2   0   0   2   0   0   0   0   0   0   2   2   0   2   2   2   2   0   2   2   2   2   0   2   2   0   2   2   0   0   0   0   0   2   0   0   0   2   0   0   0   2   0   2   2   0   2   0   2   0   2   0   2   0   2   2   0   2   0   2   0   0   0   2   0   2   0   0   0   0   0   0   2   2   2   2   0   0   0   2   0   2   2   2   2   0   2   0   2   2   2   0   2   0   0   0   2   2   0   2   0   0   0   0   2   0   2   0   2   0   0   0   2   0   0   0   2   2   2   0   2   0   0   0   0
 MK-5-11                0   0   0   0   0   0   2   0   2   0   2   0   0   2   0   2   2   2   2   2   2   2   0   2   0   2   2   2   2   2   2   0   0   0   2   2   2   0   2   0   0   0   0   2   0   0   2   2   0   2   0   2   2   0   0   0   2   0   0   0   0   2   2   0   0   0   2   0   2   0   0   0   0   0   2   2   0   2   2   0   0   0   0   0   0   2   2   0   2   2   2   2   0   2   2   2   2   0   2   2   0   2   0   0   0   0   0   0   2   0   0   0   2   0   0   0   0   0   2   2   0   2   0   2   0   2   0   2   2   2   2   0   2   0   2   0   0   0   2   0   2   0   2   0   0   0   0   2   2   2   2   0   0   0   2   0   2   2   2   2   0   2   0   2   2   2   0   2   0   0   0   2   2   0   2   0   0   0   0   2   2   2   0   2   0   0   0   2   0   0   0   2   2   2   0   0   0   0   0   0
 MK-5-12                2   0   0   0   0   0   2   2   2   0   2   0   0   2   0   0   2   2   2   2   2   2   0   2   0   2   2   2   2   2   2   0   0   0   2   2   2   0   2   0   0   0   2   2   0   0   2   2   0   2   2   2   2   0   0   0   2   0   0   0   2   2   2   0   0   0   2   0   2   2   0   2   0   0   2   2   0   0   2   0   2   0   0   0   0   2   2   2   2   2   2   2   0   2   2   2   2   0   2   2   0   2   0   0   0   2   0   0   2   0   0   0   2   0   0   0   2   0   2   2   0   2   0   2   0   2   0   0   2   2   2   0   2   0   0   0   0   0   2   0   2   0   0   0   0   0   0   2   2   0   2   0   0   0   2   0   2   2   2   2   0   2   0   2   0   2   2   2   0   0   2   0   2   0   2   0   0   0   0   2   2   2   0   2   0   2   0   2   0   0   2   2   2   2   2   0   0   0   0   0
 MK-5-13                2   0   0   0   0   0   2   2   2   0   2   0   0   2   0   2   0   2   2   0   2   2   0   2   2   2   2   2   2   2   2   0   0   0   2   2   2   0   2   0   0   0   2   2   2   0   2   2   0   2   2   2   2   0   0   0   2   0   0   0   2   2   2   0   0   0   2   0   0   2   0   2   0   0   2   2   0   0   0   0   2   0   0   0   0   2   2   0   2   2   2   2   0   2   2   2   2   0   2   2   0   2   0   0   0   2   0   0   2   2   0   0   2   0   0   0   2   2   2   2   0   2   0   2   2   2   0   0   2   2   2   0   2   2   0   0   0   0   2   0   2   0   0   0   0   0   0   2   2   0   2   0   0   0   2   0   2   2   2   2   0   2   0   2   2   0   2   2   0   0   2   2   2   0   2   0   0   0   0   2   2   2   0   2   0   2   0   2   0   0   2   2   2   2   2   0   2   0   0   0
 MK-5-14                2   0   2   0   0   0   2   2   2   2   2   0   0   2   0   2   0   2   2   0   2   2   0   2   2   2   2   2   2   2   0   0   0   0   2   2   2   0   2   0   0   0   2   0   2   2   2   2   0   2   2   2   0   0   0   0   2   2   0   0   2   2   2   0   0   0   2   0   0   2   0   2   0   0   2   2   0   0   2   0   2   0   0   0   0   2   2   0   2   2   2   2   0   2   2   0   2   0   2   2   0   2   0   2   0   2   0   0   2   2   0   0   2   0   0   2   2   2   2   2   0   2   0   2   2   2   0   0   2   2   2   0   0   2   0   0   0   0   0   0   2   0   0   2   0   0   0   2   2   0   2   0   0   0   2   0   2   2   2   2   2   2   0   2   2   0   2   2   2   0   2   2   2   0   2   0   0   0   0   2   2   2   0   2   0   2   0   2   0   0   2   2   2   2   2   0   2   0   0   0
 MK-5-15                0   2   2   0   0   0   2   2   2   2   2   0   0   2   0   2   0   2   2   0   2   2   0   2   2   2   2   2   2   2   0   0   0   0   2   2   2   0   2   0   0   0   2   0   2   2   2   0   0   2   2   2   0   0   0   0   2   2   0   0   2   2   2   0   0   0   2   0   0   2   0   2   0   2   2   2   0   0   2   0   2   0   0   0   0   2   2   0   2   2   0   2   0   2   2   0   2   0   0   2   0   2   0   2   0   2   0   2   0   2   2   0   0   0   0   2   2   2   0   2   0   2   0   2   0   2   0   0   2   2   2   0   0   0   0   0   0   2   2   0   2   2   2   2   0   0   2   2   2   0   0   0   0   0   2   0   2   2   2   2   2   2   0   0   2   0   2   2   2   0   2   2   2   0   2   0   2   0   0   2   2   2   0   2   0   2   0   2   0   0   2   2   2   2   2   0   2   0   0   0
 MK-5-16                0   2   2   0   0   2   2   2   2   2   2   0   0   2   0   2   0   2   2   0   2   2   2   2   0   2   2   2   2   2   0   0   0   0   2   2   2   0   2   0   0   0   2   0   2   2   2   0   0   2   2   2   0   0   0   0   2   2   0   0   2   2   2   0   2   0   2   0   0   2   0   2   0   2   2   2   0   0   2   0   2   0   0   0   0   2   2   0   2   2   0   0   0   2   2   0   2   0   0   2   2   0   0   2   0   2   0   2   0   2   2   0   0   0   0   2   2   2   2   2   0   2   0   2   0   2   2   0   2   2   2   0   0   0   0   0   0   2   2   0   2   2   0   2   0   0   2   2   0   2   0   0   0   0   2   0   0   2   2   0   2   2   0   0   2   0   2   2   2   0   2   2   2   0   2   0   2   0   0   2   0   2   2   2   0   2   0   2   0   0   0   2   2   2   0   0   2   2   0   0
 MK-6-1                 0   0   0   2   0   0   0   2   0   0   0   0   0   0   0   0   2   0   2   2   2   0   0   0   0   0   2   0   2   2   0   2   2   0   2   2   2   0   2   0   2   2   2   0   0   0   0   2   2   2   2   0   0   2   2   2   0   2   0   2   2   0   2   2   2   0   0   2   0   2   0   0   0   0   2   2   2   2   2   2   2   0   0   0   0   2   2   2   0   0   0   2   2   2   0   0   0   0   2   0   0   2   2   0   2   2   0   0   0   0   0   2   0   0   0   2   2   0   2   0   0   0   0   0   2   2   0   2   0   0   0   2   2   2   2   0   0   0   0   0   2   2   0   2   2   2   2   2   0   2   0   0   2   2   2   2   2   2   2   2   2   2   0   0   2   2   0   0   0   2   0   0   0   2   0   0   0   0   0   2   0   0   2   0   0   0   2   2   2   0   0   0   2   0   2   0   2   0   2   0
 MK-6-2                 0   0   0   2   0   0   0   2   0   0   0   0   0   0   0   0   2   0   2   0   2   0   0   0   0   0   2   0   2   2   0   2   2   0   2   0   2   0   2   0   2   2   2   0   2   0   0   2   2   0   2   0   0   2   2   2   0   2   2   2   2   0   2   2   2   0   0   2   0   2   0   0   0   0   2   2   2   2   2   2   2   0   0   0   0   2   2   2   0   0   0   2   2   0   0   0   0   0   2   0   0   2   2   0   2   2   0   0   0   0   0   2   2   0   0   2   2   0   2   0   0   0   0   0   2   0   0   2   0   0   0   2   2   2   2   0   0   0   0   0   2   2   0   2   2   2   2   2   0   0   0   0   2   2   2   2   0   2   2   2   2   2   0   0   2   2   0   0   0   2   0   0   0   2   0   0   0   0   2   0   0   2   0   0   0   0   2   2   2   0   0   0   2   0   0   0   2   0   2   0
 MK-6-3                 0   0   0   2   0   0   0   2   0   0   0   0   0   0   0   0   2   0   0   0   2   0   2   0   0   0   2   0   2   2   0   2   2   0   2   2   2   0   2   2   2   2   2   0   2   2   0   2   2   0   2   0   2   2   0   2   0   2   0   2   2   0   2   2   2   0   0   2   0   2   2   0   0   0   2   2   2   2   2   2   2   0   0   0   0   2   2   2   0   0   0   2   0   0   0   0   0   0   2   0   0   2   2   0   0   0   0   0   0   0   0   2   2   0   0   2   2   0   2   0   0   0   0   0   2   0   0   2   0   0   0   2   2   2   2   2   0   0   0   0   2   2   0   2   2   2   2   2   2   0   0   0   2   2   2   2   0   2   2   0   2   2   0   0   2   2   0   0   0   2   0   0   0   2   0   0   0   0   0   0   0   2   0   0   2   2   2   2   2   2   0   0   0   0   0   0   2   0   2   0
 MK-6-4                 0   0   0   2   0   0   2   2   0   2   0   0   0   0   2   0   2   0   2   0   2   0   2   0   0   0   2   0   2   2   0   2   2   0   2   2   0   2   0   2   2   2   2   0   2   2   0   2   0   0   2   0   2   2   0   2   0   2   0   2   2   0   2   0   2   0   2   2   0   2   2   0   0   0   2   2   2   0   2   2   2   0   0   2   0   2   2   2   0   0   0   2   0   0   0   0   0   0   2   0   2   2   2   0   0   0   0   0   0   0   2   2   2   0   0   2   2   0   0   0   2   0   0   0   2   0   0   2   0   0   0   2   2   2   2   0   0   0   0   0   0   2   0   2   2   2   2   2   2   0   0   0   2   2   2   2   0   2   2   0   2   2   0   0   2   2   0   0   0   2   0   0   0   2   0   0   0   0   0   0   0   2   0   0   0   2   2   0   2   2   0   0   0   0   0   0   2   0   2   0
 MK-6-5                 0   0   0   2   0   0   2   2   2   2   0   2   0   0   2   0   2   0   2   0   2   0   2   0   0   0   2   0   2   2   0   2   2   0   2   2   0   2   0   2   2   2   0   0   2   2   0   2   0   0   2   0   2   2   0   2   0   0   0   0   2   0   2   0   2   0   0   0   0   2   2   0   0   0   2   2   2   0   2   2   2   0   0   2   0   2   2   2   0   0   0   2   0   0   2   0   0   0   2   0   2   2   2   0   0   0   0   0   2   0   2   2   2   0   0   2   2   0   0   0   2   0   0   0   2   0   0   2   0   0   0   2   2   2   2   0   0   2   0   0   2   2   0   2   2   2   2   2   2   0   0   0   2   2   0   2   2   2   2   0   2   2   0   2   2   2   0   0   0   2   2   0   0   2   0   0   0   0   0   0   0   2   0   0   0   2   2   0   2   2   0   0   2   2   2   0   2   2   2   0
 MK-6-6                 2   0   0   2   0   0   2   2   2   2   0   2   0   2   2   2   2   0   2   0   0   0   2   2   0   0   2   0   2   2   0   2   2   0   2   2   0   2   0   2   2   2   0   0   2   2   2   2   0   0   2   0   2   2   0   2   0   0   0   0   2   0   0   0   2   0   0   0   2   2   2   0   0   0   2   2   2   0   2   2   2   0   2   2   0   2   2   0   0   2   0   2   0   0   2   0   0   0   2   0   2   0   2   0   0   0   0   0   2   0   2   2   2   0   0   2   2   0   0   0   2   0   0   0   2   0   0   2   0   0   0   2   2   2   0   0   2   2   0   0   2   0   0   2   0   2   2   2   2   0   0   0   2   2   0   2   2   2   2   0   2   2   0   2   2   2   0   0   0   2   0   2   0   2   0   0   0   0   0   0   0   2   0   0   0   2   2   0   2   0   0   0   2   2   2   0   2   2   2   0
 MK-6-7                 2   0   0   0   0   0   2   2   2   2   0   2   0   2   2   2   2   0   0   0   0   0   2   2   2   0   2   0   2   2   0   2   2   0   2   2   0   2   0   2   2   2   0   2   2   2   2   2   0   0   2   0   2   2   0   0   0   0   0   0   2   0   0   0   2   0   0   0   2   2   2   0   0   0   0   0   0   0   2   2   2   0   2   2   0   2   2   0   0   2   0   2   2   0   2   0   0   0   2   0   2   0   2   0   2   0   0   2   2   0   2   2   2   0   0   2   2   0   0   0   2   0   0   0   2   0   0   2   2   0   0   2   2   2   0   0   2   2   0   0   2   0   0   2   2   2   2   2   2   0   0   0   2   2   0   0   2   0   2   0   2   2   2   2   2   2   0   0   0   2   0   2   0   2   0   0   2   0   2   0   0   2   0   2   0   2   2   0   2   0   2   0   2   2   2   0   2   2   0   0
 MK-6-8                 2   0   0   0   0   0   2   2   2   2   0   2   0   2   2   0   2   0   0   0   0   0   2   2   2   0   2   0   2   2   0   2   2   0   2   2   0   2   0   2   2   2   0   2   2   2   2   2   0   0   2   0   2   2   0   0   0   0   0   2   2   0   2   0   2   0   0   0   2   2   2   0   0   2   0   0   0   0   2   2   2   0   2   2   0   2   2   0   0   2   0   2   2   0   2   0   0   2   2   2   2   0   2   0   2   0   0   2   2   0   2   2   2   0   0   2   2   0   0   0   2   0   2   0   0   0   0   0   2   0   0   2   0   2   0   0   0   2   0   0   2   0   2   2   2   0   2   2   2   0   0   2   2   0   0   0   2   0   2   0   2   2   2   2   2   2   2   0   0   2   0   2   0   2   0   0   2   0   2   0   0   2   0   2   2   2   2   0   2   0   2   0   2   2   2   2   2   2   0   0
 MK-6-9                 2   0   0   0   0   0   2   2   0   0   2   2   0   2   2   0   2   0   0   0   0   0   2   2   2   0   2   0   2   2   0   2   2   2   2   2   0   2   0   2   2   2   0   2   2   2   2   2   2   0   2   0   2   2   0   0   0   0   0   2   2   0   2   0   2   0   0   0   2   2   2   0   0   2   0   2   0   0   2   2   2   0   2   2   0   2   2   0   0   2   0   2   2   0   2   0   0   2   2   2   2   0   2   0   2   0   0   2   2   0   2   0   2   0   0   2   2   0   0   0   2   0   0   0   0   0   0   0   2   0   0   2   0   2   0   0   0   2   0   2   2   0   2   2   2   0   2   2   2   0   0   2   2   0   0   0   2   0   2   0   2   2   0   2   0   2   2   2   0   0   0   2   0   2   0   0   2   2   2   0   0   2   0   2   2   2   2   0   2   0   0   0   2   2   2   2   2   2   2   0
 MK-6-10                2   0   0   0   0   0   2   2   0   0   2   2   0   2   2   0   2   2   0   0   0   2   2   2   2   0   2   0   2   2   0   2   2   2   2   2   0   2   0   2   2   2   2   0   2   2   2   2   2   0   2   0   2   2   0   0   0   0   0   2   2   0   2   0   2   0   0   0   2   2   2   0   0   2   0   2   0   0   2   2   2   0   2   2   0   2   2   0   0   0   0   2   2   0   2   2   0   0   2   2   2   0   2   0   2   0   0   2   2   0   0   0   2   0   0   2   2   0   0   0   2   0   2   0   0   0   0   0   2   2   0   2   0   2   0   2   0   2   0   2   2   0   2   2   2   0   2   0   2   0   0   2   2   2   0   0   0   0   2   0   2   2   2   2   0   2   2   2   0   0   0   2   0   2   0   0   2   0   2   0   0   2   2   2   2   2   2   0   2   0   0   0   2   2   2   2   2   0   2   0
 MK-6-11                2   0   0   0   0   0   2   2   0   0   2   2   0   2   2   0   2   0   0   0   0   2   2   2   2   0   2   2   2   2   0   2   0   2   2   2   0   2   0   2   2   2   2   0   2   2   2   2   0   0   2   0   2   2   0   0   0   0   0   0   2   0   0   2   2   0   0   0   2   2   2   0   0   2   0   2   0   2   2   2   2   0   2   2   0   2   2   0   0   0   0   2   2   0   2   2   0   2   2   2   2   0   2   0   2   0   0   2   2   0   0   0   2   0   0   2   2   0   0   0   2   0   2   0   0   0   0   0   2   0   0   2   0   2   0   2   0   2   0   2   2   2   2   2   2   0   2   2   2   0   0   2   2   0   0   0   0   2   2   0   2   2   2   2   0   2   2   2   0   0   0   0   0   2   0   0   2   0   2   2   0   2   0   2   2   2   2   0   2   0   0   2   2   0   2   2   2   0   2   0
 MK-6-12                2   0   0   0   0   0   2   2   0   0   2   2   0   2   2   0   2   0   0   2   0   0   2   2   2   0   2   2   2   2   0   2   2   2   2   2   0   2   0   2   2   2   2   0   2   0   2   2   2   0   2   2   2   2   0   0   0   0   0   0   2   0   0   0   2   0   0   0   2   0   2   0   0   2   2   2   0   2   2   2   2   0   2   2   0   2   2   0   0   0   0   2   2   0   0   2   0   2   2   2   0   0   0   2   2   0   0   2   2   0   0   2   2   0   0   2   2   0   0   0   2   0   2   0   0   0   0   0   2   0   0   2   0   2   0   2   0   0   2   2   2   2   2   2   2   0   0   2   2   0   0   2   2   0   0   0   2   2   2   2   0   2   2   2   0   2   2   2   0   0   0   0   0   2   0   0   2   0   2   2   0   2   0   2   2   2   2   0   2   0   0   2   2   0   2   2   2   0   2   0
 MK-6-13                2   0   0   0   0   0   2   2   0   0   2   2   0   2   2   0   2   0   2   2   0   0   2   2   2   0   2   2   2   0   0   2   0   2   2   2   0   2   0   2   2   2   2   0   2   0   2   2   2   0   2   2   2   2   0   0   0   0   0   0   2   0   0   0   2   0   0   2   2   0   2   0   0   2   0   2   0   2   2   0   0   0   2   2   0   2   2   0   0   2   0   2   2   0   0   2   0   2   2   2   0   0   0   2   2   0   0   2   2   0   0   2   2   0   0   0   2   0   0   0   2   0   2   0   0   0   0   0   2   0   0   2   0   2   0   2   0   0   2   2   2   2   2   2   2   0   0   2   2   0   0   2   2   0   0   0   2   2   2   2   0   2   2   2   0   2   2   2   0   0   0   0   0   0   0   2   2   0   2   2   0   2   2   2   0   2   2   0   2   0   0   2   2   0   2   2   2   0   2   2
 MK-6-14                2   0   0   0   0   0   2   2   0   0   2   2   0   2   2   0   0   0   2   0   0   0   2   2   2   0   2   2   2   0   0   2   0   0   2   0   0   2   0   2   2   2   2   0   2   0   2   0   2   0   2   2   2   2   0   0   0   0   0   0   2   0   0   0   2   0   0   2   2   2   2   0   0   2   0   2   0   2   2   0   0   0   2   0   0   2   2   0   0   2   0   2   2   0   0   2   0   2   2   2   0   0   0   2   2   0   0   2   2   0   0   2   2   0   0   0   2   0   0   0   2   2   2   2   0   0   0   0   2   0   0   2   0   2   0   2   0   0   2   2   2   2   2   0   2   0   0   2   0   0   0   2   2   0   0   0   2   2   2   2   0   2   2   2   0   2   2   2   0   0   0   0   0   0   0   2   2   0   2   2   0   2   2   2   0   2   2   0   2   0   0   2   2   0   2   2   2   0   2   2
 MK-6-15                2   0   0   0   0   0   2   2   2   0   2   2   0   2   2   0   2   2   2   0   0   0   2   2   2   0   2   2   2   0   0   2   0   0   2   0   2   2   0   2   2   2   2   2   2   0   2   2   2   0   2   2   2   2   0   0   0   0   0   0   2   0   0   0   2   0   0   2   2   2   2   0   0   2   0   2   0   2   2   0   0   0   2   0   2   2   2   0   2   2   2   2   2   0   0   2   0   0   0   2   0   2   0   2   2   0   0   2   2   0   0   2   2   0   0   0   2   0   0   0   2   2   2   2   0   0   0   0   2   0   0   2   0   2   0   2   0   2   2   2   2   2   2   0   2   0   0   2   0   2   0   2   0   0   0   0   2   2   2   2   0   2   2   2   2   0   0   2   0   0   0   0   0   0   0   2   2   0   2   2   0   2   2   2   0   2   0   0   2   0   0   2   2   2   2   2   2   0   2   2
 MK-6-16                2   0   0   0   2   0   2   2   2   0   2   2   0   2   2   0   2   2   2   0   0   2   2   2   2   0   2   2   2   0   0   0   0   2   2   0   2   0   2   2   2   2   2   2   2   0   0   2   2   0   2   2   2   2   0   0   0   0   0   0   2   0   2   0   2   0   0   2   0   2   2   2   0   2   0   2   0   2   2   0   0   0   2   0   2   2   2   0   2   2   0   2   2   0   0   0   0   0   0   2   0   2   0   2   0   0   0   0   2   2   0   2   2   0   0   0   2   0   0   0   2   0   2   0   0   0   0   0   2   0   0   2   0   2   0   2   2   2   2   2   2   2   2   0   2   2   0   2   0   2   0   2   0   0   0   0   2   2   2   2   0   2   2   2   2   0   0   2   0   0   0   0   0   0   0   2   2   0   0   2   0   2   2   2   0   2   0   0   2   0   0   2   2   2   2   2   2   0   2   2
 
!****************************************** Phenotypic Data **********************************************************
!-100.0 is resevred for missing phenotype
SimulatedTrait1        15.7335   15.6591   13.4920   14.4227   15.6084   13.9765   15.8730   13.6852   13.4348   13.2588   16.6065   15.3108   14.5517   14.6991   15.5848   15.8259   13.3557   16.5571   13.8527   15.4832   15.4721   16.1027   13.9535   16.3308   16.0686   13.4267   16.0596   14.4333   13.5213   13.5387   14.2676   13.8920   14.1958   14.7364   14.4252   13.4829   13.8713   15.3882   14.4283   14.4164   16.1104   15.2865   13.7842   13.8721   13.9875   15.4677   13.2398   15.6024   16.3618   14.6262   16.3364   14.3803   14.7971   13.8548   14.9893   15.3544   15.4082   14.1422   13.4272   14.3801   16.3090   16.4266   14.9658   15.2511   16.0131   14.9048   13.9606   15.7588   16.4469   15.9155   14.8423   13.7634   16.2884   15.3179   13.4758   13.4330   15.4056   13.6542   13.7296   14.2703   14.9605   16.8199   15.6870   13.9619   16.0217   13.8212   16.3590   14.7245   15.3263   14.3575   13.3277   14.2236   13.5913   14.1287   13.3031   15.9865   14.2227   14.5011   14.2101   16.3683   16.4506   13.3761   15.2061   14.3834   15.8043   15.9105   14.7233   14.7461   14.1018   16.3688   15.4557   15.5379   16.3168   16.2974   13.9589   16.2978   15.4155   13.6183   15.7732   15.6532   13.8879   14.6203   16.1065   13.9190   14.7008   13.8564   13.9745   16.3805   14.5915   15.8919   14.9165   16.0158   14.6913   14.1587   15.6827   14.4649   14.4351   14.0924   15.6568   14.8710   15.0460   16.1884   15.9924   14.0741   14.1357   16.4523   15.2188   15.2997   15.8029   14.4572   15.7415   14.3761   14.1472   14.6399   13.5736   14.3147   13.8938   17.1596   16.4344   15.5639   13.2187   15.3151   13.7716   13.4132   15.9082   14.4601   15.7868   15.7979   15.7741   15.3396   14.2290   15.2950   14.6617   15.2536   16.3402   14.1221   13.5044   16.2989   16.0922   14.1537   15.9955   13.6985   14.2614   15.1800   14.3196   16.6609   16.2884   13.4208   13.4894   15.4451   14.8432   13.7772   14.5338   13.8873   15.4784   13.6825   15.1130   14.4074   13.9290   14.1577
SimulatedTrait2        10.0841    9.3858   10.5354   10.6301    9.3271   10.1570    9.5591   10.6983   10.1907   10.3710    9.6067    9.4626    9.1433   10.8525    9.7111    9.3087   10.5986    9.8080   10.7478   10.6545   10.3899    9.5540   10.6294    9.4992    9.6015   10.4818   10.7624   10.3531   10.9435   10.4495   10.9665   10.6104   10.5816   10.0743   10.5250   10.3572   10.4691    8.9915   10.4829   10.8937    9.5732   10.2617   10.7313   10.5032   10.1142    9.9170   11.0905   10.6882    9.5049   10.4305    9.2655   10.4914   10.3232   10.1830   10.0934    9.4570    9.8711   10.2712   10.4581   10.5102    9.4141    9.3630   10.4730    9.4858    9.7118   10.4791   10.1457    9.4357    9.1868    9.8091   10.9673   10.5740    9.2576    9.4265   10.6522   10.5565    9.3940   10.8471   10.4729   10.4933   10.3975    9.3433   10.0375   10.6379    9.4555   10.4357    9.6397   10.1356    9.5606    9.0642   10.7314   10.5205   10.2064   10.7745   10.7511    9.5241   10.2909   10.3985   10.3126    9.4124    8.8830   10.2291    9.3673   10.4497    9.3553    9.5675   10.2548   10.6732   10.4874    9.7014    9.5744    9.3290    9.4272    9.8945    9.8528    9.6912    9.4613   10.2150    9.8548    9.3795   10.4112   10.3392    9.7357   10.7459   10.4969   10.1637   10.8062   10.0157   10.2366    9.6573   10.5901    9.2932   10.1780   10.1624    9.7401   10.8840   10.6301   10.0495    9.6745   10.6431   10.5857    9.4718    9.6664   10.5172   10.4895    9.5543   10.9889    9.4805    9.3775   10.7018    9.3223   10.6602   10.5339   10.0129   10.5246   10.8044   10.3480    9.1437    9.7224    9.3727   10.5969    9.9901   10.5756   10.7070    9.3995    9.4348    9.7971    9.4530    9.7276    9.6757   10.4219   10.3779   10.7286    9.0606    9.8107   10.2970   10.7286    9.8825    9.3267   10.4762    9.3142   10.3867   10.5529    9.8260   10.7022    9.2927    9.2739   10.7028   10.5192    9.7651    9.1744   10.3906   10.4322   10.1335    9.7125   10.9731    9.1839    9.6176   11.0405   10.1904
 
