# Supplementary material for: Inclusive Composite Interval Mapping of QTL by Environment Interactions in Biparental Populations
Source: PLoS One. 2015 Jul 10;10(7):e0132414. doi: 10.1371/journal.pone.0132414 (PMC4498613; doi:10.1371/journal.pone.0132414)
Supplement: S6 File — (ZIP) [file pone.0132414.s006.zip › H=0.8/L1/run_00102.met]

!**********************Note: lines staring with "!" are remarks and will be ignored in the program********************
!*********************************General Information**********************************
!Assuming F1 = P1 x P2, populations available in QTL IciMapping are: 
!  1, P1BC1F1 = P1 x F1, the first backcrossing where P1 is used as the recurrent parent;
!  2, P2BC1F1 = P2 x F1, the first backcrossing where P2 is used as the recurrent parent;
!  3, F1DH, F1-derived doubled haploids; 
!  4, RIL or F1RIL, recombination inbred lines through the repeated selfing of F1;
!  5, P1BC1RIL, recombination inbred lines through the repeated selfing of P1BC1F1;
!  6, P2BC1RIL, recombination inbred lines through the repeated selfing of P2BC1F1;
!  7, F2, the selfing generation of F1;
!  8, F3, the selfing generation of F2;
!  9, P1BC2F1, the second backcrossing where P1 is used as the recurrent parent; 
! 10, P2BC2F1, the second backcrossing where P2 is used as the recurrent parent;
! 11, P1BC2RIL, recombination inred lines through the repeated selfing of P1BC2F1; 
! 12, P2BC2RIL, recombination inred lines through the repeated selfing of P2BC2F1; 
! 13, P1BC1F2, the selfing generation of P1BC1F1; 
! 14, P2BC1F2, the selfing generation of P2BC1F1; 
! 15, P1BC2F2, the selfing generation of P1BC2F1; 
! 16, P2BC2F2, the selfing generation of P2BC2F1; 
! 17, P1BC1DH, P1BC1F1-derived doubled haploids; 
! 18, P2BC1DH, P2BC1F1-derived doubled haploids; 
! 19, P1BC2DH, P1BC2F1-derived doubled haploids; 
! 20, P2BC2DH, P2BC2F1-derived doubled haploids; 
   3      !Mapping Population (see remarks above)
   2      !Mapping Function (1 for Kosambi; 2 for Haldane; 3 for Morgan)
   2      !Marker Space Type (1 for intervals; 2 for positions)
   1      !Marker Space Unit(1 for centiMorgans; 2 for Morgan)
   6      !Number of Chromosomes (or Linkage Groups)
 200      !Size of the mapping population
   2      !Number of environments
 
!***************************************** Chromosomes and Linkage Maps **********************************************
!Chromosome                 NumMarkers
-CH1                        16
-CH2                        16
-CH3                        16
-CH4                        16
-CH5                        16
-CH6                        16
!Linkage map (Marker name followed by position or the interval length)
 MK-1-1                1     0.000
 MK-1-2                1    10.000
 MK-1-3                1    20.000
 MK-1-4                1    30.000
 MK-1-5                1    40.000
 MK-1-6                1    50.000
 MK-1-7                1    60.000
 MK-1-8                1    70.000
 MK-1-9                1    80.000
 MK-1-10               1    90.000
 MK-1-11               1   100.000
 MK-1-12               1   110.000
 MK-1-13               1   120.000
 MK-1-14               1   130.000
 MK-1-15               1   140.000
 MK-1-16               1   150.000
 MK-2-1                2     0.000
 MK-2-2                2    10.000
 MK-2-3                2    20.000
 MK-2-4                2    30.000
 MK-2-5                2    40.000
 MK-2-6                2    50.000
 MK-2-7                2    60.000
 MK-2-8                2    70.000
 MK-2-9                2    80.000
 MK-2-10               2    90.000
 MK-2-11               2   100.000
 MK-2-12               2   110.000
 MK-2-13               2   120.000
 MK-2-14               2   130.000
 MK-2-15               2   140.000
 MK-2-16               2   150.000
 MK-3-1                3     0.000
 MK-3-2                3    10.000
 MK-3-3                3    20.000
 MK-3-4                3    30.000
 MK-3-5                3    40.000
 MK-3-6                3    50.000
 MK-3-7                3    60.000
 MK-3-8                3    70.000
 MK-3-9                3    80.000
 MK-3-10               3    90.000
 MK-3-11               3   100.000
 MK-3-12               3   110.000
 MK-3-13               3   120.000
 MK-3-14               3   130.000
 MK-3-15               3   140.000
 MK-3-16               3   150.000
 MK-4-1                4     0.000
 MK-4-2                4    10.000
 MK-4-3                4    20.000
 MK-4-4                4    30.000
 MK-4-5                4    40.000
 MK-4-6                4    50.000
 MK-4-7                4    60.000
 MK-4-8                4    70.000
 MK-4-9                4    80.000
 MK-4-10               4    90.000
 MK-4-11               4   100.000
 MK-4-12               4   110.000
 MK-4-13               4   120.000
 MK-4-14               4   130.000
 MK-4-15               4   140.000
 MK-4-16               4   150.000
 MK-5-1                5     0.000
 MK-5-2                5    10.000
 MK-5-3                5    20.000
 MK-5-4                5    30.000
 MK-5-5                5    40.000
 MK-5-6                5    50.000
 MK-5-7                5    60.000
 MK-5-8                5    70.000
 MK-5-9                5    80.000
 MK-5-10               5    90.000
 MK-5-11               5   100.000
 MK-5-12               5   110.000
 MK-5-13               5   120.000
 MK-5-14               5   130.000
 MK-5-15               5   140.000
 MK-5-16               5   150.000
 MK-6-1                6     0.000
 MK-6-2                6    10.000
 MK-6-3                6    20.000
 MK-6-4                6    30.000
 MK-6-5                6    40.000
 MK-6-6                6    50.000
 MK-6-7                6    60.000
 MK-6-8                6    70.000
 MK-6-9                6    80.000
 MK-6-10               6    90.000
 MK-6-11               6   100.000
 MK-6-12               6   110.000
 MK-6-13               6   120.000
 MK-6-14               6   130.000
 MK-6-15               6   140.000
 MK-6-16               6   150.000
!*********************************** Marker Types ********************************************************************
!Co-dominant marker: When heterozygote F1 is present, P1 is coded as 2, F1 is coded as 1, and P2 is coded as 0; Otherwise, P1 is coded as 2, and P2 is coded as 0. 
!Dominant marker: When heterozygote F1 is present, P1 and F1 are coded as 12, and P2 is coded as 0; Otherwise, P1 is coded as 2, and P2 is coded as 0.  
!Recessive markers: When heterozygote F1 is present, P1 is coded as 2, and F1 and P2 are coded as 10; Otherwise, P1 is coded as 2, and P2 is coded as 0. 
!Missing marker is coded as -1. 
 MK-1-1                 2   2   0   2   0   2   2   2   2   2   2   0   0   2   2   2   2   0   2   2   0   2   2   2   0   2   0   0   2   2   2   0   2   2   2   0   0   0   0   2   2   2   2   2   2   0   2   2   0   0   0   2   0   2   2   2   2   2   2   0   0   0   2   0   0   2   2   2   0   2   2   2   0   0   2   0   0   0   0   0   0   0   2   2   2   0   0   0   0   0   2   2   2   0   2   2   2   0   0   0   2   0   0   0   0   2   2   2   2   0   2   0   2   2   0   2   2   0   0   0   2   2   2   2   2   0   0   0   0   2   2   0   0   0   0   2   2   2   0   0   2   0   0   2   2   2   0   2   2   0   2   0   2   2   2   2   0   0   0   2   2   0   0   0   0   0   0   2   0   2   2   0   0   0   2   2   0   0   2   2   2   2   2   2   2   2   0   2   0   0   0   2   0   0   0   2   2   2   0   2
 MK-1-2                 2   2   0   2   0   2   2   2   2   2   2   0   0   2   2   2   0   0   2   2   0   2   2   2   0   2   0   2   2   2   0   0   2   2   2   0   0   0   0   2   2   2   2   2   2   0   2   2   0   0   2   2   0   2   2   2   2   2   0   0   0   0   2   0   0   2   2   2   0   2   2   2   0   0   2   0   0   0   0   0   2   0   2   2   2   0   0   0   2   0   2   2   2   0   2   2   2   0   0   0   2   0   0   0   0   2   0   2   2   0   2   0   2   2   0   2   2   0   0   0   2   2   0   2   2   0   0   0   0   2   2   0   0   0   0   2   2   0   0   0   2   0   0   2   2   2   0   2   2   0   2   0   2   2   0   2   0   0   2   2   2   0   0   0   0   0   0   2   0   2   2   0   0   0   2   2   0   0   2   2   2   2   2   2   2   2   0   2   0   0   0   0   0   0   0   2   0   2   0   2
 MK-1-3                 2   0   2   2   0   2   2   2   2   2   2   0   0   2   2   2   0   0   2   2   2   2   2   2   0   2   0   2   2   2   0   0   2   2   2   0   0   0   0   2   2   2   2   2   2   2   2   2   0   0   2   2   0   2   2   2   2   2   0   0   0   0   2   0   0   2   2   2   0   2   2   2   0   0   2   0   0   0   0   0   2   0   2   2   2   0   0   0   2   0   2   2   2   0   2   2   2   0   0   0   2   0   0   0   0   2   0   0   0   0   2   0   2   2   2   2   2   0   2   0   2   0   0   2   2   0   0   0   0   2   0   0   0   0   2   2   2   0   0   0   2   0   0   2   2   2   0   0   2   0   2   0   2   2   0   2   2   0   2   2   2   0   0   0   0   0   0   2   0   2   2   0   2   0   2   2   0   0   2   0   2   2   2   2   2   2   0   2   0   0   0   0   0   0   0   2   0   2   0   2
 MK-1-4                 2   0   2   0   0   0   2   2   2   2   2   0   0   0   2   2   2   0   0   2   2   2   2   2   0   2   0   2   2   2   0   0   2   2   2   0   0   0   0   2   2   2   2   2   2   2   2   2   0   0   2   2   0   2   2   2   2   2   0   0   0   0   2   0   0   2   2   2   0   2   2   2   0   0   2   0   0   0   0   0   2   0   2   2   2   0   0   0   2   0   2   0   2   0   2   2   2   0   0   2   2   0   0   0   0   2   0   0   0   0   2   2   2   2   2   0   2   0   2   2   2   0   0   0   2   0   0   0   2   2   0   0   0   0   2   2   0   2   0   0   2   0   0   2   2   2   0   0   2   0   0   0   2   2   0   2   2   0   2   2   2   0   0   0   0   0   0   2   0   2   0   0   2   0   2   2   0   0   0   0   2   0   2   2   2   0   0   2   0   0   0   0   0   0   0   2   0   2   0   2
 MK-1-5                 2   2   2   0   0   0   2   2   2   2   2   0   0   0   2   0   2   0   2   2   2   2   2   0   2   2   0   0   2   0   0   0   2   2   2   2   2   0   0   0   2   2   2   2   2   2   2   2   0   0   0   2   0   2   2   2   2   2   2   0   0   0   2   0   0   2   0   2   0   0   2   2   0   0   0   2   0   0   0   0   2   0   2   2   0   0   0   2   2   0   2   0   2   0   2   2   2   0   0   0   2   0   0   0   0   2   0   0   0   2   2   2   2   2   0   0   2   0   2   2   2   0   0   0   2   2   0   0   0   2   0   0   0   0   2   0   0   2   0   0   2   0   0   2   2   2   0   0   2   0   0   0   2   2   0   2   0   0   2   2   2   0   0   2   0   2   0   2   0   2   0   0   2   0   2   2   0   0   0   0   2   0   2   2   2   0   0   2   0   0   0   0   0   0   0   2   0   2   0   2
 MK-1-6                 2   2   2   0   0   0   2   2   2   2   2   0   0   0   2   2   2   2   2   0   2   2   2   0   2   2   0   0   0   0   0   0   2   0   2   2   2   0   2   0   2   2   2   2   2   2   2   2   0   0   0   2   0   2   2   2   2   2   2   0   0   0   2   0   0   2   0   2   0   0   0   2   2   0   0   2   0   0   0   0   2   0   2   2   0   0   0   2   2   0   2   0   2   0   2   0   2   0   0   0   2   0   0   0   2   2   0   0   0   2   2   2   2   2   0   0   2   0   2   2   2   0   0   2   2   2   0   2   0   2   0   0   2   0   2   0   0   2   0   0   2   0   0   2   2   2   0   0   2   0   2   0   2   0   0   2   0   0   2   2   2   0   0   2   0   2   0   2   0   2   0   0   2   0   2   2   0   2   0   0   2   0   2   2   2   0   2   2   0   0   0   0   0   2   0   2   2   2   0   2
 MK-1-7                 2   2   2   0   0   0   2   2   2   2   2   0   0   0   2   2   2   2   2   0   2   2   2   0   2   2   0   0   0   0   0   0   2   0   2   2   2   0   2   2   2   2   2   2   2   2   2   2   2   2   0   2   0   2   2   2   2   2   2   0   0   0   0   0   0   2   0   2   0   0   0   0   2   0   0   2   2   0   0   0   2   0   2   2   0   0   0   0   2   0   2   2   2   0   2   0   2   0   0   0   2   0   2   0   2   0   0   0   2   2   2   2   2   2   0   0   2   2   2   2   2   0   2   2   2   2   0   2   0   2   2   0   2   0   2   0   0   2   2   0   2   0   0   2   2   2   0   0   2   0   2   0   0   0   0   2   0   0   2   2   2   0   0   2   0   2   0   0   2   2   0   0   2   0   2   0   0   2   0   0   2   0   2   2   2   0   2   2   2   0   0   0   0   2   0   0   2   2   0   2
 MK-1-8                 2   2   2   0   0   0   2   2   2   2   2   0   0   0   2   2   2   2   2   0   2   2   2   0   2   2   0   0   0   0   0   0   2   0   2   2   0   0   2   2   2   2   2   2   2   2   0   2   2   2   0   2   0   2   2   2   2   2   2   0   0   0   0   0   0   2   0   2   0   0   0   0   2   0   2   2   2   0   0   0   2   2   2   2   0   0   0   0   2   0   2   2   2   0   2   0   2   0   0   0   0   0   2   0   2   0   0   0   2   2   2   2   0   2   0   0   2   2   2   2   2   0   2   2   0   2   2   2   0   0   0   0   2   0   2   2   0   2   0   0   2   0   0   2   2   2   0   0   2   0   2   0   0   0   2   2   0   2   2   2   2   0   0   2   0   0   0   0   2   0   0   0   2   0   0   0   0   2   0   0   2   0   2   2   2   0   0   2   2   0   0   0   0   2   0   0   2   2   0   2
 MK-1-9                 2   2   2   0   0   0   2   2   2   2   2   0   0   0   2   2   0   2   2   0   2   2   2   0   2   2   0   0   0   0   0   0   2   0   2   0   0   0   2   2   2   2   0   2   2   2   0   2   2   2   0   2   0   2   2   2   2   2   2   0   0   0   0   0   0   2   2   2   0   0   0   0   0   0   2   2   2   0   0   0   2   2   2   2   0   0   0   0   2   0   0   2   2   0   2   0   2   0   0   0   0   0   2   0   2   0   0   0   0   2   2   2   0   2   0   0   2   2   2   0   2   0   2   2   0   2   2   2   0   0   0   0   2   2   2   2   0   2   2   0   2   0   0   2   2   2   0   0   2   0   2   0   0   0   2   2   0   2   2   2   2   0   0   0   0   0   0   0   2   0   0   0   0   0   0   0   0   2   0   0   2   2   2   2   2   0   0   2   2   0   0   0   0   2   0   0   0   2   2   2
 MK-1-10                2   2   2   0   0   0   2   2   0   2   2   0   0   0   2   2   0   2   2   0   2   2   2   0   2   2   0   0   0   0   2   0   2   2   0   0   0   0   2   2   2   0   2   2   2   2   0   2   2   2   0   2   0   2   2   2   2   2   2   2   0   0   0   0   0   2   2   2   0   2   0   0   0   0   2   2   2   0   0   0   2   0   2   2   0   0   0   2   2   0   0   0   2   0   2   0   2   0   0   0   2   0   2   0   2   0   0   0   0   0   0   2   0   2   2   0   2   2   2   0   2   0   2   2   0   2   2   2   0   0   0   0   2   2   2   2   0   2   2   0   0   2   0   2   2   2   0   0   2   0   2   2   0   0   2   2   0   2   2   2   2   0   2   0   0   0   0   0   2   0   0   0   0   0   0   0   0   2   0   0   2   2   2   0   2   0   0   2   2   0   0   0   0   2   0   2   0   2   2   2
 MK-1-11                2   2   2   0   0   0   2   2   0   2   2   0   0   0   0   2   0   2   2   0   2   2   2   0   2   2   0   0   0   0   2   0   2   2   0   0   0   0   2   0   2   0   2   2   2   2   0   2   2   2   0   2   0   2   2   2   2   2   2   2   0   0   0   0   0   2   0   2   0   0   0   0   0   0   2   2   2   0   0   0   2   0   2   2   0   0   0   2   2   0   0   0   0   0   2   2   2   2   0   2   2   0   2   2   0   0   0   0   0   0   0   2   0   2   2   0   2   2   0   0   2   0   2   0   0   2   0   2   0   0   0   0   2   2   2   2   0   2   2   0   0   2   0   2   2   2   0   0   2   0   2   2   0   0   2   0   0   2   2   2   2   0   2   0   2   0   0   0   2   0   0   0   0   0   0   0   0   2   0   0   2   2   2   0   2   0   0   2   2   0   0   0   0   2   2   2   0   0   2   2
 MK-1-12                2   2   2   0   0   2   2   2   0   2   2   0   0   0   0   2   0   2   2   0   2   2   2   0   2   2   0   0   0   0   2   0   2   2   0   0   0   0   2   0   2   0   2   2   2   2   0   2   2   0   0   2   0   2   2   2   2   2   2   2   0   0   0   0   0   2   0   2   0   0   0   2   0   0   2   2   2   0   0   0   2   0   2   0   0   0   0   2   2   0   0   0   0   0   2   0   2   2   0   2   2   0   2   2   0   0   0   0   0   2   0   2   0   2   2   2   2   2   0   0   2   0   2   2   0   2   0   2   0   2   0   0   2   2   2   2   2   0   2   0   0   2   0   2   2   2   0   0   2   0   2   2   0   0   2   0   0   2   0   2   2   0   2   0   2   0   0   0   2   0   0   0   0   0   0   2   0   0   0   0   2   2   2   0   2   0   0   2   0   0   0   0   0   2   2   2   0   2   2   2
 MK-1-13                2   2   2   0   0   2   2   2   0   2   2   0   0   0   0   2   0   2   2   0   2   2   2   0   2   2   0   0   0   0   2   0   2   2   0   0   0   0   2   0   2   0   2   0   2   2   2   2   2   0   0   2   0   2   2   2   2   2   2   2   0   2   0   2   0   2   0   2   0   0   0   2   0   0   2   2   2   0   0   0   2   0   2   0   0   0   0   2   2   0   0   0   0   0   2   0   2   2   0   2   2   2   2   2   0   0   0   0   0   2   0   2   0   2   2   2   2   2   0   0   2   0   2   2   0   0   2   2   0   2   0   0   2   2   2   2   2   0   2   0   0   2   0   2   2   2   0   0   2   0   2   2   0   0   2   0   0   2   0   2   2   0   2   2   2   0   0   0   2   0   0   0   0   0   0   2   0   0   0   0   2   2   2   0   2   0   0   2   2   2   0   0   0   2   2   2   0   2   2   2
 MK-1-14                2   2   2   2   0   2   2   2   0   2   2   0   0   0   0   2   0   0   2   0   2   2   0   0   0   2   0   0   0   0   2   0   2   2   0   0   0   0   2   2   2   0   2   0   2   2   2   2   2   0   2   2   0   2   2   2   2   0   2   2   0   2   0   2   0   2   0   2   0   0   0   2   0   0   2   2   2   0   0   2   2   0   2   0   0   0   0   2   2   0   0   0   0   0   2   0   2   0   0   2   0   2   2   2   0   0   0   0   0   2   2   2   0   2   2   2   2   2   0   0   2   0   2   2   0   0   2   2   0   2   0   0   2   2   2   2   2   0   2   0   0   2   0   2   2   2   0   0   0   0   2   2   0   2   2   0   0   2   0   2   2   0   2   0   2   0   0   0   0   0   0   0   0   0   0   2   0   2   0   0   2   2   2   0   2   2   0   2   2   2   0   0   0   2   2   2   0   2   2   0
 MK-1-15                0   2   2   0   0   2   2   2   0   2   2   0   2   0   0   2   0   0   2   0   2   2   2   0   2   2   0   0   0   0   2   0   2   2   0   0   0   0   2   2   2   0   2   0   2   2   2   2   0   2   2   0   0   2   2   2   2   0   2   2   0   2   0   2   2   2   0   2   0   0   2   2   0   0   2   2   2   0   0   2   0   0   2   0   0   0   0   2   2   0   0   0   0   0   2   0   2   0   2   0   0   2   2   2   0   0   0   0   0   2   2   2   0   2   2   2   2   2   0   2   2   0   2   2   0   0   2   2   0   2   0   0   2   2   2   2   2   0   2   0   0   0   0   2   2   2   0   0   0   2   2   2   0   2   2   0   0   2   0   2   2   0   2   0   2   0   0   0   0   0   0   0   2   0   2   2   0   2   0   0   2   2   2   0   2   2   0   2   2   2   0   0   0   2   0   2   0   2   2   0
 MK-1-16                0   0   2   0   2   2   2   2   2   2   2   2   2   0   0   2   0   0   2   2   2   2   2   0   2   2   0   0   2   0   2   0   2   2   0   0   0   0   2   2   2   0   2   0   2   2   2   2   0   2   2   0   0   2   2   2   2   0   2   2   0   2   0   2   2   2   0   2   0   0   2   2   0   0   2   2   0   0   0   2   0   0   2   2   0   0   0   2   2   2   0   0   0   0   2   2   2   2   2   0   0   0   2   2   0   0   0   0   0   2   2   2   0   2   0   2   2   2   0   2   2   0   0   2   0   0   0   0   0   2   0   0   2   2   2   2   2   0   2   0   0   2   2   2   2   2   0   2   0   2   2   2   0   2   2   0   0   2   0   2   2   0   2   0   2   0   0   0   0   0   0   2   2   0   2   2   2   2   0   0   2   2   2   0   2   2   0   2   2   2   0   0   2   2   0   2   0   2   2   0
 MK-2-1                 0   0   2   2   0   2   0   2   2   2   2   2   2   0   2   0   2   0   2   0   2   2   0   0   0   0   0   0   2   0   0   0   0   0   2   0   2   0   2   0   2   0   2   0   0   0   2   0   2   0   0   2   2   0   0   0   2   2   0   2   2   2   2   2   0   0   0   0   2   0   2   2   0   0   2   2   2   2   0   2   2   2   2   2   0   2   2   0   2   0   0   2   2   2   0   2   2   0   0   2   0   0   0   0   0   2   0   2   2   2   2   0   2   2   2   0   0   0   2   0   2   2   0   2   2   0   0   2   0   2   0   0   0   0   2   0   0   2   0   0   2   0   0   0   0   2   0   0   2   0   0   2   0   2   2   0   0   2   0   2   2   0   0   2   0   2   2   2   0   2   0   0   0   2   2   0   2   0   2   0   2   0   2   2   0   0   0   2   0   2   0   2   2   0   0   2   2   0   2   0
 MK-2-2                 0   0   2   2   0   2   0   2   2   2   2   2   2   0   2   2   0   0   0   0   2   2   0   0   0   2   0   2   2   0   0   0   0   0   2   0   2   0   2   0   2   0   2   0   0   0   2   0   2   2   0   2   2   0   0   0   2   2   0   2   2   2   2   2   0   0   0   0   2   0   2   2   2   0   2   2   2   2   0   2   2   2   2   2   0   2   2   0   2   0   0   2   2   0   0   2   2   0   0   2   0   0   0   0   0   2   0   2   2   2   0   0   2   2   2   0   0   0   0   2   2   2   2   2   2   0   0   2   0   2   0   0   0   2   2   0   2   2   0   0   2   0   0   0   0   2   0   0   2   2   0   2   0   0   2   0   0   2   0   2   2   0   0   2   0   2   2   2   0   0   0   0   0   2   0   0   2   0   2   0   2   0   2   2   0   0   0   2   0   2   0   2   2   0   0   2   0   0   2   0
 MK-2-3                 0   2   2   2   0   2   0   0   2   2   2   2   2   0   2   2   0   0   0   0   0   2   0   0   0   2   0   2   2   0   0   0   0   0   2   0   2   0   2   0   2   0   2   0   0   0   2   0   2   2   0   2   2   0   0   0   0   2   0   2   2   2   2   2   0   0   0   0   2   0   2   2   2   0   2   2   2   2   2   2   2   2   2   2   0   2   2   0   0   0   0   2   0   0   0   2   2   0   0   2   0   0   2   0   0   2   0   2   2   2   0   2   2   2   2   0   0   0   0   2   2   2   2   2   2   0   0   2   0   2   0   0   2   2   2   0   2   2   0   0   2   0   0   0   0   2   0   0   0   2   0   2   2   0   2   0   2   2   0   2   0   0   2   2   0   2   2   2   0   2   0   0   0   2   0   0   0   0   2   0   2   0   2   2   2   0   0   2   0   2   0   2   2   0   0   2   2   0   2   0
 MK-2-4                 2   2   0   2   0   2   0   2   2   2   2   2   2   0   2   2   2   2   0   0   0   0   0   0   0   2   0   2   2   0   0   0   0   0   2   0   2   0   2   0   0   0   2   2   2   0   2   0   2   2   0   2   2   0   0   0   2   2   0   2   2   2   2   2   0   0   0   0   2   0   2   0   2   0   2   2   2   2   2   2   2   2   2   2   0   2   2   0   0   0   0   2   0   0   0   2   2   0   0   2   0   0   2   0   0   2   0   2   2   2   0   2   2   2   2   0   0   0   0   2   2   0   2   2   2   0   2   2   0   2   0   0   2   2   2   0   2   2   0   0   2   0   0   0   0   2   0   0   0   2   0   2   0   0   2   0   2   2   0   2   2   0   0   2   2   2   2   2   0   2   0   0   0   2   2   0   0   2   0   2   2   0   2   2   2   0   0   2   0   2   0   2   0   0   2   2   2   2   2   0
 MK-2-5                 2   2   0   2   0   2   0   2   2   2   2   2   0   0   2   2   2   2   0   0   2   0   0   0   0   2   0   2   2   0   0   0   0   0   0   0   0   0   2   0   0   0   2   2   2   0   2   0   2   2   2   2   2   0   0   0   0   0   0   2   2   0   2   2   0   0   0   0   2   0   2   0   2   0   2   2   2   2   0   2   2   0   2   2   0   2   2   0   2   0   0   0   0   0   0   2   2   0   0   2   0   0   2   0   0   2   0   2   2   2   0   0   2   2   2   0   0   0   0   2   2   0   2   2   2   0   2   2   0   2   0   0   0   2   2   0   2   2   0   0   2   0   0   0   0   2   0   0   0   2   0   2   0   0   2   0   2   2   0   2   2   0   0   2   2   2   2   2   0   2   0   0   0   2   2   0   0   0   0   2   2   0   2   2   2   0   0   2   0   2   0   2   2   0   2   2   2   2   2   0
 MK-2-6                 2   2   0   2   0   2   0   2   2   2   2   2   0   0   2   0   2   2   0   0   2   0   0   0   0   2   0   2   2   0   0   0   2   0   2   0   0   0   2   0   0   0   2   2   2   0   2   0   2   2   2   2   2   0   0   0   0   0   0   2   2   0   2   2   0   0   0   0   2   0   2   0   0   0   0   2   2   2   2   2   2   0   0   2   0   2   2   0   2   0   0   0   0   0   0   2   2   0   0   2   0   0   2   0   0   2   0   2   2   2   0   0   2   2   2   0   0   0   0   2   2   0   2   2   2   0   2   2   0   2   0   0   0   2   2   2   2   2   0   0   2   0   0   0   2   2   0   0   0   2   0   2   0   0   2   0   2   2   0   2   2   0   0   2   2   2   2   2   2   2   0   0   2   2   2   0   0   0   0   2   2   0   2   2   2   0   0   2   0   2   0   2   2   2   0   2   2   2   2   0
 MK-2-7                 2   2   0   2   0   2   2   2   2   2   2   2   0   0   2   0   2   2   0   0   2   0   0   0   0   2   0   2   2   0   0   0   2   0   2   0   0   0   2   0   0   0   2   2   2   0   2   0   2   2   2   2   2   0   0   0   2   0   0   2   2   0   2   0   0   2   0   0   2   0   2   0   0   0   0   2   2   2   2   2   2   0   0   2   0   2   2   0   2   0   0   0   0   0   0   2   2   0   0   2   2   0   2   0   0   2   0   2   2   2   0   0   2   2   2   0   0   2   0   2   2   2   2   2   2   0   2   2   0   2   0   0   0   2   0   2   2   2   0   0   2   2   0   0   0   2   0   2   0   2   0   2   0   0   2   0   2   0   0   2   2   0   0   2   2   0   0   2   2   2   0   0   2   2   2   0   0   0   0   0   2   0   2   2   2   0   0   2   0   2   0   0   2   2   0   2   2   2   2   0
 MK-2-8                 2   2   0   2   0   2   2   2   2   2   0   2   0   0   2   2   2   2   0   0   2   0   0   2   0   2   0   2   2   0   0   0   2   0   2   0   0   0   2   0   0   0   2   2   2   0   2   0   2   2   2   2   2   0   0   0   2   0   0   2   0   0   2   0   0   0   0   0   2   0   2   0   0   0   0   2   2   2   2   2   2   0   0   2   0   2   2   0   0   0   2   0   0   2   0   2   2   2   0   0   2   0   2   0   0   2   0   2   2   2   0   0   2   2   2   0   0   0   0   2   2   2   2   0   2   0   2   2   0   2   0   0   0   0   0   2   2   2   0   0   2   2   2   0   0   2   0   0   0   2   2   2   0   0   2   0   0   0   0   2   2   0   0   2   2   0   0   2   2   2   0   0   2   2   2   0   0   2   0   0   2   0   2   2   2   0   0   2   0   2   0   0   2   2   0   2   2   2   2   0
 MK-2-9                 2   0   0   2   0   0   2   2   2   2   0   2   0   0   2   2   2   2   0   0   2   0   0   0   0   2   0   0   2   0   0   0   2   0   2   0   0   2   2   0   0   0   2   2   2   2   2   0   2   2   2   2   2   0   0   2   2   0   0   2   2   0   2   0   0   0   0   2   2   0   0   0   0   0   0   2   0   2   2   2   2   0   0   2   0   2   2   0   2   0   2   0   0   2   0   2   2   2   0   0   2   0   2   0   0   2   0   2   2   2   0   0   2   2   2   0   0   0   0   2   2   2   2   0   0   0   2   2   0   2   0   0   0   0   2   2   2   2   0   0   2   2   2   0   0   0   0   0   0   2   2   0   0   0   2   0   0   0   0   0   2   0   0   2   2   0   0   2   2   2   0   2   0   2   2   0   0   2   2   0   2   0   2   2   2   0   0   2   0   2   0   0   2   2   0   2   2   2   2   0
 MK-2-10                0   2   0   2   0   0   2   2   2   2   0   2   0   0   2   0   2   2   0   2   2   2   2   2   2   0   0   0   2   0   0   0   2   0   2   0   0   2   2   0   0   0   2   2   2   2   2   0   2   2   2   2   2   0   0   2   2   0   0   2   2   0   2   0   0   2   0   2   2   0   0   0   0   0   0   2   0   2   2   2   2   0   0   2   0   2   2   0   2   2   2   0   0   2   0   2   2   2   0   0   2   0   2   0   0   2   0   2   2   2   0   0   0   2   0   0   0   0   0   2   0   2   2   0   0   0   2   0   0   2   0   0   0   0   2   2   2   2   0   0   2   2   0   0   0   0   0   0   0   2   0   0   0   0   2   0   0   0   0   0   2   0   0   2   2   0   0   2   2   2   0   2   2   0   2   0   0   0   2   0   2   0   2   2   2   0   0   2   0   2   0   0   2   2   0   2   2   2   2   2
 MK-2-11                0   2   2   0   0   0   2   2   0   2   2   2   0   0   0   0   2   2   0   2   2   2   2   2   2   0   0   0   2   0   2   0   2   0   2   0   0   2   0   0   0   0   2   2   2   2   2   0   0   2   2   2   2   0   0   2   2   0   0   2   0   0   2   0   0   2   0   2   2   0   0   0   0   2   0   2   0   2   2   2   2   0   0   2   0   0   2   0   2   2   2   0   0   2   0   2   2   2   0   0   2   0   2   0   0   2   0   2   2   2   2   0   0   2   0   0   0   0   0   2   0   2   2   0   0   0   2   0   0   2   0   0   0   0   2   2   2   2   0   0   2   2   2   0   0   2   0   0   2   2   2   0   0   0   2   0   0   0   0   0   2   0   0   2   2   2   0   2   2   2   0   2   2   0   2   0   0   0   2   0   2   0   2   2   0   0   2   2   0   2   0   0   2   2   0   2   2   0   2   2
 MK-2-12                0   2   2   0   0   0   2   2   2   2   0   2   0   0   0   2   2   2   0   2   2   2   2   0   2   0   2   0   0   0   0   2   0   0   2   0   0   2   0   2   0   0   2   2   0   2   2   0   0   2   2   2   2   0   0   2   2   0   0   2   2   0   0   0   0   2   0   2   2   0   0   0   0   2   0   2   0   2   2   2   0   0   0   2   0   0   2   0   2   2   2   0   0   2   0   2   2   2   0   0   2   0   2   0   0   2   0   2   2   0   2   0   0   2   0   0   0   0   0   2   2   2   2   0   0   0   2   0   0   2   0   0   2   0   2   2   2   2   0   0   2   0   2   2   0   2   0   0   2   2   2   0   0   0   2   2   0   0   0   2   2   0   0   2   2   2   0   2   2   2   0   2   2   0   2   0   0   2   2   0   2   0   2   2   0   0   2   2   0   2   0   0   2   2   0   2   2   0   2   2
 MK-2-13                0   2   2   0   0   0   2   0   2   2   0   0   0   0   0   2   2   2   0   2   2   2   2   0   2   0   2   0   0   0   0   2   0   0   2   0   0   2   0   0   0   0   2   2   0   2   2   0   0   2   0   2   2   0   0   2   0   0   0   2   2   0   0   0   0   2   0   2   0   2   0   0   0   2   0   2   0   2   2   2   0   2   0   2   0   0   2   2   2   2   2   0   0   0   2   2   2   2   0   0   0   0   2   0   0   2   0   2   2   2   2   0   0   2   0   0   0   0   2   2   2   2   2   2   0   0   2   0   0   2   0   0   2   0   2   2   2   2   0   0   2   0   2   2   0   2   0   0   0   2   2   0   0   0   2   2   0   0   0   2   2   0   0   2   0   2   0   2   2   2   0   2   2   2   2   0   0   2   2   0   2   0   2   2   0   2   2   2   0   2   2   0   2   2   2   2   2   0   2   2
 MK-2-14                0   2   2   0   0   0   2   0   2   2   0   0   0   0   0   2   2   2   0   2   2   0   2   2   2   0   2   0   0   0   0   2   0   0   2   0   2   2   0   0   0   0   2   2   0   2   0   2   0   2   0   2   2   0   0   2   0   0   2   2   2   2   0   0   0   2   0   2   2   2   2   0   0   2   0   2   0   2   2   2   0   0   0   2   0   2   2   2   0   2   2   0   0   2   2   2   2   2   0   0   2   0   2   0   0   2   0   2   2   2   2   0   0   2   0   0   2   2   2   2   2   2   2   2   0   0   2   0   0   2   0   0   2   0   2   2   2   2   2   0   2   0   2   0   0   2   0   0   0   2   2   0   0   2   2   2   0   0   0   2   0   0   0   2   0   2   0   2   2   2   0   2   2   2   2   0   0   2   2   2   2   0   2   2   0   2   0   2   0   2   2   0   2   2   2   2   2   0   2   2
 MK-2-15                0   2   2   0   0   0   2   0   2   2   0   0   0   0   0   2   2   2   0   2   2   0   2   2   2   0   2   0   0   0   0   2   0   0   2   2   2   2   0   0   2   0   2   2   0   0   0   2   0   2   0   2   2   0   0   2   0   0   2   2   2   2   0   0   0   2   0   2   2   2   2   0   2   2   0   2   0   2   2   2   0   0   0   2   0   2   2   2   0   2   2   0   0   2   2   2   2   2   0   0   2   0   2   2   0   2   0   2   2   2   2   0   0   2   0   0   2   2   2   2   2   2   2   2   0   0   2   0   0   2   2   0   2   0   2   2   2   2   2   0   2   0   0   0   0   2   0   0   2   2   2   0   0   2   2   2   0   0   0   2   0   2   0   2   0   2   0   0   2   2   0   2   0   2   2   0   0   2   2   2   2   0   2   2   0   2   0   2   0   2   2   0   2   2   2   2   2   0   2   2
 MK-2-16                0   2   2   0   0   0   2   0   2   2   0   0   0   0   0   0   2   2   0   2   2   0   2   2   2   0   2   0   0   0   0   2   0   0   2   2   2   0   0   0   2   0   2   0   0   0   0   2   0   0   0   0   2   0   0   0   0   0   0   2   2   2   0   0   0   2   0   2   2   2   2   2   2   2   2   2   0   2   2   2   2   0   0   2   0   2   2   2   0   2   0   0   0   2   2   2   2   2   0   0   2   0   2   2   0   0   0   2   2   2   2   0   0   2   0   0   2   2   2   2   2   2   2   2   0   0   2   0   0   2   2   0   2   0   0   2   2   2   2   0   2   0   0   2   0   0   0   0   2   2   2   2   0   2   0   0   0   2   0   2   2   0   0   2   0   2   0   0   2   2   0   2   0   2   2   2   0   2   2   2   2   0   2   2   2   2   0   2   0   2   2   0   2   2   2   2   2   0   2   2
 MK-3-1                 0   0   2   0   0   0   2   2   0   0   2   2   0   2   2   2   0   2   2   2   2   0   2   2   0   0   0   2   2   2   0   2   0   2   0   2   0   2   2   0   2   0   2   2   0   2   2   0   2   0   0   0   0   2   2   0   2   2   0   0   2   2   2   0   2   2   0   0   0   0   2   2   0   2   2   2   0   2   0   0   0   2   0   2   0   0   2   0   2   0   0   0   0   2   0   2   2   2   0   2   0   0   0   2   0   0   0   2   0   0   2   2   2   2   0   2   0   2   0   2   2   0   0   0   0   0   2   2   2   2   0   0   0   2   0   2   2   2   2   2   2   0   2   2   0   0   0   2   2   0   2   2   2   0   0   2   2   2   0   2   0   2   2   0   0   2   2   2   2   0   2   2   2   0   0   2   0   0   0   0   0   0   0   2   2   0   2   2   2   0   2   0   2   0   2   0   2   2   0   0
 MK-3-2                 0   0   2   2   0   0   2   2   0   2   2   2   0   2   2   2   0   0   2   2   2   0   2   2   2   0   0   2   0   2   0   2   0   2   0   2   0   2   2   0   2   2   2   2   0   2   2   0   2   0   0   0   0   2   0   0   2   2   0   0   2   2   2   0   2   2   2   0   0   2   2   2   0   2   2   2   0   2   2   0   0   2   0   2   0   0   2   0   2   0   0   0   0   2   0   2   2   2   0   2   0   0   0   2   0   0   0   2   0   0   2   2   2   2   2   2   2   2   0   2   2   0   0   0   0   0   2   2   2   2   0   0   0   2   0   2   2   2   2   2   2   0   2   2   0   0   0   2   2   0   2   2   2   0   0   2   2   2   0   2   0   2   2   0   2   2   2   2   2   0   2   2   2   0   0   2   0   0   0   0   0   0   0   2   2   0   0   2   2   0   0   0   2   0   2   0   0   2   2   0
 MK-3-3                 0   2   2   2   0   0   2   0   0   2   2   2   2   2   2   2   0   0   2   2   2   0   2   2   2   0   0   2   0   2   0   2   0   2   0   2   0   2   2   0   2   2   2   2   0   2   2   0   2   0   0   0   0   2   0   0   2   2   0   0   2   0   2   0   0   2   2   0   0   2   2   2   0   2   2   2   0   2   2   0   0   2   2   2   0   0   2   0   0   0   0   0   0   2   0   0   2   2   0   2   0   0   0   2   2   0   0   2   0   0   2   2   2   2   2   2   2   2   0   2   2   0   0   2   0   0   2   2   2   2   0   0   0   2   0   2   2   2   2   2   2   0   0   2   0   2   0   2   2   0   2   2   2   0   0   2   2   2   0   2   0   0   2   0   2   2   2   2   2   0   2   2   2   0   0   2   0   0   0   0   0   0   0   0   2   0   0   2   2   0   0   0   2   0   2   0   0   2   2   0
 MK-3-4                 0   2   2   2   2   0   2   0   0   2   0   2   0   2   2   2   0   0   0   2   2   0   2   2   2   0   0   2   0   2   0   2   0   2   0   2   0   0   0   0   2   2   2   0   0   2   2   0   2   0   0   0   0   2   0   0   2   2   0   0   2   0   2   0   0   2   0   0   0   2   0   2   0   2   2   2   0   2   2   0   0   2   2   0   0   0   2   0   0   0   2   0   0   2   0   0   2   2   0   2   0   0   0   2   2   2   0   2   0   0   2   2   2   2   0   2   2   2   0   2   2   2   0   0   0   0   2   2   2   2   0   0   0   2   0   2   2   2   2   2   0   0   0   2   0   0   0   2   0   0   2   2   2   0   0   0   2   0   0   2   2   0   2   0   2   2   0   2   0   0   2   2   2   0   0   0   0   0   0   0   0   0   0   0   2   0   0   0   2   0   0   0   2   2   2   0   0   2   2   0
 MK-3-5                 0   2   2   2   2   0   0   0   0   2   0   2   0   2   0   2   0   0   2   0   2   0   2   2   2   0   0   0   0   2   0   2   0   2   0   2   0   0   0   0   2   2   2   0   2   2   2   0   2   0   2   0   0   2   0   0   2   0   0   0   2   0   2   0   0   2   2   0   0   2   0   2   0   0   2   2   0   2   2   0   0   2   2   0   0   0   2   0   2   0   2   0   0   2   0   0   2   2   0   2   0   0   2   2   2   2   0   2   0   0   2   2   2   2   0   2   2   2   0   2   0   0   0   0   0   0   2   2   0   2   0   0   0   2   0   2   0   2   0   2   0   0   2   0   0   0   0   2   0   0   2   0   2   0   0   2   2   2   0   2   2   0   2   0   2   2   0   2   0   0   0   2   0   0   0   0   0   0   0   0   0   0   0   0   2   0   2   0   2   0   0   0   2   2   0   0   0   2   2   0
 MK-3-6                 0   2   2   2   2   0   0   0   0   2   2   2   0   2   0   2   0   0   2   0   2   0   0   2   2   0   2   2   0   2   0   2   0   2   0   2   0   0   0   2   2   2   2   0   2   2   2   0   2   0   2   0   0   2   0   0   2   0   0   0   2   0   2   0   0   2   2   0   2   2   0   2   0   0   2   2   2   2   2   0   0   2   2   0   2   2   2   0   2   0   2   0   0   2   0   0   2   2   0   2   0   0   2   0   0   2   0   2   0   0   2   2   2   2   0   2   2   2   0   2   2   0   0   0   0   0   2   2   0   2   0   0   0   0   0   2   0   2   0   2   0   0   2   0   2   0   0   2   0   0   0   0   2   0   0   2   2   2   2   2   2   0   2   0   2   2   0   2   0   0   0   0   0   2   2   0   0   0   0   0   0   0   0   0   2   0   2   0   2   0   0   0   2   2   0   0   0   2   2   0
 MK-3-7                 0   2   2   2   0   0   0   0   0   2   2   2   0   2   0   2   0   0   2   0   2   0   0   2   2   2   2   2   0   2   2   2   0   2   0   2   0   0   2   2   0   2   2   0   2   2   2   0   2   0   2   0   0   2   0   0   2   0   0   0   2   0   2   0   0   2   2   0   2   2   0   2   0   0   2   2   2   2   0   0   0   2   0   0   2   2   2   0   2   0   2   0   0   2   0   0   2   2   0   2   0   0   2   0   0   2   0   2   0   0   2   2   0   2   0   2   2   2   0   2   0   0   0   0   0   0   2   2   0   2   2   0   0   0   0   2   0   0   0   2   2   0   2   0   2   0   0   2   0   0   0   0   2   2   0   2   2   0   2   2   2   0   2   0   2   2   0   2   0   0   0   0   0   2   2   0   0   0   2   0   0   0   0   0   2   0   2   0   2   0   0   0   2   2   0   0   0   2   2   2
 MK-3-8                 0   2   2   0   0   0   0   0   0   2   2   2   0   2   0   2   0   0   2   0   0   0   0   2   2   2   2   2   0   2   2   2   0   2   0   2   0   0   0   2   0   2   2   0   2   2   2   0   2   0   2   0   0   2   0   0   2   0   0   2   2   0   0   2   0   0   2   0   2   2   0   2   0   2   2   2   0   2   0   0   0   2   0   0   2   2   2   0   2   0   2   0   0   0   0   0   2   2   0   2   0   0   0   0   2   0   0   0   0   0   2   0   0   2   0   2   2   2   0   2   0   0   0   0   0   0   2   2   2   2   2   0   0   0   0   2   0   0   0   2   2   2   0   0   2   0   0   2   0   0   0   0   0   2   0   2   2   0   2   0   2   0   0   0   2   0   0   2   0   0   0   0   0   0   0   0   0   0   2   0   0   0   0   0   2   2   2   0   2   0   0   0   2   2   0   0   2   2   2   2
 MK-3-9                 0   2   0   0   0   0   0   0   0   0   2   2   0   2   0   2   0   0   0   0   0   0   0   2   2   2   2   2   0   2   2   2   0   2   0   2   0   0   0   2   0   2   2   0   2   2   2   0   2   0   2   0   0   0   0   0   2   0   0   2   2   0   0   2   0   2   2   0   2   0   0   2   0   2   2   2   0   2   0   0   0   2   2   0   2   2   2   2   2   0   2   0   0   0   0   0   2   2   0   2   0   0   0   0   2   2   2   0   2   0   2   2   0   2   0   2   2   2   0   2   0   0   0   0   0   0   0   2   2   2   2   0   2   0   0   2   0   0   0   2   2   2   0   0   2   0   0   2   0   0   0   0   0   2   0   0   2   2   2   0   2   0   0   0   2   0   0   2   0   0   0   0   0   0   0   0   0   0   2   0   0   0   0   0   0   2   2   0   2   0   0   0   2   2   0   0   0   2   2   2
 MK-3-10                0   2   0   0   0   0   2   0   0   0   2   2   0   2   0   0   0   0   0   0   0   0   0   2   0   2   2   2   0   2   0   2   0   2   0   2   0   0   0   2   0   0   2   2   2   2   2   0   2   0   2   0   2   2   0   0   2   0   0   2   2   0   0   2   2   2   2   0   2   0   2   2   2   2   2   2   0   2   0   0   0   2   2   2   2   2   2   2   2   0   2   2   0   0   0   0   2   2   0   0   0   0   0   0   2   2   2   0   2   0   2   2   0   0   0   2   0   2   0   2   2   2   0   0   0   0   0   2   2   2   2   0   2   0   0   2   0   0   0   2   0   2   2   0   2   0   0   2   0   0   0   0   0   2   2   0   2   2   2   2   2   0   0   0   2   0   0   2   2   0   0   0   0   0   0   0   0   0   0   0   0   0   0   0   0   0   2   0   2   0   0   0   2   2   0   0   0   2   2   2
 MK-3-11                0   2   0   0   0   0   2   0   0   2   2   2   0   2   0   0   0   0   0   0   0   2   0   2   0   2   2   2   0   2   0   2   0   2   0   2   0   0   0   2   0   0   2   0   2   2   2   0   0   0   2   2   2   2   0   0   2   0   0   2   2   0   0   2   2   2   2   2   2   0   2   2   0   0   2   2   0   2   0   0   0   2   0   2   2   2   2   2   2   0   2   2   0   0   0   0   2   2   0   0   0   0   0   0   2   2   2   0   2   0   2   2   0   0   0   0   0   2   0   2   2   2   0   0   0   0   0   2   2   2   2   0   2   0   0   2   0   0   0   2   0   2   2   0   2   0   0   2   0   0   0   0   0   2   2   0   2   2   2   2   2   0   0   0   0   0   0   2   2   0   0   0   0   0   0   0   0   0   0   0   0   0   0   0   0   0   0   0   2   2   2   0   2   2   0   0   2   2   2   2
 MK-3-12                0   2   0   0   2   0   2   0   0   2   2   2   0   2   2   0   0   0   0   2   0   2   0   2   0   2   2   0   0   2   2   2   0   2   0   2   0   0   0   2   0   0   2   0   2   2   2   0   0   0   2   2   2   2   0   0   2   0   0   2   2   0   0   2   2   2   2   0   2   0   2   2   0   0   2   2   0   2   0   0   0   2   0   2   2   2   2   0   2   0   2   2   0   0   0   0   2   2   0   0   0   0   0   0   2   2   2   0   2   0   2   2   0   0   0   0   0   0   0   2   0   2   0   0   0   0   0   0   2   2   2   2   2   0   0   2   0   0   0   2   0   0   2   0   2   0   0   2   0   0   0   2   0   2   2   0   2   2   2   2   2   0   0   0   0   0   0   2   0   0   0   2   0   0   0   0   0   0   0   0   0   0   0   0   0   0   0   0   2   2   2   0   2   2   2   2   2   2   2   0
 MK-3-13                0   0   0   0   2   0   2   0   0   2   2   2   2   2   2   0   0   0   0   2   0   2   0   2   2   2   2   0   0   2   2   2   0   2   0   0   0   0   0   0   0   0   2   0   2   2   2   0   0   0   2   2   2   2   0   0   0   0   0   2   2   0   2   2   2   2   2   2   2   0   2   2   0   0   2   2   0   2   0   0   0   2   0   2   2   2   2   0   2   0   2   0   0   2   0   0   2   2   0   0   0   0   0   0   2   2   0   0   2   0   2   2   0   0   0   0   0   0   0   2   0   2   0   0   0   0   0   0   0   2   2   2   2   2   2   2   0   0   0   2   0   0   2   2   2   0   0   2   0   0   0   2   0   2   2   0   2   2   2   2   2   2   0   0   0   0   0   0   0   0   0   2   0   0   0   0   0   0   0   0   0   0   0   0   0   0   0   0   2   2   0   0   2   2   2   2   2   2   2   0
 MK-3-14                0   0   0   0   2   0   2   2   0   2   0   2   2   0   2   0   0   0   0   2   0   2   0   2   2   2   2   0   0   0   2   2   2   2   0   0   0   0   0   0   0   0   2   0   2   2   2   0   0   0   2   2   0   2   0   0   0   0   0   2   2   0   2   2   2   0   2   2   2   0   2   0   0   2   2   2   0   2   0   0   0   2   0   0   2   0   2   0   2   0   0   0   0   2   0   0   2   2   0   2   0   0   0   0   2   2   2   0   2   0   2   2   0   0   0   0   0   0   0   2   0   2   0   0   0   0   0   0   0   2   2   2   2   2   2   2   0   0   0   2   0   0   0   2   2   0   0   2   0   2   0   2   0   2   2   0   2   2   2   2   2   2   0   0   0   0   0   0   0   0   0   2   0   0   0   0   0   0   0   0   0   0   0   0   0   0   0   0   2   2   0   2   2   2   2   2   2   2   2   0
 MK-3-15                0   0   0   0   2   0   2   2   0   2   0   2   2   0   2   0   0   0   0   2   0   2   0   2   2   2   2   0   0   0   2   2   2   2   2   0   0   0   0   0   0   0   2   0   2   2   2   0   0   0   2   2   0   2   2   0   0   0   0   2   2   0   2   0   2   0   2   2   2   0   2   0   0   2   2   2   0   2   0   0   0   2   2   0   0   0   2   0   2   0   0   0   0   0   0   0   2   2   0   2   0   0   0   0   2   2   2   0   2   0   2   2   0   0   0   0   2   0   0   2   0   0   0   0   0   0   0   0   2   2   2   2   2   2   2   2   2   2   0   2   0   0   0   2   0   2   0   2   0   2   0   2   0   2   2   0   2   2   2   2   2   2   0   0   0   0   0   0   0   0   2   2   0   0   0   0   0   2   0   0   0   0   0   0   0   0   0   0   2   2   0   2   2   0   2   2   2   2   2   2
 MK-3-16                2   0   0   2   2   0   2   2   0   0   0   2   2   0   2   0   0   0   0   2   0   0   0   0   2   2   2   0   0   0   2   2   2   2   2   0   0   0   0   0   0   0   2   0   2   2   0   0   0   0   2   0   0   2   0   2   0   0   0   2   0   0   2   0   2   0   2   2   2   0   2   0   0   2   2   2   0   2   0   0   0   2   0   0   2   0   2   2   2   0   0   0   0   0   0   0   2   2   0   2   0   0   0   0   2   2   2   0   0   0   2   2   0   2   0   2   2   0   0   2   0   0   0   0   0   2   0   0   2   2   2   2   2   2   2   2   2   2   2   2   0   0   2   2   0   2   2   2   0   2   0   2   0   0   2   0   2   2   2   0   2   2   0   0   0   0   0   0   0   0   0   2   0   0   0   0   0   2   0   0   0   0   2   0   0   0   0   0   2   2   0   2   2   0   2   2   2   2   2   2
 MK-4-1                 2   0   2   2   0   0   0   0   0   0   2   2   2   0   0   2   0   2   2   2   0   2   2   2   2   2   0   0   0   0   2   0   2   2   2   2   2   0   0   2   2   0   0   2   0   2   2   2   0   0   0   0   0   2   2   0   0   0   2   2   2   2   0   2   0   0   2   2   2   0   0   2   0   2   0   2   2   2   0   2   0   2   0   0   2   0   0   0   2   2   2   2   2   2   0   2   2   0   2   0   0   2   2   0   0   2   0   2   2   0   2   2   2   2   0   2   0   2   0   2   0   0   2   0   0   0   2   2   2   0   0   0   2   2   2   0   0   0   2   0   2   0   2   0   0   0   0   2   2   0   2   0   2   2   0   0   0   2   0   2   2   0   0   0   0   2   0   2   0   0   2   0   2   0   0   0   0   2   2   2   0   0   0   2   2   2   0   2   0   2   0   0   0   0   0   0   2   0   2   0
 MK-4-2                 2   2   2   2   2   0   0   2   0   0   2   2   2   2   0   2   2   2   0   2   0   2   2   2   2   2   0   0   0   0   0   0   2   2   2   2   2   2   0   2   2   0   0   2   0   2   2   0   0   0   0   0   0   0   2   0   0   0   2   2   2   2   0   2   0   0   2   2   2   0   0   2   2   2   2   2   2   2   0   0   0   2   0   0   0   0   0   0   2   2   2   2   2   2   2   2   2   0   2   0   0   2   2   0   0   0   0   2   2   0   2   2   2   2   0   2   0   2   0   2   0   0   2   0   0   0   2   0   0   0   0   0   2   0   2   0   0   0   0   0   2   0   2   0   2   0   0   2   2   0   2   2   0   2   0   0   0   2   0   2   2   0   0   0   2   2   0   2   0   0   2   0   2   0   0   0   0   2   2   2   0   0   0   2   2   2   0   2   0   0   0   0   0   0   0   0   2   0   2   0
 MK-4-3                 2   2   2   2   2   0   0   2   0   2   2   2   2   2   0   0   2   2   0   2   0   2   2   2   2   2   0   0   2   0   2   0   2   2   2   2   2   2   0   2   2   0   0   2   0   2   2   0   0   0   0   0   0   0   2   0   0   0   0   2   2   2   0   2   0   2   2   2   2   0   0   2   2   2   2   2   2   2   0   0   0   2   0   0   0   0   0   2   2   2   2   0   2   2   2   2   2   0   2   0   0   2   2   0   0   0   0   2   2   0   2   2   2   2   2   2   0   2   0   0   0   2   2   0   0   0   2   0   2   0   0   0   2   0   2   0   0   0   0   2   2   2   2   0   2   0   0   2   0   0   2   2   0   2   0   0   2   0   0   2   2   0   0   0   2   2   0   2   0   0   2   0   2   0   0   0   0   2   2   2   0   0   0   2   2   2   0   2   0   0   0   0   0   0   0   0   0   0   0   0
 MK-4-4                 2   2   0   2   2   0   0   2   2   2   2   2   2   2   0   0   2   0   2   2   0   2   2   2   2   2   2   0   2   0   2   0   2   2   2   2   2   2   0   2   2   0   0   2   0   2   2   0   0   0   0   0   2   0   2   0   0   0   2   2   2   2   2   2   0   2   2   2   2   0   0   2   2   2   2   2   2   2   0   0   0   2   2   0   0   2   0   2   2   2   2   0   2   2   0   2   2   0   2   0   0   2   2   0   0   0   2   2   0   0   2   0   2   2   2   2   0   2   0   0   0   2   2   0   0   0   2   0   2   0   0   0   2   0   2   0   0   0   0   2   2   2   0   0   2   0   0   2   0   2   2   2   0   0   0   0   2   0   0   2   2   0   0   0   2   2   0   2   0   0   2   0   2   0   0   0   0   2   2   2   0   0   0   2   2   2   0   2   0   0   0   0   0   0   0   0   0   0   2   0
 MK-4-5                 2   2   0   2   2   0   0   2   2   2   2   2   2   2   0   0   2   0   2   2   0   2   2   2   2   2   2   2   2   0   0   0   2   2   2   2   2   2   0   2   0   0   2   2   0   2   2   0   0   0   0   0   2   0   2   0   0   0   0   2   2   2   2   2   0   0   2   2   2   0   0   2   2   0   2   2   2   2   0   2   0   2   2   0   0   2   0   2   2   2   0   0   2   2   0   2   2   0   2   0   0   2   2   0   0   0   2   0   0   2   2   0   0   2   2   2   0   2   0   0   0   2   2   0   0   0   2   0   2   0   0   0   2   0   2   0   0   0   0   2   2   2   2   0   2   0   0   2   0   2   2   2   0   0   0   0   2   0   0   0   2   0   2   0   2   2   0   2   0   0   2   0   0   0   0   0   0   2   2   2   2   0   0   2   2   2   0   2   0   0   0   0   0   0   0   2   0   0   2   0
 MK-4-6                 2   2   0   2   2   0   0   2   2   0   0   2   2   2   0   2   2   0   0   2   0   2   2   2   2   2   2   2   2   0   0   0   2   2   2   2   2   2   0   2   0   0   2   2   0   2   2   0   0   0   0   0   2   0   2   0   0   0   2   2   0   2   2   2   0   0   2   2   2   0   0   2   2   0   2   2   2   2   0   2   0   2   2   0   0   2   0   2   2   2   0   0   2   2   0   2   2   0   2   0   2   2   2   0   0   0   0   0   0   2   0   0   0   2   2   2   0   2   0   0   0   2   2   0   0   0   2   0   2   0   0   0   2   0   0   0   0   0   0   2   0   2   2   0   2   0   0   0   0   2   2   2   0   0   0   0   2   0   0   0   2   0   2   0   2   2   0   0   0   0   2   0   2   0   0   0   0   2   2   2   2   0   0   2   0   0   0   2   2   0   0   0   0   0   0   2   0   0   2   0
 MK-4-7                 2   2   0   2   2   0   0   2   2   2   0   2   2   2   0   2   2   2   0   2   2   2   2   2   2   2   2   2   2   0   0   0   2   2   2   2   2   2   0   2   0   0   2   2   0   2   2   0   0   0   0   0   2   0   0   0   0   0   2   2   0   2   2   2   0   0   0   2   2   0   0   2   2   0   0   2   2   0   0   2   0   2   2   0   0   2   0   2   2   2   0   0   2   2   0   2   2   0   2   0   2   2   0   0   0   0   0   2   0   0   0   0   0   0   0   2   0   2   0   0   0   2   2   0   0   0   2   0   2   0   0   0   2   0   2   0   0   0   0   2   0   2   2   0   2   0   0   0   0   2   0   2   2   0   0   0   2   0   0   0   2   0   2   0   2   2   0   0   0   0   2   0   2   0   0   0   0   2   2   2   2   0   0   2   0   0   0   2   2   0   0   0   0   0   2   0   0   0   2   0
 MK-4-8                 2   2   0   2   0   0   0   2   2   2   0   2   2   2   0   2   0   0   2   0   2   2   2   2   2   2   2   2   2   0   0   0   2   2   2   2   2   2   0   2   0   0   0   2   0   0   2   2   0   2   0   0   2   0   0   0   0   0   2   2   0   2   2   2   0   0   0   2   2   0   0   2   2   0   0   2   2   0   0   2   0   2   2   0   0   2   0   2   2   2   2   0   2   2   0   2   2   0   2   0   2   2   0   0   0   0   2   2   0   0   0   0   0   2   0   2   0   2   0   0   0   0   2   0   0   0   2   0   2   0   0   0   2   0   2   0   0   0   0   2   0   0   2   0   2   0   0   0   0   2   0   2   2   0   0   0   2   0   0   0   2   0   2   0   2   0   0   0   0   0   2   0   2   0   0   0   0   2   0   2   2   0   0   2   0   0   0   2   2   0   0   0   0   0   2   0   0   0   2   0
 MK-4-9                 2   2   0   2   0   0   2   2   2   2   0   2   2   2   0   2   0   0   2   0   2   2   0   2   2   2   2   2   2   0   0   2   2   2   2   2   0   2   0   2   0   0   0   2   0   0   2   2   0   2   0   0   2   0   0   0   0   0   2   2   0   0   2   2   0   0   0   0   2   0   0   2   2   0   0   2   2   0   0   2   0   2   2   0   0   2   0   2   2   2   0   0   2   2   2   2   0   0   2   0   2   2   0   0   0   0   2   2   2   0   0   0   0   2   0   2   0   2   0   0   0   0   2   0   2   0   2   0   2   0   0   0   2   0   2   0   0   0   2   2   0   0   2   0   2   0   0   0   0   2   0   2   2   2   0   0   2   0   0   0   2   0   2   0   2   0   2   0   0   2   2   0   2   0   0   0   2   2   0   2   2   0   0   0   0   0   0   2   2   2   0   0   0   0   2   0   0   0   2   0
 MK-4-10                2   2   0   2   0   2   2   0   2   2   0   2   2   2   0   2   0   0   2   0   2   2   0   2   0   2   2   2   2   0   2   2   2   2   2   2   0   2   0   2   0   0   0   2   0   0   2   2   0   2   0   0   2   0   0   0   0   0   2   2   0   0   2   2   0   0   0   0   2   0   0   2   2   0   0   2   2   0   0   2   0   2   2   0   0   2   0   2   2   2   0   0   2   2   2   2   2   0   2   0   2   0   0   0   0   0   2   2   2   0   0   0   0   2   0   2   0   2   0   0   0   2   2   0   2   0   2   2   2   2   0   0   2   0   2   0   0   0   2   2   0   0   2   0   2   0   0   0   0   2   0   2   2   2   0   0   2   0   0   0   2   0   2   0   2   2   2   0   0   2   2   0   2   0   0   0   2   2   0   2   2   0   0   0   0   0   0   0   2   2   0   0   0   0   2   0   0   0   2   0
 MK-4-11                2   2   0   2   0   2   2   0   2   2   0   0   2   2   0   2   0   0   0   0   2   2   0   2   0   2   2   2   2   0   2   2   0   2   2   2   0   2   2   2   0   0   0   2   0   0   0   2   0   2   0   2   2   0   0   0   0   0   2   2   0   0   2   0   0   0   0   0   2   0   0   2   0   0   0   0   2   0   0   2   0   2   0   0   0   2   0   2   2   2   0   2   2   2   0   2   2   0   2   0   2   0   0   0   0   0   2   2   2   0   0   0   0   2   0   2   0   2   2   0   0   2   2   0   2   0   2   0   2   2   0   0   2   0   2   0   0   0   2   2   0   0   2   0   2   0   0   0   0   2   0   2   2   2   0   0   2   0   0   0   2   0   2   0   2   0   2   2   0   2   2   0   0   0   0   0   2   2   0   2   2   0   0   2   0   0   0   0   2   2   0   0   0   0   2   0   0   0   2   0
 MK-4-12                2   2   0   2   0   2   2   0   2   2   0   0   2   2   0   2   0   0   2   0   2   2   0   2   0   2   2   0   2   2   2   0   0   2   2   0   0   2   2   2   0   0   0   2   0   0   0   2   0   2   0   2   2   0   2   0   0   0   2   0   0   0   2   0   0   0   0   0   2   0   0   2   2   2   0   2   2   0   0   2   0   2   0   0   0   2   0   2   2   2   0   2   2   2   0   2   2   0   2   0   2   0   0   0   0   0   2   2   2   0   0   0   0   2   0   0   0   2   0   0   0   2   2   0   0   2   2   0   2   2   0   0   2   2   2   0   0   2   2   0   0   0   2   0   2   0   0   0   0   2   0   2   2   2   2   0   2   0   0   2   2   0   2   0   2   0   2   2   2   2   2   2   0   0   0   0   2   2   0   2   2   0   0   2   0   0   0   0   2   2   2   0   0   0   2   0   0   0   2   0
 MK-4-13                2   2   0   2   0   2   2   0   2   2   0   0   2   2   0   2   0   0   2   0   2   2   0   2   0   2   2   0   2   2   2   0   0   2   2   0   0   2   2   2   0   0   0   2   0   0   0   2   0   2   0   2   0   2   2   0   0   0   2   0   0   0   0   0   0   0   0   0   2   0   0   2   2   2   0   2   2   0   0   2   0   2   0   0   0   2   0   2   2   2   0   2   0   2   2   0   0   0   2   0   2   0   0   0   0   0   0   2   2   0   0   0   0   2   0   0   0   2   0   0   2   2   2   0   0   2   0   0   2   2   2   0   2   2   2   0   0   2   2   2   2   0   2   0   2   0   0   0   0   2   0   2   2   2   2   0   0   0   0   2   2   0   2   0   0   0   2   2   2   2   2   2   2   0   0   0   2   2   0   0   2   0   0   2   0   0   0   0   0   2   2   0   0   0   2   0   0   0   2   0
 MK-4-14                0   2   0   2   2   2   2   0   2   2   0   0   2   2   2   2   0   0   2   0   2   2   0   2   0   2   2   0   2   2   2   2   0   2   2   2   0   2   2   2   0   0   0   2   0   0   0   2   0   2   0   2   0   2   2   0   0   0   2   0   0   0   2   0   0   0   0   0   2   0   0   2   2   2   0   2   2   0   0   2   0   2   0   0   0   2   0   2   2   2   0   2   0   2   2   0   0   0   2   0   2   0   0   0   2   0   0   2   2   0   0   0   0   2   2   0   2   2   0   0   2   2   2   0   0   0   0   0   2   2   2   0   2   2   2   0   2   2   2   2   2   0   0   0   2   0   0   0   0   2   2   2   2   2   2   0   0   0   0   2   2   0   2   0   0   0   2   2   2   2   2   2   2   0   2   0   0   2   0   0   2   0   0   2   0   0   2   0   0   2   2   0   0   0   2   0   2   0   2   0
 MK-4-15                0   2   0   0   2   2   2   0   2   2   0   0   2   2   0   2   0   0   2   0   2   2   0   0   0   2   2   0   2   2   2   0   0   0   2   2   0   2   2   2   0   0   0   2   0   0   2   2   0   2   0   2   0   2   2   0   0   0   2   0   0   0   2   0   0   2   0   0   2   0   0   2   2   2   0   2   2   0   0   2   0   2   0   0   0   2   0   2   2   2   0   2   0   2   2   0   0   0   2   0   2   0   0   0   2   0   0   2   2   0   0   0   0   2   2   0   2   2   0   0   2   2   2   0   0   2   0   0   2   2   2   0   2   2   2   0   2   2   2   2   2   0   0   0   2   0   0   0   0   2   2   2   2   2   2   0   0   2   0   2   2   2   2   0   0   0   2   2   2   2   2   2   0   0   2   0   0   2   0   0   2   2   0   2   0   0   2   0   2   2   2   0   0   0   2   0   2   2   2   0
 MK-4-16                0   2   0   0   2   2   2   0   2   2   0   0   2   2   0   2   0   0   2   0   2   2   0   0   0   2   2   0   0   2   2   0   2   0   2   2   0   0   2   2   0   0   0   2   0   0   2   2   0   2   0   2   0   2   2   0   2   0   2   0   0   0   2   2   0   2   0   0   2   0   2   2   2   2   0   2   2   0   0   0   0   2   0   2   0   2   0   2   2   2   0   0   0   2   2   0   0   0   2   0   0   0   2   0   0   0   2   2   2   0   0   0   0   2   2   0   2   2   0   0   2   2   2   0   0   2   0   0   2   2   2   0   2   2   2   0   0   2   0   0   2   0   0   0   0   0   0   0   0   2   2   2   2   2   2   2   0   0   0   2   0   2   2   0   0   0   2   2   2   2   2   0   0   0   2   0   0   2   0   0   2   2   0   2   0   0   2   0   2   0   2   0   0   0   2   0   2   2   2   0
 MK-5-1                 2   2   2   2   0   2   0   2   0   0   2   0   2   0   2   2   2   0   2   2   2   0   0   2   0   0   0   0   0   0   0   2   0   0   2   0   0   2   0   0   0   0   2   2   0   2   2   0   2   0   2   0   2   0   0   0   2   2   0   0   2   2   2   2   2   2   0   0   2   2   0   2   2   2   0   2   2   0   2   2   2   0   0   2   2   2   0   2   0   2   2   0   0   2   2   0   0   0   0   0   2   2   2   0   0   2   2   0   2   0   2   0   0   0   0   2   0   2   0   2   2   2   0   0   0   0   0   0   2   0   0   2   2   2   2   0   2   2   2   0   2   2   0   0   0   2   2   2   2   2   0   2   0   0   0   2   0   0   0   0   0   0   0   2   2   0   0   2   0   2   2   2   0   2   2   2   0   0   0   2   0   0   0   0   0   2   0   0   0   2   2   0   2   2   2   2   2   2   0   0
 MK-5-2                 2   2   2   2   0   2   0   2   0   0   2   0   2   0   2   2   2   0   2   2   2   0   0   2   0   0   0   0   0   0   0   2   0   0   2   0   0   2   0   0   0   2   2   2   0   2   0   0   0   0   2   2   2   0   0   0   2   2   0   0   2   2   2   2   2   2   0   0   2   2   0   2   2   2   0   2   2   0   2   2   2   0   0   2   2   2   0   2   0   2   2   0   0   2   2   0   0   0   0   0   2   2   2   0   0   2   2   0   2   0   2   0   0   0   0   2   0   2   0   2   0   2   0   0   0   0   0   0   2   0   0   2   2   0   2   0   0   2   2   0   2   2   0   0   0   0   2   2   2   2   0   2   0   0   0   2   0   0   0   0   0   0   0   2   2   0   0   0   0   2   2   2   0   2   2   2   0   0   0   2   0   0   0   0   0   2   0   0   0   2   2   0   2   2   2   2   2   0   0   0
 MK-5-3                 2   2   2   2   0   2   0   2   0   0   2   0   2   0   2   2   2   0   2   2   2   0   0   2   0   0   0   0   0   0   0   2   0   0   2   0   0   2   0   0   0   2   2   2   0   2   2   0   0   0   2   2   2   0   0   0   2   2   0   0   0   2   2   2   2   2   0   0   2   2   0   2   2   0   0   2   2   0   2   2   2   0   2   2   2   2   2   2   0   2   2   0   0   2   2   0   2   0   0   0   2   2   2   0   0   2   2   0   0   0   2   0   0   0   0   2   0   2   0   2   0   2   0   0   0   0   0   0   0   0   0   2   2   0   2   0   0   2   2   0   2   2   0   0   0   0   2   2   2   2   0   2   0   0   0   0   0   0   0   0   2   0   0   2   2   0   0   0   0   2   2   2   0   2   2   2   0   0   0   2   0   0   0   0   0   2   0   0   0   2   2   0   2   2   2   2   0   0   0   0
 MK-5-4                 2   2   0   0   0   2   0   2   0   0   2   0   2   0   2   2   2   0   2   2   2   0   0   2   0   0   0   0   2   0   0   2   2   0   2   0   0   2   0   0   0   0   2   2   0   2   2   0   0   0   2   2   2   0   0   0   2   2   0   0   0   2   2   2   2   2   2   0   2   2   2   2   2   0   0   2   2   0   2   2   2   2   2   2   0   0   2   2   0   2   2   0   0   2   2   0   2   0   0   0   2   2   2   0   0   2   0   0   0   2   2   0   0   0   0   2   0   2   0   2   0   2   2   2   0   2   0   0   0   0   0   2   2   2   2   0   0   2   2   0   2   2   0   2   0   0   2   2   2   2   0   0   0   0   0   0   0   0   0   0   2   0   0   2   2   0   0   0   0   2   2   2   0   2   2   2   0   0   0   2   0   0   0   2   0   0   0   0   0   2   2   0   2   2   2   2   0   0   0   0
 MK-5-5                 2   2   0   0   0   2   0   2   0   0   2   0   2   0   2   2   2   2   2   2   2   0   0   2   0   0   0   0   2   0   0   2   2   0   2   0   0   2   0   2   0   2   2   2   0   0   2   2   0   0   2   0   2   0   0   0   2   2   2   0   0   2   2   2   2   2   2   0   2   2   2   2   2   0   2   2   2   0   0   2   0   2   2   2   2   0   2   2   0   2   2   0   0   2   2   0   2   0   0   0   2   2   2   0   0   2   0   0   0   2   2   0   0   0   0   2   0   2   0   2   0   2   2   2   0   2   0   2   0   0   0   2   2   2   2   0   0   2   2   0   2   0   2   2   0   0   2   2   2   2   0   0   0   0   0   0   0   0   0   0   2   0   0   2   2   0   0   0   2   2   2   0   0   0   0   2   0   0   0   2   0   0   0   2   2   0   0   0   0   2   2   0   2   2   2   2   0   0   0   2
 MK-5-6                 2   2   2   0   0   2   0   2   0   0   2   0   2   0   2   2   0   2   2   2   2   0   2   2   0   0   0   0   2   0   0   2   2   0   2   0   0   2   0   2   2   2   2   2   0   0   2   2   0   0   2   0   0   0   0   0   2   2   2   2   0   2   2   2   2   2   2   0   2   2   2   2   2   0   0   2   2   0   0   0   0   2   2   0   2   0   2   2   0   2   2   0   0   2   2   0   2   0   0   0   2   2   2   0   0   2   0   0   0   2   2   0   0   0   0   2   2   2   0   2   0   0   2   2   0   2   2   0   0   0   0   2   2   2   2   0   0   2   2   0   2   0   2   2   0   0   2   2   2   2   0   0   0   0   2   0   0   0   0   0   2   0   0   2   2   0   0   2   2   2   2   0   2   0   0   2   0   2   0   2   0   2   0   2   2   0   0   0   0   0   2   0   2   2   2   2   0   2   0   2
 MK-5-7                 2   2   2   0   0   2   0   2   0   2   2   0   2   0   2   2   0   2   2   2   2   0   2   2   0   2   0   2   0   0   0   2   2   0   2   0   0   2   0   0   2   2   2   2   0   0   0   2   0   0   2   0   0   0   0   0   0   2   2   2   0   2   2   2   2   0   2   0   2   2   2   2   2   0   0   2   0   0   0   0   2   2   2   0   2   0   2   2   0   2   2   0   0   2   2   0   2   0   0   0   2   2   2   0   0   2   0   0   0   2   2   0   0   0   0   2   2   2   0   2   0   0   2   2   0   0   2   0   0   2   2   2   2   0   2   0   0   2   0   0   0   0   2   2   0   0   2   2   0   2   0   0   0   2   2   0   0   0   0   0   2   0   0   0   2   2   0   2   2   2   2   0   2   0   0   2   0   2   0   2   0   2   0   2   2   0   0   0   0   0   0   0   2   2   2   2   0   2   0   2
 MK-5-8                 2   2   2   0   0   2   0   2   0   2   2   0   2   2   2   2   0   2   2   2   2   0   2   2   0   2   0   2   0   0   0   2   2   0   2   0   0   2   0   0   2   0   2   2   2   0   0   2   0   0   2   2   0   0   0   0   0   2   2   2   0   2   2   2   2   2   2   0   2   2   2   2   2   0   0   2   0   0   0   0   2   2   0   0   2   0   2   2   0   2   2   0   0   0   2   0   2   0   0   0   0   0   2   2   0   2   0   0   0   2   2   0   0   0   0   2   2   2   0   2   0   0   2   2   2   0   0   0   0   2   2   2   2   0   2   0   0   2   0   0   0   0   2   2   0   0   2   2   0   2   0   0   0   2   2   0   0   2   0   0   0   0   0   0   2   2   0   2   2   2   2   0   2   0   0   2   0   2   0   2   0   2   0   2   2   2   2   0   0   0   0   0   2   2   2   2   0   2   0   2
 MK-5-9                 2   2   2   0   0   2   0   2   0   2   2   0   2   0   2   2   0   0   2   2   2   0   2   2   0   0   0   2   2   0   0   2   2   0   0   0   0   2   0   0   2   0   2   2   2   0   0   2   0   0   2   2   0   0   0   0   0   2   2   2   0   2   2   2   0   2   2   0   2   2   2   2   2   0   0   2   0   2   0   0   2   2   0   0   2   0   2   2   0   2   2   0   0   0   2   0   2   2   0   0   0   0   2   0   0   2   0   0   0   2   2   0   0   0   0   2   2   2   0   2   0   0   2   2   0   0   0   0   0   2   2   2   2   0   2   0   0   2   0   2   0   0   2   2   0   0   2   2   0   2   0   0   0   2   2   0   0   2   0   0   0   0   0   0   2   0   0   2   2   2   2   0   2   0   0   2   0   0   0   2   0   2   0   2   0   2   2   0   0   0   0   0   2   2   2   2   2   2   0   2
 MK-5-10                2   2   2   0   0   2   0   2   0   2   2   0   2   0   2   2   0   0   2   2   2   0   2   2   0   0   0   2   2   0   0   2   2   2   0   0   0   2   0   0   2   0   2   2   2   0   0   2   0   0   2   2   0   2   0   0   0   2   0   2   0   2   2   2   0   2   2   0   2   2   2   2   2   0   0   2   0   2   0   0   2   2   0   2   2   0   2   0   0   2   2   0   0   0   2   0   2   2   0   0   0   0   2   0   0   2   0   0   0   2   2   0   0   0   0   0   0   2   0   2   0   0   2   2   0   0   2   0   0   2   2   2   2   0   2   0   0   2   0   0   0   2   2   2   0   0   2   2   0   2   0   0   0   2   0   0   0   2   0   0   0   0   0   2   2   0   0   2   2   2   2   0   2   2   0   2   0   0   0   2   0   2   0   2   0   2   2   0   0   0   0   0   0   2   2   2   2   2   0   2
 MK-5-11                2   2   2   0   0   2   0   2   0   2   2   0   2   0   2   2   0   0   2   2   2   0   2   2   0   0   0   0   2   0   0   2   2   2   0   0   0   2   0   0   2   0   2   2   2   0   0   2   0   2   2   2   0   2   0   2   0   2   0   2   0   2   2   2   0   2   0   0   2   2   2   2   2   0   0   2   0   2   0   0   0   2   0   2   2   0   2   0   2   2   2   0   0   0   2   0   2   2   0   0   0   0   0   2   0   2   0   0   0   2   2   0   0   0   0   0   0   2   0   2   0   0   2   0   0   0   2   0   0   2   2   2   2   0   2   0   0   2   2   0   0   2   2   2   0   0   2   2   0   2   0   0   0   2   0   0   0   2   0   0   0   0   0   2   2   2   0   2   2   0   2   0   2   2   0   2   0   0   0   2   2   2   0   2   0   2   2   0   0   0   0   0   0   2   2   0   2   2   0   2
 MK-5-12                2   2   2   0   0   2   0   2   0   2   2   0   2   0   2   2   0   2   2   2   2   0   2   2   0   0   0   0   2   0   0   2   0   2   2   0   0   2   0   0   2   0   2   0   2   0   0   2   2   2   2   2   0   2   0   2   0   2   2   2   0   2   2   2   0   2   0   0   2   2   2   2   0   0   0   2   2   2   2   0   0   2   2   2   2   0   2   0   2   2   2   0   0   0   2   0   2   2   2   2   0   0   0   2   0   2   2   0   0   2   2   0   0   2   0   2   0   2   0   0   2   0   2   0   0   0   2   0   0   2   2   0   2   0   2   0   0   2   2   0   0   2   2   2   0   0   2   2   0   2   0   0   0   2   0   0   0   2   0   0   0   0   0   2   2   2   0   2   2   0   2   0   2   2   2   2   0   0   0   2   2   2   0   2   0   2   2   0   0   2   0   0   0   2   2   0   2   2   0   2
 MK-5-13                2   2   2   0   0   2   0   2   0   2   2   0   2   0   2   2   0   2   2   2   2   0   2   2   0   0   0   0   2   0   0   2   0   2   2   0   0   0   0   0   2   0   2   2   2   0   0   2   2   0   2   2   0   2   2   2   0   2   2   2   0   2   2   2   0   2   0   0   2   0   2   0   0   0   0   2   2   2   2   0   0   0   0   2   2   2   2   0   2   2   2   0   0   0   0   0   2   2   2   2   0   0   0   0   0   2   2   0   0   2   2   2   0   2   0   2   0   2   0   0   2   0   2   0   0   0   2   0   0   0   2   0   2   0   2   0   0   2   2   0   0   0   2   2   0   0   0   2   0   0   0   0   0   0   0   0   0   2   0   0   0   0   0   2   2   0   0   2   2   0   2   0   2   2   2   2   0   0   0   2   2   2   0   2   0   2   2   0   0   2   0   0   0   2   2   0   2   2   0   2
 MK-5-14                2   2   0   0   0   2   0   2   0   2   2   0   2   0   2   2   0   2   0   2   2   0   0   2   0   0   0   0   2   0   0   2   0   2   2   0   0   0   0   0   2   0   2   2   2   0   0   2   2   0   2   2   0   2   2   2   0   2   2   2   0   2   2   2   0   2   0   0   2   0   2   0   0   0   0   2   2   2   2   0   0   0   0   0   2   2   2   0   2   2   2   2   0   0   0   0   2   2   2   2   0   2   0   0   0   2   2   0   0   2   2   2   0   2   2   2   0   2   0   0   2   0   2   0   0   0   2   0   0   0   2   0   2   0   2   0   0   2   2   0   0   0   0   2   0   0   2   2   0   0   0   0   0   0   0   0   0   2   0   0   0   0   0   2   2   0   0   2   2   2   2   0   0   2   2   2   0   0   0   2   2   2   0   2   0   2   2   0   0   2   0   0   0   2   2   0   2   2   0   2
 MK-5-15                2   2   0   2   0   2   0   2   0   2   2   0   2   0   2   2   0   2   0   2   2   0   0   2   0   0   0   0   2   0   0   2   2   2   2   0   2   0   0   0   2   2   2   2   2   0   0   2   2   0   2   2   0   2   2   2   0   0   2   2   0   2   0   2   0   2   2   0   2   0   2   0   0   2   0   2   2   2   2   0   0   2   0   0   2   2   2   2   2   2   2   2   0   0   0   2   0   2   2   2   0   2   0   0   0   2   2   0   0   2   2   2   0   2   2   2   0   2   2   0   2   0   2   0   0   0   2   0   0   0   0   0   2   0   2   0   0   2   2   0   0   2   0   2   0   0   2   2   0   0   0   0   0   0   0   0   0   2   0   2   0   0   0   0   2   0   2   0   2   2   2   0   0   2   2   2   2   2   0   2   2   2   0   2   0   2   2   0   0   2   0   2   0   2   2   0   2   2   0   2
 MK-5-16                2   2   0   2   0   2   0   2   0   2   2   0   2   0   0   2   0   2   0   2   2   0   0   2   0   0   0   0   2   0   0   2   2   2   2   0   2   0   0   0   2   2   2   0   2   2   0   2   0   0   0   2   0   2   2   2   0   0   0   2   0   2   0   2   0   2   2   0   2   0   2   0   0   2   0   2   2   2   2   0   0   2   0   0   2   0   2   2   2   2   2   2   0   2   0   2   0   2   2   2   0   2   0   0   0   0   2   2   0   2   2   2   0   2   2   2   0   2   2   0   2   0   2   0   0   0   2   0   0   0   0   0   2   0   0   0   0   2   2   0   0   0   0   2   0   0   2   2   0   0   0   0   0   2   2   2   0   2   0   2   0   0   2   0   2   0   2   0   2   0   2   0   0   2   2   2   2   0   0   2   2   2   0   2   0   2   2   0   0   2   0   2   2   2   2   0   2   2   2   2
 MK-6-1                 2   2   0   0   0   2   2   2   2   2   2   0   0   0   2   0   0   2   2   2   2   0   0   2   2   2   0   0   0   2   2   0   2   2   0   0   2   2   2   0   0   2   0   2   2   0   2   2   0   0   2   2   0   2   2   0   2   2   2   2   0   2   2   2   0   0   0   2   0   2   0   0   2   0   0   2   0   0   2   0   2   2   0   0   2   2   2   0   0   0   0   0   0   2   0   0   0   0   2   2   0   0   2   2   2   0   0   2   2   0   2   2   2   0   0   0   2   2   2   0   2   0   2   2   0   2   0   0   0   0   2   2   0   0   0   0   2   0   2   0   2   0   0   2   2   2   0   2   2   0   0   2   0   2   2   0   0   2   2   2   2   0   2   2   2   0   2   0   0   0   0   2   2   2   0   2   0   0   2   2   2   0   2   2   0   2   0   2   2   0   0   2   0   0   2   0   2   0   0   0
 MK-6-2                 2   2   0   0   0   0   2   2   2   2   2   0   0   0   2   0   2   2   2   2   2   0   2   2   2   0   0   0   0   2   2   0   2   2   0   0   2   2   2   0   0   2   0   0   2   0   2   2   2   0   2   2   2   2   2   0   2   2   0   2   0   2   0   2   0   0   2   2   0   2   0   0   2   0   2   2   0   0   0   0   2   2   0   0   2   2   2   0   0   0   2   0   0   2   0   0   0   2   2   2   0   0   2   2   2   0   0   2   2   0   2   2   2   0   2   0   0   2   2   0   2   0   2   2   0   0   0   0   0   0   2   2   0   0   0   0   2   0   2   0   2   0   0   2   0   2   0   0   2   0   0   2   0   2   2   2   0   0   2   2   2   0   0   2   2   0   2   0   0   0   0   2   2   2   0   2   0   0   2   2   2   0   2   2   0   2   0   2   2   0   0   2   0   0   2   0   2   0   0   0
 MK-6-3                 2   0   2   0   0   0   2   2   2   2   0   0   0   0   2   0   2   2   2   2   0   0   2   2   2   0   0   0   2   2   2   0   2   2   2   0   2   0   2   0   0   2   0   0   2   0   2   2   2   0   2   2   2   2   2   0   2   2   0   0   0   2   0   2   0   0   2   2   0   2   0   0   2   0   2   2   0   0   0   0   2   2   0   0   2   2   2   0   0   0   0   0   0   2   0   0   0   2   2   2   0   0   2   2   0   0   0   2   2   0   2   2   2   0   2   0   0   2   2   0   2   0   2   2   0   0   0   0   0   0   2   2   0   0   0   0   2   0   2   0   2   0   2   2   0   2   0   0   2   2   0   2   0   2   2   2   0   0   2   2   2   0   0   2   2   0   2   0   0   0   0   2   2   2   0   2   0   0   2   2   2   0   2   0   0   2   0   2   2   0   0   2   0   0   2   0   2   0   0   0
 MK-6-4                 2   2   0   0   0   0   2   2   2   0   0   0   0   0   2   0   2   2   0   2   0   0   2   2   2   0   0   2   2   2   0   0   2   2   2   0   2   0   2   0   0   2   0   0   2   0   2   2   2   0   2   2   2   2   2   0   2   2   0   0   2   2   0   2   0   0   2   2   0   2   0   0   2   0   2   2   2   0   0   0   2   2   2   0   2   2   2   0   2   0   0   0   0   2   0   0   0   2   2   2   0   0   2   2   0   0   2   2   2   2   2   2   2   2   2   2   0   2   2   0   2   2   2   2   2   0   0   0   0   0   2   2   0   0   2   0   2   2   2   0   2   0   2   2   0   2   0   0   2   2   0   2   0   2   2   2   0   0   2   0   2   0   0   2   2   0   2   0   0   2   0   0   2   2   0   2   0   2   2   2   2   0   0   0   0   2   0   2   2   0   0   2   0   0   2   0   2   0   0   0
 MK-6-5                 2   2   0   0   0   2   2   2   2   0   0   0   0   0   2   2   2   2   0   2   0   0   0   2   2   0   0   2   2   2   0   0   2   2   2   0   2   0   2   0   0   2   2   0   0   0   2   2   2   0   2   2   2   2   2   0   0   2   0   0   2   2   0   2   0   0   0   2   0   2   2   0   2   0   2   2   2   0   0   0   0   0   2   0   2   2   2   2   2   0   0   0   0   2   0   0   0   2   2   2   0   2   2   0   0   0   2   2   2   2   2   2   2   2   2   2   0   2   2   0   0   2   2   2   2   0   0   0   0   0   2   2   0   0   2   2   2   2   2   0   2   0   2   2   0   2   0   2   2   2   0   2   0   2   0   2   0   0   2   0   2   2   0   2   2   0   2   0   0   2   0   0   2   2   0   2   0   2   2   2   2   0   0   0   0   2   0   2   2   0   0   2   0   0   2   0   2   0   0   0
 MK-6-6                 2   2   0   0   0   2   2   2   2   0   0   0   0   0   2   0   2   2   2   2   0   0   0   2   2   0   0   2   2   2   0   0   2   2   2   0   2   0   2   0   0   2   2   0   0   0   2   2   2   2   2   2   2   2   2   2   0   2   0   0   2   2   0   2   0   0   0   2   0   0   2   0   2   0   2   0   2   0   0   0   0   0   2   0   0   2   2   2   0   0   0   0   0   2   2   0   0   2   2   2   0   2   2   0   0   0   2   2   2   2   2   2   2   2   2   2   0   2   2   0   0   2   2   2   2   0   0   0   0   0   0   2   0   0   2   2   2   2   2   0   2   0   0   2   0   2   0   2   2   0   0   0   0   2   2   2   2   0   2   0   2   2   0   2   2   0   2   0   0   2   0   0   2   2   2   2   0   2   2   2   2   0   0   0   0   2   0   2   2   0   0   2   0   2   2   0   2   0   0   0
 MK-6-7                 2   2   0   0   0   0   2   2   2   0   0   0   0   0   2   0   2   2   2   2   0   2   0   2   2   0   0   0   2   2   0   0   2   2   2   0   2   0   2   0   0   0   2   0   0   0   2   2   2   2   2   2   2   2   2   2   0   2   0   0   2   2   2   2   0   0   0   2   0   0   2   0   2   0   2   0   2   0   0   0   0   0   2   0   0   2   2   2   0   0   0   0   0   2   2   0   0   2   2   2   2   2   2   0   0   0   2   2   2   2   2   2   2   2   2   2   0   2   0   0   0   2   2   2   2   0   0   2   0   2   0   2   0   0   2   2   2   2   0   0   2   0   0   2   2   2   0   2   2   2   0   0   0   2   2   2   2   0   0   0   2   2   0   2   2   0   2   0   0   2   0   0   2   2   0   2   0   2   2   2   2   0   0   0   2   0   0   2   2   0   0   2   0   2   2   0   2   0   0   0
 MK-6-8                 2   2   0   0   0   2   2   2   2   0   0   2   0   0   2   0   2   2   2   2   0   2   0   2   2   0   0   0   2   2   0   0   0   2   2   0   2   0   2   0   0   0   2   0   0   0   2   2   2   2   2   2   0   2   2   2   0   2   0   0   2   2   2   2   0   0   0   2   0   0   2   0   2   2   2   0   2   0   0   0   0   0   2   2   0   2   2   2   0   0   0   0   0   2   2   0   0   2   2   2   2   2   2   0   0   0   2   2   2   2   2   2   2   2   2   2   0   2   0   0   0   2   2   2   2   0   0   0   0   2   2   2   0   0   2   2   2   2   0   0   2   2   0   2   2   2   0   2   2   2   0   0   0   2   2   2   2   0   0   0   2   2   0   2   2   0   2   0   0   2   0   0   2   2   0   2   0   2   2   2   2   2   0   0   2   0   0   2   2   0   0   2   0   2   2   0   2   0   0   0
 MK-6-9                 0   2   0   2   0   2   2   2   2   0   0   0   0   0   0   0   2   2   2   2   0   2   2   2   2   0   0   0   2   2   0   2   0   2   2   0   2   0   2   0   0   0   2   0   0   0   2   2   2   2   2   2   0   2   2   2   2   2   0   0   2   2   2   2   0   0   0   2   0   0   2   0   2   2   2   0   2   0   0   2   0   0   2   2   0   2   2   2   0   0   0   0   0   2   2   0   0   2   2   2   2   0   2   0   0   0   2   2   0   2   2   2   2   2   2   2   0   0   0   0   0   2   2   2   2   0   2   0   0   2   2   2   0   0   2   2   2   2   0   0   2   2   0   2   2   2   0   2   2   2   0   0   0   2   2   2   0   0   0   0   2   2   0   2   2   0   2   0   0   2   2   0   2   2   2   2   0   2   2   2   2   2   0   0   2   0   2   2   2   0   0   2   0   2   2   2   2   0   0   0
 MK-6-10                0   2   0   2   0   2   2   2   0   0   0   0   0   0   0   0   2   2   2   2   0   2   2   2   2   0   2   0   2   2   0   2   0   2   2   0   2   0   2   0   0   0   2   0   0   0   2   2   2   2   0   2   0   0   2   2   2   2   0   0   2   2   2   2   0   0   0   2   0   0   2   0   2   2   2   0   2   2   0   0   0   0   2   0   0   0   0   2   0   0   0   2   0   2   2   0   0   2   2   0   2   0   2   0   0   0   2   2   0   0   0   2   2   2   2   0   2   0   0   0   0   2   2   2   2   0   2   0   0   2   2   2   0   0   2   0   2   0   0   0   2   2   0   2   2   2   0   2   2   2   0   0   0   2   2   2   0   2   0   0   0   2   0   2   2   0   2   2   0   2   2   2   2   2   2   2   0   2   0   2   2   2   0   2   2   0   2   2   2   0   0   2   0   2   2   2   2   0   0   0
 MK-6-11                0   2   0   2   0   0   2   2   0   0   2   0   0   0   0   0   2   2   2   2   0   2   2   2   2   2   2   0   2   2   0   0   0   2   0   0   2   0   2   0   0   0   2   0   0   0   0   2   0   2   0   2   0   0   2   2   2   2   0   0   2   0   2   2   0   0   0   0   0   0   0   2   2   2   2   0   0   2   0   0   0   2   2   0   0   0   0   2   0   0   0   2   0   2   2   2   0   2   2   0   2   0   0   0   0   0   2   2   0   0   0   2   2   2   2   0   2   2   2   0   0   2   2   2   2   0   2   0   0   0   2   2   0   0   2   0   2   0   0   0   2   2   0   2   2   2   2   2   2   2   0   0   0   2   0   2   0   2   0   0   0   2   0   2   2   0   2   2   0   2   2   2   0   2   2   2   0   2   2   2   2   2   0   2   2   0   2   2   2   0   0   0   0   2   2   2   2   0   0   0
 MK-6-12                0   2   0   2   0   2   2   2   0   0   2   0   0   0   0   0   2   2   2   0   0   2   2   2   2   2   0   0   2   2   0   0   0   2   0   0   2   0   2   0   0   0   2   0   0   0   0   2   0   2   2   2   0   0   0   2   2   2   0   0   0   0   2   2   0   2   0   0   0   0   0   2   2   2   2   0   0   2   0   0   0   0   2   0   0   0   0   2   0   0   0   2   2   2   2   2   0   2   2   0   2   0   0   0   0   0   2   2   0   0   0   2   2   2   2   0   2   0   0   0   0   0   2   2   2   0   2   2   0   0   2   2   0   0   2   0   2   0   0   2   0   2   0   2   2   2   0   2   2   2   0   0   2   2   0   0   0   2   0   0   0   2   0   2   2   0   2   2   0   2   2   2   0   2   2   2   0   2   2   2   2   2   0   2   2   0   2   2   2   0   0   0   0   2   2   0   2   0   0   0
 MK-6-13                0   2   0   2   0   2   2   2   2   0   2   0   0   0   0   0   2   2   2   0   0   2   2   2   2   2   0   0   2   2   0   0   0   0   0   0   2   0   2   0   2   0   2   0   0   0   0   2   0   2   2   2   0   0   0   2   2   2   0   2   0   0   2   2   0   2   0   0   0   0   0   2   2   2   2   0   0   2   2   0   0   0   2   0   0   0   0   2   0   0   0   0   2   2   2   2   0   2   2   0   2   0   0   0   0   0   2   2   0   2   0   2   0   2   2   0   0   0   2   0   0   0   2   0   0   2   2   2   0   0   2   2   0   0   2   0   2   0   0   2   0   2   0   2   2   2   0   0   2   2   0   0   2   2   0   0   0   2   0   0   0   0   0   2   2   0   2   2   0   2   2   2   0   2   2   2   2   2   0   2   2   2   0   2   2   0   2   2   2   0   0   0   0   2   2   0   2   0   0   0
 MK-6-14                0   2   0   2   2   2   2   2   2   0   0   0   2   0   0   0   2   2   0   0   0   2   2   2   2   2   0   0   2   2   2   0   0   0   0   0   0   0   2   0   2   0   2   2   0   0   0   2   0   2   2   2   0   0   0   2   2   2   0   2   0   2   2   2   0   2   0   0   0   0   0   2   0   2   2   0   0   0   2   0   0   0   2   0   0   0   0   2   0   0   0   0   2   2   2   2   0   2   2   0   2   0   0   0   0   0   2   2   0   2   0   2   0   2   2   0   0   2   2   0   2   0   2   0   0   2   2   2   0   0   2   2   0   0   2   0   2   0   0   2   0   2   0   2   2   2   0   0   2   2   0   0   2   2   0   0   0   2   0   2   0   0   0   2   2   0   2   2   0   2   2   2   0   0   2   2   2   2   2   2   2   0   0   2   2   0   2   2   2   0   0   0   0   2   2   0   2   0   0   0
 MK-6-15                0   2   0   2   2   2   0   2   2   0   0   0   2   0   2   0   2   2   2   0   0   2   2   2   2   2   0   0   2   2   2   0   0   0   0   0   0   0   2   0   2   0   2   2   0   2   0   2   2   2   0   2   0   0   0   2   2   2   0   2   0   2   2   2   0   2   0   0   0   0   0   2   0   2   2   0   0   0   2   0   0   0   2   0   0   0   0   2   0   0   0   0   2   2   2   2   0   2   2   0   2   0   0   0   0   2   2   2   0   2   0   2   0   2   2   0   0   2   2   0   2   0   0   0   0   2   2   2   2   0   2   2   0   0   2   0   2   0   0   2   0   2   0   0   2   2   0   0   2   2   0   0   2   2   2   0   0   2   0   0   2   0   0   2   2   0   2   2   0   2   2   2   0   0   2   2   2   2   2   2   2   0   0   2   2   0   0   2   2   0   0   0   0   2   2   0   2   0   0   2
 MK-6-16                0   2   0   2   2   2   0   2   2   0   0   0   2   0   2   0   2   2   2   0   0   2   2   2   2   2   0   0   2   2   2   0   0   0   2   0   0   0   2   0   2   0   2   2   0   2   0   2   2   0   0   2   0   0   0   2   2   2   0   2   0   2   2   2   0   2   0   0   0   0   2   2   0   2   0   0   0   2   2   0   0   0   0   2   0   0   0   2   0   2   0   0   2   2   2   2   0   2   2   0   2   0   0   0   2   2   2   2   0   2   0   2   0   2   2   0   0   2   2   0   2   0   0   0   0   2   2   0   2   0   2   2   0   0   2   0   2   0   0   2   0   2   0   2   2   2   0   0   2   2   0   0   2   2   0   0   0   2   0   2   2   0   0   2   2   0   2   2   0   2   2   2   0   0   2   0   2   2   2   0   2   0   0   2   2   0   0   2   2   0   0   2   0   0   2   0   2   2   0   2
 
!****************************************** Phenotypic Data **********************************************************
!-100.0 is resevred for missing phenotype
SimulatedTrait1        16.6212   15.7876   16.2480   14.8787   14.8929   14.5634   15.5635   15.9175   15.9407   15.2849   17.0385   13.0755   13.4208   14.9024   16.6601   16.5551   14.8021   15.2309   15.2274   15.7440   16.0973   16.5682   16.2828   14.2953   15.0127   16.1361   14.2059   15.1968   15.5286   15.7065   14.0854   13.9134   15.9474   15.4519   15.5189   15.0344   14.5791   13.5561   15.3749   16.3051   16.5455   15.8953   15.9370   16.5233   16.1256   15.7410   15.8331   16.0511   14.5292   14.4362   15.4103   16.0748   14.6438   15.4323   16.3801   16.7769   15.2608   16.0743   15.4137   13.4250   14.2619   13.8174   14.7381   13.7820   14.4678   15.4684   14.5782   16.1216   12.9803   14.6867   15.1014   15.0009   15.3920   14.3285   15.8412   14.7812   14.6673   14.2054   14.5117   13.5787   16.1051   14.2082   16.4030   16.2075   14.4206   15.1029   13.8724   13.9068   16.4014   13.6427   16.2229   15.0743   15.8951   14.2848   16.7962   14.8865   15.2466   13.9981   14.2748   15.1177   15.9310   13.7960   14.7094   14.0834   13.5353   15.3541   13.0222   14.1947   14.0030   14.9994   16.5767   15.2623   16.1478   16.2704   14.8238   14.1806   15.3141   14.4166   16.1224   14.7064   15.8984   14.2222   14.3905   15.3565   16.4906   15.5150   13.4402   14.9398   13.4961   15.9792   13.6132   14.0242   14.9497   13.4528   16.1636   15.3094   14.4068   15.3089   15.1737   13.8995   16.0874   13.6842   14.5635   16.2159   16.5953   16.3935   13.7285   14.8466   16.3216   14.2063   15.8243   14.2185   14.4566   15.0113   13.9680   15.9872   14.4702   13.8903   15.4507   16.2844   16.0634   14.0866   13.5595   15.3087   14.7182   15.3192   14.3300   16.3713   14.6741   15.8756   13.7731   13.8450   16.2813   13.6638   15.5256   15.8801   14.1657   15.1320   14.9833   14.3601   15.9423   14.7122   15.6282   15.8058   15.2490   14.9877   14.6554   16.1448   13.7534   13.8385   14.3363   13.1103   13.8159   15.4251   13.8367   15.8716   15.2876   15.5788   13.7970   15.9902
SimulatedTrait2         9.6594   10.7203    9.4337    9.3865   10.4504    9.5159    9.5613    9.2537    9.7526    9.3195    9.8137   10.5691   10.3606    9.8289    9.4883    9.7259   10.6711   10.7500   10.3945    9.1927    9.0889    9.3064    8.8520    9.2168   10.4935    9.7430    9.8680    9.5403    9.5781    9.6605   10.1791   10.3852    9.5569    9.4635    9.6079   10.3363   10.7460   10.2943   10.4816    9.4225    9.5823    9.4962    9.4630    9.5260    9.5880    9.5091    9.6126    9.6738   10.8330   11.2482    9.6884    9.7170   10.1726    9.2795    9.0991    9.8355   10.2256    8.9342   10.4080   10.7195   10.4132   10.7194    9.3675   10.8058   10.3758    9.4596    9.3482    9.2402   10.2445    9.4560    9.4108    9.8328   10.7862    9.8370    9.2927   10.6285   10.6381   10.4473   10.5315   10.1285    9.7249   10.4311    8.9972    9.7594    9.3969   10.5813   10.1996   10.4521    9.7183   10.1842    9.6044   10.7195    9.5124   10.3349    9.6871    9.3586    9.4719   10.1740   10.5279    9.8103    9.6409   10.1403   10.8150   10.2195   10.6231    9.5627   10.6173   10.8554   10.3458   10.5981    9.5392   10.7526    9.0581    9.9640    9.5763   10.8518    9.2922   10.5962    9.5477   10.6908    9.4468   10.0606   10.3920   10.0021    9.4842   10.2053   10.4584   10.0080   10.4982    9.7848   10.4576   10.5806   10.6412   10.6249    9.3632    9.4579    9.5655   10.4865   10.8727   10.7258    9.8387   10.4445   10.3531    9.1816    9.7101    9.5882   10.2429   10.9139    9.6613   10.4598    9.7689    9.7935    9.7376    9.4611   10.7609    9.6090    9.7718   10.2502    9.4233   10.0471    9.7241   10.9115   10.6973    9.9633   10.7559   10.3203   10.5881    9.6632   10.3227    9.9814   10.4848   10.1478    9.6280   10.4268    9.7147    9.9512   10.3927   10.9455    9.4057   11.2822    9.7122    9.3361    9.3211    9.7250    9.6313    9.7054   10.6901    9.7580   10.7292   10.3920   10.9055   10.7339    9.7292   10.7754   10.6884    9.4133   10.8557    9.2162   10.7294    9.6644
 
