# Supplementary material for: Inclusive Composite Interval Mapping of QTL by Environment Interactions in Biparental Populations
Source: PLoS One. 2015 Jul 10;10(7):e0132414. doi: 10.1371/journal.pone.0132414 (PMC4498613; doi:10.1371/journal.pone.0132414)
Supplement: S6 File — (ZIP) [file pone.0132414.s006.zip › H=0.8/L1/run_00103.met]

!**********************Note: lines staring with "!" are remarks and will be ignored in the program********************
!*********************************General Information**********************************
!Assuming F1 = P1 x P2, populations available in QTL IciMapping are: 
!  1, P1BC1F1 = P1 x F1, the first backcrossing where P1 is used as the recurrent parent;
!  2, P2BC1F1 = P2 x F1, the first backcrossing where P2 is used as the recurrent parent;
!  3, F1DH, F1-derived doubled haploids; 
!  4, RIL or F1RIL, recombination inbred lines through the repeated selfing of F1;
!  5, P1BC1RIL, recombination inbred lines through the repeated selfing of P1BC1F1;
!  6, P2BC1RIL, recombination inbred lines through the repeated selfing of P2BC1F1;
!  7, F2, the selfing generation of F1;
!  8, F3, the selfing generation of F2;
!  9, P1BC2F1, the second backcrossing where P1 is used as the recurrent parent; 
! 10, P2BC2F1, the second backcrossing where P2 is used as the recurrent parent;
! 11, P1BC2RIL, recombination inred lines through the repeated selfing of P1BC2F1; 
! 12, P2BC2RIL, recombination inred lines through the repeated selfing of P2BC2F1; 
! 13, P1BC1F2, the selfing generation of P1BC1F1; 
! 14, P2BC1F2, the selfing generation of P2BC1F1; 
! 15, P1BC2F2, the selfing generation of P1BC2F1; 
! 16, P2BC2F2, the selfing generation of P2BC2F1; 
! 17, P1BC1DH, P1BC1F1-derived doubled haploids; 
! 18, P2BC1DH, P2BC1F1-derived doubled haploids; 
! 19, P1BC2DH, P1BC2F1-derived doubled haploids; 
! 20, P2BC2DH, P2BC2F1-derived doubled haploids; 
   3      !Mapping Population (see remarks above)
   2      !Mapping Function (1 for Kosambi; 2 for Haldane; 3 for Morgan)
   2      !Marker Space Type (1 for intervals; 2 for positions)
   1      !Marker Space Unit(1 for centiMorgans; 2 for Morgan)
   6      !Number of Chromosomes (or Linkage Groups)
 200      !Size of the mapping population
   2      !Number of environments
 
!***************************************** Chromosomes and Linkage Maps **********************************************
!Chromosome                 NumMarkers
-CH1                        16
-CH2                        16
-CH3                        16
-CH4                        16
-CH5                        16
-CH6                        16
!Linkage map (Marker name followed by position or the interval length)
 MK-1-1                1     0.000
 MK-1-2                1    10.000
 MK-1-3                1    20.000
 MK-1-4                1    30.000
 MK-1-5                1    40.000
 MK-1-6                1    50.000
 MK-1-7                1    60.000
 MK-1-8                1    70.000
 MK-1-9                1    80.000
 MK-1-10               1    90.000
 MK-1-11               1   100.000
 MK-1-12               1   110.000
 MK-1-13               1   120.000
 MK-1-14               1   130.000
 MK-1-15               1   140.000
 MK-1-16               1   150.000
 MK-2-1                2     0.000
 MK-2-2                2    10.000
 MK-2-3                2    20.000
 MK-2-4                2    30.000
 MK-2-5                2    40.000
 MK-2-6                2    50.000
 MK-2-7                2    60.000
 MK-2-8                2    70.000
 MK-2-9                2    80.000
 MK-2-10               2    90.000
 MK-2-11               2   100.000
 MK-2-12               2   110.000
 MK-2-13               2   120.000
 MK-2-14               2   130.000
 MK-2-15               2   140.000
 MK-2-16               2   150.000
 MK-3-1                3     0.000
 MK-3-2                3    10.000
 MK-3-3                3    20.000
 MK-3-4                3    30.000
 MK-3-5                3    40.000
 MK-3-6                3    50.000
 MK-3-7                3    60.000
 MK-3-8                3    70.000
 MK-3-9                3    80.000
 MK-3-10               3    90.000
 MK-3-11               3   100.000
 MK-3-12               3   110.000
 MK-3-13               3   120.000
 MK-3-14               3   130.000
 MK-3-15               3   140.000
 MK-3-16               3   150.000
 MK-4-1                4     0.000
 MK-4-2                4    10.000
 MK-4-3                4    20.000
 MK-4-4                4    30.000
 MK-4-5                4    40.000
 MK-4-6                4    50.000
 MK-4-7                4    60.000
 MK-4-8                4    70.000
 MK-4-9                4    80.000
 MK-4-10               4    90.000
 MK-4-11               4   100.000
 MK-4-12               4   110.000
 MK-4-13               4   120.000
 MK-4-14               4   130.000
 MK-4-15               4   140.000
 MK-4-16               4   150.000
 MK-5-1                5     0.000
 MK-5-2                5    10.000
 MK-5-3                5    20.000
 MK-5-4                5    30.000
 MK-5-5                5    40.000
 MK-5-6                5    50.000
 MK-5-7                5    60.000
 MK-5-8                5    70.000
 MK-5-9                5    80.000
 MK-5-10               5    90.000
 MK-5-11               5   100.000
 MK-5-12               5   110.000
 MK-5-13               5   120.000
 MK-5-14               5   130.000
 MK-5-15               5   140.000
 MK-5-16               5   150.000
 MK-6-1                6     0.000
 MK-6-2                6    10.000
 MK-6-3                6    20.000
 MK-6-4                6    30.000
 MK-6-5                6    40.000
 MK-6-6                6    50.000
 MK-6-7                6    60.000
 MK-6-8                6    70.000
 MK-6-9                6    80.000
 MK-6-10               6    90.000
 MK-6-11               6   100.000
 MK-6-12               6   110.000
 MK-6-13               6   120.000
 MK-6-14               6   130.000
 MK-6-15               6   140.000
 MK-6-16               6   150.000
!*********************************** Marker Types ********************************************************************
!Co-dominant marker: When heterozygote F1 is present, P1 is coded as 2, F1 is coded as 1, and P2 is coded as 0; Otherwise, P1 is coded as 2, and P2 is coded as 0. 
!Dominant marker: When heterozygote F1 is present, P1 and F1 are coded as 12, and P2 is coded as 0; Otherwise, P1 is coded as 2, and P2 is coded as 0.  
!Recessive markers: When heterozygote F1 is present, P1 is coded as 2, and F1 and P2 are coded as 10; Otherwise, P1 is coded as 2, and P2 is coded as 0. 
!Missing marker is coded as -1. 
 MK-1-1                 2   2   0   2   0   2   2   2   0   2   0   0   0   0   0   2   2   2   2   2   2   2   2   0   2   0   0   2   2   0   0   0   0   0   2   2   0   2   2   0   0   0   2   2   0   2   2   0   0   0   2   0   2   2   2   0   2   2   0   0   0   2   2   0   2   0   0   0   2   0   2   0   2   2   0   0   2   2   0   2   2   0   2   2   0   0   2   0   2   0   2   2   0   0   0   0   0   0   2   2   0   2   2   0   2   0   0   0   2   0   2   0   2   2   2   2   0   0   2   0   0   0   0   2   2   0   2   2   2   2   0   2   2   2   0   0   0   0   2   2   0   2   2   2   0   2   2   0   2   2   2   0   2   0   0   2   2   0   2   2   0   0   0   2   2   0   0   2   2   2   0   0   2   0   0   2   2   2   2   0   0   2   0   2   2   0   0   2   0   2   0   0   2   2   0   0   0   0   2   2
 MK-1-2                 2   2   0   2   0   2   0   2   0   2   0   2   0   0   0   0   2   2   2   2   2   2   2   0   2   0   0   2   2   0   0   0   0   0   2   2   0   2   0   0   0   0   2   2   0   2   2   0   0   2   2   0   2   2   2   0   0   2   0   0   0   2   2   0   2   0   0   0   2   0   0   0   2   2   0   0   2   2   0   2   2   2   2   2   0   0   2   0   2   0   2   2   0   0   0   0   0   0   2   2   0   2   2   0   2   2   0   0   2   0   2   0   0   2   2   2   0   0   2   0   0   0   0   2   2   0   2   2   2   2   0   2   2   2   0   0   0   0   2   2   0   2   2   2   0   2   2   0   0   0   2   0   0   0   0   2   2   2   2   2   0   0   0   2   2   0   0   0   2   2   0   0   0   0   0   2   2   2   2   0   0   2   0   2   2   0   0   2   0   2   0   0   2   2   0   0   0   2   2   2
 MK-1-3                 2   0   0   2   0   2   0   2   0   2   0   2   0   0   0   0   2   2   2   2   2   2   2   0   0   2   0   2   2   0   0   2   0   0   2   2   0   2   2   0   0   0   2   2   0   2   2   0   2   2   2   0   0   0   0   0   0   2   0   0   0   2   2   0   2   0   0   0   2   0   0   0   2   0   0   0   2   2   0   2   2   2   2   0   0   2   2   0   2   0   2   2   0   0   0   0   0   0   0   2   0   2   2   0   2   0   0   0   2   0   2   0   2   2   2   2   0   0   2   0   0   0   0   2   0   0   2   2   2   2   0   2   2   2   0   0   0   0   2   2   0   2   2   2   2   2   2   0   0   0   2   0   0   0   0   2   2   0   2   2   0   0   0   2   2   0   0   2   2   2   0   0   0   0   0   2   2   2   2   0   0   2   0   2   2   0   0   2   0   2   0   0   0   2   0   0   0   2   2   2
 MK-1-4                 2   0   0   2   0   2   0   0   0   2   0   2   0   0   0   0   0   2   2   2   2   2   2   0   0   2   0   2   2   0   0   2   0   0   2   2   2   2   2   0   0   0   2   2   0   2   2   0   2   2   2   0   0   0   2   0   0   0   0   0   0   2   2   0   2   0   0   0   2   0   0   0   2   0   0   0   2   2   0   2   2   2   2   2   0   2   2   0   2   0   2   0   0   0   0   0   0   2   0   2   0   2   2   0   2   0   0   0   2   0   2   0   2   2   2   2   0   0   2   0   0   0   0   2   0   0   2   2   2   0   2   2   0   2   0   2   0   0   2   2   0   2   2   2   2   2   2   0   0   0   2   0   2   0   0   2   2   0   2   2   0   2   2   2   2   0   0   2   2   2   0   0   2   0   0   2   2   0   2   0   0   2   0   2   2   0   0   0   0   2   0   0   0   2   0   0   0   2   2   2
 MK-1-5                 2   0   0   2   0   2   0   0   0   2   0   2   0   0   0   0   0   2   2   2   2   2   2   0   0   2   0   2   2   0   0   2   0   0   2   2   2   2   2   0   0   0   2   0   0   2   2   0   2   2   2   0   0   2   2   0   0   0   0   0   0   2   2   0   2   0   0   0   2   0   0   0   2   0   0   0   2   0   0   2   2   2   2   2   0   2   2   0   2   0   2   0   0   0   0   0   0   2   0   2   0   2   2   0   2   0   0   0   2   0   2   2   2   2   2   2   0   0   2   0   0   0   0   2   0   0   2   2   2   0   2   2   0   2   0   2   0   0   2   2   0   2   2   2   2   2   2   0   0   0   2   0   2   0   0   2   0   0   2   2   0   2   2   2   2   0   0   2   2   2   0   0   2   0   0   2   2   0   2   0   0   0   0   0   2   0   0   0   0   0   0   0   0   2   0   0   0   2   2   2
 MK-1-6                 0   0   0   2   2   2   0   0   0   2   0   2   0   0   0   0   0   2   2   2   2   2   2   0   0   2   0   2   2   0   0   2   0   0   2   2   0   2   2   0   2   0   2   0   0   2   2   0   2   2   2   0   0   2   2   0   0   0   0   2   0   2   2   0   2   0   0   0   2   0   0   0   2   0   0   0   2   0   2   2   2   2   2   2   0   2   2   0   2   0   2   2   0   0   0   0   0   2   0   2   0   2   2   2   2   0   0   0   2   0   2   2   2   2   0   2   0   0   2   0   0   0   0   2   0   0   0   2   2   0   2   2   0   2   2   0   0   2   2   2   0   2   2   2   0   2   2   0   2   0   2   0   2   0   0   0   0   0   2   2   0   2   2   2   2   0   0   2   2   2   0   0   2   0   0   2   2   0   2   0   0   0   0   0   2   0   0   0   0   0   0   0   0   2   0   0   2   2   2   2
 MK-1-7                 0   0   0   2   2   0   0   0   0   2   0   2   0   0   2   0   0   2   2   2   2   2   2   0   0   2   0   2   2   0   0   2   0   0   2   2   0   2   2   0   2   0   2   0   0   2   2   0   2   2   2   0   0   2   2   0   0   2   0   2   0   2   0   0   2   0   0   0   2   0   0   2   2   0   0   2   2   0   2   2   0   2   2   2   0   2   2   0   2   0   0   2   0   0   0   0   0   2   0   2   0   2   2   2   2   0   0   0   2   2   2   2   0   2   0   2   0   0   2   0   0   0   0   2   0   0   0   2   0   0   0   0   0   2   2   0   0   2   2   2   0   2   2   2   0   2   2   0   2   0   2   0   2   0   0   0   2   0   0   2   0   0   2   2   0   0   0   2   2   2   2   0   2   0   0   2   2   0   2   0   0   0   2   0   2   0   0   0   2   0   0   0   0   2   0   0   0   0   2   0
 MK-1-8                 0   0   0   2   2   0   0   0   0   0   0   2   0   2   2   0   0   2   2   2   2   2   2   2   2   2   0   2   0   0   0   2   0   0   2   0   0   2   0   0   2   0   2   0   2   2   2   0   2   2   2   0   0   2   2   0   0   2   0   2   0   2   0   0   2   0   0   0   2   0   0   2   2   0   0   2   2   0   2   2   0   0   2   2   0   2   0   0   2   0   0   2   0   0   0   0   0   2   0   2   0   2   2   2   2   2   0   0   0   2   2   2   0   2   0   2   0   0   2   0   0   0   0   2   0   0   2   2   0   2   0   0   0   2   2   0   0   2   2   2   0   2   2   2   0   2   2   0   2   0   2   0   2   2   0   0   2   0   2   2   0   0   2   2   0   0   0   0   2   2   2   0   2   2   2   2   2   2   2   0   0   0   2   2   2   0   0   0   2   0   0   0   0   2   0   0   0   0   2   0
 MK-1-9                 0   2   2   2   2   0   0   0   0   2   0   2   0   2   2   2   0   2   2   2   0   2   2   2   2   0   0   2   0   2   0   2   0   0   2   0   0   2   0   0   2   0   2   2   2   2   2   0   2   2   2   0   0   2   2   0   0   2   0   2   0   2   2   0   2   0   0   0   2   0   0   2   2   0   0   2   2   0   2   2   0   0   2   2   0   2   0   0   0   0   0   2   0   0   2   0   0   2   2   0   0   2   2   2   2   2   0   0   0   2   2   2   0   2   0   2   0   0   2   0   0   0   0   2   0   0   0   2   0   2   0   0   0   2   2   0   0   2   2   0   0   2   2   2   0   2   2   0   2   0   0   2   0   2   0   0   2   0   2   2   0   0   2   2   0   0   0   0   2   2   2   0   2   2   2   2   2   2   0   0   0   0   2   2   2   0   0   0   2   0   0   2   2   2   0   0   2   0   2   0
 MK-1-10                2   2   2   2   2   0   0   0   0   2   0   2   0   2   2   2   2   0   2   2   0   2   2   2   0   2   0   2   0   2   0   2   0   0   2   0   2   2   0   0   2   2   2   0   2   2   2   0   0   2   2   0   0   2   2   0   0   2   2   2   0   2   2   0   2   2   0   0   2   0   0   2   2   0   0   0   2   0   2   2   0   0   0   2   0   2   0   0   0   0   0   2   2   0   0   0   0   2   2   0   0   2   2   2   2   2   0   0   2   0   2   2   0   2   2   2   0   0   2   0   0   0   0   2   0   0   0   2   2   2   0   0   0   2   0   0   0   2   2   0   0   2   2   2   0   2   2   0   2   0   0   2   0   0   2   0   2   0   2   2   0   0   0   2   0   0   0   0   2   0   2   0   2   2   2   2   2   2   0   0   0   0   2   2   0   0   0   0   2   0   0   0   2   2   0   0   0   0   2   2
 MK-1-11                2   2   2   2   2   0   0   0   0   2   0   2   0   2   2   2   2   0   2   2   0   2   2   2   0   2   0   2   0   2   0   2   0   0   2   0   2   2   0   0   2   2   0   0   2   2   2   0   0   2   2   0   0   2   2   0   0   2   0   2   2   2   2   0   2   2   0   0   0   0   0   2   2   0   0   0   2   0   2   2   0   2   0   2   0   2   0   0   0   0   0   2   2   0   0   0   2   2   2   0   0   2   2   2   2   2   0   0   2   0   2   2   0   2   2   2   0   0   2   0   0   0   0   2   0   0   2   2   2   2   2   0   0   2   0   0   0   2   2   0   0   2   2   2   2   2   2   0   2   0   2   2   0   0   2   0   2   0   2   2   0   0   0   2   0   0   0   0   2   0   2   0   2   2   0   2   2   2   0   0   0   0   2   2   0   0   0   0   2   0   0   0   2   2   0   0   0   0   2   2
 MK-1-12                2   2   2   2   2   0   0   0   0   2   0   0   0   2   2   2   2   0   2   2   0   2   2   2   0   2   0   2   0   2   0   2   0   0   2   0   2   2   0   0   2   2   0   0   2   2   2   0   0   2   0   0   0   2   2   0   0   2   0   2   2   2   2   0   2   2   0   0   0   0   0   0   2   0   0   0   2   0   2   2   0   2   0   2   0   2   0   0   0   0   0   2   2   0   0   0   2   2   2   0   0   2   2   2   2   2   0   0   2   0   2   2   0   2   2   2   0   0   0   0   0   0   0   2   0   0   2   2   2   2   2   0   0   2   0   0   0   2   2   0   0   2   2   2   2   2   2   0   2   0   2   2   0   2   2   0   2   0   2   2   0   0   0   2   0   0   0   0   2   0   2   0   2   2   0   2   2   2   0   0   0   0   2   2   0   0   0   0   2   0   0   0   2   2   0   0   0   0   2   2
 MK-1-13                2   2   2   2   2   2   0   0   0   0   0   0   0   2   2   0   2   0   2   2   0   2   2   0   0   2   0   2   0   2   0   2   0   0   2   2   2   2   0   0   0   2   0   0   2   2   2   0   2   0   2   0   2   2   2   0   0   0   0   2   2   2   2   2   2   2   0   0   0   0   0   0   2   0   0   0   2   0   0   2   0   2   0   2   0   2   0   0   0   0   0   2   2   0   0   0   2   2   2   0   0   2   2   2   2   2   0   0   2   0   2   2   0   0   2   2   0   0   0   2   0   0   0   2   0   2   2   2   2   2   2   0   2   0   0   0   2   2   2   0   0   0   2   2   2   2   2   0   2   0   2   2   0   2   2   0   2   2   2   2   0   0   0   2   0   0   0   0   2   0   2   0   2   2   0   2   0   2   0   0   0   0   2   2   0   0   0   0   2   0   0   0   2   2   0   0   0   0   2   0
 MK-1-14                2   2   0   2   2   2   0   0   0   0   0   0   0   2   2   0   2   0   2   2   0   2   2   0   0   2   0   2   0   2   2   2   0   0   2   2   2   2   0   0   0   2   0   0   2   2   2   0   2   0   2   0   2   2   2   0   0   0   0   2   2   0   2   2   2   2   0   0   0   0   0   0   2   0   0   0   2   2   0   2   0   2   0   2   0   2   0   0   2   2   0   2   2   0   0   0   2   2   2   0   2   0   0   2   2   2   2   0   0   0   2   2   0   0   2   2   2   0   0   0   0   0   0   2   0   2   2   2   2   2   2   0   2   0   0   0   2   2   0   0   0   0   2   2   2   2   2   0   2   0   2   2   0   2   2   0   2   2   2   2   0   0   0   2   0   0   0   2   2   0   2   0   2   2   0   2   0   2   0   0   0   0   2   2   0   2   0   0   2   0   0   0   2   2   0   0   0   0   2   0
 MK-1-15                2   2   0   2   2   2   0   0   0   0   0   0   0   2   2   2   2   0   2   2   0   2   2   0   0   2   0   2   2   2   2   2   2   0   2   2   2   2   0   0   0   2   0   0   2   2   2   0   2   0   2   2   2   2   2   0   0   0   0   2   2   0   2   2   2   2   0   0   0   0   0   0   2   0   0   0   2   2   0   2   0   2   0   2   0   2   0   0   2   2   0   2   2   0   0   0   2   2   0   0   2   0   0   2   2   2   2   0   0   0   2   2   0   0   2   0   2   0   0   0   0   0   0   2   2   2   2   2   2   2   2   0   2   0   0   0   2   2   0   0   0   0   2   0   2   2   2   0   2   0   2   2   0   2   2   0   2   2   2   0   0   0   2   2   0   0   0   2   2   0   2   0   2   2   0   2   0   2   0   0   0   0   2   2   0   2   0   0   2   0   0   0   2   2   0   0   0   0   2   0
 MK-1-16                2   2   0   2   2   2   0   2   2   0   0   0   2   2   2   2   2   0   2   2   0   2   2   0   0   2   0   2   2   2   2   2   2   0   2   2   2   2   0   0   0   2   0   0   2   2   2   0   2   0   2   2   0   2   0   0   0   0   0   2   2   0   0   2   2   0   0   0   0   0   0   0   2   0   0   0   2   2   0   2   0   2   0   2   0   2   0   0   2   2   0   2   2   0   0   0   2   2   0   0   2   0   0   0   2   2   2   0   0   2   2   2   0   0   0   0   2   0   0   0   0   0   0   2   0   2   2   2   2   2   2   0   2   0   0   0   2   2   0   0   0   0   2   0   2   2   2   0   2   0   2   2   0   2   2   0   2   2   0   2   0   0   2   2   0   0   0   2   2   2   2   0   2   2   0   2   0   2   2   0   0   0   2   2   0   2   0   0   2   0   0   0   2   2   0   0   0   0   0   0
 MK-2-1                 2   0   0   0   2   0   0   2   0   2   0   2   2   0   0   0   0   2   0   2   2   2   2   2   2   0   2   0   2   2   0   0   0   0   0   0   0   0   2   2   0   2   2   0   0   0   2   0   0   2   0   2   0   0   2   2   0   0   2   0   0   0   2   2   0   2   2   2   2   2   0   0   2   0   0   2   2   0   0   0   2   2   2   2   0   2   2   0   0   0   2   2   0   0   2   0   2   0   2   2   0   2   0   0   0   2   2   0   2   0   2   2   0   2   2   0   0   0   0   2   0   2   2   0   2   0   0   0   2   0   0   2   0   0   2   2   2   2   2   2   2   0   0   0   2   2   2   0   0   0   0   0   2   2   2   2   2   2   2   2   0   2   0   0   2   2   0   2   2   0   0   0   2   0   2   2   0   2   2   2   0   0   2   0   0   2   0   0   0   0   0   2   2   0   2   0   0   2   0   0
 MK-2-2                 2   0   0   0   2   0   0   2   0   2   0   2   2   0   0   0   0   2   0   2   2   2   2   2   2   0   2   0   2   2   0   0   0   0   0   0   0   0   2   2   0   0   2   2   0   0   0   0   0   2   0   2   0   0   2   0   0   0   2   0   0   0   2   2   0   2   2   2   2   2   0   0   2   0   0   2   2   0   0   0   2   2   2   2   0   2   2   0   0   0   2   2   0   0   2   0   0   0   2   2   2   2   2   2   0   2   2   0   2   0   2   2   0   2   2   2   0   0   0   2   0   2   2   0   2   0   0   0   2   0   0   2   0   0   2   2   2   2   2   2   2   0   0   2   2   2   0   0   0   0   0   0   2   2   0   2   2   2   2   2   2   2   0   0   2   2   0   2   2   0   0   0   2   0   0   2   0   2   2   2   0   0   2   0   0   2   0   0   0   0   0   2   0   0   2   0   0   0   0   0
 MK-2-3                 0   0   0   0   2   0   0   2   0   2   0   2   2   0   0   0   0   2   0   2   2   2   2   2   2   2   2   0   2   2   0   0   0   0   2   0   0   0   2   2   2   0   2   2   2   2   0   0   0   2   0   2   0   0   2   0   0   0   2   0   2   0   2   2   0   2   2   0   2   2   0   0   2   0   0   2   2   0   0   0   2   2   2   0   2   2   2   0   0   0   2   2   0   0   2   0   0   0   2   2   2   2   2   2   2   2   2   0   2   0   2   2   0   2   2   2   0   0   0   2   0   2   2   0   2   0   0   0   2   0   0   2   0   0   2   2   2   2   2   2   2   0   0   2   2   2   0   0   0   0   0   2   2   2   0   2   2   2   0   2   2   2   0   0   2   2   0   2   2   0   0   0   2   0   0   2   0   2   2   0   0   0   2   0   0   2   0   0   0   0   0   2   0   0   0   0   0   0   0   0
 MK-2-4                 0   0   0   0   2   0   0   2   2   2   0   2   2   0   0   0   0   2   0   2   2   2   2   2   2   2   2   0   2   2   0   0   0   0   2   0   0   0   2   2   2   0   0   2   2   2   2   0   0   2   0   2   2   0   2   0   2   0   2   0   2   0   2   2   0   2   2   0   2   2   0   0   2   2   0   2   2   2   0   0   2   2   2   0   2   0   2   0   0   0   2   2   0   0   2   0   0   0   2   2   2   2   2   2   2   2   2   0   2   0   2   2   0   2   2   2   2   0   0   2   0   2   2   0   2   0   0   0   0   0   0   2   0   0   2   2   2   2   2   2   2   0   0   0   2   2   0   0   0   0   2   2   0   2   0   2   2   2   0   2   2   2   0   0   2   2   0   2   2   0   0   0   2   0   0   2   0   2   2   2   2   0   2   0   0   2   0   0   0   0   0   2   2   0   0   2   0   0   0   0
 MK-2-5                 0   2   0   0   2   0   0   2   2   2   0   2   2   0   0   0   0   2   0   2   2   2   2   2   2   2   2   2   2   2   0   0   0   0   0   0   0   0   2   2   2   0   0   2   0   2   2   0   0   2   0   2   2   0   2   0   2   0   0   0   2   0   2   2   0   2   2   0   0   2   0   0   2   2   0   2   2   0   0   0   2   2   0   0   2   2   2   0   0   0   2   2   0   0   2   0   0   2   2   2   2   2   2   2   2   2   2   0   2   0   2   2   0   2   2   2   2   0   0   2   0   2   2   2   2   2   0   0   0   0   0   2   2   0   2   2   2   2   2   2   2   0   0   0   2   2   0   0   0   0   2   2   0   2   0   2   2   2   0   2   2   2   0   0   2   2   0   2   2   0   0   0   2   0   0   2   0   2   2   2   2   0   2   2   0   2   0   0   0   0   0   2   2   0   0   2   0   0   2   0
 MK-2-6                 0   2   0   0   2   0   0   2   2   2   0   2   2   0   0   2   0   2   0   0   2   2   2   2   0   2   2   2   2   2   0   0   0   0   2   0   0   0   2   2   2   0   0   2   0   2   2   0   0   2   0   2   2   0   2   0   2   0   2   0   2   0   2   2   0   2   2   0   0   2   0   0   2   2   0   2   2   0   0   0   2   0   0   2   0   2   0   0   0   0   2   2   0   0   2   0   0   2   2   2   2   2   0   2   2   2   0   0   2   0   2   2   0   2   2   2   2   0   0   2   0   2   2   2   2   2   0   0   0   0   0   2   2   0   2   2   2   2   2   2   2   0   0   0   2   2   0   0   0   0   2   2   0   2   0   2   2   2   0   2   2   2   0   0   2   0   0   2   0   0   0   0   2   0   0   2   0   2   2   2   2   0   2   2   0   2   0   2   0   0   0   2   2   0   0   2   0   0   2   0
 MK-2-7                 0   0   0   0   2   0   0   2   0   0   0   2   2   0   0   2   0   2   0   2   2   0   2   2   0   2   2   2   2   2   0   0   0   0   2   0   0   0   2   2   0   0   0   2   2   2   2   0   0   2   2   0   2   0   2   0   0   0   2   0   2   0   0   2   0   0   2   0   0   0   0   0   2   2   0   2   2   0   0   0   2   0   0   2   0   2   0   0   0   2   2   2   2   0   0   0   0   2   2   2   2   2   0   2   2   2   0   0   2   0   2   0   0   2   2   2   2   0   0   2   0   2   2   2   2   2   0   0   0   0   0   2   2   0   2   2   2   0   2   2   2   0   2   0   2   2   2   0   0   0   2   2   0   2   0   0   0   2   2   2   0   2   0   0   2   0   0   2   0   0   0   0   2   0   0   2   2   2   2   2   2   0   0   2   0   2   0   2   0   0   0   2   0   0   0   2   0   2   2   0
 MK-2-8                 0   0   0   2   2   0   0   2   2   0   0   2   2   0   0   2   0   0   0   2   2   0   2   2   2   2   2   2   2   2   0   0   0   0   2   0   0   0   2   2   2   0   0   2   2   0   2   0   2   2   2   0   2   0   2   0   0   0   2   0   2   0   0   2   0   0   2   0   0   2   0   0   2   2   0   2   2   0   0   0   2   0   0   2   0   2   0   0   0   0   2   2   2   0   2   0   0   2   2   2   2   2   0   2   2   2   0   0   2   2   2   0   0   2   2   0   2   0   0   2   0   2   2   2   2   2   0   0   0   0   2   2   2   0   2   2   2   2   2   2   2   0   0   0   2   2   2   0   0   0   2   2   0   2   0   0   0   2   2   2   0   2   0   0   2   0   0   2   0   0   0   2   2   0   0   0   2   2   2   0   0   0   0   2   0   2   0   2   2   0   0   2   0   0   0   2   0   2   2   0
 MK-2-9                 0   0   0   2   2   0   0   2   2   0   0   2   0   0   2   2   0   0   0   2   2   0   2   2   2   2   2   2   2   2   0   0   0   0   2   0   0   0   2   2   2   2   0   0   2   0   0   0   2   2   2   0   2   0   2   0   0   0   2   0   2   0   0   2   0   0   2   0   0   2   0   0   2   2   0   2   2   0   0   2   2   0   0   2   0   2   0   0   2   0   2   0   2   0   2   0   0   2   2   2   2   2   0   2   2   2   2   0   2   2   2   0   2   2   2   0   0   0   0   2   2   2   2   0   2   2   2   0   0   0   2   2   2   0   2   2   2   2   2   2   2   0   0   2   2   2   2   0   0   0   2   2   0   2   0   0   0   2   2   0   2   2   0   0   2   0   0   2   0   0   0   2   2   0   0   2   2   2   0   0   0   0   0   2   2   2   0   2   2   0   0   2   0   0   0   2   0   2   0   0
 MK-2-10                0   0   0   2   2   0   0   2   2   2   0   2   0   0   2   2   0   0   0   2   2   0   2   2   0   2   2   2   2   2   2   0   0   0   2   0   0   0   2   2   2   0   0   0   2   0   0   0   2   2   2   0   2   0   2   0   0   0   2   0   2   0   0   2   0   0   2   0   0   2   0   0   2   2   0   2   2   0   0   2   2   0   0   2   0   2   0   0   2   0   2   0   2   0   2   2   0   2   2   2   0   2   2   2   2   2   2   0   2   2   2   0   2   2   2   0   0   0   0   2   2   2   2   0   2   2   2   0   0   0   2   2   2   0   2   2   2   0   2   2   2   0   0   0   2   2   2   0   0   0   0   2   0   2   0   2   2   2   0   0   2   0   0   2   2   0   0   2   0   0   0   2   2   0   0   2   2   2   0   2   0   0   0   2   2   0   0   2   2   0   0   2   0   0   0   2   0   2   0   0
 MK-2-11                2   0   0   2   2   0   0   2   2   2   2   2   0   0   2   2   0   0   0   2   2   0   2   2   0   2   2   2   2   2   2   0   0   0   0   0   0   2   2   2   2   0   0   0   2   0   0   0   2   2   2   0   2   0   0   0   0   2   2   0   2   0   0   2   0   0   2   0   0   2   0   0   2   2   0   2   2   0   0   2   2   0   0   2   0   2   0   0   2   0   2   0   0   0   2   2   0   2   2   2   2   2   2   2   2   2   0   0   2   2   2   0   2   2   2   2   0   0   0   2   2   2   2   0   2   2   2   0   0   0   0   2   2   2   2   2   2   0   2   2   2   0   0   0   2   2   2   0   0   0   0   2   0   2   2   2   0   2   0   0   2   0   0   2   2   0   2   2   0   0   0   2   2   2   0   2   2   2   0   2   0   0   0   0   2   0   0   2   2   0   0   2   0   0   0   2   0   2   0   2
 MK-2-12                2   0   0   2   2   0   2   2   2   2   2   2   0   0   2   2   0   0   0   2   2   0   0   2   0   0   2   2   2   2   2   0   0   0   0   0   0   2   2   2   2   0   0   0   2   0   0   0   2   2   2   0   2   0   0   0   0   2   2   0   0   0   0   0   0   0   2   0   0   2   0   0   2   2   0   2   0   0   2   2   2   0   0   2   0   2   0   0   2   0   2   2   0   0   2   2   0   2   2   0   2   2   2   2   2   2   0   0   2   0   2   0   2   2   2   0   0   2   0   2   2   0   2   0   2   0   2   0   0   0   2   2   2   2   2   2   2   0   2   0   2   2   0   0   2   2   2   0   0   0   0   2   0   2   2   2   0   2   0   0   2   0   0   2   2   2   2   2   2   0   0   2   2   2   0   2   2   2   0   2   0   0   0   0   2   0   0   2   0   0   0   2   0   2   0   2   0   2   0   2
 MK-2-13                2   0   0   2   2   2   2   2   2   2   2   2   0   0   2   2   0   0   0   2   2   0   0   2   0   0   2   2   2   2   2   2   2   0   0   0   0   2   2   2   2   0   0   0   2   2   2   2   2   2   2   0   2   0   0   2   0   0   2   0   0   2   2   0   0   0   2   0   2   2   2   0   2   2   0   2   2   0   2   2   2   0   0   2   0   0   0   0   0   0   2   2   0   0   2   2   0   2   2   0   2   2   2   2   2   2   0   0   2   2   2   0   2   0   2   0   0   2   0   2   2   0   2   0   2   0   2   0   0   0   2   0   2   2   2   2   2   0   2   0   2   2   0   0   2   2   2   0   0   0   0   0   0   2   2   2   0   2   0   0   2   0   0   2   2   2   2   0   2   0   0   2   2   2   0   2   2   2   2   2   0   0   0   0   0   0   2   2   0   0   0   2   0   2   0   2   0   2   0   0
 MK-2-14                0   0   2   2   2   2   2   2   2   2   2   2   0   0   2   2   0   0   0   2   2   0   0   2   0   0   2   2   2   2   2   2   2   0   0   0   0   0   2   2   2   0   0   0   2   2   2   2   2   2   2   0   2   0   0   2   0   0   2   0   0   2   2   0   0   0   2   0   0   2   2   0   2   2   0   2   2   0   2   2   2   0   0   2   0   0   0   0   0   0   2   2   0   0   2   2   0   2   2   2   2   2   0   0   2   0   0   0   0   2   2   0   2   0   2   0   0   2   0   2   0   0   2   0   2   0   2   0   0   0   2   0   2   2   2   0   2   0   2   0   2   2   0   0   2   2   2   0   0   2   0   0   2   2   2   2   0   2   0   0   2   2   0   2   2   2   0   2   2   0   0   2   2   2   2   2   0   2   2   2   0   0   0   0   0   0   2   2   0   0   0   2   0   2   0   2   2   2   0   0
 MK-2-15                0   0   2   2   2   2   2   2   2   2   2   0   0   0   2   2   0   0   0   2   2   0   0   2   0   0   2   0   2   2   2   2   2   0   0   0   0   0   2   2   2   0   0   0   2   2   2   2   2   0   2   2   2   0   0   2   0   0   2   0   2   2   2   0   2   2   2   0   0   2   2   0   2   2   0   2   2   0   2   0   2   0   0   2   0   0   0   0   0   0   2   2   0   0   2   2   0   2   2   2   0   2   0   0   2   0   0   0   0   2   0   0   2   0   2   0   0   2   0   2   0   0   0   0   2   0   2   0   0   0   2   0   0   2   2   2   0   2   2   0   2   2   0   0   2   2   2   0   0   2   0   0   0   2   2   2   0   2   2   2   2   2   0   2   2   2   2   2   2   0   0   0   2   2   2   2   0   2   2   2   0   0   2   0   0   0   2   2   0   0   0   2   0   2   0   0   2   2   0   0
 MK-2-16                0   2   2   2   2   2   2   2   2   2   2   0   0   0   2   0   0   0   0   2   2   0   0   2   0   0   2   0   2   0   2   2   2   0   0   0   0   0   2   2   2   0   0   2   2   2   2   2   0   0   2   2   2   0   0   2   0   0   2   0   2   2   2   0   2   0   2   0   0   2   0   0   2   2   0   2   2   0   2   0   2   2   0   2   0   0   0   0   0   0   2   2   0   2   2   2   0   2   2   2   2   0   0   0   2   2   0   0   0   2   0   0   2   0   0   0   0   2   0   0   0   0   0   0   2   0   2   0   0   0   2   0   0   2   2   2   2   2   2   0   2   2   0   0   2   2   2   0   0   2   0   0   0   2   2   2   0   2   2   2   2   2   0   2   2   2   2   2   2   2   2   0   2   2   0   0   0   2   2   2   0   2   2   0   0   0   2   2   0   0   0   2   0   2   0   2   2   2   0   0
 MK-3-1                 0   0   2   0   2   2   0   0   2   0   0   2   0   2   0   2   2   2   0   2   2   0   0   2   2   2   0   2   2   2   0   0   2   2   2   0   2   0   2   2   2   0   2   2   0   2   2   2   2   0   2   2   2   0   2   0   2   2   2   2   2   0   0   0   2   2   0   0   0   0   2   0   2   2   0   2   0   0   2   0   0   2   0   2   0   0   2   2   2   2   2   2   0   2   0   0   2   2   2   0   2   2   0   0   2   0   0   2   0   0   0   2   0   2   2   0   2   0   0   0   2   2   0   0   0   2   0   2   0   0   2   2   0   2   0   2   0   0   2   2   2   0   0   0   2   2   2   0   2   0   2   2   0   2   0   2   0   0   0   2   0   0   0   0   2   0   0   0   0   2   2   0   0   0   0   2   0   2   0   0   2   2   0   0   0   2   0   0   0   2   0   0   0   2   2   2   0   2   2   2
 MK-3-2                 0   0   2   0   2   2   2   0   2   0   0   2   0   2   0   2   2   2   0   2   2   0   0   2   2   2   2   2   0   2   0   2   0   0   2   0   2   0   2   2   2   0   2   2   0   2   2   2   2   0   2   2   2   0   2   0   2   2   2   2   2   0   0   0   2   2   2   0   0   0   2   0   2   2   0   2   2   0   2   0   0   2   0   2   0   2   2   2   0   2   2   2   0   2   0   0   2   2   2   0   2   2   0   0   2   0   0   2   0   0   0   2   2   2   2   2   2   0   2   0   2   2   0   0   0   2   2   2   0   0   2   2   0   2   2   2   0   0   2   2   2   0   0   0   2   0   2   0   2   0   2   2   0   2   0   2   0   0   0   2   0   0   0   0   2   2   0   0   2   2   2   0   0   0   2   2   0   2   0   0   2   2   0   0   0   2   0   0   0   2   0   0   0   2   2   2   0   2   2   2
 MK-3-3                 0   0   2   0   2   2   2   0   2   0   0   2   0   2   0   2   2   2   0   2   2   0   0   2   2   2   2   2   0   2   0   0   0   0   2   0   2   0   2   0   2   0   2   2   0   2   0   2   2   2   2   2   2   2   0   0   2   2   2   2   2   0   0   0   2   2   2   0   0   2   2   0   2   2   2   2   2   0   2   2   0   2   0   0   0   2   2   2   0   2   2   2   0   2   0   0   0   2   2   0   2   2   0   2   2   0   0   0   0   0   0   0   2   2   2   2   2   0   2   0   2   2   0   0   0   2   2   2   0   0   2   2   0   2   2   2   0   0   0   2   2   0   0   0   2   0   2   0   2   2   2   2   0   2   0   2   0   0   0   2   0   0   2   0   2   2   0   0   2   2   2   0   0   0   2   0   2   2   0   0   2   2   0   0   0   2   0   0   0   2   0   0   0   2   2   2   0   2   2   2
 MK-3-4                 0   0   2   0   2   2   2   0   2   0   0   0   0   2   0   2   2   2   0   2   2   2   0   2   2   2   2   2   0   2   0   0   0   0   2   0   2   0   2   0   2   0   2   2   0   2   0   2   2   2   2   2   0   2   0   0   2   2   0   2   0   0   0   0   2   2   2   0   0   2   2   0   2   2   2   2   2   0   0   2   0   2   0   0   0   2   2   2   0   2   2   2   0   0   0   0   0   2   2   0   0   2   2   2   2   2   0   0   0   2   0   2   0   2   2   2   2   0   2   0   2   2   0   0   0   2   2   2   0   0   2   2   0   2   2   2   0   0   0   2   2   0   0   0   2   0   2   0   2   2   2   2   2   2   0   2   0   0   0   2   0   0   2   0   2   2   0   0   2   2   2   0   0   0   2   0   2   2   0   0   2   2   0   0   0   2   0   0   0   0   0   0   2   2   2   2   0   2   2   2
 MK-3-5                 0   0   2   2   2   0   2   0   2   0   0   0   0   2   0   2   2   2   0   2   2   2   0   2   2   2   2   0   2   2   0   0   0   0   0   0   2   2   0   0   2   0   2   2   0   2   0   2   2   2   2   2   0   2   0   2   2   0   0   2   0   0   0   0   0   2   2   2   0   2   2   0   2   2   2   2   2   0   0   0   0   0   0   0   0   0   2   0   0   2   2   2   0   0   0   0   0   2   2   0   0   2   2   0   2   2   0   2   0   2   0   0   0   2   2   2   2   0   2   0   2   0   0   0   0   2   2   2   0   0   2   2   0   2   2   2   0   0   0   0   2   0   0   0   2   0   2   0   2   2   2   2   2   2   0   2   2   0   0   2   2   0   2   0   2   2   0   0   2   2   2   0   0   0   2   0   0   2   2   0   2   2   0   0   2   2   0   0   0   0   0   0   2   0   2   2   0   2   2   2
 MK-3-6                 0   0   2   0   2   0   2   2   2   0   0   0   0   2   0   2   2   2   2   2   2   0   0   2   2   2   2   2   2   2   0   0   0   0   0   0   2   2   0   0   2   0   2   2   0   2   0   2   2   2   2   2   0   2   0   2   2   0   0   2   0   0   0   0   0   2   2   2   0   2   2   0   2   2   2   2   2   0   0   0   0   0   0   0   0   0   2   0   0   2   2   2   0   0   0   0   0   2   2   0   0   2   2   0   2   2   2   2   0   0   0   0   0   2   2   2   2   0   0   0   2   0   0   0   0   2   2   2   0   0   2   2   0   2   2   2   0   0   0   0   2   0   0   0   2   0   2   0   2   2   2   2   2   2   0   2   2   0   0   2   2   0   2   0   2   2   0   0   2   0   2   0   0   0   2   0   0   2   2   0   2   2   0   0   0   2   0   0   0   0   0   0   2   0   2   2   0   2   2   0
 MK-3-7                 0   0   2   0   2   0   2   2   2   0   0   0   0   2   0   2   2   2   2   2   2   0   0   2   2   2   2   2   2   2   0   0   0   0   0   0   2   2   0   0   2   0   2   2   0   2   0   2   0   2   2   2   0   2   0   2   2   0   0   2   0   0   0   0   0   2   2   0   0   2   2   2   2   2   2   2   2   0   0   0   0   0   0   0   0   0   2   0   0   2   2   2   0   2   2   0   2   2   2   0   0   2   2   0   2   2   2   2   0   0   0   0   0   0   2   2   2   0   0   0   2   0   0   0   0   2   2   2   0   0   2   2   0   2   2   2   0   2   0   0   2   0   0   0   2   0   2   0   2   2   2   2   2   2   0   0   2   0   0   2   0   0   2   0   2   2   0   0   2   0   2   0   0   0   2   0   0   2   2   0   2   2   0   0   0   2   0   0   0   0   0   0   2   0   2   2   0   2   0   0
 MK-3-8                 0   0   2   0   2   0   2   2   0   0   0   0   0   2   2   2   2   2   2   2   2   0   2   2   2   2   2   2   2   2   0   0   0   0   0   2   2   2   0   2   2   0   2   2   0   0   0   2   0   2   2   2   0   2   0   2   2   0   0   2   0   0   0   0   0   2   2   0   2   2   2   2   2   2   2   2   2   0   0   0   0   0   0   0   0   0   2   0   0   2   2   2   0   2   2   0   2   2   2   0   0   2   2   0   2   2   2   2   0   0   0   2   0   2   2   2   2   0   0   0   2   0   0   0   0   2   2   2   0   0   2   0   0   2   2   2   0   2   0   0   2   0   0   0   2   0   0   0   2   2   0   2   2   2   0   0   2   0   0   2   0   0   2   0   2   2   0   0   2   0   2   0   0   0   2   2   0   2   2   0   2   2   0   0   0   2   0   0   0   2   0   0   2   0   2   2   0   2   0   2
 MK-3-9                 0   0   2   0   2   0   2   2   0   0   0   0   0   2   2   0   2   2   2   2   2   0   2   2   2   2   2   2   0   0   0   0   0   0   0   0   2   2   0   2   2   0   2   2   0   0   0   2   0   0   2   2   0   2   2   2   2   0   0   0   0   0   0   0   0   2   2   0   2   2   2   2   2   2   2   2   2   0   0   0   0   0   0   0   0   0   2   0   0   2   2   2   0   2   2   0   2   2   2   0   0   2   0   0   2   2   2   2   0   0   0   2   0   0   2   2   2   0   0   2   2   0   0   0   0   2   2   2   0   0   2   0   0   2   2   2   2   2   0   0   2   0   0   0   2   0   0   0   2   0   2   2   0   2   0   0   2   0   2   2   0   0   2   0   2   2   0   2   2   0   2   0   0   0   2   2   0   0   2   0   2   2   0   0   0   2   0   0   2   2   0   0   2   0   2   2   0   2   2   2
 MK-3-10                0   0   2   0   2   0   0   2   0   0   0   0   0   0   2   0   2   2   2   2   2   2   2   0   2   2   2   2   0   0   2   0   0   0   0   2   2   2   0   2   2   0   0   2   0   0   0   2   0   0   2   2   0   2   2   2   2   0   2   0   0   0   0   0   0   0   2   0   0   2   2   2   2   2   2   2   0   0   0   0   0   0   0   2   0   0   2   0   0   2   2   2   0   2   2   0   2   2   0   0   0   2   0   0   0   2   2   2   2   0   0   2   0   0   0   2   0   2   0   2   2   2   0   0   0   2   2   2   0   0   0   0   0   2   2   2   2   2   0   0   2   0   0   0   2   0   0   0   2   0   2   0   0   2   0   2   2   0   2   2   0   0   2   0   0   2   0   2   2   0   2   0   0   0   2   2   0   0   2   2   2   2   0   0   0   0   0   0   2   2   0   0   2   2   2   2   0   2   2   2
 MK-3-11                0   0   2   2   2   0   0   0   0   0   0   2   0   0   0   0   2   2   2   2   2   2   2   0   2   2   2   2   0   0   2   0   0   0   0   2   2   2   2   2   2   0   0   2   0   0   0   2   0   0   2   2   0   2   2   2   2   0   2   0   0   0   2   0   0   0   2   0   0   2   2   2   2   2   2   2   0   0   0   0   0   0   0   0   0   0   2   0   0   2   2   2   0   2   2   0   2   2   0   0   0   2   0   0   0   2   2   2   2   0   0   2   0   0   0   2   0   2   2   2   2   2   0   0   0   2   2   2   2   0   2   0   0   2   2   2   0   2   0   0   2   0   0   0   2   0   0   0   2   0   2   0   0   2   0   2   0   0   2   0   0   0   2   0   0   2   0   2   2   0   2   0   0   0   2   2   2   0   2   2   2   0   0   0   0   2   0   0   2   2   0   0   2   2   2   2   0   2   2   2
 MK-3-12                2   0   2   2   2   0   0   0   0   0   0   2   0   0   0   0   2   2   2   2   0   2   2   2   2   2   2   2   0   0   2   0   0   0   0   2   2   2   2   2   2   0   0   2   0   0   0   2   2   0   2   0   0   0   2   2   0   0   2   0   0   2   2   0   0   0   2   0   0   2   2   2   2   2   2   2   0   0   0   2   0   0   0   0   0   0   2   2   0   2   2   2   0   2   2   0   2   2   2   0   0   2   0   0   0   2   2   2   0   0   2   2   0   0   0   2   0   2   0   2   2   2   0   0   0   2   2   0   0   0   2   0   0   2   2   2   0   2   0   0   2   2   0   0   0   0   0   0   2   0   2   0   0   2   0   0   0   0   2   2   0   0   2   0   0   2   0   2   2   0   2   0   2   0   2   2   0   0   2   2   0   0   0   0   0   2   0   0   2   2   0   0   2   2   2   2   0   2   2   2
 MK-3-13                2   0   2   2   2   0   0   2   2   0   0   2   0   0   0   0   2   2   2   2   0   2   2   2   2   2   2   2   2   0   2   0   0   0   0   2   2   2   2   2   0   0   0   2   0   0   0   2   2   0   2   2   0   0   2   2   0   0   2   2   0   2   2   0   0   0   2   0   0   2   2   2   2   2   2   2   0   0   0   2   0   0   2   0   0   2   2   2   2   2   2   2   0   0   2   0   2   2   2   0   0   2   0   0   0   0   2   2   0   2   2   2   0   0   0   2   0   2   0   2   2   0   0   2   0   2   2   0   0   0   2   0   0   2   2   2   0   2   0   0   2   2   0   0   0   0   2   0   2   0   2   0   0   2   0   0   0   0   2   2   0   0   2   0   0   2   0   2   2   0   2   0   2   0   2   2   0   0   2   2   0   0   0   0   0   2   0   0   2   2   0   0   2   0   2   2   0   2   2   2
 MK-3-14                2   0   2   2   2   0   0   2   2   0   0   2   0   0   0   0   2   2   2   2   0   2   2   2   2   2   2   2   2   0   0   0   0   2   0   2   2   0   2   2   0   0   0   2   0   0   0   2   2   0   2   2   0   0   2   2   0   0   2   2   0   2   2   0   0   0   2   0   0   0   2   2   2   2   2   2   0   0   0   2   0   0   2   0   0   2   2   2   2   2   2   0   2   0   2   0   2   2   2   0   0   2   0   0   0   2   0   0   2   2   2   2   0   0   0   2   0   2   0   2   0   0   0   0   0   2   2   0   0   0   2   0   0   0   2   2   0   2   2   0   2   2   0   0   2   0   0   0   2   0   2   0   0   0   0   0   0   0   2   2   0   2   2   0   0   2   2   2   2   0   2   0   2   0   2   2   0   0   2   2   0   0   0   0   0   2   0   0   2   2   0   0   2   0   2   2   0   2   2   2
 MK-3-15                2   0   2   0   2   0   2   2   0   0   0   2   0   0   0   0   2   2   0   2   0   2   2   2   2   2   2   2   2   0   2   0   0   2   0   2   2   0   2   2   0   0   2   2   0   0   0   0   2   0   2   2   2   0   2   0   0   0   2   2   0   2   2   2   0   0   2   2   2   0   0   2   2   2   2   2   0   0   0   2   0   0   2   0   0   2   2   2   2   2   2   0   2   0   2   0   2   2   2   0   0   2   0   0   0   2   0   0   0   2   2   2   2   0   0   2   0   2   0   2   0   0   0   0   0   2   2   0   0   0   2   0   0   2   2   2   0   2   2   0   2   2   0   0   2   0   0   0   2   0   2   0   0   0   0   0   0   0   2   0   0   2   2   0   0   2   2   2   2   0   2   0   2   0   2   2   0   0   2   2   0   0   0   0   0   2   0   0   2   0   0   0   2   0   2   2   0   2   0   0
 MK-3-16                0   0   2   0   2   0   2   2   0   0   0   2   0   0   0   2   2   2   0   2   0   2   2   2   2   2   2   2   2   0   2   0   0   2   0   2   2   0   2   2   0   0   2   2   0   0   0   2   2   0   2   2   2   0   2   0   0   0   2   2   0   2   2   2   0   0   2   0   2   0   0   2   0   2   2   2   0   0   0   2   0   0   2   0   0   2   2   2   2   2   2   0   2   0   2   0   2   2   0   0   0   0   0   0   0   2   0   0   0   2   2   2   2   0   0   2   0   2   0   2   0   0   0   0   0   2   2   0   0   2   0   0   0   2   2   2   0   2   2   2   0   2   0   2   2   0   0   0   2   0   2   0   0   0   0   0   0   0   2   0   0   2   2   2   0   2   0   2   2   0   2   0   2   0   2   2   0   0   2   2   0   0   0   0   0   2   0   0   2   0   0   0   2   0   2   2   0   2   0   0
 MK-4-1                 0   0   0   0   2   0   0   0   0   2   0   2   0   2   2   0   0   0   2   0   0   0   2   2   0   2   0   2   0   0   2   0   0   2   0   0   2   2   0   0   2   2   2   2   0   0   0   0   2   2   0   2   2   2   0   2   2   2   2   0   2   0   2   0   2   2   0   2   2   2   2   0   0   0   0   0   2   2   2   0   2   0   0   0   2   2   0   0   2   2   0   0   2   2   0   0   2   2   2   0   0   2   0   0   0   2   0   2   0   2   2   0   0   0   2   0   0   0   2   2   0   0   2   0   2   0   0   0   2   2   2   0   0   0   2   0   2   0   0   2   2   0   0   2   0   2   0   2   0   0   2   2   0   2   0   2   2   0   0   2   2   0   0   2   0   2   2   2   2   0   2   2   2   2   2   0   0   2   0   2   2   2   2   0   2   0   2   2   0   0   2   2   0   2   2   0   2   0   2   2
 MK-4-2                 0   0   0   0   0   0   0   0   0   2   0   2   0   2   2   0   0   0   2   0   0   0   2   2   0   2   0   2   0   0   2   0   0   2   0   0   2   2   0   0   2   2   2   2   0   0   0   0   2   2   0   2   2   2   0   0   2   2   2   0   2   0   2   0   2   2   0   2   2   2   2   2   0   0   0   0   2   0   2   0   2   0   0   2   2   2   0   0   2   2   0   0   0   2   0   0   2   2   2   0   0   2   0   0   0   2   0   2   0   2   2   0   0   0   2   0   0   0   2   2   0   0   2   0   2   0   0   0   2   2   2   2   0   0   2   0   0   0   0   0   2   0   0   0   0   2   0   2   0   0   2   2   0   2   0   2   2   0   0   2   2   0   0   2   0   2   2   2   2   0   2   2   2   2   2   0   0   2   0   2   2   2   2   0   2   0   2   2   0   2   2   2   0   2   2   0   2   0   2   2
 MK-4-3                 0   0   0   0   0   0   0   0   0   2   0   2   0   2   2   0   0   2   2   0   0   0   2   2   0   2   0   2   0   0   2   0   0   2   0   0   2   2   0   0   2   2   2   2   0   0   0   0   2   2   0   2   2   2   0   0   0   2   2   0   2   0   2   0   2   2   0   2   2   2   2   2   0   0   0   0   2   0   2   0   0   0   0   2   2   2   0   0   0   2   0   0   0   2   0   0   2   0   2   0   0   2   0   0   0   2   0   2   0   2   2   0   0   0   2   0   0   0   2   0   0   2   2   0   2   0   0   0   2   2   0   2   0   0   2   0   2   2   0   0   0   0   0   0   0   2   0   2   0   0   2   2   0   2   0   0   2   2   0   2   2   0   2   2   0   2   2   2   2   0   2   2   2   2   2   0   0   2   0   2   2   2   2   0   2   0   2   2   2   2   2   2   0   2   2   0   2   0   2   2
 MK-4-4                 0   0   0   0   0   0   0   0   0   2   2   0   0   0   2   2   0   2   2   0   0   0   2   2   0   2   0   2   0   0   2   0   0   2   0   0   2   2   0   0   2   2   2   2   0   0   2   0   2   2   0   2   2   2   0   0   0   2   2   0   0   0   0   0   2   2   0   2   2   2   2   2   0   0   0   0   2   0   2   0   0   0   0   2   2   2   0   0   0   2   0   0   0   2   2   0   2   0   2   0   0   2   0   0   0   2   0   2   0   2   2   0   0   0   2   0   2   0   2   0   0   2   2   2   2   2   0   2   2   2   0   0   0   0   2   0   0   2   0   0   0   2   0   0   0   2   0   2   0   0   2   2   0   2   0   0   2   2   0   2   2   0   2   2   0   2   2   2   2   0   2   2   2   2   2   0   0   2   0   2   0   2   2   0   0   0   2   0   2   2   2   2   0   2   2   0   2   0   2   2
 MK-4-5                 0   0   0   0   0   0   0   0   0   2   0   0   0   0   2   2   0   2   0   0   0   0   2   2   0   2   0   2   0   0   2   0   0   2   0   0   2   0   0   0   2   2   2   2   0   0   2   0   2   2   0   2   2   2   0   0   0   2   2   0   0   0   0   2   0   2   0   2   2   2   2   2   0   0   0   0   2   0   2   0   0   0   2   2   0   2   0   2   0   2   0   0   0   2   2   0   2   2   2   0   2   2   0   0   0   2   0   2   0   2   2   0   0   0   2   0   2   0   2   0   0   2   2   2   2   2   0   2   2   2   2   0   0   0   2   0   0   2   0   0   0   2   0   0   0   2   2   2   0   2   2   2   0   2   0   0   2   2   0   2   2   0   2   2   2   2   2   2   0   0   2   2   2   2   2   0   0   2   0   2   2   2   2   0   0   2   0   0   0   2   2   0   0   0   2   0   2   0   2   2
 MK-4-6                 2   0   0   2   0   0   0   0   0   2   0   0   0   0   2   2   0   2   0   0   0   0   2   2   0   2   0   2   0   0   2   0   0   2   0   0   2   0   0   2   2   2   0   2   0   0   2   2   2   2   0   2   2   2   0   0   0   2   2   0   0   2   0   2   0   2   0   2   2   2   2   2   0   0   0   0   2   0   0   0   0   0   2   2   0   2   0   2   0   2   0   0   0   2   2   2   0   2   2   0   2   0   0   0   0   2   0   2   0   0   2   0   0   0   2   0   2   0   2   0   0   2   2   2   2   0   0   0   2   2   0   0   0   0   2   0   0   2   0   0   0   2   0   0   0   2   2   2   0   2   2   2   0   2   0   2   2   2   0   2   0   0   2   0   2   2   2   2   0   2   2   2   2   2   2   0   0   2   0   2   2   0   2   0   0   2   0   0   0   2   2   0   0   0   2   0   2   0   2   2
 MK-4-7                 2   2   0   2   0   0   0   0   0   2   0   2   0   0   2   2   0   2   0   0   0   0   2   2   2   2   0   2   0   2   2   0   0   2   0   0   2   0   0   2   2   2   0   2   0   0   0   2   0   2   0   2   0   2   0   0   0   2   2   0   0   2   0   2   0   2   0   2   2   2   2   2   0   0   0   0   2   0   0   0   0   0   2   2   0   2   0   2   2   2   0   0   2   2   2   2   2   2   2   0   0   0   0   0   0   2   0   2   0   2   2   2   0   0   2   0   2   2   2   0   2   2   2   2   2   0   0   0   2   2   0   0   0   0   2   0   0   2   0   0   0   2   0   0   0   2   2   2   0   2   2   2   0   2   0   2   2   2   0   2   0   0   2   0   0   2   2   0   0   2   2   2   2   2   0   0   0   2   0   2   2   0   2   0   0   2   0   0   0   2   2   0   0   0   2   0   2   0   2   2
 MK-4-8                 2   2   0   2   0   0   0   0   0   2   0   2   0   0   2   2   0   2   2   0   0   0   2   2   2   2   0   2   0   2   2   0   0   2   0   0   0   0   0   2   2   2   0   2   0   0   2   2   0   2   0   2   0   2   0   0   0   2   2   0   0   2   0   2   0   2   0   2   0   2   2   2   0   2   0   0   0   0   0   0   0   0   2   2   0   2   0   2   2   2   0   0   2   2   0   2   2   2   2   0   0   0   0   0   0   2   0   2   0   2   2   2   0   0   2   0   2   2   2   0   2   2   2   0   2   0   0   2   2   2   0   0   0   0   2   2   0   2   0   0   2   2   0   0   0   2   2   2   2   2   0   2   0   2   0   2   2   2   0   2   0   0   2   0   0   2   0   0   0   2   2   2   2   2   0   0   2   2   2   2   2   0   0   0   0   2   0   0   0   2   2   2   0   0   2   0   2   0   2   2
 MK-4-9                 2   2   0   2   0   0   2   0   0   2   0   2   0   0   2   2   0   2   2   2   0   0   2   2   2   2   0   2   0   2   2   0   0   2   0   0   0   0   0   2   2   2   0   2   0   0   2   0   0   2   0   2   0   0   0   0   0   2   2   0   0   2   0   2   0   2   0   2   0   2   2   2   0   2   0   0   0   0   0   0   0   0   0   2   0   2   0   2   2   2   0   0   2   0   0   2   2   2   2   0   0   0   0   0   0   2   0   2   0   2   0   2   2   0   2   0   0   2   2   0   2   2   2   0   2   0   0   2   2   2   0   0   0   0   2   0   0   0   0   0   2   2   0   0   0   2   0   2   2   0   0   2   0   2   0   0   2   2   0   2   0   0   2   0   0   2   0   0   0   2   2   2   0   2   0   0   2   2   2   2   2   0   0   2   0   2   0   0   2   2   2   2   0   0   2   0   2   2   2   2
 MK-4-10                2   2   2   2   0   0   2   0   0   2   0   2   0   0   2   2   0   2   2   2   0   0   2   2   2   2   0   2   0   2   2   0   2   2   2   0   2   0   0   2   2   0   0   2   0   0   2   0   0   2   0   2   0   0   0   2   0   2   2   0   0   2   0   2   0   2   0   2   0   2   2   2   2   2   0   0   0   0   0   0   0   0   0   2   0   2   0   2   2   2   0   0   2   0   0   0   2   2   2   0   2   0   0   0   0   0   0   2   0   2   0   2   2   0   2   0   0   2   2   0   0   2   2   2   2   0   0   2   2   2   2   0   0   0   2   0   0   0   0   2   2   2   0   0   0   0   0   2   2   0   0   2   0   2   0   0   2   0   0   2   0   2   2   0   0   2   0   0   0   2   2   2   0   2   0   0   2   2   2   2   2   0   0   2   0   0   0   0   2   2   2   2   0   2   2   0   2   2   2   2
 MK-4-11                2   2   2   2   0   0   2   0   2   2   0   2   0   2   2   2   0   2   2   2   0   0   2   2   2   2   0   2   0   2   2   0   2   2   2   0   2   0   0   2   2   0   0   2   0   0   2   0   0   2   2   2   0   0   0   2   0   0   2   0   0   0   0   0   0   2   0   2   2   2   2   2   2   2   0   0   0   0   0   0   0   0   0   2   0   2   0   2   2   2   0   0   2   0   0   2   2   2   2   0   2   0   0   0   0   0   0   2   0   2   0   2   2   0   2   0   2   2   2   0   0   2   2   0   2   0   0   2   2   2   2   0   0   0   2   0   0   2   0   2   2   2   0   0   0   0   0   2   2   0   0   2   0   2   0   0   2   0   0   2   0   0   0   0   0   2   0   2   0   2   2   2   0   2   0   0   2   2   2   2   2   0   0   2   0   0   0   2   2   2   2   2   0   2   2   0   2   2   2   2
 MK-4-12                2   2   2   2   0   0   2   0   2   2   0   2   0   2   2   2   0   2   2   2   0   0   0   2   2   2   0   0   0   2   0   0   2   2   2   0   2   2   0   2   2   0   0   2   0   2   2   2   0   2   2   2   0   0   0   2   0   0   2   0   0   0   0   0   0   2   0   2   2   2   2   2   2   2   0   0   0   0   0   0   0   0   0   2   0   0   0   0   0   2   0   0   2   0   0   2   2   2   2   0   2   0   0   2   0   0   0   2   0   2   0   2   2   0   2   0   2   2   2   0   0   2   2   0   2   0   0   2   2   2   2   0   0   0   2   2   0   2   0   2   2   2   0   0   0   0   0   2   2   0   0   2   0   0   0   0   2   0   0   2   0   0   0   0   0   2   0   2   0   0   2   2   0   2   0   0   2   2   2   2   2   0   0   2   0   0   0   2   2   2   2   0   0   2   2   0   2   2   2   2
 MK-4-13                0   2   2   2   0   0   2   0   2   2   0   2   0   2   2   2   0   0   2   2   0   0   0   2   2   2   0   0   0   2   0   0   2   0   2   0   2   2   0   2   2   0   0   2   0   2   2   2   0   2   2   2   0   0   0   2   0   0   2   0   0   2   0   0   0   2   0   0   2   2   2   2   2   2   0   0   0   0   0   0   0   0   0   2   0   0   0   0   0   2   2   0   2   2   0   2   2   2   2   0   2   0   0   2   0   0   2   2   0   2   0   2   2   0   2   0   2   2   2   0   0   2   2   0   2   0   0   2   2   2   2   0   0   0   2   2   0   2   0   2   0   2   0   0   0   0   0   2   2   0   0   0   0   0   0   0   0   0   2   2   0   0   0   0   0   2   0   2   0   0   2   0   0   2   0   0   2   0   2   2   0   2   0   2   0   0   0   2   2   2   2   0   0   2   2   0   2   2   2   2
 MK-4-14                0   2   2   2   0   0   2   0   0   2   0   2   0   0   2   2   2   0   2   2   0   0   0   2   2   2   0   0   0   2   0   2   2   0   2   0   2   2   2   2   2   0   0   2   0   2   2   2   0   2   2   2   0   0   0   2   0   0   2   0   0   2   0   0   2   2   0   2   2   2   2   2   2   2   0   0   2   0   0   0   0   0   0   2   0   2   0   0   0   2   2   0   2   2   0   2   2   2   2   0   0   0   0   2   0   0   2   2   0   2   0   2   2   0   2   0   0   2   2   2   0   2   2   0   2   0   0   2   2   2   2   2   2   0   2   2   2   2   0   2   0   2   0   0   0   0   0   2   2   0   0   0   2   0   0   0   0   0   2   2   0   0   0   0   2   2   0   2   0   0   2   0   0   0   0   0   2   0   2   2   0   2   0   2   2   0   0   2   2   2   2   0   0   2   2   0   2   2   2   2
 MK-4-15                0   2   2   2   0   0   2   0   0   2   0   2   0   0   2   2   2   0   2   2   0   0   2   2   2   2   0   0   0   2   0   2   2   0   2   0   2   2   0   2   2   0   2   0   0   2   0   2   0   2   2   2   0   0   0   2   0   0   2   2   0   2   0   0   2   2   0   2   2   0   2   0   2   2   0   0   2   0   0   0   0   0   0   2   0   2   0   0   0   2   2   0   0   2   0   2   2   0   2   0   2   0   0   0   0   0   2   2   0   2   0   2   2   0   2   0   0   2   2   2   0   2   2   0   2   0   0   0   2   2   2   2   2   0   2   0   2   0   0   2   0   2   0   0   0   0   0   2   2   0   0   0   2   0   0   0   2   0   2   2   0   0   0   2   2   2   0   2   0   0   2   0   0   2   0   0   2   0   2   2   0   0   0   0   2   0   0   2   2   2   2   0   0   2   2   0   2   0   2   2
 MK-4-16                0   2   2   2   0   0   2   0   0   2   0   2   2   0   2   0   0   0   2   2   0   2   2   2   2   2   0   0   0   2   0   2   2   0   2   0   2   2   0   2   2   0   2   0   0   2   0   0   2   2   2   2   0   0   0   2   0   0   2   2   0   2   0   0   2   2   0   0   0   0   2   0   2   2   0   0   2   0   0   0   2   0   0   2   0   2   0   0   0   2   2   0   2   2   0   2   2   0   2   0   2   0   0   0   0   0   2   2   2   2   0   2   2   0   2   0   0   2   2   2   0   0   2   0   0   0   0   0   2   2   2   2   2   0   2   0   2   0   0   0   0   2   0   0   0   0   0   2   2   2   0   0   2   0   0   0   0   0   2   2   0   2   0   2   2   2   0   2   2   0   2   0   0   2   0   0   2   0   2   2   2   0   0   0   2   0   0   2   2   2   2   0   0   2   2   0   0   2   2   2
 MK-5-1                 0   0   2   0   0   2   0   2   0   0   0   0   0   0   2   0   0   2   0   2   2   2   0   0   0   2   0   0   0   0   2   0   0   0   2   2   2   2   2   2   2   2   2   0   2   2   2   2   0   2   2   2   2   2   0   2   2   2   2   0   0   0   2   0   2   0   0   2   0   0   0   2   0   0   0   2   0   2   0   2   0   0   0   2   2   2   2   2   2   0   0   0   0   0   0   0   0   0   0   0   0   2   0   0   2   2   2   2   2   2   0   2   0   2   0   2   2   2   2   0   2   0   0   0   2   2   2   2   0   2   0   0   0   2   0   2   0   2   2   2   2   0   2   2   2   0   2   2   0   2   0   2   0   0   2   0   2   2   2   0   2   0   0   2   2   0   2   2   2   0   0   2   2   0   0   0   0   0   0   2   2   0   2   0   2   0   0   2   2   0   0   2   0   0   2   2   0   2   0   2
 MK-5-2                 0   0   0   2   0   2   0   2   0   0   0   0   0   0   2   0   0   2   0   0   2   2   0   0   0   2   0   0   0   0   0   0   0   0   2   2   2   2   2   2   2   2   2   0   2   2   2   2   0   2   2   2   2   2   0   2   2   2   2   0   2   0   2   0   2   0   0   2   0   0   0   2   0   0   0   2   0   2   0   2   0   0   0   2   2   2   2   2   2   0   0   0   2   0   0   0   0   0   0   0   0   2   0   0   2   2   2   2   2   2   0   2   2   2   0   2   2   2   2   0   2   0   0   0   0   2   2   2   0   2   0   0   0   2   0   2   0   2   2   2   2   0   2   2   2   0   2   2   0   2   0   0   0   0   2   0   2   2   2   2   2   0   0   2   2   0   2   2   2   2   0   0   0   0   0   0   0   0   0   2   2   0   2   0   2   0   0   2   2   0   0   2   0   0   2   2   0   2   0   2
 MK-5-3                 0   0   0   2   0   2   2   2   0   0   0   0   0   0   2   0   0   2   0   0   2   2   0   0   0   2   0   0   0   0   0   0   0   0   2   2   2   2   2   2   2   2   0   0   0   2   2   2   0   0   0   2   2   2   0   2   2   2   2   0   2   0   2   0   2   2   0   2   0   0   0   2   0   0   0   2   0   2   0   2   0   0   0   2   2   2   2   2   2   0   0   0   2   0   0   0   0   0   2   0   0   2   0   0   2   2   2   2   2   2   0   2   2   0   0   2   0   2   2   0   2   0   0   0   0   2   2   2   0   2   2   0   0   2   0   2   0   2   2   2   2   0   2   2   2   0   2   2   0   2   0   0   0   0   2   0   0   2   2   2   2   0   0   2   2   2   2   2   2   2   0   0   0   0   0   0   0   0   0   2   2   0   2   2   2   0   0   2   2   0   2   2   0   0   0   2   0   2   0   2
 MK-5-4                 0   0   0   2   0   2   2   2   0   0   0   2   0   0   2   0   0   2   0   0   2   2   0   0   0   2   0   0   0   0   0   0   0   0   2   2   2   2   0   2   2   2   0   0   0   2   2   2   0   0   0   2   2   0   0   2   2   2   2   0   2   0   2   0   2   2   0   2   0   0   0   0   0   0   0   2   0   2   0   2   0   0   0   2   2   2   0   2   2   0   0   2   2   0   0   2   0   0   2   0   0   2   0   0   2   2   2   2   2   0   2   2   2   0   0   2   2   2   2   2   2   0   0   0   0   2   2   2   0   2   2   0   0   2   0   2   2   2   2   2   2   0   2   2   2   0   2   2   0   2   2   0   0   0   2   0   2   2   2   2   2   0   0   0   2   2   2   2   2   0   0   0   0   2   0   0   0   0   0   2   2   2   2   2   2   0   0   2   2   0   2   2   0   0   0   2   0   2   0   2
 MK-5-5                 0   0   0   2   0   2   2   2   0   0   0   2   0   0   2   0   0   0   0   0   2   2   2   0   0   2   0   0   0   0   0   0   2   0   2   2   0   2   0   0   2   2   0   0   0   2   2   2   0   0   0   2   2   0   0   2   2   2   2   2   2   0   2   0   2   2   0   2   0   0   0   2   0   0   0   2   0   2   0   2   0   0   0   2   2   2   0   0   2   0   0   2   2   0   0   2   0   2   2   0   0   2   0   0   2   2   2   2   2   0   2   2   2   0   0   2   2   2   2   2   2   0   0   0   0   2   2   0   0   2   2   0   0   2   0   0   2   2   2   2   2   0   2   2   2   0   2   2   0   2   2   0   0   0   2   0   2   2   2   2   2   0   0   2   2   2   2   2   2   0   0   0   0   2   0   0   0   0   0   2   2   2   2   2   2   0   0   2   2   0   2   2   0   0   0   0   0   2   2   2
 MK-5-6                 0   0   0   0   0   2   2   2   0   0   0   2   0   0   2   0   0   0   0   0   2   2   2   0   2   2   0   0   0   2   2   0   2   0   2   0   0   2   0   0   2   2   0   0   0   2   2   2   0   0   0   2   2   0   0   0   2   2   2   2   2   0   2   0   2   2   0   2   0   0   0   0   0   2   0   2   0   2   0   0   0   0   0   2   2   2   0   0   2   0   0   2   2   0   0   2   0   2   2   0   0   2   0   0   0   2   2   2   2   0   2   2   2   0   0   2   2   2   2   2   2   0   2   0   0   0   2   2   0   2   2   0   0   2   0   0   2   2   2   2   2   0   2   2   2   0   0   2   0   2   2   0   0   0   2   0   0   2   2   2   2   0   0   2   2   2   2   2   2   0   0   0   0   2   0   0   0   0   0   2   2   2   2   2   2   0   0   2   2   0   2   2   0   0   0   0   0   2   2   2
 MK-5-7                 0   0   0   0   2   2   2   2   0   0   0   2   0   2   2   0   0   0   0   0   2   2   2   0   2   2   0   0   0   2   2   0   2   0   2   0   0   2   0   0   2   2   0   2   0   2   2   2   0   0   0   2   2   0   0   0   2   2   2   2   2   0   2   0   2   2   0   2   0   0   0   0   0   2   0   2   0   0   0   0   0   0   0   2   2   2   2   0   2   0   0   2   2   0   2   2   0   2   2   0   0   2   0   0   0   2   2   2   2   0   2   2   2   0   0   2   0   2   2   0   0   0   2   0   0   0   2   0   0   2   2   0   0   2   0   0   2   2   2   2   2   0   2   2   2   0   0   2   0   2   2   2   0   2   2   0   0   2   2   2   0   0   0   2   0   2   2   2   2   0   0   0   0   2   0   0   0   0   0   2   2   2   2   2   2   0   0   2   2   0   2   2   0   0   0   0   0   2   2   0
 MK-5-8                 0   0   0   0   2   0   2   2   0   0   0   2   0   2   2   0   0   0   0   0   2   2   2   0   2   2   0   0   0   2   2   0   2   0   2   0   0   2   0   0   2   2   0   2   0   2   2   2   0   0   0   2   2   0   2   0   2   2   2   0   2   0   2   2   2   2   0   2   0   0   0   2   0   2   0   0   0   0   0   0   2   0   0   2   2   2   2   0   2   0   0   2   2   0   2   2   2   2   2   0   0   2   0   2   0   2   2   2   2   0   2   2   2   0   0   2   0   2   2   0   0   2   2   2   0   0   2   0   0   2   2   0   0   2   0   0   2   2   2   2   2   0   2   2   2   0   0   2   0   2   2   2   0   2   2   0   0   2   2   2   0   0   0   2   0   2   2   2   2   0   2   2   0   2   0   0   0   0   0   0   0   2   2   0   2   0   0   2   0   2   2   0   0   0   2   0   0   2   2   0
 MK-5-9                 0   2   0   0   2   0   2   2   0   0   0   2   0   2   2   2   2   0   0   0   2   2   2   0   2   2   0   0   0   2   2   0   2   0   2   0   0   2   0   0   2   2   0   2   0   2   2   2   0   0   0   0   2   0   2   0   2   2   2   0   2   0   2   2   2   0   2   0   0   0   0   2   0   0   2   0   0   2   0   0   0   0   0   2   2   2   2   0   2   0   0   2   2   0   2   2   2   2   2   0   0   2   0   0   0   2   2   2   2   2   2   2   2   0   0   2   0   2   2   0   0   2   2   0   0   0   2   0   2   2   2   2   0   2   0   0   2   2   2   2   2   0   2   2   2   0   0   0   0   0   2   2   0   2   0   0   0   2   2   0   0   0   0   2   0   2   2   2   2   0   2   2   0   2   0   2   0   2   0   0   0   2   0   0   2   0   0   2   2   2   0   0   0   2   2   0   0   2   2   0
 MK-5-10                2   2   0   0   2   0   2   2   0   0   0   2   0   2   2   2   2   0   0   0   2   2   2   0   2   2   0   0   2   2   2   0   2   0   2   0   0   2   0   2   2   2   0   2   0   2   2   0   0   0   0   0   2   0   2   0   2   2   2   0   2   0   2   2   2   0   2   2   0   0   0   2   0   0   0   0   0   2   0   0   0   0   0   2   2   2   2   0   2   0   0   2   2   0   2   2   2   2   2   0   0   2   0   0   0   2   2   2   2   2   2   2   2   0   0   2   0   2   2   0   2   2   2   0   0   0   2   0   2   0   2   2   0   2   0   0   2   2   2   2   2   0   2   2   2   2   0   0   2   0   2   2   0   2   0   0   0   2   2   0   0   0   0   2   0   2   0   2   2   0   2   2   0   2   0   2   0   2   2   0   0   2   0   0   2   0   0   2   2   2   0   2   0   2   2   0   0   2   2   0
 MK-5-11                2   2   0   0   2   0   2   2   0   2   0   0   0   2   2   0   2   0   0   0   0   2   2   0   2   0   0   2   2   2   2   0   2   0   2   0   0   2   0   2   2   2   0   2   0   2   0   0   0   0   0   0   0   0   2   0   2   2   2   0   2   0   2   2   2   0   0   2   0   2   0   0   0   0   0   0   0   2   0   0   0   0   0   0   2   2   2   0   2   0   0   2   2   0   0   2   2   2   2   0   0   2   0   0   2   2   2   2   2   0   2   2   2   0   0   2   0   2   2   0   2   2   2   0   0   0   2   0   2   0   2   2   0   0   0   0   2   2   2   2   2   0   2   2   2   2   2   0   2   0   2   2   0   2   0   0   0   0   2   0   0   0   0   2   0   2   0   2   2   2   2   0   0   2   0   2   2   2   2   0   0   2   2   0   2   0   2   2   2   2   0   2   0   2   2   0   0   2   2   0
 MK-5-12                0   2   0   0   2   0   2   2   2   2   0   0   0   2   2   0   2   2   2   2   0   2   2   0   2   0   0   2   2   2   2   0   2   0   2   0   0   2   0   2   0   2   0   2   0   2   0   0   0   0   0   0   0   0   2   0   2   2   2   0   2   2   2   2   2   0   0   2   0   2   0   0   0   0   0   0   0   2   2   0   0   0   0   0   2   2   2   2   2   0   0   2   2   0   0   2   2   2   0   0   0   2   0   0   2   2   2   2   2   0   2   2   2   2   0   2   0   2   0   2   2   0   2   2   2   0   0   0   2   0   0   2   0   0   2   0   2   2   2   2   2   0   2   2   2   2   2   0   2   0   0   2   0   2   0   0   0   0   2   0   0   0   0   2   0   0   0   2   2   2   2   0   0   2   2   2   2   2   2   0   0   0   2   0   2   0   2   2   2   2   0   2   0   2   2   0   0   2   2   0
 MK-5-13                0   2   0   0   0   0   2   2   2   2   0   2   0   2   2   0   2   2   2   2   0   2   2   0   2   0   0   2   2   2   2   0   2   2   2   0   0   2   0   2   0   2   0   2   2   0   0   0   0   0   0   0   2   0   0   0   2   2   2   0   2   2   2   2   2   0   0   2   2   2   0   0   0   0   0   0   0   2   2   0   0   0   0   0   2   2   2   0   2   2   0   2   0   0   0   2   2   2   0   0   0   0   0   0   2   2   2   2   0   0   2   2   2   2   0   2   0   2   0   2   2   0   2   2   0   0   0   0   2   0   0   2   2   0   2   0   2   2   0   2   2   0   2   2   2   2   2   0   2   0   0   2   0   2   0   0   0   0   2   2   0   0   0   2   0   0   0   2   2   0   2   2   0   2   2   2   0   2   0   0   0   0   2   0   2   0   2   2   2   2   0   2   0   2   2   0   0   2   2   0
 MK-5-14                0   2   0   0   2   0   0   2   2   2   2   2   0   2   0   0   2   2   2   2   0   2   2   0   2   0   0   2   2   2   2   0   2   2   2   0   0   2   0   0   0   2   0   2   2   0   0   0   0   0   0   0   2   0   0   0   2   2   2   0   2   2   0   2   2   0   0   2   2   2   0   0   0   0   0   0   0   2   2   0   0   0   0   0   2   2   2   0   2   2   0   2   0   0   0   2   2   2   0   0   0   0   2   0   2   2   2   2   2   0   2   2   2   2   0   2   0   2   0   2   2   0   2   2   0   0   0   0   2   0   0   2   2   0   2   0   2   2   0   0   2   0   2   2   2   2   2   0   2   0   0   2   0   2   0   0   0   0   2   2   0   0   0   2   0   0   0   2   2   0   2   2   0   2   2   2   0   2   0   0   0   0   2   0   2   0   2   0   2   0   0   2   0   2   2   0   0   0   2   0
 MK-5-15                0   2   0   0   0   0   0   2   0   2   2   2   0   2   0   0   2   2   2   2   0   2   2   0   2   0   0   2   2   2   2   0   2   2   2   0   0   0   0   0   0   2   0   2   2   0   0   0   0   0   0   0   2   0   0   0   0   2   2   0   2   0   0   2   2   0   0   0   2   2   0   0   0   0   0   0   2   2   2   0   0   2   0   0   2   2   2   0   2   0   0   2   0   0   0   2   2   2   0   0   0   0   2   0   2   2   2   2   2   0   2   2   2   0   0   0   0   2   0   2   2   2   2   2   0   0   0   0   2   0   0   2   2   0   2   0   2   2   0   0   0   2   2   2   2   2   2   0   2   2   0   2   0   2   2   0   0   2   2   2   0   0   0   2   0   0   0   2   2   0   2   2   0   2   2   2   0   2   0   0   0   0   2   0   2   0   2   0   2   0   0   2   0   2   2   0   0   0   2   0
 MK-5-16                0   0   0   0   0   0   0   2   0   2   2   0   0   2   0   0   2   2   2   0   0   2   2   0   2   0   0   0   2   2   2   0   2   2   2   0   0   0   0   0   2   2   0   2   2   0   2   0   0   0   0   0   2   0   0   0   2   2   2   0   2   0   0   2   2   0   0   0   2   2   0   0   0   2   0   0   2   2   2   0   0   2   0   0   2   2   2   0   0   0   0   2   0   0   0   2   0   2   0   0   0   0   0   0   2   2   2   2   2   0   0   2   2   0   0   2   0   0   0   2   2   2   2   2   0   2   0   0   2   0   0   0   2   0   2   0   2   2   0   2   0   2   2   0   0   2   2   0   2   2   0   2   0   2   2   0   0   2   2   2   0   0   0   2   0   0   0   2   2   0   2   2   0   0   2   2   0   2   0   0   0   0   0   0   2   0   2   0   0   0   0   2   0   2   2   0   0   0   2   0
 MK-6-1                 2   2   0   2   0   0   2   0   0   0   2   0   0   2   2   2   2   2   0   2   2   0   0   0   2   2   0   2   2   0   0   0   0   2   0   2   0   2   2   0   2   0   0   0   2   2   0   2   0   0   2   2   0   0   2   2   0   2   0   0   2   0   2   0   0   0   0   2   0   2   2   2   0   0   0   0   2   2   0   2   0   2   0   0   0   2   2   0   0   0   0   0   0   0   2   2   0   2   2   2   0   2   2   2   0   0   2   0   2   2   2   2   0   0   0   2   2   0   0   2   2   2   2   2   0   0   0   0   0   2   2   0   0   0   2   0   0   2   2   0   0   0   0   2   0   0   2   2   2   2   2   0   2   2   0   0   2   2   0   0   0   0   2   2   2   0   0   2   2   2   2   2   2   2   2   0   2   2   2   2   2   0   2   0   2   2   2   2   0   2   0   2   2   2   2   2   2   0   2   0
 MK-6-2                 2   2   0   2   0   0   2   0   0   0   2   2   0   2   2   2   2   2   0   2   2   0   0   0   2   2   0   2   2   0   0   0   0   2   0   2   0   2   2   0   0   2   0   0   2   2   0   2   2   0   0   0   0   0   2   2   0   0   0   0   2   0   2   0   0   0   0   2   0   2   2   2   0   0   0   0   2   2   0   2   0   2   2   2   0   2   2   0   0   0   0   0   0   2   2   2   0   2   2   2   0   2   2   2   0   0   2   0   2   2   2   0   0   0   0   2   2   0   0   2   2   2   2   2   0   0   0   0   2   2   2   0   0   0   2   0   0   2   0   2   0   0   0   2   0   0   2   2   2   2   0   0   2   2   0   0   2   2   0   0   2   0   2   2   2   0   0   2   2   2   2   2   2   2   2   0   2   2   2   2   0   0   2   0   2   2   2   2   0   2   0   2   2   2   2   2   2   0   2   0
 MK-6-3                 0   2   0   0   0   0   2   0   0   0   2   2   0   2   2   2   2   2   0   2   0   0   0   2   2   2   0   2   2   2   2   0   0   2   0   2   0   2   2   0   0   2   0   0   2   2   0   2   2   0   0   2   0   0   2   0   0   0   0   0   2   0   2   0   0   0   0   2   0   2   2   2   0   0   0   0   2   2   0   2   0   2   2   2   0   2   2   0   0   0   0   0   0   2   2   2   0   2   0   2   2   2   2   2   0   0   2   2   2   2   2   0   0   0   0   2   2   0   0   2   2   2   2   2   0   0   0   0   2   2   2   2   0   0   2   0   0   2   0   2   0   0   0   2   0   0   2   2   2   2   0   0   2   2   0   0   2   2   0   0   2   2   0   2   2   0   0   2   2   2   2   2   2   2   2   0   0   2   0   2   0   0   2   0   0   2   2   2   0   2   0   0   0   2   0   2   0   0   2   0
 MK-6-4                 0   2   0   0   0   0   2   0   0   0   2   0   0   2   2   0   2   2   0   2   0   0   0   2   0   2   0   0   2   2   2   0   2   2   0   2   0   0   2   0   0   2   0   0   2   2   0   2   2   0   0   2   2   0   2   0   0   0   0   0   2   0   0   0   0   0   0   2   0   2   2   2   0   0   0   0   2   2   2   2   0   2   2   2   0   2   2   0   0   0   0   0   0   2   2   2   0   2   0   2   2   2   2   2   0   0   0   2   2   2   2   0   0   0   0   2   2   0   0   2   2   2   2   2   0   0   2   0   2   2   2   2   0   0   2   0   0   2   0   2   0   0   0   2   0   0   2   0   2   2   0   0   2   0   0   0   2   0   0   0   2   2   0   2   2   2   0   2   2   2   2   0   2   2   2   0   0   2   2   2   0   0   2   0   0   2   2   2   0   2   0   0   0   2   2   0   0   0   2   0
 MK-6-5                 0   2   0   0   0   0   2   0   0   0   2   0   0   2   0   0   2   2   0   2   0   0   0   2   0   2   0   0   2   2   2   0   2   2   0   2   0   0   2   2   0   0   0   0   2   2   0   2   2   0   0   2   2   0   2   0   0   0   0   0   2   0   0   0   0   0   0   0   0   2   2   2   0   0   0   0   2   2   2   2   0   2   2   2   0   2   2   0   0   0   0   0   0   2   2   2   0   0   0   2   2   2   2   0   0   0   0   2   2   2   2   0   2   0   0   2   2   0   0   0   2   0   2   2   2   2   2   0   2   2   2   2   0   0   0   0   0   2   2   2   0   0   0   2   0   0   2   0   2   2   0   0   2   0   0   0   2   0   2   0   2   2   0   2   2   2   0   0   2   2   2   0   2   2   2   0   0   2   2   2   0   0   2   0   0   0   2   2   0   2   0   0   0   2   2   0   0   0   0   0
 MK-6-6                 0   2   0   0   0   0   2   0   0   0   2   0   0   0   0   0   2   2   0   2   0   0   0   2   0   2   0   0   2   2   2   0   2   2   0   2   2   0   0   2   0   0   2   0   2   2   0   2   2   2   0   2   2   2   2   0   0   2   0   0   2   0   0   0   0   0   0   0   0   0   2   0   0   0   0   0   2   2   2   2   0   2   2   2   0   2   2   0   0   0   0   0   0   2   2   2   0   0   0   2   2   2   2   2   0   0   0   2   2   0   2   0   2   0   0   2   2   0   0   0   2   0   2   2   2   2   2   2   2   2   2   2   0   0   0   0   0   2   2   2   2   0   0   2   0   0   2   0   2   2   0   0   2   0   0   0   2   0   2   0   2   0   0   0   2   2   0   0   2   2   2   0   2   2   0   0   0   2   2   2   0   0   2   0   0   0   2   2   0   2   0   0   0   2   2   0   0   0   0   0
 MK-6-7                 0   2   0   0   0   0   2   0   0   0   2   0   0   0   0   0   2   2   0   2   0   0   0   2   0   2   0   0   0   2   2   0   2   2   0   2   2   0   2   2   0   0   2   0   2   2   2   2   2   2   0   2   2   2   2   0   0   2   0   0   2   0   2   2   0   0   0   2   0   0   2   0   2   0   0   0   2   2   2   2   0   2   2   2   0   2   2   0   0   0   2   0   0   2   2   0   0   0   0   2   2   2   2   2   0   0   0   2   2   0   2   0   0   0   0   2   2   0   2   2   2   0   2   2   2   0   2   2   2   2   2   2   0   0   0   0   0   2   0   2   0   2   0   2   0   0   2   2   2   2   0   0   2   0   0   0   2   2   0   2   2   0   0   0   0   2   0   0   2   2   2   0   2   2   0   0   0   2   2   2   2   0   2   0   0   0   2   2   0   2   0   0   0   2   2   0   0   2   0   0
 MK-6-8                 0   0   0   0   0   2   2   0   0   0   2   0   0   0   0   0   2   2   0   2   0   0   0   2   0   0   2   0   0   2   2   0   2   2   0   2   2   0   2   2   0   0   2   0   0   2   2   2   0   2   0   2   2   2   0   0   0   2   0   2   2   0   2   2   0   0   0   2   0   0   2   0   2   0   0   0   2   2   2   2   0   2   2   2   2   2   2   0   0   0   2   0   0   2   2   0   0   0   0   2   2   2   2   2   0   0   0   2   2   0   2   0   0   0   2   2   2   0   2   2   2   0   2   2   2   0   2   2   2   0   2   2   0   0   0   0   0   2   2   2   0   2   0   2   0   0   2   2   2   2   0   0   2   2   0   0   2   2   0   2   2   0   0   0   0   2   0   0   2   2   2   0   2   2   0   0   0   2   2   2   2   0   2   0   2   0   2   2   0   2   0   0   0   2   0   2   2   2   0   0
 MK-6-9                 0   0   0   0   0   2   0   0   0   0   2   0   0   2   0   0   0   2   0   2   0   0   0   2   0   0   2   0   0   2   2   2   2   2   0   2   2   2   2   2   0   0   2   0   0   2   2   2   0   2   0   2   2   2   0   2   0   2   0   2   2   0   2   2   0   0   0   0   2   0   2   0   2   0   0   0   2   0   2   2   0   2   2   2   2   2   2   0   2   0   2   0   0   2   2   0   0   0   0   2   2   2   2   2   0   0   0   2   2   0   2   0   0   2   2   2   0   0   0   2   2   0   2   2   2   0   2   2   2   0   2   2   0   2   0   0   0   2   2   2   0   2   0   2   0   0   2   2   2   2   0   0   2   2   0   0   2   2   0   2   2   0   0   0   0   2   0   0   2   0   2   0   0   2   0   0   0   2   2   2   0   0   2   0   2   0   2   2   0   2   0   0   0   2   0   0   2   2   0   0
 MK-6-10                0   0   0   0   0   2   0   0   0   0   2   0   2   2   0   0   0   0   0   2   0   0   0   2   0   0   2   0   0   2   2   2   2   2   0   2   2   0   2   2   0   0   2   0   0   2   2   2   2   2   0   2   2   2   0   2   0   2   0   2   2   0   2   2   0   0   0   0   2   0   2   0   2   0   0   0   2   0   2   2   0   2   2   2   2   2   2   0   2   0   2   2   0   0   2   0   0   2   0   2   2   2   2   2   0   0   0   2   2   0   2   0   0   2   2   2   0   0   0   2   2   0   2   2   2   2   0   0   0   0   2   2   0   2   0   0   0   2   0   2   0   2   0   2   0   0   2   2   0   2   0   0   2   2   2   0   2   2   0   2   2   0   0   0   0   2   0   0   2   0   2   0   0   2   0   0   0   2   2   0   2   0   2   2   2   0   2   2   0   0   0   0   0   2   0   0   2   0   0   0
 MK-6-11                0   0   2   0   0   2   0   2   0   0   2   0   2   2   0   0   0   0   0   2   0   0   0   2   0   2   2   0   0   2   2   2   2   2   0   2   2   0   2   2   0   0   0   0   0   2   0   2   2   0   0   2   2   2   0   2   2   2   0   2   2   0   2   2   0   0   0   0   2   0   2   0   2   0   0   0   2   0   2   2   0   2   2   0   2   2   2   0   2   0   2   2   0   0   2   0   0   2   0   2   2   2   2   2   0   2   0   2   2   0   2   0   0   2   2   2   0   2   0   2   2   0   2   0   2   2   0   0   0   0   2   2   2   2   0   0   2   2   0   2   0   0   0   2   0   0   2   2   0   2   0   2   0   2   2   0   2   2   0   2   2   0   0   0   0   2   0   0   2   0   2   0   0   2   0   0   0   2   2   0   2   0   2   2   2   0   2   2   2   0   2   0   0   2   0   0   2   0   0   0
 MK-6-12                0   0   2   0   0   2   0   2   0   0   2   0   2   2   2   0   0   0   0   2   0   0   0   2   0   2   2   0   2   2   2   2   2   2   0   2   2   0   0   2   0   0   0   0   0   2   0   2   2   0   0   2   2   2   2   2   2   2   0   2   2   0   2   2   2   0   0   0   2   0   2   0   2   0   0   0   2   0   2   2   2   2   2   0   2   2   2   0   2   2   2   2   0   0   2   0   0   2   0   2   2   2   2   2   0   2   0   2   2   0   2   0   0   2   2   2   0   2   0   2   2   0   2   0   0   0   0   0   0   0   2   2   2   2   0   0   2   2   0   2   0   0   0   0   0   0   2   2   2   2   0   2   0   2   2   0   0   2   0   2   2   0   0   0   0   2   0   0   2   0   2   0   0   2   0   0   0   2   2   0   2   0   2   2   2   0   2   2   2   0   0   0   0   2   0   2   2   0   0   2
 MK-6-13                0   0   2   2   0   2   0   2   0   0   2   0   2   2   2   0   0   0   0   2   2   0   0   2   0   0   2   0   2   2   2   2   2   2   0   2   2   0   0   2   0   0   0   0   2   2   2   0   2   0   0   2   2   2   2   2   0   2   0   2   2   0   2   0   2   0   0   0   2   2   2   2   2   0   0   0   0   0   0   2   2   2   2   0   2   2   2   0   2   2   0   2   0   0   2   0   0   2   0   2   2   2   2   2   0   2   0   2   2   0   2   0   0   2   2   2   0   2   2   2   2   0   2   0   0   0   2   0   0   0   0   0   2   2   0   0   2   2   0   2   0   0   0   0   0   0   2   2   2   2   0   2   0   2   2   0   0   2   0   2   2   0   2   0   0   2   0   0   2   0   0   0   0   2   0   0   0   2   2   0   2   0   2   2   2   0   2   2   2   0   0   0   0   2   0   2   2   0   0   2
 MK-6-14                0   0   2   2   0   2   0   2   0   0   0   0   2   2   2   0   0   0   0   2   2   0   0   2   0   0   2   0   2   2   2   2   2   2   0   2   2   0   0   0   0   0   0   0   2   2   2   0   2   0   2   2   2   2   2   2   2   2   0   2   2   0   2   0   2   0   0   0   2   2   2   2   2   0   0   2   0   0   2   2   2   0   2   0   2   2   2   0   2   2   0   2   0   0   2   0   0   2   0   2   2   2   2   2   0   2   2   2   2   0   2   0   0   2   2   0   0   2   2   0   2   0   2   2   0   2   2   0   0   0   0   2   2   2   2   0   2   2   0   2   0   0   0   0   0   0   2   0   2   2   0   2   2   2   2   0   2   2   0   2   2   0   2   2   0   2   0   0   2   0   0   0   0   2   0   0   0   2   2   0   2   0   2   2   2   0   2   0   2   0   2   0   0   2   0   2   0   0   0   2
 MK-6-15                0   0   2   2   0   2   2   2   0   0   0   0   2   2   2   0   0   0   2   2   2   0   0   2   0   0   2   0   2   2   0   2   2   2   0   2   2   0   0   0   2   0   0   0   2   2   2   0   2   0   2   2   2   2   2   2   2   0   0   2   2   0   2   0   2   0   0   0   2   2   2   2   2   0   0   2   2   0   2   2   2   0   2   0   0   2   2   0   2   2   0   2   0   2   2   0   0   2   0   2   2   2   2   2   0   0   2   2   2   0   0   0   0   2   2   0   0   2   2   0   2   0   2   0   0   2   2   0   0   0   2   2   2   2   2   0   2   0   0   2   0   0   0   0   0   2   2   0   2   2   0   2   0   2   2   0   2   2   0   2   2   0   2   2   0   2   2   0   2   0   2   0   0   2   0   2   0   2   2   2   2   0   2   2   2   0   2   0   2   0   0   0   0   2   0   2   0   0   0   2
 MK-6-16                0   0   2   2   0   0   0   2   2   0   2   0   2   2   2   0   0   0   2   2   2   0   0   0   0   0   2   0   2   2   0   0   2   2   0   2   0   0   0   0   2   0   0   0   2   2   2   2   2   0   2   0   2   2   2   2   2   0   0   2   2   0   2   0   2   0   0   0   2   0   2   0   2   0   0   2   2   0   2   2   0   2   2   0   0   2   2   0   2   2   2   2   0   2   2   0   0   2   0   2   2   2   2   2   0   0   2   2   2   2   2   2   0   2   2   0   0   0   2   0   2   0   2   0   0   2   0   0   0   0   2   2   2   2   2   0   2   0   0   2   0   0   2   0   0   2   0   0   2   2   0   2   0   2   2   0   2   2   0   2   2   0   2   2   0   2   2   0   2   0   2   0   0   2   0   0   0   2   2   2   2   0   2   2   2   0   2   0   2   0   0   0   0   2   2   2   0   0   0   0
 
!****************************************** Phenotypic Data **********************************************************
!-100.0 is resevred for missing phenotype
SimulatedTrait1        14.7232   14.5807   14.0409   16.3663   14.7668   14.9698   14.3167   14.9161   14.3619   15.7138   13.7854   16.5956   14.5099   13.4713   14.7011   14.1525   14.5662   16.9436   16.4244   16.3315   15.4374   14.9624   16.3407   14.0568   14.3569   16.6420   14.1178   16.2199   16.0997   13.5772   14.5373   15.3928   13.5593   14.3946   15.8420   15.6133   14.2120   16.6969   16.1810   14.5451   14.2822   12.9302   15.7983   14.7350   13.5030   16.7711   16.0001   13.5892   16.3756   15.9413   16.1276   13.7811   14.3673   15.1911   15.4353   14.4878   13.5807   15.4918   14.2633   14.2846   14.7346   16.3883   17.0472   13.7635   16.1733   13.7983   12.8838   14.0784   16.0228   13.9209   14.4963   13.5215   16.1798   14.9343   13.4355   15.0365   16.1808   14.5858   15.2709   16.9611   16.5779   15.7768   15.4008   15.7818   13.7927   16.5519   15.7527   14.6191   16.3864   14.4173   15.7565   15.4807   14.1398   15.0316   14.2320   14.6782   14.1255   16.3933   13.9373   15.4844   13.9967   15.8737   15.6764   15.4726   16.3671   14.1089   14.4415   13.8299   16.1985   14.7556   16.3887   15.3663   15.9787   16.2829   14.7585   16.2959   14.1031   13.5427   16.2100   13.8184   13.7843   13.5439   14.1350   16.3705   13.8717   13.6911   15.4468   15.9848   16.0535   14.3878   15.1231   15.0535   14.7852   16.1603   14.7747   14.2434   14.5249   14.8071   16.1816   16.6957   14.0753   16.3859   15.5186   16.4056   15.4796   15.6672   16.6063   13.4978   14.3827   14.2180   15.8329   14.3998   14.9988   13.8276   13.8871   15.4984   15.3805   13.8324   14.5165   15.6777   14.5987   14.6741   14.9871   16.1710   15.3791   14.9118   14.1363   16.4591   16.0128   16.0200   13.9913   13.4937   16.5982   14.3325   14.2485   16.0730   16.0088   14.3782   15.5283   13.6005   14.8010   15.5203   15.4165   15.1406   16.3108   13.7294   13.6830   15.2787   15.0319   15.3492   13.6890   14.0967   14.0547   15.6167   13.7206   13.6948   14.1095   14.5065   16.0371   15.0444
SimulatedTrait2         9.4957   10.1335   10.6146    9.5036   10.5080    9.2258   10.5417    9.3849   10.0114    9.6921   10.8996    9.3840   10.6799   10.8677   10.2458   10.6336   10.1859    9.5413    9.4803    9.4331    9.6403    9.0151    9.5762   10.4852   10.2616    9.7182   10.3960    9.7309    9.7662   10.7772   10.5781    9.1922   10.6731   10.1863    9.4985    9.4562    9.5031    9.7639    9.4749   10.1520   10.5899   10.9117    9.5185    9.4557   10.2176    9.9087    9.8176   10.6776    9.9584    9.3692    9.5173   10.9988   10.4545   10.4601   10.4057   10.5017   10.2613    9.1920   10.2901   10.6268   10.5504    9.7176    9.6237   10.2930    9.6210   10.2606   10.7602   10.2609    9.7427   10.6572   10.5054   10.7028    9.3518   10.3907   10.2406   10.2350    9.7424    9.5183   10.2640    9.3918    9.7308    9.4840    9.1916    9.6334   10.1509    9.6130    9.8533   10.1106    9.3978   10.5970    9.5443   10.5937   10.1197   10.4853   10.5753   10.6965   10.7247    9.9206   10.7457    9.2169   10.7260    9.2631    9.6337   10.5679    9.4146   10.8278   10.3341   10.6177    9.5044   10.0277    9.5038   10.6578    9.5155    9.1028    9.5863    9.6378   10.2038   11.2734    9.7410   10.5367   10.4910   10.0733   10.0824    9.4664   10.7457   10.4774    9.9064    9.6432    9.6296   10.3759    9.6825    9.5931    9.5331    9.9962   10.7158    9.9844   10.4502   10.6475    9.5978    9.1923   10.4920    9.5474    9.8942    9.1999    9.4377    9.9986    9.7687   10.1427   10.4580   10.7750    9.4189   10.4033   10.4876    9.6823   10.4896    9.3457    9.4853   10.4171    9.4844    9.8647   10.0596   10.3514   10.3526    9.5313    9.6314   11.1472   10.2478    9.7755    9.5886    9.7731   10.1846   10.6547    9.9747   10.9549   10.1290    9.7844    9.6278    9.1739    9.0535   10.9458   10.4606    9.2779   10.5088    9.2530    9.1886   10.4534   10.8963    9.3313   10.5265    9.3154   10.7373    9.8941   10.1064    9.2855   10.1900   10.6996   10.3015    9.8351    9.0757    9.6599
 
