# Supplementary material for: Inclusive Composite Interval Mapping of QTL by Environment Interactions in Biparental Populations
Source: PLoS One. 2015 Jul 10;10(7):e0132414. doi: 10.1371/journal.pone.0132414 (PMC4498613; doi:10.1371/journal.pone.0132414)
Supplement: S6 File — (ZIP) [file pone.0132414.s006.zip › H=0.8/L1/run_00104.met]

!**********************Note: lines staring with "!" are remarks and will be ignored in the program********************
!*********************************General Information**********************************
!Assuming F1 = P1 x P2, populations available in QTL IciMapping are: 
!  1, P1BC1F1 = P1 x F1, the first backcrossing where P1 is used as the recurrent parent;
!  2, P2BC1F1 = P2 x F1, the first backcrossing where P2 is used as the recurrent parent;
!  3, F1DH, F1-derived doubled haploids; 
!  4, RIL or F1RIL, recombination inbred lines through the repeated selfing of F1;
!  5, P1BC1RIL, recombination inbred lines through the repeated selfing of P1BC1F1;
!  6, P2BC1RIL, recombination inbred lines through the repeated selfing of P2BC1F1;
!  7, F2, the selfing generation of F1;
!  8, F3, the selfing generation of F2;
!  9, P1BC2F1, the second backcrossing where P1 is used as the recurrent parent; 
! 10, P2BC2F1, the second backcrossing where P2 is used as the recurrent parent;
! 11, P1BC2RIL, recombination inred lines through the repeated selfing of P1BC2F1; 
! 12, P2BC2RIL, recombination inred lines through the repeated selfing of P2BC2F1; 
! 13, P1BC1F2, the selfing generation of P1BC1F1; 
! 14, P2BC1F2, the selfing generation of P2BC1F1; 
! 15, P1BC2F2, the selfing generation of P1BC2F1; 
! 16, P2BC2F2, the selfing generation of P2BC2F1; 
! 17, P1BC1DH, P1BC1F1-derived doubled haploids; 
! 18, P2BC1DH, P2BC1F1-derived doubled haploids; 
! 19, P1BC2DH, P1BC2F1-derived doubled haploids; 
! 20, P2BC2DH, P2BC2F1-derived doubled haploids; 
   3      !Mapping Population (see remarks above)
   2      !Mapping Function (1 for Kosambi; 2 for Haldane; 3 for Morgan)
   2      !Marker Space Type (1 for intervals; 2 for positions)
   1      !Marker Space Unit(1 for centiMorgans; 2 for Morgan)
   6      !Number of Chromosomes (or Linkage Groups)
 200      !Size of the mapping population
   2      !Number of environments
 
!***************************************** Chromosomes and Linkage Maps **********************************************
!Chromosome                 NumMarkers
-CH1                        16
-CH2                        16
-CH3                        16
-CH4                        16
-CH5                        16
-CH6                        16
!Linkage map (Marker name followed by position or the interval length)
 MK-1-1                1     0.000
 MK-1-2                1    10.000
 MK-1-3                1    20.000
 MK-1-4                1    30.000
 MK-1-5                1    40.000
 MK-1-6                1    50.000
 MK-1-7                1    60.000
 MK-1-8                1    70.000
 MK-1-9                1    80.000
 MK-1-10               1    90.000
 MK-1-11               1   100.000
 MK-1-12               1   110.000
 MK-1-13               1   120.000
 MK-1-14               1   130.000
 MK-1-15               1   140.000
 MK-1-16               1   150.000
 MK-2-1                2     0.000
 MK-2-2                2    10.000
 MK-2-3                2    20.000
 MK-2-4                2    30.000
 MK-2-5                2    40.000
 MK-2-6                2    50.000
 MK-2-7                2    60.000
 MK-2-8                2    70.000
 MK-2-9                2    80.000
 MK-2-10               2    90.000
 MK-2-11               2   100.000
 MK-2-12               2   110.000
 MK-2-13               2   120.000
 MK-2-14               2   130.000
 MK-2-15               2   140.000
 MK-2-16               2   150.000
 MK-3-1                3     0.000
 MK-3-2                3    10.000
 MK-3-3                3    20.000
 MK-3-4                3    30.000
 MK-3-5                3    40.000
 MK-3-6                3    50.000
 MK-3-7                3    60.000
 MK-3-8                3    70.000
 MK-3-9                3    80.000
 MK-3-10               3    90.000
 MK-3-11               3   100.000
 MK-3-12               3   110.000
 MK-3-13               3   120.000
 MK-3-14               3   130.000
 MK-3-15               3   140.000
 MK-3-16               3   150.000
 MK-4-1                4     0.000
 MK-4-2                4    10.000
 MK-4-3                4    20.000
 MK-4-4                4    30.000
 MK-4-5                4    40.000
 MK-4-6                4    50.000
 MK-4-7                4    60.000
 MK-4-8                4    70.000
 MK-4-9                4    80.000
 MK-4-10               4    90.000
 MK-4-11               4   100.000
 MK-4-12               4   110.000
 MK-4-13               4   120.000
 MK-4-14               4   130.000
 MK-4-15               4   140.000
 MK-4-16               4   150.000
 MK-5-1                5     0.000
 MK-5-2                5    10.000
 MK-5-3                5    20.000
 MK-5-4                5    30.000
 MK-5-5                5    40.000
 MK-5-6                5    50.000
 MK-5-7                5    60.000
 MK-5-8                5    70.000
 MK-5-9                5    80.000
 MK-5-10               5    90.000
 MK-5-11               5   100.000
 MK-5-12               5   110.000
 MK-5-13               5   120.000
 MK-5-14               5   130.000
 MK-5-15               5   140.000
 MK-5-16               5   150.000
 MK-6-1                6     0.000
 MK-6-2                6    10.000
 MK-6-3                6    20.000
 MK-6-4                6    30.000
 MK-6-5                6    40.000
 MK-6-6                6    50.000
 MK-6-7                6    60.000
 MK-6-8                6    70.000
 MK-6-9                6    80.000
 MK-6-10               6    90.000
 MK-6-11               6   100.000
 MK-6-12               6   110.000
 MK-6-13               6   120.000
 MK-6-14               6   130.000
 MK-6-15               6   140.000
 MK-6-16               6   150.000
!*********************************** Marker Types ********************************************************************
!Co-dominant marker: When heterozygote F1 is present, P1 is coded as 2, F1 is coded as 1, and P2 is coded as 0; Otherwise, P1 is coded as 2, and P2 is coded as 0. 
!Dominant marker: When heterozygote F1 is present, P1 and F1 are coded as 12, and P2 is coded as 0; Otherwise, P1 is coded as 2, and P2 is coded as 0.  
!Recessive markers: When heterozygote F1 is present, P1 is coded as 2, and F1 and P2 are coded as 10; Otherwise, P1 is coded as 2, and P2 is coded as 0. 
!Missing marker is coded as -1. 
 MK-1-1                 0   0   0   0   0   0   2   0   0   0   0   0   0   0   2   0   2   2   0   2   0   0   2   2   0   0   0   2   0   0   2   2   0   2   0   0   0   2   0   0   2   2   0   0   0   2   0   2   0   2   0   2   2   0   2   2   2   2   0   0   2   0   0   2   0   2   0   2   0   2   0   2   2   0   0   2   0   0   0   2   0   2   0   0   2   2   0   2   2   0   0   0   2   2   0   2   0   0   2   0   2   0   2   2   0   2   0   0   2   0   0   0   0   0   2   0   0   0   0   0   2   2   2   2   0   0   2   0   2   2   0   2   2   2   2   0   2   2   0   0   0   0   2   0   2   0   2   2   2   2   2   2   0   0   2   2   2   0   2   0   0   0   2   0   0   0   2   2   0   2   0   0   0   2   2   0   2   2   0   0   0   2   0   2   0   0   0   0   2   2   2   2   2   2   0   2   0   0   2   0
 MK-1-2                 0   2   0   0   0   2   2   2   0   0   0   0   0   0   2   0   2   2   0   2   0   0   2   2   0   0   0   2   0   0   2   2   2   2   0   0   0   2   0   0   2   2   0   2   0   2   0   2   0   2   0   2   2   0   2   2   2   2   0   0   2   0   0   2   2   0   0   2   0   2   0   2   2   0   0   2   0   0   0   2   0   2   0   0   2   2   0   2   2   0   0   0   2   2   0   2   2   0   2   0   0   0   2   2   0   2   0   0   0   0   0   0   0   0   2   0   0   0   2   0   2   2   2   2   0   0   2   0   0   2   0   2   2   2   2   0   2   2   0   0   0   0   2   0   2   2   2   2   0   2   2   2   0   2   2   2   2   0   2   0   0   0   2   0   0   2   2   2   2   2   0   0   0   2   2   0   2   2   0   0   0   0   2   2   0   0   0   0   2   2   2   2   2   2   2   2   0   0   0   0
 MK-1-3                 2   2   0   0   0   2   2   2   0   0   2   0   0   0   2   0   2   2   2   2   0   0   2   2   0   0   0   2   0   0   2   2   2   2   2   2   0   2   0   0   2   0   0   0   0   2   0   2   0   2   0   2   2   0   2   2   2   2   0   2   2   0   0   2   2   0   0   2   0   2   0   2   2   0   0   2   0   0   0   2   0   2   0   0   0   2   2   2   2   0   0   0   2   2   0   2   2   0   2   0   0   0   2   2   0   2   0   0   0   0   0   0   0   0   2   2   0   0   2   0   2   2   2   2   2   0   0   0   2   2   0   2   2   2   2   0   2   2   2   2   0   0   2   0   2   2   2   2   0   2   2   2   0   2   2   2   2   0   2   0   0   0   2   0   0   2   2   2   2   2   0   0   0   2   2   0   2   2   0   0   2   0   2   2   0   0   2   0   2   2   2   2   2   0   2   2   2   2   0   0
 MK-1-4                 2   2   0   0   2   2   2   2   0   0   2   0   0   0   2   0   2   0   2   2   0   0   2   2   2   0   0   2   0   0   2   2   2   2   2   2   0   2   0   0   2   0   0   0   0   2   0   2   0   2   2   2   2   0   2   2   2   2   0   2   2   0   0   2   2   0   0   2   0   2   0   0   2   2   0   2   0   0   0   2   0   2   0   2   0   0   2   0   2   0   0   0   0   2   0   2   2   0   2   0   0   0   2   2   2   2   0   0   0   0   2   0   0   0   2   2   0   0   2   0   0   2   2   2   2   0   0   0   2   2   0   2   2   2   2   0   2   2   2   2   0   0   2   0   2   2   2   2   0   2   2   2   2   2   2   2   2   0   2   0   0   0   0   0   0   2   2   2   2   2   0   2   0   2   2   0   2   2   0   0   2   0   2   2   0   0   2   0   2   2   2   2   2   0   2   2   2   2   2   0
 MK-1-5                 2   2   0   0   2   2   2   2   0   0   2   0   0   0   2   0   2   0   2   0   0   0   2   2   2   0   2   0   0   0   2   2   2   2   2   2   0   2   0   0   2   0   2   0   0   2   0   2   0   2   2   2   2   0   2   2   2   0   2   2   2   0   0   2   2   0   0   2   0   2   0   0   2   2   0   2   0   0   0   2   0   2   2   2   0   0   2   0   2   0   0   2   0   2   0   2   2   0   2   0   0   0   2   2   2   2   0   0   0   0   2   0   0   2   2   2   0   2   2   0   0   2   2   2   2   0   2   0   2   2   0   2   0   2   2   0   2   2   2   2   0   0   0   0   2   0   2   2   2   2   2   2   2   2   2   2   2   0   2   0   0   0   0   0   0   2   0   2   2   2   0   2   0   2   2   0   2   2   0   0   0   0   0   2   0   0   2   2   2   2   2   2   2   0   2   2   2   2   2   0
 MK-1-6                 2   2   0   0   2   0   2   2   0   0   2   0   0   0   2   0   2   2   2   0   0   0   2   2   2   2   2   0   0   0   2   2   0   2   2   2   0   2   0   0   2   0   0   0   0   2   0   2   0   2   2   2   2   0   2   2   2   0   2   2   2   0   0   2   2   0   0   2   0   2   0   0   2   2   0   2   2   0   0   2   0   0   2   2   0   0   2   0   2   0   0   2   0   2   2   2   2   0   2   0   0   0   2   2   2   2   0   0   0   0   2   0   0   2   2   2   0   2   2   0   0   2   2   0   2   0   2   0   2   0   0   2   2   2   2   0   2   2   2   2   0   0   0   0   2   0   2   2   2   2   2   2   2   2   2   0   2   0   2   0   2   0   2   0   0   2   0   2   2   2   0   2   0   2   2   0   2   0   0   0   0   0   0   2   0   0   2   2   2   0   2   2   2   0   2   2   2   2   2   0
 MK-1-7                 2   2   0   0   2   0   2   2   0   2   2   0   0   0   2   2   0   2   0   0   0   0   2   2   2   2   2   0   0   0   2   2   2   0   2   2   0   2   0   0   2   0   0   0   0   2   0   2   0   2   2   2   2   0   2   2   2   0   2   2   2   2   0   2   0   0   0   2   2   2   0   2   2   2   0   2   0   0   0   2   0   0   2   2   0   0   0   0   0   0   0   2   2   2   2   2   2   0   2   0   0   0   2   2   2   2   0   0   0   0   2   0   2   0   2   0   0   2   2   0   0   2   2   2   2   0   2   0   2   0   0   2   2   2   2   0   0   2   2   2   0   0   0   0   2   0   2   2   2   2   2   0   0   2   2   0   2   0   2   0   2   0   2   0   0   2   0   2   2   2   0   2   0   2   2   0   2   0   0   2   0   0   0   2   0   0   2   0   0   0   2   2   2   0   2   2   2   0   2   0
 MK-1-8                 2   2   2   0   0   0   2   2   0   2   2   2   0   0   2   2   0   2   0   0   2   0   2   2   0   0   2   0   0   0   2   2   2   0   2   2   0   2   0   0   2   0   0   0   0   2   0   0   0   2   2   2   2   0   2   2   2   0   2   2   2   2   0   2   0   0   0   2   2   2   0   2   2   2   0   2   0   0   0   2   0   0   2   2   2   0   0   0   0   0   0   2   2   2   2   2   2   0   2   0   0   0   2   2   2   2   0   0   0   0   2   0   2   0   2   0   0   2   2   0   0   2   2   2   0   0   2   0   0   0   0   2   2   0   2   0   2   2   2   2   0   0   0   0   2   0   0   0   2   2   2   0   2   2   2   2   0   0   2   0   2   0   2   0   0   2   0   2   2   2   0   2   0   2   2   0   2   0   0   2   0   0   0   2   0   0   2   0   0   0   0   2   2   0   2   2   2   0   2   0
 MK-1-9                 2   2   2   0   0   0   2   2   0   2   2   2   0   0   2   2   0   0   0   0   2   0   2   2   0   0   2   0   0   0   2   2   2   0   2   2   0   2   0   0   0   0   0   0   0   2   0   0   0   2   2   2   2   0   2   2   2   2   2   2   2   2   0   2   0   0   0   2   2   2   0   2   0   2   0   2   0   0   0   2   0   0   2   2   2   0   0   0   0   0   0   2   2   2   2   2   2   0   0   2   0   0   2   2   2   2   0   0   0   0   2   0   2   0   2   0   0   2   2   0   0   2   2   2   0   0   2   0   0   0   0   2   2   0   2   0   0   2   2   2   0   0   0   0   2   2   2   0   2   2   2   0   2   2   0   2   0   0   2   0   2   0   2   2   0   2   0   2   2   2   0   2   0   0   2   0   2   0   0   2   0   0   0   2   0   0   2   2   0   0   0   2   2   0   2   2   2   0   2   0
 MK-1-10                2   2   2   0   0   0   2   2   0   2   2   2   0   0   2   2   0   0   0   0   2   0   2   0   0   0   2   0   2   2   2   2   0   0   2   2   2   2   0   0   0   0   0   0   0   2   0   0   0   2   2   2   2   0   2   2   2   2   2   0   2   2   2   2   0   0   0   2   2   2   0   2   0   2   0   2   0   0   0   2   2   2   2   2   2   0   0   0   0   0   0   2   2   2   2   2   2   0   0   2   0   2   2   2   2   2   0   0   0   0   2   0   2   0   2   0   0   2   2   0   0   2   2   0   0   0   2   0   0   0   0   2   2   0   0   0   0   2   2   2   0   0   0   0   2   2   2   0   0   2   2   0   2   2   0   2   0   0   2   0   0   2   2   2   0   2   0   0   0   2   0   2   0   0   2   0   2   0   0   2   0   0   0   2   0   0   2   2   0   0   0   2   2   0   2   2   2   0   2   0
 MK-1-11                0   2   2   0   0   2   2   2   0   2   2   2   0   0   2   2   0   0   0   0   2   0   2   0   0   0   2   0   2   2   2   2   0   0   2   2   0   0   0   0   0   0   0   0   0   2   0   0   0   2   2   2   2   0   2   2   2   2   2   2   2   2   2   2   0   0   0   2   2   2   0   2   2   2   0   2   0   0   0   2   2   2   2   2   0   0   0   0   0   0   0   0   2   2   2   2   2   0   0   2   0   2   2   2   2   2   0   0   0   0   2   0   0   0   2   0   0   2   2   0   0   2   2   0   0   0   2   0   0   0   0   2   2   0   0   0   0   2   2   2   0   0   0   0   2   0   2   0   2   2   2   0   2   2   0   0   2   0   2   0   0   2   2   2   0   2   0   0   0   2   0   2   0   0   2   0   2   0   0   2   0   0   0   2   2   0   2   2   0   0   0   2   2   0   2   2   2   0   2   0
 MK-1-12                0   2   2   0   0   2   0   2   0   2   2   2   0   2   2   2   0   0   0   0   2   0   0   0   0   0   0   0   2   2   2   2   0   0   2   2   0   0   0   0   0   0   0   0   0   2   0   0   0   2   2   2   2   0   2   2   2   2   2   2   2   2   2   2   0   0   0   0   2   2   0   2   2   2   0   2   0   0   0   0   0   2   0   2   0   0   0   0   0   0   0   0   2   2   2   2   2   0   0   2   0   2   2   2   2   2   0   0   0   0   2   0   0   2   2   0   0   2   0   2   0   2   2   2   0   0   2   0   0   0   0   2   2   0   0   0   0   2   2   0   0   0   0   0   2   0   2   0   2   2   2   0   0   2   0   0   2   0   2   0   0   2   2   2   0   2   0   2   2   2   0   2   0   0   2   0   2   2   0   2   0   0   0   2   2   0   2   2   2   0   2   2   0   0   2   2   2   0   0   0
 MK-1-13                0   2   2   0   0   0   0   2   0   2   2   2   0   0   2   2   0   0   0   2   2   0   0   2   0   2   0   0   2   2   2   2   0   0   2   2   0   0   0   0   0   0   0   0   0   2   0   0   0   2   2   2   2   0   2   2   2   2   2   0   2   2   2   2   0   0   0   0   2   2   0   2   2   2   0   2   0   0   2   2   0   2   0   2   0   0   0   0   0   2   0   0   0   2   2   2   2   2   0   2   2   2   0   2   2   2   0   0   0   0   2   0   0   0   2   0   0   2   0   2   0   2   2   2   0   0   2   0   0   0   0   2   2   0   2   0   0   0   2   0   0   0   0   0   2   0   2   0   2   2   2   0   0   2   0   0   0   0   2   0   0   2   2   2   0   0   0   2   2   2   0   2   0   0   2   2   2   2   0   2   0   0   0   0   2   2   2   2   2   0   2   2   0   0   2   2   2   0   0   0
 MK-1-14                0   2   2   0   0   0   2   2   0   2   2   2   0   0   2   2   0   0   0   2   0   0   0   2   2   2   0   0   2   2   2   2   0   0   2   2   0   0   0   0   0   0   0   2   0   2   0   0   0   2   2   2   2   0   2   2   2   2   2   0   0   2   2   2   0   0   0   0   2   2   0   2   2   2   0   2   0   0   2   2   0   2   0   2   0   0   0   0   0   2   0   0   2   2   2   2   2   2   0   2   2   2   2   2   2   2   0   0   0   0   2   0   0   0   2   0   0   2   0   2   2   2   2   2   0   0   2   0   0   0   0   2   2   0   0   0   0   0   2   2   0   0   0   0   2   0   0   0   2   2   2   0   0   2   0   2   0   2   2   2   0   2   2   2   0   0   0   2   2   2   0   2   2   0   2   2   2   0   0   2   0   0   0   0   2   2   2   2   2   0   2   2   0   0   2   2   2   0   0   0
 MK-1-15                0   2   2   0   0   0   0   2   0   2   2   2   0   0   2   2   0   0   0   2   0   0   2   2   2   0   0   0   2   2   2   2   0   0   2   2   2   0   0   0   0   0   2   2   0   2   0   0   2   2   2   2   2   0   2   2   2   2   2   2   0   2   2   0   0   0   0   2   2   2   0   2   2   2   0   2   0   0   2   2   0   2   0   2   0   0   0   0   0   2   0   0   2   2   2   2   2   2   0   2   2   2   2   2   2   0   0   0   0   0   2   0   0   0   2   0   0   2   0   2   2   2   2   2   0   0   2   0   0   0   0   2   2   0   0   2   0   0   2   2   0   0   0   0   2   0   0   0   2   2   2   0   0   2   0   2   2   2   2   2   0   2   2   2   0   0   0   2   0   2   0   2   2   0   2   0   2   0   0   0   0   0   2   0   2   2   2   2   2   0   2   2   2   0   2   2   2   0   0   0
 MK-1-16                0   2   2   0   0   0   0   2   0   2   2   0   0   0   2   2   0   0   0   2   2   0   2   2   2   0   0   0   0   2   2   2   0   0   2   2   2   0   0   0   0   0   2   2   0   2   0   0   2   2   2   2   2   0   2   2   2   2   2   2   0   2   2   0   0   0   0   2   0   2   0   2   2   2   0   2   0   0   2   2   0   2   0   0   0   0   0   0   0   2   0   2   2   2   2   2   0   2   0   2   2   2   2   2   2   0   0   0   0   0   2   0   0   0   2   0   0   2   2   2   2   2   2   2   0   0   2   2   0   0   0   2   2   2   0   2   0   2   2   2   0   0   0   0   2   2   2   2   2   2   2   2   0   2   0   2   2   2   2   2   0   2   2   2   2   0   0   2   0   2   2   2   2   0   2   0   2   0   0   0   0   0   2   0   2   2   2   2   0   0   2   0   2   0   2   2   2   0   0   0
 MK-2-1                 2   0   2   2   2   0   2   0   0   2   0   2   0   2   2   2   0   0   2   0   0   2   0   2   0   0   2   2   0   0   2   0   2   2   2   2   2   2   2   0   0   2   2   2   0   0   0   2   2   2   2   0   2   2   2   0   0   2   2   0   0   0   0   2   0   0   2   2   2   0   2   0   2   2   0   2   2   0   0   2   2   0   2   2   0   0   2   0   2   0   2   2   2   0   2   2   2   2   2   2   2   2   2   0   2   0   0   0   2   2   2   2   2   2   0   2   0   2   0   2   2   2   2   2   0   2   0   2   0   2   0   2   2   0   0   2   0   2   0   2   2   0   2   2   2   0   0   2   2   2   0   2   0   2   0   0   0   0   0   2   2   2   0   2   2   2   0   0   2   0   0   2   2   0   0   0   0   0   0   2   2   0   0   0   0   2   0   0   2   2   0   0   0   2   2   2   0   0   0   0
 MK-2-2                 0   0   0   2   2   0   2   0   0   2   0   2   2   2   2   2   2   0   2   2   0   2   0   2   2   0   2   2   0   0   2   0   2   2   2   2   2   2   2   0   0   2   2   2   0   2   0   2   2   2   0   0   2   2   2   2   0   2   2   0   0   0   0   0   0   0   2   2   2   0   2   0   2   2   0   2   2   0   0   2   2   0   0   2   0   2   2   0   2   0   0   2   2   0   2   2   2   2   2   2   2   2   2   0   2   0   0   0   2   2   2   2   2   2   0   2   0   0   0   2   2   2   0   2   0   2   0   2   0   0   0   2   2   0   0   2   2   2   0   2   2   0   2   2   0   0   0   2   2   2   0   0   2   2   0   0   0   0   2   0   2   2   0   2   2   2   0   0   2   2   0   2   2   2   2   0   0   0   0   2   2   0   0   0   0   2   0   0   2   2   0   2   0   0   2   2   0   0   0   0
 MK-2-3                 0   0   0   2   2   0   2   0   0   2   0   2   2   2   2   2   2   2   2   2   0   2   0   2   2   0   2   2   0   0   2   0   2   2   2   2   0   2   0   0   0   2   2   2   0   2   0   2   2   2   0   0   2   2   0   2   0   2   2   0   0   0   0   2   0   0   2   2   2   0   2   0   0   2   0   2   2   0   0   2   2   0   0   2   2   0   2   0   2   0   0   2   2   0   2   2   0   2   2   2   0   2   2   0   2   2   0   0   2   0   2   2   2   2   0   2   0   0   0   2   2   2   0   2   0   2   0   2   0   0   0   2   2   0   0   2   2   2   0   2   2   0   2   2   0   0   0   2   2   2   0   0   2   0   0   0   0   0   2   0   2   2   0   2   2   2   0   0   2   2   0   2   2   2   2   0   0   0   0   2   0   2   0   0   0   2   0   0   2   2   0   2   0   0   2   2   0   0   0   0
 MK-2-4                 0   0   0   2   2   0   2   0   0   2   0   2   2   2   2   2   2   2   2   2   0   2   0   2   0   0   2   0   0   0   2   0   2   2   2   0   0   2   0   0   0   2   2   2   0   2   0   2   2   2   0   0   2   2   0   2   0   2   2   0   0   0   0   2   0   0   2   2   2   0   2   0   0   2   0   2   2   0   2   2   2   0   0   2   2   0   2   0   0   0   0   2   2   0   2   2   0   2   2   2   0   2   2   0   2   2   0   0   0   0   2   2   2   2   0   2   0   0   0   2   2   2   0   2   2   2   0   2   0   0   0   2   2   0   0   2   2   2   0   2   2   0   2   2   0   0   0   2   2   2   2   0   2   2   0   2   0   0   2   0   2   2   0   2   2   0   0   0   2   2   0   2   2   2   2   0   0   0   0   2   0   0   0   0   0   2   0   0   2   2   0   2   0   0   2   2   0   0   0   0
 MK-2-5                 0   0   0   2   2   2   2   0   0   2   0   2   2   2   2   2   2   2   2   2   0   2   0   2   0   0   2   0   0   0   2   0   2   2   2   0   0   2   0   0   0   2   2   2   0   2   0   0   2   2   0   0   2   0   0   2   0   2   2   0   0   0   0   2   0   0   2   2   0   0   2   0   0   2   0   2   2   0   2   2   0   0   0   2   2   0   2   0   0   0   0   2   2   0   2   0   0   2   2   2   0   2   0   0   2   2   0   0   0   0   2   2   2   2   0   2   0   2   0   2   2   2   0   2   2   2   0   2   0   2   0   2   2   0   0   2   2   2   0   2   2   0   0   2   0   0   0   2   2   2   2   0   2   2   0   2   0   0   2   0   0   2   0   2   2   0   0   0   2   2   0   2   2   2   2   0   0   0   0   2   2   0   0   2   0   0   0   0   2   2   0   2   0   0   2   2   0   0   0   0
 MK-2-6                 0   0   0   2   2   0   2   0   0   0   0   2   2   2   2   0   2   2   2   2   0   2   0   2   0   0   2   0   2   0   2   0   2   2   2   0   0   2   0   0   0   0   2   2   0   2   2   0   2   2   2   0   2   0   0   2   0   2   2   0   0   0   0   2   0   0   2   2   0   0   2   0   0   2   0   0   2   0   2   2   0   0   0   2   2   0   2   0   0   2   2   2   2   0   2   0   0   2   2   2   0   2   0   0   2   2   0   0   0   0   0   2   2   2   0   2   0   2   0   2   2   2   2   2   2   0   0   2   0   2   0   2   2   0   0   2   2   2   0   2   2   0   0   0   0   0   0   2   2   2   2   0   2   2   2   2   0   0   2   0   0   2   0   2   2   0   0   0   2   2   0   2   2   2   2   0   0   0   0   2   2   0   0   2   0   0   0   0   2   2   2   2   0   0   2   2   0   0   0   0
 MK-2-7                 0   0   0   2   2   0   2   0   0   0   0   2   2   2   2   0   2   2   2   2   2   2   0   2   0   0   2   0   2   2   2   0   2   2   2   0   0   2   0   2   0   0   2   2   0   2   2   0   2   0   2   0   2   0   0   2   0   2   2   0   0   0   0   2   0   0   0   2   0   0   0   0   2   2   0   0   2   0   2   2   0   0   0   2   0   0   2   0   0   2   2   2   2   0   2   0   0   2   2   2   2   2   0   0   2   2   0   0   0   0   0   2   2   2   2   2   0   2   0   2   2   2   0   2   2   0   0   2   0   2   0   2   2   0   0   2   2   2   0   2   2   0   0   0   0   0   0   2   2   2   0   2   2   0   2   2   0   0   2   0   0   2   0   2   2   0   2   0   2   2   0   2   2   2   2   0   0   0   0   2   0   0   0   2   0   0   0   0   2   2   2   2   0   0   2   2   0   0   0   0
 MK-2-8                 0   0   0   2   2   0   2   0   2   0   0   2   2   2   2   0   2   2   2   2   2   2   0   2   0   0   2   0   2   2   2   0   2   2   0   0   0   2   0   2   0   0   2   2   0   2   2   0   2   0   2   0   2   0   0   2   0   2   2   0   0   0   0   2   0   0   2   2   0   0   0   0   2   2   0   0   2   0   2   2   0   0   0   2   0   0   2   0   0   2   2   2   2   0   2   0   0   2   2   2   2   2   0   0   2   2   0   0   0   0   0   2   2   2   2   2   0   2   0   2   2   2   0   2   2   0   0   2   0   2   0   2   2   0   0   2   2   2   0   2   2   0   0   2   0   2   0   2   2   2   0   2   0   0   2   0   0   0   2   0   0   0   0   2   2   0   2   0   2   2   0   2   2   2   2   0   0   0   0   2   0   0   0   2   0   2   0   0   0   2   2   0   0   0   2   2   0   0   0   2
 MK-2-9                 0   0   0   2   2   0   2   0   2   0   0   2   2   0   2   0   2   2   2   2   2   0   0   2   0   0   0   0   0   2   2   0   2   0   0   0   0   2   0   2   0   0   2   2   0   2   2   2   2   0   2   0   2   0   0   2   0   2   2   0   0   0   0   2   0   0   0   2   0   0   0   0   2   2   0   0   2   0   2   2   0   0   0   2   0   0   2   0   0   2   2   2   2   0   2   0   0   2   2   2   2   2   2   0   2   2   0   0   0   0   0   2   2   2   2   2   0   2   0   2   2   2   0   2   2   0   0   2   2   2   0   2   2   0   0   2   2   2   0   2   2   0   0   2   0   2   2   2   2   2   2   2   0   0   2   0   0   0   2   0   0   0   0   2   2   0   2   0   2   2   0   2   2   2   2   0   0   0   0   2   0   0   0   2   0   2   0   0   0   2   2   0   0   0   2   2   0   0   0   2
 MK-2-10                2   0   2   2   2   0   2   0   2   0   0   2   2   0   2   0   2   2   2   0   2   0   2   2   0   0   0   2   0   2   2   0   2   0   0   0   0   2   0   2   2   0   2   2   0   2   2   2   2   2   2   0   2   0   0   2   0   2   2   0   0   0   0   2   2   0   2   2   0   0   0   0   2   2   0   0   2   0   2   2   0   0   0   2   0   0   2   0   0   2   2   2   2   0   2   0   0   2   2   2   2   0   2   0   2   2   0   2   0   0   0   2   2   2   2   2   2   2   2   2   0   0   0   2   2   0   0   0   2   2   0   2   2   0   0   0   2   2   0   0   2   0   0   2   0   2   2   2   2   2   2   2   0   0   0   0   0   0   2   0   0   0   0   2   2   2   2   0   2   0   0   2   2   2   2   0   0   0   0   2   2   0   0   2   0   2   0   0   0   2   2   2   0   0   2   0   0   0   2   2
 MK-2-11                0   0   2   2   2   0   2   0   2   0   0   2   2   0   0   0   2   2   2   0   2   0   2   2   0   0   0   2   0   2   2   0   2   0   0   2   0   2   0   2   2   0   2   2   0   0   2   0   2   2   2   2   2   0   0   2   0   0   0   0   0   0   2   2   2   0   2   2   0   0   0   0   2   2   0   0   2   0   2   2   0   2   0   2   0   0   2   2   0   2   2   2   0   0   2   0   0   2   2   2   2   0   2   0   2   2   0   0   2   2   0   2   2   2   2   2   2   2   2   2   2   2   2   2   2   0   0   0   2   2   0   2   0   0   0   0   2   2   0   0   2   0   0   2   2   2   2   2   2   2   2   2   0   0   0   0   2   0   2   2   0   0   0   2   2   2   2   0   2   0   0   2   2   2   2   0   0   0   0   2   2   0   0   2   0   2   2   0   0   2   2   2   0   0   2   0   2   0   2   2
 MK-2-12                0   0   2   2   2   0   2   0   2   0   0   2   2   0   0   0   2   0   2   0   2   0   0   2   0   0   0   2   0   2   2   0   2   0   2   2   0   2   0   2   2   2   2   2   2   0   2   0   2   2   2   2   2   0   0   2   0   0   0   0   0   0   2   2   2   0   2   2   0   0   0   0   2   2   0   0   2   0   2   2   0   2   0   2   0   0   2   2   0   2   2   2   0   0   2   0   0   2   2   2   2   0   2   0   2   2   0   0   2   2   0   2   2   0   0   2   2   2   2   2   2   2   2   2   2   0   0   2   2   2   0   2   2   0   0   0   2   2   0   0   2   0   0   2   0   2   2   2   2   2   2   2   0   0   0   0   2   0   2   2   0   0   2   2   2   2   2   0   2   0   0   2   2   2   0   0   0   0   0   2   2   0   0   2   0   2   2   0   0   2   2   2   0   0   0   0   2   2   2   0
 MK-2-13                0   0   2   0   2   0   0   0   2   0   0   2   2   0   0   0   2   0   2   2   2   0   0   2   0   0   0   2   0   2   2   0   0   0   2   2   0   2   0   2   2   2   2   2   0   0   2   0   2   2   2   2   2   0   0   2   0   2   0   0   0   0   2   2   2   0   2   2   0   0   0   0   2   2   0   0   0   0   2   2   0   2   0   2   0   0   0   2   0   2   2   2   0   0   2   0   0   2   2   2   2   0   2   0   0   2   0   0   2   2   2   2   2   0   0   2   2   2   2   2   2   2   2   2   2   0   0   2   2   2   0   0   2   0   0   0   2   2   0   0   2   0   0   2   0   2   2   2   0   2   2   2   0   0   0   0   2   0   2   2   0   0   2   2   2   2   2   0   2   0   0   2   2   2   0   0   0   0   0   2   0   0   0   2   0   2   2   0   0   2   2   2   0   0   0   0   2   2   2   0
 MK-2-14                0   0   2   0   2   0   0   0   2   0   0   2   2   0   0   0   2   0   2   2   2   0   0   2   0   0   0   2   2   2   2   0   0   0   2   2   0   2   0   2   2   2   2   2   0   0   2   0   2   2   2   2   2   0   0   0   0   2   0   0   2   0   2   2   2   0   2   2   0   0   0   0   2   2   0   0   0   0   2   2   0   2   0   2   2   0   0   2   0   2   2   2   0   0   0   2   0   2   2   2   2   0   2   0   0   2   0   0   2   2   2   2   2   0   2   2   2   2   2   2   2   2   2   2   2   0   0   2   2   2   0   0   2   0   0   0   0   2   0   0   2   0   0   2   0   2   2   2   0   2   2   2   0   0   0   0   2   0   2   2   0   0   2   2   2   2   0   0   2   0   0   2   0   2   0   0   0   0   0   2   0   0   0   2   0   2   2   0   0   2   2   2   2   0   0   0   2   2   2   0
 MK-2-15                0   0   0   0   2   0   0   0   2   0   0   2   2   0   0   0   2   0   2   2   2   0   0   2   0   0   0   2   2   2   2   2   0   0   2   2   0   2   0   2   2   2   2   2   0   0   2   0   2   2   2   2   2   0   0   0   0   2   0   0   2   2   2   2   2   0   2   2   0   0   0   0   2   0   0   0   0   0   0   2   0   2   0   2   2   0   0   2   2   0   2   0   0   0   0   2   0   2   2   2   2   0   2   0   0   2   0   0   2   2   2   2   2   0   0   0   2   2   2   2   0   2   0   2   2   0   0   2   2   2   0   0   2   0   0   0   0   2   2   0   2   2   0   2   0   2   2   2   0   0   2   2   0   0   0   0   0   0   2   2   0   0   2   2   2   2   0   0   2   0   0   2   0   2   0   0   0   0   2   2   0   0   0   2   0   2   2   0   0   2   2   2   2   2   0   0   2   2   2   0
 MK-2-16                0   0   0   0   2   0   0   0   2   0   0   2   2   0   0   0   2   0   2   2   2   0   0   2   0   0   0   2   2   2   2   2   0   2   2   2   0   2   0   2   2   2   2   0   0   0   2   0   2   2   0   2   2   0   0   0   0   2   2   0   2   2   2   2   2   0   2   2   0   0   0   0   2   0   0   0   0   2   0   0   0   2   2   2   2   2   0   0   2   0   2   0   0   0   0   2   0   2   2   2   2   2   2   0   2   2   0   0   2   2   2   2   2   0   0   0   2   0   2   2   0   2   0   2   2   0   2   2   2   2   0   0   2   0   0   0   2   2   0   0   2   2   0   0   2   2   2   2   0   0   2   2   0   0   0   0   0   0   2   2   0   0   2   2   2   2   0   0   2   2   0   2   0   2   0   0   0   0   2   2   0   0   0   2   0   2   2   0   2   2   2   2   2   2   0   0   2   2   2   0
 MK-3-1                 2   2   0   2   0   0   2   2   2   2   2   0   2   2   2   2   2   0   2   2   0   0   0   2   0   2   2   0   2   0   0   0   0   2   0   2   0   2   2   2   0   0   2   2   0   0   0   0   2   2   0   2   0   0   0   0   2   2   0   2   2   0   2   0   0   0   2   0   0   0   0   0   0   2   0   0   0   2   0   2   2   2   2   0   2   0   0   2   2   0   0   2   0   2   2   0   2   0   0   2   2   0   0   2   2   2   0   2   2   0   2   2   0   2   0   2   0   0   2   2   0   0   0   2   0   2   2   0   2   2   0   0   2   0   0   0   2   0   0   0   2   0   0   0   2   0   0   2   0   0   2   2   2   2   2   0   0   2   2   2   0   2   0   2   0   2   2   0   0   2   2   2   0   0   0   0   2   2   0   2   0   2   0   0   2   2   0   2   2   0   0   2   2   0   0   2   0   2   2   0
 MK-3-2                 2   2   0   2   0   0   0   2   0   2   2   0   2   2   2   2   2   0   2   2   0   2   0   2   0   2   2   0   2   2   0   0   0   2   0   0   0   2   2   2   0   0   2   2   0   0   0   0   2   2   0   2   0   0   0   0   2   2   0   2   2   0   2   2   0   0   2   0   0   0   2   0   0   0   0   0   2   2   0   2   2   2   2   0   2   0   0   2   2   0   0   2   0   2   2   0   2   0   0   2   2   0   0   0   2   2   0   2   2   0   2   2   0   2   0   0   0   0   2   2   0   0   0   0   0   2   2   2   2   2   0   2   2   0   0   0   0   0   2   0   2   0   0   0   2   0   0   2   0   0   2   2   2   2   2   0   0   2   2   2   0   2   0   2   0   2   2   0   0   2   2   0   0   2   0   0   2   2   0   2   2   2   0   0   2   2   0   2   2   0   0   0   2   0   0   2   0   2   2   0
 MK-3-3                 2   2   0   2   0   0   0   2   0   2   2   0   2   2   2   0   2   0   0   2   0   2   0   2   0   2   2   0   2   2   0   0   0   2   0   0   0   2   2   2   0   0   2   0   2   0   0   0   0   2   0   2   0   0   0   0   2   2   0   0   2   0   2   2   2   0   2   0   0   0   2   0   0   0   0   0   2   2   0   2   0   2   2   0   2   0   2   2   2   0   0   2   0   2   2   0   2   0   0   2   0   0   0   0   0   0   0   2   2   0   0   2   0   2   0   0   0   0   2   0   0   0   0   0   2   2   2   2   2   2   0   2   2   0   2   0   2   0   2   0   2   2   0   0   2   0   0   0   0   0   2   2   2   2   2   0   0   2   2   2   0   2   0   2   0   2   0   0   0   2   2   0   0   2   0   0   2   2   0   2   0   2   0   0   2   0   0   2   2   0   0   2   2   0   0   2   0   0   2   0
 MK-3-4                 2   2   0   2   0   0   0   2   0   2   2   0   2   2   2   0   2   0   0   2   0   2   0   0   0   2   2   0   2   2   0   0   0   2   0   0   0   2   2   0   0   0   2   0   2   0   0   0   0   2   0   2   0   0   0   2   2   2   0   0   2   0   2   2   2   0   2   0   0   0   2   2   2   0   0   0   2   2   0   2   0   2   2   0   0   0   2   2   2   0   0   2   0   2   2   0   2   0   0   2   0   0   0   0   0   0   0   2   2   0   0   2   0   0   0   0   0   0   2   0   0   0   0   0   2   2   2   2   2   2   0   2   2   0   2   0   2   0   2   0   0   2   0   0   2   0   0   2   0   0   2   2   2   2   2   0   0   2   2   2   0   0   0   2   0   2   2   2   0   2   0   0   0   2   0   0   2   0   0   2   0   2   0   0   2   2   0   2   0   0   0   2   2   0   0   2   0   0   0   0
 MK-3-5                 2   2   0   2   0   0   2   2   0   2   2   0   2   0   2   0   2   0   0   2   0   2   0   0   0   2   2   0   2   2   2   0   0   2   0   0   0   2   2   0   0   0   2   2   2   0   0   0   0   2   0   0   0   2   0   2   2   0   0   0   2   0   2   2   2   0   2   0   0   2   2   2   2   0   0   0   2   2   0   2   2   0   2   0   0   0   0   0   2   0   0   2   0   2   0   0   2   0   0   2   0   0   0   0   0   0   0   2   2   2   0   2   2   0   0   0   0   0   2   0   0   2   0   0   2   2   2   2   2   2   0   2   2   0   2   0   2   0   2   0   0   2   0   0   2   0   0   2   0   0   2   2   2   2   2   0   0   2   2   2   0   2   0   2   2   2   0   2   0   2   0   0   0   2   0   0   2   0   0   2   0   2   0   0   2   2   0   2   0   0   2   2   2   2   0   2   0   0   0   0
 MK-3-6                 2   2   0   2   0   0   2   2   0   2   2   0   2   0   2   2   2   0   0   2   0   2   0   0   0   2   2   0   2   2   2   0   0   2   0   0   0   2   0   0   0   2   0   2   2   0   0   0   0   2   0   0   0   0   0   2   2   0   0   0   2   0   2   2   2   0   0   0   0   2   2   2   2   0   0   0   2   2   0   2   2   0   2   0   0   2   0   0   2   0   0   2   0   2   0   0   2   0   0   2   0   0   0   0   0   2   0   2   2   2   0   2   2   0   0   2   0   0   2   0   0   2   0   0   2   2   2   2   2   2   0   2   2   0   2   2   2   0   2   0   0   2   0   0   2   0   2   2   0   0   2   2   2   2   2   0   0   2   2   2   0   2   0   2   0   2   0   2   0   2   0   0   0   2   0   0   2   0   0   2   0   2   2   0   2   2   0   2   0   0   0   2   2   2   0   2   0   0   0   0
 MK-3-7                 2   2   0   2   0   0   2   2   0   2   2   0   2   0   2   0   2   0   0   2   0   2   0   2   0   0   2   0   2   2   2   0   0   2   2   0   0   2   0   0   0   0   0   2   2   0   0   0   0   2   0   0   0   2   0   2   2   0   0   0   2   0   2   2   2   0   0   0   2   2   2   2   2   0   0   0   2   2   0   0   2   0   2   0   0   2   0   2   2   0   0   2   0   2   0   0   2   0   0   2   2   0   0   0   0   2   0   2   2   2   0   2   0   2   0   2   0   0   2   0   0   2   0   0   2   2   2   2   2   2   0   2   2   0   2   0   2   0   2   2   0   2   0   0   2   0   2   2   0   0   0   2   2   2   2   0   0   2   2   2   0   2   0   2   0   2   0   2   0   2   0   0   0   2   0   0   2   0   0   2   0   2   2   0   2   2   0   2   0   0   0   2   2   2   0   2   0   0   0   0
 MK-3-8                 2   2   0   2   0   0   2   0   2   2   2   0   2   0   0   0   2   0   2   0   0   2   0   2   0   0   2   0   2   2   2   0   2   2   2   0   0   0   0   0   0   0   0   2   2   0   0   0   0   2   0   0   0   2   0   2   2   2   0   0   2   0   2   2   2   0   0   0   2   0   2   2   2   0   0   0   2   2   0   0   2   0   2   0   0   2   0   0   2   0   0   2   0   2   0   0   2   2   2   2   2   0   0   0   0   2   2   0   2   2   0   2   0   2   0   2   0   0   2   0   0   2   0   2   0   2   2   2   2   0   0   2   2   0   0   0   2   0   2   2   0   2   0   0   2   2   2   2   0   0   0   2   0   2   2   0   0   2   2   2   0   2   0   2   0   2   0   2   0   2   0   0   0   2   0   0   2   0   0   2   0   2   2   0   2   0   0   2   0   0   0   2   2   2   0   2   0   0   0   0
 MK-3-9                 0   2   0   2   0   0   0   0   2   2   2   0   2   0   0   0   2   0   2   0   0   2   0   2   0   0   2   0   2   2   2   0   2   2   2   0   2   0   0   0   0   0   0   0   2   0   0   0   0   2   0   0   0   2   0   2   2   2   0   0   2   0   2   2   2   0   2   2   0   0   2   2   2   0   0   2   0   2   0   0   2   0   2   0   0   2   0   0   2   0   0   2   0   0   0   0   2   2   2   0   2   0   0   0   0   2   2   0   2   2   0   2   0   0   0   2   0   0   2   0   0   2   0   2   0   2   2   2   2   0   0   2   2   0   0   2   2   0   0   2   0   2   0   0   2   2   2   2   0   0   0   2   0   2   2   0   0   2   2   2   2   2   0   2   0   2   0   2   0   2   0   0   0   2   0   0   2   0   0   0   0   2   2   0   2   0   0   2   0   0   0   2   2   2   0   2   2   0   0   0
 MK-3-10                0   2   0   2   0   0   0   0   2   2   2   0   2   0   0   0   2   2   2   0   0   2   0   2   0   0   2   0   2   2   2   0   2   2   2   0   2   0   0   2   2   0   0   0   2   0   0   0   0   2   0   0   2   2   0   2   2   2   0   0   2   0   2   2   2   0   2   2   0   0   2   2   2   0   0   2   0   2   2   0   2   0   0   0   0   2   0   0   2   0   2   2   2   0   0   0   2   2   2   0   2   0   0   0   0   2   2   0   2   2   0   2   0   0   2   2   0   0   2   0   0   2   0   2   0   2   2   2   2   0   0   2   2   0   0   2   2   0   0   0   0   2   0   2   2   2   2   2   0   0   0   2   0   2   2   0   0   2   2   2   0   2   0   0   0   2   0   2   0   2   0   0   0   2   0   0   2   0   0   0   0   2   2   0   2   0   0   2   2   2   0   2   2   2   2   2   2   0   0   0
 MK-3-11                0   2   0   2   0   0   0   0   2   2   2   0   2   0   0   2   2   2   2   0   0   2   0   2   0   2   2   2   2   2   2   0   2   2   2   0   2   0   0   2   2   0   0   0   2   0   0   0   2   2   0   0   2   2   0   2   2   2   0   0   2   0   2   2   2   0   2   0   0   0   2   0   2   0   2   2   0   2   2   0   0   0   0   0   0   2   0   0   2   0   2   2   2   2   0   0   2   2   2   0   2   0   0   0   0   2   2   0   2   2   0   2   0   0   2   2   2   2   2   0   0   2   0   2   0   2   2   2   2   0   0   2   2   0   0   2   2   0   2   2   0   0   2   2   2   2   2   2   2   0   0   2   0   2   2   0   0   2   2   2   0   2   0   0   0   2   0   0   0   2   0   0   0   2   2   0   2   0   0   0   0   2   0   0   2   0   0   2   2   2   0   2   2   2   0   2   2   0   0   0
 MK-3-12                0   2   0   2   0   0   0   2   0   0   2   0   0   0   0   2   2   2   2   0   2   2   0   2   0   2   2   2   2   2   2   0   2   2   2   0   2   0   0   0   2   0   0   0   2   0   0   0   2   0   0   0   2   2   0   0   0   2   0   0   2   0   2   2   0   0   2   0   0   0   2   0   2   0   2   2   0   2   2   0   0   0   2   2   0   2   0   0   2   0   2   2   2   2   0   2   2   2   2   0   2   0   0   0   0   2   2   0   0   0   2   2   0   0   2   2   2   2   2   0   0   2   0   2   0   0   2   2   2   0   0   2   0   0   0   2   2   0   2   2   0   0   2   2   2   0   2   2   2   0   0   2   0   2   2   0   0   2   2   2   0   2   0   0   0   2   0   0   0   2   2   0   0   2   2   0   2   0   2   0   0   2   0   0   2   0   0   2   2   2   0   2   2   2   0   2   2   0   0   0
 MK-3-13                0   2   0   2   0   0   0   2   0   0   2   0   0   0   0   2   2   0   2   0   2   2   0   2   0   0   2   2   2   2   2   0   2   2   2   2   2   0   0   0   2   0   0   2   2   0   0   0   2   0   0   0   2   2   2   0   0   2   0   0   2   0   2   2   0   0   2   0   0   0   2   0   2   0   2   2   0   2   2   0   0   0   2   2   0   2   0   0   2   0   2   2   2   2   0   2   2   2   2   0   2   0   0   0   0   2   0   0   0   0   2   0   0   0   2   2   2   2   2   0   0   2   0   2   0   2   2   2   2   0   2   0   0   2   0   2   2   0   0   2   0   0   2   2   2   0   2   2   0   2   0   2   0   2   2   0   0   0   2   2   0   2   0   0   0   2   0   0   0   2   2   0   0   2   2   0   2   0   2   2   0   0   0   0   2   0   0   2   2   2   0   2   2   2   0   2   2   0   0   0
 MK-3-14                0   2   0   2   0   0   0   0   0   0   2   0   0   0   0   2   2   0   2   0   2   0   0   0   0   0   2   2   2   2   2   0   2   2   2   2   2   0   0   0   2   2   0   2   2   0   0   0   0   0   0   0   2   2   2   0   0   2   0   0   2   0   2   2   0   0   2   0   0   0   2   0   2   0   2   2   0   2   2   0   2   0   2   2   0   2   0   0   2   0   2   2   2   2   2   2   2   2   2   0   2   0   0   2   0   0   0   0   0   0   2   0   0   0   2   0   2   2   2   0   0   2   0   2   0   2   2   2   2   0   2   0   0   2   0   2   2   0   2   2   0   0   2   2   2   0   2   2   0   2   0   2   0   2   2   0   0   0   2   2   0   2   0   0   0   0   0   0   0   2   2   0   0   2   2   2   2   2   0   2   2   0   0   0   2   0   0   2   2   0   0   2   2   2   0   2   2   0   0   0
 MK-3-15                0   2   0   2   0   0   0   0   0   0   2   0   2   0   0   2   2   0   2   0   0   0   0   0   0   0   2   2   0   0   2   2   2   2   2   2   2   0   2   0   2   2   0   2   0   0   0   0   0   0   2   2   2   2   2   0   0   2   0   0   2   2   2   2   2   0   2   2   2   0   2   0   2   0   2   2   0   0   0   0   2   0   2   2   0   2   0   0   0   0   2   2   2   2   2   2   2   2   2   0   2   0   0   2   0   0   0   0   0   0   2   0   2   0   2   0   0   2   2   0   2   2   0   2   0   2   2   2   2   0   2   0   0   2   0   2   2   0   2   2   0   0   2   2   2   0   2   2   0   2   0   0   0   2   2   0   0   0   2   2   0   2   0   0   0   0   0   0   0   2   2   0   0   2   2   2   2   2   0   2   2   0   2   0   2   0   0   2   2   0   0   0   2   0   2   2   2   0   0   0
 MK-3-16                0   2   0   2   0   0   0   0   0   0   2   0   2   0   0   2   2   0   2   0   0   0   0   0   0   0   2   2   0   0   2   2   2   2   2   2   2   0   2   0   2   2   0   2   0   0   0   0   0   0   2   2   2   2   2   0   0   2   2   0   2   2   2   2   2   0   2   2   2   0   2   2   0   0   2   2   0   0   0   0   2   0   2   2   0   2   0   0   0   0   2   2   2   2   2   2   2   2   2   0   2   2   0   2   0   2   0   0   0   0   2   0   2   0   0   0   0   2   2   0   2   2   0   2   0   2   2   2   0   0   0   0   0   2   0   2   2   0   0   2   2   0   2   2   2   0   2   2   2   2   0   2   0   2   2   0   0   0   2   2   0   2   0   0   0   2   0   0   0   0   0   0   0   2   2   2   0   2   0   2   2   0   0   0   2   0   0   2   2   0   0   0   2   0   2   2   0   0   0   0
 MK-4-1                 0   0   2   0   2   0   0   0   2   0   2   0   2   2   0   2   2   0   0   0   0   2   2   2   0   0   2   2   0   2   0   0   2   2   0   2   2   2   0   2   2   2   2   0   0   2   0   0   0   2   2   0   2   0   2   2   0   0   2   2   0   2   2   2   2   0   2   2   0   0   0   0   0   2   0   2   2   2   2   0   0   2   0   2   2   2   0   0   0   2   0   0   0   2   0   0   2   0   0   0   2   0   0   0   2   2   0   0   2   0   0   0   2   0   2   2   2   0   2   2   2   2   0   2   2   0   0   2   0   2   0   0   2   2   0   2   0   2   0   2   2   0   0   0   0   2   2   0   0   2   0   2   0   0   2   2   0   0   0   0   0   0   0   2   0   0   0   2   2   0   0   0   2   0   0   0   0   0   2   2   0   2   0   0   2   0   2   2   0   0   0   2   2   0   0   2   0   0   0   0
 MK-4-2                 0   0   2   0   2   0   0   0   2   0   2   0   2   2   2   2   2   0   2   0   0   2   2   2   0   0   2   2   0   2   0   0   2   2   0   2   0   2   0   2   2   2   2   0   0   2   0   0   0   2   2   0   0   0   2   2   0   0   2   2   0   2   2   2   2   0   2   2   0   2   2   0   0   2   0   2   2   2   2   0   2   2   0   2   0   2   0   0   0   2   0   0   0   2   0   2   2   0   0   0   2   0   0   2   2   2   0   0   2   0   0   0   2   0   0   0   2   0   2   2   2   2   0   2   0   0   0   2   0   2   0   0   2   2   2   2   0   2   0   2   2   0   0   0   0   2   2   0   0   2   0   2   0   0   2   0   0   0   0   2   0   0   2   2   0   2   0   2   2   0   0   0   2   0   0   0   2   0   2   2   2   2   0   0   2   0   2   2   0   0   0   2   2   0   0   2   0   0   0   0
 MK-4-3                 0   0   2   0   2   0   0   0   2   0   0   0   2   0   2   2   2   0   2   0   0   0   2   2   0   0   2   2   0   2   0   2   2   2   0   2   0   2   0   2   2   0   2   0   0   2   0   0   0   2   2   0   0   0   2   2   0   0   2   2   0   2   2   2   2   0   2   2   0   2   2   0   0   2   0   2   2   2   2   0   2   2   2   2   0   2   0   0   0   0   0   0   0   2   0   0   2   0   0   0   2   0   0   2   0   2   0   0   2   0   0   0   2   0   0   0   2   0   2   2   2   2   0   2   2   0   0   2   0   2   0   0   2   2   2   2   0   2   0   2   2   0   2   2   0   2   2   0   0   2   2   2   0   2   2   0   0   0   0   2   0   0   2   2   0   2   0   0   2   0   0   0   2   0   0   0   2   0   2   2   2   2   0   0   2   0   2   2   0   0   0   2   2   0   0   0   0   2   2   0
 MK-4-4                 2   0   2   0   2   0   0   0   2   2   0   0   0   0   2   2   2   0   2   0   0   0   2   2   0   0   2   2   0   2   0   2   2   2   0   2   0   2   0   2   2   2   0   0   0   2   0   0   2   2   2   0   0   0   2   2   0   0   2   2   0   2   2   2   2   0   2   2   0   2   2   0   2   2   0   2   2   0   2   0   2   2   2   2   0   2   0   0   0   0   0   0   0   2   0   0   2   0   0   0   2   0   2   2   0   2   0   0   2   0   0   0   2   0   0   0   0   0   2   2   2   2   0   2   2   0   0   2   0   0   0   0   0   2   2   2   0   2   0   2   0   0   2   2   0   0   2   0   0   2   2   2   0   2   0   0   0   0   0   2   0   0   2   2   0   2   0   0   2   0   0   0   2   0   0   0   2   0   2   2   2   2   0   0   2   0   2   2   0   0   0   2   2   0   2   0   0   2   2   0
 MK-4-5                 2   2   2   0   2   0   0   0   2   2   0   0   0   0   2   2   2   0   2   2   0   0   2   2   0   0   2   2   0   2   0   2   2   2   0   2   2   2   0   2   2   2   0   0   0   2   0   0   2   2   2   0   0   0   2   2   0   2   2   2   0   2   2   2   2   0   2   2   0   2   2   0   2   2   2   2   2   0   2   0   2   2   2   2   0   2   2   0   0   2   0   0   0   0   0   0   2   0   0   0   2   0   2   2   0   2   0   2   2   0   0   2   2   0   0   0   0   0   2   2   2   2   0   2   2   0   0   2   0   0   0   0   0   2   0   2   0   2   0   2   0   0   2   2   0   0   2   0   0   2   2   2   0   0   0   0   0   0   0   2   0   0   2   2   0   0   0   0   2   0   0   0   2   0   0   0   2   0   2   2   0   0   0   0   2   0   2   2   0   0   0   2   2   0   2   0   0   2   0   0
 MK-4-6                 2   2   2   0   2   0   0   2   2   2   0   0   0   2   2   2   2   2   2   2   0   0   2   2   0   0   2   2   0   2   0   2   2   2   0   2   2   2   0   2   2   2   0   0   0   2   0   0   2   2   2   0   0   0   2   2   0   2   2   2   2   2   2   2   0   0   2   2   0   2   2   0   2   2   2   2   2   0   0   0   2   2   2   0   0   2   2   0   0   2   2   0   0   0   0   0   0   0   0   0   2   0   2   2   0   2   0   2   2   0   0   0   2   0   0   0   0   2   2   2   2   0   0   2   0   0   0   2   0   2   0   0   0   2   2   2   0   0   0   2   0   0   2   2   0   0   2   2   0   2   0   2   0   2   0   2   0   0   2   2   0   0   2   2   0   0   2   0   2   0   2   2   2   0   0   0   2   0   0   2   2   0   0   0   2   0   2   2   0   0   0   2   2   0   2   2   0   2   0   0
 MK-4-7                 2   2   2   0   2   0   0   0   2   2   0   2   0   2   2   2   2   2   2   2   0   0   2   2   0   0   2   2   0   2   0   2   2   2   0   2   2   2   0   2   2   2   0   0   0   2   0   0   2   0   2   0   2   0   2   2   0   2   2   2   2   2   2   2   0   2   2   2   0   2   2   2   2   2   2   2   2   2   0   0   2   2   2   2   0   2   2   2   0   2   2   0   0   0   0   0   0   2   2   0   2   0   2   2   0   2   0   2   2   0   0   0   2   0   0   0   0   2   0   2   2   0   0   0   0   0   0   2   0   0   0   0   0   2   2   2   2   0   0   2   2   0   2   2   0   0   0   2   0   2   0   2   0   0   2   2   0   0   2   2   0   0   2   2   0   2   2   0   2   0   2   2   2   0   0   2   2   0   0   2   2   0   0   0   2   0   2   2   0   0   2   2   2   0   2   2   0   2   0   0
 MK-4-8                 0   2   0   0   2   0   0   0   2   2   0   2   0   2   2   2   2   2   0   2   0   0   2   2   0   0   2   2   0   2   0   2   0   2   0   2   2   2   0   2   2   2   0   0   0   2   0   2   2   2   2   0   2   2   0   2   0   2   2   2   2   2   2   2   0   2   2   2   0   2   2   2   2   2   2   2   2   2   0   0   2   2   2   2   2   2   2   2   0   2   2   2   0   0   0   0   0   2   2   0   2   0   2   2   0   2   0   2   2   0   0   0   2   0   0   0   0   2   0   2   0   0   0   0   2   0   0   0   0   0   0   0   0   2   0   2   2   0   0   2   2   0   2   2   0   0   0   2   0   2   0   2   0   0   2   2   0   0   2   2   0   2   2   2   2   2   2   0   2   0   2   2   2   0   0   2   2   0   2   2   2   0   0   0   2   0   2   2   0   0   0   2   2   0   2   2   0   2   0   0
 MK-4-9                 0   2   0   0   2   0   2   0   2   2   0   2   0   2   2   2   0   0   2   2   0   0   2   2   0   0   2   2   0   2   2   2   0   2   0   2   2   2   0   2   2   0   0   0   0   2   0   2   2   2   2   0   2   2   0   0   0   2   2   2   2   0   2   2   0   2   2   2   2   2   2   2   2   0   2   2   2   2   0   0   2   2   0   2   2   2   2   2   0   2   2   2   0   0   0   0   0   2   2   0   2   0   2   2   0   2   0   2   2   0   0   0   2   0   0   0   0   2   0   2   0   0   0   0   2   0   0   0   0   0   0   0   0   2   0   2   2   0   2   2   2   0   2   2   0   0   0   2   0   2   0   2   0   0   2   2   0   0   2   2   0   2   2   2   2   2   2   0   2   0   2   2   2   0   0   2   2   0   2   2   2   0   2   0   2   0   2   2   2   0   0   2   2   0   2   0   0   2   0   0
 MK-4-10                2   2   0   0   0   0   0   0   0   2   0   2   0   2   2   2   0   0   2   2   0   0   2   2   0   2   2   2   0   2   2   2   0   2   0   2   2   0   0   0   2   0   0   0   0   2   0   2   2   2   2   0   2   2   0   0   0   2   2   2   2   2   2   2   0   2   0   2   2   2   2   2   2   0   2   2   2   2   0   0   2   2   0   2   2   2   2   2   0   0   2   0   0   2   2   2   0   2   2   0   2   0   2   2   0   0   0   2   2   0   0   0   2   0   0   0   0   2   0   2   0   2   0   0   2   0   0   0   0   0   0   0   0   2   0   0   2   0   2   2   0   0   0   2   0   0   0   2   0   2   0   2   0   0   2   2   0   0   2   2   0   2   2   2   2   2   2   0   2   2   2   2   2   0   0   2   0   0   2   2   2   0   2   0   2   0   2   2   2   0   2   2   2   2   2   0   0   0   0   0
 MK-4-11                2   2   0   0   0   0   0   0   0   2   0   2   0   2   0   2   0   0   2   2   0   0   2   2   2   2   2   2   0   2   2   2   0   2   0   2   0   0   0   0   2   0   2   0   0   2   0   0   2   2   2   0   2   2   0   0   0   2   2   2   2   2   2   2   0   2   0   2   2   2   0   2   2   0   2   2   2   2   0   0   2   2   0   2   2   2   2   0   0   0   2   0   0   2   0   2   2   2   2   0   0   0   2   2   0   0   0   0   2   0   0   0   2   0   0   0   0   2   0   2   0   2   0   0   2   0   0   0   0   0   0   0   0   2   0   2   2   0   2   2   0   0   0   2   0   0   0   0   0   2   0   2   0   0   2   2   0   0   2   2   0   2   2   2   2   2   2   0   2   2   2   2   2   0   2   2   0   0   2   2   0   0   2   0   2   0   2   2   2   0   2   2   2   2   2   0   0   0   2   0
 MK-4-12                2   2   0   0   0   0   0   0   0   2   0   2   2   2   0   2   0   0   2   2   0   0   2   2   2   2   2   2   2   2   2   0   0   2   0   2   0   0   0   0   2   0   2   0   0   2   0   0   2   2   2   0   2   2   0   2   0   2   2   2   2   2   2   2   0   2   0   2   0   2   0   2   2   0   2   2   2   2   0   0   2   2   0   2   2   2   2   0   0   0   2   0   2   2   0   2   2   2   2   0   0   0   2   2   0   0   0   0   2   0   0   0   2   0   0   0   0   0   0   2   0   2   0   2   2   2   0   0   0   0   0   0   0   2   0   2   2   0   2   2   0   0   0   2   0   0   0   0   0   2   0   2   0   0   2   2   0   0   2   2   0   2   2   2   2   2   2   0   2   2   2   2   2   2   2   2   0   0   2   2   0   0   2   0   2   0   2   2   2   0   0   2   2   2   2   0   0   2   2   0
 MK-4-13                2   2   0   0   2   2   0   0   0   2   0   2   2   2   0   2   2   0   2   2   2   0   2   2   2   2   2   2   2   2   2   0   0   2   0   2   0   0   0   2   2   0   2   0   0   2   0   0   2   2   2   2   2   2   0   2   0   2   2   2   2   2   2   2   0   2   0   2   2   2   0   2   2   0   2   2   2   2   0   0   2   2   0   2   2   2   2   0   0   0   0   0   2   2   0   2   0   2   2   0   0   0   2   0   0   2   0   2   2   0   0   0   0   0   0   0   0   2   2   2   0   0   0   2   2   0   0   0   0   2   0   0   2   2   0   2   2   2   2   2   0   0   0   2   0   0   2   0   0   0   0   2   0   0   2   2   0   0   2   2   0   2   2   2   0   2   2   0   2   2   2   2   2   2   2   0   0   0   2   2   0   0   2   0   2   0   2   2   2   0   0   2   2   2   2   0   0   2   2   0
 MK-4-14                2   2   2   0   2   2   0   0   2   0   0   2   2   2   0   2   2   0   2   0   2   2   0   2   2   2   2   2   2   2   2   0   0   0   0   2   0   0   2   2   2   0   2   0   0   2   0   0   2   2   2   2   2   2   0   2   0   2   2   2   2   2   2   2   0   2   0   2   2   0   0   2   2   0   2   2   2   2   0   0   2   0   0   2   2   2   2   0   0   0   0   0   2   2   2   2   0   2   2   0   0   0   2   0   0   2   2   2   2   0   0   0   0   0   0   2   0   2   2   2   0   0   0   2   2   0   0   0   0   0   0   0   2   2   2   2   2   0   2   2   0   0   0   2   0   0   2   0   0   0   0   2   0   0   2   2   0   0   2   0   0   2   2   2   0   2   0   0   2   2   2   2   2   2   2   0   0   0   2   2   0   0   2   0   0   0   2   2   2   0   0   2   2   2   2   0   0   2   2   0
 MK-4-15                2   2   2   0   2   2   0   0   2   0   0   2   2   2   0   2   2   2   2   2   0   2   2   2   2   2   2   2   2   0   2   0   0   0   0   2   0   0   2   2   2   0   2   0   0   2   0   0   2   2   2   2   2   2   0   2   0   0   2   2   2   2   2   2   0   2   0   2   2   0   0   2   2   0   2   2   2   0   0   0   2   0   0   2   2   2   2   0   0   0   0   0   2   0   2   2   0   2   2   0   0   0   2   2   0   2   2   2   2   0   0   0   0   2   0   2   2   2   2   2   0   0   0   2   2   0   2   0   0   0   0   0   2   0   2   2   0   0   2   2   0   2   0   2   0   0   0   0   0   0   0   2   0   0   2   2   0   2   2   0   0   2   2   2   0   2   0   0   2   2   2   2   2   2   2   0   0   0   2   2   0   0   2   0   0   0   2   2   2   0   0   0   2   2   2   0   0   2   2   0
 MK-4-16                2   0   2   0   2   2   0   0   0   2   0   2   2   0   0   0   2   2   2   2   0   2   2   2   2   2   2   2   2   0   2   0   0   0   0   2   0   0   2   2   2   0   2   0   0   2   0   0   2   0   0   2   2   2   0   2   0   0   2   2   2   2   2   2   0   2   0   2   2   0   2   2   2   0   2   2   2   0   0   0   2   0   0   2   2   2   2   0   0   0   0   0   0   0   2   2   0   2   2   0   2   2   2   2   0   2   2   2   2   0   0   0   0   2   0   2   2   2   2   2   2   2   0   2   2   0   2   0   0   0   0   0   2   0   2   2   0   0   0   2   0   2   0   0   0   0   0   0   0   0   0   2   2   0   2   2   0   2   2   0   0   2   2   2   0   2   0   0   2   0   2   2   2   2   2   0   0   0   2   2   0   2   2   0   0   0   2   2   2   0   0   0   2   2   2   0   0   2   2   0
 MK-5-1                 0   0   2   2   0   0   0   0   0   2   2   0   2   2   2   0   2   2   0   0   0   0   0   2   0   0   2   2   2   0   0   2   2   2   0   2   0   0   2   0   2   0   2   0   2   0   0   2   2   2   2   2   2   2   0   0   0   0   2   2   0   0   2   0   0   2   2   0   0   2   2   2   0   2   0   2   0   0   2   0   2   0   0   2   0   2   0   0   2   2   2   2   2   2   0   2   2   2   0   2   2   0   0   2   0   2   2   0   0   0   2   0   0   2   0   0   0   0   0   0   0   0   0   0   2   2   0   0   0   2   0   2   2   0   0   0   2   0   0   0   0   0   2   0   0   0   2   0   0   0   0   2   0   2   0   0   0   2   2   2   0   2   2   0   0   0   2   0   0   0   0   0   2   0   0   0   2   2   0   2   2   2   2   2   2   0   0   2   2   2   2   2   0   0   2   2   0   2   2   0
 MK-5-2                 2   0   0   2   0   0   0   0   0   2   2   0   2   2   2   0   2   2   0   0   0   0   0   2   0   0   2   2   2   0   0   2   2   2   0   2   0   0   2   0   2   0   2   0   0   0   0   2   2   0   2   2   2   2   0   0   0   0   2   2   0   0   2   0   2   2   2   0   0   2   2   2   0   2   0   2   0   2   0   0   2   0   0   2   0   0   0   0   2   0   2   0   0   2   0   2   2   2   0   2   2   0   0   2   0   2   2   0   2   0   2   0   0   2   0   0   0   0   0   0   0   0   0   0   0   2   0   2   2   2   0   2   2   0   0   0   2   0   0   0   0   0   2   0   0   0   2   0   0   0   0   2   0   2   0   0   0   2   0   2   0   2   2   0   0   0   2   0   0   0   0   0   2   2   0   0   2   2   0   2   2   2   2   2   2   0   0   2   2   2   2   2   0   0   2   2   0   2   2   0
 MK-5-3                 2   0   0   2   0   0   0   2   0   0   2   0   2   2   2   0   2   2   0   0   0   0   0   2   0   0   2   2   2   2   0   2   2   2   0   0   2   0   2   0   2   0   2   0   0   0   0   2   2   0   2   2   2   2   0   0   0   0   2   0   0   0   2   0   2   2   2   0   0   2   2   2   0   2   2   2   0   0   0   0   2   0   0   2   0   0   0   0   2   2   2   0   0   2   2   2   2   2   0   2   2   0   2   2   0   2   0   0   2   0   2   0   0   2   0   0   0   0   0   0   0   0   0   0   0   2   0   2   2   2   0   2   2   0   0   0   2   0   0   2   0   0   2   0   0   0   2   0   0   0   0   2   0   2   0   0   0   2   0   2   0   2   2   0   0   0   2   0   0   0   0   0   0   2   0   0   2   0   0   2   2   2   2   2   2   0   0   2   2   2   2   2   0   0   0   0   0   2   0   0
 MK-5-4                 2   0   0   2   0   0   0   2   0   0   2   0   2   2   2   0   2   2   0   0   0   0   2   2   0   0   0   2   2   2   0   2   2   2   0   2   2   0   2   0   2   0   2   0   0   2   0   0   0   0   2   2   2   2   0   0   0   0   2   0   0   0   2   2   2   2   2   2   0   2   2   2   2   2   2   2   0   0   0   0   2   0   0   2   0   0   0   0   2   2   2   0   2   2   2   2   2   2   0   2   2   0   2   2   0   2   0   0   2   2   2   0   0   0   0   0   0   0   0   0   0   0   0   2   0   2   0   0   0   2   0   2   2   0   0   0   2   0   0   2   2   0   2   0   0   0   2   0   0   0   0   2   0   2   2   0   0   2   0   2   2   2   0   0   0   0   2   0   0   0   0   0   0   2   0   0   2   0   0   2   2   2   2   2   2   0   0   2   0   2   2   2   2   0   0   0   0   2   0   0
 MK-5-5                 2   2   0   2   0   0   0   2   0   0   2   0   2   0   2   0   2   2   2   0   0   0   2   2   0   0   0   2   2   0   0   2   2   2   2   2   2   0   0   0   2   0   2   0   0   2   0   0   0   0   2   2   2   2   0   0   0   0   2   0   0   0   2   2   2   2   2   2   2   2   2   2   2   2   2   2   0   2   0   0   2   0   0   0   0   0   0   0   2   2   2   0   2   2   2   2   2   2   0   2   2   0   2   2   0   0   0   0   2   0   2   0   0   0   2   0   0   0   0   0   0   2   0   2   0   2   0   2   0   0   0   2   2   0   0   0   2   2   0   2   0   2   2   0   0   0   2   0   0   0   0   2   0   2   2   0   0   2   0   2   2   0   0   0   0   2   2   0   0   0   0   0   0   0   0   0   2   0   0   2   2   2   2   2   2   0   0   2   0   2   2   2   2   0   0   0   2   2   2   0
 MK-5-6                 2   2   0   2   0   0   0   2   0   0   2   0   2   0   2   0   2   2   2   0   0   0   2   2   0   0   0   2   2   0   0   2   2   2   2   2   2   0   0   0   0   0   2   0   0   2   2   0   0   0   2   2   2   0   2   0   0   0   2   0   0   0   2   2   2   2   2   2   2   2   2   2   2   2   2   2   0   2   0   0   2   0   0   2   0   0   0   0   2   2   2   0   2   2   2   2   2   2   0   2   2   0   2   2   0   0   0   0   0   0   2   0   0   0   0   0   0   0   0   0   0   2   2   2   0   2   0   2   0   0   0   2   2   0   0   0   2   2   0   2   0   2   0   2   0   2   0   0   0   0   0   2   2   2   0   0   0   2   2   2   2   2   2   0   0   2   2   0   0   0   2   0   0   0   2   0   2   2   0   2   2   2   2   2   2   0   0   2   0   2   2   2   2   0   0   0   2   2   2   0
 MK-5-7                 2   0   0   2   0   0   0   2   0   0   2   0   2   0   2   0   2   2   2   0   0   0   2   2   0   0   0   2   2   0   0   0   2   2   0   2   2   0   0   0   0   2   2   0   2   2   2   0   0   0   2   2   0   0   2   0   0   2   2   0   0   0   2   2   2   2   2   2   2   2   2   2   2   2   2   2   0   2   0   0   2   0   0   2   0   2   0   0   2   2   2   0   2   2   2   2   2   2   0   0   2   0   2   2   0   0   0   0   0   0   2   0   0   0   0   0   0   0   0   0   0   2   2   2   0   2   0   2   0   0   0   2   2   0   2   0   2   2   0   2   0   2   0   2   0   2   0   2   0   0   0   2   2   2   0   0   0   2   2   2   2   2   2   0   2   2   2   0   0   0   0   0   2   0   2   0   2   2   0   2   2   2   2   2   2   0   0   2   0   0   2   0   2   0   0   0   2   2   2   2
 MK-5-8                 0   0   0   2   0   0   0   2   0   0   2   0   2   0   2   0   2   2   2   0   0   0   2   2   0   0   0   2   2   0   0   2   2   2   0   2   2   0   0   2   0   2   2   0   2   2   2   0   0   0   2   2   0   2   2   0   0   0   2   0   0   0   2   2   0   2   2   2   2   2   0   2   2   2   0   2   0   2   2   2   2   0   0   2   0   2   0   0   2   2   2   0   2   0   2   2   2   2   0   0   2   0   0   2   0   0   2   0   2   0   2   0   0   0   0   0   0   0   0   0   0   2   0   2   0   2   0   2   0   0   0   2   2   0   2   0   2   2   0   2   0   2   0   2   0   2   2   2   0   0   0   2   2   2   0   0   0   2   0   2   2   2   2   0   2   2   2   0   0   0   2   0   0   0   2   0   2   2   0   2   2   2   0   2   2   0   0   2   0   0   2   0   2   0   0   0   2   2   2   2
 MK-5-9                 0   0   0   2   0   0   0   0   0   0   2   0   2   0   2   0   0   2   0   0   0   0   2   2   0   2   0   0   2   0   0   2   2   2   0   2   2   0   0   2   0   2   2   0   2   2   2   0   0   0   2   2   2   2   0   0   0   2   2   0   0   0   2   2   0   2   2   0   2   2   0   2   2   2   2   2   0   2   2   2   2   2   0   2   0   2   0   0   2   2   2   0   2   0   2   2   2   2   0   0   2   0   0   2   0   0   2   2   0   0   2   0   0   0   0   0   2   0   2   0   0   2   2   2   0   2   0   2   0   0   2   2   2   0   2   0   2   2   0   0   2   2   0   2   0   2   2   2   0   0   0   2   2   2   0   2   0   2   0   2   2   2   2   0   2   0   2   0   0   0   2   0   2   0   2   0   2   2   0   2   2   2   0   2   2   0   0   2   0   0   2   0   2   0   0   0   2   2   0   2
 MK-5-10                0   0   0   2   0   0   0   2   0   0   2   0   2   0   2   0   2   2   0   0   0   0   2   2   0   2   2   0   2   0   2   2   2   2   0   2   2   2   0   2   0   2   2   0   2   2   0   0   2   0   2   2   2   2   0   0   0   2   2   0   0   0   2   2   0   2   2   0   2   2   0   2   0   2   2   2   0   2   2   2   2   2   0   2   0   2   0   0   2   2   2   0   2   0   2   2   2   2   0   0   2   0   0   2   0   2   2   2   0   0   2   0   0   0   0   2   2   0   2   0   0   2   0   2   0   2   0   2   2   0   2   0   2   0   2   0   2   2   0   0   2   0   0   2   2   2   2   2   0   0   0   2   2   2   0   2   0   2   0   2   2   2   2   0   2   0   2   0   0   2   0   0   0   0   2   0   2   0   0   2   2   2   0   2   2   0   0   2   0   0   2   0   2   0   0   0   2   2   0   2
 MK-5-11                0   0   0   2   0   0   0   2   0   0   2   0   2   0   2   0   2   2   0   0   0   0   2   2   2   2   2   0   2   2   0   0   2   0   0   2   2   2   0   2   0   2   2   0   2   2   0   0   2   0   2   2   2   2   2   0   0   2   2   0   0   0   0   0   0   2   2   0   2   2   0   2   0   2   2   2   0   2   2   2   2   2   0   2   0   2   0   0   2   2   2   0   2   0   2   2   2   0   0   0   2   0   0   2   0   2   0   2   0   0   2   0   0   0   0   0   2   0   0   0   0   2   2   2   0   2   0   0   2   0   2   2   2   0   2   0   2   2   2   0   2   0   0   2   0   2   2   2   0   0   0   2   2   2   0   2   0   2   0   2   2   2   2   2   2   0   2   0   0   2   0   0   0   0   0   0   2   0   2   2   2   2   0   2   2   2   0   2   0   0   2   0   2   0   0   0   2   2   0   2
 MK-5-12                0   0   0   0   0   0   0   2   0   0   2   0   2   0   2   0   2   2   0   0   0   0   2   0   2   0   2   0   2   2   0   0   2   0   0   2   2   2   0   2   0   2   2   0   2   0   0   0   2   0   2   2   2   2   2   0   0   2   0   0   0   0   0   0   0   2   2   0   2   2   0   2   0   0   2   2   0   2   2   2   2   2   0   2   0   2   0   2   2   0   2   0   2   0   2   2   2   0   0   0   2   0   0   2   0   0   0   2   0   0   0   2   2   0   0   0   2   0   0   0   0   2   2   2   0   2   0   0   2   0   2   2   0   0   2   0   2   2   2   0   2   0   0   2   0   2   2   2   0   0   0   0   2   0   0   2   0   2   2   2   2   2   2   2   2   0   2   0   0   2   0   2   0   0   0   0   0   2   2   2   2   2   0   2   2   2   0   2   0   0   2   0   2   0   0   0   2   2   0   2
 MK-5-13                0   0   0   0   0   0   0   2   0   2   2   0   2   0   2   0   2   2   0   0   0   0   2   0   0   0   2   2   2   2   0   0   2   0   0   2   2   2   0   2   0   2   2   0   2   0   0   2   2   0   2   2   2   2   2   0   0   0   0   0   0   0   0   0   0   2   2   0   0   2   2   2   0   0   2   0   0   2   2   2   0   2   0   2   2   2   0   2   2   0   2   0   2   0   2   2   2   0   0   0   2   2   2   2   0   0   0   2   0   0   2   2   2   0   0   0   2   0   0   2   0   2   2   2   0   2   0   0   2   0   2   2   0   0   2   0   2   2   2   0   2   0   0   2   0   0   2   2   0   0   0   0   2   0   0   0   2   2   2   2   2   2   2   2   2   0   2   0   0   2   0   2   0   0   0   0   2   2   2   2   2   2   0   2   2   2   0   2   0   0   2   0   2   0   0   0   2   2   0   2
 MK-5-14                0   0   0   0   0   0   0   2   2   2   2   0   2   0   2   0   2   2   0   0   0   0   2   0   0   0   2   2   2   2   0   0   2   0   0   2   0   2   0   2   0   2   2   0   2   0   0   2   2   0   2   0   2   2   2   0   0   0   0   0   0   0   0   0   0   2   2   0   2   0   2   2   0   0   2   0   2   2   2   0   2   2   0   2   2   2   0   2   2   0   2   0   2   0   2   2   0   0   0   0   2   2   0   2   0   0   0   2   0   0   2   2   2   0   0   0   2   2   0   0   0   2   2   2   0   2   0   0   2   0   2   2   0   0   2   0   2   2   2   2   0   0   2   2   0   0   2   2   0   0   0   0   2   0   0   0   2   2   2   2   2   2   2   2   2   0   2   0   0   0   0   0   0   0   0   0   2   0   2   2   2   0   0   2   2   2   0   2   0   2   2   0   2   0   0   0   2   2   0   2
 MK-5-15                0   0   0   0   0   0   0   2   2   0   2   0   2   2   2   0   2   2   0   0   0   0   2   0   0   0   2   2   2   2   0   0   2   0   0   2   0   0   0   2   0   2   2   0   2   2   0   2   2   0   2   0   0   2   2   0   0   2   0   0   0   0   0   2   0   2   0   0   2   0   2   2   0   0   2   0   2   2   2   2   2   2   0   2   2   2   2   2   2   0   2   0   2   2   2   2   0   0   0   0   2   2   0   2   0   0   0   2   0   0   2   2   2   0   2   0   0   2   0   0   0   2   2   2   0   2   0   0   2   2   2   2   0   0   2   0   2   2   2   2   0   0   2   2   0   0   2   2   0   0   2   0   2   0   0   0   2   2   2   2   2   2   2   2   2   0   2   0   0   0   0   0   0   0   0   0   2   0   2   2   2   0   0   2   2   2   0   2   0   2   2   0   0   0   0   0   2   2   0   2
 MK-5-16                0   0   0   0   0   0   0   2   2   0   2   0   2   2   2   0   2   2   0   0   0   0   2   0   0   0   2   2   2   2   0   2   2   0   0   2   0   0   0   0   0   2   2   0   2   2   0   2   2   0   2   0   0   2   2   0   0   2   2   0   0   0   0   2   0   0   0   0   2   0   2   2   0   0   2   0   2   2   2   2   2   2   0   2   0   2   2   2   2   0   2   0   2   2   2   2   0   0   0   0   2   0   0   2   0   0   2   2   0   0   2   2   2   0   2   0   0   2   0   0   0   2   2   0   0   0   0   0   2   2   2   2   2   0   2   0   2   2   2   2   0   2   2   2   0   0   2   0   0   0   2   0   2   0   0   0   2   2   2   2   2   2   2   2   2   0   2   0   0   0   0   0   2   0   0   0   2   0   2   2   2   0   2   2   2   2   0   2   0   0   2   0   0   0   0   0   0   2   0   2
 MK-6-1                 2   0   0   0   2   0   0   2   0   2   0   2   2   2   0   0   0   0   0   2   2   0   2   2   0   0   2   0   2   0   0   2   0   2   0   2   0   0   2   0   0   0   0   2   0   0   2   0   2   2   0   0   0   2   0   2   2   2   0   0   0   0   0   0   0   0   2   2   2   0   0   0   0   0   2   0   2   0   0   2   2   0   2   0   2   2   0   2   2   0   0   0   0   0   2   2   2   2   0   2   0   0   0   2   2   2   0   0   2   2   0   0   2   2   2   0   0   0   0   2   0   0   0   2   2   2   0   0   2   0   0   2   0   2   2   2   2   0   0   0   2   2   2   0   2   0   0   0   0   0   2   2   0   2   2   0   0   2   0   2   0   2   0   0   0   0   0   2   2   0   2   0   2   2   2   2   2   2   2   0   2   0   2   2   2   0   0   0   0   2   0   2   0   0   0   0   2   0   2   0
 MK-6-2                 2   0   0   0   2   0   0   2   0   2   0   2   2   2   0   0   0   0   0   2   2   0   2   2   0   0   2   2   2   0   0   0   2   2   0   2   0   0   2   0   0   0   0   0   0   2   2   0   0   2   0   2   0   2   0   2   0   0   0   0   0   0   0   0   0   0   2   0   0   0   0   0   0   0   2   0   2   0   0   2   0   2   0   0   0   0   0   2   2   2   0   2   0   0   2   2   2   2   0   2   2   0   0   2   2   2   0   0   2   0   2   0   2   2   2   0   0   0   2   0   2   0   0   2   0   2   0   0   2   0   0   2   2   2   2   2   2   0   0   0   2   0   2   0   2   0   0   0   0   0   2   2   0   2   2   0   0   2   0   0   0   2   0   2   2   0   0   2   2   0   2   0   2   2   2   2   2   2   0   0   2   0   2   2   2   0   0   0   2   2   0   2   0   0   2   2   2   0   2   0
 MK-6-3                 2   0   0   0   2   0   0   2   0   2   0   2   2   2   0   0   0   0   0   2   2   2   2   2   0   0   2   2   2   0   0   0   2   2   0   0   0   0   2   0   0   2   0   0   0   2   2   0   2   2   0   2   0   0   0   2   0   0   0   0   0   0   0   0   0   0   2   0   0   0   0   2   0   2   2   0   2   0   0   2   0   2   0   0   0   2   0   2   2   0   0   2   2   2   2   2   2   0   0   2   2   0   0   2   2   2   0   0   2   0   2   0   2   2   2   0   0   0   2   0   2   0   0   2   2   2   0   0   2   2   0   2   2   2   2   2   2   0   0   0   2   0   2   0   2   2   0   0   0   0   2   2   0   2   2   0   0   2   2   0   0   0   0   2   2   0   0   2   2   0   2   0   2   2   2   2   2   2   0   0   2   0   2   2   2   0   0   0   2   2   0   2   0   0   2   2   2   0   2   0
 MK-6-4                 2   0   2   0   2   0   0   2   0   2   0   2   2   2   0   0   2   0   0   2   2   2   2   0   0   0   2   2   2   0   0   0   2   2   0   0   0   0   2   0   0   2   0   0   0   0   2   0   2   2   0   2   2   2   0   2   2   0   0   0   0   0   0   0   0   0   2   0   2   0   0   2   0   2   2   0   2   0   0   2   0   2   0   0   0   2   0   0   2   0   0   2   2   2   2   2   2   0   0   2   2   0   0   2   2   0   0   0   2   0   2   0   2   2   2   2   2   0   2   0   2   0   0   2   2   2   0   0   0   2   0   2   2   2   2   2   2   0   0   0   2   0   2   0   2   2   0   0   0   0   2   2   2   2   2   0   0   2   2   0   0   0   0   2   2   0   0   2   0   0   2   0   2   2   2   2   2   2   0   2   2   0   2   2   2   0   0   0   2   2   0   2   0   2   2   2   2   0   2   0
 MK-6-5                 2   0   2   0   2   0   2   2   0   2   0   0   2   2   0   0   2   0   0   2   2   2   2   0   0   0   2   2   0   0   0   0   2   2   0   0   0   0   0   0   0   2   0   0   0   0   2   0   0   2   0   2   2   2   0   2   2   2   0   0   0   0   0   0   0   0   2   0   2   0   0   2   0   2   2   0   2   0   0   2   0   0   0   0   0   2   0   0   2   0   0   2   2   2   2   2   2   0   0   2   2   0   0   2   2   0   0   0   2   0   2   0   2   2   2   2   2   0   0   2   2   0   0   0   0   2   0   0   0   2   0   2   2   2   2   2   2   2   0   0   2   0   2   0   2   0   0   0   0   0   2   2   2   2   2   0   2   2   2   0   0   0   2   2   2   0   0   2   0   0   0   0   2   2   0   2   2   2   0   2   2   0   0   2   2   2   0   0   2   2   0   2   0   2   2   2   2   0   2   0
 MK-6-6                 2   0   2   0   0   0   2   2   0   2   0   0   2   2   0   0   2   2   0   0   2   2   2   0   0   0   2   2   0   0   0   0   2   2   0   0   0   0   0   0   0   2   0   0   0   0   2   0   0   2   0   2   2   2   0   2   2   0   0   0   0   0   0   0   0   0   2   0   2   0   0   2   0   2   2   0   0   0   0   0   0   0   0   0   0   2   0   0   2   0   2   2   2   2   2   2   2   0   0   2   2   0   2   2   2   0   0   0   2   0   2   0   2   2   2   2   0   2   0   2   2   0   0   0   0   2   0   0   0   2   0   2   2   2   2   2   0   0   0   0   2   0   2   0   2   0   0   0   0   0   2   2   2   2   2   0   2   2   2   0   0   0   2   2   2   0   0   2   0   0   2   0   2   0   0   2   2   2   0   2   2   0   2   2   2   2   2   0   2   2   0   2   0   2   2   2   2   0   2   2
 MK-6-7                 2   0   2   0   0   0   2   0   2   2   0   0   2   2   0   0   2   2   0   0   2   2   2   0   0   0   2   0   0   0   0   0   2   2   0   0   0   0   0   0   0   2   0   0   0   0   0   0   0   2   0   2   2   2   0   2   2   0   0   0   0   0   0   2   0   0   2   0   2   0   0   2   0   2   2   0   0   0   2   0   0   0   0   0   0   0   0   0   2   0   0   0   2   2   2   2   2   0   0   0   2   0   2   2   2   0   0   0   2   0   2   2   2   2   0   2   0   0   0   0   0   0   0   0   0   2   0   0   0   0   0   2   2   2   2   2   0   0   0   2   2   0   2   0   2   0   0   0   0   0   2   2   2   2   2   0   2   2   2   2   0   0   2   2   2   0   0   2   0   0   2   2   2   0   0   2   2   2   0   2   2   0   2   2   2   2   2   2   2   2   0   0   0   2   2   2   2   0   2   2
 MK-6-8                 2   0   2   0   0   0   2   0   2   0   0   0   2   2   0   0   2   2   0   0   2   2   2   0   0   0   2   0   0   0   0   2   2   2   0   0   0   0   0   0   0   2   0   0   0   0   0   0   0   2   0   2   2   2   0   2   2   0   0   0   0   0   0   2   0   0   2   0   2   2   0   2   0   2   2   0   0   0   2   0   0   0   0   0   0   0   0   0   2   0   0   0   2   2   2   2   2   0   0   0   2   0   2   2   2   0   0   0   2   0   2   2   2   0   0   2   0   0   0   0   0   0   0   0   0   2   0   0   0   0   0   0   0   2   2   2   0   0   2   2   0   0   2   0   2   0   0   0   0   0   2   2   2   2   2   0   2   0   2   2   0   2   2   2   2   0   0   2   0   0   2   2   2   0   0   2   2   2   0   2   2   0   2   2   2   2   2   2   2   2   0   0   0   2   2   2   2   0   2   2
 MK-6-9                 2   0   2   0   2   0   2   0   2   0   0   0   2   2   0   0   2   2   0   0   2   2   2   0   0   2   2   0   0   0   0   2   2   2   0   0   2   0   0   0   0   2   2   0   0   0   0   0   2   2   0   2   2   2   0   2   2   0   0   0   0   0   0   2   0   0   2   0   2   2   0   2   0   2   2   0   2   0   0   0   0   0   0   0   0   0   0   2   2   0   0   0   2   0   2   2   2   0   0   0   2   0   2   2   2   0   0   0   2   0   2   2   2   0   0   0   0   0   0   0   0   0   0   0   0   2   2   0   2   0   0   0   0   2   2   2   0   0   2   2   0   0   2   0   2   0   2   0   0   0   2   0   2   2   2   0   2   0   2   2   0   2   2   2   2   0   0   0   0   0   0   2   0   0   0   2   2   2   0   2   0   0   2   2   0   2   2   2   0   2   0   2   2   2   2   2   2   0   0   2
 MK-6-10                2   0   2   0   2   0   2   0   2   0   0   0   2   2   0   2   2   2   0   0   2   0   2   0   0   2   2   0   2   0   0   2   2   2   0   0   2   0   0   0   0   2   2   0   0   0   2   0   2   2   0   2   2   0   0   2   2   0   0   0   2   0   0   2   0   0   2   0   2   2   0   2   0   2   2   2   2   0   0   0   0   0   2   0   0   0   0   2   0   0   0   0   2   0   2   2   2   0   0   0   2   0   2   2   2   2   0   0   0   0   2   2   2   0   0   2   0   0   0   0   0   0   2   0   0   2   2   0   2   0   0   0   0   0   2   2   2   0   2   2   0   0   2   0   2   0   2   0   0   0   2   0   2   2   2   0   2   0   2   2   0   2   2   2   2   0   0   0   0   0   0   2   0   0   0   2   2   2   0   2   0   0   2   2   0   0   2   2   0   2   0   2   2   2   2   2   2   0   2   2
 MK-6-11                2   0   2   2   2   0   2   0   2   0   0   0   2   2   0   2   2   0   0   0   2   0   2   0   0   2   0   2   2   0   0   2   2   2   0   0   0   0   0   0   0   2   2   0   0   0   2   0   2   2   2   2   2   0   0   2   2   0   0   0   2   0   0   2   0   0   2   0   2   2   0   2   0   2   2   2   2   0   2   0   0   0   2   0   2   0   0   0   0   0   0   0   2   0   0   2   0   2   0   2   2   0   2   2   2   2   0   0   0   0   2   2   2   0   0   2   0   0   0   0   0   0   0   0   0   2   2   0   2   0   0   0   0   0   2   2   2   0   2   2   0   0   2   0   2   0   2   0   0   0   2   0   0   2   2   0   2   0   2   2   0   2   2   2   2   0   0   0   0   0   0   2   0   0   0   0   0   2   0   2   0   0   2   2   0   0   0   2   0   2   0   2   2   2   2   2   2   0   2   2
 MK-6-12                2   0   2   2   2   0   2   0   2   0   0   0   2   2   0   2   2   0   0   0   2   0   2   0   0   2   0   2   0   0   0   2   2   2   0   0   0   0   0   2   2   0   2   0   2   0   2   0   2   2   2   2   2   0   0   2   2   0   0   0   0   2   0   2   0   2   2   0   2   2   0   2   0   2   2   0   2   2   2   0   0   0   2   0   2   0   2   0   0   2   0   0   2   0   2   2   0   2   0   2   2   0   2   2   0   2   0   0   0   0   2   2   2   0   2   2   0   0   0   0   0   0   0   0   0   2   2   0   2   2   0   2   0   0   2   2   2   2   2   2   0   0   2   0   2   0   2   0   0   0   0   0   0   2   2   0   2   0   2   2   0   2   2   2   2   0   0   0   0   0   0   2   0   0   0   0   0   2   2   2   0   0   0   2   2   2   0   2   0   0   0   2   2   2   2   2   2   0   0   2
 MK-6-13                2   0   2   2   2   0   2   0   2   0   0   0   0   2   0   2   2   0   0   0   2   2   2   0   0   2   0   2   0   0   0   2   2   2   0   0   0   2   0   2   2   0   2   0   2   0   2   0   2   2   2   2   2   0   0   2   2   0   0   0   2   2   0   2   0   2   2   0   2   2   0   2   0   2   2   0   2   2   0   2   0   0   2   0   0   0   0   2   0   2   0   0   2   0   2   0   0   2   0   2   2   0   2   2   0   2   0   0   0   0   2   2   2   0   2   2   0   0   0   2   2   0   0   0   0   2   2   0   2   2   0   2   0   0   2   2   2   2   2   2   0   0   0   0   2   0   2   0   0   0   0   2   0   2   2   0   2   0   2   2   0   2   2   2   2   0   0   0   0   0   0   2   0   0   0   0   0   0   2   2   0   0   0   2   2   2   0   2   0   0   0   2   2   2   2   2   2   0   0   2
 MK-6-14                2   0   2   2   2   0   2   0   2   0   0   0   0   0   0   2   2   0   2   0   2   2   2   0   0   2   0   2   0   0   0   2   2   2   0   0   0   2   0   2   2   0   2   0   2   0   2   0   2   2   2   2   0   0   0   2   2   0   0   0   2   2   0   2   0   2   2   0   2   2   0   2   0   2   2   0   2   2   0   2   0   0   2   0   0   0   0   2   0   2   2   0   2   0   2   0   0   2   0   2   2   0   2   2   0   2   0   2   0   0   2   0   2   0   2   2   2   0   2   2   2   0   0   2   2   2   2   0   2   2   0   2   0   0   0   2   2   2   2   2   0   0   2   0   2   0   2   0   0   0   0   2   0   2   2   0   2   0   2   2   0   2   2   0   2   0   2   0   0   0   0   2   0   0   0   0   0   0   2   2   0   0   0   2   2   2   0   2   0   0   2   0   2   2   2   2   2   0   0   2
 MK-6-15                2   0   2   2   2   0   2   0   2   0   0   2   2   0   0   2   0   0   0   0   2   2   2   2   0   2   0   2   0   0   0   2   2   2   0   0   0   2   0   2   2   2   2   0   2   0   2   0   2   2   2   2   0   0   0   0   2   0   0   0   2   2   0   2   0   2   2   0   2   2   0   2   0   2   2   0   2   2   0   2   0   0   2   0   0   0   0   2   0   2   2   0   2   0   2   0   0   2   0   2   2   0   2   2   0   2   0   2   0   0   2   0   2   2   2   2   2   0   2   0   2   2   0   2   2   2   2   0   2   2   0   2   0   0   2   2   2   2   2   2   2   0   2   0   0   0   2   0   0   0   0   2   2   2   2   2   2   0   2   2   0   2   2   0   2   0   2   2   0   0   2   2   0   0   0   0   2   0   2   2   0   0   0   2   2   2   0   2   0   0   2   0   2   2   2   2   2   0   0   2
 MK-6-16                2   0   2   2   2   0   2   0   2   0   0   0   2   0   2   2   0   0   0   0   2   2   2   2   0   2   0   2   0   0   0   2   0   2   0   0   0   0   0   0   0   2   2   0   2   0   2   0   2   2   0   2   0   0   0   0   2   0   0   0   2   2   2   2   0   2   2   0   2   2   0   2   0   2   2   0   2   2   0   2   0   0   2   0   0   0   0   2   0   2   2   0   2   0   2   0   0   2   2   2   2   0   2   2   0   2   0   2   0   0   2   0   2   2   2   2   2   0   2   0   2   2   0   2   2   2   2   0   2   2   0   2   0   0   2   2   2   2   2   2   2   0   2   0   0   0   0   0   0   0   2   2   0   2   2   2   2   0   2   2   0   2   2   0   2   0   2   2   0   0   2   2   0   0   0   0   2   2   2   2   0   0   2   2   2   2   0   2   0   0   2   0   2   2   2   2   2   0   0   2
 
!****************************************** Phenotypic Data **********************************************************
!-100.0 is resevred for missing phenotype
SimulatedTrait1        15.8218   15.0326   13.7880   13.7300   14.8174   15.6157   16.2906   16.5082   14.2393   13.8258   17.2909   14.5268   13.8006   13.8990   16.0673   14.8146   15.3249   14.7127   14.2874   15.0860   13.8761   14.1483   15.2309   15.7656   15.4913   14.6895   14.4374   15.9431   14.1416   14.2859   16.6050   15.3229   15.5575   15.2682   16.1557   16.1975   13.5045   16.2047   13.9196   13.5734   16.4817   14.2262   14.3648   14.1246   14.4496   16.3151   13.1412   16.2201   14.7472   16.5749   15.3539   15.9960   16.5173   13.9062   16.1030   15.5396   16.2520   15.0522   15.0991   16.2043   16.4398   14.9324   14.6728   16.0429   16.3728   13.7476   13.9544   15.8039   14.0130   15.1127   13.6736   14.2331   16.4847   15.4839   13.8920   16.4831   14.3622   14.0093   13.9534   16.2840   13.8580   14.8645   14.2160   14.9543   14.3891   13.7000   16.1263   15.7066   16.0022   13.2049   14.2023   14.8988   14.2146   16.4727   15.3126   15.8961   16.5126   14.4085   16.6690   14.1248   13.6238   14.5157   16.5493   16.4383   15.5354   16.7506   14.6240   14.3320   14.4584   13.8751   15.9714   13.6134   14.1923   15.3408   15.9413   15.1685   13.3814   14.4166   16.3121   13.9873   14.1324   15.6650   15.8936   15.1124   15.9792   14.1070   15.2520   14.0552   15.8575   15.4803   14.5503   15.4642   15.5925   16.0534   15.9536   14.3875   14.6966   16.1050   16.0355   15.7633   13.0811   14.0240   14.4292   14.2500   15.2863   14.8396   15.4222   16.3547   14.9867   16.5672   16.3551   15.3376   15.4758   15.7558   15.9318   15.4822   16.1908   13.7826   16.4136   13.5961   15.0397   14.9777   14.0876   14.2024   13.9689   15.1059   14.6170   16.3932   15.6460   16.8065   14.1615   15.6060   13.8887   16.2679   15.6354   14.1309   15.9556   15.1292   13.7088   14.1047   14.6300   14.3646   15.3204   15.7215   14.1710   13.8777   15.4713   14.8192   15.6619   14.9516   16.1521   15.4527   15.8229   13.7576   16.4812   15.6632   16.5582   16.1044   16.2379   13.6126
SimulatedTrait2         9.5801   10.6911   10.2438   10.4529   10.6014    9.7547    9.4939    9.5554   10.2693   10.4750    9.6628   10.7398   10.5540   10.6600    9.4520   10.4726    9.7789   10.7787    9.1398    9.2347   10.3250   10.3611    9.9048    9.7785   10.0026   10.6416   10.3465    9.5579   10.6950   10.3891    9.2343    9.5055    9.2796    9.3524    8.9882    9.2214   10.5714    9.3096   10.5282   10.2686    9.1748   10.1618   10.2066   10.3634   10.6752    9.8557   10.6090    9.6061   10.1631    9.5806    9.7572    9.4646    9.8314   10.4968    9.8897    9.3869    9.7477   10.0376   10.1599    9.5260    9.0378   10.3641   10.0464    9.4461    9.1537   10.5663   10.5922    9.4854   10.5555    9.8115   10.9736   10.2640    9.4764   10.6076   10.5879    9.9037   10.8165   10.2814   10.5457    9.6745   10.7090    9.1541   10.4109   10.2542   10.5428   10.4526    9.1273    9.4061    9.4937   10.3814   10.7729   10.0970    9.4078   10.1569   10.5782    9.4856    9.4990   10.7513    9.8948   10.9209   10.6224   10.2916    9.3347    9.5912    9.2589    9.3546   10.4044   10.5888   10.7343   10.0636    9.9179   10.4258   10.8840   10.4487    8.9600    9.4498   10.5213   10.7267    9.6306   10.3859    9.0121    9.2810    9.5666    9.5276    9.7970   10.4574   10.6861   10.8601    9.8110    9.1221   10.4156    9.4907    9.4034    9.9610    9.7211   10.4114    9.9466    9.6209    9.7321    9.6784   10.3856   10.0661    9.3781   10.0264    9.4564    9.1180    9.2246    9.4112   10.3205    9.7445    9.8943    9.8177    9.4713    9.6267    9.5224    9.3753    9.4025   10.2612    9.5094   10.2631   10.3486   10.5993   10.5952   10.3380   10.8284    9.7347    9.1281    9.8794    9.4903    9.5959   10.5161   10.8692   10.4630    9.5576    9.9003   10.2866    9.2413    9.3785   10.3093   10.5915    9.3957   10.3466    9.7792    9.3038   10.5189    9.9993    9.4037   10.3553    9.3190    9.6104    9.9183    9.0585    9.6512   10.0801    9.5012    9.7311    9.7471    8.8895    9.6063   10.1123
 
