# Supplementary material for: Inclusive Composite Interval Mapping of QTL by Environment Interactions in Biparental Populations
Source: PLoS One. 2015 Jul 10;10(7):e0132414. doi: 10.1371/journal.pone.0132414 (PMC4498613; doi:10.1371/journal.pone.0132414)
Supplement: S6 File — (ZIP) [file pone.0132414.s006.zip › H=0.8/L1/run_00105.met]

!**********************Note: lines staring with "!" are remarks and will be ignored in the program********************
!*********************************General Information**********************************
!Assuming F1 = P1 x P2, populations available in QTL IciMapping are: 
!  1, P1BC1F1 = P1 x F1, the first backcrossing where P1 is used as the recurrent parent;
!  2, P2BC1F1 = P2 x F1, the first backcrossing where P2 is used as the recurrent parent;
!  3, F1DH, F1-derived doubled haploids; 
!  4, RIL or F1RIL, recombination inbred lines through the repeated selfing of F1;
!  5, P1BC1RIL, recombination inbred lines through the repeated selfing of P1BC1F1;
!  6, P2BC1RIL, recombination inbred lines through the repeated selfing of P2BC1F1;
!  7, F2, the selfing generation of F1;
!  8, F3, the selfing generation of F2;
!  9, P1BC2F1, the second backcrossing where P1 is used as the recurrent parent; 
! 10, P2BC2F1, the second backcrossing where P2 is used as the recurrent parent;
! 11, P1BC2RIL, recombination inred lines through the repeated selfing of P1BC2F1; 
! 12, P2BC2RIL, recombination inred lines through the repeated selfing of P2BC2F1; 
! 13, P1BC1F2, the selfing generation of P1BC1F1; 
! 14, P2BC1F2, the selfing generation of P2BC1F1; 
! 15, P1BC2F2, the selfing generation of P1BC2F1; 
! 16, P2BC2F2, the selfing generation of P2BC2F1; 
! 17, P1BC1DH, P1BC1F1-derived doubled haploids; 
! 18, P2BC1DH, P2BC1F1-derived doubled haploids; 
! 19, P1BC2DH, P1BC2F1-derived doubled haploids; 
! 20, P2BC2DH, P2BC2F1-derived doubled haploids; 
   3      !Mapping Population (see remarks above)
   2      !Mapping Function (1 for Kosambi; 2 for Haldane; 3 for Morgan)
   2      !Marker Space Type (1 for intervals; 2 for positions)
   1      !Marker Space Unit(1 for centiMorgans; 2 for Morgan)
   6      !Number of Chromosomes (or Linkage Groups)
 200      !Size of the mapping population
   2      !Number of environments
 
!***************************************** Chromosomes and Linkage Maps **********************************************
!Chromosome                 NumMarkers
-CH1                        16
-CH2                        16
-CH3                        16
-CH4                        16
-CH5                        16
-CH6                        16
!Linkage map (Marker name followed by position or the interval length)
 MK-1-1                1     0.000
 MK-1-2                1    10.000
 MK-1-3                1    20.000
 MK-1-4                1    30.000
 MK-1-5                1    40.000
 MK-1-6                1    50.000
 MK-1-7                1    60.000
 MK-1-8                1    70.000
 MK-1-9                1    80.000
 MK-1-10               1    90.000
 MK-1-11               1   100.000
 MK-1-12               1   110.000
 MK-1-13               1   120.000
 MK-1-14               1   130.000
 MK-1-15               1   140.000
 MK-1-16               1   150.000
 MK-2-1                2     0.000
 MK-2-2                2    10.000
 MK-2-3                2    20.000
 MK-2-4                2    30.000
 MK-2-5                2    40.000
 MK-2-6                2    50.000
 MK-2-7                2    60.000
 MK-2-8                2    70.000
 MK-2-9                2    80.000
 MK-2-10               2    90.000
 MK-2-11               2   100.000
 MK-2-12               2   110.000
 MK-2-13               2   120.000
 MK-2-14               2   130.000
 MK-2-15               2   140.000
 MK-2-16               2   150.000
 MK-3-1                3     0.000
 MK-3-2                3    10.000
 MK-3-3                3    20.000
 MK-3-4                3    30.000
 MK-3-5                3    40.000
 MK-3-6                3    50.000
 MK-3-7                3    60.000
 MK-3-8                3    70.000
 MK-3-9                3    80.000
 MK-3-10               3    90.000
 MK-3-11               3   100.000
 MK-3-12               3   110.000
 MK-3-13               3   120.000
 MK-3-14               3   130.000
 MK-3-15               3   140.000
 MK-3-16               3   150.000
 MK-4-1                4     0.000
 MK-4-2                4    10.000
 MK-4-3                4    20.000
 MK-4-4                4    30.000
 MK-4-5                4    40.000
 MK-4-6                4    50.000
 MK-4-7                4    60.000
 MK-4-8                4    70.000
 MK-4-9                4    80.000
 MK-4-10               4    90.000
 MK-4-11               4   100.000
 MK-4-12               4   110.000
 MK-4-13               4   120.000
 MK-4-14               4   130.000
 MK-4-15               4   140.000
 MK-4-16               4   150.000
 MK-5-1                5     0.000
 MK-5-2                5    10.000
 MK-5-3                5    20.000
 MK-5-4                5    30.000
 MK-5-5                5    40.000
 MK-5-6                5    50.000
 MK-5-7                5    60.000
 MK-5-8                5    70.000
 MK-5-9                5    80.000
 MK-5-10               5    90.000
 MK-5-11               5   100.000
 MK-5-12               5   110.000
 MK-5-13               5   120.000
 MK-5-14               5   130.000
 MK-5-15               5   140.000
 MK-5-16               5   150.000
 MK-6-1                6     0.000
 MK-6-2                6    10.000
 MK-6-3                6    20.000
 MK-6-4                6    30.000
 MK-6-5                6    40.000
 MK-6-6                6    50.000
 MK-6-7                6    60.000
 MK-6-8                6    70.000
 MK-6-9                6    80.000
 MK-6-10               6    90.000
 MK-6-11               6   100.000
 MK-6-12               6   110.000
 MK-6-13               6   120.000
 MK-6-14               6   130.000
 MK-6-15               6   140.000
 MK-6-16               6   150.000
!*********************************** Marker Types ********************************************************************
!Co-dominant marker: When heterozygote F1 is present, P1 is coded as 2, F1 is coded as 1, and P2 is coded as 0; Otherwise, P1 is coded as 2, and P2 is coded as 0. 
!Dominant marker: When heterozygote F1 is present, P1 and F1 are coded as 12, and P2 is coded as 0; Otherwise, P1 is coded as 2, and P2 is coded as 0.  
!Recessive markers: When heterozygote F1 is present, P1 is coded as 2, and F1 and P2 are coded as 10; Otherwise, P1 is coded as 2, and P2 is coded as 0. 
!Missing marker is coded as -1. 
 MK-1-1                 2   2   0   0   2   0   2   0   2   2   2   2   2   0   0   0   2   2   2   0   2   2   2   2   0   0   2   0   2   2   0   0   0   2   2   2   2   0   2   2   0   2   2   2   0   2   2   0   2   0   0   2   2   2   0   2   2   2   0   0   2   2   2   2   0   2   2   0   2   0   0   0   2   2   2   0   0   2   0   2   2   2   0   0   2   0   2   0   0   0   2   0   2   2   0   2   2   2   0   0   0   0   0   2   0   2   2   0   0   2   0   0   0   2   0   2   2   0   2   0   2   2   0   0   0   0   2   0   2   0   0   2   2   0   0   0   0   2   2   2   0   0   2   0   2   0   0   2   0   0   2   0   0   2   2   2   0   0   2   2   2   0   0   2   2   0   2   0   0   0   2   0   0   2   0   2   2   0   2   0   0   2   2   0   0   0   0   2   0   2   0   0   2   0   2   2   0   2   2   0
 MK-1-2                 2   2   0   0   2   0   2   0   2   2   2   2   2   0   0   0   2   2   2   0   2   2   2   0   0   0   2   0   2   2   2   0   0   2   2   2   2   0   2   2   0   2   2   0   0   2   2   2   2   0   0   2   2   2   0   2   2   2   0   0   2   2   0   0   0   2   0   0   2   0   0   0   2   2   2   0   0   2   0   2   2   2   0   0   2   0   2   0   2   0   2   0   2   2   0   2   2   2   0   2   0   0   0   2   0   2   2   0   0   0   0   0   0   2   0   2   2   0   0   0   2   2   0   0   0   0   2   0   2   0   0   2   2   0   0   0   0   2   2   2   0   0   0   0   2   0   0   2   0   0   2   0   0   2   2   2   0   0   2   2   2   0   2   2   2   0   0   0   2   0   2   0   0   2   0   2   2   0   2   0   0   2   2   0   0   0   0   0   0   2   0   0   2   0   2   2   0   0   2   0
 MK-1-3                 2   2   0   0   2   0   0   0   2   2   2   2   2   0   0   0   0   2   0   0   2   2   2   0   0   0   2   0   2   2   2   0   0   2   2   2   2   0   2   2   0   2   2   0   0   2   2   2   0   0   0   2   2   2   0   2   2   2   0   0   2   2   0   0   0   2   0   0   2   2   2   0   2   0   2   0   0   2   0   2   2   0   0   0   2   0   2   0   2   0   2   0   0   2   0   2   2   2   0   2   0   0   0   2   0   2   2   0   0   0   0   0   0   2   0   2   0   0   0   0   2   2   0   2   0   0   2   0   2   0   0   2   2   0   0   2   0   2   2   2   0   0   0   0   2   0   0   2   0   0   2   2   0   2   2   2   0   0   2   2   2   0   2   2   0   0   0   0   2   0   2   0   0   2   0   2   2   0   2   0   0   2   2   0   0   0   0   0   0   2   0   0   0   0   2   2   0   0   2   0
 MK-1-4                 2   2   2   0   0   0   0   0   0   2   2   2   2   0   0   0   0   2   0   0   2   2   0   0   0   0   2   0   2   2   2   0   0   0   2   2   2   0   0   2   0   2   2   0   0   2   2   2   0   0   0   2   2   2   0   2   2   2   0   0   2   2   0   0   0   2   0   0   2   2   2   0   2   0   2   0   0   2   0   2   2   0   0   0   2   0   2   0   2   0   2   0   0   2   0   2   2   2   0   2   0   0   0   2   0   2   2   0   0   0   0   0   0   2   0   2   0   0   0   0   0   2   0   2   0   0   2   0   2   0   0   0   2   0   0   2   0   2   0   2   0   0   0   0   0   0   0   2   0   0   2   2   0   2   2   2   0   0   2   2   2   0   2   2   0   0   0   0   2   2   2   0   0   2   2   2   2   0   2   0   0   2   2   0   0   0   0   0   0   2   0   0   0   0   0   2   0   0   2   0
 MK-1-5                 2   2   2   0   0   0   0   0   0   0   2   2   2   0   0   0   0   2   0   0   2   2   0   0   0   2   2   0   2   2   2   0   0   0   2   2   2   0   0   2   0   2   2   0   0   2   2   2   0   0   0   2   2   2   0   2   2   2   0   0   2   2   0   0   0   0   0   0   2   2   2   0   2   0   2   2   0   2   0   2   2   0   0   0   2   0   2   0   2   0   2   0   0   2   0   2   2   0   0   2   0   0   0   2   0   2   0   0   0   2   0   0   0   2   0   2   0   0   0   2   0   2   0   2   0   0   2   0   0   0   0   0   2   2   0   2   0   2   0   2   0   0   0   2   0   0   0   2   0   0   2   2   2   2   2   2   0   0   2   2   2   0   2   2   2   0   0   0   2   2   2   0   0   2   2   2   2   0   2   2   0   2   2   0   0   0   0   0   0   2   0   2   0   0   2   2   2   0   0   0
 MK-1-6                 2   0   2   2   0   0   2   0   0   0   2   2   2   0   0   0   2   2   0   0   2   2   0   0   0   2   2   0   2   2   2   0   0   2   0   0   2   0   0   2   0   2   2   0   0   0   2   2   0   0   0   2   2   2   0   2   2   2   0   0   2   2   0   0   0   0   0   2   2   2   2   2   2   0   2   2   0   2   0   2   2   0   0   0   2   0   2   0   2   0   2   0   0   2   0   2   2   0   0   0   0   2   0   2   0   2   2   0   0   2   2   0   0   2   0   2   0   0   0   2   0   2   2   2   0   0   2   0   0   0   2   2   2   2   2   2   0   2   0   2   0   0   0   2   0   2   0   2   0   0   2   2   2   2   2   2   0   0   2   2   2   0   2   2   2   2   0   0   2   2   2   0   0   0   2   2   2   0   0   2   0   2   0   0   0   2   0   0   0   2   0   2   0   0   2   2   0   0   0   0
 MK-1-7                 2   2   2   2   0   0   2   0   0   2   2   2   2   0   0   0   0   2   0   2   2   2   0   0   0   2   0   0   2   2   2   0   0   2   0   0   2   0   2   2   0   2   2   0   0   0   2   2   0   0   2   0   2   2   0   2   2   2   2   0   2   2   0   0   0   0   0   2   2   2   2   2   2   0   2   2   0   2   0   2   2   2   0   0   2   0   2   0   2   0   2   0   0   2   0   2   2   0   0   0   2   2   0   2   0   2   2   0   0   2   2   0   0   2   0   2   0   0   0   2   0   2   2   2   0   0   2   0   0   0   2   2   2   2   2   2   0   2   0   2   0   0   0   2   0   2   0   0   0   0   2   2   2   2   2   2   0   0   2   0   2   0   2   2   2   2   0   0   2   2   2   0   0   0   2   2   2   0   0   0   0   2   0   0   0   2   0   0   0   2   0   2   0   2   2   2   0   0   0   0
 MK-1-8                 0   2   2   2   0   0   2   0   0   2   2   2   2   0   0   0   0   0   0   2   0   0   0   0   0   2   0   0   2   0   2   2   0   2   0   0   2   2   2   2   0   0   2   0   0   0   2   2   2   0   2   0   2   2   0   2   2   0   2   2   2   2   0   0   0   0   0   2   2   2   2   2   2   0   2   2   0   2   0   2   2   2   0   2   2   0   2   0   2   0   2   0   0   2   0   2   0   0   0   0   2   2   0   2   0   2   2   0   0   2   2   0   0   2   0   2   0   0   0   2   0   0   2   0   0   0   2   0   0   0   2   2   2   2   2   2   0   2   0   2   0   0   0   2   0   2   0   0   0   0   2   2   0   2   2   2   0   0   2   0   2   0   2   2   2   2   2   0   2   2   2   0   2   0   2   2   2   0   0   0   0   2   0   0   0   2   0   0   0   2   0   2   0   2   2   2   0   0   0   0
 MK-1-9                 0   2   2   2   0   0   2   0   0   2   0   2   2   0   0   0   0   0   0   2   0   0   0   0   0   2   0   0   2   0   2   2   0   2   0   0   2   2   2   2   0   0   2   0   0   2   2   2   2   0   2   0   2   2   0   2   2   0   2   2   2   2   0   0   0   0   2   2   0   2   2   2   2   0   2   2   0   2   0   2   2   2   0   2   2   2   2   0   2   0   2   0   0   2   0   2   0   0   0   0   2   2   0   0   0   2   2   0   0   2   2   0   0   2   0   2   0   0   0   2   0   0   2   0   0   0   2   0   0   2   2   2   2   2   2   2   0   0   0   2   0   0   0   2   0   2   0   0   0   0   2   2   0   2   0   2   0   0   2   0   2   0   2   2   2   2   2   0   2   2   2   0   2   0   2   2   2   0   0   0   0   2   0   0   0   2   0   0   0   2   0   2   0   2   2   2   0   0   0   0
 MK-1-10                0   2   2   2   0   0   2   0   0   2   0   2   2   0   0   0   2   0   0   2   0   0   0   0   2   2   0   0   2   0   2   2   0   2   0   0   2   2   2   2   0   2   2   2   0   2   2   2   2   0   2   0   2   2   0   2   2   0   2   2   2   0   0   0   0   2   2   0   0   2   0   0   2   0   2   2   0   2   0   2   2   2   2   2   0   2   2   0   2   0   2   0   0   2   0   2   0   0   0   0   2   2   0   0   0   2   2   2   0   2   2   0   0   2   0   0   0   0   0   2   0   0   2   0   0   0   2   0   0   2   2   2   2   2   2   2   0   0   0   2   0   0   0   2   0   2   0   0   0   0   2   2   0   2   2   2   2   0   2   0   2   0   2   2   2   2   2   0   2   2   2   0   2   0   2   0   2   0   0   0   0   2   2   0   0   2   0   0   2   2   0   2   0   0   2   2   0   0   0   0
 MK-1-11                0   2   2   0   0   0   2   0   0   2   0   2   2   0   0   0   2   0   0   2   2   0   0   0   2   2   0   0   2   0   0   2   0   2   0   0   0   2   2   2   0   2   0   2   0   2   2   2   2   2   2   0   2   2   0   2   2   0   2   2   0   0   0   0   2   2   2   0   0   2   0   0   2   0   2   2   0   2   0   2   2   2   2   0   0   2   2   0   2   0   0   0   0   2   0   2   0   0   0   0   2   2   2   0   0   2   2   2   0   2   2   0   0   2   0   0   0   0   0   2   0   0   2   0   0   0   2   0   0   2   2   2   2   2   2   2   0   0   0   2   0   0   0   2   0   2   0   0   0   0   2   0   0   0   2   2   2   2   0   0   2   0   2   2   2   2   2   0   2   2   0   2   2   0   2   0   2   0   0   0   0   2   2   0   0   2   0   0   2   0   0   2   0   0   2   2   0   0   0   0
 MK-1-12                0   2   0   0   0   0   2   0   0   2   2   0   0   0   0   0   2   0   0   2   0   0   0   0   2   2   0   0   2   2   0   2   0   2   0   0   0   2   2   2   0   2   2   2   0   2   2   2   2   2   2   0   2   2   0   2   2   0   2   2   0   0   0   0   0   2   2   0   0   2   0   0   2   0   2   2   0   0   0   2   2   2   2   0   0   2   2   0   2   0   0   0   0   2   0   2   0   0   0   0   2   0   2   0   0   2   2   2   2   2   0   0   0   2   0   0   0   0   0   2   0   0   0   0   0   0   2   0   0   2   2   0   2   2   2   0   0   2   0   2   2   2   0   2   0   2   0   0   0   0   2   0   0   0   2   2   2   2   0   0   2   0   2   2   2   2   2   0   2   2   0   2   2   0   2   0   2   0   0   0   0   2   2   0   0   2   0   0   2   2   2   2   0   0   2   2   0   0   2   0
 MK-1-13                0   2   0   0   0   0   2   0   0   2   2   0   0   0   0   2   2   0   0   2   0   0   0   0   2   2   0   0   2   2   2   2   0   2   0   0   0   2   2   2   2   2   2   2   0   2   2   2   2   2   2   0   2   2   0   2   2   0   2   2   0   0   2   0   0   2   2   0   0   2   2   0   2   0   0   2   2   0   0   2   2   2   2   0   0   2   2   0   2   0   0   0   0   2   0   0   0   0   0   0   2   2   2   0   0   0   2   2   0   2   0   0   2   2   0   0   0   0   0   2   0   0   0   0   0   0   2   0   2   2   0   0   2   2   2   0   0   0   0   2   2   2   0   2   0   2   0   2   0   0   2   0   0   0   2   0   2   2   0   0   2   0   2   2   2   2   2   2   2   2   0   0   2   0   2   0   2   0   0   0   0   0   2   0   0   2   0   0   2   2   2   2   2   0   2   2   0   0   2   0
 MK-1-14                0   2   0   0   0   0   2   0   0   2   2   0   0   0   0   2   2   0   0   2   0   0   0   0   2   2   0   0   0   2   2   2   0   2   2   0   0   0   2   2   2   2   0   2   0   2   2   2   2   0   2   0   2   2   0   2   2   0   2   2   0   0   2   0   0   2   2   0   0   0   2   0   2   0   0   2   2   0   0   2   2   2   0   0   0   2   2   0   2   0   0   0   0   2   0   0   0   0   0   0   0   2   2   0   0   0   2   2   0   2   0   0   2   0   0   0   2   0   2   2   0   0   0   2   0   2   2   0   2   2   0   0   0   2   2   0   2   0   0   2   2   2   2   2   0   2   0   2   0   0   2   0   0   0   2   0   2   2   0   0   2   0   2   2   2   2   2   2   0   2   0   0   2   0   2   0   2   0   0   0   0   0   2   0   0   2   2   0   2   2   2   2   2   0   2   2   0   0   2   0
 MK-1-15                0   2   0   0   0   0   2   0   0   2   2   0   0   0   0   2   2   0   0   2   0   0   0   0   2   2   0   0   0   2   0   0   0   2   2   0   0   0   2   2   0   2   0   2   2   2   2   2   0   0   2   0   0   2   2   2   2   0   2   2   0   0   2   2   0   2   2   0   0   0   2   0   2   0   0   2   2   2   0   2   2   2   0   0   0   2   0   0   2   0   0   2   2   2   0   0   0   0   2   0   2   2   2   2   2   0   2   2   0   2   0   0   0   0   0   0   2   0   2   2   0   2   0   0   0   2   2   0   2   2   0   0   0   2   2   0   0   0   0   2   2   2   2   2   0   0   0   2   0   0   2   0   0   0   2   0   2   0   0   0   0   2   2   2   2   2   2   2   0   2   0   0   2   0   2   0   2   0   2   0   0   0   2   0   0   2   2   2   2   2   2   2   2   0   2   2   0   0   2   0
 MK-1-16                0   2   2   0   0   0   2   0   0   2   2   0   0   0   0   2   2   0   0   2   0   2   0   0   2   2   0   0   0   2   0   0   0   2   2   0   0   0   2   2   0   2   0   2   2   2   2   2   0   0   2   0   2   0   2   2   2   0   2   2   0   0   2   2   0   2   2   0   0   0   2   2   2   0   0   2   2   0   0   2   2   2   0   0   2   2   0   0   2   0   0   2   2   2   0   0   0   0   2   0   2   2   2   2   2   0   2   2   2   2   0   0   0   0   0   0   2   0   2   2   0   2   2   2   0   2   2   0   2   2   0   0   0   0   2   0   0   0   0   2   2   2   2   2   0   0   0   2   0   0   2   0   0   0   2   0   2   0   0   0   0   2   2   2   2   2   2   2   0   2   0   0   2   0   0   2   0   0   2   0   0   0   2   0   0   2   2   2   2   2   2   0   2   0   2   2   0   0   2   0
 MK-2-1                 2   2   2   0   2   2   2   0   0   0   2   2   2   0   0   2   0   2   0   0   2   0   2   2   2   2   2   0   0   2   2   2   0   0   2   2   2   2   0   0   0   2   2   2   2   2   2   2   0   0   2   0   0   2   2   0   2   2   0   0   2   0   2   2   0   0   0   0   0   0   0   0   0   0   2   2   0   0   0   0   0   0   0   2   0   0   0   2   2   2   2   0   2   2   0   0   0   2   0   0   2   0   0   0   0   0   2   2   0   2   0   2   2   2   2   2   2   0   0   0   2   0   0   2   2   2   0   0   2   0   2   2   2   2   0   2   0   0   2   2   0   0   2   0   0   2   2   0   0   0   2   2   0   0   2   2   0   2   0   2   2   0   2   2   2   2   2   2   2   0   0   2   0   2   2   2   0   2   0   2   0   2   0   2   2   0   0   0   0   2   2   0   2   2   2   2   2   2   0   2
 MK-2-2                 2   2   2   0   2   2   2   0   0   0   0   0   2   0   0   2   0   2   0   0   2   0   2   2   2   2   2   0   0   2   2   0   2   0   0   2   2   2   0   0   0   2   2   2   2   2   2   2   0   0   0   2   0   2   0   0   2   2   0   0   2   0   2   2   0   0   0   0   0   0   0   0   0   0   2   2   0   0   0   0   0   0   0   2   0   0   2   2   2   2   2   0   2   2   0   0   0   2   0   0   0   0   0   0   2   0   2   2   0   2   0   2   2   2   2   2   2   0   0   0   2   0   0   2   2   0   0   0   2   0   2   2   2   2   0   2   0   0   2   2   0   0   2   0   0   2   2   2   2   0   2   0   0   0   2   2   0   2   0   2   2   0   2   2   2   2   2   2   2   0   0   2   0   2   0   2   0   2   2   2   0   2   0   2   0   0   0   2   0   2   2   0   2   2   2   2   2   2   0   2
 MK-2-3                 0   2   2   0   2   2   2   0   0   2   0   0   2   2   0   2   0   2   0   0   2   0   2   2   2   2   2   0   2   2   2   0   2   0   0   2   2   2   0   0   0   2   2   2   2   2   2   2   2   0   0   2   0   2   0   0   0   2   0   0   2   0   2   2   0   0   2   0   0   2   0   0   0   0   2   2   0   0   0   0   0   0   0   2   0   2   0   2   2   2   2   0   2   2   2   0   0   2   0   0   0   0   0   0   2   0   2   2   0   2   0   2   2   2   2   2   2   0   0   0   2   0   0   2   0   0   2   0   2   0   2   2   2   2   0   2   0   0   2   2   2   0   2   0   0   2   2   2   2   0   2   0   0   0   2   2   0   2   0   2   0   0   2   2   2   2   2   0   2   0   0   2   0   2   0   2   0   2   2   2   0   2   0   2   0   0   0   2   0   0   2   0   2   0   2   2   2   2   0   2
 MK-2-4                 0   2   2   0   2   2   2   2   0   2   0   0   2   0   0   0   0   2   0   0   2   0   2   0   2   2   2   0   2   2   2   0   2   0   0   2   2   2   0   0   0   2   2   2   2   2   2   2   2   0   0   2   0   2   0   0   0   2   0   0   0   0   2   2   0   0   0   0   0   2   0   0   2   2   2   2   0   2   0   0   0   0   0   2   2   2   0   2   2   0   2   0   2   2   2   0   0   2   0   0   0   0   0   0   2   0   2   2   0   2   0   2   2   2   2   2   2   2   0   0   2   0   0   2   0   0   2   0   2   0   2   2   2   2   2   2   0   0   2   2   2   0   2   0   0   2   2   2   2   0   2   0   2   2   2   2   0   2   0   2   0   0   2   2   2   2   2   2   0   2   0   0   0   2   0   2   0   2   2   2   0   2   0   2   0   2   0   2   0   0   2   0   2   0   2   2   2   2   0   2
 MK-2-5                 0   0   2   0   2   2   0   2   0   2   0   0   2   0   0   0   0   2   0   0   2   0   2   0   2   2   0   0   2   2   2   0   2   0   0   2   0   2   0   0   0   2   2   2   2   0   2   2   2   0   0   2   0   2   0   2   0   2   0   0   0   0   2   2   0   0   0   0   0   2   0   0   2   2   2   2   0   2   0   0   2   0   0   2   2   2   0   2   2   0   2   0   2   2   0   0   0   2   0   0   0   0   2   0   2   0   0   2   0   2   2   2   2   2   2   2   2   2   0   0   0   0   0   2   0   0   2   0   2   0   2   2   2   2   2   2   0   0   0   0   2   0   2   0   2   2   2   0   2   0   2   0   2   2   2   0   0   0   0   2   0   0   2   2   2   2   2   2   0   2   0   0   0   2   0   2   0   2   2   2   0   2   0   2   0   2   0   2   0   0   2   0   2   0   0   2   2   2   0   2
 MK-2-6                 0   0   2   0   2   2   0   2   0   2   0   0   2   0   0   0   0   2   0   0   2   0   2   2   2   2   2   0   2   2   2   0   2   0   0   2   0   2   0   0   0   2   2   2   2   0   0   2   0   0   0   0   0   2   0   2   0   2   0   0   0   0   0   0   0   2   0   0   0   2   0   0   0   0   2   2   0   2   2   0   2   0   0   2   2   2   0   2   2   0   2   0   2   2   2   0   0   2   0   0   0   0   2   0   2   0   0   2   0   2   2   2   2   2   2   2   2   2   0   0   0   0   0   2   0   0   2   0   2   0   2   0   2   2   2   2   0   2   0   0   2   0   2   2   2   2   2   2   2   0   2   0   0   2   2   0   0   0   0   0   0   0   2   2   2   2   2   2   0   2   0   0   0   2   0   0   0   2   2   2   0   2   0   2   0   2   2   2   0   0   2   0   2   0   2   2   2   2   0   2
 MK-2-7                 0   2   2   0   2   2   0   2   2   2   0   0   2   0   2   0   0   2   2   0   2   0   2   2   2   2   2   0   2   2   2   0   2   0   0   2   0   2   0   2   0   2   2   0   2   0   0   2   0   0   0   0   0   2   0   2   0   0   0   0   0   0   0   2   2   2   0   0   0   2   0   0   0   0   2   2   0   2   2   0   0   0   0   2   2   2   0   2   2   0   2   0   2   2   2   0   0   2   0   2   0   0   0   0   2   0   0   2   0   2   2   2   2   2   2   2   2   2   0   0   0   0   0   2   0   0   2   2   2   0   2   0   0   2   0   0   2   2   2   0   2   0   2   2   2   2   2   2   2   0   2   0   0   2   2   0   0   0   0   0   0   0   2   2   2   2   2   2   2   2   0   0   0   2   2   0   2   2   2   2   0   2   0   2   0   0   2   2   0   0   2   0   2   0   2   2   2   2   0   2
 MK-2-8                 0   2   2   0   2   2   0   2   2   2   0   0   2   2   2   0   0   2   2   0   2   0   2   2   0   2   2   0   2   2   2   0   2   0   0   2   0   2   0   2   2   0   2   0   2   0   0   2   0   0   0   0   0   2   0   2   0   0   0   0   0   0   0   2   2   2   0   0   0   2   2   0   0   0   2   2   0   2   2   0   0   0   0   0   2   2   0   0   2   0   2   0   2   0   2   0   0   2   0   0   0   0   0   0   2   0   0   2   0   2   2   2   2   2   2   2   2   2   0   0   0   0   0   2   0   0   2   2   2   0   2   0   0   0   0   0   2   2   2   0   2   0   2   2   2   2   2   2   2   0   2   0   0   2   2   2   2   0   0   0   2   0   2   2   2   2   2   2   2   2   0   2   2   2   2   0   2   2   2   2   0   0   0   2   0   0   2   2   0   0   2   0   2   0   0   2   2   2   0   2
 MK-2-9                 0   0   0   0   2   2   0   2   2   2   0   0   2   2   2   0   0   2   2   0   2   0   2   2   0   2   2   0   0   2   2   0   2   2   0   2   2   2   0   2   2   0   2   0   2   2   0   2   0   0   0   0   0   2   0   0   0   0   0   0   0   0   0   2   0   2   0   0   0   0   2   0   0   0   2   2   0   2   2   0   0   0   0   0   2   2   0   0   2   0   2   0   2   0   2   0   0   2   0   0   0   2   0   0   2   0   0   2   0   2   2   0   2   2   2   0   2   2   2   0   0   0   0   2   0   0   2   2   2   0   2   2   2   2   0   0   2   2   2   0   2   0   2   2   2   2   2   2   2   0   0   0   0   2   2   2   2   0   0   0   2   0   2   2   2   2   2   2   0   2   0   2   2   2   2   0   2   0   2   2   0   2   0   2   0   0   2   2   0   0   2   0   2   0   0   2   2   2   0   0
 MK-2-10                0   0   2   0   2   0   0   2   2   2   0   0   2   2   2   0   0   0   2   0   2   0   0   2   0   2   2   0   0   2   2   0   2   2   0   2   2   2   0   2   2   0   2   0   2   2   2   2   2   0   2   0   0   2   0   0   0   0   0   0   0   0   0   2   0   2   0   0   0   0   2   0   0   0   2   2   0   2   2   0   0   0   0   0   2   0   0   0   2   0   2   0   2   0   2   0   0   2   0   0   0   2   0   0   2   0   0   2   0   2   2   0   2   2   2   0   2   2   2   0   0   2   0   2   0   0   2   2   2   0   2   2   0   2   0   0   2   2   2   0   2   0   2   2   2   2   2   2   2   0   0   0   0   2   2   0   2   0   0   0   0   0   2   0   2   2   2   2   0   2   0   2   2   2   2   0   2   0   2   2   0   2   0   0   0   0   2   2   0   0   2   0   2   0   0   0   2   2   0   0
 MK-2-11                0   0   2   0   2   0   0   2   2   0   0   0   2   2   2   0   0   0   2   0   2   0   0   2   0   2   0   0   0   2   2   0   2   2   2   2   2   2   0   0   2   0   2   0   2   2   2   2   2   0   2   0   0   2   2   0   0   0   0   0   0   2   0   2   0   2   2   0   0   0   0   0   2   0   2   2   0   0   2   0   0   0   0   0   2   0   0   0   2   0   2   0   0   0   0   0   0   2   0   0   0   2   0   0   2   0   0   2   0   2   2   0   2   2   2   0   2   2   2   0   0   2   0   0   0   0   2   2   0   0   2   2   0   2   0   0   2   2   2   0   2   0   0   2   2   2   2   2   2   0   0   0   0   2   2   0   2   0   0   0   0   0   2   0   2   0   2   2   0   2   0   0   0   2   2   0   2   0   2   2   0   2   0   0   0   0   2   2   0   0   2   2   2   0   0   0   2   2   0   0
 MK-2-12                0   0   2   0   2   0   0   2   2   2   0   0   2   2   2   0   0   0   2   0   2   2   0   0   0   2   0   0   0   2   2   0   2   2   2   2   2   2   0   0   2   0   2   0   2   2   0   2   2   0   2   0   0   2   2   0   0   0   0   0   0   2   0   0   0   2   2   0   0   0   0   0   2   0   2   2   0   0   2   0   0   0   0   0   2   0   0   0   2   0   2   0   0   0   0   0   0   2   0   2   0   2   2   2   2   0   0   2   0   2   2   0   2   2   2   0   2   2   2   0   0   2   2   0   0   0   2   2   0   2   2   2   2   2   2   0   2   2   2   0   2   0   0   2   0   2   0   2   0   0   0   0   0   2   2   0   2   0   0   0   0   0   2   0   2   0   2   0   0   2   0   0   0   2   0   2   2   0   2   2   0   2   0   0   0   0   2   2   0   2   0   0   2   0   0   0   2   2   0   0
 MK-2-13                0   0   2   0   2   0   0   0   2   2   0   0   2   2   2   0   2   0   2   0   2   2   0   0   0   2   0   0   0   2   2   0   2   2   2   2   2   0   0   0   2   0   2   0   2   2   0   2   2   0   2   0   0   2   2   0   0   0   0   0   0   2   0   0   0   2   2   0   0   0   0   0   2   0   2   2   0   0   2   0   0   2   0   0   2   0   0   0   2   0   2   0   0   0   0   0   0   2   0   2   0   2   2   2   2   0   0   2   0   2   2   0   0   0   2   2   2   2   2   2   0   2   2   0   0   2   2   2   0   2   2   2   2   0   2   0   2   2   2   0   2   0   0   2   2   2   0   2   0   0   0   0   0   2   2   2   2   2   0   0   0   0   2   0   2   0   2   0   0   2   0   0   0   2   2   2   2   0   2   0   0   2   0   0   0   0   2   2   0   2   0   0   2   0   0   0   2   2   0   0
 MK-2-14                0   2   2   0   2   2   0   0   2   2   0   0   2   2   2   0   0   0   2   0   2   2   0   0   0   2   0   0   2   2   2   2   2   2   2   2   2   2   2   0   2   0   2   0   2   2   0   2   2   0   2   0   2   2   2   0   2   0   0   0   0   2   0   0   0   0   2   0   2   2   2   0   2   0   2   2   0   0   2   0   0   2   0   0   2   0   0   0   2   2   2   0   0   0   2   0   0   2   0   2   0   2   2   2   2   0   0   2   0   2   2   0   0   0   2   2   2   2   2   2   0   2   2   0   0   2   2   0   0   2   2   2   2   0   2   2   0   2   2   0   2   0   2   2   2   2   0   2   0   2   2   0   0   2   2   2   2   2   0   0   2   0   2   0   2   0   2   2   0   2   0   2   2   2   2   0   2   0   2   0   2   2   0   0   0   0   2   0   0   2   0   2   2   2   0   0   2   0   0   0
 MK-2-15                2   2   2   0   0   2   0   0   0   2   0   0   0   2   2   0   0   0   2   0   2   2   0   0   0   2   0   0   2   0   2   2   2   2   2   2   2   2   2   0   2   0   0   0   2   2   0   2   2   0   2   0   2   2   0   0   0   0   0   0   0   2   0   0   0   0   2   0   2   2   2   0   2   0   2   2   0   0   2   0   0   2   2   0   2   0   0   0   0   2   2   0   0   2   2   0   0   2   0   2   0   0   2   2   2   0   0   2   2   0   2   0   0   0   2   2   2   2   2   2   0   2   2   0   0   2   2   0   0   2   2   2   2   0   2   2   0   2   2   0   2   0   2   2   0   2   0   2   0   2   2   0   2   2   2   2   2   2   0   0   2   0   2   0   2   0   2   2   0   2   0   2   2   2   2   0   2   0   2   0   2   0   0   2   0   0   2   0   0   2   0   2   2   2   0   0   0   2   0   0
 MK-2-16                2   0   2   0   0   2   0   0   0   2   0   0   0   2   2   0   0   0   2   0   2   2   0   0   0   2   0   0   2   0   0   2   2   2   2   2   2   2   2   2   0   0   0   2   0   2   0   0   2   0   2   0   2   2   0   2   0   0   0   0   0   2   0   2   0   0   2   0   2   0   2   0   2   0   2   0   0   0   2   0   0   2   2   0   2   0   0   0   0   2   2   2   0   2   2   0   0   2   0   2   0   2   2   2   0   0   0   2   2   0   2   0   0   0   2   2   2   2   2   2   0   2   2   0   0   2   0   0   0   2   2   2   2   0   2   2   0   2   0   0   2   0   2   2   0   2   0   2   0   2   2   0   2   2   2   2   2   2   2   0   2   0   2   0   2   2   2   2   0   2   0   2   2   2   0   0   0   0   2   0   2   0   0   2   0   0   2   0   0   0   0   2   0   2   0   0   2   2   0   0
 MK-3-1                 2   2   2   0   2   2   0   2   2   2   2   0   2   2   0   2   2   0   2   2   2   2   2   2   2   0   2   2   0   2   2   0   2   0   0   0   0   0   0   0   2   2   0   0   2   0   2   0   0   0   0   0   0   0   2   0   0   2   0   0   2   0   2   2   2   2   2   2   0   0   2   0   2   2   0   0   0   0   2   0   0   2   2   0   0   2   2   2   2   0   0   0   2   0   2   0   2   2   2   0   2   0   2   2   0   0   0   2   0   0   0   2   0   2   2   0   2   0   0   0   2   0   0   2   2   2   0   0   2   0   2   0   2   0   2   2   0   0   2   2   0   0   2   2   0   2   2   0   0   0   0   2   0   2   0   0   0   2   2   2   0   2   2   2   0   0   0   0   0   2   2   2   0   2   0   2   0   2   2   0   0   2   0   0   2   0   2   2   0   0   0   2   2   0   0   2   2   2   2   2
 MK-3-2                 2   2   2   0   2   2   0   2   2   2   2   0   2   2   0   2   2   2   2   2   2   2   0   2   2   0   2   2   0   2   2   0   2   0   0   0   0   0   0   0   2   2   0   0   2   0   2   0   0   2   2   2   0   0   2   0   2   2   0   0   2   0   0   0   2   2   2   2   0   0   2   2   2   2   0   0   2   0   2   0   0   2   2   0   0   2   0   2   2   0   0   0   2   0   2   0   0   2   2   0   2   0   2   2   0   0   0   2   0   0   0   2   0   2   2   0   0   0   0   0   2   0   0   2   2   2   0   0   2   0   2   0   2   2   2   0   0   0   2   2   0   0   2   2   0   2   2   0   0   0   0   2   2   2   0   0   0   0   2   2   0   2   2   2   0   0   0   0   0   2   2   2   0   2   0   2   0   2   2   0   0   2   0   0   2   0   2   2   0   0   0   2   0   0   0   2   0   2   2   2
 MK-3-3                 2   2   2   2   0   2   2   2   2   2   2   0   2   2   0   2   2   2   2   2   2   0   0   2   2   0   2   2   2   2   2   0   2   0   0   0   0   0   0   0   2   0   0   0   2   0   2   0   0   2   2   2   0   0   2   0   2   2   0   0   2   0   0   0   2   2   2   2   0   0   2   2   2   0   0   0   2   0   2   0   0   2   2   0   0   2   0   2   2   0   2   0   2   0   0   0   0   2   2   0   2   0   2   0   0   2   0   2   0   0   0   2   0   2   2   0   0   2   0   0   2   2   0   2   2   2   0   0   2   0   0   0   0   2   2   0   0   0   2   2   0   0   2   2   0   2   2   0   0   0   0   2   2   2   0   0   0   0   2   2   0   2   2   2   0   0   0   2   0   2   2   2   0   2   0   2   0   2   2   2   0   2   0   0   2   0   0   2   2   0   0   2   0   0   0   2   0   2   2   2
 MK-3-4                 2   2   2   2   0   2   2   2   2   2   2   0   2   2   0   2   2   2   2   2   2   0   2   2   2   0   2   2   2   2   2   0   0   0   0   0   0   0   0   0   2   0   0   0   2   0   2   0   0   2   2   0   0   2   2   2   2   2   0   2   2   0   0   0   2   2   2   2   0   0   2   2   2   0   0   0   2   0   2   0   0   2   2   2   0   2   0   2   2   0   2   0   2   0   0   0   0   2   2   0   2   0   2   0   0   2   0   2   2   0   0   2   0   2   2   0   0   2   0   0   2   2   2   2   2   2   0   0   2   0   0   0   0   2   2   2   0   0   2   2   0   0   2   2   0   2   0   0   0   0   0   2   2   2   0   0   0   0   2   2   0   2   2   2   0   0   0   2   0   2   2   2   0   2   0   2   0   2   2   2   0   2   2   0   2   0   0   2   2   2   0   2   0   0   0   2   0   0   2   0
 MK-3-5                 2   2   2   2   0   2   2   2   2   2   2   0   2   2   0   2   0   2   2   2   0   0   0   0   2   2   2   2   2   0   2   0   0   0   0   0   0   0   0   2   2   0   0   0   2   0   2   0   2   2   2   0   0   2   2   2   2   2   0   2   2   0   0   0   2   2   2   0   0   0   2   2   2   0   0   0   0   0   2   0   0   2   2   2   0   2   0   2   2   0   2   0   2   0   0   2   0   2   2   0   2   0   2   0   2   2   0   2   2   0   2   2   0   0   0   0   0   2   0   0   2   2   2   0   2   2   0   0   2   0   2   0   0   2   2   2   2   2   2   2   0   0   2   0   0   2   0   0   0   0   0   2   2   2   0   0   0   0   2   2   0   2   2   2   0   0   0   2   0   2   2   2   0   2   0   2   0   2   2   2   0   2   2   0   2   0   0   2   2   2   0   2   0   0   0   0   2   0   2   0
 MK-3-6                 2   2   2   2   0   2   2   2   2   0   2   0   0   2   0   2   0   2   2   2   0   0   0   2   2   2   2   2   2   0   2   0   0   0   0   0   0   0   0   2   2   0   0   2   2   0   2   2   2   2   0   0   0   2   2   2   2   2   0   2   2   0   0   0   2   2   2   0   0   0   2   2   2   0   2   0   0   0   2   0   0   2   2   2   2   2   0   2   2   0   0   0   0   0   0   0   0   2   0   0   2   0   2   0   2   2   0   2   2   0   2   2   0   0   0   0   0   2   0   0   2   2   2   0   2   2   0   2   2   0   2   0   0   2   2   2   2   2   2   0   0   0   2   0   0   2   0   2   0   2   0   2   2   2   0   0   0   0   2   2   2   2   2   2   0   0   0   2   0   2   2   2   2   2   0   2   0   2   2   2   0   2   2   0   2   0   0   2   2   0   0   2   0   0   0   0   2   0   2   0
 MK-3-7                 2   2   0   2   0   0   2   2   2   2   2   0   0   2   0   2   0   2   2   2   0   2   0   2   2   2   2   2   2   0   2   0   0   0   0   0   0   0   0   2   2   0   2   2   2   0   2   2   2   2   0   0   0   2   2   2   2   2   0   2   2   0   0   0   2   0   2   0   0   0   0   2   2   0   2   0   0   2   2   0   2   2   2   2   2   2   0   0   2   0   2   0   0   0   0   0   0   2   0   0   2   0   2   0   2   2   0   2   2   0   2   2   0   0   0   0   0   2   0   0   2   2   2   0   2   2   0   2   2   0   2   2   0   2   2   2   2   2   2   0   0   0   0   0   0   2   0   2   2   2   0   2   2   2   0   0   2   0   2   2   2   2   2   2   0   0   2   2   0   2   2   2   2   2   2   2   0   2   2   2   0   2   2   0   2   0   0   2   2   0   0   2   0   0   0   0   2   0   2   0
 MK-3-8                 2   2   0   2   0   0   2   2   2   2   2   0   0   2   0   2   0   2   2   2   0   2   0   2   2   2   2   2   2   0   0   0   0   0   0   0   0   0   0   2   2   0   0   2   2   0   2   2   2   2   0   0   0   2   2   2   0   2   0   2   2   2   0   0   2   0   2   0   0   0   0   2   2   0   2   0   2   2   2   0   2   2   2   2   2   2   0   0   2   0   0   0   0   0   0   0   2   2   0   0   2   0   2   0   2   2   0   2   2   0   2   2   0   0   0   0   2   2   0   0   2   2   2   0   2   2   0   2   0   0   2   2   0   2   2   2   2   2   2   0   0   0   0   0   0   2   0   2   2   2   0   2   2   2   2   0   2   0   2   2   2   2   2   2   0   0   2   2   0   2   2   2   2   2   2   2   0   2   2   2   0   0   2   0   2   0   0   0   2   0   0   2   0   0   0   0   2   0   2   0
 MK-3-9                 2   2   0   2   0   0   0   2   2   0   2   2   0   2   0   2   0   2   2   2   0   2   0   2   2   2   2   2   2   0   0   0   0   0   0   2   0   0   0   2   2   0   2   2   2   0   2   2   2   2   2   0   0   0   2   2   0   2   0   2   2   2   0   0   2   0   0   0   0   0   0   0   2   0   2   0   2   2   2   0   0   2   2   2   2   2   0   0   0   0   2   0   0   0   0   0   2   2   0   0   2   0   2   0   2   2   2   2   2   0   2   0   0   0   0   0   2   2   0   0   2   2   2   2   2   2   0   2   0   0   2   2   0   2   2   2   2   2   2   0   0   0   0   0   0   2   0   2   2   2   2   2   2   2   2   0   2   0   2   2   2   2   2   2   0   0   2   2   0   2   2   2   2   2   2   2   2   2   2   0   0   2   2   0   2   2   0   0   2   0   0   0   0   0   0   0   2   0   2   0
 MK-3-10                0   2   0   2   0   0   0   2   2   0   2   2   2   2   0   2   0   2   2   2   0   2   2   2   2   2   2   2   2   0   0   0   0   0   0   2   0   0   0   2   2   0   2   2   2   0   2   2   2   2   2   0   0   0   2   2   0   2   0   2   2   2   0   0   2   0   0   0   0   0   0   0   2   0   2   0   2   2   0   0   0   2   2   2   2   2   0   0   0   0   2   0   0   0   0   0   2   2   0   0   2   0   2   0   2   2   2   2   2   0   2   0   0   0   0   0   2   2   0   2   2   2   2   2   2   2   0   2   0   0   2   0   0   2   2   0   2   2   2   0   0   0   0   0   0   2   0   2   0   2   2   2   2   2   2   0   2   0   2   2   2   2   2   2   0   0   2   2   0   2   0   2   2   2   0   2   2   2   0   0   0   2   2   0   2   2   0   0   2   0   0   0   0   0   0   0   2   2   2   0
 MK-3-11                0   2   2   2   0   0   0   2   2   0   2   2   2   2   0   2   0   2   2   2   0   2   2   2   2   2   2   2   2   0   0   0   2   0   0   2   0   0   0   2   0   0   2   2   2   0   2   2   2   2   2   0   0   0   2   2   2   2   0   2   2   2   2   0   2   0   0   0   0   0   0   0   0   0   2   0   2   2   0   0   0   2   2   2   2   2   0   0   0   0   2   0   0   2   0   0   2   2   0   0   0   0   2   0   2   2   2   2   0   2   2   0   2   0   0   0   2   2   0   2   2   0   2   2   2   2   0   2   0   0   2   2   0   2   0   0   2   0   2   0   0   0   0   0   0   2   0   2   0   2   2   2   2   2   2   0   2   0   0   2   2   2   2   2   0   0   2   0   0   2   0   2   2   2   0   2   2   2   0   0   0   2   2   0   2   2   0   0   2   0   2   0   0   2   0   0   2   2   2   0
 MK-3-12                0   2   2   2   0   0   0   2   2   2   2   2   2   2   0   2   0   2   2   2   0   2   2   2   0   2   2   2   0   0   0   0   2   0   0   2   0   0   2   2   0   2   2   2   2   0   2   2   2   2   2   0   0   0   2   2   2   2   2   2   2   2   2   0   2   2   0   0   0   0   0   0   0   0   2   0   2   2   0   0   0   2   2   0   2   2   0   0   0   0   2   0   0   2   0   0   2   2   0   0   0   2   2   0   2   2   2   2   0   2   0   0   2   0   0   0   2   2   0   2   2   0   2   2   2   2   0   2   0   0   2   2   2   2   0   0   2   0   2   0   0   0   0   0   0   2   0   2   0   2   2   2   2   2   2   0   2   2   0   2   2   2   2   2   0   0   2   0   0   2   0   2   2   2   0   0   2   2   0   0   0   2   2   0   2   2   0   0   2   0   2   0   0   2   0   0   2   2   2   0
 MK-3-13                0   2   2   2   0   0   2   2   2   2   2   2   2   2   0   2   0   2   0   2   0   0   2   2   0   2   2   2   0   0   0   2   2   0   0   2   0   2   2   2   0   2   2   2   2   0   2   0   2   2   2   0   0   2   2   2   2   2   2   2   2   2   2   0   2   2   0   0   0   0   0   0   0   0   2   2   2   2   0   0   0   2   2   0   2   2   2   2   0   0   2   0   0   2   0   0   2   2   0   0   0   2   2   0   2   2   2   2   2   2   0   0   2   0   0   0   2   2   0   2   2   0   2   2   2   2   0   2   0   2   2   2   2   2   0   0   2   0   2   0   0   0   0   0   0   2   0   0   0   2   2   2   0   0   2   0   2   2   0   2   2   2   2   2   0   0   2   0   0   2   0   2   2   2   0   0   2   2   0   0   0   2   2   0   2   2   0   0   2   0   2   0   0   2   0   2   2   0   2   0
 MK-3-14                0   2   2   2   0   0   2   2   2   2   2   2   2   2   0   2   0   2   2   0   0   0   2   2   0   2   2   2   0   0   0   0   2   0   0   2   0   2   2   2   0   2   2   2   2   0   2   0   2   2   2   0   0   0   2   2   2   2   2   2   2   2   2   0   2   2   0   0   0   2   0   0   0   2   0   2   2   2   0   0   0   2   2   0   2   2   2   2   0   0   0   0   0   2   2   0   2   2   0   0   0   2   2   0   2   0   2   2   2   2   0   0   2   0   0   0   2   2   0   0   2   0   2   2   2   2   0   2   0   2   2   2   2   2   0   0   2   0   2   0   0   0   0   0   0   2   2   0   0   2   2   2   2   0   2   0   2   2   0   2   2   2   2   2   0   0   2   0   0   2   0   0   2   0   0   0   2   2   0   0   0   2   2   0   2   2   0   0   0   0   2   0   0   2   0   2   2   0   2   2
 MK-3-15                2   2   2   2   0   0   0   2   2   2   2   2   2   2   0   2   0   2   2   0   0   0   2   2   0   2   2   2   0   2   0   0   2   0   0   2   0   2   2   2   0   2   2   2   2   0   2   0   2   2   2   0   0   0   2   2   2   2   2   2   2   2   2   0   2   2   2   0   0   2   0   0   0   2   2   2   2   2   0   0   0   2   2   0   2   0   2   2   0   0   0   0   0   2   2   0   2   0   0   0   0   2   2   0   2   0   2   2   2   0   0   2   2   0   0   0   2   2   0   2   2   0   2   2   2   0   0   2   0   0   2   2   2   2   0   0   2   0   2   0   0   0   0   0   0   2   0   0   0   2   2   2   2   0   2   0   2   2   0   2   0   2   2   2   0   0   2   0   0   2   0   0   2   0   0   0   2   2   0   0   0   2   2   0   2   2   0   0   0   2   2   0   0   0   0   2   2   0   2   0
 MK-3-16                2   2   2   2   0   0   0   2   2   2   2   2   2   2   0   2   0   2   2   0   0   0   2   2   0   2   2   2   0   2   0   0   2   0   0   2   0   2   2   2   2   2   0   2   2   0   2   0   2   2   2   0   0   0   2   2   2   2   2   2   2   2   2   0   2   2   2   0   0   2   0   0   0   2   2   2   2   2   0   0   0   2   2   0   2   0   2   2   0   0   0   2   0   2   2   0   2   0   0   0   0   2   2   0   2   0   2   2   0   0   0   2   2   2   0   0   0   2   0   2   0   0   2   2   2   0   0   2   0   0   2   2   2   2   0   0   2   0   2   0   0   0   0   0   0   2   0   0   0   2   2   2   2   0   2   2   2   2   0   2   0   2   2   2   0   0   2   0   0   2   0   0   0   0   0   0   2   2   0   0   0   2   2   0   2   2   0   2   0   2   2   0   0   0   0   2   2   0   2   0
 MK-4-1                 2   2   2   0   0   0   0   2   2   2   2   2   0   0   2   2   0   2   0   2   0   2   2   0   0   0   2   0   0   2   0   0   2   0   2   2   0   2   2   0   2   2   0   0   2   0   2   2   2   0   2   0   0   0   2   2   2   2   0   0   0   2   0   0   2   0   0   2   2   0   2   2   2   2   2   0   2   2   0   0   0   2   2   2   0   0   0   0   2   0   0   2   0   2   2   2   0   2   2   2   2   2   2   2   0   2   2   0   2   2   2   0   2   0   0   0   0   0   0   2   0   0   2   0   0   2   2   0   2   0   0   2   0   0   2   2   2   2   0   0   0   2   2   0   2   0   2   0   2   2   0   2   2   0   0   2   0   2   2   0   0   2   2   2   2   2   0   2   0   2   0   2   2   0   0   0   2   0   2   2   2   0   2   2   2   0   0   2   2   2   0   2   2   0   0   0   0   0   0   0
 MK-4-2                 2   2   0   0   0   0   0   2   2   0   2   2   0   0   2   2   0   2   0   2   0   2   2   0   0   2   2   0   0   2   0   0   2   0   2   0   0   2   2   0   2   2   0   0   2   0   2   2   2   0   0   0   0   0   0   2   2   2   0   2   0   2   0   2   2   0   0   2   2   0   2   2   2   2   0   0   2   2   0   0   0   2   0   2   0   0   0   0   2   0   0   2   0   2   2   2   0   2   2   2   2   2   0   2   0   2   0   0   2   2   2   0   2   0   2   0   2   0   0   2   0   0   2   0   0   2   2   2   2   0   0   2   0   0   2   2   2   0   0   0   0   2   2   0   2   0   2   0   2   0   0   2   2   0   0   2   0   2   2   0   2   2   2   2   2   2   0   2   0   2   0   2   2   0   0   0   2   0   2   2   0   0   0   2   2   0   0   2   2   2   0   2   2   0   0   0   0   0   0   0
 MK-4-3                 2   2   0   0   0   0   0   2   2   0   2   2   0   0   2   0   2   2   0   2   0   0   2   0   0   0   0   0   0   2   0   0   2   0   2   0   0   2   2   0   2   2   0   0   2   0   2   2   2   0   0   0   0   0   0   0   2   2   0   2   0   2   0   2   2   0   0   0   2   0   2   0   0   2   2   0   2   0   0   0   0   2   0   0   0   0   0   0   2   0   0   2   0   2   2   2   2   2   2   2   2   2   0   2   0   2   0   0   2   2   2   0   2   0   2   0   2   0   0   2   0   0   2   0   0   2   2   2   2   0   0   2   0   0   2   2   2   0   0   0   0   0   2   0   2   0   2   0   2   0   0   2   0   0   0   2   0   2   2   0   2   2   2   2   2   2   0   2   2   2   0   2   2   0   0   0   0   0   2   2   0   0   0   2   2   0   0   2   2   2   0   2   2   0   2   0   0   0   0   0
 MK-4-4                 2   2   0   0   0   0   2   2   2   0   2   2   2   0   2   0   2   2   0   2   0   0   2   0   0   0   2   2   0   2   0   0   2   0   0   0   0   2   2   0   2   2   2   0   2   0   2   2   2   2   0   0   0   0   0   2   0   2   0   2   0   2   0   2   2   0   0   0   2   0   0   0   0   2   2   0   2   2   0   0   0   2   0   2   0   0   0   0   2   0   0   2   0   2   2   2   2   2   2   2   2   2   0   2   0   2   0   0   2   2   2   2   2   0   2   0   0   0   0   2   2   0   2   0   2   2   2   2   2   0   0   2   2   0   0   2   2   0   0   2   0   0   2   0   2   0   2   0   0   0   0   2   0   0   0   2   0   2   2   0   2   2   2   2   2   2   0   0   2   2   0   2   2   0   0   0   0   0   2   2   0   0   0   2   2   0   0   2   2   2   0   2   2   0   2   0   0   0   0   0
 MK-4-5                 2   2   0   0   0   0   2   0   2   0   2   2   2   0   2   0   2   2   0   2   0   0   2   0   0   0   2   2   0   2   2   0   2   0   0   0   0   2   2   0   2   2   2   0   2   0   2   2   2   2   0   0   0   0   0   2   0   2   0   2   0   2   0   2   2   0   0   0   2   0   0   0   0   2   2   0   2   2   0   2   0   2   0   2   0   0   0   0   2   0   0   2   0   2   0   2   2   2   2   2   2   0   0   2   0   2   0   0   2   2   2   2   2   0   2   0   0   0   0   2   2   0   2   0   2   2   2   2   2   0   0   2   2   0   0   2   2   0   0   2   2   0   2   0   2   0   2   0   0   0   0   2   0   0   0   0   0   2   2   0   2   2   2   2   2   2   0   0   2   2   0   2   2   0   2   0   0   0   2   2   0   0   0   2   2   0   0   2   2   2   0   2   2   0   2   0   0   0   0   0
 MK-4-6                 2   2   0   0   0   0   2   0   2   0   2   2   2   0   2   0   2   2   0   2   0   0   2   0   0   0   2   2   2   2   2   0   2   0   0   0   0   2   2   0   2   2   2   0   2   2   2   2   2   0   0   0   2   0   0   2   0   0   0   0   0   0   0   2   2   0   0   0   2   0   0   0   0   2   2   0   2   2   0   2   0   2   0   2   0   0   0   0   2   0   2   0   0   2   0   2   2   2   2   2   2   0   0   2   0   2   0   0   2   2   2   2   2   0   2   0   0   0   0   2   2   2   2   0   2   2   2   2   2   0   0   2   2   0   0   2   2   0   0   2   2   0   2   0   2   0   2   0   0   0   0   2   0   0   0   0   0   0   2   0   2   2   2   2   2   0   0   2   2   2   0   2   2   0   2   0   0   0   2   2   0   0   0   2   2   0   0   2   0   2   0   2   2   0   2   0   0   0   0   0
 MK-4-7                 2   2   2   0   0   0   2   2   2   0   2   2   2   0   2   0   2   2   0   2   0   0   0   2   0   0   2   2   2   2   2   0   2   0   0   2   0   0   2   0   2   2   2   0   2   2   2   2   2   0   0   0   2   0   0   2   0   2   2   0   0   0   2   2   2   0   0   2   0   0   0   0   0   2   2   0   2   2   0   2   0   2   0   2   0   0   0   0   0   0   2   0   0   2   0   2   2   2   2   2   2   0   0   2   2   2   0   0   2   2   2   2   2   0   2   0   0   0   0   2   2   2   2   0   2   2   2   2   2   0   0   2   2   0   0   2   2   2   0   2   2   2   2   0   2   2   2   0   0   0   0   2   0   0   0   0   0   0   2   0   0   2   2   2   2   0   0   2   2   2   0   2   2   0   2   0   0   0   2   0   0   0   0   2   2   0   0   2   0   2   0   2   2   0   2   2   0   0   0   0
 MK-4-8                 2   2   2   0   0   2   2   2   2   0   2   2   0   0   2   0   2   2   0   0   0   0   0   2   0   0   2   2   2   2   2   0   2   0   0   0   0   2   2   0   2   2   2   0   2   2   2   2   2   0   2   2   2   0   0   2   0   2   2   0   0   0   2   2   2   0   0   2   0   0   0   0   0   2   2   2   2   2   0   2   0   2   0   2   0   0   0   0   0   0   2   2   0   2   0   2   2   2   0   2   2   0   0   2   2   2   0   0   2   2   2   2   2   0   2   0   2   0   0   2   2   2   2   0   2   2   2   2   2   0   0   2   2   0   0   2   2   2   0   0   2   2   2   0   0   2   2   0   0   0   0   2   0   0   0   0   0   0   0   0   0   2   2   2   2   0   0   2   2   0   2   2   2   0   2   0   0   0   2   0   0   0   0   2   2   0   0   2   0   2   0   2   2   0   2   2   0   0   0   0
 MK-4-9                 2   2   0   0   0   0   0   2   2   0   2   0   0   0   2   0   2   2   0   0   0   2   0   2   2   0   2   2   2   2   2   0   2   0   0   0   0   2   2   0   0   2   2   0   2   2   2   2   2   0   0   2   2   0   0   2   0   2   2   2   0   0   2   2   2   0   0   2   0   0   0   0   2   2   2   2   2   2   0   2   0   2   0   2   0   2   0   0   0   0   2   2   0   2   0   2   2   2   0   2   2   0   0   2   2   2   0   0   2   2   2   2   2   0   2   0   2   0   0   2   2   2   2   0   2   2   2   2   2   2   2   2   2   0   0   2   2   2   0   0   2   0   2   0   0   2   2   0   0   0   0   2   0   0   0   0   0   0   0   2   0   2   2   2   2   0   0   2   2   0   2   2   2   0   2   0   0   0   2   0   0   0   0   2   2   0   0   2   0   2   0   2   2   0   2   2   0   0   0   0
 MK-4-10                2   2   2   0   0   0   0   2   2   0   2   0   0   0   2   0   2   2   0   0   0   2   0   2   2   0   2   2   2   2   2   0   0   0   0   0   0   2   2   0   0   2   2   0   2   2   2   2   2   0   0   2   2   0   0   2   0   0   2   2   0   0   2   2   2   0   0   2   0   0   0   0   2   2   2   2   2   2   0   2   2   2   0   0   2   2   0   2   0   0   2   2   0   2   0   2   2   0   0   2   2   0   0   2   2   2   0   0   0   2   2   2   2   0   2   0   0   0   0   2   2   2   2   0   2   2   2   2   2   2   2   0   2   2   0   2   2   2   2   0   2   0   0   0   0   2   2   0   0   0   0   2   0   0   0   0   0   0   0   0   0   2   2   2   2   0   0   0   0   0   2   0   2   0   2   2   0   0   2   0   0   0   0   2   2   0   2   2   0   2   0   2   2   0   2   2   0   0   2   0
 MK-4-11                2   2   2   0   0   0   0   2   2   0   2   0   0   0   2   0   2   2   2   0   0   2   0   2   2   2   2   2   2   2   2   0   0   0   0   0   0   0   2   0   0   2   2   0   2   2   2   2   0   0   0   2   2   0   0   2   0   0   2   2   0   0   0   2   2   0   0   2   0   0   0   0   2   2   2   2   2   2   0   2   2   2   0   0   2   2   0   2   0   0   2   2   0   2   0   2   2   0   0   2   2   0   0   2   2   2   0   0   0   2   2   2   2   0   2   0   0   0   0   2   2   2   2   0   2   0   2   2   2   2   2   0   2   2   0   2   2   2   2   0   2   0   0   2   0   2   2   0   0   0   0   2   0   0   2   0   0   0   0   0   0   2   2   2   2   0   2   0   0   0   2   0   2   0   2   2   0   2   2   0   0   0   0   2   2   0   2   2   0   2   0   2   2   0   2   2   0   0   2   0
 MK-4-12                2   2   0   2   0   0   0   2   2   0   0   0   2   0   2   0   0   2   2   0   0   2   0   2   2   2   2   2   2   2   2   0   0   0   0   2   0   0   2   0   0   0   2   0   2   2   2   2   0   0   2   2   2   0   0   2   2   0   0   2   0   2   0   2   2   0   2   2   0   0   2   0   2   2   2   2   2   2   0   2   0   2   2   0   0   2   0   2   0   0   2   2   0   2   0   2   2   2   0   2   2   2   0   2   0   2   0   0   0   2   2   2   2   0   2   0   0   0   0   0   2   2   0   0   2   0   2   2   2   2   2   0   2   2   0   2   2   2   2   0   2   0   0   2   0   2   2   0   0   0   0   2   0   0   2   0   0   0   0   0   0   2   2   2   2   0   0   2   0   0   2   0   2   0   2   2   0   2   2   0   0   0   2   2   2   0   2   2   0   2   2   2   2   0   2   2   0   0   2   0
 MK-4-13                2   2   0   2   0   2   0   2   2   0   0   0   2   0   2   0   0   2   2   0   0   2   0   2   2   2   2   2   2   2   0   0   0   0   0   2   2   0   2   0   0   0   2   2   0   2   2   2   0   0   2   2   2   0   0   2   2   0   0   2   0   2   0   0   2   0   2   2   0   0   2   0   2   2   2   2   2   2   0   2   0   2   2   0   0   2   0   2   0   0   2   2   0   2   0   2   2   2   0   2   2   2   0   2   0   2   0   0   0   0   2   2   2   0   2   0   0   0   0   0   2   2   0   0   2   0   2   2   2   2   2   0   2   2   2   2   2   2   2   0   2   0   0   0   2   2   2   0   0   0   0   0   0   0   2   0   0   0   0   0   0   2   2   2   2   0   0   2   0   0   2   0   2   0   2   2   0   2   2   0   0   0   2   2   2   0   2   2   2   2   2   2   0   0   0   2   2   0   2   0
 MK-4-14                2   2   0   2   0   2   0   2   2   0   0   0   2   0   2   0   0   2   2   0   0   2   0   2   2   2   2   2   2   0   0   0   2   2   0   2   2   0   2   0   0   0   2   2   0   2   2   2   0   0   2   2   2   0   0   2   2   0   0   2   0   2   0   0   2   0   2   2   0   0   2   0   2   2   2   2   2   2   0   2   0   2   2   0   2   0   0   2   0   0   2   2   0   2   2   2   2   2   0   2   2   2   0   2   0   2   0   0   0   0   2   2   2   0   2   0   0   2   0   0   2   2   0   0   2   0   2   2   2   2   2   0   2   2   2   2   2   2   2   0   2   0   2   0   2   2   2   0   0   0   2   0   0   0   2   0   0   0   0   0   0   2   2   2   2   0   0   2   0   2   0   0   2   0   2   0   0   2   0   0   0   0   2   2   2   0   2   0   2   2   2   2   0   0   0   2   2   0   2   0
 MK-4-15                2   2   0   2   0   2   0   2   2   2   0   0   2   0   2   0   0   2   2   0   0   2   0   2   2   2   0   2   2   0   0   0   2   2   0   2   2   0   0   0   0   0   2   2   2   2   2   2   0   0   2   2   2   2   0   2   2   0   2   2   0   2   0   2   2   0   2   2   0   0   0   0   2   0   2   2   2   2   0   2   2   2   2   0   0   0   0   2   0   0   2   0   0   2   2   2   0   2   0   0   2   2   0   2   2   2   0   0   0   0   2   2   2   2   2   0   0   2   0   2   2   0   0   0   2   0   2   2   2   2   2   0   2   2   2   2   2   2   2   0   2   0   2   0   2   2   2   0   0   0   2   0   0   2   2   0   0   0   0   0   0   2   2   2   2   0   0   0   0   2   0   0   2   0   2   0   0   2   0   0   0   0   2   2   2   0   2   0   2   2   2   2   0   0   0   2   2   0   2   0
 MK-4-16                2   2   0   2   0   0   0   2   2   2   0   0   2   0   2   0   2   2   2   0   0   2   0   2   2   2   0   2   2   0   0   0   2   2   0   2   2   0   0   2   2   0   2   0   2   2   2   2   0   0   2   2   2   2   0   2   2   0   2   2   0   2   0   2   2   0   2   2   0   0   0   0   2   0   2   2   2   2   0   2   2   2   2   0   0   0   0   2   0   0   0   0   2   2   2   2   0   2   0   0   2   2   2   2   2   2   2   0   0   0   2   0   2   2   2   0   0   2   0   2   2   2   0   2   2   0   2   2   2   2   2   0   2   2   2   2   0   2   2   0   2   0   2   0   2   2   2   0   0   0   2   0   0   0   2   0   2   0   0   0   2   2   2   0   2   0   0   0   0   2   2   0   2   0   2   0   0   2   0   0   0   0   2   2   0   0   2   0   2   2   2   2   0   0   0   2   2   0   2   0
 MK-5-1                 2   2   0   0   0   0   2   2   2   2   2   2   0   0   2   0   0   2   0   0   2   0   2   0   0   0   0   0   2   0   0   2   0   2   0   0   2   0   0   2   0   2   2   0   0   0   0   0   0   0   2   2   2   0   0   0   0   2   0   2   2   0   2   2   2   0   0   2   0   2   2   2   0   2   0   2   2   0   2   2   2   2   0   0   0   0   2   0   2   0   2   2   0   2   0   0   0   2   2   0   2   0   0   2   0   0   2   0   2   2   0   2   2   0   0   2   0   2   0   0   0   2   0   0   0   0   2   0   2   2   2   2   2   2   2   2   0   0   0   0   2   0   2   0   0   2   0   2   0   2   2   2   2   0   2   2   0   2   2   0   0   2   2   2   0   2   2   2   2   2   2   2   2   0   0   0   2   0   2   0   0   0   0   0   2   0   0   2   0   0   0   2   0   2   0   0   0   2   2   2
 MK-5-2                 2   2   0   0   0   0   2   2   2   2   2   2   0   0   2   0   0   2   0   0   2   0   2   0   0   0   0   0   0   0   0   2   0   2   0   0   2   0   0   2   0   2   2   0   0   0   0   0   0   0   2   2   2   0   0   0   0   2   0   2   2   0   2   2   2   0   2   2   0   0   2   2   2   0   2   2   2   0   2   2   2   2   2   0   0   0   2   0   2   0   2   2   2   2   0   0   0   2   2   0   2   0   0   2   0   0   2   0   2   2   0   2   0   0   0   2   0   2   0   0   0   2   0   0   0   0   2   0   2   2   2   2   2   2   2   2   0   2   0   0   2   2   2   0   0   2   0   2   0   2   2   2   2   0   2   2   0   2   2   0   2   2   2   2   0   2   2   0   2   2   2   2   2   0   0   0   2   0   2   0   0   0   0   0   2   0   2   0   0   0   0   2   0   2   0   0   0   0   2   2
 MK-5-3                 2   2   0   0   0   0   0   2   2   0   2   2   0   0   2   0   0   2   0   0   2   0   0   0   0   0   0   0   0   2   0   2   0   0   0   0   2   0   0   2   0   2   2   2   0   0   0   0   0   0   0   2   2   2   0   0   0   2   0   2   2   0   2   2   2   0   2   2   0   0   2   2   2   0   2   2   2   0   2   2   2   2   0   0   0   0   2   2   2   2   2   2   2   2   0   0   0   2   2   2   2   0   0   2   0   0   0   0   2   2   0   2   0   0   0   2   2   2   0   0   2   2   0   0   0   0   0   0   0   2   2   2   2   2   2   2   0   2   0   0   0   2   2   0   0   2   0   2   0   0   2   2   2   0   2   2   0   2   2   0   2   2   2   2   2   2   0   0   2   2   2   2   2   0   0   0   2   0   2   2   0   0   0   0   2   0   2   0   0   0   0   2   0   2   2   0   0   0   2   2
 MK-5-4                 2   2   0   0   0   0   0   2   2   0   2   2   0   0   2   0   0   2   0   0   2   0   0   0   0   0   0   0   2   0   0   2   0   0   0   0   2   0   0   2   0   2   2   2   0   2   0   0   0   0   0   2   2   2   0   0   2   2   0   2   2   0   2   2   0   0   2   2   0   0   2   2   2   0   2   2   2   0   2   2   2   2   0   0   0   0   2   2   2   2   2   2   2   2   2   0   0   2   2   2   0   0   0   2   0   0   0   2   2   2   2   0   2   0   0   2   0   2   0   0   2   2   0   0   0   0   0   0   0   2   2   2   2   2   2   2   0   2   0   0   2   2   2   0   0   2   0   2   0   0   2   2   2   0   2   2   0   2   2   0   2   2   2   2   2   2   0   0   2   2   2   2   2   0   0   0   2   0   0   2   2   0   0   2   0   0   2   0   0   0   0   2   0   2   2   0   0   0   0   2
 MK-5-5                 2   2   0   0   0   0   0   2   2   0   2   2   0   0   0   0   0   2   0   0   2   2   0   0   0   0   0   0   2   0   0   2   0   0   0   0   2   0   0   2   0   2   0   0   0   2   0   0   0   0   0   2   2   2   0   0   2   2   0   2   2   0   2   2   0   0   2   2   2   0   2   2   0   0   2   2   2   0   2   2   2   2   0   0   2   0   2   0   2   2   0   2   2   2   2   0   0   2   2   2   0   0   0   2   0   2   0   2   2   2   2   0   2   0   0   2   0   0   0   0   2   2   0   0   0   0   0   0   0   2   2   2   2   2   2   2   0   2   0   0   2   2   2   0   0   2   2   0   0   0   2   2   2   0   2   2   0   2   2   2   2   2   0   2   2   0   0   2   2   2   2   2   2   0   0   0   2   0   0   2   2   0   0   2   0   0   2   0   0   0   0   2   2   2   2   0   0   0   0   2
 MK-5-6                 2   2   0   0   0   0   0   2   2   0   2   2   0   0   0   2   0   2   0   0   2   2   0   0   0   0   0   0   2   0   0   2   2   0   0   0   2   0   0   2   2   0   2   0   0   2   0   0   0   0   0   2   2   2   0   0   2   2   0   2   2   0   2   2   0   0   2   2   2   0   2   2   0   2   2   2   2   2   2   2   2   2   0   2   2   0   0   0   2   2   0   2   2   0   2   0   0   2   2   2   0   0   0   2   2   2   2   2   2   2   2   0   2   0   0   2   0   0   0   0   2   0   0   0   2   0   0   0   0   2   2   2   2   2   2   2   2   2   0   0   2   2   2   0   0   0   2   2   0   0   2   2   2   0   2   2   0   2   2   2   2   2   0   2   2   0   2   2   2   2   2   2   2   0   0   0   2   0   0   2   2   0   0   2   0   0   2   0   0   0   0   2   2   2   2   0   0   0   0   2
 MK-5-7                 2   2   0   0   0   0   0   2   2   0   2   2   0   0   0   2   0   2   0   0   2   2   0   0   2   0   0   0   2   0   0   2   2   0   2   0   2   0   0   2   2   0   2   0   0   2   0   0   0   0   0   2   2   2   2   0   2   2   0   2   2   0   2   0   0   0   2   2   2   0   2   2   0   2   2   2   2   2   2   2   2   0   0   2   2   0   0   0   2   2   0   2   2   0   2   0   0   2   2   2   0   0   0   2   2   2   2   2   2   2   2   0   2   2   2   2   0   0   0   0   2   0   0   0   2   0   0   0   0   2   2   2   2   2   2   2   2   2   0   2   2   2   2   0   2   0   0   2   0   0   0   2   2   0   2   0   0   2   2   2   0   2   0   2   2   0   2   2   2   2   2   2   2   0   0   0   0   0   0   2   2   0   0   2   0   0   2   0   0   0   0   2   2   2   2   0   0   0   0   2
 MK-5-8                 2   0   0   0   0   2   0   2   2   0   2   2   0   0   0   2   0   2   0   0   0   2   0   0   2   0   0   0   2   2   0   2   2   0   2   0   2   0   0   2   2   0   2   2   0   0   0   0   0   0   2   2   2   2   2   0   2   2   2   2   2   0   2   0   2   2   2   2   2   0   2   2   0   2   2   0   2   2   2   2   2   0   0   2   2   2   0   0   2   2   2   2   2   0   2   0   0   2   2   2   2   0   0   2   2   2   2   0   2   2   2   0   2   2   0   2   0   0   0   0   2   0   0   0   2   0   0   0   0   2   2   2   0   2   2   2   2   2   0   2   2   0   0   0   2   0   0   2   0   0   0   2   2   0   2   0   0   2   2   2   0   2   0   2   2   0   2   2   2   2   2   2   2   0   0   0   0   0   0   2   2   0   0   0   0   0   0   0   0   0   0   2   2   2   2   0   0   0   2   2
 MK-5-9                 2   0   0   0   0   2   0   0   2   0   0   2   0   0   0   2   0   2   0   2   0   2   0   0   0   0   0   0   2   2   0   2   2   0   2   0   2   0   0   2   2   0   2   2   0   0   0   0   0   0   2   2   2   2   2   0   2   2   2   2   2   0   2   0   2   2   2   0   2   0   2   0   0   2   2   0   2   2   2   2   2   2   0   0   2   2   0   0   2   2   2   2   0   0   2   0   0   2   2   2   2   0   0   2   2   2   2   0   2   2   2   0   2   2   0   2   0   0   0   0   2   0   0   0   2   0   0   0   0   2   2   2   0   2   2   2   2   2   0   2   2   0   0   0   2   0   0   2   0   0   0   2   2   0   2   0   0   2   2   2   0   2   0   2   2   2   2   2   2   2   2   2   2   0   0   0   0   0   0   2   2   0   0   2   0   0   0   0   2   2   2   2   0   2   2   0   0   0   2   2
 MK-5-10                2   0   0   0   0   2   0   0   2   0   0   0   0   0   0   2   0   2   0   2   0   2   0   2   0   0   0   0   2   2   0   2   0   0   0   0   2   0   0   0   2   0   2   2   2   0   0   0   0   0   2   2   2   2   2   0   2   2   2   2   0   0   2   0   2   2   2   0   2   2   2   2   0   2   2   0   2   2   2   0   2   2   0   0   2   2   0   0   0   2   2   2   0   0   2   0   0   2   2   2   0   0   0   2   2   2   2   0   2   2   2   0   0   2   0   2   0   0   0   0   2   0   0   0   2   0   0   0   0   2   2   2   0   2   2   2   2   2   0   2   2   0   0   0   2   0   0   2   0   0   0   2   2   0   2   0   0   2   2   2   0   2   0   2   2   0   2   2   2   2   2   0   2   0   0   0   0   0   0   2   2   0   0   2   0   2   0   0   2   2   2   2   0   2   2   0   0   0   2   2
 MK-5-11                2   0   0   0   0   2   0   0   2   0   0   0   0   2   0   2   0   0   0   2   2   2   0   2   0   0   0   0   2   2   0   2   0   0   0   0   2   0   0   0   2   0   2   2   0   0   2   0   0   0   2   2   2   2   2   0   2   2   2   2   0   0   2   0   2   2   2   0   2   2   2   2   0   2   2   2   2   2   2   0   2   2   0   0   0   2   0   0   0   2   2   2   0   0   2   0   0   0   2   2   0   0   2   2   2   2   2   0   2   2   0   0   0   2   2   2   0   0   0   0   2   0   0   0   2   0   0   0   0   0   2   2   0   2   2   2   2   2   0   2   0   0   0   0   2   0   0   2   2   0   2   0   2   2   2   0   0   2   2   2   0   2   0   2   2   0   2   2   2   2   2   0   2   0   0   0   0   0   0   2   2   0   0   2   0   2   0   0   2   2   2   2   0   2   0   2   0   0   2   2
 MK-5-12                2   2   0   0   0   0   0   0   2   0   0   0   0   0   2   2   0   0   0   2   2   2   0   2   0   0   0   0   2   2   0   2   0   0   0   0   2   2   2   0   0   0   2   2   0   0   2   0   2   0   2   2   0   2   2   0   2   2   2   2   0   0   2   0   2   2   2   0   2   2   2   2   0   2   2   2   2   2   2   2   2   2   0   0   0   2   0   0   0   2   0   2   0   0   2   0   2   0   2   2   0   0   2   2   2   2   2   0   2   2   0   0   0   2   2   2   0   0   2   0   2   0   0   0   2   0   0   0   0   0   2   2   0   2   2   2   2   2   0   0   0   0   0   2   2   0   0   2   2   0   2   0   2   0   2   0   2   2   2   2   0   2   0   2   0   0   2   2   2   2   2   0   2   0   0   0   0   0   0   2   2   0   0   2   0   2   0   0   2   2   2   2   2   2   0   2   0   0   2   2
 MK-5-13                2   2   0   0   0   0   2   0   0   0   0   0   0   0   2   2   0   0   2   2   2   2   0   2   0   0   0   0   0   2   0   2   0   0   0   0   2   2   2   0   0   0   2   2   0   0   2   0   2   0   2   0   0   2   2   0   2   0   2   2   0   0   2   0   2   2   2   0   2   2   2   2   0   2   2   2   2   2   2   2   0   2   0   0   0   2   0   0   0   2   2   2   0   0   2   0   2   0   2   2   0   0   2   2   2   2   2   0   0   2   0   0   2   2   2   2   0   0   2   0   2   2   0   0   2   0   0   0   0   0   2   0   0   2   2   2   2   2   0   0   0   0   0   2   2   0   0   2   2   0   2   0   2   0   2   0   2   2   2   2   0   2   0   2   0   0   2   2   2   2   2   0   2   0   0   0   0   0   0   2   2   0   0   2   0   2   0   2   2   2   2   2   2   2   0   0   0   0   2   2
 MK-5-14                2   2   0   0   0   0   2   0   0   0   0   0   0   0   2   2   0   0   2   2   2   2   0   2   2   0   2   0   0   2   0   2   0   0   0   0   2   2   2   0   0   0   0   2   0   0   2   0   2   0   2   0   0   2   2   0   2   0   0   2   0   0   2   0   2   2   2   0   2   2   2   2   0   0   2   2   2   2   2   0   0   0   0   0   0   2   0   0   0   2   2   2   0   0   2   0   2   0   2   2   0   0   2   2   2   0   2   0   0   0   0   0   2   2   2   2   0   0   2   0   2   2   0   0   2   2   0   0   0   0   2   2   0   2   2   2   2   2   0   0   0   0   0   2   2   0   0   2   2   0   0   0   2   0   2   0   2   2   2   2   0   2   0   2   0   0   2   2   2   0   2   0   2   0   0   2   0   0   0   2   2   0   0   2   0   2   0   2   0   2   2   2   2   2   0   0   0   0   2   2
 MK-5-15                2   0   0   0   0   0   2   0   2   0   0   0   2   0   2   2   0   0   2   2   2   0   0   2   2   0   2   0   0   2   0   2   0   0   0   0   2   2   0   2   0   2   0   2   2   0   2   0   2   0   2   0   0   2   0   0   2   0   0   2   0   0   2   0   2   2   2   0   2   2   2   2   0   0   2   2   2   2   2   0   0   0   2   2   0   2   0   0   0   2   0   2   0   0   2   0   2   0   2   2   0   0   0   0   2   0   0   0   0   0   0   0   2   2   2   2   0   0   2   0   2   0   0   0   2   2   0   0   0   0   2   2   0   2   2   2   2   2   0   0   0   0   0   2   2   0   2   0   2   0   0   0   2   0   2   0   2   2   2   2   2   2   0   2   0   0   2   2   2   0   2   0   2   0   0   2   0   0   2   0   2   0   0   2   0   2   0   2   2   2   2   2   2   2   0   0   0   0   2   2
 MK-5-16                2   0   0   0   0   0   0   0   2   0   0   0   2   0   2   2   0   0   2   2   2   0   0   0   2   0   2   0   0   2   0   2   0   0   2   2   2   2   0   0   0   2   0   2   2   0   2   2   2   0   2   0   0   2   0   0   2   0   0   2   0   0   2   0   2   2   2   0   2   2   2   2   0   0   2   2   2   2   2   0   0   0   2   2   0   2   0   0   0   2   0   2   0   0   2   0   2   0   2   2   0   0   0   0   2   0   0   0   0   0   0   2   2   2   2   2   0   0   2   2   2   0   0   0   2   2   0   0   0   0   2   2   0   2   0   0   2   2   0   0   0   0   2   2   2   0   2   0   2   0   0   0   2   0   2   0   2   2   2   2   2   2   0   2   0   0   0   2   2   0   2   0   2   0   0   2   0   0   2   0   2   0   0   2   0   2   0   2   2   2   2   2   2   2   0   0   0   0   2   2
 MK-6-1                 2   0   0   2   2   2   2   0   2   2   0   2   0   2   2   0   0   2   2   0   2   0   2   0   2   0   0   2   2   0   0   2   0   2   0   0   0   2   0   0   2   0   0   2   0   0   2   0   2   2   2   2   0   0   2   2   2   2   0   2   2   0   2   2   0   2   0   0   2   2   0   2   2   0   0   2   0   0   2   2   2   0   0   0   2   0   0   2   2   0   0   2   0   2   2   0   0   0   2   2   2   2   2   0   0   2   0   0   2   2   2   2   2   0   0   0   2   2   0   2   2   2   0   2   2   0   2   2   0   0   2   2   0   2   0   0   0   2   2   0   0   0   0   0   0   2   2   0   2   0   2   2   2   0   0   2   2   0   0   2   2   0   2   0   0   2   0   2   0   0   2   2   2   2   2   0   2   2   0   2   0   0   0   0   2   0   2   2   0   2   2   0   2   0   2   0   0   0   2   2
 MK-6-2                 0   0   0   2   0   2   2   0   2   2   0   0   0   2   2   0   0   0   2   0   2   0   2   0   0   0   0   0   2   0   0   2   0   2   0   0   0   2   0   0   2   0   0   2   0   0   2   0   2   2   2   2   0   0   2   2   2   2   0   2   2   0   2   2   0   0   0   0   2   0   0   2   2   0   0   2   0   0   2   2   0   0   2   0   2   2   0   2   2   0   0   2   0   2   2   0   0   0   2   2   2   2   0   0   0   2   0   0   2   2   2   2   2   0   0   0   2   2   0   2   2   2   0   2   2   0   2   2   0   0   2   2   0   2   0   0   0   2   2   2   0   0   0   0   0   2   2   0   2   0   2   2   2   0   2   2   2   0   0   2   2   0   2   0   0   2   0   2   0   0   2   2   2   2   2   0   2   2   2   0   0   0   2   0   2   0   2   2   2   0   2   0   2   0   2   0   0   0   2   2
 MK-6-3                 2   2   0   2   0   2   2   0   2   2   0   0   0   2   2   0   0   0   2   0   2   0   2   0   0   0   0   0   2   0   0   2   2   2   0   0   0   2   0   0   2   0   0   2   0   0   2   0   2   2   2   2   0   0   2   2   0   2   0   2   2   0   2   2   0   0   2   0   2   0   0   2   2   0   0   2   0   2   2   2   0   0   2   0   2   2   0   2   2   0   0   2   0   2   2   2   0   0   2   2   2   2   0   0   0   2   0   0   2   2   2   2   2   2   0   0   0   2   0   2   2   2   0   2   2   0   2   2   0   0   2   2   0   2   0   0   0   2   0   2   2   0   0   0   0   2   2   0   2   0   2   2   2   0   2   2   2   0   0   2   0   0   2   0   0   2   0   2   0   0   0   0   2   0   0   0   2   2   2   0   0   0   2   0   2   0   2   2   2   0   2   0   2   0   0   0   0   0   0   2
 MK-6-4                 2   2   0   2   0   2   2   0   2   2   0   0   0   2   2   0   0   0   2   0   2   0   2   2   0   0   2   0   2   0   0   0   2   2   0   0   2   2   0   0   2   0   0   2   0   0   2   0   2   2   2   2   0   0   2   2   0   2   0   2   2   2   2   2   2   0   2   0   2   0   2   2   2   0   0   2   0   2   2   2   0   0   2   2   2   2   0   2   2   0   2   2   0   2   2   2   0   0   0   2   0   0   0   0   0   2   0   0   2   2   2   2   2   2   0   0   0   2   0   0   2   2   0   2   2   2   2   2   2   0   2   2   0   2   0   0   0   2   0   2   2   0   0   0   0   2   2   0   2   0   2   0   2   0   0   2   2   0   0   2   0   0   2   0   0   2   0   2   0   0   0   0   2   0   0   0   2   0   2   0   0   0   2   0   2   0   2   2   2   0   2   0   2   0   0   2   0   0   0   2
 MK-6-5                 2   2   0   2   0   2   2   0   2   2   0   0   2   0   2   0   0   0   2   0   2   0   2   2   0   2   2   0   2   0   0   0   2   2   0   0   2   2   0   0   2   0   2   0   0   0   2   0   2   2   2   2   0   0   2   2   0   2   0   2   2   2   2   2   2   0   2   0   2   0   2   2   2   0   0   2   0   2   2   2   0   0   2   2   2   2   0   0   2   0   2   2   0   2   2   2   0   0   0   2   0   0   2   0   0   2   0   0   2   2   2   2   2   2   0   0   0   2   0   0   2   2   0   0   2   2   2   2   2   0   2   2   0   0   0   0   0   0   0   2   2   0   0   0   0   2   2   0   2   0   2   0   2   0   0   2   2   0   0   2   0   0   2   0   0   2   0   2   0   2   2   0   2   2   0   0   2   2   2   0   0   0   2   0   2   0   0   2   2   0   2   0   2   0   0   2   2   0   0   2
 MK-6-6                 2   2   0   2   0   0   2   0   2   2   0   0   2   0   2   2   0   0   2   0   2   0   2   2   0   2   2   2   2   0   0   0   2   2   0   0   2   2   0   0   2   0   2   0   0   0   0   2   2   2   2   2   0   0   0   2   0   2   0   2   2   2   2   2   2   0   2   2   2   0   2   2   2   0   0   2   0   2   2   2   0   0   2   2   2   2   0   0   2   0   2   0   0   2   2   2   0   0   0   0   0   0   2   0   0   2   0   0   2   2   2   2   2   2   0   0   0   0   0   0   2   2   0   0   2   2   2   2   2   2   2   2   0   0   0   0   0   0   0   2   2   0   0   0   0   2   2   0   2   0   2   0   2   0   0   2   2   0   0   2   0   0   2   0   0   0   0   2   0   2   2   0   2   2   0   2   2   2   2   0   0   0   2   0   2   0   0   2   2   0   2   0   2   0   0   2   2   0   0   2
 MK-6-7                 2   0   0   2   2   0   2   0   2   2   0   0   2   0   2   2   0   0   2   0   2   0   0   2   0   0   2   2   2   0   0   0   2   2   0   0   2   0   0   0   2   0   2   0   0   0   0   2   2   2   2   2   0   0   0   2   2   2   2   2   2   2   2   0   2   0   2   2   2   0   2   2   2   0   0   2   2   0   0   0   0   0   2   2   2   2   0   0   2   0   2   0   0   2   0   2   0   0   0   0   0   2   2   0   0   2   0   0   2   2   0   2   2   2   0   0   0   0   0   0   2   2   0   0   2   2   2   2   2   2   2   2   0   0   0   0   0   0   0   2   2   0   0   0   0   2   0   0   2   2   2   0   2   0   0   2   2   0   0   2   0   0   2   0   0   0   0   2   0   2   2   0   2   0   2   2   2   2   2   0   0   0   2   0   2   2   0   0   2   0   2   0   2   0   0   2   2   0   0   2
 MK-6-8                 2   0   0   2   2   0   2   0   2   2   0   0   2   0   2   2   0   0   2   0   2   0   0   2   0   0   2   2   2   0   0   0   2   2   0   0   2   0   0   0   2   0   2   0   0   0   0   2   2   2   2   2   0   0   0   2   0   2   2   2   2   2   2   0   2   0   0   2   2   0   2   2   2   0   0   2   2   0   0   0   0   0   2   2   2   0   0   0   2   0   2   0   0   2   0   2   0   0   0   0   0   2   2   0   0   2   0   0   2   2   0   2   2   2   0   0   0   0   2   0   2   2   0   0   2   2   2   2   2   2   2   2   0   0   0   0   0   0   2   2   2   0   0   0   0   2   0   0   2   2   2   0   2   0   2   2   2   0   2   2   0   0   2   0   0   0   0   2   0   2   2   0   2   0   2   2   2   0   2   0   2   2   2   0   2   2   0   0   2   0   2   0   2   0   0   2   2   2   0   0
 MK-6-9                 2   2   0   2   2   0   2   0   2   2   0   0   2   0   2   2   0   0   2   0   2   0   0   0   0   0   2   0   2   0   0   0   2   2   0   0   2   0   0   0   2   0   2   0   0   0   0   2   2   2   2   2   0   0   0   0   0   2   2   2   2   2   2   0   2   0   0   2   2   0   2   2   2   0   0   2   2   0   0   0   0   0   2   2   2   0   0   0   0   2   2   0   0   2   0   0   0   0   0   0   0   2   2   0   0   2   0   0   2   2   0   2   2   2   0   0   0   0   2   0   2   2   0   0   2   2   2   2   2   2   2   2   0   0   0   2   0   0   2   2   2   0   0   0   0   2   0   0   0   0   2   0   2   0   2   2   2   0   0   2   0   0   2   0   0   0   0   2   0   2   2   0   2   0   0   2   2   0   2   0   2   2   2   0   2   2   0   0   2   0   2   0   0   0   0   0   2   2   0   0
 MK-6-10                2   2   0   2   2   0   2   0   2   2   0   0   2   0   2   2   0   0   2   0   2   0   0   0   0   0   2   0   2   0   0   0   2   2   0   0   2   2   0   0   2   0   0   0   0   0   0   2   2   2   2   2   0   0   0   0   0   2   0   2   2   2   2   0   2   0   2   2   2   0   2   2   2   0   0   2   2   0   0   0   0   0   2   2   2   0   0   0   0   2   0   0   0   2   0   0   0   0   0   2   0   2   2   0   0   2   0   0   2   0   0   2   2   2   0   0   0   0   2   2   2   2   0   0   2   2   2   2   2   2   2   2   0   0   0   2   0   2   2   2   2   2   0   0   0   2   0   0   0   0   2   0   2   0   2   2   2   0   0   2   0   0   2   0   0   0   0   2   0   2   2   0   2   0   0   2   2   0   2   2   2   2   2   2   2   2   0   0   2   0   2   0   0   0   0   0   2   2   0   0
 MK-6-11                0   2   0   2   2   0   2   0   2   2   0   0   2   0   2   2   0   0   2   0   2   0   0   0   2   0   2   0   2   0   0   0   0   2   0   0   2   2   0   0   2   0   2   0   0   0   0   2   2   2   2   2   0   0   0   0   2   2   0   2   2   0   2   0   2   0   2   0   0   0   2   2   2   0   2   2   2   0   0   2   0   0   2   2   0   0   0   0   0   2   0   0   0   2   0   0   0   0   0   2   0   2   2   0   0   2   0   0   2   0   2   2   2   2   0   0   0   0   2   2   2   2   0   0   2   2   0   2   2   2   2   2   0   0   0   2   2   2   2   2   2   2   0   0   0   2   0   0   0   2   2   0   2   0   2   2   2   0   2   2   0   0   2   0   0   0   0   2   0   2   2   0   2   0   0   2   2   0   2   2   2   2   2   2   2   2   0   0   2   0   2   0   0   0   0   2   2   2   0   0
 MK-6-12                0   2   0   2   2   0   2   0   2   2   0   2   2   0   2   2   0   0   2   0   2   2   0   0   2   2   2   0   2   0   0   0   0   2   0   0   2   2   0   0   2   0   2   0   0   0   0   2   2   2   2   0   0   0   0   0   2   2   0   2   2   0   2   0   2   2   0   0   0   0   2   2   2   0   2   2   2   0   0   2   0   0   2   2   0   0   0   0   0   2   0   0   0   2   2   0   0   0   0   2   0   2   2   0   0   2   0   0   2   0   2   2   2   2   0   0   0   0   2   2   0   2   0   0   2   2   0   2   2   2   2   2   0   0   0   0   2   2   0   2   2   2   0   0   0   2   0   0   0   2   2   0   2   0   2   2   2   0   2   2   0   0   2   0   0   2   2   2   0   2   2   0   2   0   0   2   0   0   2   2   2   0   2   2   2   2   2   0   2   0   2   0   0   0   0   2   2   2   0   0
 MK-6-13                2   2   0   2   2   0   2   0   2   2   0   2   2   0   2   2   0   0   2   0   2   2   0   0   2   2   2   0   2   0   0   0   0   2   0   0   2   2   0   0   2   0   2   0   0   0   0   2   2   2   2   0   0   2   0   0   2   2   0   2   2   0   2   0   2   0   0   0   0   0   2   2   2   0   2   2   2   0   0   2   0   0   2   2   0   0   2   0   0   2   0   0   0   2   2   0   0   0   0   2   0   2   2   0   2   2   0   2   2   0   2   2   0   2   0   0   0   0   0   2   0   2   0   0   2   2   0   2   2   2   2   2   0   0   0   2   2   2   0   2   2   2   0   0   0   2   0   0   0   0   2   0   2   0   2   2   0   0   0   2   0   2   2   0   2   2   2   2   0   2   2   0   2   0   0   2   0   0   2   2   0   0   2   2   2   2   2   0   2   0   2   0   0   0   0   2   2   2   0   0
 MK-6-14                2   2   0   2   2   0   2   0   2   2   0   2   2   0   0   2   0   2   2   0   2   2   0   0   2   2   2   0   2   0   0   0   0   2   0   0   2   2   0   2   2   0   2   0   0   0   0   0   2   2   0   0   0   2   0   0   2   2   2   2   2   0   2   0   2   0   0   0   0   0   2   2   2   0   2   2   2   0   0   2   0   0   2   2   0   2   2   0   0   2   0   0   0   2   2   0   0   0   0   2   0   2   2   0   2   2   0   2   2   2   2   2   0   2   0   2   0   2   0   2   0   2   2   0   2   2   0   2   2   2   2   0   2   0   2   2   2   2   0   2   2   2   0   0   0   0   0   0   0   0   2   0   2   0   2   2   0   0   0   2   0   0   2   0   2   2   2   2   0   2   2   0   2   0   0   2   0   2   0   2   0   0   2   2   2   0   2   0   0   0   2   0   2   0   0   2   2   2   0   0
 MK-6-15                2   2   0   2   2   0   0   0   2   2   0   2   2   0   0   2   0   2   2   0   2   2   0   0   2   2   2   0   0   0   0   0   0   2   0   0   2   0   0   2   2   0   2   2   0   0   0   2   2   2   0   0   0   2   0   0   2   2   2   2   2   0   2   0   2   0   0   0   0   0   2   2   2   0   0   2   2   0   0   2   2   0   2   2   2   2   2   2   0   2   0   0   0   2   2   0   0   0   2   2   0   2   2   0   2   2   0   2   0   2   2   2   0   2   0   2   0   0   0   2   0   2   2   0   2   2   0   2   2   2   2   0   2   0   2   2   0   2   0   2   2   2   0   0   0   0   0   0   0   0   2   0   2   0   2   2   2   0   0   2   2   0   2   0   2   2   2   2   0   2   2   0   2   0   0   2   0   2   0   2   0   0   2   2   2   0   2   0   2   0   2   0   2   0   0   2   2   0   0   0
 MK-6-16                2   2   0   2   2   0   0   0   2   2   0   2   2   0   0   2   2   2   2   0   2   0   0   0   0   2   2   0   0   0   0   0   0   2   0   0   2   0   0   2   2   0   2   2   0   0   0   2   0   2   0   0   0   2   0   0   2   2   2   2   2   0   2   0   2   0   0   0   0   0   2   2   2   0   0   2   2   0   0   2   0   0   2   2   2   2   2   2   0   2   0   0   0   2   2   0   0   0   2   2   0   2   2   0   2   2   0   2   0   2   2   2   0   2   0   2   0   0   0   2   0   2   0   0   2   2   0   2   2   0   0   0   2   0   2   2   0   2   0   2   2   2   0   0   0   0   0   0   0   0   2   0   2   0   2   0   2   0   0   0   0   0   0   0   2   2   2   2   0   2   2   0   2   0   0   2   0   2   0   2   0   0   2   2   2   2   2   0   2   0   2   2   2   0   2   2   2   2   2   0
 
!****************************************** Phenotypic Data **********************************************************
!-100.0 is resevred for missing phenotype
SimulatedTrait1        15.2881   14.4806   14.7942   15.2880   15.3195   12.8978   14.5464   14.5504   15.2373   15.1430   16.2341   15.9615   16.6320   13.9864   13.5401   14.1572   14.8031   16.2528   14.0119   14.9614   15.9928   16.4562   14.5890   14.2797   15.0214   15.2323   16.4273   14.1903   15.9668   15.5954   15.9783   14.1832   13.6563   16.4500   15.1404   14.6524   15.9751   13.4127   14.8475   16.9546   13.9733   16.0847   15.5272   13.6822   13.5748   15.1281   16.8163   16.3762   14.5504   13.2177   13.7322   15.5966   15.3867   15.9938   14.2473   16.1007   16.6218   15.4908   15.6623   14.0344   16.2894   16.5522   13.8198   14.0045   14.3586   14.2189   13.3983   15.3558   15.8229   16.0672   16.0655   15.4012   15.1337   13.7349   16.0302   15.0852   14.4429   16.6845   13.7200   15.6473   16.7307   14.6453   13.7990   14.6335   15.6650   14.3551   16.2800   14.5404   15.9800   13.5776   15.9181   14.4423   14.0323   15.5230   14.0384   16.0002   16.1703   15.3063   15.0762   15.1002   13.4921   14.6809   14.6415   16.3194   14.4211   15.7413   15.9512   14.4038   13.5895   15.4618   15.2154   13.4061   13.8387   16.0325   13.8949   15.4207   13.7156   14.3920   13.9573   15.1317   14.0642   17.3507   14.9039   15.9529   14.0517   14.5017   16.9472   13.9421   15.0322   14.6949   14.3427   16.2133   16.9425   15.3706   15.4714   16.3410   14.2137   15.7764   14.0129   15.8259   14.1477   13.6257   14.1100   15.0186   14.4416   14.9656   13.8065   15.9230   14.4969   14.2771   15.9091   15.7181   15.5843   15.6195   15.9079   16.1268   13.8140   13.9329   15.8453   14.6878   15.5914   13.8347   16.4865   16.1990   15.1599   14.4870   14.6409   13.6555   16.3946   15.0923   16.1577   14.1666   13.7701   15.4866   15.9571   16.0809   15.1561   13.2470   14.9835   14.9526   13.8603   15.7329   14.1133   14.2083   14.5228   15.2215   13.9520   13.8911   14.8335   15.5798   13.1825   14.9578   13.8179   15.1401   15.9200   15.5483   14.0990   14.6098   14.8531   13.8190
SimulatedTrait2         9.6752    9.7596   10.3172   10.5715    9.4634   10.2857    9.8523   10.6889    9.5817    9.2761    9.3946    8.9492    9.0494    9.9088   10.1739   10.6092   10.6128    9.1392   10.1924   10.6164    8.9161    9.3648    9.5672   10.6401   10.2862   10.3488    9.5256   10.7718    9.1911    9.5130    9.6836   10.3886   10.4981    9.3649    9.7998   10.0296    9.7027   10.5444    9.8056    9.5741   10.7172    9.5156    9.2513   10.5424   10.8482    9.4693    9.4355    9.0252   10.5852   10.6050   10.6763    9.8554    9.6440    9.3124   10.4703    9.2268    9.4804    9.6914   10.7124   10.3158    9.5168    9.5259   10.3681   10.5589   10.4607    9.2377   10.4833   10.8064    9.3338    9.4930    9.8098   10.6324    9.8804   10.9298    9.1373   11.1003   10.2490    9.7323   10.4771    9.5670    9.0715   11.0240   10.4934   10.6669    9.5974   10.5596    9.7274   10.6308    9.8672   10.4256    9.1965   10.7224   10.2519    9.2076   10.7438    9.7347    9.6898    9.6464   10.6161    9.0968   10.3744   10.5019   10.6339    9.9220   10.0716    9.9030    9.8414   10.5211   10.1988    9.9238   10.3099   10.5939   10.0084    9.1264   10.2977    9.2437   10.0970   10.2489   10.2201   10.1771    9.6184    9.9076   10.6656    8.8677   10.5396   10.8273    9.8186   10.7535    9.3388   10.1356   10.4316    9.3989    9.4496   10.5325   10.5867    9.6414   10.5915    9.6579   10.8243    9.7882   10.1137   10.3094   10.5983   10.3289   10.2583   10.7570   10.3225    9.1632   10.3351   10.6843    9.5766    9.7822   10.2408    9.2947    9.5274    9.5938   10.3434   10.4132    9.2851    9.9358    9.6105   10.7171    9.5552    9.6640   10.0566   10.7317   10.4961   10.3429    9.3049   11.2172    9.5231   10.7698   10.5901    9.6164    9.8416    9.5669    9.5412   10.5752    9.7205   10.5633   10.0455    9.4223   10.0320   10.2903   10.4673   10.4030   10.5064   10.7570   10.7577    9.8008    9.9204   10.6111   10.4369   11.1077   10.4577    9.5590   10.3458   10.7360    9.5140   10.1279
 
