# Supplementary material for: Inclusive Composite Interval Mapping of QTL by Environment Interactions in Biparental Populations
Source: PLoS One. 2015 Jul 10;10(7):e0132414. doi: 10.1371/journal.pone.0132414 (PMC4498613; doi:10.1371/journal.pone.0132414)
Supplement: S6 File — (ZIP) [file pone.0132414.s006.zip › H=0.8/L1/run_00106.met]

!**********************Note: lines staring with "!" are remarks and will be ignored in the program********************
!*********************************General Information**********************************
!Assuming F1 = P1 x P2, populations available in QTL IciMapping are: 
!  1, P1BC1F1 = P1 x F1, the first backcrossing where P1 is used as the recurrent parent;
!  2, P2BC1F1 = P2 x F1, the first backcrossing where P2 is used as the recurrent parent;
!  3, F1DH, F1-derived doubled haploids; 
!  4, RIL or F1RIL, recombination inbred lines through the repeated selfing of F1;
!  5, P1BC1RIL, recombination inbred lines through the repeated selfing of P1BC1F1;
!  6, P2BC1RIL, recombination inbred lines through the repeated selfing of P2BC1F1;
!  7, F2, the selfing generation of F1;
!  8, F3, the selfing generation of F2;
!  9, P1BC2F1, the second backcrossing where P1 is used as the recurrent parent; 
! 10, P2BC2F1, the second backcrossing where P2 is used as the recurrent parent;
! 11, P1BC2RIL, recombination inred lines through the repeated selfing of P1BC2F1; 
! 12, P2BC2RIL, recombination inred lines through the repeated selfing of P2BC2F1; 
! 13, P1BC1F2, the selfing generation of P1BC1F1; 
! 14, P2BC1F2, the selfing generation of P2BC1F1; 
! 15, P1BC2F2, the selfing generation of P1BC2F1; 
! 16, P2BC2F2, the selfing generation of P2BC2F1; 
! 17, P1BC1DH, P1BC1F1-derived doubled haploids; 
! 18, P2BC1DH, P2BC1F1-derived doubled haploids; 
! 19, P1BC2DH, P1BC2F1-derived doubled haploids; 
! 20, P2BC2DH, P2BC2F1-derived doubled haploids; 
   3      !Mapping Population (see remarks above)
   2      !Mapping Function (1 for Kosambi; 2 for Haldane; 3 for Morgan)
   2      !Marker Space Type (1 for intervals; 2 for positions)
   1      !Marker Space Unit(1 for centiMorgans; 2 for Morgan)
   6      !Number of Chromosomes (or Linkage Groups)
 200      !Size of the mapping population
   2      !Number of environments
 
!***************************************** Chromosomes and Linkage Maps **********************************************
!Chromosome                 NumMarkers
-CH1                        16
-CH2                        16
-CH3                        16
-CH4                        16
-CH5                        16
-CH6                        16
!Linkage map (Marker name followed by position or the interval length)
 MK-1-1                1     0.000
 MK-1-2                1    10.000
 MK-1-3                1    20.000
 MK-1-4                1    30.000
 MK-1-5                1    40.000
 MK-1-6                1    50.000
 MK-1-7                1    60.000
 MK-1-8                1    70.000
 MK-1-9                1    80.000
 MK-1-10               1    90.000
 MK-1-11               1   100.000
 MK-1-12               1   110.000
 MK-1-13               1   120.000
 MK-1-14               1   130.000
 MK-1-15               1   140.000
 MK-1-16               1   150.000
 MK-2-1                2     0.000
 MK-2-2                2    10.000
 MK-2-3                2    20.000
 MK-2-4                2    30.000
 MK-2-5                2    40.000
 MK-2-6                2    50.000
 MK-2-7                2    60.000
 MK-2-8                2    70.000
 MK-2-9                2    80.000
 MK-2-10               2    90.000
 MK-2-11               2   100.000
 MK-2-12               2   110.000
 MK-2-13               2   120.000
 MK-2-14               2   130.000
 MK-2-15               2   140.000
 MK-2-16               2   150.000
 MK-3-1                3     0.000
 MK-3-2                3    10.000
 MK-3-3                3    20.000
 MK-3-4                3    30.000
 MK-3-5                3    40.000
 MK-3-6                3    50.000
 MK-3-7                3    60.000
 MK-3-8                3    70.000
 MK-3-9                3    80.000
 MK-3-10               3    90.000
 MK-3-11               3   100.000
 MK-3-12               3   110.000
 MK-3-13               3   120.000
 MK-3-14               3   130.000
 MK-3-15               3   140.000
 MK-3-16               3   150.000
 MK-4-1                4     0.000
 MK-4-2                4    10.000
 MK-4-3                4    20.000
 MK-4-4                4    30.000
 MK-4-5                4    40.000
 MK-4-6                4    50.000
 MK-4-7                4    60.000
 MK-4-8                4    70.000
 MK-4-9                4    80.000
 MK-4-10               4    90.000
 MK-4-11               4   100.000
 MK-4-12               4   110.000
 MK-4-13               4   120.000
 MK-4-14               4   130.000
 MK-4-15               4   140.000
 MK-4-16               4   150.000
 MK-5-1                5     0.000
 MK-5-2                5    10.000
 MK-5-3                5    20.000
 MK-5-4                5    30.000
 MK-5-5                5    40.000
 MK-5-6                5    50.000
 MK-5-7                5    60.000
 MK-5-8                5    70.000
 MK-5-9                5    80.000
 MK-5-10               5    90.000
 MK-5-11               5   100.000
 MK-5-12               5   110.000
 MK-5-13               5   120.000
 MK-5-14               5   130.000
 MK-5-15               5   140.000
 MK-5-16               5   150.000
 MK-6-1                6     0.000
 MK-6-2                6    10.000
 MK-6-3                6    20.000
 MK-6-4                6    30.000
 MK-6-5                6    40.000
 MK-6-6                6    50.000
 MK-6-7                6    60.000
 MK-6-8                6    70.000
 MK-6-9                6    80.000
 MK-6-10               6    90.000
 MK-6-11               6   100.000
 MK-6-12               6   110.000
 MK-6-13               6   120.000
 MK-6-14               6   130.000
 MK-6-15               6   140.000
 MK-6-16               6   150.000
!*********************************** Marker Types ********************************************************************
!Co-dominant marker: When heterozygote F1 is present, P1 is coded as 2, F1 is coded as 1, and P2 is coded as 0; Otherwise, P1 is coded as 2, and P2 is coded as 0. 
!Dominant marker: When heterozygote F1 is present, P1 and F1 are coded as 12, and P2 is coded as 0; Otherwise, P1 is coded as 2, and P2 is coded as 0.  
!Recessive markers: When heterozygote F1 is present, P1 is coded as 2, and F1 and P2 are coded as 10; Otherwise, P1 is coded as 2, and P2 is coded as 0. 
!Missing marker is coded as -1. 
 MK-1-1                 0   2   0   2   0   0   2   2   0   2   0   2   2   0   2   0   0   0   0   2   2   2   2   0   0   0   2   0   0   0   0   2   2   0   2   0   2   2   2   2   2   0   0   0   0   2   2   0   2   0   2   2   2   0   2   2   0   0   0   0   2   0   2   2   2   2   2   2   2   2   2   0   2   0   0   0   2   0   0   0   2   0   2   0   0   2   2   0   2   2   0   2   2   2   0   0   0   0   0   0   0   0   2   0   0   2   2   2   2   2   0   0   2   2   2   2   2   0   2   2   2   2   2   2   0   0   2   0   2   2   0   2   0   0   0   2   0   2   0   2   2   2   2   2   0   0   0   0   0   2   2   2   2   0   0   2   0   0   0   2   2   2   0   2   2   2   0   0   0   0   0   2   2   0   2   2   0   0   0   2   2   0   0   0   0   2   0   0   2   2   2   0   0   2   0   0   2   2   0   2
 MK-1-2                 0   2   0   2   0   0   2   2   2   2   0   2   2   0   2   2   0   0   0   2   2   0   2   0   0   0   2   0   0   0   0   2   2   0   0   0   2   2   2   2   2   0   0   0   0   2   2   0   2   0   2   2   2   0   2   2   0   0   0   0   2   0   2   2   2   2   2   2   2   0   2   2   2   0   0   0   2   0   0   0   2   0   2   0   0   2   2   0   2   2   0   2   2   2   0   0   0   0   0   0   0   2   2   0   0   2   2   2   2   2   0   0   2   0   2   2   2   0   2   2   2   2   2   2   2   0   2   0   2   2   2   2   0   0   0   2   0   2   0   2   2   2   2   2   0   0   2   2   0   2   2   2   2   0   0   2   0   0   0   2   2   2   0   2   0   2   2   0   2   0   0   2   2   0   2   2   0   0   0   2   2   0   0   0   0   2   0   0   2   2   2   0   2   2   0   0   2   2   0   2
 MK-1-3                 0   0   0   2   0   0   0   2   2   2   0   2   0   0   2   2   0   0   0   2   2   0   2   0   0   0   2   0   0   0   0   2   2   0   0   0   0   2   2   2   2   0   0   0   0   2   2   0   2   0   2   2   2   0   2   2   0   0   0   0   2   0   2   2   2   0   2   2   2   0   0   2   0   0   0   0   0   0   0   0   2   0   2   0   0   2   2   0   2   2   0   2   2   2   0   2   0   0   0   0   2   2   2   0   2   2   0   0   2   2   2   0   0   2   2   2   2   0   2   2   2   2   0   2   2   0   2   0   2   2   2   2   0   0   0   2   0   0   0   2   2   2   2   2   2   0   2   2   0   2   0   2   2   0   0   2   0   0   0   2   2   0   0   2   0   2   2   0   2   0   0   2   2   0   0   2   0   2   0   2   2   0   0   0   2   2   0   0   2   2   2   0   2   0   0   0   2   2   2   2
 MK-1-4                 0   0   0   0   0   0   0   2   2   2   0   2   0   0   2   2   2   0   0   2   2   0   2   0   0   0   2   0   0   0   0   2   2   0   0   0   2   2   2   2   2   0   0   0   0   2   2   0   2   0   2   2   2   0   2   2   0   0   0   0   2   0   2   2   2   0   0   2   2   0   0   2   0   0   0   0   0   0   0   0   2   0   2   0   0   2   2   0   2   2   0   2   2   2   0   2   0   0   0   0   2   2   2   0   2   2   0   0   2   2   2   0   0   2   0   2   2   0   2   2   2   2   0   2   2   0   2   0   2   2   2   2   0   0   0   2   0   0   0   0   2   2   2   2   0   0   2   2   0   2   0   2   2   2   0   2   0   0   0   2   2   0   0   2   0   2   2   0   2   0   0   2   2   0   0   2   0   2   0   2   2   0   0   0   2   2   0   0   2   2   2   0   0   0   0   0   2   2   2   2
 MK-1-5                 0   0   0   0   0   2   0   2   2   2   2   2   0   0   2   2   2   0   0   2   2   0   2   0   0   0   2   0   0   0   0   2   2   0   0   0   2   2   2   2   2   0   0   0   0   2   2   0   2   0   2   2   2   0   2   2   0   0   0   0   2   0   2   2   2   0   0   2   2   2   2   2   0   0   0   2   0   0   0   0   2   0   2   0   2   2   2   0   2   2   0   2   2   2   0   2   0   0   2   0   2   2   2   0   2   2   0   0   2   0   0   0   0   2   0   2   2   0   2   2   2   2   0   2   2   0   2   0   2   2   2   2   0   0   0   2   0   2   0   0   2   2   0   2   0   0   2   2   0   2   0   2   2   2   0   2   0   0   0   0   2   0   0   2   0   2   2   0   0   2   0   2   2   0   0   2   0   2   0   2   2   0   0   0   2   2   0   0   2   2   0   0   0   0   0   0   2   2   2   2
 MK-1-6                 0   0   0   0   0   0   0   2   2   2   2   2   0   0   2   2   2   0   0   2   2   2   2   0   0   0   2   0   0   0   0   2   2   0   0   0   2   2   2   2   2   0   0   0   0   2   2   2   2   0   2   2   2   0   2   2   0   0   0   2   2   0   2   0   2   0   2   2   2   2   2   2   0   0   0   2   0   0   0   0   2   2   2   0   2   2   2   0   2   2   0   2   2   0   0   2   0   0   2   0   0   2   2   0   2   0   0   0   2   0   0   0   2   2   0   0   2   0   2   2   2   0   0   2   2   0   2   0   2   2   2   2   0   0   2   0   0   2   0   0   2   2   0   2   0   0   2   0   0   2   0   2   2   2   0   2   0   0   0   2   2   0   0   0   0   2   2   0   2   2   0   0   0   0   0   2   2   2   0   0   0   0   0   0   2   2   0   0   2   2   0   0   0   0   0   0   2   2   2   2
 MK-1-7                 0   0   0   0   0   0   0   2   2   2   0   2   0   0   2   2   2   0   0   2   2   2   2   0   0   0   2   0   0   0   0   2   2   0   0   0   2   2   2   2   2   0   0   0   0   2   2   2   2   0   2   2   2   0   2   2   0   2   0   2   2   2   2   0   2   0   2   2   2   2   2   2   0   0   0   2   2   0   0   0   2   2   2   0   2   2   2   0   2   2   0   2   2   0   0   2   2   2   2   0   0   2   0   0   2   0   0   2   2   0   0   2   2   2   0   0   2   0   2   2   2   0   0   2   2   0   2   0   2   2   2   2   0   0   2   0   0   2   0   0   2   2   2   2   0   0   2   0   0   2   0   2   2   2   0   2   0   0   0   0   2   0   0   0   0   0   2   0   2   2   0   0   0   0   0   2   0   2   0   0   0   0   0   0   2   2   0   0   2   2   2   0   0   0   0   0   2   2   2   2
 MK-1-8                 2   0   2   0   0   0   0   2   2   2   0   2   0   0   2   2   2   0   0   0   2   2   2   0   0   0   2   0   0   0   0   2   0   0   0   0   2   2   2   2   2   0   0   0   0   0   2   2   2   0   2   2   2   0   0   2   0   2   0   2   2   2   2   0   2   0   2   0   2   2   2   2   0   0   0   2   2   0   0   0   2   0   2   0   2   2   2   0   0   2   0   2   2   2   0   0   2   2   2   0   0   2   0   0   2   0   0   2   2   0   0   2   2   2   2   0   2   2   2   2   2   0   0   2   2   0   2   0   0   0   2   2   0   0   2   0   0   2   0   0   2   0   2   2   0   0   2   0   0   2   0   2   2   2   0   2   0   0   0   0   2   0   0   0   0   0   2   0   2   2   0   0   0   0   0   0   0   2   0   0   0   0   2   0   2   2   0   0   0   2   0   0   0   0   0   0   2   2   2   2
 MK-1-9                 2   0   2   0   0   0   0   2   2   2   2   2   0   0   2   2   2   0   0   0   2   0   2   0   0   0   2   0   0   0   0   2   2   0   0   0   2   2   2   2   0   0   0   0   0   0   2   2   2   0   2   2   2   0   0   2   0   2   0   2   2   2   0   0   2   2   2   0   2   2   2   2   0   2   0   2   0   0   0   0   2   0   0   0   2   2   2   0   0   2   0   2   2   2   0   0   0   2   2   0   0   2   2   0   2   0   0   2   2   0   0   2   2   2   2   0   2   2   2   2   2   2   0   2   2   0   2   0   0   0   2   2   0   0   2   0   0   2   0   0   2   0   0   2   2   0   2   0   0   2   0   2   2   2   0   2   0   0   0   0   2   0   0   0   0   0   2   0   2   2   0   0   0   0   0   0   0   2   0   0   0   0   2   0   2   2   0   0   0   2   0   0   0   0   0   0   2   2   2   2
 MK-1-10                2   0   2   2   0   0   2   2   2   0   2   2   0   0   2   2   2   0   0   2   2   0   2   0   0   0   2   0   0   0   0   2   2   0   0   0   2   2   2   2   0   2   0   0   0   0   2   2   2   2   2   2   2   0   0   2   0   2   0   2   2   0   0   2   2   2   2   0   2   2   2   2   0   2   0   2   0   2   0   0   2   0   0   0   2   2   2   0   0   2   2   2   2   2   0   0   0   2   2   0   0   2   2   0   2   0   0   2   2   0   0   2   0   2   2   0   2   2   2   2   2   2   0   2   2   0   2   0   0   0   2   2   0   0   2   2   0   2   0   0   2   0   0   2   0   0   0   0   0   2   2   2   0   2   0   2   0   0   0   0   2   0   0   0   0   0   2   0   2   2   0   0   2   0   0   0   0   2   0   0   0   0   2   0   2   2   0   0   0   2   0   0   0   0   2   0   2   2   2   2
 MK-1-11                2   0   2   2   0   0   2   2   0   0   2   2   0   0   2   2   2   0   0   2   2   0   2   0   0   0   2   0   2   0   0   2   2   0   0   0   2   2   2   2   0   2   0   2   0   0   2   2   2   2   2   2   2   0   0   2   0   2   0   2   2   0   0   2   2   2   0   0   2   2   2   0   0   0   0   2   0   2   0   0   2   0   0   0   2   2   2   0   0   2   2   2   2   2   0   0   0   2   2   0   0   2   2   0   2   0   0   2   2   0   0   2   0   2   2   2   2   2   2   2   2   2   0   2   2   0   0   0   0   2   2   2   0   0   0   0   2   2   0   0   2   0   0   2   0   0   0   0   0   2   0   2   0   2   0   2   0   0   0   0   2   0   0   0   0   0   2   2   2   0   0   2   2   0   0   0   0   2   0   2   0   0   2   0   2   2   0   0   0   2   0   0   0   0   2   0   2   2   2   2
 MK-1-12                2   0   2   2   0   0   0   2   0   0   2   2   0   0   2   2   2   0   0   2   2   0   2   0   0   0   2   0   0   0   0   2   2   0   0   0   2   2   2   2   0   2   0   2   0   2   2   2   2   2   2   2   0   0   0   2   0   2   0   2   2   0   0   2   2   2   0   0   2   2   2   0   0   0   0   2   0   2   0   0   2   0   0   0   2   2   2   0   0   2   2   2   2   2   0   0   0   2   2   2   0   2   2   0   2   0   0   2   2   0   0   2   0   2   0   2   2   2   2   2   2   2   0   0   0   0   0   0   0   2   2   2   0   0   0   0   2   2   0   0   2   0   0   0   0   0   0   0   0   2   0   2   0   2   0   0   0   0   0   0   2   0   0   0   0   2   2   2   2   0   2   2   2   0   0   0   0   2   0   2   0   0   2   0   2   2   0   0   0   2   0   0   0   0   2   0   2   2   2   2
 MK-1-13                2   0   2   2   2   0   0   2   0   0   2   2   0   0   2   0   2   0   0   2   2   0   2   2   0   0   2   0   0   0   0   2   2   0   0   0   2   2   2   2   0   2   2   2   0   2   0   0   2   2   2   0   0   0   0   2   0   2   0   2   2   0   0   2   2   0   0   0   2   2   2   0   0   0   0   2   0   2   2   0   2   0   0   0   2   2   0   0   0   2   2   2   2   2   0   0   2   2   2   2   0   2   2   0   2   0   0   2   2   0   0   2   0   0   0   2   2   0   2   2   2   0   0   0   0   0   0   0   0   2   2   2   0   0   0   0   2   2   2   2   2   0   0   0   0   0   0   2   0   2   2   2   0   2   2   0   0   0   0   0   2   0   0   0   0   2   2   2   2   0   2   2   0   0   0   0   0   2   0   2   2   2   2   0   2   2   0   0   0   2   0   0   2   0   2   0   2   2   2   2
 MK-1-14                2   0   0   2   2   0   0   2   0   0   2   2   0   0   0   0   2   0   0   2   2   0   2   2   0   0   2   0   0   0   0   0   2   0   0   0   2   2   2   0   0   2   2   2   0   2   0   0   2   2   0   0   2   0   0   2   0   2   0   2   2   2   0   2   2   0   0   0   2   2   2   0   0   0   0   2   0   2   2   0   2   0   0   0   2   2   0   0   0   2   2   2   0   2   0   0   0   2   2   2   2   2   2   0   2   0   0   0   2   0   0   2   0   0   0   2   2   0   2   2   2   0   2   0   0   0   0   0   0   2   2   0   0   0   0   0   2   2   2   2   2   0   0   0   0   2   0   2   0   2   0   2   0   2   2   0   0   0   0   0   2   0   0   0   2   2   0   2   2   0   2   2   0   0   0   2   0   2   0   2   2   2   2   0   2   0   0   0   0   2   0   0   0   0   2   0   2   2   2   0
 MK-1-15                2   0   0   2   2   0   0   2   0   0   2   2   0   0   0   0   2   0   0   2   2   0   2   2   0   0   0   0   0   0   0   2   2   0   0   0   2   2   2   2   0   2   2   2   0   2   0   0   2   2   0   0   2   2   2   2   0   2   0   2   2   2   0   2   2   0   0   0   2   2   2   2   0   0   2   2   0   2   2   0   2   0   0   0   2   2   0   0   0   2   0   2   0   2   0   0   0   2   2   2   2   2   2   0   2   2   0   0   0   0   0   2   0   0   0   2   2   0   2   2   2   0   2   0   0   2   0   0   2   2   2   0   0   0   0   0   0   2   2   2   0   0   0   0   0   2   0   2   0   2   0   2   0   2   2   0   0   0   0   0   2   0   0   2   2   2   0   2   2   2   2   0   0   0   0   2   0   2   0   2   2   2   0   0   2   0   0   0   2   2   0   0   0   0   2   0   2   2   2   0
 MK-1-16                2   0   0   2   0   0   2   2   0   0   2   2   0   0   0   0   2   0   0   2   2   0   2   2   0   0   0   0   0   0   0   2   2   0   0   0   2   2   2   0   0   2   2   2   0   2   0   2   0   2   0   0   2   2   2   2   0   2   0   2   2   2   0   2   2   0   0   0   2   2   2   2   0   0   2   2   0   2   2   0   2   0   0   0   2   2   0   0   0   2   0   2   0   2   0   0   0   2   2   2   2   2   2   0   2   2   2   0   0   0   0   2   0   0   0   2   2   0   2   2   2   0   2   0   2   2   0   0   2   2   2   0   0   0   0   0   0   0   2   2   0   0   0   0   0   2   0   2   0   2   0   2   0   2   2   0   0   0   2   0   2   0   0   2   2   2   0   2   2   2   2   0   0   0   0   2   0   2   0   2   2   2   0   2   2   0   0   0   2   0   0   0   0   0   2   0   2   2   2   0
 MK-2-1                 2   0   0   2   0   0   2   2   2   0   0   0   2   2   2   0   0   2   0   2   2   0   0   2   2   0   2   2   0   0   0   2   2   2   2   0   2   2   0   0   0   0   2   2   2   2   0   0   2   0   2   0   2   2   2   0   0   2   0   0   0   2   0   2   0   2   2   0   0   2   0   0   0   2   2   0   2   2   0   2   0   2   0   0   2   2   0   2   0   2   0   2   0   0   2   2   2   2   0   0   0   2   0   0   0   0   2   2   0   2   2   0   0   2   0   0   2   2   2   0   0   2   2   0   2   2   0   2   2   0   0   2   0   2   2   0   0   2   2   2   2   0   0   2   2   0   2   2   2   0   0   2   2   2   2   2   0   0   2   2   2   2   2   2   0   0   0   2   0   2   2   0   2   2   2   0   0   0   2   2   0   0   0   0   0   2   0   2   0   0   2   0   2   2   0   2   2   2   2   2
 MK-2-2                 2   0   0   2   0   0   2   2   2   0   0   2   0   0   2   0   0   2   0   2   2   0   2   2   2   2   2   2   0   0   2   2   2   2   2   0   2   2   0   0   0   0   2   2   2   2   0   0   2   0   2   0   2   2   2   0   0   2   0   0   0   0   0   2   0   2   2   0   0   2   0   0   0   2   2   0   2   0   0   2   2   2   0   0   2   2   0   2   2   2   0   2   0   0   0   2   2   0   0   0   0   2   0   0   0   0   2   2   0   0   2   0   0   2   0   0   2   0   2   0   0   2   2   2   2   2   0   0   2   2   0   2   0   2   2   0   0   2   2   2   2   0   0   2   2   0   2   0   2   0   0   2   2   2   2   2   2   2   2   2   2   2   2   2   0   0   0   2   0   2   2   0   2   2   2   0   0   0   2   2   0   0   0   0   0   2   0   2   0   0   2   0   2   2   0   2   2   2   2   2
 MK-2-3                 2   0   0   2   0   0   2   2   0   0   0   2   0   0   2   0   0   2   0   2   2   0   2   2   2   2   2   2   0   0   0   2   2   2   2   0   0   2   0   0   0   0   2   2   2   2   0   0   2   2   2   0   2   2   2   0   0   2   0   0   0   0   0   2   0   2   2   0   0   2   0   0   0   2   2   0   0   0   0   0   2   2   0   0   2   2   0   2   2   2   0   2   0   0   0   2   2   0   0   0   0   2   0   2   0   2   2   2   0   0   2   0   0   2   0   0   0   0   2   0   0   0   2   2   2   2   0   2   2   0   0   2   0   2   2   0   2   2   2   2   2   0   0   2   2   0   2   0   2   0   2   2   2   2   0   0   2   2   2   2   2   2   2   2   0   0   0   2   0   2   2   0   2   2   2   0   0   0   2   2   0   2   2   0   0   2   0   2   0   0   2   0   2   2   0   2   2   2   2   2
 MK-2-4                 2   0   0   2   0   0   2   0   0   0   0   2   0   0   2   0   0   2   0   2   2   0   2   2   2   2   2   2   0   0   0   2   2   2   2   0   0   2   0   0   0   0   2   2   2   2   0   0   2   2   2   0   2   2   2   0   0   2   0   0   0   0   0   2   0   2   2   0   0   2   2   0   0   2   2   0   0   0   0   0   2   2   0   2   2   2   0   2   2   2   0   2   0   0   0   2   2   0   0   0   0   2   0   2   0   2   2   2   0   0   2   0   0   2   0   0   0   0   2   0   0   0   2   2   0   2   0   0   0   0   0   2   0   2   2   0   2   0   0   2   2   0   0   2   2   0   2   0   2   0   2   2   2   0   2   2   2   2   2   2   2   2   2   2   0   0   0   2   0   2   2   2   2   2   2   2   0   0   2   2   0   2   2   0   0   2   0   2   0   2   2   2   2   0   2   0   0   2   2   2
 MK-2-5                 2   0   0   2   0   0   2   0   0   0   0   2   2   0   2   2   0   2   0   2   2   0   2   2   2   2   2   2   0   0   0   2   2   2   2   0   2   2   0   2   0   0   0   2   0   0   0   0   2   2   2   0   2   2   2   0   0   2   0   0   0   0   0   2   0   2   2   0   0   2   2   0   0   2   2   2   0   0   0   0   2   2   0   0   0   2   0   2   2   2   0   2   0   0   0   0   2   0   0   0   0   2   0   2   0   2   0   2   0   0   2   0   0   2   0   0   0   0   2   0   0   0   2   0   0   2   0   0   0   0   0   2   0   2   2   0   0   0   0   2   0   0   0   2   2   0   2   0   2   0   2   2   2   0   2   2   2   2   2   2   2   2   2   2   0   0   2   2   2   0   2   2   2   2   2   2   2   2   0   0   0   2   2   0   0   2   0   2   0   2   2   0   2   0   0   0   2   2   0   2
 MK-2-6                 2   0   0   2   0   0   2   0   0   0   0   2   2   0   2   2   2   2   0   2   2   0   2   2   2   2   2   0   0   0   0   2   2   0   2   0   2   2   0   2   0   0   0   2   0   0   2   0   2   2   2   2   2   2   2   0   0   2   0   2   2   0   0   2   0   0   2   2   0   2   2   0   0   2   2   2   0   0   0   0   2   2   0   0   0   2   2   2   2   0   0   2   0   0   0   0   2   2   0   0   0   2   0   2   0   2   0   2   0   0   2   0   0   2   0   0   0   2   2   0   0   0   2   0   0   2   0   0   0   0   0   2   0   2   2   0   0   0   2   2   0   0   0   2   2   0   2   0   2   0   2   2   2   0   2   2   2   2   2   2   2   2   2   2   0   0   2   2   2   2   2   2   2   2   2   2   2   2   0   0   2   2   2   0   0   2   0   2   0   2   2   0   0   0   0   0   2   2   0   2
 MK-2-7                 2   0   0   0   0   2   2   0   0   0   2   2   2   2   2   2   2   2   0   2   2   0   2   2   2   2   2   0   0   2   0   2   2   0   2   0   2   2   0   2   0   0   0   2   0   0   2   2   0   2   2   2   2   2   2   0   0   2   0   2   2   0   2   2   0   0   2   2   0   0   2   0   2   2   0   2   0   0   2   2   2   2   0   0   0   2   2   2   2   2   0   2   0   0   2   0   2   2   0   0   0   0   0   2   0   2   0   0   0   0   2   0   0   2   0   0   0   2   2   0   0   0   2   0   0   2   0   0   0   0   0   2   0   2   2   0   0   0   2   2   0   0   0   2   2   0   2   0   2   2   2   0   2   0   2   0   2   0   2   2   2   2   0   2   0   0   2   2   2   0   2   0   2   2   0   2   0   0   0   0   2   2   2   0   0   2   0   2   0   2   2   0   0   2   0   0   2   2   0   2
 MK-2-8                 2   0   0   0   0   0   2   0   0   0   2   2   2   2   2   2   2   2   0   0   2   0   2   2   2   2   2   0   0   2   2   0   2   0   2   0   2   2   0   2   0   0   0   2   0   0   2   2   0   2   2   2   2   2   2   0   2   2   0   2   2   0   2   2   0   0   2   2   0   0   2   0   2   2   0   2   2   0   2   0   2   2   0   0   0   2   2   2   2   2   0   2   2   0   2   0   2   2   0   2   0   0   0   2   0   2   0   0   0   0   2   0   0   2   0   0   2   2   2   0   0   0   2   2   0   2   0   0   0   0   0   2   0   2   0   0   0   0   2   2   0   0   0   2   2   0   2   0   2   2   2   0   2   0   0   0   2   0   2   2   2   0   0   2   2   0   2   2   2   0   0   0   2   2   0   0   0   0   0   2   2   2   2   0   0   2   0   2   0   2   2   0   0   2   0   0   2   2   0   2
 MK-2-9                 2   0   2   0   0   0   0   0   0   0   2   2   2   2   2   0   0   2   0   0   2   0   2   2   0   2   2   2   0   2   2   0   2   0   2   0   2   2   0   2   0   0   0   2   0   0   2   2   0   2   2   2   2   2   2   2   2   2   0   2   2   0   0   2   0   0   2   2   0   0   2   0   2   2   0   2   2   0   2   0   2   2   0   0   0   2   2   2   2   2   0   2   2   0   0   0   2   2   0   2   0   0   2   2   0   2   0   0   0   0   2   0   0   2   0   0   2   2   2   0   0   0   2   2   0   2   0   0   2   0   0   2   0   2   0   0   0   0   2   2   0   0   0   2   2   0   2   0   2   2   2   0   2   0   0   2   2   0   2   2   2   0   0   2   2   2   2   2   2   0   0   0   2   2   0   0   2   2   0   2   2   2   2   0   2   2   0   2   0   0   2   0   0   2   0   2   2   2   0   2
 MK-2-10                2   2   2   0   0   0   0   0   0   0   2   2   2   2   2   0   0   2   0   2   2   0   2   2   0   2   2   2   0   2   2   0   2   0   2   0   2   2   0   2   0   0   0   2   0   0   2   2   2   2   2   2   2   2   2   2   2   2   0   2   2   0   0   2   0   2   2   2   0   0   2   0   2   2   0   2   2   0   2   0   2   2   0   0   0   2   2   2   2   2   0   2   2   2   0   0   2   2   0   0   0   0   2   0   0   2   0   0   0   0   2   0   0   2   0   0   2   2   2   2   0   0   2   0   0   2   0   0   2   0   0   0   0   2   0   0   0   0   2   2   0   0   0   2   0   0   2   0   2   0   2   0   2   0   0   2   2   0   0   0   2   0   0   2   2   2   2   2   2   0   0   0   2   2   0   0   2   2   0   2   2   0   2   0   2   2   0   2   2   0   2   0   0   2   0   2   2   0   0   2
 MK-2-11                0   2   2   0   2   2   0   0   0   0   2   2   2   2   2   0   0   2   2   2   2   0   2   0   0   2   2   2   0   2   2   0   2   0   2   0   2   2   0   2   0   0   0   2   0   0   2   2   2   0   2   2   2   2   2   2   2   2   0   0   2   2   0   2   0   2   2   2   0   0   2   2   2   2   2   2   2   0   2   0   2   2   0   0   0   2   2   0   2   2   0   2   2   2   0   0   2   2   0   0   0   0   2   0   2   2   0   0   0   0   0   0   0   2   0   0   2   2   2   2   0   0   2   0   0   2   0   0   2   0   2   0   0   2   0   0   0   0   2   2   0   0   0   2   0   0   2   0   2   0   2   0   2   0   0   2   2   0   0   0   2   0   0   2   2   0   2   2   2   0   0   0   0   2   0   2   2   2   0   2   2   0   2   0   2   2   2   2   2   0   2   0   0   2   0   2   0   0   0   2
 MK-2-12                0   2   2   0   2   2   0   0   0   0   2   2   2   2   2   0   2   2   2   2   2   0   2   0   0   2   0   0   2   0   2   0   2   0   2   0   2   2   0   2   0   0   0   2   0   0   0   2   2   0   2   2   2   2   2   2   2   0   0   0   0   0   0   0   0   2   2   2   0   0   2   2   2   2   2   0   2   2   2   0   2   2   0   0   0   2   2   0   2   2   0   2   2   2   0   0   2   0   0   0   0   0   2   0   2   2   0   0   0   0   0   0   0   2   0   0   2   2   2   2   0   0   2   2   0   0   0   0   2   0   2   0   0   2   2   0   0   2   2   2   2   2   0   2   0   0   2   0   2   2   2   0   2   0   0   2   2   0   0   0   2   0   0   0   2   2   2   2   2   0   0   0   0   2   0   2   2   2   0   2   2   0   2   2   2   2   2   2   2   0   2   0   0   2   0   2   0   0   2   2
 MK-2-13                0   2   2   0   2   2   2   0   2   0   2   2   2   2   2   0   2   2   2   0   2   0   2   0   0   2   0   0   2   0   2   0   2   0   2   0   2   2   2   2   0   0   0   2   0   0   0   2   2   0   2   0   2   2   0   2   2   0   0   0   0   0   0   0   0   2   2   2   0   0   2   2   2   2   0   0   2   2   2   0   2   2   0   0   2   2   2   2   2   2   0   2   2   2   0   2   2   0   0   0   0   0   2   0   0   2   0   0   0   0   0   0   0   2   2   0   2   2   2   2   0   0   2   0   0   0   0   0   2   2   0   0   0   2   0   0   0   2   2   2   2   2   0   2   0   0   2   0   2   2   2   0   2   0   0   2   2   0   0   0   2   0   0   0   2   2   0   2   2   0   0   0   0   0   0   2   2   2   2   2   2   0   2   2   2   2   2   2   2   0   2   0   0   2   0   2   0   2   2   2
 MK-2-14                2   2   2   0   2   2   2   0   2   2   2   2   2   2   2   0   2   2   2   0   2   0   2   0   0   2   0   0   2   0   2   0   2   0   2   0   2   2   2   2   0   0   0   2   0   0   0   2   0   0   2   0   2   2   0   0   2   0   0   0   0   0   0   0   0   2   2   2   2   0   2   2   2   0   0   0   2   2   2   0   2   0   0   0   2   2   2   2   2   2   0   2   2   2   0   2   2   0   0   0   0   2   2   0   0   2   0   0   0   2   0   0   0   2   2   0   2   0   0   2   0   0   2   0   0   0   0   0   2   0   0   0   2   2   0   0   0   2   2   2   2   2   0   2   0   0   2   2   2   2   2   0   2   0   0   2   2   0   0   0   2   0   0   0   2   2   0   2   2   0   0   0   0   0   0   2   2   0   2   2   2   0   2   2   2   2   2   2   2   2   2   0   0   2   0   2   0   2   2   2
 MK-2-15                2   0   2   2   2   2   2   0   2   2   2   2   2   0   2   2   2   2   0   0   0   0   2   0   0   2   0   0   0   0   2   0   2   0   2   0   2   2   2   2   0   0   0   0   0   0   0   2   0   0   2   0   2   2   2   0   2   0   0   0   0   0   2   0   0   0   2   2   0   0   0   2   2   0   0   0   2   2   2   0   2   0   0   0   2   2   2   2   2   2   0   2   2   2   0   2   2   0   0   0   0   2   2   0   0   2   0   0   0   2   0   0   0   2   2   0   2   0   0   2   0   0   2   0   0   0   0   0   2   0   0   0   2   2   0   0   2   2   2   2   2   2   0   2   0   0   2   2   2   2   2   0   2   0   0   2   2   0   0   2   2   2   0   0   2   2   0   2   2   0   0   0   0   0   0   0   2   0   2   2   2   2   2   2   0   2   2   2   2   0   2   0   0   2   0   0   2   2   2   2
 MK-2-16                2   0   2   2   2   2   2   0   2   2   2   0   2   0   2   2   2   2   0   0   0   0   2   0   0   2   0   0   0   0   2   2   2   0   2   0   2   2   2   2   0   0   0   2   2   0   0   2   0   0   2   0   2   2   2   0   2   0   0   0   0   0   0   0   0   0   2   2   2   0   0   2   0   0   2   0   2   2   2   0   2   0   0   0   2   2   2   2   2   2   0   2   2   2   0   2   2   0   0   0   2   2   2   0   0   2   0   0   0   2   0   0   0   0   2   0   2   0   0   2   2   0   2   0   0   0   0   0   2   0   0   0   2   2   0   0   2   2   2   2   0   2   0   2   0   0   2   2   2   2   2   0   2   0   0   2   0   0   0   0   2   2   2   0   2   2   0   2   2   2   0   0   0   0   0   2   2   0   2   2   2   2   2   2   0   2   2   2   2   0   2   0   0   2   2   0   2   2   0   2
 MK-3-1                 0   2   0   0   2   2   0   2   2   2   2   2   2   2   2   2   0   0   2   2   0   2   2   2   0   2   2   2   2   0   0   2   2   2   0   0   2   2   2   0   0   0   2   0   2   0   2   2   2   2   0   0   0   2   0   2   2   0   0   2   2   2   2   2   2   2   0   0   2   0   2   0   2   2   0   2   0   2   0   2   2   2   2   0   0   0   2   2   0   0   2   2   2   0   2   2   2   0   2   2   0   0   0   2   0   2   0   2   0   2   2   2   2   0   0   2   2   2   2   2   0   0   2   0   2   2   2   2   2   0   0   0   2   2   0   2   0   2   2   2   0   0   2   2   2   2   0   2   0   2   2   0   0   0   2   0   0   2   0   0   0   0   0   2   0   2   0   2   0   2   0   2   2   0   0   0   0   0   0   0   2   2   2   2   0   0   2   2   0   2   0   2   0   0   2   2   0   0   2   2
 MK-3-2                 0   2   0   0   2   2   0   2   2   2   2   0   2   2   2   2   0   0   2   2   0   0   2   2   2   2   2   2   2   0   0   2   2   2   0   0   2   2   2   0   0   0   2   0   2   0   2   2   2   2   2   0   0   2   0   2   0   0   0   2   2   2   2   2   2   2   0   0   2   0   2   0   2   2   2   2   0   2   0   2   2   2   2   2   0   0   2   2   0   0   2   2   2   0   2   2   2   0   0   2   0   0   0   2   0   2   0   2   0   2   2   2   2   0   0   2   2   2   2   2   0   0   2   2   2   2   2   2   2   0   0   0   2   2   0   2   0   2   2   2   0   0   0   2   2   0   0   2   0   2   2   0   0   0   2   2   2   2   0   0   0   0   0   2   0   2   0   2   0   2   0   2   2   0   2   0   0   0   0   0   2   2   2   2   0   0   2   2   0   0   2   2   2   0   2   2   0   0   2   2
 MK-3-3                 0   2   0   2   2   2   0   2   2   2   2   0   2   2   2   0   0   0   2   2   0   0   2   2   2   2   2   2   2   0   0   2   2   2   0   0   2   2   2   0   0   0   2   0   2   0   2   2   2   2   2   0   0   2   2   2   0   0   0   2   2   2   2   2   2   2   0   0   2   0   0   0   2   2   2   2   0   2   0   2   2   0   2   2   0   0   2   2   0   0   2   2   2   0   2   2   2   0   0   2   0   0   0   2   0   2   0   0   2   2   2   2   2   0   0   2   2   2   2   2   0   0   2   2   2   2   2   2   2   0   0   0   2   2   0   2   0   2   2   2   0   0   2   2   2   0   2   2   0   2   2   0   0   0   2   2   2   2   0   0   0   0   0   2   0   2   0   2   0   2   0   2   2   0   2   0   0   0   0   2   2   2   2   2   2   0   2   2   0   0   2   2   2   0   2   2   0   0   2   2
 MK-3-4                 0   2   0   2   0   2   0   2   2   2   2   0   2   2   2   0   0   0   2   2   0   0   2   2   2   2   2   2   2   0   0   2   2   2   0   0   2   2   2   0   0   0   2   0   2   0   2   0   0   2   2   0   0   0   2   2   0   0   0   2   2   2   2   2   2   2   0   0   2   0   0   0   2   0   2   2   0   2   0   2   2   0   2   2   0   0   2   2   0   0   2   2   2   0   2   2   2   0   0   2   0   0   0   2   0   2   0   0   2   2   2   2   2   0   0   0   0   2   2   2   0   0   0   2   2   2   2   2   2   2   0   0   2   2   0   2   0   2   2   2   0   2   0   2   0   0   2   2   0   2   2   0   0   0   2   2   2   2   0   0   0   0   0   2   0   2   0   0   0   2   0   2   2   0   2   0   0   0   0   2   2   2   2   2   2   0   2   2   2   0   2   2   2   0   2   0   0   0   2   0
 MK-3-5                 0   2   0   2   0   2   0   0   2   2   2   0   2   2   2   0   0   0   2   2   0   0   2   2   2   2   2   0   2   0   0   2   0   2   0   0   2   2   2   2   2   0   2   0   2   0   2   2   0   2   2   0   2   0   2   2   0   0   0   2   0   2   2   2   2   2   0   0   2   0   0   2   2   0   2   2   0   2   0   2   2   0   2   2   0   0   2   2   0   0   2   2   2   0   2   2   2   2   0   2   0   0   0   2   2   2   0   0   2   2   2   2   2   0   0   0   0   2   2   2   0   0   0   2   2   2   2   2   2   2   0   0   2   2   0   2   0   2   2   2   0   2   2   2   0   0   2   2   0   2   2   0   0   0   2   2   2   2   0   0   0   0   0   2   2   2   0   0   0   2   0   2   2   0   2   0   0   0   0   2   2   2   0   2   2   0   2   2   0   0   2   2   2   0   2   2   0   0   2   0
 MK-3-6                 0   2   0   2   2   2   0   0   2   2   2   0   2   2   2   0   0   0   0   2   0   0   2   0   2   2   2   0   2   0   0   2   0   2   2   0   2   2   2   0   2   0   2   0   2   0   2   2   0   2   2   0   2   0   2   2   2   0   2   2   0   2   2   2   2   2   0   0   2   0   0   2   2   0   0   2   2   2   0   2   2   0   2   2   0   0   2   2   0   0   2   2   2   0   2   2   2   2   0   2   0   0   0   2   2   0   0   2   2   2   2   2   2   0   2   0   0   2   2   2   0   0   0   2   2   2   2   2   2   2   0   0   2   2   0   2   0   2   2   2   0   0   2   2   0   0   0   2   0   2   2   2   0   0   2   2   2   2   0   0   0   0   0   2   2   2   0   0   0   2   2   2   2   0   2   0   0   0   0   0   2   2   0   2   0   0   2   2   0   0   2   2   2   0   2   2   0   0   0   0
 MK-3-7                 0   0   0   2   2   2   0   0   2   2   2   0   2   2   2   0   0   0   0   2   0   0   2   0   2   2   2   0   2   0   0   2   0   2   2   0   2   2   2   0   2   0   2   0   2   0   2   2   0   2   2   0   2   0   0   2   2   0   0   2   0   2   2   0   2   2   0   0   2   0   0   2   2   0   0   2   2   2   0   2   2   0   2   2   0   0   2   2   0   0   2   2   0   0   2   2   2   2   0   2   0   0   0   2   2   0   2   2   2   2   2   2   2   0   2   0   0   2   2   2   0   0   0   2   0   0   2   2   2   2   0   0   2   2   0   2   2   2   2   2   0   0   2   2   0   0   0   2   0   2   2   2   0   0   2   2   2   2   0   0   0   0   2   2   2   2   0   2   2   2   2   2   2   0   2   0   0   0   2   0   2   2   0   2   0   0   2   2   0   0   2   2   2   0   2   2   0   0   0   2
 MK-3-8                 0   0   2   2   2   0   0   0   2   2   0   0   2   2   2   0   0   0   0   2   0   0   2   2   2   2   2   0   2   0   0   0   0   2   2   0   2   2   2   2   2   0   0   0   2   0   2   0   0   2   2   0   2   0   2   2   2   0   0   2   0   2   2   0   2   2   2   0   2   0   2   2   2   0   2   2   2   2   0   2   2   0   0   2   0   0   0   2   0   0   0   2   2   2   2   2   2   2   0   2   2   2   0   2   2   0   2   2   0   2   2   2   2   0   2   0   2   2   2   2   2   0   2   0   0   0   2   2   2   2   0   0   2   2   0   2   2   2   2   2   2   0   0   2   0   0   0   2   0   2   2   2   0   0   2   2   2   2   2   0   0   0   2   2   2   2   2   2   2   2   2   2   2   0   2   0   0   0   2   0   2   2   0   2   0   2   2   2   0   0   2   2   2   0   2   2   0   0   2   0
 MK-3-9                 0   0   2   2   2   0   0   0   2   2   0   2   2   2   2   0   0   0   0   2   0   0   2   2   2   2   2   0   2   0   0   2   0   2   2   0   2   2   2   2   2   0   0   0   2   0   2   0   0   0   2   0   2   0   2   2   2   0   0   2   0   2   2   0   2   2   2   0   2   0   0   2   2   0   2   2   2   2   0   0   2   0   0   2   0   0   0   2   0   0   0   2   2   0   2   2   2   2   0   2   2   2   2   2   2   0   2   2   0   2   0   2   2   0   2   0   2   2   2   2   2   0   2   2   0   0   2   2   2   2   0   0   2   2   0   2   2   2   2   2   2   0   0   2   2   0   0   0   0   2   2   2   0   0   2   2   2   2   2   0   0   0   2   2   2   0   2   2   2   2   2   2   2   0   0   0   0   0   2   0   2   2   0   2   0   2   2   2   0   0   0   2   2   0   0   2   0   0   2   0
 MK-3-10                0   0   2   2   0   0   0   0   2   2   2   2   2   2   2   0   0   0   2   2   0   0   2   2   2   2   2   0   2   0   0   2   0   2   2   0   2   0   2   2   2   2   0   0   2   0   2   2   0   0   0   0   2   0   2   2   2   0   2   2   0   2   2   2   2   2   2   2   2   0   0   2   2   0   2   2   0   2   0   0   2   0   0   0   0   0   0   2   2   2   0   2   2   0   2   2   2   2   0   2   2   2   0   0   2   0   2   2   0   2   0   2   2   0   2   0   2   2   2   2   2   0   2   2   0   0   2   2   2   2   0   0   2   2   0   2   2   2   2   2   2   0   0   2   2   0   0   0   0   2   2   0   0   0   2   2   2   2   2   0   0   0   2   2   2   0   0   2   2   2   2   2   2   0   0   0   0   0   2   0   2   2   0   2   0   2   2   2   0   0   0   2   2   0   0   2   0   0   2   0
 MK-3-11                0   0   2   0   0   0   0   0   2   2   2   2   2   2   2   2   0   0   2   2   2   0   0   2   2   2   0   0   2   0   0   2   2   2   2   0   2   0   2   2   2   2   0   0   2   0   2   2   0   0   0   0   2   0   2   0   2   0   2   2   0   2   2   2   2   2   2   2   2   0   0   0   2   2   2   2   0   2   0   0   2   0   2   0   0   0   0   2   2   2   0   2   2   0   2   2   2   2   0   2   2   2   0   0   2   0   2   2   0   2   0   2   2   0   2   0   2   2   0   2   2   0   2   2   0   0   2   0   2   2   0   0   2   2   0   2   0   2   0   2   2   0   0   0   2   0   0   0   0   2   2   0   0   0   2   2   2   2   2   0   0   0   2   2   2   0   0   2   2   2   2   2   2   0   0   0   0   0   2   0   2   2   2   2   0   2   0   2   2   0   0   2   2   0   0   2   0   0   2   0
 MK-3-12                0   0   2   2   0   2   0   0   2   2   2   2   2   2   2   2   2   0   2   2   2   0   0   2   2   2   0   0   0   0   0   2   0   2   2   0   2   0   2   2   0   2   0   0   0   2   2   2   2   0   0   0   2   2   2   2   0   0   2   2   0   0   2   2   0   2   2   2   2   0   0   0   0   2   2   2   0   2   0   0   2   0   2   0   2   0   2   2   0   0   0   2   2   0   2   0   2   2   0   2   2   2   0   0   2   0   2   2   0   2   0   2   2   0   2   0   0   0   0   2   2   2   2   2   0   0   2   2   2   2   0   0   2   2   2   2   0   2   0   2   2   0   0   0   2   0   0   0   0   2   2   0   0   0   0   2   2   2   2   0   0   2   2   2   0   0   0   2   2   0   2   2   2   0   2   0   0   0   2   0   2   2   2   2   0   2   0   2   0   0   0   2   2   0   0   2   0   0   2   0
 MK-3-13                0   0   2   2   0   2   0   0   2   2   2   2   2   2   2   2   0   0   2   0   2   2   0   2   2   0   2   0   2   0   0   0   0   2   2   0   2   0   2   2   0   2   0   0   0   2   2   2   2   0   0   0   2   2   2   2   0   0   2   2   2   0   2   2   0   2   2   2   2   0   0   0   0   2   2   2   0   2   2   0   2   0   2   0   2   0   2   2   0   0   0   2   0   0   2   0   2   2   0   2   2   2   0   0   2   0   2   2   0   2   0   2   0   0   2   0   0   0   0   2   0   2   2   0   0   0   2   2   2   2   0   0   2   0   2   2   0   2   0   2   2   0   2   2   2   0   0   2   0   2   2   0   0   0   0   2   2   2   2   0   0   2   2   2   0   0   0   2   2   0   2   2   2   0   2   0   0   0   2   0   2   2   2   0   0   2   0   2   0   0   0   2   2   0   0   2   0   0   2   0
 MK-3-14                0   0   0   2   0   2   0   0   0   2   2   2   2   2   0   2   0   0   2   0   2   2   0   2   2   0   0   0   2   0   0   0   0   2   2   0   2   0   2   2   0   2   0   0   0   2   2   2   2   0   0   0   2   2   2   2   0   0   2   2   2   2   2   2   0   2   2   2   0   0   0   0   0   2   2   2   0   2   2   0   2   0   2   0   2   2   2   2   0   0   0   2   0   0   2   2   2   2   0   2   2   2   0   0   2   0   2   2   0   2   0   2   2   0   2   0   2   0   0   0   0   2   2   2   0   2   2   2   2   2   0   0   2   0   2   2   2   0   0   2   2   0   0   0   2   0   0   2   0   2   2   0   2   0   0   2   2   2   2   0   0   2   2   2   0   0   0   2   2   0   2   2   2   0   2   0   0   0   2   0   2   0   2   2   0   0   0   2   0   0   0   2   2   0   0   2   0   0   2   0
 MK-3-15                0   0   0   0   0   2   0   0   0   2   2   2   2   2   0   2   0   0   2   0   2   2   0   2   2   0   2   0   2   0   0   0   0   2   0   0   2   0   2   2   0   2   0   2   0   2   2   2   0   0   0   0   0   2   2   2   2   0   2   2   2   2   2   2   0   0   2   2   0   0   0   0   0   2   2   2   0   2   2   0   2   0   2   2   2   0   2   2   0   0   0   2   0   0   2   2   2   2   0   2   2   2   2   0   2   0   2   2   0   2   0   2   2   0   0   0   2   0   0   0   0   0   2   0   0   2   2   2   2   0   0   0   2   0   2   2   2   0   0   2   2   0   0   0   2   0   0   2   0   2   2   0   2   2   0   0   2   2   2   0   0   2   2   2   0   0   0   2   2   0   2   2   2   0   2   0   0   0   2   0   2   0   2   2   0   0   0   2   0   0   2   2   2   0   0   2   0   0   2   0
 MK-3-16                0   0   0   0   2   2   0   0   0   0   2   2   2   0   0   2   2   0   2   0   2   2   0   2   2   0   2   0   2   2   0   0   2   2   0   0   2   0   2   2   0   2   0   2   2   0   2   2   0   0   0   0   0   2   2   2   2   0   2   2   2   2   2   2   0   0   2   2   0   0   0   0   0   2   2   2   0   2   2   0   2   0   2   0   2   0   2   2   0   0   0   2   0   0   0   2   2   2   0   2   2   2   2   0   2   2   2   2   2   0   0   2   0   0   0   0   0   0   0   0   0   2   2   0   2   0   0   2   2   0   0   0   2   0   2   2   2   2   2   0   2   0   0   0   2   0   0   0   0   2   2   0   2   2   0   0   2   0   2   2   0   2   2   2   0   0   0   2   2   0   2   2   2   0   2   0   0   0   2   0   2   0   2   0   0   0   0   2   0   0   2   2   2   2   0   2   0   0   2   0
 MK-4-1                 2   2   2   2   2   2   2   2   0   2   0   0   2   2   0   2   2   2   0   0   0   2   0   2   0   0   0   2   2   0   0   2   0   2   0   2   2   2   0   0   0   0   0   0   2   0   2   2   2   2   2   0   0   0   2   0   2   2   2   2   2   0   2   2   0   2   2   2   0   2   2   2   2   2   0   0   2   0   2   2   0   2   2   2   2   2   0   2   0   2   0   2   2   0   2   2   0   2   2   2   2   0   2   2   2   0   0   2   0   2   2   0   2   0   2   0   0   2   2   0   2   0   2   2   2   0   0   0   0   0   0   2   2   2   2   2   0   0   2   0   0   2   0   2   2   2   2   2   2   2   0   2   0   2   0   2   0   0   2   0   2   0   0   0   0   0   2   0   0   2   0   0   2   2   2   0   2   0   2   0   0   0   2   0   2   2   0   2   2   2   2   2   0   2   2   0   2   2   2   0
 MK-4-2                 2   2   2   2   2   2   2   2   0   2   0   0   2   2   0   2   2   2   0   0   0   2   0   2   0   2   0   2   2   0   0   2   0   2   0   2   2   2   0   0   0   0   0   0   0   2   2   2   2   2   0   0   2   0   2   0   2   2   2   2   2   0   2   2   0   2   2   2   0   2   2   2   2   2   0   0   2   0   2   2   0   2   2   2   2   2   0   2   2   2   0   2   2   0   2   2   0   2   2   2   2   0   2   2   2   0   0   2   0   2   2   2   2   0   2   0   2   2   2   0   2   0   2   2   2   0   0   0   0   0   2   2   2   2   2   2   2   0   2   0   0   2   0   2   0   2   2   2   2   2   0   2   0   2   0   2   0   2   2   0   2   0   0   0   0   0   2   0   0   2   2   0   0   2   2   0   2   0   2   0   0   0   2   0   0   2   0   2   2   2   2   2   2   2   2   0   2   2   2   0
 MK-4-3                 2   2   2   2   2   2   2   2   0   2   0   0   2   2   0   2   2   2   0   0   0   2   0   2   0   2   0   2   2   2   0   2   0   2   0   0   2   2   0   0   0   0   0   0   0   2   2   2   2   2   0   0   0   0   2   0   2   2   2   2   2   0   2   2   0   2   2   2   0   2   2   2   2   2   2   0   2   0   2   2   0   2   2   0   2   2   0   2   2   2   0   2   2   0   2   2   0   2   2   2   2   0   2   2   2   0   0   2   0   2   2   2   0   0   2   0   2   2   2   0   2   0   2   2   2   0   0   0   0   0   2   2   2   2   0   2   2   0   2   0   0   2   0   0   0   2   2   2   2   2   0   2   0   2   0   2   0   2   2   0   2   0   0   0   0   0   2   0   0   2   2   2   0   0   2   0   2   0   2   0   0   2   2   0   0   2   0   2   2   2   2   2   2   2   2   2   2   2   2   0
 MK-4-4                 0   2   2   2   2   2   2   2   0   2   0   0   2   2   0   2   2   2   0   0   0   2   0   2   0   2   0   2   2   0   0   0   0   2   0   0   2   2   0   0   0   0   0   0   0   2   2   2   2   2   0   0   0   0   2   0   2   2   0   2   2   0   2   2   2   0   2   2   0   2   2   2   2   2   2   0   2   0   2   0   0   2   2   0   2   2   0   2   2   2   0   2   2   0   2   2   0   2   2   2   2   0   2   2   2   0   0   2   2   2   2   2   0   0   2   0   2   2   2   0   2   0   2   2   2   0   0   0   0   0   2   2   2   2   2   2   2   0   2   0   0   2   0   0   0   2   2   2   2   2   0   2   0   2   0   2   0   2   2   0   2   0   0   0   2   0   2   2   0   2   2   2   0   0   2   0   2   0   2   2   0   2   2   0   2   2   0   2   2   2   2   2   2   0   2   2   2   2   2   2
 MK-4-5                 0   2   2   2   2   2   2   0   0   2   0   0   2   2   0   2   2   2   0   0   0   2   0   2   0   0   0   0   2   0   0   2   0   2   0   0   2   2   0   0   0   0   0   2   2   2   0   2   0   2   0   0   0   0   2   2   2   2   0   2   2   0   2   2   2   0   2   2   0   2   2   0   2   2   2   0   2   0   0   2   0   2   2   0   2   2   0   2   2   2   0   2   2   0   2   2   0   2   2   2   2   0   2   2   2   0   0   2   2   2   2   2   2   0   2   2   2   2   2   0   2   2   2   2   2   0   0   0   0   0   2   2   2   2   2   2   2   0   2   0   0   2   0   0   0   2   2   0   2   2   0   2   0   2   0   2   0   2   0   0   2   0   0   0   2   2   2   2   0   2   2   2   0   0   0   0   0   0   0   2   0   2   2   0   2   2   0   0   2   2   2   2   2   0   2   2   2   2   2   2
 MK-4-6                 0   2   2   2   2   2   2   0   0   2   0   0   0   2   2   2   2   0   0   0   0   2   0   2   0   0   0   0   2   2   0   2   0   2   0   2   2   2   0   0   0   0   0   2   2   2   0   2   0   2   0   0   0   0   2   2   2   2   0   2   2   2   2   2   2   0   2   2   0   2   2   2   2   2   2   0   2   0   0   2   0   2   2   2   2   2   0   0   2   2   0   2   0   0   2   2   0   2   2   2   2   2   2   2   2   0   0   2   2   2   2   2   2   0   2   2   2   2   0   0   2   2   2   2   2   2   0   0   0   0   2   2   2   2   2   2   2   0   2   0   0   2   0   0   2   2   2   0   2   2   0   2   2   2   0   2   0   2   0   0   2   0   2   0   2   2   2   2   0   2   2   0   0   0   0   0   0   0   0   2   0   2   2   0   0   2   0   0   2   2   2   2   2   0   2   2   2   2   2   2
 MK-4-7                 0   2   2   0   2   2   2   0   0   2   0   0   0   0   2   2   2   2   0   0   0   2   0   2   0   2   0   0   2   2   0   2   0   2   0   2   2   2   0   0   0   0   0   2   2   2   0   0   0   2   0   0   0   0   2   0   2   2   0   2   2   2   0   2   2   0   2   2   0   0   2   2   2   2   2   0   2   0   0   2   0   2   2   0   2   2   0   0   2   2   0   2   0   0   2   2   0   2   0   2   2   2   2   2   2   0   0   2   2   0   2   2   2   0   2   2   2   2   0   0   2   2   2   2   2   2   0   0   0   0   2   2   2   0   2   2   2   0   2   0   0   2   0   0   0   2   2   0   2   0   0   2   2   2   0   2   0   0   0   0   2   0   2   0   2   2   2   2   0   2   2   0   0   0   0   0   0   0   2   2   0   2   2   0   0   2   2   0   0   2   2   2   2   0   2   2   2   2   2   2
 MK-4-8                 0   2   2   0   2   2   2   0   0   2   0   0   0   0   0   2   2   2   0   0   0   2   2   2   0   2   0   0   2   2   0   2   0   0   2   2   2   2   0   0   2   0   0   2   2   2   0   0   0   2   0   0   2   0   0   0   2   2   0   2   2   2   0   2   2   0   2   2   0   2   2   2   2   2   2   0   2   0   0   0   0   2   2   0   0   2   0   0   2   2   0   2   0   2   2   2   0   2   0   2   2   2   2   0   2   0   0   2   2   0   2   2   2   0   2   2   2   2   0   0   2   2   2   2   2   0   0   0   0   0   2   2   2   0   2   2   2   2   2   0   2   0   0   0   0   2   2   0   2   0   2   2   2   2   2   2   0   0   0   0   2   0   2   0   2   2   2   2   0   2   2   0   0   2   0   0   0   0   2   2   2   2   2   0   0   2   2   0   0   2   2   2   2   0   0   2   2   2   2   2
 MK-4-9                 0   2   2   0   2   2   0   0   0   2   0   0   0   0   0   2   2   2   2   0   0   2   2   0   0   2   0   2   2   2   0   0   0   0   2   0   2   0   0   0   2   0   2   2   2   2   0   0   0   2   0   0   2   0   0   0   2   2   2   2   2   2   0   2   2   0   2   2   0   2   2   2   2   2   2   0   2   0   0   0   0   2   2   0   0   2   0   0   2   2   0   0   2   2   0   2   0   2   0   2   2   2   2   0   2   0   0   2   2   0   2   2   2   0   2   2   2   2   0   2   2   0   2   2   2   2   2   0   0   0   2   2   2   0   2   2   2   2   2   0   2   0   0   0   0   2   2   0   2   0   2   2   0   2   2   2   0   0   0   0   2   0   2   2   2   2   2   2   0   0   2   0   0   2   0   0   0   0   2   2   2   2   2   0   2   2   2   0   0   2   2   2   2   0   0   0   2   2   2   2
 MK-4-10                0   2   2   0   2   2   0   0   0   0   0   0   0   0   2   2   2   0   2   2   0   2   2   0   0   2   0   2   2   2   0   0   0   0   2   0   2   0   2   0   2   0   2   2   2   2   0   0   0   2   0   0   2   0   0   0   2   2   2   2   0   2   0   2   2   0   2   2   2   2   2   2   2   2   2   0   2   0   0   0   0   2   2   0   0   0   0   0   2   2   0   0   2   2   0   2   0   2   0   2   2   2   2   0   2   0   0   2   2   0   0   2   2   0   2   2   2   2   2   2   2   0   2   2   2   2   2   2   0   2   2   2   2   0   2   2   2   0   0   0   2   0   2   0   0   2   2   0   2   0   2   2   0   0   2   0   0   2   0   0   2   0   2   2   2   2   0   2   0   0   2   0   0   2   0   0   0   0   2   2   2   2   2   0   2   2   2   0   0   2   2   2   2   0   0   0   2   2   2   2
 MK-4-11                0   2   2   0   2   2   0   2   0   0   0   2   0   0   2   2   2   2   2   2   0   2   2   0   0   2   0   2   2   2   0   0   0   2   2   0   2   2   2   0   2   0   2   2   2   2   0   2   0   2   0   0   2   0   0   0   0   2   2   2   0   2   0   2   2   0   2   2   2   2   2   2   2   2   0   0   2   0   2   0   0   0   2   0   0   0   0   0   0   2   0   0   2   2   0   2   0   2   0   2   2   2   2   0   2   0   0   2   2   0   2   2   2   0   2   2   2   2   2   2   2   2   2   2   2   2   2   2   0   2   2   2   2   0   2   2   2   0   0   0   2   0   2   2   0   2   2   0   2   0   0   2   0   0   2   0   0   0   0   2   2   0   2   2   2   2   0   2   0   0   2   0   0   2   0   0   0   0   2   0   2   2   2   0   2   0   2   0   0   2   2   2   0   0   0   0   2   2   2   2
 MK-4-12                0   2   0   0   2   2   0   2   0   0   0   2   2   0   2   2   2   2   2   2   0   2   2   0   0   2   0   2   0   2   0   0   0   2   2   0   2   2   2   0   0   0   2   2   2   2   0   2   0   0   0   0   2   0   0   0   0   2   2   2   0   0   2   2   2   0   2   2   2   0   2   2   2   2   0   0   2   0   2   0   0   0   2   0   0   0   0   0   0   2   0   0   2   2   0   2   0   2   0   0   2   2   2   2   2   0   0   2   2   2   2   2   2   0   0   2   2   2   2   0   2   2   2   2   2   2   2   2   0   2   2   2   2   0   2   2   2   0   0   0   2   0   2   2   0   2   2   0   2   0   2   2   2   0   0   0   0   0   0   2   0   2   2   2   2   2   0   2   0   0   2   0   2   2   0   0   0   0   2   0   2   2   2   0   2   0   2   0   0   2   0   2   2   0   0   2   2   2   2   2
 MK-4-13                0   2   0   2   2   0   0   2   2   2   0   2   2   0   2   2   2   2   2   2   0   2   2   0   0   2   0   2   0   2   0   0   0   2   2   0   2   0   2   0   0   0   2   2   0   2   0   2   0   0   0   0   2   0   0   0   0   2   2   2   0   0   2   2   2   0   2   2   2   0   2   2   2   2   0   0   2   0   2   0   2   0   2   0   0   0   0   0   0   2   2   0   2   2   0   2   0   2   0   0   2   2   2   2   2   0   0   0   2   2   2   2   2   0   0   2   2   2   2   0   2   0   2   2   2   2   2   2   0   2   2   2   2   0   2   2   2   0   2   0   2   0   2   2   0   2   2   0   2   0   2   2   2   0   0   0   0   0   0   2   0   2   2   2   0   0   0   2   0   0   2   0   2   2   0   0   0   0   2   0   2   2   2   0   2   0   2   0   0   2   0   2   2   0   0   2   2   2   2   2
 MK-4-14                2   2   0   2   2   0   0   2   0   2   0   2   2   0   2   2   2   2   0   2   0   2   2   0   0   2   2   0   2   0   2   2   0   2   0   0   2   0   2   0   0   0   2   0   2   2   0   2   0   0   0   0   2   0   0   0   0   2   2   2   2   0   2   2   2   0   2   2   2   2   2   2   0   2   0   2   0   0   2   0   2   0   2   2   0   0   0   0   0   0   2   0   2   2   0   2   0   2   0   0   2   2   2   2   2   0   0   0   2   0   2   2   2   0   0   2   2   2   2   0   2   0   2   2   2   2   2   2   0   2   2   2   2   0   2   2   2   0   2   0   2   0   2   2   0   2   2   0   0   0   2   2   0   0   0   0   0   0   0   2   0   0   2   2   0   0   0   2   0   0   2   0   2   2   0   0   0   0   0   0   0   2   2   0   2   0   2   2   0   2   0   2   2   0   0   2   2   2   2   2
 MK-4-15                2   2   2   2   2   2   2   2   0   2   0   2   2   0   2   2   2   2   0   2   0   2   2   0   0   2   2   0   2   0   2   2   0   2   0   2   0   0   2   0   0   0   2   0   2   2   0   2   2   0   0   0   0   2   0   0   0   2   2   2   2   0   2   2   2   0   0   2   2   0   0   2   0   2   0   2   0   2   2   0   2   0   2   2   0   2   2   0   0   0   2   0   2   2   0   2   0   2   0   0   2   2   2   2   2   0   0   0   2   0   2   2   2   0   0   2   2   2   0   0   0   0   2   2   2   2   2   2   0   2   2   2   2   0   0   2   2   0   2   0   2   0   2   0   0   2   2   0   0   0   2   2   0   0   0   0   0   0   0   2   0   0   0   2   2   0   0   2   0   0   2   0   2   2   0   0   0   0   2   0   0   2   2   0   2   0   2   2   0   2   0   2   2   0   0   2   2   2   2   2
 MK-4-16                2   2   2   2   0   2   2   2   0   2   0   2   2   0   2   2   2   2   0   0   0   0   2   0   0   2   2   0   2   0   2   2   0   2   0   2   0   0   2   0   2   0   2   2   2   0   2   2   2   0   0   0   0   2   0   0   0   2   2   2   2   0   0   2   2   0   0   2   2   2   0   2   0   2   0   2   0   0   2   2   2   0   2   2   0   2   2   0   0   2   2   0   2   0   2   2   0   2   0   0   2   2   2   2   2   0   0   0   0   0   2   2   2   0   0   2   2   2   0   0   0   0   2   2   0   2   2   2   0   2   2   2   2   0   0   2   2   0   2   0   2   0   2   0   0   2   0   0   0   0   2   2   2   0   0   0   0   0   0   2   0   0   0   2   2   0   0   2   0   0   2   0   2   2   0   0   0   0   2   0   2   2   2   0   2   0   2   2   0   2   0   2   2   0   0   2   2   2   2   2
 MK-5-1                 0   2   0   2   2   0   0   0   0   0   0   2   0   2   2   2   0   2   2   0   2   0   2   2   2   2   0   0   2   0   0   0   2   0   0   0   0   2   0   2   2   0   0   0   2   2   2   0   2   0   2   0   2   2   2   2   2   0   2   2   2   0   0   0   2   0   2   2   0   0   0   0   0   2   2   0   2   2   0   2   2   2   2   2   2   2   2   2   2   2   2   2   0   0   2   0   0   2   0   2   0   0   0   2   2   0   2   2   0   0   0   0   2   0   0   2   2   0   2   2   0   0   2   0   2   2   0   2   2   0   0   0   0   0   0   2   2   0   2   2   0   2   0   0   2   2   0   0   2   0   0   2   0   0   2   2   2   2   0   2   2   0   2   2   2   0   2   2   2   2   0   2   2   0   0   2   2   2   2   2   0   2   2   0   2   0   0   2   2   0   0   2   2   2   0   2   2   0   2   2
 MK-5-2                 0   2   0   2   2   2   2   0   0   0   0   2   0   2   2   2   0   2   2   0   0   2   2   2   2   2   0   2   2   0   0   0   2   0   0   0   0   2   2   2   2   2   0   0   2   2   2   0   2   0   2   0   0   2   2   2   2   0   2   2   2   0   0   0   2   0   2   2   0   0   0   0   0   0   2   0   2   2   0   2   2   2   2   2   2   2   2   2   2   2   2   2   0   0   2   0   0   2   0   2   0   0   0   2   2   0   2   2   0   0   0   0   2   2   0   2   2   0   2   0   0   0   2   2   2   2   0   2   2   0   0   0   0   0   0   2   2   0   2   2   0   2   0   0   0   2   0   0   2   0   0   2   0   0   2   2   2   2   2   2   2   0   2   2   2   2   2   2   0   2   0   2   2   0   0   2   2   2   2   2   0   2   2   0   2   0   0   2   2   0   0   2   2   2   0   2   2   0   2   2
 MK-5-3                 0   2   0   2   2   2   2   0   0   2   0   2   0   2   2   2   0   2   2   0   0   2   2   2   2   2   2   2   2   0   0   0   2   0   0   0   0   2   2   2   2   2   0   0   2   2   2   0   0   0   2   0   0   2   2   0   0   0   2   2   2   0   0   0   2   0   2   2   0   0   0   0   0   2   2   0   2   2   0   2   0   2   2   2   2   2   0   2   2   2   0   2   2   0   2   0   0   2   2   0   0   0   0   2   2   0   0   2   0   0   0   0   2   0   0   2   2   0   0   2   0   0   2   2   2   2   0   2   2   0   0   0   0   0   0   2   0   0   2   2   0   2   0   0   0   0   0   2   2   0   0   2   0   0   2   2   2   2   2   2   2   0   2   2   0   2   2   2   2   0   2   2   2   0   0   2   2   2   2   2   0   2   2   0   2   0   0   0   2   0   0   2   2   2   0   2   2   0   2   2
 MK-5-4                 0   2   0   2   2   2   2   0   0   2   0   2   2   2   2   2   0   2   2   0   0   2   2   2   2   2   2   2   2   0   0   0   2   0   0   0   0   2   0   2   2   2   2   0   2   2   2   0   0   0   2   0   0   2   2   0   0   0   2   2   2   0   0   0   2   0   2   2   0   2   0   0   0   2   2   0   2   2   0   2   0   2   2   2   2   2   0   2   2   2   2   2   2   0   2   0   0   2   2   0   2   0   0   2   2   0   0   2   0   0   0   0   2   0   0   2   0   0   0   0   0   0   2   2   2   2   0   2   2   0   0   0   0   0   0   2   0   0   2   2   0   0   0   0   0   0   0   0   2   0   0   2   0   0   2   2   2   2   2   2   2   2   2   2   0   2   2   2   2   0   2   2   2   2   0   2   2   2   0   2   0   2   2   0   0   0   0   2   2   0   0   2   2   2   0   2   2   0   2   2
 MK-5-5                 0   2   2   2   2   0   2   0   0   2   0   2   2   2   2   0   0   2   2   0   0   2   2   2   2   2   2   2   2   2   0   2   2   0   0   0   0   2   0   2   2   2   2   2   2   2   2   0   0   2   2   0   0   2   2   0   0   0   2   2   2   0   0   0   2   0   2   2   0   2   0   2   0   2   0   0   2   2   2   2   0   2   0   2   2   2   2   2   2   2   2   2   2   0   2   0   0   2   2   0   2   0   0   2   2   0   0   2   0   0   0   0   2   0   0   2   0   0   0   0   0   0   2   0   2   2   0   2   2   0   0   0   0   0   0   2   0   0   2   2   0   0   0   0   0   2   0   0   2   0   0   2   2   0   2   2   2   2   2   2   2   2   2   2   0   2   2   2   2   0   2   2   2   2   0   2   2   2   0   2   0   2   2   0   0   0   0   0   2   0   2   2   2   2   0   2   2   0   2   2
 MK-5-6                 0   0   0   2   2   0   2   0   0   2   0   2   2   2   0   0   0   2   2   0   0   2   2   2   2   2   2   2   2   2   0   2   2   0   0   0   0   2   0   2   2   2   2   0   2   2   2   2   0   2   2   0   0   2   2   2   0   0   2   0   2   0   0   0   2   0   2   2   0   2   0   2   0   2   0   0   2   2   0   2   0   2   0   2   2   2   2   2   0   2   2   2   2   0   2   0   0   2   2   0   2   0   2   2   2   0   0   2   0   0   0   0   2   0   2   2   0   0   0   0   0   0   2   0   2   2   0   2   2   0   0   0   0   0   0   2   0   0   2   0   0   0   0   0   0   0   0   0   2   0   0   2   2   0   2   2   0   0   0   2   2   2   2   0   0   2   2   2   2   0   0   2   2   2   0   2   2   2   0   2   2   2   2   0   0   0   0   0   2   0   2   2   2   2   0   2   2   0   0   2
 MK-5-7                 0   0   0   2   0   0   2   0   0   2   0   0   2   2   0   0   0   0   2   0   0   2   2   2   2   0   2   2   2   2   0   2   2   0   0   0   2   0   0   2   2   2   2   0   2   2   2   0   0   2   2   0   0   2   2   2   0   0   2   0   2   0   0   2   2   0   2   2   0   2   0   2   0   2   0   0   0   2   0   2   0   2   0   2   2   2   2   2   0   2   2   2   2   0   2   0   0   2   2   0   2   0   2   2   2   0   0   0   2   0   0   0   2   0   2   2   0   0   0   0   0   0   2   0   0   2   0   2   2   0   0   0   0   0   2   2   0   0   2   0   0   0   0   0   0   0   0   0   2   0   0   2   2   0   2   2   0   0   0   2   2   2   2   0   0   2   2   2   2   0   0   2   2   2   2   2   2   2   0   2   2   2   2   0   0   0   0   0   2   0   2   2   2   2   0   2   2   0   0   2
 MK-5-8                 0   2   0   2   0   0   2   0   2   2   0   0   2   2   0   0   0   0   2   0   0   2   2   2   0   2   2   2   2   2   0   2   2   0   0   0   2   0   0   2   2   0   2   0   2   2   2   0   0   2   2   0   2   2   2   2   2   0   2   0   2   0   0   2   2   0   2   2   0   2   0   2   0   2   0   0   0   2   2   2   0   0   0   2   2   2   0   0   0   2   2   2   2   0   2   0   0   2   2   0   2   0   2   2   2   0   0   0   2   0   0   0   2   0   2   2   0   0   0   0   0   0   2   0   0   2   0   2   2   0   2   0   0   0   2   2   0   0   2   0   0   0   0   0   0   0   0   0   2   0   0   2   2   0   2   2   2   0   0   2   2   2   2   0   0   2   2   2   2   0   0   2   2   2   2   2   0   2   0   2   2   2   2   0   0   0   0   0   2   0   2   0   2   0   0   0   2   0   0   2
 MK-5-9                 0   2   0   2   0   0   2   0   2   2   0   0   2   2   0   2   0   0   2   0   0   2   2   2   0   2   2   2   2   2   2   2   2   0   0   2   2   0   0   2   2   0   2   0   2   2   2   0   0   2   2   0   0   2   2   2   2   0   2   0   2   0   0   2   2   0   2   2   0   0   0   2   2   2   0   2   0   2   2   0   0   0   0   2   2   2   0   2   0   2   2   2   2   0   2   0   0   2   2   0   2   0   2   2   2   0   0   0   2   0   0   0   2   0   2   2   0   0   0   0   0   2   2   0   0   2   0   2   2   2   2   0   0   0   2   2   0   0   2   0   0   0   0   0   0   0   0   2   2   0   0   2   2   0   2   0   2   0   0   2   2   2   2   0   0   0   2   2   2   0   0   2   2   2   2   2   0   2   0   2   0   2   2   2   0   0   0   0   2   0   2   0   2   0   0   2   2   0   0   2
 MK-5-10                0   2   0   2   0   0   2   0   2   2   0   0   2   2   0   2   0   0   2   0   0   0   2   2   0   2   2   2   2   2   2   2   0   0   0   2   2   0   0   2   2   0   2   0   0   2   2   0   0   2   2   0   0   2   2   0   0   0   2   0   0   0   0   2   2   0   2   2   0   2   0   0   2   2   0   2   0   2   2   2   0   0   2   2   0   0   0   2   0   2   2   2   2   0   2   0   0   2   2   0   2   0   0   2   2   0   0   0   2   0   0   0   2   0   2   0   0   2   0   0   0   2   2   0   2   2   0   2   0   2   0   0   0   0   2   2   2   0   2   0   0   0   0   0   2   0   0   2   2   0   0   2   2   2   2   0   2   0   0   2   2   2   2   0   0   0   2   2   2   0   0   2   2   2   2   2   0   0   0   0   0   0   2   2   0   0   2   0   2   0   2   0   2   0   0   2   2   0   0   2
 MK-5-11                0   2   0   2   0   0   2   2   2   2   2   0   2   2   0   2   0   0   2   0   0   0   2   2   2   2   2   2   2   2   2   2   0   0   0   2   0   0   0   2   2   0   2   0   2   0   2   0   0   2   2   2   0   2   2   0   0   0   2   0   0   0   0   2   2   0   2   0   0   2   0   0   2   2   0   2   0   0   2   2   0   0   2   2   0   0   0   2   0   2   2   2   2   0   2   0   0   2   2   0   2   0   0   2   0   0   0   0   2   0   0   0   2   0   2   0   0   2   0   0   0   2   2   0   2   2   2   2   0   2   2   2   0   0   2   2   2   0   2   0   0   0   2   0   2   0   0   0   2   0   0   0   2   2   2   0   2   0   0   2   2   2   2   0   0   0   2   2   2   0   2   2   2   2   2   2   0   0   0   0   0   0   2   2   0   0   2   0   2   0   2   0   2   0   0   2   2   0   0   2
 MK-5-12                0   2   0   2   0   0   2   0   2   2   2   0   2   2   0   2   0   0   2   0   0   0   2   2   2   0   2   2   0   2   2   2   0   0   0   2   0   2   0   2   2   0   2   0   2   0   2   0   0   2   2   2   0   2   2   0   0   0   2   0   0   0   0   2   2   0   2   2   0   2   0   0   2   2   0   2   0   0   2   2   0   0   2   2   0   0   0   2   0   2   2   2   2   0   2   0   0   2   2   0   2   0   0   0   0   0   0   0   2   2   2   0   2   0   2   0   0   2   0   0   0   2   2   2   2   2   2   2   0   2   2   2   0   0   2   2   2   0   2   0   0   0   2   0   2   0   0   0   2   0   0   0   2   2   0   0   2   2   0   2   2   2   0   0   0   0   2   2   2   0   2   2   2   2   2   2   0   0   0   0   0   0   0   2   0   0   2   0   2   0   2   0   2   0   0   2   2   0   0   2
 MK-5-13                0   2   0   2   0   0   0   2   2   2   2   2   2   2   0   2   0   0   2   0   0   0   2   2   2   0   2   2   0   2   2   2   0   0   0   2   0   2   0   2   2   0   2   2   2   0   2   0   0   2   2   2   0   2   2   0   0   0   2   0   0   0   0   2   2   0   2   2   0   2   0   0   2   2   0   2   0   0   2   2   0   0   2   2   0   0   0   2   0   2   2   2   2   0   2   0   0   0   2   0   2   0   0   0   0   0   0   0   2   2   2   0   2   2   2   0   0   2   0   0   0   2   2   2   2   2   2   2   0   2   2   2   0   0   2   2   2   0   2   0   0   2   2   0   2   0   0   0   2   0   0   0   2   2   2   0   2   2   0   0   2   2   0   0   0   0   2   2   2   0   2   2   2   2   2   2   2   0   0   0   0   0   0   2   0   0   2   0   2   0   2   0   2   0   0   2   2   0   0   2
 MK-5-14                2   2   0   2   0   0   0   2   2   2   2   2   0   2   0   0   0   0   0   0   0   0   2   2   2   0   2   2   0   2   2   0   0   0   0   2   0   2   0   2   2   0   2   2   0   0   2   2   0   2   2   2   0   2   2   0   0   0   2   0   0   0   0   0   2   2   2   2   0   2   0   0   2   2   0   2   0   0   2   2   0   0   2   2   2   0   0   2   0   2   2   2   2   0   2   0   0   0   2   0   2   0   0   0   0   0   0   0   2   2   2   0   2   2   2   0   0   2   0   0   0   2   2   2   2   2   2   2   0   2   2   2   0   0   2   2   2   0   2   2   0   2   2   0   2   2   0   0   2   0   0   0   2   2   2   0   2   2   0   0   2   2   0   0   0   0   2   2   2   0   2   2   2   2   2   2   2   0   0   0   0   0   0   2   0   0   2   0   0   0   2   0   2   0   0   2   2   0   0   2
 MK-5-15                2   2   0   0   0   2   0   2   2   2   2   2   2   2   2   0   0   0   0   0   0   0   2   2   2   0   2   2   0   2   2   0   0   0   0   2   0   2   0   2   2   0   2   2   0   0   2   0   0   2   0   2   0   2   2   2   2   2   2   0   0   0   0   0   2   2   2   2   0   2   0   2   2   2   0   2   0   0   2   2   2   0   2   2   2   0   0   2   0   2   2   0   2   0   2   0   0   0   2   0   2   0   0   0   0   0   0   0   2   2   2   0   2   2   2   0   0   2   0   0   0   2   0   2   2   2   2   2   0   2   2   2   0   0   2   2   2   0   2   2   0   2   2   0   0   2   0   0   2   0   0   0   0   2   2   0   2   0   0   0   2   0   2   0   2   0   2   2   2   0   2   2   2   2   2   2   2   0   0   0   0   0   2   2   0   0   2   0   0   0   2   0   2   2   0   2   2   0   0   0
 MK-5-16                2   2   0   0   0   2   0   2   2   2   2   2   2   0   2   2   0   0   0   0   0   0   2   2   2   0   2   2   0   2   2   2   0   0   2   2   0   2   0   2   2   0   2   0   0   0   2   0   0   2   0   2   0   2   2   2   2   2   2   0   0   0   0   0   2   0   2   2   0   2   0   2   2   2   0   2   0   0   2   2   2   0   2   2   2   0   0   2   0   2   0   0   2   0   2   0   0   0   2   0   2   0   2   0   0   0   0   0   2   0   2   0   2   2   2   0   0   2   0   2   0   0   0   2   2   2   2   2   0   2   2   2   0   0   2   2   2   2   2   2   0   2   2   0   0   2   0   0   2   0   0   0   0   2   2   0   2   0   0   0   2   0   2   0   2   0   2   2   2   0   2   2   2   0   2   2   2   2   0   0   0   0   2   2   0   0   2   0   0   0   2   0   2   0   0   2   2   2   2   0
 MK-6-1                 0   0   0   2   0   2   0   0   0   0   0   2   0   0   2   0   0   0   2   0   0   0   2   2   2   2   0   2   0   0   2   2   2   2   2   0   2   2   2   2   2   2   0   2   2   2   0   2   2   0   0   2   0   0   0   0   0   2   2   2   2   2   0   0   0   0   2   0   2   2   0   0   2   0   2   2   0   2   0   0   0   2   0   0   2   0   2   2   2   2   0   2   0   0   0   2   0   0   2   2   2   0   2   2   2   0   0   2   2   2   2   0   2   2   2   2   0   2   0   2   2   2   0   0   0   2   0   0   0   2   2   0   2   0   0   2   2   2   2   2   2   0   0   2   0   2   2   0   2   2   2   0   2   2   0   0   0   0   2   0   0   0   0   0   0   2   0   2   0   0   2   0   2   0   2   2   0   0   0   2   2   0   0   0   0   2   2   2   2   2   0   2   2   0   0   2   0   0   0   2
 MK-6-2                 0   0   0   2   0   2   2   0   0   0   0   2   0   2   2   0   0   0   2   0   2   0   2   2   2   2   0   2   0   0   2   0   2   0   0   0   2   2   0   2   2   0   0   2   2   2   0   2   2   0   0   2   0   0   0   0   0   2   2   2   2   2   0   0   0   0   2   0   2   2   0   0   2   0   2   2   0   2   0   0   0   2   0   0   2   0   0   0   2   0   0   2   0   0   0   2   0   0   2   2   2   0   0   2   2   0   0   2   2   2   2   0   2   2   2   2   0   2   0   2   2   2   0   0   0   0   0   0   0   2   2   0   2   0   2   2   2   2   2   0   2   0   0   2   0   2   2   0   0   2   2   0   2   2   0   0   0   0   2   0   0   0   0   0   0   2   0   2   0   0   2   0   2   0   2   0   0   0   2   2   2   0   0   2   0   2   2   2   2   2   0   2   2   0   0   2   0   0   0   0
 MK-6-3                 2   2   0   2   0   2   2   0   0   0   0   2   0   2   2   0   2   0   2   0   2   0   2   2   2   2   0   2   0   0   2   0   2   2   0   0   2   2   0   0   2   0   0   2   2   2   0   2   2   0   0   2   2   0   0   2   0   2   2   2   2   2   0   0   0   0   2   0   2   2   2   0   2   2   2   2   0   2   0   0   0   2   0   0   2   0   0   0   2   0   0   2   2   0   0   2   0   0   2   2   2   0   0   2   2   0   0   2   2   2   0   0   2   2   2   2   0   2   2   2   2   0   0   0   0   0   0   0   0   2   2   0   2   0   2   2   2   0   2   0   2   2   0   0   2   2   2   0   0   2   2   0   2   2   0   0   2   0   2   0   0   0   0   0   2   2   0   2   0   0   2   0   2   2   2   0   0   0   2   2   0   0   0   2   2   2   2   0   2   2   0   2   2   0   0   2   0   0   0   0
 MK-6-4                 0   2   0   2   2   2   2   0   0   0   0   2   0   2   2   0   2   0   2   0   2   0   2   2   2   2   0   2   0   0   2   0   2   2   0   0   2   0   2   0   2   2   0   2   2   2   0   2   2   0   0   2   0   0   0   2   0   0   2   2   2   2   0   0   0   0   2   0   2   2   2   0   2   0   0   2   0   2   0   0   0   2   0   0   0   0   0   0   2   0   0   2   2   2   0   2   0   0   2   2   2   0   0   2   2   0   2   2   2   2   0   0   2   2   2   2   0   0   2   2   2   0   2   0   0   0   0   0   0   2   2   0   2   2   2   2   2   0   2   0   2   0   0   0   2   2   2   0   0   2   2   2   2   2   0   0   2   0   2   2   0   0   0   0   0   2   0   2   0   0   2   0   2   2   0   0   0   0   2   2   0   0   0   2   0   2   2   0   2   0   0   2   2   0   0   2   0   0   0   0
 MK-6-5                 2   0   0   2   2   2   2   0   0   0   0   2   0   2   2   0   2   0   2   0   2   0   2   2   2   2   0   2   0   0   2   0   2   0   0   0   2   0   2   2   2   2   0   2   2   2   0   2   2   0   0   2   0   0   0   2   0   0   2   2   2   2   0   0   0   0   2   0   2   0   2   0   2   0   0   2   0   2   0   0   2   2   0   0   0   0   0   0   2   0   2   2   2   2   0   0   0   0   2   2   2   0   0   2   2   0   2   2   2   2   0   0   2   2   2   2   0   0   2   0   2   0   2   0   0   0   0   0   0   2   2   0   2   2   2   2   2   0   2   0   2   0   0   0   2   2   2   0   0   2   2   2   2   2   0   0   2   0   2   2   0   0   0   0   0   2   0   2   0   0   2   0   2   2   0   0   2   0   2   2   0   0   0   0   0   2   2   0   2   0   0   2   2   0   0   2   0   0   0   0
 MK-6-6                 2   0   2   2   2   2   2   0   0   0   0   2   0   2   0   0   2   0   2   0   2   2   2   0   2   2   0   2   0   0   2   0   0   0   0   0   2   0   2   2   2   2   0   2   2   2   0   2   2   0   0   2   0   0   0   0   0   0   2   2   2   2   0   0   0   0   2   0   2   2   2   0   2   0   0   0   0   2   0   0   2   2   0   2   0   0   0   0   2   0   2   2   2   2   0   0   0   0   2   2   2   0   0   2   2   2   2   2   2   0   0   0   2   2   2   2   2   2   2   0   2   0   2   0   0   0   0   0   0   2   2   0   2   2   2   2   0   0   2   0   2   0   0   0   2   2   2   2   0   2   2   2   2   2   0   0   2   0   2   2   0   0   0   0   0   2   0   2   0   0   2   0   0   2   0   0   0   0   2   2   0   0   0   0   0   2   2   0   2   0   0   2   2   0   0   2   0   2   0   0
 MK-6-7                 2   0   2   2   2   2   2   0   2   0   2   2   0   2   0   0   2   0   2   0   2   0   2   0   2   2   0   2   0   0   0   0   2   2   2   0   2   0   2   2   2   2   0   0   2   2   0   2   2   2   2   2   0   0   0   0   0   0   2   2   2   2   0   0   0   0   2   2   2   2   2   0   2   0   0   0   0   2   0   0   2   0   0   2   0   0   0   0   2   0   2   2   2   2   0   0   2   0   2   2   2   0   0   2   2   2   2   0   2   0   0   0   2   2   2   2   2   2   2   0   2   0   2   0   0   0   0   0   0   2   2   0   2   2   2   2   0   0   2   0   2   0   0   0   2   2   2   2   0   2   2   2   0   2   0   2   2   0   2   2   2   0   0   0   0   2   0   2   0   0   2   0   0   2   0   0   0   0   2   2   0   0   0   0   0   2   2   0   2   0   0   2   2   0   0   2   0   2   0   2
 MK-6-8                 2   0   2   2   2   2   2   0   2   0   2   2   0   2   0   0   2   0   2   0   2   2   2   0   2   2   0   2   0   0   0   0   2   0   2   2   0   0   2   2   2   2   0   0   2   2   0   0   2   0   2   2   0   0   0   0   0   0   2   2   2   2   0   0   0   0   2   2   0   2   2   0   2   0   0   0   0   2   0   0   2   0   0   2   2   0   0   0   2   0   2   2   2   2   0   0   2   0   2   2   2   0   0   2   2   2   2   0   2   0   0   0   2   0   2   0   2   2   2   0   2   0   2   0   0   0   0   0   0   2   2   0   2   2   2   2   0   0   2   2   2   0   0   0   2   2   2   2   0   2   2   0   0   2   0   2   2   0   2   2   0   0   0   0   0   2   0   2   0   0   2   0   0   2   0   0   2   0   0   2   0   0   0   0   0   2   2   0   2   0   0   2   2   0   0   2   0   2   2   2
 MK-6-9                 2   0   2   2   2   2   2   0   2   2   2   2   0   2   0   0   2   0   2   0   0   2   0   2   0   2   2   2   0   0   0   0   2   0   2   2   0   0   2   2   2   2   0   0   2   2   0   0   2   0   2   0   0   0   0   0   0   0   2   2   0   2   0   0   0   0   2   2   0   2   2   0   2   0   0   2   0   2   2   0   2   0   0   2   2   0   0   0   0   0   2   2   2   2   2   0   2   0   2   2   2   0   0   2   0   2   2   0   2   0   0   0   2   0   2   2   2   2   2   0   2   0   2   0   0   0   0   0   0   2   2   2   2   0   2   2   0   0   2   2   0   0   0   0   2   2   2   2   0   2   2   0   0   2   0   0   2   0   0   2   0   0   0   0   0   2   2   2   0   0   0   0   0   2   0   0   2   0   0   2   0   0   0   0   0   2   2   0   2   0   0   2   2   0   0   2   0   2   2   2
 MK-6-10                2   0   2   2   2   0   2   0   2   2   2   2   0   2   0   0   2   0   0   2   0   0   2   0   0   2   2   2   0   0   0   0   2   0   2   2   0   0   2   2   2   2   0   0   2   2   0   2   2   0   2   0   2   0   2   0   0   0   2   0   0   2   2   0   0   0   2   2   0   2   0   0   2   0   0   2   0   0   2   0   0   0   0   2   2   0   0   0   0   0   2   2   2   2   2   0   2   0   2   2   2   0   0   0   0   2   2   0   2   0   0   0   2   0   2   2   2   2   2   0   2   0   2   0   0   0   0   0   2   2   2   2   2   2   2   2   0   0   0   2   2   0   0   0   2   2   2   2   0   2   2   0   0   2   0   0   0   0   0   2   0   0   0   0   0   2   2   2   0   0   0   2   0   2   0   0   2   0   0   2   0   2   0   0   0   2   2   0   2   0   0   2   2   0   0   2   0   2   2   2
 MK-6-11                0   0   2   0   2   0   2   0   0   2   2   2   0   2   2   0   2   0   0   2   0   0   2   2   0   2   2   2   0   0   2   0   2   0   2   2   0   2   0   2   2   2   0   2   2   0   0   2   0   0   2   0   2   0   2   0   0   0   2   0   0   2   2   0   0   0   2   2   0   2   0   0   2   0   0   2   0   0   2   0   0   0   0   2   2   0   2   0   0   0   0   2   2   2   2   0   2   2   2   0   2   0   0   0   0   2   2   0   2   0   0   0   2   0   2   2   2   2   0   0   2   0   2   0   0   0   0   0   2   2   2   2   2   2   0   2   0   0   0   2   2   0   0   0   2   2   2   2   0   2   2   0   0   2   0   0   0   0   0   2   0   0   0   0   0   2   2   2   0   0   0   2   0   0   0   0   2   0   2   0   0   2   0   0   0   2   2   0   2   0   0   2   2   0   0   2   0   2   2   2
 MK-6-12                0   0   2   0   2   0   2   0   0   2   2   2   0   2   2   2   2   0   0   2   0   0   2   2   0   2   2   2   0   0   2   0   2   0   2   0   0   2   0   2   2   2   0   2   2   0   0   2   0   0   2   0   2   0   2   0   0   0   0   0   0   2   2   0   0   0   2   2   0   2   0   0   2   0   0   0   0   0   2   0   0   0   0   2   2   0   2   2   0   2   0   2   2   2   2   0   2   2   2   0   2   0   2   0   0   2   2   0   2   2   0   0   2   0   2   2   2   2   0   0   2   0   2   0   0   0   0   0   2   2   2   2   0   2   0   2   0   0   0   2   2   0   0   0   2   2   0   2   2   2   2   0   0   2   0   2   0   0   0   2   0   0   0   0   0   2   2   2   0   0   0   2   0   2   0   0   2   0   2   0   0   2   0   0   0   2   0   0   2   0   2   2   2   0   0   2   0   2   2   2
 MK-6-13                0   0   2   0   2   0   2   0   0   2   2   2   0   2   2   0   2   0   0   2   0   0   0   2   0   2   0   0   2   0   0   0   2   0   2   0   0   2   0   2   2   0   2   2   2   0   0   2   0   0   2   0   2   0   2   0   0   0   0   0   0   2   2   2   2   0   0   2   0   0   0   0   2   2   0   0   0   0   2   0   0   0   0   2   2   0   2   2   0   0   0   2   2   2   2   0   2   0   2   0   2   0   0   0   0   2   2   0   2   2   2   0   2   0   2   2   2   2   0   0   2   0   2   0   0   0   0   0   2   2   2   2   2   2   0   2   0   0   0   2   2   0   0   0   2   2   0   2   2   0   2   0   0   2   2   2   2   0   0   2   0   0   0   0   0   2   2   2   0   0   0   2   0   2   0   0   2   2   2   0   0   2   0   0   0   2   0   0   2   0   2   2   2   2   0   2   0   2   2   2
 MK-6-14                0   2   0   0   2   0   2   0   0   2   2   2   0   2   2   0   0   2   0   2   0   0   0   0   0   2   0   0   2   0   0   0   2   0   2   0   0   2   0   2   2   0   2   2   0   0   0   2   2   0   2   0   2   0   2   0   0   0   0   0   0   2   2   2   2   0   0   2   0   0   0   0   2   2   0   0   0   0   2   0   0   2   0   2   2   0   2   2   0   0   0   2   2   2   2   0   2   0   2   0   2   0   0   0   0   2   2   0   2   2   2   0   2   0   2   0   2   2   2   0   2   0   2   0   0   0   0   0   0   0   0   2   2   2   0   2   0   2   0   2   2   0   0   0   0   2   0   2   2   0   2   0   0   2   2   2   2   0   0   2   0   0   0   0   2   0   2   2   2   2   0   2   0   2   0   0   2   2   2   0   0   2   0   0   0   2   0   0   2   0   2   2   2   2   0   2   0   2   2   2
 MK-6-15                0   0   0   0   2   2   2   0   0   2   2   2   0   2   2   0   0   2   0   2   0   0   0   0   0   2   0   0   2   0   2   0   2   0   2   0   0   2   2   2   2   0   2   2   0   2   0   2   2   0   2   0   2   0   2   0   0   0   0   0   0   2   2   2   2   0   0   2   0   2   2   0   2   0   0   0   2   0   0   0   0   2   0   2   0   0   2   2   2   0   0   2   2   2   0   2   2   0   0   2   2   0   0   0   0   2   2   0   2   0   2   0   2   0   2   0   2   2   2   2   2   0   2   0   0   0   0   0   2   0   0   2   2   2   0   2   0   0   0   2   2   0   0   0   0   2   0   2   2   0   2   0   2   2   2   2   2   0   0   2   0   0   0   2   2   0   2   2   2   2   0   2   0   0   0   0   2   2   2   2   0   2   0   0   0   2   0   0   2   0   2   2   2   2   0   2   0   2   2   2
 MK-6-16                0   0   0   0   2   2   2   0   0   2   0   2   0   0   0   0   0   2   0   2   0   0   0   0   2   2   0   0   2   0   2   0   2   0   2   0   0   2   2   0   2   0   2   2   0   2   0   2   2   0   2   0   2   0   2   2   0   0   0   0   0   2   2   2   2   0   0   2   2   2   2   0   2   0   0   0   2   0   0   0   0   2   0   2   0   0   2   2   2   0   0   2   2   2   0   2   2   0   0   2   2   0   0   0   0   2   2   0   2   0   2   2   2   0   2   0   2   2   2   2   2   0   2   0   0   0   0   0   2   0   0   2   2   2   0   2   2   0   0   2   2   0   0   0   0   2   0   2   2   0   2   2   2   2   2   0   2   2   0   2   0   0   0   2   2   0   2   2   2   2   0   2   0   0   0   0   2   2   2   2   2   2   0   0   0   2   0   0   2   0   2   2   2   2   0   0   0   2   2   2
 
!****************************************** Phenotypic Data **********************************************************
!-100.0 is resevred for missing phenotype
SimulatedTrait1        14.1251   14.5867   14.1935   14.1706   13.7458   14.3921   13.8375   16.2040   15.8820   16.1346   14.1905   16.2170   13.6141   14.3554   16.4753   15.8201   14.8096   13.9371   14.8902   16.1171   16.3169   13.9561   15.7398   13.9891   14.1351   13.4476   15.0842   14.3495   14.3081   14.7949   14.3235   15.5081   16.0670   13.3922   13.8486   14.0820   16.1494   16.2961   16.0258   16.2906   16.2159   14.1888   13.8398   13.3466   13.7771   16.6053   14.8951   14.1665   15.9188   13.4056   16.7303   15.9413   15.4069   13.8400   15.7745   16.5383   13.4230   14.6619   14.1395   15.5887   16.5164   15.0943   16.3206   14.6704   15.7790   14.2967   16.3314   16.2984   16.0057   14.5103   15.9565   15.7103   14.0912   14.2064   13.3735   15.1954   13.5412   13.2959   13.9023   13.1867   16.4838   14.7006   16.3919   14.0546   15.1595   16.2348   16.4796   14.6365   15.4582   15.8449   14.9984   16.4386   15.7882   14.8756   13.9981   16.1724   15.3666   13.7895   14.6118   14.0583   14.6496   15.7741   16.2680   14.2755   16.1412   15.5359   13.3979   14.9652   16.4005   14.7313   15.4350   13.7659   15.0023   16.3379   13.5642   15.8631   16.4678   14.2777   16.8441   16.1119   16.4243   14.8789   14.4305   16.0859   15.9267   14.6950   15.7235   13.7640   16.3065   15.6489   15.5183   15.8590   14.3911   13.5946   14.6003   15.1442   13.9273   15.5054   13.2982   14.9189   15.9176   15.8539   14.7300   15.2968   14.5789   14.2442   16.0238   15.5198   13.9860   16.1022   13.4012   16.7241   14.8982   15.8771   14.4499   15.7754   13.8683   13.6622   14.6431   16.6882   16.8563   13.7428   13.4382   15.1071   13.8313   15.1138   15.0042   14.4065   15.8992   14.1382   15.1405   15.7875   15.7118   14.0404   13.2798   16.2567   13.8517   15.4722   14.1638   14.9300   15.4947   13.7999   14.5481   14.2958   16.7808   15.8412   13.8554   13.4257   15.0258   16.1189   15.2517   14.2312   14.8258   14.4453   13.7165   14.2866   16.3201   16.3765   16.5270   15.8415
SimulatedTrait2        10.4141   10.4475   10.6490   10.7786   11.1132   10.7426   10.4223    9.5134    9.2323    9.5034   10.4333    9.8249   10.6436   10.5488    9.3508    9.5178   10.6205   10.5629   10.6938    9.6490    9.5031   10.3845    9.8084   10.6800   10.4683   10.5269    9.7957   10.3875   10.3358   10.2173   10.4073    9.7956    9.6779   10.4003   10.2865   10.6809    9.2996    9.5504    9.2459    9.7475    9.8238   10.2037   10.7751   10.6103   10.1028    9.8135    9.4402   10.4404    9.1689   10.4975    9.5065    9.2259    9.1238   10.5421    9.2408    9.3354   10.5004   10.3253   10.0852   10.8615    9.1805   10.3449    9.2875    9.5355    9.5345   10.7638    9.4084    9.6140    9.0986   10.4030   10.8474    9.9068   10.5554   10.4013   10.3683   10.4678   10.1044   10.8993   10.2192   10.7515    9.2821   10.6880    8.9976   10.4050   10.1026    9.5475    9.7263   10.4672    9.3708    9.5759   10.3867    9.1585    9.4674    9.6236   10.9049    9.7403   10.3626    9.8713   11.1814   10.4776    9.3364    9.8045    9.5057   10.5920    9.4920    9.8031   10.4771   10.3740    9.9563    9.4135    9.9304   10.5395   10.4617    9.5094   10.5694    9.3784    9.2063   10.4184    9.2141    9.5596    9.5591    9.6250   10.2586    9.8045    9.4967   10.3714    9.4241   10.7804    9.5318    9.3544    9.0638    9.0399   10.5126   10.3371   10.8711    9.4401   10.6816   10.7090   10.3773    9.9603    9.4818    9.6585    8.9212    9.7933    9.4004   10.5890    9.2549    9.2207   10.9059    9.6069   10.7925    9.5546    9.3840    9.2139   10.2674    9.2778   10.6044   11.1902   10.3783    9.8988    9.5424   10.4693   10.4080    9.6812   10.4450    9.4977    9.8540   10.5067    9.1106   10.3153   10.5758    9.6474    9.8723   10.5939   10.6914   10.1497   10.3460    9.4659   10.9155    9.4108    9.4696   10.4861   10.6072   10.0985    9.2597    9.3551   10.5148   10.3562    9.3851    9.7605    9.6075   10.4761    9.3375   10.4177   10.9791   10.4926    9.8759    9.5698    9.7749    9.4026
 
