# Supplementary material for: Inclusive Composite Interval Mapping of QTL by Environment Interactions in Biparental Populations
Source: PLoS One. 2015 Jul 10;10(7):e0132414. doi: 10.1371/journal.pone.0132414 (PMC4498613; doi:10.1371/journal.pone.0132414)
Supplement: S6 File — (ZIP) [file pone.0132414.s006.zip › H=0.8/L1/run_00107.met]

!**********************Note: lines staring with "!" are remarks and will be ignored in the program********************
!*********************************General Information**********************************
!Assuming F1 = P1 x P2, populations available in QTL IciMapping are: 
!  1, P1BC1F1 = P1 x F1, the first backcrossing where P1 is used as the recurrent parent;
!  2, P2BC1F1 = P2 x F1, the first backcrossing where P2 is used as the recurrent parent;
!  3, F1DH, F1-derived doubled haploids; 
!  4, RIL or F1RIL, recombination inbred lines through the repeated selfing of F1;
!  5, P1BC1RIL, recombination inbred lines through the repeated selfing of P1BC1F1;
!  6, P2BC1RIL, recombination inbred lines through the repeated selfing of P2BC1F1;
!  7, F2, the selfing generation of F1;
!  8, F3, the selfing generation of F2;
!  9, P1BC2F1, the second backcrossing where P1 is used as the recurrent parent; 
! 10, P2BC2F1, the second backcrossing where P2 is used as the recurrent parent;
! 11, P1BC2RIL, recombination inred lines through the repeated selfing of P1BC2F1; 
! 12, P2BC2RIL, recombination inred lines through the repeated selfing of P2BC2F1; 
! 13, P1BC1F2, the selfing generation of P1BC1F1; 
! 14, P2BC1F2, the selfing generation of P2BC1F1; 
! 15, P1BC2F2, the selfing generation of P1BC2F1; 
! 16, P2BC2F2, the selfing generation of P2BC2F1; 
! 17, P1BC1DH, P1BC1F1-derived doubled haploids; 
! 18, P2BC1DH, P2BC1F1-derived doubled haploids; 
! 19, P1BC2DH, P1BC2F1-derived doubled haploids; 
! 20, P2BC2DH, P2BC2F1-derived doubled haploids; 
   3      !Mapping Population (see remarks above)
   2      !Mapping Function (1 for Kosambi; 2 for Haldane; 3 for Morgan)
   2      !Marker Space Type (1 for intervals; 2 for positions)
   1      !Marker Space Unit(1 for centiMorgans; 2 for Morgan)
   6      !Number of Chromosomes (or Linkage Groups)
 200      !Size of the mapping population
   2      !Number of environments
 
!***************************************** Chromosomes and Linkage Maps **********************************************
!Chromosome                 NumMarkers
-CH1                        16
-CH2                        16
-CH3                        16
-CH4                        16
-CH5                        16
-CH6                        16
!Linkage map (Marker name followed by position or the interval length)
 MK-1-1                1     0.000
 MK-1-2                1    10.000
 MK-1-3                1    20.000
 MK-1-4                1    30.000
 MK-1-5                1    40.000
 MK-1-6                1    50.000
 MK-1-7                1    60.000
 MK-1-8                1    70.000
 MK-1-9                1    80.000
 MK-1-10               1    90.000
 MK-1-11               1   100.000
 MK-1-12               1   110.000
 MK-1-13               1   120.000
 MK-1-14               1   130.000
 MK-1-15               1   140.000
 MK-1-16               1   150.000
 MK-2-1                2     0.000
 MK-2-2                2    10.000
 MK-2-3                2    20.000
 MK-2-4                2    30.000
 MK-2-5                2    40.000
 MK-2-6                2    50.000
 MK-2-7                2    60.000
 MK-2-8                2    70.000
 MK-2-9                2    80.000
 MK-2-10               2    90.000
 MK-2-11               2   100.000
 MK-2-12               2   110.000
 MK-2-13               2   120.000
 MK-2-14               2   130.000
 MK-2-15               2   140.000
 MK-2-16               2   150.000
 MK-3-1                3     0.000
 MK-3-2                3    10.000
 MK-3-3                3    20.000
 MK-3-4                3    30.000
 MK-3-5                3    40.000
 MK-3-6                3    50.000
 MK-3-7                3    60.000
 MK-3-8                3    70.000
 MK-3-9                3    80.000
 MK-3-10               3    90.000
 MK-3-11               3   100.000
 MK-3-12               3   110.000
 MK-3-13               3   120.000
 MK-3-14               3   130.000
 MK-3-15               3   140.000
 MK-3-16               3   150.000
 MK-4-1                4     0.000
 MK-4-2                4    10.000
 MK-4-3                4    20.000
 MK-4-4                4    30.000
 MK-4-5                4    40.000
 MK-4-6                4    50.000
 MK-4-7                4    60.000
 MK-4-8                4    70.000
 MK-4-9                4    80.000
 MK-4-10               4    90.000
 MK-4-11               4   100.000
 MK-4-12               4   110.000
 MK-4-13               4   120.000
 MK-4-14               4   130.000
 MK-4-15               4   140.000
 MK-4-16               4   150.000
 MK-5-1                5     0.000
 MK-5-2                5    10.000
 MK-5-3                5    20.000
 MK-5-4                5    30.000
 MK-5-5                5    40.000
 MK-5-6                5    50.000
 MK-5-7                5    60.000
 MK-5-8                5    70.000
 MK-5-9                5    80.000
 MK-5-10               5    90.000
 MK-5-11               5   100.000
 MK-5-12               5   110.000
 MK-5-13               5   120.000
 MK-5-14               5   130.000
 MK-5-15               5   140.000
 MK-5-16               5   150.000
 MK-6-1                6     0.000
 MK-6-2                6    10.000
 MK-6-3                6    20.000
 MK-6-4                6    30.000
 MK-6-5                6    40.000
 MK-6-6                6    50.000
 MK-6-7                6    60.000
 MK-6-8                6    70.000
 MK-6-9                6    80.000
 MK-6-10               6    90.000
 MK-6-11               6   100.000
 MK-6-12               6   110.000
 MK-6-13               6   120.000
 MK-6-14               6   130.000
 MK-6-15               6   140.000
 MK-6-16               6   150.000
!*********************************** Marker Types ********************************************************************
!Co-dominant marker: When heterozygote F1 is present, P1 is coded as 2, F1 is coded as 1, and P2 is coded as 0; Otherwise, P1 is coded as 2, and P2 is coded as 0. 
!Dominant marker: When heterozygote F1 is present, P1 and F1 are coded as 12, and P2 is coded as 0; Otherwise, P1 is coded as 2, and P2 is coded as 0.  
!Recessive markers: When heterozygote F1 is present, P1 is coded as 2, and F1 and P2 are coded as 10; Otherwise, P1 is coded as 2, and P2 is coded as 0. 
!Missing marker is coded as -1. 
 MK-1-1                 2   0   0   2   0   2   0   2   2   0   0   0   2   0   0   2   2   0   2   0   2   0   0   0   0   2   0   0   0   0   2   2   0   0   2   0   2   0   0   0   0   2   2   2   2   2   2   0   0   2   0   0   0   0   0   0   0   2   0   0   2   0   2   2   0   2   2   2   0   2   2   2   0   0   0   0   0   0   2   0   2   0   0   0   0   2   2   0   0   0   2   0   0   0   0   2   0   2   0   0   0   0   0   0   2   0   0   0   2   2   0   0   2   0   2   2   0   2   2   0   0   2   0   2   2   2   2   2   2   0   2   0   2   0   2   2   2   0   2   2   2   2   0   2   0   2   2   0   0   0   2   2   0   0   2   0   2   2   2   0   0   2   0   0   2   0   2   0   2   0   2   2   0   2   0   2   0   0   2   0   2   2   2   2   2   2   0   0   2   2   2   0   2   0   2   2   2   0   0   0
 MK-1-2                 2   0   0   2   0   2   0   2   0   0   2   0   2   0   0   0   0   2   2   0   2   0   0   0   0   2   2   0   0   0   0   2   2   0   2   0   2   0   0   0   0   0   2   2   2   2   2   0   0   2   0   0   2   0   2   0   0   2   0   0   2   0   2   2   0   2   2   2   0   2   2   2   0   0   0   0   0   0   2   0   2   0   0   0   0   2   2   0   0   0   0   0   0   0   0   2   0   2   2   0   0   0   0   0   2   0   0   0   2   2   0   0   2   0   2   2   0   2   2   0   0   2   0   2   2   2   2   2   2   0   2   0   2   2   2   0   2   0   2   2   2   2   0   2   0   2   2   0   0   0   2   2   0   0   2   0   2   2   2   0   0   2   0   0   2   2   2   0   2   0   2   2   0   2   0   2   0   0   2   0   2   2   2   2   2   2   2   2   2   2   2   0   2   2   2   0   2   0   0   0
 MK-1-3                 2   0   0   2   0   0   0   0   0   0   2   0   2   0   2   0   0   2   2   2   2   0   0   2   2   2   2   0   0   0   0   2   2   0   2   0   0   0   0   0   0   0   2   0   2   0   2   0   0   2   0   0   2   0   2   0   0   2   0   0   2   0   2   2   2   2   2   2   0   2   2   0   0   2   0   0   0   0   2   0   2   0   0   0   0   2   2   0   0   0   0   0   2   0   0   2   0   0   2   0   2   0   0   0   2   0   2   0   2   2   0   0   2   0   2   2   0   2   2   0   0   2   0   2   2   2   2   2   2   0   2   0   2   2   2   0   2   2   2   2   2   2   0   2   0   2   2   0   0   0   2   2   0   0   2   0   2   2   2   0   0   2   0   0   0   2   2   0   2   0   2   2   0   2   0   2   0   0   2   0   0   2   0   2   2   2   2   2   2   2   2   0   2   2   2   0   2   0   0   2
 MK-1-4                 0   0   0   2   0   0   0   0   0   0   2   2   2   0   0   0   0   2   2   2   2   0   0   2   2   2   2   0   0   2   0   2   2   0   2   0   0   0   0   0   0   0   2   0   2   0   2   0   0   2   0   0   2   0   2   0   0   2   0   0   2   0   2   0   2   2   2   2   0   2   2   0   0   2   0   0   0   0   2   2   2   0   0   0   0   0   2   0   0   0   0   0   2   0   2   0   0   0   2   0   2   0   0   0   2   0   2   0   2   2   0   0   2   0   2   2   0   2   2   0   0   2   2   2   2   2   2   2   2   0   2   0   2   2   0   0   0   2   2   2   2   2   0   2   0   2   2   0   0   2   2   2   2   0   2   0   2   2   2   0   0   2   0   0   0   2   2   0   2   0   0   2   0   2   0   2   0   0   2   0   0   2   0   2   2   2   2   2   2   2   2   0   2   2   2   2   2   0   0   2
 MK-1-5                 0   0   0   2   0   0   0   0   0   0   2   2   2   2   0   0   0   2   2   2   2   0   0   2   2   2   2   0   0   2   2   2   2   0   0   0   0   0   0   0   0   0   2   0   2   2   2   0   0   2   0   0   2   0   0   0   0   2   0   0   2   0   2   0   2   2   2   2   0   2   2   0   0   2   0   0   0   0   2   2   0   0   0   0   0   0   2   0   0   0   0   0   2   0   0   0   0   0   2   0   2   0   0   0   2   0   2   0   2   2   0   0   2   0   2   2   0   2   2   0   0   2   2   2   2   2   2   2   2   0   2   0   2   2   0   0   0   2   2   2   2   2   0   2   0   2   2   0   0   2   2   2   2   0   2   0   2   0   2   2   0   0   0   0   0   2   2   0   2   0   0   2   0   2   0   0   0   0   2   0   0   2   0   2   2   2   2   2   2   2   2   0   2   2   2   0   2   0   0   2
 MK-1-6                 0   0   0   0   0   0   0   0   0   0   2   2   2   0   0   0   0   2   2   2   2   0   0   2   2   0   2   0   0   2   2   2   2   0   2   0   0   2   0   0   0   0   2   0   2   2   2   0   0   2   0   0   2   0   0   0   0   2   0   0   2   0   2   0   2   2   2   2   0   2   2   2   0   2   0   0   0   0   2   2   0   0   0   2   0   0   2   0   0   0   0   0   2   0   0   0   0   0   2   0   2   0   0   0   0   0   2   0   2   2   0   0   2   0   2   2   0   2   2   0   2   2   0   2   2   2   2   2   2   2   2   2   2   0   0   0   0   2   2   2   2   2   0   2   0   2   2   0   0   2   2   2   2   0   2   0   2   0   2   0   0   0   0   0   0   2   2   0   2   0   0   2   0   2   0   0   0   0   2   0   0   2   0   2   2   2   2   2   2   2   2   0   2   2   2   0   2   0   0   2
 MK-1-7                 0   2   0   0   0   0   0   2   0   0   2   2   0   0   0   0   0   2   2   2   2   0   0   0   0   0   2   0   0   0   2   2   2   0   2   0   0   2   0   2   0   0   2   0   2   2   2   0   0   2   0   0   2   0   0   0   0   2   0   0   2   0   2   0   2   2   2   2   0   0   2   2   0   2   0   0   0   0   2   2   0   0   0   2   0   2   2   0   0   0   0   2   2   0   0   0   0   0   2   0   2   0   0   0   0   0   2   0   2   2   0   0   2   0   2   2   0   0   2   0   2   2   0   2   2   0   2   2   2   2   2   2   2   0   0   0   0   2   2   2   2   2   0   2   2   2   2   0   0   2   2   2   2   0   2   0   2   0   2   2   0   0   0   0   0   2   2   0   2   0   0   2   0   2   0   0   0   0   2   2   0   0   0   2   2   2   2   2   2   2   2   0   2   2   2   0   2   0   0   2
 MK-1-8                 0   2   0   2   0   0   0   2   2   0   2   2   0   0   0   0   2   2   2   2   2   0   0   0   0   0   2   0   0   0   2   2   2   0   2   0   0   2   0   2   2   0   0   2   0   2   2   0   0   2   0   0   2   0   0   0   0   2   2   0   2   0   2   0   2   2   2   2   0   0   2   2   0   2   0   0   0   0   2   2   0   0   0   2   0   2   2   0   0   0   0   2   2   0   0   0   0   0   2   0   2   0   0   0   0   0   0   0   2   2   0   0   2   0   2   2   0   0   2   2   2   2   0   2   0   0   2   2   2   2   2   2   2   0   0   0   2   2   2   2   2   2   2   2   2   2   2   0   0   2   2   2   2   0   2   0   2   0   2   2   0   2   0   0   0   2   2   2   2   0   0   2   0   2   0   0   0   0   2   2   0   0   0   2   2   2   2   2   2   2   2   0   2   2   2   0   2   0   2   2
 MK-1-9                 0   2   0   2   0   0   0   2   2   0   0   0   0   0   0   0   2   2   2   2   0   0   0   0   0   0   2   2   0   2   2   2   2   0   0   0   0   2   0   2   2   0   0   2   0   2   2   0   0   2   2   0   2   0   0   0   2   2   2   0   2   0   0   0   2   2   2   2   0   0   2   2   0   2   0   0   0   0   2   2   0   0   0   2   0   2   2   0   0   0   0   2   2   0   0   0   0   0   2   0   2   0   0   2   0   0   0   2   2   0   0   0   2   2   2   2   0   0   2   2   2   2   0   2   0   0   2   0   0   2   2   2   2   0   2   0   2   2   2   2   2   2   2   2   2   2   0   0   0   2   2   2   2   0   2   0   2   0   2   2   2   0   0   0   0   2   2   2   2   0   0   2   0   2   0   0   0   0   2   2   0   0   0   0   2   2   2   2   2   2   0   0   2   2   2   0   2   2   2   0
 MK-1-10                0   2   0   2   0   0   0   2   2   0   0   0   0   0   0   0   2   2   2   2   2   0   2   0   0   0   2   0   0   2   2   2   2   0   0   0   0   2   0   2   2   0   0   2   0   2   2   0   2   2   2   0   0   0   0   0   2   2   2   0   2   0   0   0   2   2   2   2   0   0   2   2   0   2   0   0   0   2   2   2   0   0   0   2   0   0   2   0   0   2   0   2   2   0   0   0   0   2   2   0   2   0   0   2   2   0   0   2   0   0   0   2   0   2   2   2   0   0   2   2   2   2   0   0   2   0   2   0   0   2   2   2   2   0   2   0   0   2   2   2   2   2   2   2   0   2   0   0   2   2   2   2   2   2   2   0   2   0   2   2   0   0   0   0   0   2   2   2   2   0   0   2   0   2   0   0   0   0   2   2   0   2   2   0   2   2   2   2   2   2   0   0   2   2   2   0   2   2   2   0
 MK-1-11                0   2   0   2   0   0   0   2   2   0   0   0   0   0   0   0   2   2   2   2   2   0   2   0   0   0   2   0   0   0   2   2   2   0   0   0   2   2   0   2   2   0   0   2   0   2   2   0   2   2   2   2   0   2   0   0   2   2   2   0   2   0   0   0   2   2   2   2   0   0   2   2   0   2   0   0   0   2   2   2   0   0   0   2   0   2   2   0   0   2   2   2   2   0   0   0   0   2   2   0   2   0   0   0   2   0   0   2   0   0   0   2   0   2   2   2   0   0   2   2   2   2   0   2   2   0   2   0   0   2   2   2   2   0   2   0   2   2   2   2   2   2   2   2   2   2   0   0   2   2   2   0   2   2   2   2   2   0   0   0   2   0   0   2   0   2   2   2   2   2   0   2   0   2   0   0   0   0   2   0   0   2   2   0   2   2   0   2   2   0   0   0   2   2   2   0   2   2   2   0
 MK-1-12                0   2   0   2   0   0   0   2   2   0   0   0   0   0   0   0   2   2   2   2   0   2   2   0   0   0   2   0   2   0   2   2   0   2   0   0   2   0   0   2   2   0   0   2   0   2   2   0   2   2   2   2   0   2   0   0   2   2   2   2   2   0   0   0   0   2   2   2   2   0   2   2   0   0   0   0   0   2   2   2   0   0   0   2   0   2   2   0   0   2   2   2   2   0   0   0   0   2   2   0   2   2   0   0   2   0   2   2   2   0   0   2   0   2   2   2   0   0   2   2   2   2   0   2   2   2   2   0   0   2   2   2   2   0   2   0   2   2   2   2   2   2   2   2   2   2   0   0   2   0   2   0   2   2   2   2   2   0   0   0   2   0   0   0   0   2   2   2   2   2   0   2   0   2   0   0   0   0   2   0   0   2   2   0   2   2   2   2   2   0   0   0   2   2   2   0   2   2   2   0
 MK-1-13                0   2   0   2   0   0   0   2   2   2   0   2   0   0   0   0   2   2   2   2   0   2   2   0   0   2   2   2   2   0   2   0   0   2   0   0   2   0   0   2   2   0   0   2   0   2   2   0   2   2   2   2   0   2   0   0   2   2   2   2   2   0   0   0   0   2   2   2   2   0   2   2   0   0   0   0   0   2   2   2   0   0   0   2   0   2   2   0   0   2   2   2   2   0   0   0   0   2   2   0   2   2   0   0   2   0   2   2   2   0   0   2   2   2   0   2   0   0   2   2   2   2   0   2   2   2   2   0   0   2   2   2   2   0   0   2   0   2   2   2   2   2   2   2   2   2   2   0   2   0   2   0   2   2   2   0   2   0   0   0   2   0   0   2   0   2   2   2   2   2   0   2   0   2   0   0   0   0   2   0   0   2   2   0   2   2   2   2   0   0   0   0   2   2   0   0   0   2   2   2
 MK-1-14                0   2   0   2   0   0   2   2   2   2   0   2   0   0   0   0   2   2   2   2   0   2   0   0   0   2   2   0   2   0   2   0   0   2   0   0   2   0   0   2   2   0   0   2   0   2   2   0   2   2   2   2   0   2   0   0   2   2   2   2   2   0   0   0   0   2   2   2   2   0   2   2   0   2   0   0   0   2   2   2   2   0   0   2   0   2   2   0   0   2   2   2   2   0   0   0   0   2   2   0   2   2   0   0   2   0   0   2   2   0   0   2   2   2   0   2   0   0   2   2   0   2   0   2   0   2   2   0   0   2   0   0   2   0   0   2   0   2   2   2   2   0   2   2   2   2   2   0   2   0   2   0   2   2   0   0   2   0   2   0   2   2   0   2   0   2   2   2   2   2   0   2   0   2   0   0   0   0   2   0   0   2   2   0   0   2   0   2   0   0   0   0   2   2   0   0   0   0   2   2
 MK-1-15                0   2   0   0   0   2   2   2   0   2   0   2   0   0   2   0   0   2   2   2   0   2   0   0   0   2   2   0   2   2   2   0   0   2   0   0   2   0   0   2   2   0   0   2   0   2   2   0   2   2   2   2   2   2   0   0   2   2   2   2   2   0   0   0   0   2   2   0   2   0   2   2   0   2   0   0   0   2   0   2   2   0   0   2   0   2   2   0   2   2   2   2   2   2   2   0   0   0   2   0   2   2   0   0   0   0   0   2   2   2   0   2   2   2   0   2   0   0   2   2   0   2   0   2   0   2   2   0   0   2   0   0   2   0   0   0   0   0   2   2   0   0   2   2   2   2   2   0   2   0   2   0   0   2   0   0   2   0   2   0   2   2   0   0   0   2   0   2   2   2   2   2   2   2   0   0   0   0   2   0   0   2   2   0   0   2   0   2   0   0   0   0   2   2   0   0   0   2   2   2
 MK-1-16                0   2   2   0   0   2   2   2   0   2   2   2   0   0   0   0   2   2   2   2   0   2   0   0   0   0   2   0   2   2   2   0   0   2   0   0   2   0   2   2   2   0   0   2   0   2   2   2   2   2   2   2   2   2   0   0   2   2   2   0   2   0   0   0   0   2   2   0   2   0   2   2   0   2   0   0   0   2   0   2   0   0   0   2   0   2   2   0   2   2   2   2   2   2   0   0   0   0   0   0   2   0   0   0   0   0   0   0   2   2   0   2   2   2   0   2   0   0   2   2   0   2   2   2   0   2   2   0   0   2   0   0   2   0   0   0   0   0   2   2   2   0   2   2   2   0   2   0   2   0   2   0   0   0   0   0   2   0   2   0   2   2   0   2   0   2   0   2   2   2   2   2   2   2   0   0   0   0   2   0   0   2   0   0   0   2   0   2   0   0   0   0   2   2   2   0   0   2   2   2
 MK-2-1                 2   2   2   0   0   2   2   0   0   0   2   0   2   0   0   0   2   0   0   0   0   0   2   2   0   2   0   2   2   2   2   0   2   2   2   0   2   2   0   0   0   2   0   2   0   2   2   2   0   0   2   2   2   0   0   0   0   2   0   2   2   2   0   0   2   0   2   2   2   0   2   0   2   0   0   2   2   2   2   2   2   0   0   2   0   2   2   2   2   2   0   2   2   0   2   0   0   0   0   2   2   0   0   2   2   2   2   2   2   0   0   2   2   0   0   2   2   2   2   0   0   0   2   2   2   2   2   2   2   2   0   2   0   2   0   0   2   2   2   0   2   2   2   2   2   2   2   2   0   2   0   0   2   2   0   0   0   0   2   0   2   2   2   0   2   2   0   2   0   0   0   2   2   2   2   0   0   0   0   0   0   0   2   2   2   2   0   2   0   0   2   2   2   2   0   2   2   2   0   0
 MK-2-2                 2   2   2   0   2   2   2   0   0   0   0   0   2   0   0   0   2   0   0   0   0   0   2   2   0   2   0   2   2   2   2   0   0   2   2   0   0   2   0   0   0   2   0   2   0   2   2   2   0   0   2   2   2   0   0   0   0   2   0   2   2   2   0   0   2   0   2   2   2   0   2   0   2   2   0   2   2   2   2   2   2   0   0   2   0   2   0   2   2   2   0   2   2   0   0   0   2   2   0   2   2   0   0   2   2   2   2   2   2   0   0   2   2   0   0   2   2   2   2   0   2   0   2   2   2   2   2   2   0   2   0   0   0   2   0   0   2   2   2   0   2   2   2   0   2   2   2   2   0   2   0   2   2   2   0   0   0   0   0   0   2   2   2   0   0   2   0   2   0   0   0   2   2   2   2   0   0   0   0   0   0   0   2   2   0   0   0   2   0   0   2   2   2   2   0   2   2   2   0   0
 MK-2-3                 0   2   2   0   2   2   2   0   0   0   0   0   2   0   0   0   2   0   0   0   0   0   2   2   0   2   0   2   2   2   2   0   0   2   2   0   0   0   0   0   0   2   0   2   0   2   2   2   2   0   2   0   2   0   0   0   0   2   0   2   2   2   0   0   2   0   2   2   0   0   2   0   2   2   0   2   2   2   2   2   2   0   0   2   0   2   0   2   2   2   0   2   2   0   0   0   2   0   0   2   2   0   0   2   2   2   2   0   2   0   0   2   2   0   0   2   2   2   2   0   0   0   2   2   2   2   2   2   0   2   0   0   0   2   0   0   2   2   2   0   0   2   2   0   2   2   2   2   0   2   0   2   2   2   0   0   0   0   0   0   2   0   2   0   0   0   0   2   0   0   0   2   2   2   2   0   2   0   0   2   0   2   2   2   0   0   0   2   0   0   2   2   2   2   0   2   2   2   0   0
 MK-2-4                 0   2   2   0   2   2   0   0   0   0   0   0   2   2   0   0   2   0   0   0   0   0   2   2   0   2   0   2   2   2   2   0   0   2   2   0   0   0   0   2   0   2   0   2   0   2   2   2   2   0   2   0   2   0   0   0   0   0   0   0   2   2   0   0   2   0   2   2   0   0   2   0   2   2   0   2   2   2   2   2   2   2   0   0   0   2   0   2   2   2   0   2   2   0   2   0   2   0   0   2   2   0   0   2   2   0   2   0   2   0   0   2   2   0   0   2   2   2   2   0   0   0   2   2   2   2   2   2   0   2   0   0   0   2   0   2   2   2   2   0   0   2   2   0   2   2   2   0   0   2   0   2   2   2   0   0   0   0   0   2   0   0   2   0   0   0   0   2   0   0   0   0   2   2   2   0   0   0   0   0   0   2   2   2   0   0   0   2   0   2   2   2   2   2   0   2   2   2   0   0
 MK-2-5                 0   2   0   2   2   0   0   0   0   0   0   0   2   2   0   0   2   0   0   2   0   0   2   2   0   2   0   2   2   0   2   0   0   2   2   0   0   0   0   0   0   2   0   2   0   2   2   2   2   0   0   0   2   0   0   0   0   0   0   0   2   2   0   0   2   0   2   2   0   0   2   0   2   2   0   2   2   2   2   2   2   2   2   0   2   2   0   2   0   2   2   2   2   0   0   0   2   0   0   2   2   2   0   2   0   0   2   0   2   0   0   2   2   0   0   2   2   2   2   0   0   0   2   2   2   2   0   2   0   2   0   0   0   2   0   2   2   0   2   2   0   2   2   0   2   2   2   0   2   2   0   0   2   2   0   0   0   0   0   2   0   0   2   2   0   0   0   2   0   0   0   0   2   2   2   0   0   2   0   2   0   2   2   2   0   0   0   2   0   2   2   0   2   2   0   2   2   2   0   2
 MK-2-6                 0   2   0   2   2   0   2   0   0   0   0   0   2   2   0   0   2   0   0   2   0   0   2   2   2   0   0   2   2   2   2   0   0   2   2   0   0   0   0   0   2   2   0   2   0   2   2   2   2   0   0   0   2   0   0   0   2   0   0   0   2   2   0   0   2   0   2   2   0   0   2   0   2   2   0   2   0   2   2   2   2   2   0   0   0   2   0   2   0   2   2   2   2   0   0   0   2   2   0   2   2   0   0   2   0   0   2   0   2   2   0   2   2   0   0   2   2   2   2   0   0   2   2   2   2   2   0   2   0   2   0   0   0   2   0   2   2   2   2   2   0   2   2   0   0   2   2   0   2   2   0   0   2   2   0   0   0   0   0   0   0   0   2   2   0   2   0   2   0   0   0   0   2   0   2   0   0   2   0   2   0   2   2   2   0   0   0   2   0   2   2   0   2   0   0   2   2   2   0   2
 MK-2-7                 0   2   0   2   2   0   2   2   0   0   0   0   2   2   0   0   2   0   0   2   0   0   2   2   0   0   0   2   2   2   2   0   0   2   2   0   0   0   0   0   2   2   0   2   0   2   2   2   0   0   0   0   2   0   0   2   2   0   0   0   2   2   0   0   2   0   2   2   0   0   2   0   2   2   0   2   0   2   2   2   2   2   0   0   0   2   0   0   0   2   2   2   2   0   0   0   0   2   0   2   2   2   0   0   0   0   2   0   2   2   0   2   2   0   0   2   2   2   2   0   0   2   2   2   2   2   2   2   0   2   0   0   0   2   0   2   0   2   2   2   0   2   2   0   0   2   2   0   2   2   0   2   2   2   0   0   0   0   0   0   0   0   2   2   0   2   0   2   0   0   0   0   2   0   2   0   0   0   0   2   0   0   2   2   0   0   0   2   0   2   2   2   2   0   0   2   2   2   0   2
 MK-2-8                 0   2   0   2   2   0   2   2   2   0   0   0   2   0   0   0   2   0   0   2   2   0   2   2   0   0   0   2   2   2   2   0   0   2   0   0   0   0   0   0   2   2   0   2   0   2   2   2   0   0   0   0   2   0   0   2   2   0   0   0   2   2   0   0   2   0   2   2   0   0   2   0   2   2   0   2   0   2   2   2   2   2   0   0   0   2   0   0   0   2   2   2   2   0   0   0   0   2   2   2   2   2   0   0   0   0   2   0   2   2   2   2   2   0   0   2   2   2   2   0   0   2   2   2   2   2   2   2   0   2   0   2   0   2   0   0   0   2   2   2   0   2   2   0   0   2   2   2   2   2   0   2   2   2   0   0   2   0   0   2   0   2   2   2   0   2   0   2   0   0   0   0   2   0   2   0   0   0   0   2   0   0   2   2   0   0   0   2   0   2   2   2   2   0   0   2   2   2   0   2
 MK-2-9                 2   2   0   2   2   0   2   2   2   0   0   0   2   0   2   0   2   0   2   2   2   0   2   0   0   0   0   2   2   2   2   0   0   2   0   0   0   0   0   0   2   2   0   2   0   2   2   0   0   0   0   0   2   0   0   2   2   0   0   0   0   2   0   0   2   0   2   2   0   2   2   0   2   2   0   2   0   2   2   2   2   2   0   0   0   2   0   0   0   2   2   2   2   0   0   0   0   2   2   2   0   2   0   0   0   2   2   0   2   2   2   2   2   0   2   2   2   2   2   0   0   2   2   2   2   2   2   2   0   2   0   2   0   2   0   0   0   2   2   2   0   2   2   2   0   2   2   2   2   2   0   2   2   0   0   0   2   0   0   2   0   2   2   2   2   2   0   2   0   0   0   0   2   0   2   0   0   0   0   2   0   0   2   2   0   0   2   2   0   2   2   2   2   0   0   2   2   0   0   2
 MK-2-10                2   2   0   2   0   0   2   0   2   0   0   0   2   0   2   0   2   0   2   2   2   0   2   2   0   0   0   2   2   2   2   0   0   2   0   0   0   2   0   2   2   2   0   2   0   2   2   2   0   0   0   0   2   0   2   2   2   0   0   0   0   2   0   2   2   0   2   2   0   2   0   0   0   2   0   2   0   2   2   2   2   2   0   0   0   2   0   0   0   2   0   2   2   0   0   0   2   2   2   2   0   2   0   0   0   2   2   0   2   2   2   0   2   0   2   2   2   2   0   0   0   2   2   2   2   2   2   2   0   2   0   2   0   2   0   0   0   2   2   0   0   2   2   2   0   2   2   2   2   2   0   2   2   0   0   0   2   0   0   2   0   2   2   2   2   2   0   2   0   0   0   0   2   0   2   0   0   0   0   2   0   0   2   2   0   0   0   2   0   2   2   2   2   0   0   2   0   0   2   2
 MK-2-11                2   2   2   2   0   0   2   0   2   0   0   0   2   0   2   0   2   0   2   2   2   0   2   2   0   0   0   2   2   2   0   0   0   2   0   2   0   2   0   2   2   2   0   2   0   2   2   2   2   0   0   0   2   0   0   2   2   0   0   2   0   2   0   2   2   0   2   2   0   2   0   0   0   2   0   2   0   2   2   2   2   2   2   0   0   2   0   0   0   2   0   2   2   0   0   0   2   2   2   2   0   2   2   0   2   2   2   0   2   2   2   0   2   0   2   2   2   2   0   0   0   2   2   2   2   2   2   2   0   2   0   2   0   2   0   0   0   2   2   0   0   2   0   2   0   2   2   2   2   2   0   2   2   2   0   2   2   0   0   2   0   2   2   2   2   2   0   2   2   0   0   0   2   0   2   0   0   0   0   2   0   0   2   2   0   0   0   2   0   2   2   2   2   0   0   2   0   0   2   2
 MK-2-12                2   0   2   2   0   0   2   0   2   0   0   0   2   0   2   0   2   0   2   0   2   0   2   2   0   0   0   2   0   2   0   0   0   0   0   2   0   2   0   2   2   2   0   2   0   2   2   2   2   0   0   0   2   0   0   2   2   0   2   2   0   2   0   2   2   2   2   2   0   2   0   0   2   2   2   2   0   2   2   2   2   2   2   0   0   2   0   0   0   2   0   2   2   0   0   0   2   2   2   0   0   0   2   0   2   2   0   0   2   2   2   0   2   0   2   2   2   2   0   0   0   2   2   2   2   0   2   2   0   0   0   2   0   2   0   0   0   2   2   2   0   2   0   2   0   2   2   0   2   2   0   2   2   2   2   2   2   0   0   2   0   2   2   2   2   2   0   2   2   0   0   0   2   0   2   0   0   0   0   2   0   0   2   2   0   0   2   0   0   2   2   2   2   0   0   2   0   0   2   0
 MK-2-13                2   0   2   2   0   0   2   0   0   0   0   2   2   0   2   0   2   0   2   0   2   0   2   2   0   2   0   2   0   2   0   0   2   0   0   2   0   0   0   0   2   2   0   2   0   2   2   2   2   0   0   0   2   0   0   2   2   0   2   2   0   2   0   2   2   0   2   2   0   2   0   0   2   2   2   0   2   2   2   2   2   0   2   2   0   2   0   0   2   2   0   2   2   0   0   0   2   2   2   0   2   0   0   0   2   2   0   0   2   2   0   0   2   0   2   2   0   2   0   0   0   2   2   2   2   0   2   2   2   0   0   2   0   2   0   0   0   2   2   2   0   2   0   2   0   2   0   0   2   2   0   2   2   2   0   2   2   0   2   2   0   2   2   2   2   2   0   0   0   0   0   0   2   0   2   0   0   2   0   2   0   0   2   2   0   0   2   0   0   2   2   2   2   0   0   2   0   0   2   0
 MK-2-14                2   0   2   2   0   0   2   0   0   0   0   2   2   0   2   0   2   0   2   0   2   0   2   2   0   2   2   2   0   2   0   0   2   0   0   2   0   0   0   2   2   0   0   2   0   2   2   2   2   0   0   0   2   0   0   2   2   0   2   2   2   2   0   2   2   0   2   2   0   2   0   0   2   2   0   0   2   2   0   0   2   0   0   2   0   2   0   0   0   2   0   2   2   0   0   0   2   2   2   0   2   0   0   0   2   2   0   0   0   0   0   0   2   0   0   2   0   2   0   0   0   2   2   2   2   0   2   2   2   0   0   2   0   2   0   0   0   2   2   2   0   2   0   0   0   2   0   0   2   2   2   2   2   2   0   2   2   0   2   2   0   2   2   2   0   2   0   0   0   0   0   0   2   0   2   0   0   2   0   2   0   0   2   2   0   0   2   0   0   2   2   2   2   0   0   2   0   0   2   2
 MK-2-15                2   0   2   2   0   0   2   0   0   0   0   0   2   0   2   0   2   0   2   0   2   0   2   2   0   2   2   0   0   2   2   0   2   0   0   2   0   2   0   2   0   0   0   2   0   2   2   0   2   0   0   0   2   0   0   2   0   0   2   2   2   2   0   2   2   0   2   2   0   2   0   0   2   2   0   0   2   2   0   0   2   0   0   2   0   2   0   0   0   2   0   2   0   0   0   0   0   2   2   0   2   2   0   0   2   2   0   0   0   0   0   0   2   0   0   2   0   0   0   0   0   2   2   2   2   0   2   2   2   0   0   2   0   2   0   0   0   2   2   2   2   2   0   2   2   2   0   0   2   2   2   2   0   2   0   2   2   0   2   2   0   2   2   2   0   2   0   0   0   2   0   0   2   2   2   0   0   2   0   2   0   0   2   2   0   0   2   0   0   2   2   2   2   0   0   2   0   2   0   2
 MK-2-16                2   0   2   2   0   0   2   0   0   2   0   0   2   0   2   0   2   0   2   0   2   0   2   2   0   2   2   0   0   2   2   0   2   0   0   2   0   0   2   2   0   0   0   2   0   2   0   0   2   0   0   0   2   0   0   2   0   0   2   2   2   0   2   2   2   0   2   0   0   2   0   2   2   2   0   0   2   2   2   0   2   0   0   2   0   2   0   0   0   0   0   2   0   0   0   0   0   2   2   0   2   2   0   2   0   2   0   0   0   0   0   0   2   0   0   2   0   0   2   0   0   2   2   2   2   0   0   2   2   0   0   2   0   0   0   0   0   2   0   2   2   2   0   2   0   0   2   0   2   2   2   2   0   0   0   2   2   0   2   2   0   2   2   2   2   2   0   0   0   2   0   0   2   2   2   0   0   2   0   2   0   0   2   2   0   0   2   0   0   0   2   2   2   0   0   2   0   2   2   2
 MK-3-1                 2   0   2   0   0   0   2   2   0   0   2   2   0   2   0   2   2   2   2   2   2   2   0   2   0   0   0   0   2   2   2   2   2   2   0   2   0   0   2   2   0   2   0   0   2   0   2   0   0   2   2   2   0   2   2   2   0   2   2   2   0   2   2   2   2   2   0   2   0   2   0   2   2   0   0   2   0   2   0   2   0   0   0   0   0   0   0   2   0   2   0   2   2   2   2   2   0   2   2   2   2   2   2   2   2   0   2   2   2   0   0   0   2   2   0   2   2   2   0   2   2   2   2   2   2   0   2   0   0   2   2   0   2   0   2   2   0   2   2   0   0   2   2   2   0   0   0   2   2   0   0   2   0   0   0   2   0   2   0   2   0   2   0   2   2   0   0   2   0   2   0   0   2   0   2   0   0   0   0   2   2   0   0   2   0   2   0   0   2   0   0   0   0   2   2   2   0   2   2   0
 MK-3-2                 2   0   0   0   2   0   2   2   0   0   2   2   0   2   0   2   2   0   2   2   2   2   0   2   0   0   2   0   2   2   2   2   2   2   0   2   0   0   2   2   0   2   0   0   2   0   2   0   0   2   2   2   0   0   2   2   0   2   2   2   0   2   2   2   2   2   0   2   0   2   0   2   2   2   0   0   0   2   0   2   0   2   0   0   0   0   0   2   0   2   0   2   2   0   2   2   0   2   0   2   2   2   0   2   2   0   2   2   2   0   0   0   2   2   0   2   2   2   0   2   2   2   2   2   2   0   2   0   0   2   2   0   2   0   2   2   0   0   2   0   0   2   2   2   0   0   0   2   2   0   0   2   0   0   0   2   0   2   0   2   2   2   0   2   2   0   0   2   0   2   2   0   2   0   2   0   0   0   0   2   2   0   0   2   0   2   0   0   2   0   0   0   0   2   2   0   0   0   2   0
 MK-3-3                 2   0   0   0   2   0   2   2   0   0   2   2   0   2   0   2   2   0   2   2   0   2   2   2   0   0   2   0   2   2   2   0   2   2   0   2   0   0   2   2   0   2   0   0   2   0   2   0   0   2   2   2   0   0   2   2   0   2   2   2   0   2   2   2   2   2   0   2   0   2   0   2   2   2   0   2   0   2   0   2   0   2   0   0   0   2   0   2   0   2   0   2   0   0   2   2   0   2   0   2   2   0   0   2   2   0   2   2   2   0   0   0   0   2   0   2   2   2   0   2   2   2   2   2   2   0   2   0   0   2   0   0   2   0   2   2   0   0   2   0   0   0   2   2   0   0   0   2   2   0   0   2   2   0   0   2   0   2   0   2   2   2   0   2   2   0   0   2   0   2   2   0   2   0   2   0   0   0   0   2   2   0   0   2   0   2   0   0   2   0   0   0   0   2   2   0   0   0   2   0
 MK-3-4                 2   0   0   0   2   0   2   2   0   0   2   2   0   2   2   2   2   2   0   2   0   2   0   0   0   2   2   0   2   2   2   0   2   2   0   2   0   0   2   2   0   2   0   0   2   0   2   2   2   0   2   2   0   0   2   2   2   2   2   2   0   2   2   2   2   0   0   2   0   2   2   2   2   2   0   2   2   2   0   2   0   2   0   0   0   2   0   2   0   2   2   2   0   0   2   2   0   2   0   2   2   0   0   2   2   0   2   2   2   0   0   0   2   2   0   2   2   2   0   0   2   0   2   2   2   0   2   0   0   2   0   0   2   0   2   2   0   0   2   0   0   0   2   2   2   2   0   2   2   0   2   2   2   0   0   0   0   2   0   2   2   2   0   2   2   0   2   2   2   2   2   2   2   0   2   0   0   0   2   0   2   0   0   2   0   2   0   2   2   0   0   0   0   2   0   0   0   0   0   2
 MK-3-5                 2   0   2   2   2   0   2   2   0   0   2   2   0   2   2   2   2   2   2   2   0   2   0   0   0   2   2   0   2   2   2   0   2   2   0   2   0   0   2   2   0   2   0   0   2   0   2   2   2   0   2   2   0   0   2   2   2   2   2   2   0   2   2   2   2   0   0   2   0   2   2   2   2   2   0   2   2   2   0   2   0   2   0   0   0   2   0   2   0   2   2   2   0   0   0   2   0   2   0   2   2   0   0   2   2   0   2   2   0   2   0   0   2   2   0   2   2   2   0   0   2   0   0   2   2   0   2   2   0   2   0   0   2   0   2   2   0   0   2   0   0   0   2   2   2   2   0   2   2   0   0   2   2   0   2   0   0   0   0   2   2   2   0   0   2   2   2   2   2   2   2   2   2   0   2   0   2   2   2   0   2   2   0   2   0   2   0   2   0   2   0   0   0   2   0   0   0   0   0   2
 MK-3-6                 0   0   2   2   2   0   2   2   0   0   2   0   0   2   2   2   2   2   2   2   0   2   0   2   0   2   2   0   2   2   2   0   2   2   0   2   0   2   0   2   2   2   0   0   0   0   2   2   2   0   2   2   2   0   2   0   2   2   2   2   0   2   2   2   2   0   0   2   0   2   2   2   0   2   2   2   2   2   0   0   0   2   0   0   0   2   2   2   0   0   2   2   0   2   0   2   0   2   0   2   2   0   0   0   2   0   2   2   0   2   0   0   2   0   0   2   2   2   0   0   2   0   0   2   2   0   2   2   0   2   0   0   2   0   2   0   0   0   2   0   0   0   2   2   2   2   0   2   0   2   2   2   2   0   2   0   0   0   0   2   2   2   0   0   2   2   2   2   2   2   2   2   2   0   2   0   2   2   2   0   2   2   0   2   0   2   0   2   0   2   0   0   0   2   0   0   0   0   0   2
 MK-3-7                 0   0   2   2   2   2   2   2   0   0   0   0   0   2   2   0   2   2   2   2   0   2   0   2   0   2   2   2   2   2   2   0   2   2   0   2   2   0   2   2   2   2   0   0   0   0   2   2   2   0   0   2   2   0   2   0   2   2   2   0   2   2   2   2   2   0   0   0   0   2   2   2   2   2   2   2   2   2   0   0   2   2   0   0   0   2   2   0   0   0   2   2   0   2   0   2   0   2   0   2   2   0   0   0   2   0   2   2   0   2   0   0   2   0   0   2   2   2   0   0   2   0   0   2   0   0   0   2   0   2   2   0   2   0   2   2   0   0   2   0   0   0   2   2   2   2   0   2   0   2   2   2   2   0   2   0   0   0   0   2   2   0   0   0   2   2   2   2   2   2   2   2   2   0   2   0   2   2   2   0   2   2   0   2   0   2   0   2   0   0   0   0   0   2   0   0   0   0   0   0
 MK-3-8                 0   0   0   2   2   2   2   2   0   0   0   0   0   2   2   0   2   2   2   2   0   2   0   2   0   2   2   2   2   2   2   0   2   2   2   2   2   0   2   2   2   2   0   0   0   2   2   2   2   0   0   2   2   0   2   0   0   2   2   2   2   2   0   2   0   0   0   0   0   2   2   2   2   2   2   2   2   2   0   0   2   2   0   0   2   2   2   0   0   0   2   2   0   2   0   2   0   0   0   2   2   0   0   0   2   0   2   0   0   2   0   0   2   0   0   2   2   2   0   0   2   2   0   2   0   0   0   2   0   2   2   0   2   0   0   2   0   2   0   0   0   0   2   2   2   2   2   2   0   2   2   2   2   0   2   0   2   0   0   2   2   0   0   0   2   2   0   2   2   2   2   2   2   0   2   0   2   2   2   0   2   2   0   2   0   2   0   2   0   0   0   0   0   2   0   0   0   0   0   0
 MK-3-9                 0   0   0   2   2   2   2   2   2   0   0   0   0   2   2   0   2   2   2   2   0   2   2   2   0   2   0   2   2   2   2   0   2   2   2   2   0   0   2   2   2   2   0   0   0   2   2   2   2   0   0   2   0   0   2   0   0   2   2   2   2   0   0   2   0   0   0   0   0   2   2   0   2   2   2   2   2   2   0   0   2   2   0   0   2   2   2   0   0   0   2   2   0   2   0   2   0   0   2   2   2   0   0   2   2   0   2   0   0   2   0   0   2   0   0   2   2   2   0   0   2   2   0   2   0   0   0   2   0   2   2   0   2   0   0   0   0   2   0   0   0   0   2   2   2   2   2   2   0   2   2   2   2   0   2   0   2   0   0   2   2   0   0   0   2   2   0   2   2   2   2   2   2   0   2   0   2   2   0   0   2   2   0   2   0   2   0   2   0   0   0   0   0   2   0   2   0   0   2   0
 MK-3-10                0   0   0   2   2   2   2   2   2   0   0   2   0   2   2   0   2   2   2   2   2   2   2   2   0   2   0   2   2   2   2   0   2   2   2   2   0   0   2   0   2   2   0   0   0   2   2   2   2   0   0   2   0   0   2   0   0   2   2   2   2   0   0   2   0   0   0   0   0   2   2   0   2   2   2   2   2   2   0   0   2   2   0   0   2   2   2   0   0   0   2   2   0   2   0   0   0   0   2   2   2   0   0   2   2   0   2   0   0   2   0   0   2   0   0   2   2   2   0   0   2   2   0   0   0   0   0   2   0   0   0   0   2   0   0   0   0   2   0   0   0   0   2   2   2   2   2   2   0   2   2   2   0   0   2   0   2   0   0   2   2   0   0   2   2   2   0   2   2   2   0   2   2   0   2   0   2   2   0   0   2   2   0   2   0   2   0   2   0   0   0   0   0   2   0   2   0   0   0   0
 MK-3-11                0   0   0   2   0   2   2   2   2   0   0   2   0   2   2   0   2   2   2   2   2   2   2   2   0   2   0   2   2   2   2   0   2   2   2   2   0   0   2   0   2   2   0   0   0   2   0   2   2   0   2   2   0   0   2   2   0   2   2   2   2   0   0   2   0   0   0   0   0   2   2   0   0   2   0   2   2   2   0   0   2   2   0   0   2   2   2   0   0   0   2   2   0   2   0   0   0   2   2   2   2   0   0   2   2   0   2   0   0   2   0   0   2   0   0   2   2   2   0   2   2   2   0   0   0   0   0   2   0   0   0   0   2   0   2   0   0   2   0   0   0   2   2   0   2   2   2   2   0   2   2   2   0   0   2   0   2   0   0   2   2   0   0   2   2   2   0   0   2   2   0   2   2   0   2   0   2   2   0   0   2   2   2   2   0   2   0   2   0   0   0   0   0   2   0   2   0   0   0   0
 MK-3-12                0   0   0   2   0   2   2   2   2   0   0   2   0   2   2   2   2   2   2   2   2   0   2   2   0   2   0   2   2   2   2   0   2   2   2   2   0   0   2   2   2   2   0   0   0   2   0   2   2   0   2   2   0   0   2   2   0   2   0   2   2   2   2   2   0   0   0   0   0   2   2   0   0   2   0   2   2   0   0   0   2   0   0   0   0   2   2   0   0   0   2   2   0   2   0   0   0   2   2   0   2   0   0   2   0   0   2   0   0   2   2   0   2   2   0   2   2   2   0   2   2   2   0   0   0   0   0   2   0   0   0   0   2   2   2   0   0   2   0   0   0   2   2   0   2   2   2   2   0   2   2   2   0   0   2   0   2   2   2   2   2   0   0   2   2   2   2   0   2   2   0   2   2   0   2   0   2   2   0   0   2   2   2   2   0   2   0   2   2   0   0   2   0   2   0   2   0   0   0   0
 MK-3-13                0   0   0   2   0   2   2   2   2   0   0   2   0   2   2   2   2   0   2   2   0   0   2   2   2   2   0   2   2   2   0   0   2   0   0   2   0   0   2   2   2   2   2   0   0   2   0   0   0   0   2   2   0   0   2   0   0   2   0   2   2   2   2   2   0   0   2   0   0   2   2   0   0   2   0   0   2   0   0   0   2   0   2   0   0   2   2   0   0   0   2   2   0   2   2   2   0   2   2   0   2   0   0   2   0   0   2   0   0   2   2   0   2   2   0   2   2   2   0   2   2   2   0   2   0   0   0   2   0   0   0   0   2   2   2   0   0   2   0   0   0   2   2   0   2   2   2   2   0   2   2   2   0   0   2   0   2   2   2   2   2   0   0   2   2   2   2   0   2   2   0   2   2   0   2   0   2   2   0   0   2   2   2   0   0   2   0   2   2   0   0   2   0   2   0   2   0   0   0   0
 MK-3-14                0   0   0   2   0   2   2   2   2   0   0   2   0   2   2   2   2   0   2   2   0   0   2   2   2   2   0   2   2   2   0   2   2   0   0   2   0   2   2   2   0   2   2   0   0   2   0   2   0   0   2   2   0   2   2   0   0   2   0   2   2   2   2   2   0   0   2   0   0   2   2   0   0   2   2   0   2   2   0   0   2   0   2   0   0   2   2   0   0   0   2   2   0   2   2   2   0   2   0   0   2   0   0   2   0   2   2   0   0   2   2   0   2   2   0   2   2   2   0   2   2   2   0   2   2   0   0   2   0   2   0   0   2   2   2   0   0   2   0   0   0   2   0   0   2   2   2   2   0   2   2   2   0   0   2   0   2   2   2   2   0   0   0   0   2   2   2   0   2   2   0   2   2   0   2   0   2   2   2   0   2   2   2   2   0   2   0   2   2   0   0   2   0   2   0   2   0   0   0   0
 MK-3-15                0   0   0   2   0   2   2   2   2   0   0   2   0   2   2   2   2   0   2   2   2   0   2   2   0   0   0   2   2   2   0   2   2   0   0   2   0   2   2   2   0   2   2   0   0   2   0   2   0   0   2   2   0   2   2   0   0   2   0   2   2   2   0   2   0   0   0   0   0   2   2   2   0   2   2   0   2   2   0   0   2   0   2   0   0   2   2   0   0   0   2   2   0   2   2   2   0   2   0   0   2   0   0   2   0   2   2   2   0   2   2   0   2   2   0   2   2   2   0   0   2   2   0   2   2   0   0   2   0   0   2   0   2   2   2   2   0   2   0   0   0   2   0   0   2   2   2   0   0   2   2   2   0   0   2   0   2   2   2   2   0   2   0   0   2   2   2   0   2   2   0   2   2   0   2   0   0   2   2   0   0   2   2   2   0   2   0   2   2   2   0   2   0   2   0   2   0   0   0   0
 MK-3-16                2   0   0   2   0   2   0   0   2   0   0   2   0   2   2   2   2   0   2   2   2   0   2   2   0   0   2   2   2   2   0   2   2   0   0   2   0   2   2   2   0   2   2   0   0   2   0   2   0   0   2   2   0   2   2   0   0   2   0   2   2   2   0   2   0   0   0   0   0   0   2   2   0   2   2   0   2   0   0   0   2   0   2   0   0   2   2   0   0   0   2   2   0   0   2   2   0   2   0   2   2   0   0   2   0   2   2   2   0   2   0   0   0   2   0   2   2   2   0   0   2   2   0   2   2   0   0   2   0   0   2   0   2   2   2   2   0   2   0   0   0   2   0   0   0   2   2   0   0   0   0   2   0   0   2   0   2   2   2   2   0   2   0   0   2   2   2   0   2   2   0   2   2   2   2   0   0   0   2   0   0   2   2   2   0   2   0   2   2   2   0   2   0   2   0   2   0   0   0   0
 MK-4-1                 2   0   2   2   2   2   2   0   0   2   2   2   2   2   0   0   0   0   0   2   0   2   2   0   0   0   2   2   0   0   2   0   0   2   0   2   0   0   0   0   0   0   2   0   2   0   2   2   0   0   0   0   2   0   2   0   0   2   2   0   2   2   0   0   2   0   2   0   2   2   0   2   0   0   0   0   2   2   0   0   2   0   2   0   0   0   2   0   0   0   0   2   0   0   2   0   0   0   0   0   0   2   2   0   0   2   2   2   0   2   2   2   2   0   2   0   2   0   0   0   2   0   2   2   0   0   2   0   0   0   0   0   2   2   0   2   0   2   2   2   0   2   0   0   2   2   0   0   0   2   0   0   2   0   2   2   2   0   2   2   0   0   0   2   0   2   0   0   0   0   2   2   2   2   2   0   0   0   0   0   0   0   0   2   0   2   2   2   0   2   2   2   2   2   0   0   2   2   0   0
 MK-4-2                 2   0   2   2   2   2   2   0   2   2   2   2   2   2   0   0   0   2   0   2   0   2   2   0   0   0   2   0   0   0   2   0   0   0   0   2   0   0   0   0   0   0   2   0   2   0   2   2   0   0   0   0   2   0   2   0   2   2   0   0   0   0   0   0   2   0   2   0   2   2   0   0   0   0   0   0   2   2   0   0   2   0   2   0   0   0   2   0   0   0   0   2   0   0   2   0   0   0   0   0   0   2   2   0   0   2   2   0   0   2   2   2   2   0   2   2   2   0   0   0   0   2   2   2   0   2   2   0   0   0   0   0   2   0   0   2   0   2   0   2   2   2   0   0   2   2   0   0   0   0   0   0   2   0   2   2   2   0   2   2   0   0   2   2   0   2   2   0   0   0   2   2   2   2   2   0   0   0   0   0   2   0   0   2   0   2   0   2   0   2   2   2   2   2   0   0   2   2   0   0
 MK-4-3                 2   0   2   2   0   2   2   0   2   2   2   2   2   2   0   0   0   2   0   2   0   2   2   0   0   0   2   0   0   0   2   2   0   2   0   2   0   0   0   0   0   0   2   0   2   0   2   2   0   0   0   0   2   0   2   0   2   2   0   0   0   0   0   0   2   0   0   0   2   2   0   0   0   0   0   0   2   2   0   0   2   0   2   0   0   0   2   0   0   0   2   2   0   0   2   0   0   0   0   0   2   2   2   0   0   2   2   2   2   2   2   2   2   0   0   2   2   2   0   0   0   2   2   2   0   2   2   2   0   0   0   2   2   0   0   2   0   2   0   0   2   2   0   2   2   2   0   0   0   0   0   0   2   0   2   2   2   2   2   2   0   0   2   2   0   2   2   2   0   0   2   2   2   0   2   0   0   0   2   0   2   0   0   2   0   0   0   2   0   2   2   2   2   2   0   0   2   2   0   0
 MK-4-4                 2   0   2   2   0   2   2   0   0   2   2   2   2   2   0   0   0   2   0   2   2   2   2   0   0   0   2   0   0   0   2   0   0   2   2   0   0   0   0   0   0   2   0   0   2   0   2   2   0   0   0   0   2   0   2   0   2   2   2   0   0   0   0   0   2   0   0   0   0   2   0   0   0   2   0   0   2   2   0   0   2   0   2   0   0   0   2   2   2   0   2   2   0   0   2   0   0   0   0   0   2   2   0   0   0   2   2   2   2   2   2   2   2   2   0   2   0   2   0   0   0   2   2   2   0   2   2   2   0   0   0   2   0   0   0   2   2   2   0   2   2   2   0   2   2   0   0   0   0   0   2   0   2   0   2   2   2   2   2   2   0   0   2   2   0   2   2   0   0   0   2   2   0   0   2   2   0   0   2   0   2   2   0   2   0   0   0   2   0   2   2   2   2   2   0   0   0   2   0   0
 MK-4-5                 0   0   2   2   0   2   2   0   0   2   0   2   2   0   0   0   0   2   0   2   2   2   2   0   0   0   2   0   2   0   2   0   0   2   2   0   2   0   0   0   0   2   0   0   2   0   2   2   2   0   0   0   2   0   2   0   2   2   2   0   0   2   0   0   2   0   0   0   0   2   0   0   0   0   0   0   2   2   0   0   2   0   0   0   0   0   2   2   2   0   2   0   0   0   2   0   0   0   0   0   2   2   0   0   0   2   2   2   2   2   2   2   2   2   0   0   0   0   0   0   0   2   2   0   0   2   2   2   0   0   0   2   0   0   0   2   2   2   0   2   2   2   0   2   0   2   0   0   0   0   2   0   2   0   2   2   2   2   2   2   0   0   2   2   0   2   2   0   0   0   0   0   0   0   2   2   0   0   2   2   2   2   0   2   0   0   0   2   0   2   0   2   2   2   0   0   0   2   0   0
 MK-4-6                 0   0   2   2   0   2   2   0   0   2   0   2   2   0   2   0   0   2   0   2   2   2   2   0   0   0   2   0   2   2   2   0   2   2   2   0   2   0   0   0   0   2   0   0   2   0   2   2   2   0   0   0   0   0   2   2   2   2   2   0   0   2   0   0   2   0   0   2   2   2   0   0   0   0   0   0   2   2   0   0   2   0   0   0   0   0   2   2   2   2   2   0   0   0   2   0   0   0   0   0   2   2   0   0   0   2   2   2   2   2   2   2   2   2   0   0   2   0   0   0   0   2   2   0   0   0   2   2   0   0   0   2   0   0   0   2   2   2   0   0   2   2   2   2   0   2   0   0   0   0   0   0   2   0   2   0   2   2   0   2   0   2   2   2   0   2   2   0   0   0   0   2   0   0   2   2   0   0   2   2   2   2   2   2   0   0   0   2   0   2   0   2   2   2   0   0   0   0   0   0
 MK-4-7                 2   0   2   2   2   2   2   0   2   2   0   2   2   0   2   0   0   0   0   2   2   2   2   0   2   0   2   2   2   2   2   0   2   2   2   0   2   2   0   0   0   2   0   0   2   0   2   2   2   0   0   0   0   0   2   2   2   2   2   0   0   0   0   0   2   0   0   2   2   2   0   0   0   0   0   0   2   2   0   0   2   0   0   0   0   0   2   2   2   2   2   2   0   0   2   0   0   0   0   0   2   2   0   0   0   2   2   2   2   2   2   2   2   2   0   2   0   0   0   0   0   2   2   0   0   0   2   2   0   0   0   2   0   0   0   2   2   2   2   2   2   2   2   2   0   2   0   0   0   0   0   2   2   0   2   0   2   2   0   2   0   2   2   2   2   2   2   0   0   0   0   2   0   0   2   2   0   0   2   2   2   2   2   2   0   0   0   2   2   2   2   2   2   2   0   0   0   0   0   0
 MK-4-8                 0   0   2   2   2   2   2   0   2   2   0   2   2   0   2   0   2   0   0   2   2   2   2   0   2   0   0   2   2   2   2   0   2   2   2   2   2   2   0   0   2   0   0   0   2   0   2   2   2   0   0   0   0   0   2   2   2   2   2   0   0   0   0   0   2   0   0   2   2   2   0   2   0   0   0   0   2   2   0   0   0   2   0   0   0   0   2   2   2   2   2   2   0   0   0   2   0   0   0   0   2   0   0   0   0   2   2   2   2   2   2   2   2   2   0   2   0   0   0   0   0   2   2   0   0   0   2   2   0   0   2   2   0   0   0   2   2   2   2   2   2   2   2   2   0   2   0   0   0   0   0   2   2   0   2   0   2   2   0   2   0   2   2   2   2   2   2   0   0   2   0   2   0   2   2   2   0   0   2   2   2   2   2   2   0   0   0   2   2   2   0   2   2   2   0   0   2   0   0   0
 MK-4-9                 2   0   0   0   2   0   0   0   2   2   0   0   2   0   2   0   2   0   0   2   2   2   2   2   2   0   0   2   0   0   2   0   2   2   2   0   2   2   0   0   2   0   0   0   2   0   2   2   2   0   0   0   0   0   2   2   2   2   0   0   2   0   0   0   2   0   0   0   2   2   0   2   0   0   0   0   2   2   0   0   2   2   0   0   0   2   0   2   2   2   2   0   0   0   2   2   0   0   0   0   2   2   0   0   0   2   2   2   2   2   2   2   2   2   2   2   0   0   0   0   0   2   2   2   0   0   2   2   0   0   2   2   0   0   0   2   2   2   2   2   2   2   2   2   2   2   0   0   0   0   0   0   2   0   2   0   2   2   0   2   2   2   0   2   2   2   2   0   0   2   0   2   0   2   2   2   0   0   2   0   2   2   2   2   0   0   0   2   2   2   0   2   0   0   0   0   2   0   0   0
 MK-4-10                2   0   0   0   2   0   0   2   0   0   0   0   2   0   0   0   2   0   0   2   2   2   2   2   2   0   0   2   2   2   2   0   2   0   0   0   2   2   0   0   2   0   2   0   2   0   0   0   2   0   0   0   0   0   2   2   2   2   0   0   2   0   0   0   2   0   0   0   2   2   0   2   0   0   0   0   2   2   0   0   2   2   0   0   0   2   0   2   2   2   2   0   0   0   2   2   0   0   0   0   2   2   0   0   0   2   2   2   2   2   2   2   2   2   2   2   0   0   0   0   0   2   2   2   0   0   2   2   0   0   2   2   0   0   0   2   2   2   2   0   2   2   2   2   2   2   2   0   0   0   0   0   2   0   2   0   2   2   0   0   2   2   0   0   2   2   2   0   0   2   0   2   0   2   2   2   0   0   2   0   2   2   2   2   0   0   2   2   2   0   0   2   0   0   0   0   2   0   0   0
 MK-4-11                2   2   0   0   2   0   0   2   2   2   0   0   2   0   0   0   2   0   0   0   2   2   2   2   2   0   0   2   2   2   2   0   0   0   0   0   2   2   0   0   2   0   2   0   2   0   0   0   2   0   0   0   0   0   2   0   2   2   2   0   2   0   2   0   2   0   0   0   2   2   0   2   0   0   0   0   2   2   0   0   2   2   0   0   0   0   0   2   0   2   2   0   0   0   2   2   0   0   0   0   2   2   0   0   0   2   2   2   2   2   2   2   2   2   2   2   0   0   0   0   0   2   2   0   0   0   2   2   0   0   2   2   0   0   0   2   2   2   2   0   0   0   2   2   0   2   2   0   0   0   0   0   2   0   2   0   0   2   0   0   2   2   0   0   2   2   2   0   0   2   2   2   0   2   2   2   0   0   2   0   2   2   2   2   0   0   2   2   2   0   0   2   0   0   2   0   2   0   0   0
 MK-4-12                2   2   0   0   0   0   0   2   2   2   0   0   2   0   0   0   2   0   0   0   2   2   2   2   2   0   0   2   2   0   0   0   0   0   2   0   2   2   0   0   2   0   2   0   2   0   0   0   2   0   0   0   0   0   2   0   2   2   2   0   2   0   0   0   2   0   0   0   2   2   0   2   0   0   0   0   2   2   0   0   0   2   0   0   0   2   0   2   0   2   2   0   2   2   2   2   0   0   0   0   2   2   0   0   0   0   2   2   2   2   2   2   2   2   2   2   0   0   0   0   2   2   2   0   0   0   2   2   0   0   0   2   0   0   0   2   2   2   2   0   0   0   2   2   0   2   2   0   0   0   0   0   2   0   2   0   0   2   0   0   2   2   0   0   2   2   2   0   0   2   2   2   0   2   2   0   0   0   2   0   2   0   2   2   0   0   2   2   2   0   0   2   2   0   2   0   2   0   0   0
 MK-4-13                2   2   0   0   0   2   0   2   2   2   0   0   2   2   0   0   2   0   0   0   2   2   2   2   2   2   2   2   2   0   2   0   0   0   2   0   2   2   0   0   2   0   2   2   2   0   0   0   2   0   0   0   0   0   2   0   2   2   2   0   2   0   0   0   0   0   0   0   0   2   0   2   0   0   0   2   2   2   0   0   0   2   0   0   0   2   0   2   0   2   2   0   2   2   2   2   0   0   0   0   2   2   0   0   0   0   2   2   2   0   2   2   2   2   2   2   0   2   0   0   2   2   2   0   0   0   2   2   2   0   2   2   0   0   0   2   2   2   2   0   0   0   2   2   0   2   2   0   0   2   0   0   2   0   2   2   0   2   0   0   2   2   0   0   2   2   2   0   0   2   2   2   0   2   2   0   0   0   2   0   2   2   2   2   0   0   2   2   2   2   0   2   0   0   0   0   2   0   0   0
 MK-4-14                2   2   0   0   0   2   0   0   2   2   2   0   2   2   0   2   2   0   2   0   2   2   2   2   0   2   2   0   2   0   2   0   0   0   2   0   0   2   0   0   2   0   2   2   2   0   0   0   0   0   0   0   0   0   2   0   2   2   0   0   2   0   0   0   0   0   0   2   2   2   0   2   0   0   0   2   0   2   2   0   0   2   0   0   0   2   0   2   0   2   2   0   2   2   2   2   0   2   0   0   2   2   0   0   0   0   2   2   2   0   2   2   2   2   2   2   0   2   0   0   2   2   2   0   0   0   2   2   2   0   2   0   2   0   0   2   0   2   2   0   0   0   2   0   0   2   2   2   0   0   0   0   2   0   2   2   0   2   0   0   2   2   0   0   2   2   0   0   0   2   2   2   0   2   0   0   0   0   0   0   2   2   2   2   0   0   0   2   2   2   0   2   0   0   0   0   2   0   0   0
 MK-4-15                2   2   0   0   0   2   0   0   2   2   2   2   0   2   0   2   2   0   2   0   2   2   2   2   0   2   2   0   2   0   2   0   0   0   0   0   0   2   2   0   2   0   2   2   0   0   0   0   0   0   0   0   0   0   2   0   2   2   2   0   2   0   0   0   0   0   0   2   2   2   0   2   2   0   0   2   0   2   0   0   0   2   0   0   0   2   0   0   0   2   2   0   2   2   2   2   0   2   0   0   2   2   0   0   0   0   2   2   2   0   0   0   2   2   2   2   0   2   0   0   2   2   2   0   0   0   2   2   0   0   2   0   2   0   0   2   0   2   0   0   0   0   2   0   0   2   2   2   0   0   0   0   0   2   2   2   0   2   0   0   2   2   0   0   2   0   0   0   0   2   2   2   0   2   0   0   2   2   0   0   2   2   2   2   0   0   0   2   2   2   0   2   2   0   0   0   2   0   0   0
 MK-4-16                2   2   0   0   0   0   0   0   2   2   2   2   0   2   0   2   2   2   2   0   2   2   2   2   0   0   2   0   2   0   2   0   0   0   2   0   0   2   2   0   2   0   2   0   0   0   0   0   0   0   0   0   0   0   2   0   0   2   2   0   2   2   2   2   0   2   0   2   2   2   0   2   2   0   0   2   0   2   0   0   0   2   0   0   0   2   0   0   2   2   2   0   2   2   2   2   0   2   2   2   2   2   0   0   0   2   2   2   2   0   0   0   2   2   2   2   0   2   0   0   2   2   2   0   0   2   2   2   0   2   2   0   2   0   0   2   0   2   0   0   0   0   2   0   0   2   0   2   2   0   0   2   0   2   2   2   0   0   0   0   2   2   0   0   0   0   0   0   0   2   2   2   0   0   0   0   2   2   0   0   2   2   2   2   0   0   0   2   2   2   0   2   2   0   2   0   2   0   0   0
 MK-5-1                 2   0   0   0   0   0   0   2   2   2   2   0   0   2   2   0   0   2   0   0   0   0   0   2   0   2   0   2   2   2   0   0   0   0   0   2   0   0   0   2   2   2   2   0   2   2   0   0   0   0   2   0   2   0   2   0   0   0   0   2   2   0   2   0   0   0   0   0   2   2   2   0   0   0   2   2   2   2   2   2   0   2   0   2   0   2   0   0   0   0   0   0   2   0   0   0   2   0   2   2   2   2   2   0   2   2   2   0   2   2   2   2   0   0   0   2   0   2   0   2   2   0   0   2   2   0   0   0   2   0   2   2   2   0   0   2   0   0   2   0   2   0   0   2   2   2   2   0   2   2   0   2   0   2   0   2   2   2   0   0   2   2   2   2   2   0   2   2   0   2   0   0   2   2   2   2   2   0   2   2   2   2   2   0   0   0   2   2   2   0   2   0   0   0   0   0   2   2   2   0
 MK-5-2                 2   0   0   0   0   0   2   2   2   2   0   2   0   2   2   0   0   2   0   0   0   0   0   2   0   2   0   2   2   2   0   0   0   2   0   2   0   0   0   2   2   2   2   0   2   2   2   0   2   0   2   2   0   0   2   0   0   0   0   2   2   0   0   0   0   0   0   2   2   0   2   2   0   0   0   2   2   2   2   2   0   2   0   2   0   2   0   0   0   0   0   0   0   0   0   0   0   0   2   2   2   2   2   2   2   2   2   0   0   2   2   2   0   0   0   2   0   2   0   2   2   2   0   0   2   2   2   0   2   0   2   2   2   0   0   2   0   0   0   0   2   0   0   2   2   2   2   0   2   2   0   2   0   2   0   2   2   2   0   0   2   2   2   0   2   0   0   2   0   2   0   0   2   2   2   2   2   0   0   2   2   2   2   0   0   0   2   2   2   0   2   0   0   0   2   0   2   2   2   0
 MK-5-3                 2   0   0   0   0   0   2   2   2   2   0   2   0   2   2   0   0   2   0   2   0   0   0   2   0   2   0   2   2   0   0   0   0   0   0   2   0   0   0   2   2   2   0   0   2   2   2   2   2   0   2   2   0   0   2   2   0   0   0   2   2   2   0   0   0   0   0   0   2   0   2   0   0   0   0   2   0   2   2   2   0   2   2   2   0   2   0   0   0   0   0   0   0   0   0   0   0   0   2   2   2   2   2   2   2   2   2   0   0   2   2   2   2   0   0   2   0   2   2   2   2   2   0   0   2   2   2   0   2   0   2   2   2   0   0   0   0   0   0   0   2   0   0   0   2   2   2   0   2   2   0   2   0   2   2   2   2   0   0   0   2   2   2   0   2   2   0   2   0   2   0   0   0   0   2   2   2   0   0   2   2   2   2   0   0   0   2   2   2   0   2   0   0   0   2   0   2   2   2   0
 MK-5-4                 2   0   0   2   0   0   2   2   2   0   0   2   0   2   0   0   0   2   0   2   0   0   0   2   0   0   0   2   2   0   0   0   0   0   0   2   0   0   0   2   0   2   0   2   2   2   2   2   2   0   2   0   0   0   2   2   0   0   0   0   0   2   0   0   0   0   0   0   2   0   2   0   0   0   2   2   0   2   2   0   0   2   2   2   0   2   0   0   0   0   0   0   0   0   0   0   0   0   0   2   2   0   2   2   0   2   2   0   0   2   2   2   2   0   0   0   0   2   0   2   2   2   0   0   2   2   2   0   2   0   2   2   2   0   0   0   0   0   0   0   2   0   0   2   2   2   2   0   2   2   2   2   0   2   2   2   2   0   0   0   2   2   0   0   2   2   0   2   0   2   0   2   0   0   2   2   2   0   2   2   2   2   2   0   0   0   0   2   2   0   2   0   0   0   2   0   2   2   2   2
 MK-5-5                 0   0   0   2   0   0   2   2   2   0   0   2   0   2   0   0   0   2   0   2   0   0   0   0   0   0   0   2   0   0   0   0   0   0   0   2   0   0   0   2   0   2   0   2   2   2   2   0   0   0   2   0   0   0   2   2   0   0   0   0   0   2   0   0   0   0   2   0   2   0   2   0   0   0   2   2   0   2   2   0   0   2   2   2   0   0   0   0   2   0   0   0   0   0   0   0   0   0   0   2   2   0   2   2   2   2   2   0   0   2   2   2   0   0   0   0   0   2   0   2   2   2   0   0   2   2   2   0   2   0   2   2   0   0   0   0   0   0   0   0   2   0   0   2   2   2   0   0   2   2   2   2   0   2   2   2   2   2   0   0   0   2   0   0   2   2   0   2   0   2   0   2   0   0   2   2   2   0   2   2   2   2   2   0   0   0   0   2   2   2   2   0   0   0   2   0   2   2   2   2
 MK-5-6                 0   0   0   2   0   0   2   0   0   0   0   2   0   2   0   0   0   2   0   2   2   0   0   0   2   2   0   2   0   0   0   0   0   0   0   2   0   0   0   2   0   2   0   2   2   2   2   0   0   0   2   0   0   0   0   2   0   0   0   0   0   2   0   0   0   0   2   0   2   0   2   2   0   0   0   2   0   2   2   0   0   2   2   2   0   0   0   0   2   0   0   0   0   0   2   0   0   0   0   0   2   0   2   2   2   0   2   0   0   2   2   2   0   0   0   0   0   2   2   2   0   2   0   0   2   2   2   0   2   2   2   2   0   0   0   0   0   0   2   0   2   0   2   2   2   2   0   0   0   2   2   0   0   2   2   2   2   2   0   0   0   2   0   0   2   2   2   2   0   2   0   2   0   0   2   2   0   0   2   2   2   2   2   0   0   0   0   2   2   2   2   0   0   2   2   0   2   2   2   2
 MK-5-7                 0   0   0   2   2   0   0   0   0   0   0   2   0   2   0   0   0   2   0   2   0   0   0   0   2   2   0   2   0   0   0   0   0   0   0   2   0   0   0   2   0   2   2   2   2   2   2   0   0   0   2   2   0   0   0   2   2   0   0   0   0   2   0   0   0   0   2   0   2   0   2   2   0   0   0   2   2   2   2   0   0   2   2   2   0   0   0   0   2   0   0   0   0   0   2   0   0   0   0   2   2   0   2   2   0   0   2   0   0   2   2   0   0   0   0   0   0   2   2   2   0   2   0   0   2   2   2   0   2   2   2   2   0   0   0   0   0   0   2   0   2   0   0   2   2   0   2   0   0   2   2   2   0   2   0   2   2   2   0   0   0   2   0   0   2   2   2   2   0   2   0   2   0   0   0   2   0   0   2   2   2   2   2   0   0   0   0   2   2   2   0   0   0   0   2   0   2   2   2   2
 MK-5-8                 0   0   0   2   2   0   0   0   0   0   0   2   0   2   0   2   0   2   2   2   0   0   0   0   2   2   0   2   2   2   0   0   0   0   0   2   2   0   0   2   0   2   2   2   2   2   2   0   0   0   2   2   2   0   0   2   2   0   2   0   0   2   0   0   0   0   2   0   2   2   2   2   0   0   0   2   2   0   2   0   0   2   2   2   2   0   0   0   2   0   0   0   0   0   2   0   2   2   0   2   0   0   2   2   0   0   2   0   2   2   2   0   0   0   0   0   0   2   2   2   2   2   0   0   2   2   0   0   2   2   2   2   2   0   0   0   0   0   0   0   2   0   0   2   2   0   2   0   2   0   2   2   0   2   0   2   0   2   0   0   0   2   2   0   2   2   2   2   0   2   0   2   0   0   0   2   0   0   2   2   2   2   2   0   0   0   0   2   2   2   0   0   0   2   2   0   0   2   2   2
 MK-5-9                 0   0   0   2   2   0   0   0   0   0   0   2   0   2   2   2   0   2   2   2   0   0   0   0   2   0   0   2   2   2   0   0   0   0   0   2   0   2   0   2   0   2   2   2   2   2   2   0   0   0   2   2   2   0   0   2   2   0   2   0   0   2   0   0   0   0   2   0   2   2   2   2   0   0   0   2   0   0   2   2   0   0   2   0   2   0   0   0   2   0   0   0   0   0   2   2   2   2   0   2   0   0   0   2   0   0   2   0   0   2   2   0   0   0   0   0   0   2   2   2   2   2   0   0   2   0   0   0   2   2   2   2   2   0   0   2   0   0   0   2   2   0   0   2   2   0   2   0   0   0   2   2   0   2   0   2   0   2   0   0   0   2   2   0   0   2   2   0   0   2   0   2   0   0   0   2   0   0   2   2   2   2   2   0   0   0   2   2   2   2   0   0   0   2   2   0   0   2   2   2
 MK-5-10                0   0   0   2   2   0   0   2   0   0   2   2   0   2   2   2   0   2   2   2   0   0   0   0   0   0   0   2   2   2   0   0   0   0   2   0   0   2   0   0   0   0   2   2   2   2   2   0   0   0   2   2   2   0   0   2   2   0   2   2   0   2   0   0   0   0   2   0   2   2   2   2   0   0   0   2   0   0   2   2   0   0   2   0   2   0   0   0   2   0   0   0   0   0   2   2   2   2   0   2   0   0   0   2   0   0   2   0   0   2   2   0   2   0   0   0   0   2   2   2   2   2   0   0   2   0   0   0   0   2   2   2   2   0   0   2   0   0   0   0   2   0   0   2   2   0   2   0   0   2   2   2   0   2   0   2   2   2   0   0   0   2   2   0   0   2   2   0   0   2   0   2   0   0   0   2   0   0   2   2   0   2   2   0   0   0   2   0   2   2   0   0   0   2   2   0   0   2   2   2
 MK-5-11                0   0   0   2   2   0   0   2   0   0   0   2   0   2   2   2   0   2   2   2   0   0   0   0   0   0   0   2   2   2   0   0   2   0   2   0   0   0   0   0   0   0   0   2   2   2   2   0   0   0   2   2   2   0   0   0   2   0   2   2   0   2   0   0   2   0   2   0   2   2   0   2   0   0   0   2   0   0   2   0   0   0   2   0   2   0   0   0   0   0   0   2   0   0   0   2   2   2   0   2   0   0   0   2   0   0   2   0   0   2   2   0   2   0   0   0   0   2   2   2   2   2   0   0   2   0   0   0   0   0   2   2   2   0   0   2   0   0   0   0   2   0   2   2   2   0   2   0   2   2   2   2   0   2   2   2   2   2   0   0   0   2   2   0   0   2   2   2   0   2   0   2   0   0   0   2   0   0   2   0   0   2   2   0   0   0   2   0   2   2   0   0   0   2   2   0   0   2   2   2
 MK-5-12                0   0   0   2   2   0   0   2   0   0   0   0   0   2   2   2   0   2   2   2   0   0   0   0   0   0   0   2   2   2   0   0   2   0   0   2   2   0   0   0   0   0   0   0   2   2   2   0   2   2   2   2   2   0   0   0   2   0   2   2   0   2   0   2   2   0   2   0   2   0   0   2   0   2   0   2   0   2   2   0   0   0   2   0   0   0   0   0   0   2   0   2   0   0   0   2   2   2   0   2   0   0   2   2   2   0   2   0   0   2   0   0   2   0   0   0   0   2   2   2   2   2   0   0   2   0   0   0   0   0   2   2   2   0   0   2   2   0   0   0   2   0   2   2   2   0   2   0   2   2   2   2   0   0   2   0   2   2   0   0   0   0   2   0   0   2   2   2   0   2   0   2   0   0   0   2   0   0   2   0   2   2   2   0   0   0   2   0   0   2   0   0   0   0   2   0   0   0   2   2
 MK-5-13                0   0   0   2   2   0   0   0   0   0   0   0   0   2   2   2   0   2   2   2   2   0   0   0   0   0   0   0   2   2   0   0   2   0   0   0   2   0   0   0   0   0   0   2   2   2   2   0   2   0   2   2   2   0   0   0   2   0   2   0   2   2   0   0   2   0   2   0   2   0   0   2   0   2   0   2   0   2   2   0   0   2   2   2   0   0   0   0   0   2   0   2   0   0   0   2   2   2   0   2   0   0   2   0   2   0   2   0   0   2   0   0   2   0   0   0   0   2   2   2   2   2   0   0   2   0   0   0   0   0   2   2   2   0   0   2   2   0   0   0   2   0   2   2   0   0   2   0   0   2   2   2   0   0   2   0   2   2   2   0   2   2   2   0   2   2   2   2   0   2   0   2   0   0   0   2   0   0   2   0   2   0   2   2   0   0   2   0   0   2   0   0   0   0   0   0   0   0   2   2
 MK-5-14                0   0   0   2   0   0   0   0   0   0   2   0   0   2   0   2   0   2   0   2   2   0   0   0   0   0   2   0   2   2   2   0   2   0   0   0   2   0   2   0   0   0   0   2   2   2   0   0   0   2   2   2   0   0   0   0   2   0   2   0   2   2   0   0   2   0   2   0   2   0   0   2   0   2   0   2   0   2   2   0   0   2   2   2   0   0   0   0   0   2   0   0   0   0   0   2   2   2   0   2   0   0   2   0   2   0   2   0   0   2   0   0   2   0   0   2   0   2   0   2   2   0   0   0   2   0   0   0   0   0   2   2   2   0   0   2   2   0   0   2   2   0   2   2   2   0   2   0   2   2   2   2   0   0   2   0   2   2   2   0   0   2   2   0   2   0   2   2   0   2   0   2   2   0   0   2   0   0   2   0   2   0   2   2   0   0   2   0   0   2   0   0   2   0   0   2   0   0   2   2
 MK-5-15                0   0   0   2   0   0   0   0   0   0   2   0   0   2   0   2   0   2   0   2   2   0   0   0   0   0   2   0   2   2   2   0   2   0   0   0   2   0   2   0   0   0   0   2   2   2   0   0   0   2   2   2   0   0   0   0   0   2   2   0   2   2   0   0   2   0   2   0   2   0   0   2   2   2   2   0   0   2   2   0   0   2   2   2   0   0   0   0   0   2   2   0   0   0   0   2   2   2   0   2   0   0   2   2   2   0   2   0   0   2   0   2   2   0   2   2   0   2   0   2   2   0   0   0   2   0   2   2   0   0   2   2   2   0   0   0   0   0   0   2   0   0   2   2   2   0   2   0   2   2   2   0   0   0   2   0   2   2   0   0   2   2   2   0   2   2   2   0   0   2   0   2   2   2   0   2   0   0   2   0   2   0   0   2   0   0   2   0   0   2   0   0   2   0   0   2   0   0   2   2
 MK-5-16                0   2   2   2   0   0   0   0   2   0   2   0   0   0   0   2   2   2   0   2   2   0   0   0   0   0   2   0   2   2   2   0   2   0   0   0   2   0   2   0   0   0   0   2   2   2   0   0   0   2   2   2   2   0   0   0   0   2   2   0   2   2   0   0   2   0   2   0   2   0   0   2   2   2   2   0   2   2   2   0   2   2   2   2   0   0   0   0   0   2   2   0   0   0   0   2   2   2   0   2   0   2   2   2   2   0   2   0   2   2   0   2   2   0   0   2   0   2   0   0   2   0   0   0   2   0   2   2   0   0   2   2   2   0   0   0   0   0   0   0   0   0   0   2   2   2   2   0   2   2   2   0   0   2   2   0   2   2   0   0   0   2   2   0   2   2   0   0   2   2   0   2   2   2   0   2   0   0   2   0   2   0   0   2   2   0   0   0   2   2   0   0   2   0   0   2   0   0   2   2
 MK-6-1                 2   0   2   2   0   0   2   0   0   2   0   0   2   2   2   2   2   0   0   2   2   2   0   0   2   2   0   0   2   2   0   2   0   0   2   0   2   0   0   0   0   2   0   0   0   0   2   2   0   2   2   0   0   0   2   0   2   2   2   0   0   0   2   0   2   0   0   2   0   0   2   2   2   2   0   2   0   2   0   2   0   0   0   2   0   0   2   2   2   0   2   0   2   2   0   2   0   2   0   0   0   0   2   0   2   2   0   0   0   2   2   2   2   2   2   0   0   0   2   0   2   2   2   2   2   2   0   2   2   2   2   0   0   0   2   0   0   0   0   0   2   2   2   0   2   0   2   2   2   0   2   0   0   2   2   2   0   2   2   0   2   0   0   2   2   0   0   2   2   0   2   0   0   2   2   0   2   2   2   2   0   0   0   2   2   0   2   2   2   0   2   2   2   2   0   0   0   0   2   2
 MK-6-2                 2   0   0   2   0   0   2   0   0   2   0   0   2   2   0   2   0   0   0   2   2   2   0   0   2   2   0   0   2   0   2   2   0   0   2   0   2   0   0   0   0   2   0   0   0   0   2   2   0   2   2   0   2   0   2   0   0   2   2   0   0   0   2   0   2   0   0   0   0   0   2   2   2   0   0   2   0   2   0   0   0   0   0   2   0   0   2   2   2   0   2   0   2   2   0   2   2   2   2   0   0   0   2   0   2   2   0   0   0   2   2   2   2   2   2   0   0   0   2   0   2   2   2   2   2   2   0   2   2   0   2   0   0   0   2   0   0   0   0   0   2   2   2   0   2   0   2   2   2   0   2   0   0   0   2   2   0   2   2   0   2   0   0   0   2   0   0   2   2   0   0   0   0   2   2   2   2   2   2   2   0   0   0   2   2   0   2   2   2   0   2   2   2   0   0   0   0   0   2   0
 MK-6-3                 2   0   0   2   2   0   0   0   0   2   0   0   2   2   0   2   0   0   0   2   2   2   0   2   2   2   0   0   2   0   2   2   0   0   2   0   2   0   0   0   0   2   0   0   0   0   2   2   0   2   2   0   2   0   2   0   0   0   2   2   0   0   2   0   2   0   0   0   0   0   2   2   2   0   0   2   0   2   0   0   2   0   0   2   0   0   2   2   0   0   2   0   2   2   0   2   2   2   2   0   2   0   2   2   2   2   0   0   2   2   2   2   2   0   2   0   0   0   2   0   2   2   2   2   2   2   0   2   2   0   2   0   0   0   2   0   0   0   0   0   2   2   2   0   2   0   2   2   2   0   2   2   0   0   2   2   0   2   2   0   2   0   0   0   2   0   2   2   2   0   0   2   2   2   2   0   2   2   2   2   0   2   0   2   2   0   2   2   2   0   2   2   2   0   0   0   0   0   2   0
 MK-6-4                 2   0   2   2   2   0   0   0   0   2   0   0   2   2   2   2   0   0   0   2   0   2   0   2   2   2   0   0   2   0   2   2   0   2   2   0   0   0   0   0   0   2   0   0   0   0   2   2   0   0   2   0   2   0   2   2   0   0   2   2   0   0   2   0   2   0   0   0   0   0   2   2   2   0   0   2   0   2   0   0   0   0   0   2   0   2   2   0   0   0   2   0   2   2   0   2   2   2   2   0   2   0   2   2   2   2   0   0   2   2   2   2   2   0   2   0   0   0   2   2   2   2   2   2   2   2   0   2   2   0   2   0   0   0   2   0   0   0   0   0   2   2   2   0   0   0   2   2   2   2   2   2   0   0   2   2   0   2   2   0   2   0   0   0   2   0   2   2   2   0   0   2   2   2   2   0   2   2   0   2   0   2   0   2   2   0   2   2   2   0   2   2   2   0   0   2   0   0   2   0
 MK-6-5                 2   0   2   2   2   2   0   0   2   2   0   0   2   2   2   2   0   0   0   2   0   2   0   2   2   2   0   0   2   0   2   2   0   2   2   0   2   0   0   0   0   2   0   0   0   0   2   2   0   0   2   0   2   0   2   2   0   0   2   2   0   0   2   0   2   0   0   2   0   2   2   2   2   2   0   2   0   2   0   0   0   0   0   0   0   0   2   0   0   0   2   0   2   2   0   2   2   2   2   0   2   0   2   2   2   2   0   0   0   2   2   2   2   0   2   0   0   0   2   2   0   2   2   2   2   2   0   2   2   0   2   0   0   0   2   0   2   0   0   0   2   2   2   0   0   0   2   2   2   2   2   2   0   0   2   2   2   2   2   0   2   0   0   2   2   0   2   2   2   0   0   2   2   2   2   2   2   2   0   2   0   2   0   0   2   0   2   2   2   2   2   2   2   0   2   2   0   0   2   0
 MK-6-6                 2   0   2   2   2   2   0   0   2   2   2   0   2   2   2   2   0   0   0   2   0   2   0   2   2   2   0   0   2   0   2   2   0   2   2   0   2   2   0   0   0   2   0   0   0   0   2   2   0   0   2   0   0   0   2   2   0   0   2   2   0   0   2   0   2   0   0   2   0   2   2   2   0   2   0   2   0   2   0   0   0   0   0   0   0   0   2   0   0   0   2   0   2   2   2   2   2   2   2   0   2   0   2   2   2   2   0   0   0   2   2   2   2   0   0   0   0   0   2   2   0   2   2   2   2   2   0   2   2   0   0   0   2   2   2   0   2   0   0   0   2   0   2   0   2   0   2   2   2   2   2   2   0   0   2   2   2   2   2   0   0   0   0   2   2   0   2   2   2   0   0   2   2   2   2   2   2   2   0   2   0   2   0   0   0   0   2   2   2   2   2   0   2   0   2   2   0   0   2   0
 MK-6-7                 2   0   2   2   2   2   0   0   2   2   2   0   2   2   2   2   0   0   0   2   0   2   0   2   2   2   0   0   2   0   2   2   0   2   2   0   2   2   0   2   0   2   0   0   0   0   2   2   0   0   2   0   0   0   2   2   0   0   2   2   2   2   2   0   2   0   0   2   0   2   2   2   0   2   0   0   0   2   0   0   0   0   0   0   0   0   2   0   0   0   2   2   0   2   2   2   2   2   2   0   2   0   2   2   2   2   0   0   2   2   2   2   2   0   0   0   0   0   2   2   0   2   2   0   2   2   0   2   2   2   0   0   2   2   2   0   2   0   0   0   2   0   2   0   2   0   2   2   2   2   2   0   0   0   2   2   0   2   2   0   0   0   0   2   2   2   2   2   2   0   0   2   0   2   0   0   2   2   2   0   0   2   0   0   0   0   2   2   2   2   2   0   0   0   2   2   0   0   2   0
 MK-6-8                 0   0   2   2   2   2   0   0   2   2   0   0   2   2   2   2   0   0   0   2   0   2   0   2   2   2   0   0   2   0   2   2   0   2   2   0   2   2   0   2   0   2   0   0   0   0   2   2   0   0   2   0   0   0   2   2   0   0   2   2   2   0   2   0   2   0   0   2   0   2   0   2   0   2   0   0   0   2   0   0   0   0   0   0   0   0   2   2   0   0   2   0   0   2   2   2   2   2   2   0   0   0   2   2   2   2   0   0   2   2   2   2   2   0   0   0   0   0   2   2   0   2   2   0   2   2   0   2   2   0   0   0   2   2   2   0   2   0   0   0   2   0   2   0   2   0   2   2   2   2   2   0   2   0   0   2   0   2   2   0   0   0   0   2   2   2   2   2   2   0   0   2   2   2   0   0   2   2   2   0   0   2   0   0   0   2   2   2   2   2   2   0   0   0   2   2   2   0   2   0
 MK-6-9                 0   0   2   0   0   2   0   2   2   2   0   0   2   2   2   2   0   0   0   2   0   2   0   2   2   2   0   0   2   0   2   2   0   2   2   0   2   2   0   2   0   2   0   2   0   0   0   2   0   0   2   0   0   0   0   2   0   2   2   2   2   2   2   0   2   0   0   2   0   2   0   2   0   2   0   0   0   2   2   0   0   0   0   0   0   2   2   2   0   0   2   0   0   2   2   2   2   2   2   0   0   0   2   2   2   2   0   0   2   2   2   2   2   0   0   2   0   0   2   2   0   2   2   0   2   0   2   2   2   0   0   0   2   2   2   0   2   0   0   0   2   0   2   0   2   0   2   2   2   2   2   0   2   2   2   2   2   2   2   0   0   0   0   2   2   2   2   0   2   0   0   2   0   2   0   0   2   2   2   0   0   2   0   0   0   2   2   2   2   2   0   0   0   0   2   2   2   0   2   0
 MK-6-10                0   0   2   0   0   2   0   2   2   2   0   0   2   2   2   2   0   0   0   2   0   2   0   2   2   2   0   0   2   0   2   2   0   2   2   0   2   2   0   2   0   2   0   2   0   2   0   2   0   0   2   0   2   0   0   2   0   2   2   2   2   2   2   0   2   0   0   2   0   2   0   2   0   2   0   2   0   2   2   0   0   0   0   0   0   2   2   2   0   2   2   0   0   2   2   2   2   2   2   2   0   0   2   2   2   2   0   0   2   2   0   2   2   0   0   2   0   0   2   2   0   2   2   0   2   0   2   2   2   0   0   0   0   2   2   0   2   0   0   0   0   0   2   0   2   0   2   2   2   2   2   0   2   2   2   2   0   2   2   0   0   0   0   2   2   0   2   0   2   0   0   2   0   0   0   0   2   2   2   0   0   2   0   0   0   0   2   2   2   2   0   0   0   0   2   2   2   0   2   2
 MK-6-11                0   0   2   0   0   2   0   2   2   2   0   0   2   2   2   2   0   0   2   2   0   2   0   2   2   2   0   2   0   0   2   2   0   2   2   2   2   2   2   2   0   2   0   0   0   2   0   2   2   0   2   0   2   0   0   2   0   2   0   0   2   2   2   0   2   0   0   2   0   2   0   2   0   2   0   0   0   2   2   0   0   0   0   0   0   2   2   2   0   2   2   0   2   2   2   2   0   2   2   2   0   0   2   2   2   2   0   0   2   2   0   2   0   0   0   2   0   0   0   2   0   2   2   0   2   0   2   2   2   0   0   0   0   2   2   0   2   0   2   0   0   0   0   0   2   0   2   2   2   2   2   0   2   2   2   2   2   2   2   0   0   0   0   2   2   0   2   0   2   0   0   0   0   0   0   0   2   2   2   0   0   2   0   0   0   0   2   2   2   2   0   0   0   2   2   2   2   0   2   0
 MK-6-12                0   2   2   0   0   2   0   2   2   2   0   0   2   2   2   2   0   0   2   2   0   2   2   2   2   2   0   2   0   0   2   2   0   2   2   2   0   2   2   2   2   2   0   0   0   0   0   2   2   2   2   2   2   0   0   2   0   2   0   0   2   2   2   0   2   0   0   0   0   2   0   2   0   2   0   0   0   2   2   0   0   0   0   0   0   2   2   2   0   2   2   0   2   2   0   0   0   2   2   2   0   0   2   2   2   2   0   0   2   2   0   2   0   0   0   2   0   0   0   2   0   2   2   2   2   0   2   2   2   0   0   0   0   2   2   0   2   0   2   0   0   0   0   2   2   0   0   2   2   2   2   0   2   2   2   2   2   2   2   0   0   2   0   2   2   0   0   0   2   0   2   0   0   2   0   0   2   2   2   0   0   2   0   0   0   0   2   2   2   2   0   0   0   2   2   2   2   0   2   0
 MK-6-13                0   2   2   0   0   0   0   2   2   2   2   0   2   2   2   2   0   0   2   2   0   2   2   2   2   2   0   2   0   0   2   0   0   2   2   0   0   2   2   2   2   2   0   0   0   0   0   2   2   2   2   2   2   0   0   0   0   2   0   0   2   2   0   0   2   0   0   0   0   0   0   2   0   2   2   0   0   2   2   0   0   0   0   0   2   2   2   2   0   2   2   0   2   2   0   0   0   0   2   2   0   0   2   2   2   2   0   0   2   0   0   2   0   0   0   2   0   0   0   2   2   2   2   2   2   2   2   2   2   0   0   2   0   2   2   0   2   2   2   0   2   0   0   0   2   0   0   2   2   2   2   0   2   2   2   2   2   2   2   0   0   2   0   2   2   0   0   0   2   0   2   0   0   0   0   0   2   2   2   0   2   2   0   0   0   0   2   2   2   2   0   0   2   2   2   2   2   0   2   0
 MK-6-14                0   2   2   0   0   0   0   2   2   2   2   0   2   2   2   2   0   0   2   2   0   2   2   2   2   2   0   2   0   0   2   0   0   2   2   0   0   2   0   2   2   2   0   0   2   0   0   2   2   2   2   2   2   0   0   2   0   0   0   0   2   2   0   0   2   0   0   0   0   0   0   2   2   2   2   0   0   2   2   0   0   0   0   0   0   2   0   2   0   0   2   0   2   2   0   0   0   0   2   2   0   0   2   2   2   2   0   0   2   0   2   2   0   0   2   2   0   0   0   2   0   2   2   2   2   2   2   2   2   0   0   2   0   2   2   0   2   2   2   0   2   0   0   0   2   0   0   2   2   2   2   0   2   2   2   2   2   2   2   0   0   2   0   2   2   0   0   0   2   2   2   0   0   2   0   0   2   2   2   0   2   2   0   0   0   0   2   2   2   2   0   0   2   2   2   2   2   0   2   0
 MK-6-15                0   2   2   0   0   0   0   2   0   2   2   0   2   2   2   2   0   0   0   2   0   2   2   2   2   0   0   0   0   0   2   0   0   2   2   0   0   2   0   2   2   2   0   0   2   0   0   2   0   2   2   2   2   0   0   2   0   2   0   0   2   2   0   0   2   2   0   0   0   0   0   2   0   0   2   2   0   2   2   0   0   2   0   0   0   2   0   2   0   0   2   2   0   2   0   0   0   2   0   2   0   0   2   2   2   2   0   0   2   0   2   2   0   0   2   2   0   0   0   2   0   2   2   2   2   2   2   2   2   0   0   2   0   2   2   0   2   2   2   2   2   0   0   0   2   0   0   2   2   2   2   0   2   2   0   2   2   0   2   0   0   2   2   2   2   0   0   0   2   2   2   0   2   2   0   0   2   2   2   0   2   2   0   0   0   0   2   2   2   2   0   2   2   2   2   2   2   0   2   0
 MK-6-16                0   2   2   0   0   0   0   2   0   2   2   0   2   2   2   0   0   0   2   2   0   2   2   2   2   2   0   0   0   0   2   0   0   2   2   0   0   2   0   2   2   2   0   0   2   0   0   2   0   2   2   2   2   0   0   2   0   2   0   0   2   2   0   0   2   2   0   0   0   0   0   2   0   0   2   2   0   2   2   0   0   2   0   0   0   2   0   2   0   0   2   2   0   2   0   0   0   2   2   2   0   0   2   0   2   2   0   2   2   0   2   2   0   0   2   2   0   0   0   2   0   2   0   2   2   2   2   2   0   0   0   0   0   2   2   0   2   2   2   0   2   0   0   0   0   0   0   0   2   2   2   0   2   2   0   2   2   0   2   0   0   2   2   2   2   0   0   0   2   2   2   0   2   2   0   0   2   2   2   0   2   2   0   0   0   0   2   2   2   2   0   2   2   2   2   2   2   0   2   0
 
!****************************************** Phenotypic Data **********************************************************
!-100.0 is resevred for missing phenotype
SimulatedTrait1        13.6449   14.3981   14.1002   14.4886   13.0146   14.2464   13.7298   13.9358   14.6207   13.8114   16.7015   15.6913   16.5026   14.1515   13.6061   14.0705   13.6257   16.5719   15.6588   16.3575   16.3322   13.7451   13.7108   15.0023   16.4788   14.8180   15.8023   14.3247   13.7126   15.5639   15.3974   15.9264   16.3773   13.8123   16.5408   14.5161   13.8651   15.5756   14.0495   15.1224   13.7300   14.0106   15.7901   13.4874   15.8368   15.5877   16.2562   14.8190   14.1627   15.9309   14.5301   14.4457   16.6905   13.6142   15.1988   13.2407   13.8696   15.7113   13.8355   14.5121   15.7353   13.9444   16.6045   13.9842   16.4592   15.5684   15.9021   16.5715   14.2572   14.8959   16.1743   14.8205   13.7270   16.2311   13.8807   14.1530   14.9351   14.0925   15.9451   16.0991   14.8976   13.5843   14.7038   14.6392   13.4981   15.7319   15.7147   13.8754   13.8461   14.6945   14.7511   15.3457   15.8192   14.3073   14.8084   14.0348   13.3138   12.9373   16.0805   13.3680   15.5122   13.7567   13.7575   14.0652   15.9117   14.1202   16.4413   14.2269   16.5408   16.0501   14.5559   14.5700   15.6176   14.2854   16.0888   16.1137   14.7691   15.8710   16.5907   14.1348   14.4025   16.1866   13.7944   15.9342   16.3891   16.5355   16.1105   15.4030   16.0441   14.1782   15.7699   14.7375   15.8018   15.4326   13.7822   14.5081   14.5936   16.1133   15.0449   16.1728   16.0895   16.0946   13.7062   15.7326   15.0080   15.7795   15.5216   14.6554   13.8086   15.6204   16.3545   16.1774   14.8346   13.6645   15.9153   13.5524   15.8467   15.3925   15.7023   15.3310   14.1482   15.7340   13.3217   12.8691   14.1696   15.5762   15.7536   14.1685   15.4472   13.7116   14.8917   15.5511   14.2507   16.0908   13.0040   15.3181   14.0281   13.4985   15.3762   14.5595   13.6968   15.4805   13.8620   16.0359   16.2968   15.3154   16.1437   16.7999   16.0900   15.1057   16.2534   13.6112   16.1137   15.6586   16.2233   13.6837   16.1674   13.5391   14.6081   16.1850
SimulatedTrait2        10.1177   10.1689   10.2323    9.7190   10.1545   10.5151   10.4932   10.8271   10.8455   10.6073    9.2955    9.4685    9.5763   10.5162   10.4399   10.2715   10.0719    9.4370    9.8458    9.4327    9.4443   10.3455   10.2300    9.5281    9.2488    9.7760    9.5950   10.2257   10.2542   10.5343   10.4252    9.1289    9.2209   10.5686    9.3049   10.6972   10.4403   10.7542   10.1399   10.3403   10.9555   10.7382    9.2733   10.6919    9.4958   10.8748    9.0835   10.7144   10.6012    9.9839   10.8117   10.4693    9.5764   10.5571    9.6538   10.1639   10.4031    9.7129   10.7475   10.4488    8.9842   10.6605    9.6932   10.7970    9.4045    9.4458    9.5162    9.5807   10.4442    9.1636    9.5255   10.4653   10.5605    9.0387   10.6194   10.7347   10.8579   10.6550    9.6302    9.1331    9.5153   10.9127   10.5053   10.1925   10.5147    9.1823    9.4107   10.5365   10.0269   10.2089   10.3540   10.9554    9.4344   10.3475   10.6641   10.5194   10.3327   10.3006    9.7217   10.4181    9.2824   10.3911   10.6580   10.2049    9.5041   10.3606    9.6576   10.4845    9.6089    9.8426   10.6673   10.5813    9.5570   10.5328    9.7435    9.6033   10.5867    9.8065    9.6319   10.9054   10.4335    9.3224   10.3041    9.2664    9.5464    9.2109    9.2816    9.0016    9.5010   10.7320    9.4940   10.3650    9.2997    9.4204   10.4024   10.8179   11.0483    9.4204    9.5966    9.5826    9.0861    9.9056   10.5367   10.2272   10.4444    9.4238    9.7049   10.4421   10.3365   10.6170    9.3663    9.4912   10.7043   11.0089    9.4693   10.5041    9.7620    9.4503    9.6415   10.1767   10.8121    9.8377   10.5410   10.7045   10.4484    9.1263    9.7455   10.8468    9.4279   10.2327   10.6343    9.9363   10.7510    9.4200   10.3306    9.5325   10.2191   11.1064    9.5011   10.4651   10.2648    9.2328   10.3159    9.7531    9.4533    9.5915    9.3176    9.4333    9.6637    9.3121    9.5327   10.6934    9.6703    9.4691    9.8566   10.3977    9.8567   10.5509   10.6639    9.3113
 
