# Supplementary material for: Inclusive Composite Interval Mapping of QTL by Environment Interactions in Biparental Populations
Source: PLoS One. 2015 Jul 10;10(7):e0132414. doi: 10.1371/journal.pone.0132414 (PMC4498613; doi:10.1371/journal.pone.0132414)
Supplement: S6 File — (ZIP) [file pone.0132414.s006.zip › H=0.8/L1/run_00108.met]

!**********************Note: lines staring with "!" are remarks and will be ignored in the program********************
!*********************************General Information**********************************
!Assuming F1 = P1 x P2, populations available in QTL IciMapping are: 
!  1, P1BC1F1 = P1 x F1, the first backcrossing where P1 is used as the recurrent parent;
!  2, P2BC1F1 = P2 x F1, the first backcrossing where P2 is used as the recurrent parent;
!  3, F1DH, F1-derived doubled haploids; 
!  4, RIL or F1RIL, recombination inbred lines through the repeated selfing of F1;
!  5, P1BC1RIL, recombination inbred lines through the repeated selfing of P1BC1F1;
!  6, P2BC1RIL, recombination inbred lines through the repeated selfing of P2BC1F1;
!  7, F2, the selfing generation of F1;
!  8, F3, the selfing generation of F2;
!  9, P1BC2F1, the second backcrossing where P1 is used as the recurrent parent; 
! 10, P2BC2F1, the second backcrossing where P2 is used as the recurrent parent;
! 11, P1BC2RIL, recombination inred lines through the repeated selfing of P1BC2F1; 
! 12, P2BC2RIL, recombination inred lines through the repeated selfing of P2BC2F1; 
! 13, P1BC1F2, the selfing generation of P1BC1F1; 
! 14, P2BC1F2, the selfing generation of P2BC1F1; 
! 15, P1BC2F2, the selfing generation of P1BC2F1; 
! 16, P2BC2F2, the selfing generation of P2BC2F1; 
! 17, P1BC1DH, P1BC1F1-derived doubled haploids; 
! 18, P2BC1DH, P2BC1F1-derived doubled haploids; 
! 19, P1BC2DH, P1BC2F1-derived doubled haploids; 
! 20, P2BC2DH, P2BC2F1-derived doubled haploids; 
   3      !Mapping Population (see remarks above)
   2      !Mapping Function (1 for Kosambi; 2 for Haldane; 3 for Morgan)
   2      !Marker Space Type (1 for intervals; 2 for positions)
   1      !Marker Space Unit(1 for centiMorgans; 2 for Morgan)
   6      !Number of Chromosomes (or Linkage Groups)
 200      !Size of the mapping population
   2      !Number of environments
 
!***************************************** Chromosomes and Linkage Maps **********************************************
!Chromosome                 NumMarkers
-CH1                        16
-CH2                        16
-CH3                        16
-CH4                        16
-CH5                        16
-CH6                        16
!Linkage map (Marker name followed by position or the interval length)
 MK-1-1                1     0.000
 MK-1-2                1    10.000
 MK-1-3                1    20.000
 MK-1-4                1    30.000
 MK-1-5                1    40.000
 MK-1-6                1    50.000
 MK-1-7                1    60.000
 MK-1-8                1    70.000
 MK-1-9                1    80.000
 MK-1-10               1    90.000
 MK-1-11               1   100.000
 MK-1-12               1   110.000
 MK-1-13               1   120.000
 MK-1-14               1   130.000
 MK-1-15               1   140.000
 MK-1-16               1   150.000
 MK-2-1                2     0.000
 MK-2-2                2    10.000
 MK-2-3                2    20.000
 MK-2-4                2    30.000
 MK-2-5                2    40.000
 MK-2-6                2    50.000
 MK-2-7                2    60.000
 MK-2-8                2    70.000
 MK-2-9                2    80.000
 MK-2-10               2    90.000
 MK-2-11               2   100.000
 MK-2-12               2   110.000
 MK-2-13               2   120.000
 MK-2-14               2   130.000
 MK-2-15               2   140.000
 MK-2-16               2   150.000
 MK-3-1                3     0.000
 MK-3-2                3    10.000
 MK-3-3                3    20.000
 MK-3-4                3    30.000
 MK-3-5                3    40.000
 MK-3-6                3    50.000
 MK-3-7                3    60.000
 MK-3-8                3    70.000
 MK-3-9                3    80.000
 MK-3-10               3    90.000
 MK-3-11               3   100.000
 MK-3-12               3   110.000
 MK-3-13               3   120.000
 MK-3-14               3   130.000
 MK-3-15               3   140.000
 MK-3-16               3   150.000
 MK-4-1                4     0.000
 MK-4-2                4    10.000
 MK-4-3                4    20.000
 MK-4-4                4    30.000
 MK-4-5                4    40.000
 MK-4-6                4    50.000
 MK-4-7                4    60.000
 MK-4-8                4    70.000
 MK-4-9                4    80.000
 MK-4-10               4    90.000
 MK-4-11               4   100.000
 MK-4-12               4   110.000
 MK-4-13               4   120.000
 MK-4-14               4   130.000
 MK-4-15               4   140.000
 MK-4-16               4   150.000
 MK-5-1                5     0.000
 MK-5-2                5    10.000
 MK-5-3                5    20.000
 MK-5-4                5    30.000
 MK-5-5                5    40.000
 MK-5-6                5    50.000
 MK-5-7                5    60.000
 MK-5-8                5    70.000
 MK-5-9                5    80.000
 MK-5-10               5    90.000
 MK-5-11               5   100.000
 MK-5-12               5   110.000
 MK-5-13               5   120.000
 MK-5-14               5   130.000
 MK-5-15               5   140.000
 MK-5-16               5   150.000
 MK-6-1                6     0.000
 MK-6-2                6    10.000
 MK-6-3                6    20.000
 MK-6-4                6    30.000
 MK-6-5                6    40.000
 MK-6-6                6    50.000
 MK-6-7                6    60.000
 MK-6-8                6    70.000
 MK-6-9                6    80.000
 MK-6-10               6    90.000
 MK-6-11               6   100.000
 MK-6-12               6   110.000
 MK-6-13               6   120.000
 MK-6-14               6   130.000
 MK-6-15               6   140.000
 MK-6-16               6   150.000
!*********************************** Marker Types ********************************************************************
!Co-dominant marker: When heterozygote F1 is present, P1 is coded as 2, F1 is coded as 1, and P2 is coded as 0; Otherwise, P1 is coded as 2, and P2 is coded as 0. 
!Dominant marker: When heterozygote F1 is present, P1 and F1 are coded as 12, and P2 is coded as 0; Otherwise, P1 is coded as 2, and P2 is coded as 0.  
!Recessive markers: When heterozygote F1 is present, P1 is coded as 2, and F1 and P2 are coded as 10; Otherwise, P1 is coded as 2, and P2 is coded as 0. 
!Missing marker is coded as -1. 
 MK-1-1                 2   2   2   2   0   0   0   0   0   2   0   2   0   0   2   2   2   0   2   0   2   2   0   2   0   0   2   2   0   2   0   0   2   2   2   2   0   0   0   0   2   2   0   0   2   2   2   2   0   0   2   0   2   0   0   0   0   2   0   0   0   2   2   2   2   0   0   0   0   0   2   0   0   2   2   2   2   0   0   2   0   2   0   2   2   0   0   0   2   2   2   2   0   0   2   0   2   0   2   2   0   2   2   0   2   2   0   0   2   0   0   2   2   0   2   0   0   2   2   2   0   0   0   2   0   2   2   0   2   0   0   2   0   0   2   2   0   0   2   2   2   0   2   2   0   2   0   2   0   0   2   0   0   0   2   2   0   2   2   2   0   0   0   2   2   0   0   0   2   0   2   0   0   0   2   0   2   2   2   2   0   2   2   0   2   2   0   2   0   2   2   0   0   0   2   0   0   0   0   2
 MK-1-2                 2   0   2   2   0   0   0   0   0   2   0   2   2   0   2   2   2   0   2   0   2   2   2   2   0   0   0   2   0   2   0   0   2   2   2   2   0   0   0   0   2   2   0   0   2   2   0   2   0   0   2   0   2   0   2   0   0   2   0   0   0   2   2   2   2   0   0   0   0   0   2   2   0   2   2   2   2   0   0   2   0   2   0   2   2   0   0   0   2   2   2   2   2   0   2   2   2   2   2   0   0   2   2   0   2   2   0   0   2   0   2   2   2   0   2   0   0   2   2   2   2   0   0   2   0   2   2   2   2   0   0   2   0   0   0   2   0   0   2   2   2   0   2   2   0   2   0   2   0   0   2   0   0   0   2   2   2   2   2   2   0   0   0   2   2   2   0   0   2   0   2   0   0   0   2   0   2   2   2   2   0   2   0   0   2   2   0   0   2   2   2   0   0   0   2   0   0   0   0   2
 MK-1-3                 2   0   2   0   0   0   0   0   0   2   0   2   2   0   2   2   2   0   0   0   2   2   2   2   0   0   0   2   0   2   0   0   2   2   2   2   0   0   0   0   2   2   0   0   2   2   0   2   0   0   2   0   2   0   0   0   0   2   0   0   0   2   2   2   2   0   0   0   0   0   2   2   0   0   2   0   2   0   0   2   0   2   0   2   2   0   0   0   2   2   2   2   2   2   2   2   2   0   2   0   2   2   2   0   2   2   0   0   2   0   2   2   2   0   2   2   0   2   2   0   2   0   0   0   0   2   2   2   2   0   0   2   0   0   0   2   0   0   2   2   2   0   0   2   0   2   0   2   0   0   2   0   2   0   2   2   2   2   2   2   0   0   0   2   2   2   0   0   2   0   2   0   0   0   2   0   2   2   2   2   0   2   0   0   2   2   0   0   2   2   2   0   0   0   2   0   0   0   2   2
 MK-1-4                 2   0   2   2   0   0   0   0   0   2   0   2   2   0   2   2   2   0   0   0   2   2   2   2   0   2   0   2   2   2   0   0   2   2   2   2   0   0   0   0   2   2   0   0   2   2   0   2   0   0   2   0   2   0   2   0   2   2   0   0   0   2   2   2   2   0   0   0   0   0   2   2   2   0   0   0   2   0   0   2   0   2   0   2   2   0   0   0   2   2   2   2   2   2   2   2   2   0   2   2   2   2   0   0   2   2   0   0   2   0   2   2   2   0   2   2   0   2   0   0   2   0   0   2   0   2   2   2   2   0   0   2   0   0   0   2   0   0   2   2   2   0   0   2   0   2   0   2   0   0   2   0   2   0   2   2   2   2   2   2   0   0   0   0   2   2   0   0   2   0   2   0   2   0   2   0   2   2   2   2   0   2   0   0   2   2   0   0   2   2   2   0   0   0   2   0   0   0   2   2
 MK-1-5                 2   0   2   2   0   0   0   0   2   2   0   2   2   0   2   2   2   0   0   0   0   2   2   2   0   2   0   2   2   2   0   0   2   2   0   2   0   0   0   0   2   2   0   0   2   0   2   2   0   0   2   0   2   0   2   0   2   2   0   0   0   2   2   2   2   0   0   2   0   0   2   2   2   0   0   0   2   0   0   2   0   2   0   2   2   0   0   0   2   2   2   2   2   2   2   0   2   0   0   2   0   2   0   0   2   2   0   0   0   0   2   2   2   0   2   2   0   2   0   0   0   0   0   2   0   2   2   2   2   0   0   2   0   0   0   2   0   0   2   2   2   0   0   2   0   2   0   2   0   0   2   0   2   0   2   2   2   2   2   2   0   0   0   0   2   2   0   2   2   0   2   0   2   0   2   0   2   2   2   2   0   2   0   0   2   2   0   0   2   2   2   2   0   2   2   0   0   0   0   2
 MK-1-6                 2   0   2   2   0   0   0   0   2   2   0   2   2   2   2   2   2   0   2   0   0   2   2   2   0   2   0   2   2   2   0   0   2   2   0   0   0   0   0   0   2   2   0   0   2   0   2   2   0   0   0   0   2   0   2   0   2   2   0   0   0   0   2   2   2   2   0   2   0   0   2   2   0   0   0   0   2   0   0   2   0   2   0   2   2   0   0   2   2   2   2   2   2   2   0   0   2   0   0   2   0   2   0   0   2   2   0   0   0   0   2   2   2   0   2   2   0   0   0   0   0   0   0   2   2   2   2   2   2   0   0   2   0   0   0   2   0   0   2   0   2   0   0   2   0   2   0   2   0   0   2   0   2   0   2   2   0   2   2   2   0   0   0   0   2   2   0   2   2   0   2   0   2   0   2   0   0   2   2   2   0   2   0   0   2   2   0   0   2   2   0   2   0   0   2   0   0   0   0   2
 MK-1-7                 2   0   2   2   0   0   0   0   0   2   0   2   2   2   2   2   2   0   2   0   0   2   2   2   0   2   0   2   2   0   0   0   2   2   0   0   0   0   0   0   2   2   0   0   2   0   2   2   0   0   0   0   2   0   2   0   2   2   2   0   0   0   2   2   2   2   0   2   0   0   0   2   0   0   0   0   2   0   0   2   0   2   0   2   2   0   0   2   2   2   2   2   2   2   0   0   2   0   0   2   0   2   0   0   2   2   0   0   0   0   2   2   2   0   2   2   0   0   0   0   0   0   0   2   2   0   0   2   2   0   0   2   0   0   0   2   0   0   2   2   2   0   0   2   0   2   0   2   0   0   2   0   2   0   2   2   0   2   2   2   0   0   0   0   2   2   0   2   2   0   2   0   2   0   2   0   0   2   2   2   0   2   0   0   2   2   0   0   2   2   0   2   0   0   2   0   0   2   0   2
 MK-1-8                 2   0   2   2   2   0   0   0   0   2   0   0   2   2   2   2   2   0   2   2   0   2   2   2   0   2   0   0   2   0   0   2   2   2   0   0   0   2   0   0   2   2   0   2   2   0   2   2   0   0   0   0   2   0   2   0   2   2   2   0   0   0   2   2   2   2   0   2   0   0   0   2   2   0   2   0   2   0   0   2   0   2   0   2   2   0   0   2   2   0   2   2   2   2   0   2   2   0   0   2   0   2   0   0   2   2   0   0   0   0   2   2   2   0   2   2   0   0   0   0   0   0   0   2   2   0   2   2   2   0   0   2   0   0   2   2   0   0   2   2   2   0   0   2   0   2   0   2   0   0   0   2   2   0   0   2   0   2   2   2   0   0   0   0   2   2   0   2   2   0   2   0   2   0   2   0   2   2   0   2   0   2   0   0   0   2   0   0   2   2   0   2   0   0   2   0   0   2   0   2
 MK-1-9                 2   0   2   2   2   0   0   0   0   2   0   2   0   2   0   2   2   2   2   2   0   2   2   0   0   2   2   0   2   0   0   2   0   2   0   0   0   0   0   2   2   2   0   2   2   2   0   2   0   0   0   0   2   0   0   0   2   2   2   0   0   0   2   2   2   2   0   2   0   0   0   0   2   0   2   0   2   0   0   2   0   2   0   2   2   2   2   2   2   0   2   2   0   2   0   2   2   0   0   0   0   2   0   0   2   2   0   0   0   0   2   2   2   0   2   0   0   0   0   0   0   0   0   2   0   0   2   2   2   0   0   2   0   0   2   2   0   0   2   2   2   0   0   0   0   2   0   2   0   0   0   2   2   0   0   2   0   2   2   2   0   0   0   0   2   0   0   2   2   0   2   0   2   0   2   2   2   2   0   2   0   2   0   2   0   2   0   0   0   2   0   2   0   2   2   0   0   2   0   2
 MK-1-10                2   0   2   0   2   0   0   0   0   2   0   2   0   2   0   2   2   2   0   2   0   2   2   0   0   2   2   0   2   0   0   2   0   2   0   0   0   0   0   2   2   2   0   2   2   2   0   2   0   0   0   0   2   0   0   0   2   2   2   0   0   0   2   2   2   0   0   0   0   2   0   0   2   0   2   2   2   0   0   2   0   2   0   2   2   2   2   2   2   0   0   2   0   2   0   2   2   0   0   0   0   2   0   0   2   2   0   0   0   0   0   2   2   0   2   0   2   0   0   2   0   2   0   0   0   0   0   2   0   0   0   2   0   0   2   2   0   2   2   2   2   0   0   0   0   2   0   2   0   0   0   2   2   0   0   0   0   2   2   2   0   0   0   0   2   2   0   2   2   0   0   0   2   0   2   0   2   2   0   2   0   2   0   2   2   2   0   0   2   2   0   2   0   2   2   0   0   2   0   2
 MK-1-11                2   0   2   0   2   0   0   0   0   2   0   2   0   2   0   2   2   0   0   2   0   0   2   0   0   2   2   0   2   0   0   2   0   2   0   0   0   0   0   2   2   2   0   2   2   2   0   2   0   2   0   2   2   0   0   0   2   2   0   0   0   0   2   2   2   0   0   2   0   2   0   2   2   0   2   2   2   0   0   2   0   2   0   2   2   2   2   2   2   0   0   2   0   2   2   2   2   0   0   0   0   2   0   0   0   2   0   0   0   0   0   2   2   0   0   0   2   0   0   2   0   2   0   0   0   0   2   2   0   2   0   2   0   0   2   2   0   0   2   0   2   0   2   0   0   2   0   2   0   0   0   2   2   0   0   0   0   2   2   2   0   0   0   0   2   0   0   2   2   0   0   0   2   0   2   0   2   2   0   2   2   0   0   2   2   2   0   0   2   2   0   2   0   2   2   0   0   2   0   2
 MK-1-12                2   0   0   0   2   0   0   0   0   2   0   2   0   2   0   2   2   0   0   2   0   2   2   0   0   2   2   0   0   0   0   2   0   2   0   0   0   0   0   0   2   2   0   2   2   2   0   2   0   2   0   2   2   2   0   0   2   2   0   0   0   2   2   2   2   2   0   2   0   2   0   2   2   0   2   2   2   0   0   2   0   2   0   2   2   2   2   2   2   0   0   2   0   2   2   2   0   0   0   0   0   2   0   0   0   2   2   2   0   0   2   0   2   0   0   0   2   2   0   2   0   2   0   0   0   0   2   2   0   2   0   0   0   0   2   2   0   0   2   0   2   0   2   0   2   2   0   2   0   0   0   2   2   0   0   0   0   0   2   0   0   0   0   0   2   0   0   2   2   0   0   0   2   0   2   0   2   2   0   2   2   0   0   2   2   2   0   0   2   2   0   2   0   2   2   0   0   2   0   2
 MK-1-13                2   0   0   2   2   0   0   0   2   2   0   2   0   2   0   2   2   0   2   2   0   2   2   0   2   2   2   0   0   0   0   2   0   2   0   0   2   0   0   0   2   2   2   2   0   2   0   2   0   2   0   2   2   0   0   0   2   2   0   0   0   2   2   2   2   2   0   2   0   2   0   2   2   2   2   2   2   0   0   2   0   2   0   2   2   0   2   2   0   0   0   2   2   2   2   2   2   0   2   0   0   2   0   0   0   2   2   2   2   0   2   0   2   0   0   0   2   2   0   0   0   2   0   2   0   0   2   2   0   2   0   0   0   0   2   2   0   0   2   0   2   0   2   0   2   2   0   0   0   2   0   2   2   0   0   0   0   0   0   0   0   0   0   0   2   2   0   2   2   0   0   0   2   0   2   0   2   0   0   2   2   0   0   2   2   2   0   0   2   2   0   2   0   2   2   0   0   2   0   2
 MK-1-14                2   0   0   2   2   0   0   0   2   2   0   2   0   2   0   0   2   0   2   2   0   2   2   0   2   2   2   0   0   0   0   2   2   2   0   0   2   2   0   0   2   2   2   2   0   2   0   2   0   2   0   2   0   0   0   0   2   2   0   0   0   2   2   2   2   2   2   2   0   2   0   2   2   2   2   2   2   0   0   2   0   2   0   2   2   0   2   2   0   2   0   2   2   2   2   0   2   0   0   0   0   2   0   0   0   2   2   2   2   0   2   2   2   0   0   0   2   2   0   0   0   2   0   2   0   0   2   2   0   2   0   0   0   0   2   2   0   0   2   0   2   2   2   0   2   2   0   0   0   2   2   2   2   0   0   0   0   2   0   0   0   0   0   0   2   2   0   2   2   0   0   0   2   0   2   0   2   2   0   2   2   0   0   2   2   2   0   0   2   2   0   2   0   2   2   0   0   2   0   2
 MK-1-15                2   0   0   2   2   0   0   0   2   2   0   2   0   2   0   2   2   0   2   2   0   2   2   0   2   2   2   0   0   0   0   2   2   2   0   0   2   2   0   0   2   2   2   2   0   2   0   2   0   2   0   2   0   0   0   0   0   2   0   0   0   0   2   0   2   2   2   2   2   2   0   2   0   2   0   2   2   0   0   2   0   2   0   2   2   0   2   2   0   0   2   2   2   0   2   2   2   0   0   0   0   2   0   0   0   0   2   2   2   0   2   2   2   0   0   0   2   2   0   0   0   2   0   2   0   0   2   2   0   2   0   0   0   0   2   2   0   0   2   2   2   2   2   0   2   2   0   2   0   2   2   2   2   0   2   0   0   2   2   0   0   0   0   0   2   2   0   2   2   0   0   0   2   0   2   0   2   2   0   2   2   0   0   2   2   2   0   0   2   2   0   0   0   2   2   0   0   2   0   2
 MK-1-16                2   0   2   0   2   0   0   0   2   2   0   2   0   2   2   0   2   0   2   0   0   2   2   0   2   2   2   0   0   2   0   2   2   2   0   0   2   2   0   0   2   2   2   2   0   2   2   2   2   2   0   2   0   0   0   0   0   0   0   0   0   0   2   0   2   2   2   2   2   2   0   2   0   0   0   2   2   0   0   2   0   2   0   2   2   2   2   2   0   0   2   2   2   2   2   2   2   0   0   0   0   2   0   0   0   0   2   2   2   0   2   2   0   0   0   0   2   2   0   0   0   2   0   2   0   0   2   2   2   2   0   0   0   0   0   2   0   0   2   0   2   2   2   0   2   2   0   2   0   2   2   0   2   0   2   0   0   2   2   0   0   0   0   0   2   2   0   2   2   0   0   0   2   0   2   0   2   0   0   2   2   0   0   2   2   2   0   0   2   2   0   0   0   2   2   0   0   2   0   0
 MK-2-1                 0   0   2   2   0   0   0   0   2   0   2   2   0   0   0   2   0   0   0   2   2   0   0   2   0   0   2   2   0   0   2   0   0   2   2   0   2   2   2   2   0   0   2   2   2   0   2   2   2   2   2   0   2   0   2   0   2   0   0   2   0   0   2   2   0   0   0   2   0   0   0   2   0   0   0   2   2   2   2   2   2   0   2   0   0   0   2   2   0   2   2   0   0   2   0   2   2   2   2   2   0   2   0   2   2   0   0   2   0   0   2   0   0   0   0   0   0   0   2   0   0   2   2   0   2   2   0   2   0   2   0   2   0   0   0   2   0   2   2   2   2   0   2   0   2   2   2   0   0   2   2   2   0   2   0   2   0   2   0   2   0   0   0   2   2   2   0   0   0   2   2   0   2   0   0   2   0   0   2   0   0   2   2   0   2   2   0   2   0   2   0   0   0   2   0   0   2   2   0   0
 MK-2-2                 2   0   2   2   0   0   0   0   2   0   2   2   0   0   0   0   0   0   0   2   2   0   0   2   0   0   2   0   2   0   2   0   0   0   2   0   2   2   2   2   0   0   2   2   0   0   2   0   2   2   2   2   2   0   2   0   2   0   0   2   0   0   2   2   0   0   2   2   0   0   0   2   0   0   0   2   2   2   2   0   2   0   2   0   0   0   2   2   0   2   2   0   0   2   0   2   2   2   2   2   2   2   2   2   2   0   0   0   0   0   2   0   0   0   0   0   2   0   2   2   0   2   2   0   2   2   0   2   0   0   0   2   0   0   0   2   2   2   2   2   2   0   2   2   2   2   2   0   0   2   2   2   0   2   0   2   0   2   0   2   0   0   0   2   2   2   0   0   0   2   2   2   2   0   0   2   0   0   2   0   0   0   2   0   2   2   0   2   0   2   0   0   0   2   0   2   2   2   0   0
 MK-2-3                 2   0   2   2   0   0   0   0   2   0   2   2   0   0   0   0   0   0   2   0   0   2   0   2   0   0   2   0   2   0   2   0   0   0   2   0   2   2   2   2   0   0   2   2   0   0   2   0   2   2   2   2   2   2   2   0   0   0   0   2   0   2   2   2   0   0   2   2   0   0   0   2   0   0   0   2   2   0   0   0   2   2   2   0   0   0   2   2   0   2   0   0   0   2   0   2   2   0   2   0   2   2   2   2   2   0   0   0   0   0   2   0   0   0   0   0   2   0   2   2   0   2   2   0   2   2   0   0   0   0   0   2   0   0   0   2   2   2   2   2   2   0   2   0   2   2   0   0   0   2   2   2   2   0   0   2   0   0   0   2   0   0   0   2   2   2   2   0   0   2   2   2   2   0   0   2   0   0   0   2   0   0   2   0   2   2   0   2   0   2   0   0   0   2   0   2   0   2   0   0
 MK-2-4                 2   0   2   2   0   0   0   0   2   0   2   2   0   0   0   0   0   0   2   0   0   2   0   2   0   0   0   0   2   0   2   0   0   0   2   0   2   2   0   0   0   0   2   2   0   0   2   0   2   2   2   2   0   2   2   0   0   0   0   2   0   2   0   2   0   0   2   2   0   0   0   2   0   2   0   2   2   0   2   0   2   2   2   0   0   0   2   2   0   2   0   0   0   2   0   2   2   0   2   0   2   2   2   2   2   0   0   0   0   2   2   0   2   0   0   2   2   0   2   2   0   2   2   0   2   2   0   0   0   0   0   2   0   0   0   2   2   2   2   2   2   2   2   0   2   2   0   0   0   2   2   2   2   0   0   2   0   0   0   0   0   0   0   2   0   0   2   0   0   2   2   2   2   0   0   2   0   0   0   0   2   2   2   0   2   2   0   2   0   0   0   0   0   2   0   0   0   2   0   0
 MK-2-5                 2   0   2   2   0   0   0   0   2   0   2   2   0   0   0   0   0   0   0   0   2   2   0   2   0   0   0   0   2   0   2   0   0   0   2   0   2   2   0   0   0   0   2   2   0   0   2   0   2   2   2   2   0   2   2   0   2   2   0   2   0   2   0   2   2   0   2   2   0   2   0   2   0   0   0   2   0   0   2   0   2   2   2   0   0   0   2   2   0   2   2   0   0   2   0   2   2   0   2   0   0   2   2   2   2   2   0   0   0   2   2   0   2   2   0   0   2   0   2   0   0   2   2   0   2   2   0   0   0   0   2   2   0   0   0   2   2   2   0   2   2   2   2   0   2   2   0   0   0   2   2   2   2   0   0   2   2   0   0   0   0   0   0   2   0   0   2   0   0   0   2   2   0   0   0   2   0   0   0   0   2   2   2   0   2   2   0   2   0   0   0   0   0   2   0   0   0   2   0   0
 MK-2-6                 2   0   2   2   0   0   0   0   2   0   2   2   0   2   0   0   0   0   2   0   0   2   2   2   0   0   2   0   0   0   2   0   0   0   0   2   0   2   0   0   2   0   2   2   0   0   2   0   2   2   2   2   0   2   2   0   2   2   0   2   0   0   0   2   2   2   2   2   0   2   0   2   0   0   2   2   0   0   0   0   0   2   2   0   0   0   2   2   0   2   2   0   0   2   0   2   2   2   2   0   0   2   2   2   2   2   2   0   0   2   2   0   2   2   0   0   0   0   2   2   0   2   2   2   2   2   0   0   0   0   2   2   0   0   0   2   2   0   0   2   2   2   2   0   2   2   0   0   0   2   2   2   2   0   0   2   2   0   0   0   0   0   0   2   0   0   2   0   0   0   2   2   0   0   2   2   0   0   0   0   2   2   2   0   2   0   0   2   0   0   0   2   0   2   0   0   0   2   0   0
 MK-2-7                 2   0   2   0   0   0   0   0   0   0   2   2   0   2   0   0   0   0   2   0   0   2   2   2   0   0   2   0   0   0   2   0   0   0   0   0   0   2   0   0   2   2   0   0   0   0   2   0   2   2   2   2   0   2   2   0   2   2   0   0   0   0   0   2   2   2   0   2   2   2   0   2   0   0   2   2   0   0   0   0   0   0   2   0   2   0   2   2   0   2   2   0   0   2   0   2   2   2   2   0   0   2   2   2   2   2   2   0   0   2   2   0   2   2   0   0   0   0   2   2   0   2   2   2   2   0   0   0   0   0   2   2   0   2   0   2   2   0   0   2   2   2   2   0   2   2   0   0   0   2   2   2   2   0   0   2   2   2   0   0   2   0   2   0   0   0   2   0   2   2   2   2   0   0   2   0   0   0   0   0   2   2   2   0   2   0   0   2   0   0   0   2   0   2   0   0   0   2   0   0
 MK-2-8                 2   0   2   0   0   0   0   0   0   0   2   2   0   2   0   0   0   0   2   0   0   2   2   2   2   0   2   0   0   0   2   0   0   0   0   0   0   2   0   0   2   2   0   0   0   0   2   0   2   2   2   2   0   2   0   0   2   2   0   0   0   2   0   2   2   2   0   0   2   2   0   2   0   2   2   2   0   0   0   0   0   0   2   0   2   0   2   2   0   0   2   0   0   2   0   2   2   2   2   0   2   2   2   2   2   2   2   0   0   2   2   0   2   2   2   0   0   0   2   2   0   2   2   2   2   0   0   0   0   2   0   2   0   2   0   2   2   0   0   2   2   2   2   0   2   2   0   0   2   2   0   2   2   0   0   2   2   2   0   0   2   0   0   2   0   0   2   0   2   2   2   2   0   0   2   0   0   0   0   0   2   2   2   0   2   0   0   2   0   0   0   2   0   2   0   0   0   2   0   0
 MK-2-9                 2   0   2   0   0   0   0   0   0   0   2   2   0   2   0   0   0   0   2   0   0   2   2   0   2   0   2   0   0   0   0   0   0   0   0   0   0   2   0   0   2   2   0   0   2   0   2   0   2   0   0   2   0   2   0   0   2   2   2   0   0   2   0   2   2   2   0   0   2   2   0   2   0   2   2   2   0   0   0   0   0   0   2   0   2   0   2   2   0   0   2   0   0   2   0   2   2   2   2   0   2   2   0   2   2   2   2   0   0   2   2   0   2   2   2   0   0   0   2   2   0   2   2   2   2   2   0   0   0   2   0   2   0   2   2   2   2   0   2   0   2   0   2   0   2   2   0   0   2   2   0   2   2   0   0   0   2   2   0   2   0   0   0   2   0   0   2   0   2   2   2   2   0   0   2   0   0   0   0   0   2   2   2   0   2   0   0   2   0   0   0   2   0   2   0   0   0   2   0   0
 MK-2-10                2   0   2   0   0   0   2   2   0   0   2   2   0   2   0   0   2   2   2   0   0   2   2   0   2   0   2   0   0   0   0   0   0   0   0   0   0   2   0   0   2   2   0   0   2   0   2   0   2   0   0   2   2   2   0   0   2   2   2   0   0   2   0   2   0   2   0   0   2   2   2   2   0   2   2   2   0   0   0   2   0   0   2   0   2   0   2   2   0   0   0   0   0   2   0   2   2   2   2   0   2   2   0   0   2   2   2   0   0   2   2   0   2   2   2   2   0   0   2   2   0   2   2   2   2   2   0   0   0   2   0   2   0   2   2   0   2   0   0   0   2   0   2   2   2   2   0   2   2   2   0   2   2   0   0   0   2   2   0   2   2   0   2   2   0   0   2   0   2   2   2   2   2   0   2   0   0   0   0   0   2   2   2   0   2   0   0   2   0   0   0   2   0   2   2   0   0   2   0   0
 MK-2-11                2   0   2   0   0   0   2   2   0   0   2   2   0   2   0   0   2   2   2   0   0   2   2   0   2   0   2   0   0   0   0   0   2   0   0   0   0   2   0   0   2   2   0   0   2   0   0   2   2   0   0   2   2   2   0   0   2   2   2   0   0   2   2   0   0   2   0   0   2   2   2   2   0   0   2   2   0   0   0   2   0   0   2   0   2   0   2   2   0   0   0   0   2   0   0   2   2   0   2   0   2   2   0   0   0   2   2   0   2   2   2   0   2   0   2   2   0   0   2   2   0   2   2   2   2   0   0   0   0   2   0   2   0   2   2   0   2   0   0   0   0   0   2   2   2   2   0   2   2   2   0   2   2   0   0   2   2   2   0   2   2   0   2   2   0   0   2   0   2   2   2   2   0   0   2   0   0   0   0   0   2   2   2   0   0   0   0   2   0   0   0   2   0   2   2   0   0   2   0   0
 MK-2-12                2   0   2   0   0   0   2   2   0   0   2   2   0   2   2   0   2   2   2   0   2   2   2   0   2   0   2   0   0   0   0   0   2   0   0   0   0   2   0   0   2   2   0   0   2   0   0   2   2   0   0   2   2   2   0   0   2   2   2   0   2   2   2   0   0   2   0   0   2   2   2   2   0   0   2   2   0   0   0   2   0   0   2   0   2   2   2   2   0   2   0   2   2   0   0   2   2   0   2   0   2   2   0   0   0   2   2   0   2   2   2   0   0   0   2   2   0   0   2   0   0   0   2   2   2   2   0   2   0   2   0   2   0   2   2   0   2   0   0   0   0   0   2   2   0   2   0   2   2   0   0   2   2   0   0   2   2   2   0   2   2   0   2   2   0   0   2   0   2   0   2   2   0   0   2   0   0   0   0   0   2   2   2   2   0   2   0   2   0   0   2   2   0   2   2   0   0   2   0   0
 MK-2-13                2   0   2   0   0   0   2   2   0   0   2   2   0   2   2   0   2   2   2   0   2   2   2   0   2   0   2   0   0   2   2   0   2   0   0   0   0   2   0   0   2   0   0   0   2   0   2   2   2   0   0   2   2   2   2   0   0   2   2   0   2   0   2   0   0   2   0   0   2   0   2   2   0   0   2   2   0   0   0   2   2   0   2   2   0   2   0   2   2   2   2   2   2   2   0   2   2   0   2   0   2   2   0   0   0   2   2   0   2   2   2   0   0   0   2   2   0   2   2   0   0   0   2   2   2   2   0   2   0   2   0   2   2   2   2   2   2   0   2   0   0   0   2   2   2   2   0   0   2   0   0   0   2   0   0   2   2   2   0   0   0   0   2   2   0   0   2   0   2   0   2   2   0   0   2   0   2   0   0   0   2   2   2   2   0   2   0   2   0   0   2   2   0   2   2   2   2   2   0   0
 MK-2-14                2   0   2   0   0   0   2   2   0   0   2   2   0   2   2   0   2   2   2   0   2   2   2   0   2   0   2   2   2   2   2   0   2   0   2   0   0   2   0   0   2   0   0   0   0   0   2   2   2   0   0   2   2   2   2   0   2   2   2   0   2   0   2   0   0   2   0   0   2   0   2   2   0   0   2   2   0   0   2   2   2   0   0   2   0   2   0   0   2   0   2   2   2   2   0   2   2   0   2   0   2   2   0   0   0   2   2   0   2   2   2   0   0   0   2   2   0   2   2   0   0   0   2   2   2   2   2   2   0   2   0   2   2   0   2   0   2   0   0   0   0   0   2   2   2   2   0   0   2   0   0   0   2   0   2   2   0   2   0   0   0   0   2   2   0   0   2   2   2   0   2   2   0   0   2   0   2   0   0   2   2   2   2   2   0   2   2   2   0   0   2   2   0   2   2   2   2   2   0   0
 MK-2-15                0   2   2   0   0   0   2   2   0   0   2   2   0   2   2   0   2   2   2   0   2   2   2   0   2   0   2   2   2   2   2   0   2   0   0   0   0   2   0   0   2   0   0   0   0   0   2   2   2   0   0   2   2   2   2   0   2   2   2   0   2   0   2   0   0   2   0   0   2   0   0   2   0   2   2   2   0   0   2   2   2   2   0   0   0   2   0   0   2   0   2   2   0   2   0   2   2   0   2   0   2   2   0   0   0   2   2   2   2   2   2   0   0   0   2   2   0   2   2   0   0   0   2   2   2   2   2   2   0   2   0   2   2   0   2   2   2   0   0   2   0   0   2   2   2   2   0   0   2   0   0   0   2   0   2   2   0   2   0   0   0   0   2   2   0   0   2   2   2   0   0   2   0   0   2   0   0   0   0   2   2   2   2   2   0   2   2   2   0   0   2   2   2   2   2   2   2   0   0   2
 MK-2-16                0   2   2   0   0   0   2   2   2   2   0   2   0   2   2   0   2   2   2   0   2   2   2   0   2   0   2   2   2   2   2   0   2   0   0   0   0   2   0   0   2   0   0   0   0   2   2   2   2   0   0   2   2   2   2   2   2   2   2   0   2   0   2   0   0   2   2   0   2   0   2   2   0   2   2   2   0   0   2   2   2   2   0   0   0   2   0   0   2   0   2   2   0   2   0   2   2   2   2   0   2   2   0   2   0   2   2   2   2   0   2   0   0   0   2   2   2   0   2   2   0   0   2   2   2   2   2   2   0   2   0   2   2   0   2   2   2   0   0   2   0   0   2   0   2   2   0   0   2   0   0   0   2   0   2   2   0   2   2   0   0   2   2   2   0   2   2   2   2   0   0   2   0   0   2   0   0   0   0   2   2   2   2   2   0   2   2   2   0   0   2   2   2   2   2   2   2   0   0   2
 MK-3-1                 2   2   2   0   2   0   0   2   2   0   2   0   0   0   0   0   0   2   2   2   0   0   0   2   0   0   2   0   0   0   2   0   0   2   0   0   0   0   0   2   0   2   0   0   2   2   2   0   2   0   2   0   0   0   0   0   0   0   2   0   0   2   0   0   0   2   2   2   0   0   2   2   0   0   2   0   0   2   2   2   0   0   0   2   2   2   2   0   0   2   2   0   2   0   2   2   2   2   2   2   0   0   0   0   2   0   2   0   2   0   0   0   0   0   0   0   0   2   0   0   2   2   2   2   2   0   0   2   0   2   0   0   2   2   2   2   0   2   0   2   2   0   2   2   0   2   2   2   0   2   2   0   2   2   0   2   2   0   2   0   2   0   2   2   2   0   0   2   0   2   2   2   2   0   0   0   0   0   0   0   2   2   2   2   2   2   0   2   2   2   0   0   0   2   0   2   2   0   2   0
 MK-3-2                 2   2   2   0   2   0   0   2   2   0   2   0   0   0   0   0   0   2   2   0   0   0   0   0   0   0   2   0   0   0   2   0   0   2   0   0   0   0   0   0   0   0   2   0   2   2   2   0   2   0   2   0   0   0   0   0   0   0   2   0   2   2   0   0   0   2   2   2   0   0   2   2   0   0   2   0   2   2   2   2   0   0   0   2   2   2   2   0   0   2   2   0   2   0   2   2   2   0   2   2   0   2   0   0   2   0   2   0   2   0   0   0   0   0   0   0   0   0   0   0   2   2   0   2   2   0   0   2   0   2   2   0   2   2   2   2   0   2   0   2   2   2   2   2   0   0   2   2   0   2   2   0   2   2   0   2   2   0   2   0   2   0   2   2   2   0   0   2   0   0   2   2   2   0   0   0   0   0   0   0   2   2   2   2   2   2   0   2   2   2   0   0   2   2   2   2   0   0   2   0
 MK-3-3                 2   2   2   2   2   0   0   2   2   0   2   0   0   2   0   0   0   0   2   0   0   0   0   0   0   0   2   0   0   0   2   0   0   2   0   0   2   0   2   0   0   2   2   0   2   0   0   0   2   2   2   0   0   0   2   0   0   0   2   0   2   2   0   0   0   2   2   2   0   0   2   2   0   0   2   0   0   2   2   2   0   0   0   2   2   2   2   0   2   2   2   0   2   0   2   2   2   0   2   2   0   2   0   0   2   0   2   2   2   0   0   0   0   0   0   0   0   0   0   0   2   0   0   2   2   0   0   2   0   2   2   0   2   2   2   2   0   2   0   2   2   2   2   2   0   0   2   2   0   2   2   0   2   2   0   0   2   0   2   2   2   0   2   0   2   0   0   2   0   0   2   2   2   0   0   0   2   0   0   0   0   2   2   2   2   2   0   2   2   2   0   0   2   2   2   2   0   0   2   0
 MK-3-4                 2   2   2   2   2   0   0   2   2   0   2   0   0   2   0   0   0   2   2   0   0   0   0   0   0   0   2   0   0   0   2   2   2   2   0   0   2   0   2   0   2   2   2   0   2   0   0   0   2   2   2   0   0   0   2   0   0   0   2   0   2   2   0   2   0   2   2   2   0   0   2   0   0   0   2   0   2   2   2   2   0   0   0   2   2   2   2   0   2   2   2   0   2   0   2   2   0   0   2   2   0   2   0   0   2   0   2   2   2   0   2   2   0   0   0   0   0   0   0   0   2   0   0   2   2   0   0   2   0   2   0   0   2   2   2   2   0   2   0   0   2   2   2   2   0   0   2   2   0   2   0   0   2   2   0   0   2   0   2   2   0   0   2   0   0   0   0   2   2   0   2   0   2   0   0   0   2   0   0   0   0   2   2   2   2   2   0   2   2   2   0   0   2   2   2   2   0   0   2   2
 MK-3-5                 2   2   2   2   2   2   0   2   2   0   2   0   2   2   0   0   2   2   2   2   0   0   0   0   0   0   2   0   0   0   0   2   2   2   0   0   2   0   2   2   2   2   2   0   2   0   0   0   2   2   2   0   0   0   2   0   2   0   2   0   2   0   0   0   0   2   0   2   0   0   2   2   0   0   2   0   0   2   2   2   0   0   0   2   2   2   2   0   2   2   2   0   2   0   2   2   0   0   2   2   0   2   0   0   2   0   2   2   2   0   2   2   0   0   0   0   0   0   0   0   2   0   0   2   2   0   0   2   0   2   0   0   2   2   0   2   0   2   0   0   2   2   2   2   0   0   2   2   0   2   2   0   2   2   2   0   2   0   2   2   2   2   2   0   0   0   0   2   2   0   2   0   2   0   0   0   2   0   0   0   0   2   2   2   2   2   0   2   2   2   0   0   2   0   0   2   0   0   2   2
 MK-3-6                 2   2   2   2   2   2   0   2   2   0   2   0   2   2   2   0   2   2   2   2   0   0   0   0   0   0   2   0   0   0   0   2   2   2   0   0   2   0   2   2   2   2   2   0   2   0   0   0   2   2   0   0   0   0   2   0   2   0   2   0   2   0   0   0   0   2   0   2   0   0   2   2   2   0   2   0   0   2   2   2   0   0   0   2   2   2   2   0   2   2   2   0   2   0   2   2   0   0   2   2   0   2   0   2   2   0   0   2   2   0   2   2   0   0   0   0   0   0   0   0   2   0   0   2   2   0   0   2   0   2   0   0   2   2   0   2   0   2   0   0   2   2   2   2   0   0   2   2   2   2   2   0   2   2   2   0   2   0   2   0   2   0   2   0   0   0   0   2   2   0   2   2   2   0   0   0   2   0   0   0   0   2   2   2   0   2   0   2   2   2   0   0   2   0   0   2   0   2   2   2
 MK-3-7                 2   2   0   2   2   2   0   2   2   0   2   0   2   2   2   0   2   2   0   2   0   2   2   0   0   0   2   0   0   0   0   2   0   2   0   0   2   0   2   2   2   0   2   0   2   0   0   0   2   2   0   0   0   0   2   0   0   0   2   0   2   0   2   0   0   0   0   2   0   0   0   2   2   0   2   0   0   2   2   2   2   2   0   2   2   0   2   0   2   2   2   0   2   0   2   2   0   0   0   2   0   2   0   2   2   0   2   2   2   0   2   2   0   0   0   0   0   2   0   0   2   0   0   2   2   0   0   2   0   0   0   0   2   2   0   2   0   2   0   0   2   0   2   2   0   2   0   2   2   2   2   0   2   2   2   0   2   0   2   0   2   0   2   0   0   0   0   2   2   0   2   2   2   2   0   0   2   0   2   0   0   2   2   2   0   2   0   2   0   2   0   0   2   0   0   2   0   0   2   0
 MK-3-8                 2   2   2   2   2   2   0   2   2   0   2   0   2   2   2   0   0   2   0   2   0   2   2   0   0   0   2   0   0   0   0   2   0   2   0   0   2   0   2   2   2   0   2   0   2   0   0   0   2   2   0   0   0   2   2   0   0   0   2   0   0   0   2   0   0   0   0   2   0   0   0   2   2   0   2   0   0   2   2   2   2   2   0   2   2   0   2   0   2   2   2   0   2   0   2   2   0   0   0   2   0   2   0   2   2   2   2   2   2   2   2   2   0   0   0   0   0   2   0   0   2   0   0   2   2   0   0   0   0   0   0   0   2   2   0   2   0   2   0   0   2   0   0   2   0   2   0   2   2   2   2   0   2   2   2   2   2   0   2   2   2   0   2   0   0   0   2   0   2   2   2   2   2   2   0   0   2   0   2   0   0   2   2   2   0   2   0   2   0   2   2   0   2   0   0   2   0   0   2   0
 MK-3-9                 2   2   2   2   2   2   0   2   2   0   0   2   2   2   2   0   0   2   0   2   0   2   2   0   0   0   2   0   0   2   0   2   0   2   2   0   2   0   2   0   0   2   2   0   2   0   0   0   2   2   0   0   0   2   0   2   0   0   2   0   0   0   2   0   0   0   0   2   0   0   0   2   2   0   2   0   0   2   2   2   0   2   0   2   2   0   2   0   2   2   2   0   2   0   2   2   0   0   0   2   0   2   0   2   2   2   2   2   2   2   0   0   0   0   0   0   0   2   0   0   2   0   0   2   2   0   0   0   0   0   2   0   0   2   0   2   0   0   0   0   0   0   2   2   0   2   0   2   0   2   0   0   2   2   2   2   2   0   2   2   2   0   2   0   2   0   2   0   2   2   2   2   2   2   0   0   2   0   2   2   0   2   2   2   0   2   0   2   0   2   2   0   2   0   0   2   0   2   2   0
 MK-3-10                2   2   2   2   2   2   0   2   2   0   0   2   2   2   2   0   0   2   0   2   0   2   0   0   0   0   0   0   2   2   0   2   0   2   0   2   0   0   2   0   0   2   2   0   0   0   0   0   2   2   0   0   0   2   0   2   0   0   2   0   0   0   0   0   0   0   0   2   0   0   0   2   2   0   2   0   0   2   0   2   0   2   0   2   2   0   2   0   2   2   2   0   2   0   2   0   0   0   0   2   0   2   0   2   2   2   2   2   2   2   0   0   0   0   0   0   0   2   0   2   2   2   0   2   2   0   0   0   0   0   2   0   0   2   0   2   0   2   0   0   0   0   2   2   0   2   0   2   0   2   0   0   2   2   2   2   0   0   2   2   2   0   2   0   2   0   2   0   2   2   2   2   2   2   0   0   2   0   2   2   0   2   2   0   0   2   0   2   0   2   2   0   2   0   0   2   2   2   2   0
 MK-3-11                2   0   2   2   2   2   0   0   2   0   0   2   2   2   2   0   0   0   0   2   0   2   0   0   2   0   0   0   0   2   0   2   2   2   0   2   0   2   2   0   0   2   2   0   0   0   0   0   2   2   0   0   0   2   0   2   0   0   2   0   0   0   0   0   0   0   0   2   0   0   0   2   2   0   2   0   0   2   0   2   0   0   0   2   0   0   2   0   2   2   2   0   2   0   2   0   0   0   0   2   0   2   0   2   2   2   2   2   2   2   0   0   0   0   0   0   0   2   0   0   2   2   0   2   2   0   0   0   0   0   2   2   0   2   0   2   2   2   0   0   2   0   2   2   0   2   0   2   0   2   0   0   2   2   2   2   0   0   2   2   2   0   2   0   2   0   2   0   2   0   2   2   2   2   0   0   2   0   2   2   0   2   2   0   2   2   0   0   0   2   2   0   2   0   0   2   2   2   0   0
 MK-3-12                2   0   2   2   2   2   0   0   2   0   0   2   2   2   2   0   0   2   0   2   0   2   0   0   2   0   2   0   0   2   0   2   2   2   0   2   0   0   2   0   0   2   0   0   0   0   0   0   2   2   0   0   0   2   0   2   0   0   2   0   0   0   0   0   0   0   0   2   0   0   0   2   2   0   2   2   0   2   0   2   0   2   0   2   0   0   2   0   2   2   2   0   2   0   2   0   0   0   0   2   0   2   0   0   2   2   2   2   2   2   2   0   0   0   0   0   0   2   0   0   2   0   0   2   2   0   0   0   0   0   2   0   0   2   0   2   2   2   0   0   2   2   2   2   0   0   0   2   0   2   0   0   2   2   2   0   0   2   2   2   2   0   2   0   2   0   2   0   2   0   2   2   2   2   0   0   2   0   2   2   0   2   2   0   2   2   0   2   2   2   2   0   2   0   0   2   0   2   0   0
 MK-3-13                2   0   2   2   2   0   0   0   2   0   0   2   2   2   2   0   0   2   0   2   0   2   0   0   2   0   2   0   0   2   2   2   2   0   0   2   2   0   2   0   2   2   0   0   0   2   0   0   2   2   0   0   2   2   0   2   0   0   2   0   0   0   0   0   0   0   0   2   0   0   0   0   2   2   0   2   0   2   0   2   0   2   0   2   0   0   2   0   2   0   2   2   2   0   0   0   0   0   0   2   0   2   0   0   2   2   2   2   2   2   2   2   0   0   0   0   0   0   0   0   2   0   0   2   2   0   0   0   0   0   2   0   0   2   0   2   2   0   0   0   2   2   2   2   0   0   0   2   0   2   0   0   2   2   2   0   0   2   2   2   2   0   2   0   2   0   0   2   2   0   2   2   2   2   0   0   2   0   0   2   0   2   2   0   2   2   0   2   2   2   2   0   2   0   0   2   0   2   0   0
 MK-3-14                2   0   2   2   2   0   0   0   2   0   0   2   2   2   2   0   0   0   0   2   0   0   2   0   2   0   2   0   0   2   2   2   2   0   0   2   2   0   2   0   2   2   0   0   0   2   2   0   2   2   0   0   2   2   0   2   0   0   2   0   0   0   0   0   0   0   0   0   0   0   0   0   2   2   0   2   0   2   0   2   2   2   0   0   0   2   2   0   2   0   2   2   2   0   0   0   2   0   0   2   0   2   0   0   2   2   2   2   2   2   2   2   0   0   0   0   0   0   0   0   2   0   0   2   2   0   0   0   0   0   2   0   0   2   2   2   2   0   0   0   2   2   2   2   0   0   0   2   2   2   0   2   2   2   2   2   0   2   2   2   2   0   2   0   2   0   0   2   2   0   2   0   2   2   0   0   2   0   0   2   0   2   2   0   2   2   0   2   2   2   2   0   2   0   0   2   0   2   0   0
 MK-3-15                2   2   2   2   2   0   0   0   2   0   0   2   2   2   2   0   0   0   0   2   2   0   2   0   2   0   2   0   0   2   2   2   2   0   0   2   2   0   2   0   2   2   0   0   0   2   2   0   2   0   0   0   2   2   0   2   0   0   2   0   0   0   0   0   2   0   0   0   0   0   0   0   2   2   0   0   0   2   0   2   2   2   0   0   0   2   2   0   2   0   2   2   2   0   0   0   2   0   2   2   0   2   2   0   2   2   2   2   2   2   2   2   0   0   0   0   2   0   2   0   2   0   0   2   2   0   0   0   0   2   2   0   0   2   2   2   0   0   0   0   2   2   0   2   0   0   0   2   2   0   2   2   2   2   2   2   0   2   2   2   2   0   2   0   2   0   0   2   2   0   2   0   0   2   0   2   2   0   0   2   0   2   2   0   2   2   2   2   2   2   2   0   2   0   0   2   0   2   0   0
 MK-3-16                2   2   2   2   2   0   2   0   2   0   0   2   2   2   2   2   0   2   2   2   2   0   2   0   2   0   2   2   0   2   2   2   2   0   2   2   2   0   2   0   2   2   0   0   0   2   2   0   2   0   0   0   2   2   0   2   0   0   2   0   2   0   0   0   2   0   0   0   0   0   0   0   0   0   0   0   0   2   0   0   2   2   0   0   2   2   2   0   2   0   2   2   2   0   0   2   2   0   2   2   0   2   2   0   2   2   2   2   2   2   2   2   0   0   0   0   2   0   2   0   2   0   0   2   2   0   0   0   0   2   2   0   0   2   2   2   2   0   0   0   2   2   0   2   0   2   0   2   2   2   2   2   2   2   2   2   0   2   2   2   2   0   2   0   2   0   0   2   2   2   2   0   0   2   0   2   2   0   0   2   0   2   2   0   2   2   2   2   2   2   2   0   2   0   0   2   0   2   2   0
 MK-4-1                 0   0   0   0   2   0   0   2   2   2   0   2   0   2   0   2   0   0   2   2   0   2   0   2   0   2   2   2   2   2   0   0   2   2   2   0   0   0   0   2   2   0   0   2   2   2   0   0   0   0   2   0   0   2   0   2   2   0   0   2   0   2   0   0   0   0   2   0   2   0   2   0   0   2   2   0   2   2   2   2   2   0   2   2   2   0   2   2   2   0   2   2   0   0   2   0   2   0   2   0   2   2   0   2   2   0   0   2   0   0   0   0   0   0   0   0   0   0   0   0   2   0   2   0   2   2   0   0   2   0   2   2   2   0   0   2   2   0   0   2   0   2   2   0   0   2   0   2   0   2   0   2   0   0   2   2   0   2   2   2   2   0   2   2   2   0   2   0   2   0   2   0   2   2   2   2   2   2   2   2   0   2   0   0   2   0   2   0   0   2   2   0   0   0   0   0   0   2   0   0
 MK-4-2                 0   0   0   0   2   0   0   2   2   2   0   2   2   2   2   2   0   0   2   2   0   2   0   2   0   2   2   2   2   2   0   0   2   2   2   0   0   0   0   2   2   2   0   2   2   2   0   0   0   0   2   0   0   2   0   2   2   0   0   2   0   0   0   0   0   0   2   0   2   0   2   0   0   2   2   2   2   2   2   2   2   0   2   2   2   0   2   2   2   0   2   2   0   0   2   0   2   0   2   0   2   2   0   2   2   0   0   2   0   0   0   0   0   0   0   0   0   0   0   0   2   0   2   0   0   2   0   0   2   0   2   2   2   0   0   2   0   0   0   2   0   2   2   0   0   2   0   2   0   2   0   2   0   0   2   2   0   2   2   2   2   0   2   2   2   2   2   0   2   0   2   0   0   2   2   2   2   2   2   2   0   2   0   0   2   0   2   0   0   2   2   0   0   0   0   0   0   2   0   0
 MK-4-3                 0   0   0   0   2   0   0   2   2   2   0   2   0   2   0   2   0   0   2   0   0   0   0   2   0   2   2   2   0   2   0   0   2   2   2   0   0   0   0   2   2   2   0   2   2   2   0   0   0   0   0   0   0   0   0   2   0   0   2   0   0   0   0   0   0   0   2   0   2   0   2   0   0   2   0   2   2   2   2   2   2   0   2   2   2   0   2   2   2   0   2   2   0   0   2   0   2   0   2   0   2   2   0   2   2   0   0   2   0   0   0   0   0   0   0   0   0   0   0   0   2   0   2   0   0   2   0   0   2   0   2   2   2   0   0   2   0   0   0   2   0   2   2   0   0   2   0   2   0   2   0   2   0   2   2   0   0   2   2   2   2   0   2   2   2   2   2   0   2   0   2   0   0   2   2   2   0   0   2   2   0   2   0   0   2   0   2   0   0   0   2   0   0   0   0   0   0   2   0   0
 MK-4-4                 0   0   0   0   2   0   0   2   2   2   0   2   0   2   0   2   2   0   2   0   0   0   0   2   0   2   2   2   0   2   0   0   2   2   2   0   0   0   2   2   0   2   0   2   2   2   0   0   0   0   0   0   0   2   0   2   0   0   2   0   0   0   0   0   0   0   2   0   2   0   2   0   0   2   0   2   0   2   2   2   2   0   2   2   2   0   0   2   2   0   2   2   0   0   2   0   2   0   2   0   2   2   0   2   2   0   0   2   0   0   0   0   0   2   2   0   0   2   0   0   2   0   2   0   0   2   0   0   2   2   2   2   2   0   2   2   0   0   0   2   0   2   2   0   0   2   2   2   0   2   0   2   0   2   2   0   0   2   2   2   2   0   2   2   2   2   2   0   2   0   2   0   0   2   2   2   0   0   2   2   0   2   0   0   2   0   2   0   0   0   2   0   2   0   2   0   0   2   0   2
 MK-4-5                 0   0   0   2   2   0   0   2   2   2   0   2   0   2   0   2   2   0   2   0   0   0   0   2   0   2   0   2   0   2   0   0   2   2   2   0   0   0   2   2   0   2   0   2   2   0   0   0   0   0   0   0   0   2   2   2   0   0   2   0   0   0   0   0   0   0   2   0   2   0   2   0   0   2   0   2   0   2   2   2   2   0   2   2   2   0   0   2   2   0   2   2   0   0   0   0   2   0   2   0   2   2   0   2   2   2   0   2   0   0   0   0   0   2   0   0   0   2   0   0   2   0   2   0   0   2   0   0   2   2   2   2   2   0   2   2   0   2   0   2   0   2   2   0   0   2   2   2   0   2   0   2   0   2   2   0   0   2   0   2   0   0   2   2   2   2   2   0   2   0   2   0   0   2   2   0   0   0   0   2   0   2   0   0   0   0   2   0   0   0   2   0   0   0   2   2   0   2   0   2
 MK-4-6                 0   2   0   2   2   0   0   2   2   2   0   2   0   2   0   2   2   0   2   0   0   0   0   2   0   2   0   2   0   0   0   0   2   2   2   0   0   0   2   2   0   2   0   2   2   0   0   0   2   2   0   0   0   0   2   2   0   0   2   0   0   0   0   0   0   0   2   0   0   0   2   0   0   2   0   0   0   2   2   2   2   2   0   2   2   0   0   2   2   0   2   2   0   0   0   0   2   0   2   0   2   2   0   2   2   0   0   2   0   0   0   2   0   2   0   0   0   2   0   0   2   0   2   0   0   2   0   0   2   2   2   0   2   0   2   2   0   0   0   2   0   2   2   0   0   2   2   2   0   2   2   2   0   2   2   0   0   2   0   2   0   0   2   0   2   2   2   0   2   0   2   0   0   2   2   2   0   0   2   0   0   2   0   0   0   0   2   0   0   2   2   0   0   0   2   0   0   0   0   2
 MK-4-7                 0   2   0   0   2   2   0   2   0   2   0   2   0   2   0   2   2   0   2   0   0   0   0   2   0   2   0   2   0   0   0   0   2   2   2   0   0   0   2   2   0   2   0   2   2   0   0   0   2   2   0   0   0   0   2   2   0   0   0   0   0   0   0   2   0   0   2   0   0   0   2   0   0   2   0   0   0   2   2   2   2   2   0   2   0   0   0   2   2   2   2   2   0   0   0   0   2   0   2   0   2   2   0   2   2   0   0   2   0   0   0   2   0   2   0   0   0   2   2   0   2   0   2   0   0   2   0   2   2   2   2   0   2   0   2   2   0   0   0   2   0   2   2   0   2   2   2   0   0   2   2   2   0   2   2   0   0   2   0   2   0   0   2   0   2   0   2   0   2   0   2   0   0   2   2   2   0   0   2   2   0   2   0   0   0   0   2   0   0   0   2   0   0   0   2   0   0   2   0   2
 MK-4-8                 0   2   0   0   2   2   0   2   0   2   0   2   0   2   0   2   2   0   2   2   0   0   0   2   0   2   0   2   0   0   0   0   2   2   2   2   0   0   2   2   0   2   0   0   2   0   0   0   2   2   0   2   0   0   2   2   0   0   2   0   0   0   0   2   0   0   2   0   0   0   2   0   0   2   0   0   0   0   2   2   2   2   0   2   0   0   0   2   2   2   2   2   0   0   0   0   2   0   2   2   2   2   0   2   0   0   0   2   0   0   0   2   0   2   2   0   0   0   2   0   2   0   2   0   0   2   0   2   2   2   2   2   2   0   2   0   0   0   2   2   0   2   2   0   0   2   2   0   0   2   2   2   0   2   2   0   0   2   0   2   0   0   2   0   2   2   2   0   2   0   2   0   0   2   0   2   0   0   2   2   0   0   0   0   0   2   0   0   0   0   2   0   0   0   2   0   0   2   0   2
 MK-4-9                 0   2   0   2   2   0   0   2   0   2   0   2   0   0   0   0   2   0   2   2   0   0   2   2   0   2   0   2   0   2   0   0   0   2   2   2   0   2   2   2   0   2   0   0   2   0   0   0   2   2   0   2   0   0   2   2   0   0   2   0   0   0   0   2   0   0   2   0   0   0   2   0   2   2   0   2   0   0   2   2   0   0   2   2   0   0   2   2   2   2   2   2   2   0   0   0   2   0   2   2   2   0   0   2   2   0   0   2   0   0   2   2   0   2   0   0   0   0   2   0   2   0   2   0   0   2   0   2   2   2   2   2   2   0   2   0   0   0   0   2   0   2   2   0   0   2   2   0   0   2   2   2   0   2   2   0   0   2   0   2   0   0   2   0   2   2   2   0   2   2   0   0   0   0   0   0   0   0   2   2   0   0   0   0   0   2   0   0   2   0   2   0   0   0   2   0   2   2   0   2
 MK-4-10                2   0   2   2   2   0   2   2   0   2   0   2   2   0   0   0   2   2   2   2   0   0   2   2   2   2   0   2   0   2   0   0   0   2   2   2   0   2   0   0   0   2   0   2   2   0   0   0   2   2   0   0   0   0   2   2   0   0   2   0   0   0   0   2   0   0   2   0   0   2   2   0   2   2   0   2   0   0   2   2   0   0   2   2   0   0   2   2   2   2   2   2   2   0   0   0   0   0   2   2   2   0   0   2   2   0   0   2   0   0   2   2   0   2   0   2   0   0   2   0   2   0   2   0   0   2   0   2   2   0   2   2   2   0   2   0   0   2   0   2   0   2   2   0   0   2   2   0   0   2   2   2   0   2   2   0   0   2   0   2   0   0   2   0   2   2   2   0   2   2   0   0   0   0   0   0   0   0   2   2   0   2   0   0   0   2   0   0   2   0   2   0   0   2   2   0   2   0   0   0
 MK-4-11                2   0   0   2   0   0   2   0   0   2   0   2   2   0   0   0   2   2   2   2   0   0   2   2   2   2   2   0   0   2   0   0   0   2   2   2   0   2   0   0   0   2   0   2   2   0   2   0   2   0   0   0   0   0   2   2   0   0   2   0   2   0   0   2   0   0   2   0   0   2   2   2   2   2   0   2   0   0   2   2   0   0   2   0   0   0   2   2   2   2   2   2   2   0   0   0   0   0   2   2   2   0   0   2   2   0   0   2   0   2   0   2   0   2   0   2   0   0   2   0   2   0   0   0   0   2   0   2   2   0   2   2   2   0   2   0   0   0   0   2   2   2   2   0   0   2   2   0   0   2   2   2   0   2   2   0   0   2   0   2   0   0   2   0   2   0   0   0   2   2   0   0   0   0   0   0   0   0   2   2   0   2   0   0   0   2   0   0   2   0   2   0   0   2   2   0   2   0   0   0
 MK-4-12                2   0   0   2   0   0   2   0   0   2   0   2   2   0   2   2   2   2   2   2   0   0   2   0   0   2   2   0   0   2   2   0   0   2   2   2   0   2   0   0   0   2   0   2   2   0   2   0   2   0   0   2   0   0   2   2   0   0   2   0   2   0   0   0   0   0   2   0   0   0   2   0   2   2   0   2   0   0   2   2   0   0   2   0   0   0   2   2   2   2   0   2   2   0   0   0   0   0   2   0   2   0   0   2   2   0   0   2   0   2   0   2   2   2   0   2   2   0   2   0   2   0   0   0   0   2   0   0   2   2   2   0   2   0   2   2   0   0   0   2   2   2   2   0   0   2   2   0   0   2   2   2   0   2   2   0   0   2   0   2   0   0   2   0   2   0   0   0   2   2   0   0   0   2   0   2   2   0   2   2   0   2   0   0   0   2   0   0   2   0   2   0   0   0   0   0   2   0   0   0
 MK-4-13                2   0   0   2   0   0   2   0   0   2   0   2   2   0   2   2   2   2   2   2   0   0   2   2   0   2   2   0   0   2   2   0   0   2   2   2   0   2   0   0   0   2   2   2   2   2   2   0   2   0   0   2   0   0   2   2   0   0   2   0   2   0   0   0   0   0   2   0   2   0   2   0   0   2   0   2   0   0   2   2   0   0   2   0   0   0   2   2   2   2   0   2   2   0   0   0   0   0   2   0   0   0   0   2   2   0   0   2   0   2   0   2   2   2   0   2   2   0   2   0   2   0   0   0   0   2   0   0   2   2   2   0   2   0   2   2   0   0   0   2   2   2   2   0   0   2   2   0   0   0   2   2   0   2   2   0   0   2   0   2   0   0   2   0   2   0   0   0   2   2   0   2   0   2   0   2   2   0   0   2   0   2   0   0   0   2   2   0   0   0   2   0   0   0   0   0   2   0   0   2
 MK-4-14                2   0   0   2   0   0   2   2   0   2   0   2   2   0   2   2   0   2   2   2   0   0   2   2   2   2   2   0   0   2   2   0   0   0   2   2   0   2   0   0   0   0   2   2   2   2   2   0   0   0   2   2   0   0   2   2   0   0   2   2   2   0   2   0   0   0   2   0   2   0   2   0   0   2   0   2   0   0   2   0   0   0   2   0   0   0   2   2   2   2   0   2   2   0   2   0   0   0   2   0   0   0   0   2   2   0   0   2   0   2   0   2   2   2   0   2   2   0   2   0   2   0   0   0   0   2   0   0   2   2   2   0   2   0   2   2   0   0   0   2   2   2   2   0   0   2   2   0   0   0   2   2   0   2   2   0   0   2   0   2   0   0   2   0   2   0   0   0   2   2   0   2   0   2   0   2   2   0   0   2   0   2   0   0   0   2   2   0   0   0   2   0   0   0   2   0   2   0   0   2
 MK-4-15                2   0   0   2   0   0   2   2   0   0   2   2   2   0   0   2   0   2   2   2   0   2   2   2   2   2   2   0   0   2   2   0   0   0   2   2   2   2   0   2   0   0   2   0   2   2   2   0   0   0   2   2   2   0   2   2   0   0   2   2   2   2   2   0   2   2   2   0   2   0   2   0   0   2   0   2   0   0   0   0   0   0   0   0   0   0   2   0   2   2   0   2   2   0   2   0   0   0   2   0   0   0   0   2   2   0   0   2   0   2   0   2   2   2   0   2   2   0   2   0   2   0   0   0   0   2   0   0   2   2   2   0   2   0   2   2   0   0   0   2   2   2   2   0   0   2   2   2   0   0   2   2   0   2   2   0   0   2   0   2   0   0   2   0   2   0   0   0   2   2   0   2   0   2   0   2   2   0   0   2   0   2   0   0   0   2   2   0   0   2   2   0   0   0   2   0   2   0   0   2
 MK-4-16                2   0   0   2   0   0   2   2   0   0   2   0   0   0   0   2   0   2   2   2   0   2   2   2   2   2   2   0   0   2   2   0   0   0   2   2   2   2   0   2   0   0   2   0   2   2   2   0   0   0   2   2   0   0   2   2   0   0   2   2   2   2   2   0   2   2   2   2   0   0   2   0   0   2   0   2   0   0   0   0   0   0   0   0   0   0   2   0   2   0   0   2   2   0   2   0   0   0   2   0   0   0   0   2   2   0   0   2   0   0   0   2   2   0   0   2   0   0   2   0   2   0   0   0   0   2   0   0   2   2   2   0   2   0   2   2   0   0   0   2   2   2   2   0   0   2   2   0   0   0   2   2   0   2   2   0   0   2   0   2   0   0   2   0   2   2   0   0   2   2   0   2   0   0   0   2   2   0   0   2   0   2   0   0   0   2   2   0   2   2   2   0   0   0   2   0   2   0   0   2
 MK-5-1                 0   2   2   2   0   0   2   2   2   0   0   2   2   2   2   2   2   2   2   2   0   2   0   0   2   2   0   2   2   2   0   0   2   2   2   0   2   2   2   2   2   2   2   2   0   0   0   2   2   2   2   2   0   0   0   2   0   0   2   2   0   0   0   2   2   2   2   2   0   2   2   0   2   0   2   2   0   0   0   2   0   2   2   0   2   0   0   0   2   2   0   2   0   2   2   0   2   2   0   2   2   0   2   0   0   2   0   0   2   2   0   2   2   0   2   0   0   0   2   2   2   0   2   0   0   2   0   2   0   0   2   2   0   0   0   2   0   0   2   2   2   2   2   0   0   0   2   2   0   0   0   2   0   0   2   2   2   0   2   2   0   2   0   0   2   2   2   2   0   0   2   2   2   2   0   0   2   0   0   2   0   2   2   2   2   0   0   2   0   2   0   0   2   0   2   0   2   0   0   0
 MK-5-2                 0   2   2   2   0   0   2   2   2   0   0   2   2   2   2   2   2   2   2   2   0   2   0   0   2   2   0   2   2   2   0   0   2   2   2   0   2   2   2   0   0   2   2   0   0   0   0   2   2   2   2   2   0   0   0   2   0   0   2   0   0   0   0   2   2   2   2   2   2   2   2   0   2   0   2   2   0   0   0   2   0   2   2   0   0   0   0   0   2   2   0   2   0   2   2   0   2   2   0   2   2   0   2   0   0   2   0   0   2   2   0   2   2   0   2   0   0   0   2   2   2   0   2   0   0   2   0   2   0   0   2   2   0   0   0   2   0   0   2   2   2   2   2   0   0   0   2   2   0   0   0   0   0   0   2   0   2   2   2   0   0   2   0   0   2   2   2   2   2   0   0   2   2   2   2   0   2   2   0   2   0   2   2   2   2   2   0   2   0   2   0   0   2   0   2   0   0   0   0   0
 MK-5-3                 0   2   2   2   0   0   2   2   2   0   0   2   2   2   2   2   0   2   2   2   0   2   0   0   2   2   0   2   2   2   0   0   2   2   2   0   2   2   2   0   0   2   2   0   0   0   0   2   2   0   2   2   0   0   0   2   0   0   2   0   0   0   0   2   2   2   2   2   2   2   2   0   2   0   2   2   0   0   0   2   0   2   2   2   0   0   0   0   2   2   0   2   0   2   2   0   2   2   0   2   2   0   2   0   0   2   0   0   2   0   0   2   2   0   2   0   0   0   0   2   2   0   2   0   0   2   0   2   0   0   2   2   0   0   0   2   0   0   2   2   2   2   2   0   0   0   2   2   0   0   0   0   0   0   2   0   2   2   2   0   0   2   0   0   2   2   2   2   2   0   0   2   2   2   2   0   2   2   2   2   0   2   0   2   2   2   0   2   0   2   0   0   2   0   2   0   0   0   0   0
 MK-5-4                 2   2   2   0   0   0   2   2   2   2   2   2   2   2   0   2   0   2   2   2   0   2   0   0   2   2   0   2   2   2   0   0   2   2   2   0   2   2   2   0   0   0   2   0   0   0   0   2   2   0   2   0   0   0   0   2   0   0   2   0   0   0   0   2   2   0   2   2   2   2   2   0   2   2   2   2   0   0   0   0   0   2   2   2   0   0   0   0   2   2   0   2   2   2   2   0   2   0   0   2   2   0   2   0   0   2   0   0   2   0   0   2   2   0   2   0   0   0   2   2   2   0   2   0   0   2   0   2   0   0   2   2   0   0   0   2   0   0   2   2   2   2   2   0   0   0   2   2   0   0   0   0   0   0   2   0   2   2   0   0   0   2   0   0   2   2   2   0   2   0   0   2   2   2   2   0   2   2   2   2   0   2   0   2   2   0   0   2   0   2   0   0   2   0   2   0   0   0   0   0
 MK-5-5                 2   2   2   0   0   0   2   2   2   2   2   2   2   2   0   2   0   2   2   2   0   2   2   0   2   2   0   0   2   2   0   0   2   2   2   0   2   2   2   2   0   0   2   0   0   0   0   2   2   0   2   0   0   0   2   2   0   0   2   0   0   0   0   2   2   0   2   2   0   2   2   0   2   2   2   2   0   0   0   2   0   2   2   2   0   0   0   0   2   2   0   2   2   0   2   0   2   0   0   2   2   0   2   0   0   2   0   0   2   0   0   2   2   0   2   0   0   0   2   2   2   0   2   0   0   2   0   2   0   0   2   0   0   0   0   2   0   0   0   2   2   2   2   0   0   0   0   2   0   0   0   0   0   0   2   0   2   2   0   0   0   2   0   0   2   2   2   0   2   0   0   2   2   2   2   0   2   2   0   2   0   0   0   2   2   0   0   2   0   2   0   2   2   0   2   0   0   0   0   2
 MK-5-6                 2   2   2   0   0   0   2   2   2   0   2   2   2   2   0   2   0   2   2   2   0   2   2   0   2   2   2   0   2   2   0   0   2   2   2   2   2   2   2   2   0   0   2   2   0   0   0   0   2   0   2   0   0   2   0   2   0   0   2   0   0   0   0   0   2   0   2   2   0   2   2   0   2   2   0   2   0   2   0   2   0   2   2   2   0   2   0   0   2   2   0   2   2   0   2   0   2   0   0   2   2   0   2   0   0   2   2   0   2   0   0   2   2   0   2   0   0   0   2   2   2   0   2   0   0   2   0   2   0   0   2   0   0   0   0   2   0   0   0   2   2   2   2   0   0   0   2   2   0   0   2   0   2   0   2   0   2   2   0   2   0   2   0   0   2   2   2   0   2   0   0   2   2   2   2   2   2   0   0   2   0   0   0   2   2   0   0   2   0   2   0   0   2   0   2   0   0   0   0   2
 MK-5-7                 0   2   2   0   0   0   2   2   2   0   2   2   2   2   0   2   0   2   2   2   0   2   2   0   2   2   2   0   2   2   0   0   2   2   2   2   2   2   2   2   0   0   2   2   0   0   0   0   0   0   2   0   0   2   0   2   0   0   2   0   0   0   0   0   2   0   2   2   0   2   2   0   2   2   0   2   2   0   2   2   0   2   2   2   2   2   0   0   2   2   2   2   2   0   2   0   2   0   0   0   2   0   2   0   0   2   2   0   2   2   0   2   2   2   2   0   0   0   2   2   2   0   2   0   0   0   0   2   0   0   2   0   0   0   0   2   0   0   0   2   2   2   2   0   0   0   2   2   0   0   2   0   2   0   2   0   2   2   0   2   0   2   0   0   2   2   2   2   2   0   0   2   2   2   2   2   2   0   0   2   0   0   0   2   2   0   0   2   2   2   0   0   2   0   2   0   0   0   0   2
 MK-5-8                 0   2   0   0   0   0   2   2   2   0   2   2   2   0   0   2   0   2   2   2   2   2   2   0   2   2   2   0   2   2   0   0   2   0   2   2   2   2   0   2   0   0   2   0   0   0   0   0   0   0   2   0   0   2   0   2   0   0   2   0   0   0   0   2   2   0   2   0   0   2   2   0   2   2   0   2   2   0   2   2   0   2   2   2   2   2   0   0   2   2   2   2   2   0   2   0   2   0   0   0   2   0   2   0   0   2   2   2   2   2   0   2   2   2   0   0   0   0   2   2   2   0   2   0   0   0   0   2   0   0   2   0   0   0   0   2   0   2   0   2   0   2   2   0   0   0   2   2   0   0   2   0   2   0   2   0   2   0   0   2   0   2   0   0   2   2   2   2   2   0   0   2   2   2   2   2   2   0   0   2   0   0   0   2   2   0   0   2   2   2   0   0   2   0   0   0   0   2   0   2
 MK-5-9                 0   2   0   0   2   0   2   2   0   0   2   2   2   0   0   2   0   2   0   2   2   2   2   0   2   2   2   0   2   2   2   0   2   0   2   2   2   2   0   2   2   0   2   0   0   0   0   0   0   0   0   0   0   2   2   2   2   0   2   0   0   0   0   2   2   2   2   0   0   2   2   0   2   2   0   2   2   0   2   2   0   2   0   2   2   2   0   2   2   2   2   2   2   2   2   0   2   0   0   0   2   0   2   0   0   2   2   2   2   2   0   2   2   2   0   0   0   0   2   2   0   0   0   0   0   0   0   2   0   0   2   0   0   0   0   2   0   2   0   2   0   2   2   0   2   2   2   2   2   0   2   0   2   0   2   0   2   0   0   2   2   2   0   0   2   2   2   2   2   2   2   2   2   2   2   2   2   0   0   2   0   0   0   2   2   2   0   2   2   2   0   0   2   0   0   0   0   2   0   2
 MK-5-10                2   2   0   0   2   0   2   2   0   0   2   2   2   0   0   2   0   2   0   2   2   2   2   2   2   2   2   0   2   2   2   0   2   0   2   2   0   2   0   2   2   2   2   0   0   0   0   2   2   0   0   0   0   2   2   2   0   0   2   2   0   0   0   2   2   2   2   0   2   2   2   0   2   2   0   2   2   0   2   2   0   2   2   2   2   2   0   2   2   2   2   2   0   2   2   0   2   0   0   0   2   0   2   0   0   2   2   2   0   2   0   2   2   2   0   0   0   0   2   2   0   0   0   0   0   0   0   2   0   0   2   0   0   0   0   2   0   2   0   2   0   2   2   2   2   2   2   0   2   0   2   0   2   0   2   0   2   0   0   2   2   2   0   0   2   2   0   2   2   2   2   2   2   2   2   2   2   2   2   2   0   0   0   2   2   2   0   0   2   2   2   0   2   0   0   0   0   2   0   2
 MK-5-11                2   2   0   0   0   0   2   2   0   0   2   2   2   0   0   2   0   2   0   0   2   2   2   2   2   2   2   0   2   2   2   0   2   0   2   2   0   2   0   2   2   2   2   0   0   2   0   2   2   0   2   0   0   2   2   2   0   0   2   2   0   0   0   2   0   2   2   0   2   2   2   0   2   2   0   2   2   0   2   2   0   2   2   2   2   2   0   2   2   2   2   2   0   2   2   0   2   0   0   0   2   0   2   0   0   2   0   2   2   2   0   2   2   2   0   0   2   0   2   2   0   2   0   0   0   0   0   2   0   0   2   0   0   0   0   2   0   2   0   2   0   2   2   2   2   2   2   0   2   0   2   2   2   0   2   0   2   0   0   2   2   2   0   0   2   2   0   2   0   2   2   2   2   2   2   2   2   2   2   0   0   0   0   2   2   2   0   0   2   0   2   0   2   0   0   0   0   2   0   2
 MK-5-12                2   2   0   0   0   0   2   2   0   0   2   2   2   0   0   2   0   2   0   0   2   2   2   0   2   0   2   0   2   2   2   2   2   0   2   2   0   2   0   2   2   2   2   0   0   2   0   2   2   0   2   0   0   2   2   0   0   0   2   2   0   0   0   2   2   2   0   0   2   2   0   0   2   2   0   2   2   0   2   2   0   2   2   2   2   2   0   2   2   2   2   2   2   2   2   0   2   0   0   0   2   0   2   0   0   0   0   0   0   0   0   2   0   2   0   0   2   0   2   2   0   2   2   0   0   0   0   2   0   0   2   0   0   0   0   2   2   2   0   2   0   2   2   2   2   2   2   0   2   0   2   2   2   0   2   0   2   0   0   2   2   2   0   0   2   2   0   2   0   2   2   2   2   2   2   2   2   2   2   0   0   0   0   2   2   2   0   2   2   0   2   0   2   0   0   0   0   2   0   2
 MK-5-13                2   2   2   2   0   0   2   2   0   0   2   0   2   0   0   2   0   2   0   0   2   2   2   0   2   0   2   0   0   2   2   2   2   0   2   2   0   2   0   2   2   2   2   0   0   2   0   2   2   0   2   0   0   2   2   0   0   0   0   2   0   0   0   2   2   2   0   0   2   2   0   0   2   0   0   2   2   0   2   2   0   2   2   0   2   0   0   2   2   2   2   2   2   2   2   0   2   0   0   2   2   0   2   0   0   0   0   0   0   0   0   2   0   2   0   0   2   0   2   2   0   0   2   0   0   0   0   2   0   0   2   0   0   0   0   2   2   2   0   2   0   0   2   2   2   2   2   2   2   0   2   2   2   0   2   0   2   0   0   2   2   0   0   0   2   2   0   2   0   2   2   2   2   2   2   2   2   0   2   2   0   0   0   2   2   2   0   2   2   0   2   0   2   0   0   0   0   0   0   2
 MK-5-14                2   2   0   0   0   0   2   2   0   0   2   0   2   0   0   2   0   2   0   0   2   2   2   0   2   0   2   0   0   2   2   2   2   2   2   2   0   2   0   2   2   2   2   0   0   2   0   2   2   0   2   0   0   2   2   0   0   0   0   2   0   0   0   2   2   0   0   0   2   2   0   2   2   0   0   2   2   0   2   2   0   2   2   0   2   0   2   2   2   2   2   2   2   2   2   0   2   0   0   2   2   0   2   2   0   0   0   0   0   0   0   2   0   0   0   0   0   2   2   2   0   0   2   0   0   0   0   0   0   0   2   0   0   0   0   2   2   0   0   0   0   2   2   2   0   2   2   2   2   0   2   2   2   0   2   0   0   0   0   2   2   0   0   0   2   2   0   2   0   2   2   2   2   0   2   2   2   0   2   2   0   2   0   2   2   2   0   2   2   0   2   0   2   0   2   0   0   0   0   2
 MK-5-15                2   2   0   0   0   0   2   2   0   0   2   0   2   0   0   2   0   2   0   0   2   2   2   0   2   0   2   0   2   2   2   2   2   2   2   2   0   2   2   2   0   2   2   0   2   2   0   2   2   0   2   0   0   2   2   0   0   0   0   2   0   0   0   2   2   0   0   0   2   0   0   2   2   0   0   2   2   0   2   0   0   2   2   0   2   2   2   2   2   2   2   2   2   2   2   0   0   0   0   2   2   0   0   2   0   0   0   2   0   0   0   2   2   2   0   0   0   2   0   2   2   0   2   0   2   0   2   0   0   0   2   0   0   2   0   2   2   0   0   0   0   2   2   2   0   2   2   2   2   0   2   2   2   0   2   0   0   2   0   2   2   0   0   0   2   2   0   2   0   2   2   2   2   0   2   0   2   0   2   2   0   2   0   2   2   2   0   2   2   0   0   2   2   0   2   0   0   0   0   2
 MK-5-16                2   0   0   2   0   0   2   2   0   0   2   0   2   2   0   2   0   2   0   0   2   2   2   0   2   0   2   0   2   2   2   2   0   2   0   2   0   2   2   2   0   2   2   0   2   2   0   2   0   0   2   0   0   2   2   0   0   0   0   2   0   0   0   2   2   2   0   0   2   0   2   0   0   2   0   2   2   0   2   0   0   2   2   0   0   2   2   2   2   2   2   2   2   2   2   0   2   2   0   2   2   0   0   2   0   0   0   2   0   0   0   2   2   2   0   0   0   2   0   2   2   0   2   0   2   0   0   0   0   0   2   0   0   2   0   2   2   0   0   0   0   2   2   2   0   2   2   2   0   0   2   2   2   0   2   0   0   2   0   2   2   0   0   0   2   0   0   0   0   2   2   2   2   0   2   0   2   0   2   2   0   2   0   2   2   2   0   2   2   0   0   2   2   0   2   0   0   0   0   2
 MK-6-1                 2   0   0   0   2   2   2   0   0   0   0   2   2   0   2   2   0   0   0   0   2   0   0   2   2   0   2   0   2   2   0   0   0   2   0   2   2   0   2   0   0   2   2   2   0   2   0   2   0   0   2   2   2   0   2   2   2   0   2   0   0   0   0   2   0   0   0   2   0   0   2   2   2   0   2   2   2   2   2   0   2   0   2   0   0   2   0   2   0   2   2   2   2   2   0   2   0   0   2   2   2   0   0   0   2   0   0   2   0   0   0   0   2   0   2   2   0   0   2   2   2   2   0   2   2   0   0   0   2   2   0   2   0   2   2   0   2   0   2   2   2   0   0   2   0   2   2   0   2   2   0   0   2   2   0   2   0   0   2   2   2   0   0   0   2   0   2   2   0   2   0   0   0   2   2   2   0   0   2   2   0   2   2   2   0   2   0   0   0   0   0   0   2   2   2   2   2   2   0   2
 MK-6-2                 2   0   0   0   2   2   2   0   0   0   0   2   2   0   2   2   0   0   0   0   2   0   0   2   2   0   2   0   2   2   0   0   0   2   0   2   2   0   0   0   0   2   2   2   2   2   0   2   0   0   2   2   2   0   2   2   2   0   2   0   0   0   0   0   0   0   0   2   0   0   2   2   2   0   2   2   2   0   2   0   2   0   2   2   0   2   0   2   0   2   2   2   0   2   0   2   0   2   2   2   2   0   0   0   2   0   0   2   0   2   0   0   2   0   2   2   0   0   2   2   2   2   0   2   2   0   0   0   2   2   0   2   0   2   2   0   2   0   2   2   0   0   0   2   0   2   2   0   2   2   0   2   2   2   0   2   0   0   2   2   2   2   0   2   2   0   0   2   0   2   0   0   2   2   2   2   0   0   2   2   0   2   2   2   0   2   0   2   0   0   0   0   2   2   2   2   2   2   0   2
 MK-6-3                 2   2   0   0   2   2   2   0   0   0   0   2   2   0   2   0   0   0   0   0   2   0   0   2   2   0   2   0   0   2   0   0   0   2   0   2   2   2   0   0   0   2   2   2   2   2   0   2   0   0   2   2   2   0   2   2   2   0   0   0   2   0   0   0   0   0   0   2   0   0   2   2   2   0   2   2   2   0   2   0   2   2   2   0   0   2   0   2   0   2   0   2   0   2   0   2   0   2   0   2   2   0   0   0   2   0   0   2   0   2   0   0   2   0   2   2   0   0   2   2   2   2   0   2   2   0   0   0   2   2   0   2   0   2   2   0   2   0   2   2   0   0   2   2   0   2   2   0   2   2   0   2   2   2   0   2   0   0   2   2   2   0   0   2   2   0   2   0   0   2   0   0   2   2   2   2   0   0   2   2   0   2   2   2   0   2   0   0   0   0   0   0   2   2   2   2   2   2   2   2
 MK-6-4                 2   2   0   0   2   2   2   2   0   2   0   2   2   0   2   0   0   0   0   0   2   2   0   2   2   0   2   0   0   2   0   0   0   2   0   2   2   2   0   0   0   2   2   2   2   2   0   2   0   0   2   0   2   0   2   2   2   0   0   0   2   0   0   0   0   0   2   2   0   0   0   2   2   0   2   2   2   0   2   0   0   2   2   0   0   2   0   2   0   2   0   2   0   2   0   2   0   0   0   2   2   0   0   2   2   0   0   2   0   2   0   0   2   0   2   2   0   0   2   2   2   2   0   0   2   0   0   0   2   2   0   2   0   0   2   0   2   0   2   2   0   0   2   2   0   2   2   0   2   2   0   2   2   2   0   2   0   0   2   0   0   0   0   2   2   0   2   0   0   2   0   0   2   2   2   2   2   0   2   2   0   2   2   2   0   2   0   0   0   0   0   0   2   2   2   2   2   2   2   2
 MK-6-5                 2   2   0   0   2   2   2   2   2   2   0   2   2   0   2   0   0   0   0   0   2   2   0   2   2   0   2   0   0   2   0   0   0   2   0   2   2   2   0   2   0   2   2   2   2   2   0   2   0   0   2   0   2   0   2   2   0   0   0   0   0   0   2   0   2   0   2   0   0   0   0   2   2   0   2   2   2   0   2   0   0   2   0   0   0   0   0   2   0   0   2   2   0   2   0   2   0   0   0   2   2   0   0   2   2   0   0   2   0   2   0   0   2   0   2   2   0   0   2   2   2   2   0   0   2   0   0   0   2   2   0   2   0   0   2   0   2   0   2   2   0   0   2   2   0   2   2   0   2   2   0   0   2   2   0   2   0   2   2   0   0   0   0   2   2   0   2   0   0   2   0   0   2   2   2   0   2   0   2   2   0   2   2   2   0   2   0   0   0   0   0   0   0   2   2   2   2   2   2   2
 MK-6-6                 2   2   2   0   2   0   2   2   2   2   0   2   2   0   0   0   0   0   0   2   2   2   0   0   0   0   0   0   0   2   0   0   0   2   0   2   2   2   0   2   0   2   2   2   2   2   0   2   0   0   2   0   2   0   0   2   2   0   0   0   0   0   2   0   0   0   2   0   0   0   0   2   2   0   2   0   2   2   2   0   0   2   0   0   0   0   0   2   0   0   2   2   0   0   0   2   0   0   0   2   2   0   0   2   2   0   0   2   0   2   0   0   2   0   2   2   0   0   2   2   2   2   0   0   2   0   0   0   2   2   0   2   0   0   2   0   2   0   2   2   0   0   2   2   2   2   2   0   2   0   0   2   2   2   0   0   0   2   2   0   0   0   0   2   2   0   2   0   2   2   0   0   2   2   2   0   2   0   2   2   0   2   2   2   0   2   0   0   0   0   2   0   0   2   2   2   2   2   2   2
 MK-6-7                 2   2   2   0   2   0   2   2   2   2   0   2   2   2   2   2   0   0   0   2   2   2   0   0   0   0   0   0   0   2   0   2   2   2   0   2   2   2   0   2   0   2   2   2   2   0   0   2   0   0   2   0   2   0   0   2   0   0   0   0   0   0   0   0   0   0   2   0   0   0   0   0   2   0   2   0   2   2   2   0   0   2   0   0   0   0   0   2   0   0   2   2   0   0   0   2   0   0   0   0   2   0   0   2   2   0   0   2   0   2   0   2   2   0   2   2   0   0   2   2   2   2   0   0   2   0   0   0   2   2   0   2   0   0   2   0   0   0   0   2   2   2   2   2   2   2   2   0   2   2   0   2   2   2   0   0   0   2   2   0   0   0   0   2   2   0   2   0   2   2   0   0   2   0   2   0   2   0   2   2   0   2   2   0   0   2   0   0   0   2   0   0   0   2   2   2   2   2   2   2
 MK-6-8                 2   2   0   0   2   0   2   2   2   2   0   0   0   0   2   2   0   0   0   2   2   2   0   2   0   0   0   0   0   2   0   2   2   0   0   2   2   2   0   2   0   0   2   2   2   2   0   2   0   2   2   0   2   0   0   2   0   0   0   0   0   0   0   0   0   0   2   2   0   0   0   0   2   0   0   0   2   2   2   0   0   2   0   0   0   0   0   2   0   0   2   2   0   0   0   2   0   0   0   0   2   0   0   0   2   0   0   2   0   2   0   2   2   0   2   2   0   0   2   2   2   2   0   0   2   0   0   0   0   2   2   2   0   0   2   0   0   0   0   2   2   2   2   2   2   2   2   0   2   2   0   2   2   2   0   0   0   2   2   2   0   0   0   2   2   0   2   0   2   2   0   0   2   0   2   0   2   0   2   2   0   2   2   0   0   2   0   0   0   2   0   0   2   2   2   0   2   2   2   2
 MK-6-9                 2   2   0   0   2   0   2   2   2   2   0   0   0   2   0   2   0   2   0   2   2   2   0   2   0   0   2   0   0   2   0   2   2   0   0   2   2   2   0   2   0   0   2   2   2   2   2   2   0   2   2   0   2   0   0   2   2   0   0   0   0   0   0   0   0   0   2   2   0   2   0   0   2   0   0   0   2   2   2   0   2   2   0   0   0   0   0   2   2   0   2   2   0   0   0   0   0   0   0   0   2   0   0   0   2   0   0   0   0   2   0   2   0   0   2   2   2   2   2   2   2   2   0   0   0   2   2   0   2   2   2   2   0   0   2   0   0   0   0   2   2   2   2   2   2   2   2   0   0   2   0   2   2   0   0   0   2   2   2   2   0   0   0   2   2   0   2   0   2   2   0   0   2   2   0   0   2   0   2   2   0   2   2   0   0   2   0   0   0   2   0   0   2   2   2   0   2   2   2   2
 MK-6-10                2   2   0   0   2   0   2   2   2   2   0   0   0   2   2   2   2   2   2   2   2   2   0   2   0   0   2   0   0   2   0   2   2   2   0   2   2   2   0   2   0   0   2   2   2   2   2   2   0   2   2   0   0   0   2   2   2   0   0   0   0   0   0   0   0   0   2   0   0   2   0   0   2   0   0   0   2   2   2   0   2   2   0   0   0   0   0   2   2   0   2   2   0   0   0   0   0   0   0   0   2   0   0   0   2   0   0   0   0   2   0   2   0   0   2   2   2   2   2   2   0   0   0   0   0   0   2   0   2   2   0   2   0   0   2   0   0   0   2   2   2   2   2   2   2   0   0   2   0   2   0   0   0   0   0   0   2   2   2   2   0   0   0   2   2   0   2   0   2   2   0   0   2   2   0   0   2   0   2   2   0   2   2   0   0   2   0   0   0   2   0   0   2   2   2   0   2   0   2   2
 MK-6-11                2   2   0   0   2   0   0   2   2   2   0   0   0   2   0   2   2   2   2   2   2   2   2   2   0   0   2   0   0   2   0   2   2   2   0   2   2   2   0   2   0   0   2   2   2   2   0   2   0   2   2   0   0   0   2   2   2   0   0   0   0   0   2   0   0   2   2   0   0   2   0   0   2   0   0   0   2   2   0   0   2   2   0   0   0   0   0   2   0   0   2   2   0   0   0   0   0   0   0   0   2   0   0   0   2   0   0   0   2   2   2   2   2   0   2   2   2   2   2   2   0   0   0   0   0   0   2   0   2   2   0   2   0   2   2   0   0   0   2   2   2   2   2   2   2   0   2   2   0   2   0   0   0   0   0   0   2   2   2   0   2   0   0   2   2   0   2   0   2   2   0   0   2   2   2   0   2   0   2   2   0   2   2   2   0   2   0   0   0   2   0   2   2   2   2   0   2   0   2   2
 MK-6-12                2   2   0   2   2   0   0   2   2   2   0   0   0   2   0   2   2   2   2   0   2   2   2   2   0   0   2   2   0   2   0   2   2   2   2   2   2   2   0   2   0   0   2   2   2   2   0   2   0   2   2   0   0   0   0   2   2   0   0   0   0   0   2   0   0   0   2   0   0   2   0   0   0   0   0   0   2   2   0   2   2   2   0   0   0   0   0   2   0   0   2   2   0   0   0   0   0   0   0   0   2   0   0   2   2   0   0   0   2   2   2   2   2   0   2   2   2   2   2   2   0   0   0   2   0   0   2   0   2   2   0   2   0   2   2   0   0   0   2   2   2   2   2   2   2   2   2   2   0   2   0   0   0   0   0   0   2   2   2   0   2   0   0   2   2   2   2   0   2   2   0   0   2   2   2   0   2   0   2   2   0   2   2   2   0   2   0   0   0   2   0   2   2   2   2   2   2   0   2   2
 MK-6-13                2   0   0   2   2   0   0   0   2   2   0   0   0   0   0   2   2   2   2   0   2   0   2   2   0   0   2   2   0   2   0   2   2   2   2   2   2   2   0   2   0   0   2   2   2   2   0   2   0   0   2   0   0   0   0   2   2   2   0   0   0   0   2   0   2   0   2   0   0   2   0   0   0   0   0   0   2   2   2   2   2   2   0   0   0   0   0   0   0   0   2   2   0   0   0   0   0   0   2   0   0   0   0   2   2   0   0   2   0   2   2   2   2   0   2   2   2   0   2   2   0   0   0   2   0   0   2   2   2   0   0   2   0   2   0   0   0   0   2   2   2   2   2   0   2   2   2   2   0   2   0   0   0   0   0   0   2   0   0   0   2   0   0   2   2   2   2   0   2   2   0   0   0   2   2   0   2   0   2   2   0   2   2   2   0   2   0   2   0   2   0   2   2   2   2   2   0   0   2   2
 MK-6-14                2   0   0   2   2   0   0   0   2   2   0   0   0   0   0   2   2   2   2   2   2   0   2   2   0   0   2   2   0   2   0   2   2   2   2   0   2   0   2   2   0   0   2   2   2   2   0   2   0   0   0   0   0   0   0   2   2   2   0   0   0   2   2   2   2   0   2   0   0   2   0   0   0   0   0   0   2   2   2   2   2   2   0   0   0   0   0   0   0   0   2   2   0   0   2   0   0   0   2   0   0   0   2   2   2   0   0   0   0   2   0   2   2   0   2   2   2   0   2   2   0   0   0   0   0   0   2   2   2   0   0   2   0   2   2   0   2   0   2   2   2   2   2   0   2   2   2   2   0   2   0   0   0   0   2   0   2   0   0   0   2   0   0   2   2   0   2   0   2   2   0   0   0   2   2   2   2   0   2   2   0   2   2   2   0   2   0   2   0   2   0   2   0   2   0   0   0   0   2   2
 MK-6-15                2   0   0   2   2   0   0   0   2   0   2   0   0   0   0   2   2   0   0   2   2   0   2   2   0   0   2   2   0   2   0   2   0   2   2   0   2   0   2   2   0   0   2   0   2   2   2   2   0   0   0   0   0   0   0   2   2   2   0   0   0   2   2   2   2   0   2   0   0   2   0   0   0   0   0   0   2   2   2   2   2   2   0   0   0   0   0   0   0   0   2   2   0   2   2   0   0   0   2   0   0   0   2   2   2   0   0   0   0   2   0   2   2   0   2   2   2   0   0   2   0   0   0   0   0   0   2   2   2   0   0   2   0   2   2   0   2   2   2   2   2   2   2   0   2   2   2   2   0   2   0   0   0   0   2   0   2   0   0   0   2   0   0   2   2   0   2   0   2   0   0   0   0   2   2   2   2   0   2   2   0   2   2   2   0   2   0   0   0   2   0   2   0   2   0   0   0   0   2   0
 MK-6-16                2   0   0   2   2   0   0   0   2   0   2   2   0   0   0   2   2   0   0   2   2   2   2   2   0   0   2   2   0   2   0   2   0   2   2   0   2   2   2   2   2   0   2   2   2   2   2   2   0   0   0   0   0   0   0   2   2   2   0   0   0   2   2   2   2   0   2   0   0   2   0   0   0   0   0   0   2   0   2   2   2   2   0   0   0   0   0   0   2   0   2   2   0   2   2   0   0   0   2   0   0   0   2   2   2   2   2   0   0   2   0   2   2   0   2   2   2   0   0   2   0   0   0   0   0   0   2   2   2   0   0   2   2   2   2   0   2   2   2   0   2   2   2   0   2   2   2   2   0   2   0   0   0   0   2   0   0   0   2   2   2   0   0   2   0   0   2   0   2   0   0   0   0   0   2   2   0   0   2   2   0   2   2   2   0   2   0   0   0   0   0   2   0   2   0   0   0   0   2   0
 
!****************************************** Phenotypic Data **********************************************************
!-100.0 is resevred for missing phenotype
SimulatedTrait1        15.2344   14.4785   15.9056   15.0640   13.7840   14.1180   14.0187   14.4597   15.1310   16.4019   13.6033   16.6760   16.1381   14.8546   15.0556   16.2799   16.9234   13.9728   15.5230   15.2338   15.2390   16.0344   15.6723   15.3121   13.9019   15.6292   13.6840   16.1656   14.1015   15.0269   14.3480   14.2083   16.6651   15.9403   15.1899   16.0650   13.6296   14.4413   14.0267   14.1781   15.6207   15.4166   14.4221   14.7236   16.1083   14.5161   14.8472   15.4114   13.4443   13.8124   15.2337   13.8144   15.4449   14.1147   15.0798   14.5551   15.6197   16.0989   15.4036   13.5966   13.8510   14.6328   16.5548   16.7674   16.4367   15.2656   14.9588   15.4646   14.0700   13.2593   16.3423   16.5277   13.8299   14.4205   13.6026   14.0164   16.5457   14.1777   14.4077   15.2689   14.1142   16.0728   13.8038   15.6310   15.9438   14.2052   13.9674   14.9262   16.8193   14.9182   15.6828   17.2454   15.5902   15.1400   14.8498   15.1648   15.6463   13.8717   15.4902   15.6633   14.9957   15.2560   15.3532   14.3847   15.8477   16.3867   13.7409   14.2603   14.8871   13.8488   15.4908   15.7248   15.8529   13.8754   16.2718   15.5288   12.9748   14.6300   14.9730   13.4940   15.4188   13.5774   13.8913   14.9313   14.4281   15.1796   15.6758   15.7659   16.0292   13.5888   13.9183   16.0368   13.7689   13.7425   13.5280   15.9856   14.0844   13.7578   15.7266   14.7715   15.7669   14.2164   14.2457   16.4139   13.4792   15.4036   14.7747   16.4443   14.2097   14.2707   16.2605   14.1430   16.2203   13.5653   15.8212   15.9582   15.2894   16.1915   15.2924   15.9660   14.7620   14.7721   13.9771   15.7769   15.8491   16.5946   13.2843   14.7392   16.0735   13.9726   15.6019   14.3288   14.3144   13.1925   15.2051   13.6704   15.2714   16.8047   16.5380   15.9943   14.5387   16.2705   12.8151   13.7905   16.1614   16.4078   14.5480   13.9894   16.2471   16.0465   14.8310   15.5766   14.5590   14.3542   16.1432   15.0696   14.2582   14.0996   14.6595   15.6978
SimulatedTrait2         9.7406   10.2733    9.1142   10.4476   10.4969   10.4562   10.4843   10.9799   10.7937    9.5824   10.2597    9.5128    9.6021   10.7742    9.5804    9.2742    9.4089   10.6631   10.4996   10.6277    9.8353    9.6487    9.3842    9.9296   10.6914   10.3547    9.9097   10.1296   10.5084    9.0915   10.2835   10.3803    9.6471    9.7177    9.0345    9.1967   10.1818   10.9334   10.3684   10.8251    9.4211    9.4605   10.4096   10.7259    9.4767    9.4523   10.6459    9.4359   10.6631   10.2836    9.5662   10.4436    9.5343   10.3621   10.7299   10.5723    9.2909    9.7568   10.4063   10.0538   10.4890    9.4088    9.3558    9.6616    9.4459   10.7277   10.4882   10.4686   10.2826   10.4548    9.5633    9.4541   10.4090   10.5892   10.6740   10.8036    9.4037   10.4213   10.4491    9.2151   10.7168    9.9793   10.2121    9.8378    9.7864   10.6331   10.6283   10.5342    9.3316    9.0299    9.8635    9.1840    9.5505    9.6411    9.2807    9.1506    9.8404   10.4638    9.6710    9.1863    9.6835    9.7504    9.8798   10.4720    9.9959    8.8567   10.7975   10.1712    9.4632   10.3399    9.4536    9.7813    9.3776   10.3312    9.6703    9.2155   10.6492    9.4882    9.5373   10.2843    9.3476    9.8798   10.6350   10.5868   10.2997    9.7821    9.7686    9.6554    9.4092   10.4026   10.2319    9.4472   10.5466   10.4313   10.5559    8.9466   10.4490   10.6367    9.5614   10.0937    9.7637   10.3656   10.5793   10.1266    9.9460    9.8138   10.3140    9.0825   10.3867   10.5763    9.5534   10.9613    9.6003   10.5954    9.1046    9.5261   10.0073    9.9132    9.9266    9.0452   10.7063   10.6056   10.1555    9.4090    9.2559    9.2880   10.5121   10.1722    9.5699   10.3696    9.8278   10.6511   10.0627   10.7694    9.7267   10.4176    9.5494    9.8488    9.5791    9.4362   10.7071    9.4826   10.1535   10.4642    9.9941    9.0606   10.3724   10.7357    9.5413    9.6438    9.4524   10.6887   11.1712   10.7239    9.4414   10.4604   10.5942   10.4951    9.1550    9.4558
 
