# Supplementary material for: Inclusive Composite Interval Mapping of QTL by Environment Interactions in Biparental Populations
Source: PLoS One. 2015 Jul 10;10(7):e0132414. doi: 10.1371/journal.pone.0132414 (PMC4498613; doi:10.1371/journal.pone.0132414)
Supplement: S6 File — (ZIP) [file pone.0132414.s006.zip › H=0.8/L1/run_00109.met]

!**********************Note: lines staring with "!" are remarks and will be ignored in the program********************
!*********************************General Information**********************************
!Assuming F1 = P1 x P2, populations available in QTL IciMapping are: 
!  1, P1BC1F1 = P1 x F1, the first backcrossing where P1 is used as the recurrent parent;
!  2, P2BC1F1 = P2 x F1, the first backcrossing where P2 is used as the recurrent parent;
!  3, F1DH, F1-derived doubled haploids; 
!  4, RIL or F1RIL, recombination inbred lines through the repeated selfing of F1;
!  5, P1BC1RIL, recombination inbred lines through the repeated selfing of P1BC1F1;
!  6, P2BC1RIL, recombination inbred lines through the repeated selfing of P2BC1F1;
!  7, F2, the selfing generation of F1;
!  8, F3, the selfing generation of F2;
!  9, P1BC2F1, the second backcrossing where P1 is used as the recurrent parent; 
! 10, P2BC2F1, the second backcrossing where P2 is used as the recurrent parent;
! 11, P1BC2RIL, recombination inred lines through the repeated selfing of P1BC2F1; 
! 12, P2BC2RIL, recombination inred lines through the repeated selfing of P2BC2F1; 
! 13, P1BC1F2, the selfing generation of P1BC1F1; 
! 14, P2BC1F2, the selfing generation of P2BC1F1; 
! 15, P1BC2F2, the selfing generation of P1BC2F1; 
! 16, P2BC2F2, the selfing generation of P2BC2F1; 
! 17, P1BC1DH, P1BC1F1-derived doubled haploids; 
! 18, P2BC1DH, P2BC1F1-derived doubled haploids; 
! 19, P1BC2DH, P1BC2F1-derived doubled haploids; 
! 20, P2BC2DH, P2BC2F1-derived doubled haploids; 
   3      !Mapping Population (see remarks above)
   2      !Mapping Function (1 for Kosambi; 2 for Haldane; 3 for Morgan)
   2      !Marker Space Type (1 for intervals; 2 for positions)
   1      !Marker Space Unit(1 for centiMorgans; 2 for Morgan)
   6      !Number of Chromosomes (or Linkage Groups)
 200      !Size of the mapping population
   2      !Number of environments
 
!***************************************** Chromosomes and Linkage Maps **********************************************
!Chromosome                 NumMarkers
-CH1                        16
-CH2                        16
-CH3                        16
-CH4                        16
-CH5                        16
-CH6                        16
!Linkage map (Marker name followed by position or the interval length)
 MK-1-1                1     0.000
 MK-1-2                1    10.000
 MK-1-3                1    20.000
 MK-1-4                1    30.000
 MK-1-5                1    40.000
 MK-1-6                1    50.000
 MK-1-7                1    60.000
 MK-1-8                1    70.000
 MK-1-9                1    80.000
 MK-1-10               1    90.000
 MK-1-11               1   100.000
 MK-1-12               1   110.000
 MK-1-13               1   120.000
 MK-1-14               1   130.000
 MK-1-15               1   140.000
 MK-1-16               1   150.000
 MK-2-1                2     0.000
 MK-2-2                2    10.000
 MK-2-3                2    20.000
 MK-2-4                2    30.000
 MK-2-5                2    40.000
 MK-2-6                2    50.000
 MK-2-7                2    60.000
 MK-2-8                2    70.000
 MK-2-9                2    80.000
 MK-2-10               2    90.000
 MK-2-11               2   100.000
 MK-2-12               2   110.000
 MK-2-13               2   120.000
 MK-2-14               2   130.000
 MK-2-15               2   140.000
 MK-2-16               2   150.000
 MK-3-1                3     0.000
 MK-3-2                3    10.000
 MK-3-3                3    20.000
 MK-3-4                3    30.000
 MK-3-5                3    40.000
 MK-3-6                3    50.000
 MK-3-7                3    60.000
 MK-3-8                3    70.000
 MK-3-9                3    80.000
 MK-3-10               3    90.000
 MK-3-11               3   100.000
 MK-3-12               3   110.000
 MK-3-13               3   120.000
 MK-3-14               3   130.000
 MK-3-15               3   140.000
 MK-3-16               3   150.000
 MK-4-1                4     0.000
 MK-4-2                4    10.000
 MK-4-3                4    20.000
 MK-4-4                4    30.000
 MK-4-5                4    40.000
 MK-4-6                4    50.000
 MK-4-7                4    60.000
 MK-4-8                4    70.000
 MK-4-9                4    80.000
 MK-4-10               4    90.000
 MK-4-11               4   100.000
 MK-4-12               4   110.000
 MK-4-13               4   120.000
 MK-4-14               4   130.000
 MK-4-15               4   140.000
 MK-4-16               4   150.000
 MK-5-1                5     0.000
 MK-5-2                5    10.000
 MK-5-3                5    20.000
 MK-5-4                5    30.000
 MK-5-5                5    40.000
 MK-5-6                5    50.000
 MK-5-7                5    60.000
 MK-5-8                5    70.000
 MK-5-9                5    80.000
 MK-5-10               5    90.000
 MK-5-11               5   100.000
 MK-5-12               5   110.000
 MK-5-13               5   120.000
 MK-5-14               5   130.000
 MK-5-15               5   140.000
 MK-5-16               5   150.000
 MK-6-1                6     0.000
 MK-6-2                6    10.000
 MK-6-3                6    20.000
 MK-6-4                6    30.000
 MK-6-5                6    40.000
 MK-6-6                6    50.000
 MK-6-7                6    60.000
 MK-6-8                6    70.000
 MK-6-9                6    80.000
 MK-6-10               6    90.000
 MK-6-11               6   100.000
 MK-6-12               6   110.000
 MK-6-13               6   120.000
 MK-6-14               6   130.000
 MK-6-15               6   140.000
 MK-6-16               6   150.000
!*********************************** Marker Types ********************************************************************
!Co-dominant marker: When heterozygote F1 is present, P1 is coded as 2, F1 is coded as 1, and P2 is coded as 0; Otherwise, P1 is coded as 2, and P2 is coded as 0. 
!Dominant marker: When heterozygote F1 is present, P1 and F1 are coded as 12, and P2 is coded as 0; Otherwise, P1 is coded as 2, and P2 is coded as 0.  
!Recessive markers: When heterozygote F1 is present, P1 is coded as 2, and F1 and P2 are coded as 10; Otherwise, P1 is coded as 2, and P2 is coded as 0. 
!Missing marker is coded as -1. 
 MK-1-1                 2   2   2   0   2   2   0   0   2   2   2   2   2   0   2   0   2   2   0   0   2   0   2   0   0   0   0   0   2   2   2   2   0   0   0   2   0   0   2   0   2   2   0   2   2   2   2   2   0   0   2   2   2   2   0   0   0   2   0   0   0   0   2   2   0   2   2   0   2   0   2   2   0   0   0   2   0   0   0   0   0   2   0   2   0   2   0   2   0   0   0   0   2   0   0   2   2   2   2   0   0   2   2   0   2   0   2   2   0   0   2   2   2   2   2   0   2   0   2   0   2   0   0   0   2   0   2   2   0   2   2   2   2   0   2   0   0   0   0   2   2   0   2   2   0   0   2   0   0   2   2   2   2   2   0   2   2   2   0   0   2   2   2   0   2   2   2   2   0   2   2   2   2   2   2   0   2   0   0   0   0   2   0   2   2   0   2   2   0   0   2   2   2   2   2   0   0   2   2   2
 MK-1-2                 2   2   2   0   2   2   0   0   2   2   2   2   2   0   2   0   2   2   0   0   2   0   2   0   0   0   0   2   2   2   2   2   2   0   2   0   0   0   2   0   2   2   0   2   2   2   2   2   0   2   2   2   2   2   0   0   0   2   0   0   0   2   2   2   0   2   2   0   0   0   2   2   0   0   0   2   0   0   0   0   0   2   2   2   0   2   0   2   0   0   2   0   2   0   0   2   2   2   2   2   0   2   2   0   2   0   2   2   0   0   2   2   2   2   2   0   2   0   2   0   2   2   0   0   2   0   2   2   0   2   2   2   2   2   2   0   0   0   0   2   2   0   2   2   0   2   2   0   2   2   2   2   2   2   0   2   2   2   0   0   2   2   2   0   2   0   2   2   0   2   2   0   2   2   2   2   2   0   0   0   0   2   0   2   2   0   2   2   0   0   2   2   2   2   2   0   0   2   0   2
 MK-1-3                 2   2   2   0   2   2   0   0   2   2   2   2   2   0   2   0   2   2   0   2   2   0   2   0   0   0   0   2   2   2   2   2   2   0   2   0   0   0   2   0   2   2   0   2   2   2   2   2   2   2   2   2   2   2   0   2   0   2   0   0   2   2   2   2   0   2   2   0   0   0   0   0   0   0   0   2   2   0   0   0   0   2   0   2   0   2   0   2   0   0   2   0   0   0   0   2   2   2   2   0   0   2   2   0   2   0   2   2   0   0   2   2   2   2   0   0   2   0   2   0   0   2   0   0   2   0   2   2   0   2   2   2   0   2   2   0   2   0   0   2   2   0   2   2   0   0   2   0   2   2   2   2   2   2   0   2   2   2   0   2   2   0   2   0   2   0   2   2   0   0   2   0   2   2   2   2   2   0   0   0   0   2   0   2   2   2   2   2   2   0   2   2   2   2   2   0   0   0   2   2
 MK-1-4                 2   2   2   2   2   2   0   0   2   2   2   2   2   2   2   0   2   2   0   2   2   2   0   2   0   0   0   0   2   2   2   2   2   0   2   0   0   0   2   0   2   2   0   2   2   2   2   2   2   2   2   2   2   2   0   2   0   2   0   0   2   2   2   2   0   2   2   0   0   0   0   0   0   0   0   2   2   0   0   2   2   2   0   2   0   2   0   2   0   0   2   0   0   0   0   2   2   2   2   0   0   2   2   0   0   0   2   2   0   0   2   2   2   2   0   0   2   0   2   0   0   2   0   0   2   0   2   2   0   2   2   2   0   2   2   0   2   0   0   2   2   0   2   2   0   0   2   0   0   2   2   2   2   2   0   2   2   2   0   2   2   0   0   0   2   0   2   2   2   0   2   2   2   2   2   2   2   0   0   0   0   2   0   2   0   2   2   2   2   0   2   2   2   2   2   0   0   0   2   2
 MK-1-5                 2   2   2   2   2   2   0   2   0   2   2   2   2   0   2   0   0   2   0   2   2   2   0   2   0   0   0   0   2   2   2   2   2   0   2   0   2   0   2   0   0   2   0   2   0   2   2   2   0   2   2   2   2   2   0   2   0   0   0   2   0   2   2   2   0   2   2   0   0   0   0   2   0   0   0   2   2   0   0   2   2   2   0   2   0   2   0   2   0   0   2   2   0   0   0   2   2   2   2   0   0   2   2   0   0   0   2   2   0   0   2   2   2   0   0   2   2   2   2   0   0   2   0   0   2   0   2   2   0   2   2   2   0   2   2   0   2   0   0   2   2   0   2   2   0   0   2   0   0   2   2   2   2   2   0   2   2   2   0   2   2   0   0   0   2   0   2   2   2   0   2   2   2   2   2   2   2   0   0   0   0   2   0   2   0   2   2   2   2   0   2   2   2   2   2   2   2   0   2   2
 MK-1-6                 2   2   2   2   0   2   0   2   0   0   2   2   2   0   2   0   0   2   0   2   2   2   0   2   0   0   0   0   2   2   2   2   2   0   2   0   2   0   2   0   0   2   0   2   0   2   2   2   0   2   2   2   2   2   0   2   0   2   0   0   0   2   2   2   0   2   2   0   0   0   0   2   0   0   0   2   2   0   2   0   2   2   0   0   0   2   0   2   2   0   2   2   0   0   0   2   2   2   2   0   0   2   2   0   0   0   2   2   0   0   2   2   2   2   0   2   2   2   0   2   2   2   0   0   2   0   2   2   0   2   2   2   2   2   2   0   2   0   0   2   2   0   2   2   0   2   0   0   0   2   2   2   2   2   0   2   2   2   0   2   2   0   0   0   2   0   2   2   2   0   2   2   2   2   2   2   2   0   0   0   0   2   0   2   0   2   2   2   2   0   2   2   2   2   2   2   2   0   2   2
 MK-1-7                 2   2   2   2   0   2   0   2   0   0   2   2   2   0   2   0   0   2   0   2   2   2   0   2   0   0   0   2   2   2   2   2   2   0   0   0   2   0   2   0   0   2   0   2   0   2   2   2   0   0   2   2   2   2   0   2   0   2   0   0   0   2   2   2   0   2   2   0   0   0   0   2   0   0   0   2   2   0   2   2   2   2   0   0   0   2   2   0   2   0   2   2   0   0   0   2   2   2   2   0   2   2   2   0   0   2   2   2   0   2   2   2   2   2   2   2   2   2   0   2   2   2   0   0   2   0   2   2   0   2   2   2   2   2   2   0   2   0   0   2   2   0   2   2   0   2   0   0   0   2   2   2   2   2   0   2   0   2   0   2   0   0   0   0   2   0   2   2   2   0   2   2   2   2   2   2   2   0   0   0   0   2   0   2   0   2   2   2   2   0   2   2   2   2   2   2   2   0   2   2
 MK-1-8                 2   2   2   2   0   2   0   2   0   0   2   2   2   0   2   0   0   2   0   2   2   2   0   2   2   0   0   2   2   2   2   2   2   0   0   0   2   0   2   0   0   2   2   2   0   2   2   2   2   0   2   2   2   2   0   2   0   2   0   0   0   2   2   2   0   2   2   0   0   0   0   2   0   0   0   2   2   0   0   2   2   2   0   0   0   2   2   0   2   0   2   2   2   0   0   0   0   2   2   0   2   2   2   0   0   2   0   0   0   2   2   2   2   2   2   2   2   2   0   2   2   2   0   0   2   2   2   2   0   2   2   2   2   2   2   0   0   0   2   2   2   2   2   2   0   2   0   0   0   0   0   2   2   2   0   2   0   2   0   0   0   0   0   0   2   0   2   2   2   0   2   2   2   2   2   2   0   0   0   0   0   2   0   2   0   2   2   2   2   0   2   2   2   2   2   0   2   0   2   0
 MK-1-9                 2   2   0   2   0   2   0   2   0   0   2   2   0   0   2   0   0   2   0   2   2   2   0   2   2   0   2   2   0   2   2   2   2   0   0   0   2   0   2   0   0   2   2   2   0   2   2   2   2   2   2   0   2   2   0   2   0   2   0   0   0   2   2   2   0   2   2   0   0   0   0   2   0   0   0   2   2   2   0   2   2   2   0   0   2   2   2   0   2   0   2   2   2   2   2   0   2   2   2   0   2   2   2   0   0   0   0   0   0   2   2   2   2   2   2   2   2   2   0   0   2   2   0   0   2   2   2   2   0   2   2   2   2   2   2   0   0   0   2   2   0   2   2   2   0   2   0   0   0   0   0   2   2   2   0   2   0   2   0   2   0   0   0   0   2   2   2   2   2   0   2   2   2   2   2   2   0   0   0   0   0   2   0   2   0   2   2   2   2   0   0   2   2   2   2   2   2   0   2   0
 MK-1-10                2   0   0   2   0   2   0   2   0   0   2   2   0   0   2   0   0   2   0   0   2   2   2   2   2   0   2   2   2   0   2   0   2   0   0   0   2   0   2   0   0   2   2   2   0   2   2   0   2   2   2   2   2   2   0   2   0   2   0   0   0   2   2   0   0   2   2   0   0   0   0   2   0   0   0   0   2   2   0   2   2   0   0   0   2   2   2   2   2   0   2   2   2   2   2   0   2   2   0   0   2   2   0   0   0   0   0   0   2   2   2   2   2   2   2   2   0   2   0   0   2   2   0   0   2   2   2   2   0   2   2   2   2   2   2   0   0   0   2   2   0   2   2   2   0   2   0   0   2   0   0   2   2   2   0   2   2   2   0   2   0   0   0   0   2   2   0   2   2   0   2   2   0   2   2   2   0   0   0   0   0   2   0   2   0   2   2   2   0   0   0   2   0   2   2   2   2   0   2   0
 MK-1-11                2   0   2   2   0   2   0   2   0   2   2   2   0   0   2   0   0   2   0   0   2   2   2   2   0   0   2   2   2   0   2   0   2   0   0   2   2   0   2   0   0   2   2   0   0   2   2   0   2   2   2   2   2   2   0   2   0   2   0   2   0   2   2   0   0   2   2   2   0   0   0   2   0   0   2   0   2   0   0   2   2   0   0   0   2   2   0   2   2   0   2   2   0   2   2   0   2   2   0   0   2   2   0   0   0   0   0   0   2   0   2   2   2   0   2   2   0   2   0   0   2   2   0   0   2   2   2   0   0   2   2   2   2   2   2   0   2   0   2   2   0   0   2   2   0   2   0   0   2   0   0   2   2   2   0   2   2   2   0   0   0   0   0   0   2   2   0   2   2   0   2   2   0   2   2   2   0   0   0   0   0   2   2   2   0   2   2   2   0   0   0   2   0   2   2   2   2   0   2   2
 MK-1-12                0   0   2   2   0   2   0   2   2   2   2   2   0   0   2   0   0   2   0   0   2   0   2   2   0   0   2   2   2   0   2   0   2   0   0   2   2   2   0   0   0   0   2   0   2   2   2   0   2   2   2   2   2   2   0   2   0   2   0   2   0   2   2   0   0   2   2   2   0   0   0   2   0   0   2   0   2   0   0   2   2   0   2   0   2   2   0   2   2   0   2   2   0   2   2   2   2   2   0   2   2   2   0   2   0   0   2   0   2   0   2   2   2   0   2   2   0   2   0   0   2   0   2   0   2   2   2   0   0   2   2   2   2   2   2   2   2   0   2   0   2   0   2   0   0   2   0   0   2   0   0   2   2   2   0   2   0   2   0   0   2   0   0   0   2   0   0   2   2   0   2   2   0   2   0   2   0   0   0   0   0   2   2   2   2   2   2   2   0   0   0   2   0   2   2   2   0   0   2   2
 MK-1-13                2   0   2   2   0   0   0   0   2   2   0   2   0   0   2   0   0   2   0   2   2   0   2   2   0   0   0   0   2   0   2   0   2   0   0   2   2   2   0   2   0   0   2   0   2   2   2   0   2   2   2   2   0   2   0   2   0   2   0   2   0   2   2   0   0   2   2   2   0   2   2   2   0   0   2   0   2   0   0   2   2   0   2   0   2   2   0   2   2   0   2   2   0   2   2   2   2   2   0   2   2   2   0   2   0   0   2   2   2   0   2   2   2   2   2   2   0   2   0   0   2   0   0   0   2   2   2   0   0   2   2   2   2   2   2   0   2   0   2   0   2   0   2   0   0   2   2   0   2   0   0   2   2   2   0   2   0   2   0   0   2   2   2   0   2   0   0   2   2   2   2   2   2   2   0   2   0   0   0   0   0   2   2   0   2   2   2   2   0   0   2   2   0   2   2   0   0   0   2   2
 MK-1-14                2   0   2   2   0   0   2   0   2   2   0   2   0   2   2   0   0   2   0   2   0   0   2   2   0   0   0   0   2   0   2   0   2   0   0   2   2   2   0   2   0   2   2   0   2   2   2   0   2   2   0   2   0   2   0   0   0   2   0   2   0   2   2   0   0   2   2   2   0   2   2   2   2   0   2   0   0   0   0   2   2   0   2   0   2   2   0   2   2   0   2   2   0   2   2   2   2   2   0   0   2   2   0   2   0   0   2   2   2   0   0   2   2   2   2   2   0   0   0   0   2   0   0   0   2   2   2   0   0   2   2   2   2   2   2   2   2   0   2   0   2   0   2   0   0   2   2   0   2   0   0   2   2   2   0   2   0   2   0   0   2   0   2   0   2   0   0   2   2   2   2   2   2   2   0   2   0   0   0   2   0   2   2   0   2   2   2   2   0   0   2   2   0   2   2   0   0   2   2   2
 MK-1-15                2   0   2   2   0   0   2   0   2   2   0   2   2   2   2   0   0   2   0   0   0   0   2   2   0   0   0   0   2   0   2   2   2   0   0   2   2   2   0   2   0   2   0   0   2   2   2   0   2   2   0   2   0   2   0   0   2   2   0   2   0   2   2   0   0   2   2   2   0   2   2   2   2   0   2   0   0   0   0   2   2   2   2   0   0   2   0   0   2   2   2   2   0   2   2   2   2   0   0   0   2   0   0   2   0   0   2   2   2   0   0   2   2   2   2   2   0   0   0   0   2   0   0   0   2   2   2   0   0   2   2   0   2   2   2   2   2   0   2   0   2   0   2   0   2   2   2   0   2   0   0   2   2   2   0   2   0   2   0   0   2   2   2   0   2   0   0   2   2   2   2   2   2   2   2   2   0   0   0   2   0   2   2   0   2   2   2   2   0   0   2   0   0   0   2   0   0   2   2   2
 MK-1-16                2   0   0   2   0   0   2   0   2   2   2   2   2   2   0   0   0   2   0   0   0   0   2   2   0   0   2   0   2   0   2   2   2   0   0   2   2   2   0   2   0   2   0   0   2   2   2   0   2   2   0   2   0   2   0   0   2   2   0   2   0   0   2   0   0   2   2   2   0   2   2   2   2   0   2   0   0   0   0   2   2   2   2   0   0   2   0   0   0   2   2   2   0   2   2   2   2   0   0   0   2   0   0   2   0   0   2   2   2   0   0   2   2   2   2   2   0   0   0   0   0   0   0   0   2   2   2   0   2   2   2   2   2   2   2   2   2   0   2   0   2   0   2   0   2   2   2   0   2   0   0   2   2   0   2   2   0   2   0   0   2   2   2   0   2   0   0   2   2   2   2   2   2   2   2   0   0   0   2   2   0   2   2   0   2   2   2   2   0   0   2   2   0   0   2   0   0   2   2   2
 MK-2-1                 2   2   0   2   2   2   2   2   2   2   2   0   2   0   2   0   0   2   0   2   2   0   2   0   2   0   2   2   2   2   2   0   0   0   2   0   2   2   0   2   0   2   0   0   2   2   2   0   0   2   0   0   2   0   2   0   2   2   0   0   0   0   0   0   2   2   2   0   0   2   2   0   0   2   0   0   0   0   0   2   2   2   0   0   2   2   2   2   0   2   2   0   2   2   0   0   2   0   0   2   2   2   0   2   0   2   2   2   2   2   2   0   2   0   0   0   0   0   2   0   0   0   0   0   0   0   0   0   2   2   2   0   2   2   2   0   0   0   0   2   2   2   0   2   0   0   0   0   2   2   2   2   2   0   0   2   2   0   0   0   0   2   0   2   0   2   0   0   2   2   0   0   2   0   2   0   0   0   0   2   2   0   2   0   2   2   2   2   2   0   0   0   0   0   2   0   2   2   2   2
 MK-2-2                 0   2   0   2   2   2   2   2   0   2   2   0   2   2   2   0   0   2   0   0   2   0   2   0   2   2   2   2   2   2   2   0   0   0   2   2   2   2   0   2   0   2   0   0   0   2   2   0   0   2   0   0   2   0   2   0   2   2   0   0   0   2   0   0   2   2   2   0   0   0   2   0   0   2   0   0   2   0   0   2   2   2   0   0   2   2   2   2   0   2   2   0   2   2   2   0   2   0   0   2   2   2   0   2   0   2   2   0   2   2   0   0   2   0   0   0   0   2   2   0   0   0   0   0   0   0   0   0   2   2   0   0   2   2   0   0   2   2   0   2   2   2   0   2   0   2   0   0   2   2   0   2   2   2   0   2   2   0   0   0   0   2   0   2   0   2   0   0   2   2   0   0   2   2   2   0   0   0   0   2   2   0   2   0   2   2   2   2   2   0   0   0   0   0   0   0   0   0   2   2
 MK-2-3                 0   2   0   2   2   2   0   2   0   2   2   0   0   2   2   2   0   2   0   2   2   0   2   0   2   2   2   2   2   0   2   0   0   0   2   2   2   2   0   2   2   2   0   0   0   2   2   0   0   2   0   0   2   0   2   2   2   2   0   0   2   0   2   0   2   2   2   0   0   2   0   0   0   2   0   0   2   0   0   2   2   2   2   0   2   2   2   2   0   2   2   0   2   0   2   0   2   0   0   2   2   2   0   2   0   2   2   0   2   2   0   0   2   0   0   0   2   2   2   2   0   0   0   0   0   0   0   0   2   2   0   0   2   2   0   0   2   2   0   2   0   2   0   2   0   2   0   0   2   2   2   0   2   2   0   0   2   0   0   0   0   2   0   2   0   2   0   0   2   2   0   0   2   2   2   0   0   0   0   2   2   0   2   0   2   2   2   2   2   0   0   0   0   0   0   0   0   0   2   2
 MK-2-4                 0   2   0   2   2   2   0   2   2   2   2   0   0   2   2   2   0   2   0   2   2   0   2   0   2   2   2   2   2   0   2   0   0   0   2   2   0   2   0   2   2   0   0   0   0   2   2   0   2   2   2   0   2   0   2   2   2   2   0   0   2   0   2   0   2   0   2   0   2   2   0   0   0   2   0   0   2   0   0   0   2   2   2   0   2   2   2   2   0   2   2   0   2   0   2   0   2   0   0   0   2   2   2   2   0   2   2   0   2   2   0   0   2   0   0   0   2   2   2   2   0   0   0   0   2   0   0   0   2   2   0   0   2   2   0   0   2   2   0   2   0   2   0   2   0   2   0   0   2   2   2   0   2   2   0   0   2   2   0   0   0   2   0   2   2   2   0   2   2   2   0   0   2   2   2   0   0   0   0   2   0   0   2   0   0   2   2   2   2   0   2   0   0   0   0   0   0   0   2   2
 MK-2-5                 0   2   0   2   2   2   0   0   2   2   2   0   2   2   2   2   0   2   0   2   2   0   2   0   2   0   2   0   2   0   2   0   0   0   2   2   0   2   0   0   2   0   0   0   0   2   2   0   2   2   2   0   2   0   2   2   2   2   0   0   2   0   2   0   2   0   2   0   2   2   0   0   0   2   0   0   2   0   2   0   2   2   2   0   2   2   2   2   0   2   2   0   2   0   2   0   2   0   0   0   0   2   2   2   0   2   2   0   2   2   0   0   2   0   0   0   0   2   0   2   0   2   0   0   2   2   0   0   2   2   0   0   2   2   0   0   2   2   2   2   0   2   0   2   0   2   0   0   2   2   2   2   0   2   0   0   2   2   0   0   0   2   0   2   2   2   0   0   2   0   0   0   2   0   2   0   0   2   0   2   0   0   2   0   0   2   2   2   0   0   2   0   0   0   0   0   2   0   2   2
 MK-2-6                 0   2   2   2   2   2   0   2   2   0   2   0   2   2   2   2   0   2   0   2   2   0   2   2   2   0   0   0   2   0   2   0   0   0   2   2   0   2   0   0   2   0   0   0   0   2   2   0   2   2   2   0   2   0   2   2   2   2   0   0   2   0   2   0   2   0   2   0   2   2   0   0   0   2   0   0   2   0   2   0   2   2   2   0   2   2   2   2   0   2   2   0   2   0   2   0   2   0   0   0   0   2   0   2   0   2   2   0   2   2   0   0   2   0   0   0   0   0   0   2   0   2   0   0   2   2   0   0   0   2   0   0   2   0   0   0   2   2   2   2   0   2   0   2   0   2   0   0   2   2   2   2   0   2   0   0   2   2   0   0   0   2   0   0   2   2   0   0   2   0   0   0   2   0   2   0   0   2   0   2   0   0   2   0   0   2   2   2   0   0   2   0   0   0   0   0   2   0   2   2
 MK-2-7                 0   2   2   2   0   2   0   2   0   2   2   0   2   2   2   2   0   2   0   2   2   0   0   0   2   0   0   0   2   0   2   0   0   0   2   2   0   2   0   2   2   0   2   0   0   2   2   0   0   2   2   0   2   0   2   2   2   2   0   0   2   0   2   0   2   0   2   0   2   2   2   0   0   2   0   0   2   0   2   0   2   0   2   2   2   0   0   2   0   2   2   0   2   2   2   0   2   0   0   0   0   2   0   2   0   2   2   2   0   2   0   0   2   0   2   0   0   0   0   2   0   2   0   0   0   2   0   0   0   2   0   0   2   0   0   0   2   0   2   2   0   2   0   2   0   2   0   0   0   2   2   2   2   2   0   0   2   2   0   0   0   2   0   0   2   2   0   0   2   0   0   0   2   0   2   0   2   2   0   2   0   0   2   0   0   2   2   2   0   0   2   0   0   2   0   2   2   0   2   2
 MK-2-8                 0   2   2   2   0   2   0   2   0   2   2   2   2   0   2   2   0   2   2   2   2   0   0   0   2   0   0   0   2   0   0   0   0   0   2   2   0   2   0   2   2   0   2   0   0   2   2   0   2   2   2   0   2   0   2   0   2   2   0   0   2   0   2   0   2   0   2   0   2   0   2   0   0   2   0   0   2   0   2   0   0   0   2   0   2   0   0   2   0   2   2   0   2   2   2   0   2   0   0   0   0   2   0   2   0   2   2   2   0   2   0   0   2   0   2   0   0   0   0   2   0   2   0   0   2   2   0   0   0   2   0   0   2   0   0   0   2   0   2   2   0   2   0   2   0   2   0   0   0   2   2   2   2   2   0   0   2   2   2   0   0   2   0   0   2   2   0   0   2   0   0   0   2   0   2   0   2   2   0   0   0   0   2   0   0   2   2   2   0   0   2   0   0   0   0   2   2   0   2   2
 MK-2-9                 0   2   0   2   0   2   0   2   0   2   2   2   2   0   2   2   0   2   2   2   2   0   0   2   2   0   0   0   2   0   0   2   0   0   2   2   0   0   0   2   0   0   0   0   0   2   2   0   2   2   2   0   2   0   0   0   2   2   0   0   2   0   2   0   0   0   2   0   0   0   0   0   0   0   0   0   2   0   2   0   0   0   2   0   2   0   0   2   2   2   2   0   2   0   2   0   2   2   0   0   0   2   0   2   0   2   2   2   0   2   0   0   2   0   2   0   0   0   0   2   0   2   2   0   2   2   0   0   0   2   0   0   2   0   2   0   2   0   2   2   0   2   0   2   0   2   0   2   2   2   2   2   2   2   0   0   2   2   2   2   0   2   2   0   2   2   0   0   2   0   0   0   2   0   2   0   2   2   0   0   0   0   2   0   0   2   2   2   0   0   2   0   0   2   0   2   2   0   0   2
 MK-2-10                0   2   0   2   0   2   0   2   0   2   2   2   2   0   0   0   0   0   2   2   2   0   0   2   2   2   0   0   2   0   0   2   0   0   2   2   0   0   0   0   0   0   0   0   0   2   2   0   2   2   2   0   2   2   0   0   2   2   0   0   2   0   0   0   0   0   2   0   0   0   0   0   0   0   0   0   2   0   0   0   0   0   2   2   0   0   0   2   2   2   2   0   2   2   2   0   0   2   0   0   0   2   0   0   0   0   2   0   0   2   0   0   2   0   2   0   0   0   0   2   0   0   2   0   2   2   0   0   0   2   0   2   2   0   2   2   2   0   2   2   0   2   0   2   0   2   0   2   2   2   2   2   2   2   0   0   2   2   2   2   0   2   2   0   2   2   0   0   2   0   0   0   2   0   2   0   2   2   0   0   0   0   2   2   0   2   2   2   0   0   2   0   0   2   0   2   2   0   0   2
 MK-2-11                0   2   0   2   0   2   0   2   0   2   2   2   2   0   0   0   0   0   2   2   2   0   0   2   2   2   0   0   2   0   0   0   0   0   0   2   0   0   0   2   0   0   0   0   0   0   2   0   2   2   2   0   2   2   0   0   2   2   0   0   2   0   0   0   0   0   2   0   0   0   0   0   0   0   0   0   2   0   0   0   0   0   2   2   0   2   0   2   2   2   2   0   2   2   2   0   0   2   0   0   0   2   0   2   0   0   2   0   0   2   0   0   2   0   2   0   0   0   0   2   0   0   0   0   2   2   0   0   0   2   0   2   2   2   2   2   2   0   2   2   0   2   0   2   0   2   0   2   2   2   2   2   2   2   0   0   2   2   2   2   2   2   2   0   2   0   0   0   2   0   0   0   2   0   2   0   2   2   0   0   0   0   2   2   0   2   2   0   0   0   2   0   0   2   0   2   2   0   0   2
 MK-2-12                2   2   0   2   0   2   0   2   0   2   2   2   2   0   0   0   0   0   2   2   2   0   0   2   2   2   0   0   2   0   0   0   0   0   0   2   0   0   0   2   0   0   0   0   0   0   2   0   2   2   2   0   2   0   0   2   2   2   0   2   2   0   2   0   0   0   2   0   0   0   0   2   0   0   0   2   2   0   0   0   0   0   2   2   0   2   0   2   2   2   2   0   2   2   2   0   0   2   0   0   0   2   0   2   0   0   2   0   0   2   0   0   2   0   0   0   0   0   0   2   0   0   2   0   2   2   0   0   2   2   0   2   2   2   2   2   2   0   2   2   0   0   2   2   0   2   0   2   2   2   2   2   2   0   0   2   2   2   2   2   2   2   2   0   2   0   0   0   2   0   0   0   0   0   2   2   2   2   0   0   0   0   2   2   0   2   2   0   0   0   2   0   0   2   0   2   2   2   0   2
 MK-2-13                2   2   0   2   0   2   0   2   0   2   2   2   2   0   0   0   0   0   2   2   2   0   0   2   2   2   0   0   2   0   0   0   0   0   0   2   0   0   0   2   0   0   0   0   0   0   2   0   2   0   2   0   2   0   0   2   2   2   0   0   2   0   2   0   0   0   0   0   0   2   0   0   0   0   0   2   2   0   2   0   0   0   2   2   0   2   0   2   2   0   2   0   2   2   2   0   0   0   0   2   0   2   0   2   0   0   2   0   0   2   0   0   2   0   0   0   0   0   2   2   0   0   2   0   0   2   0   0   2   2   0   2   2   2   2   0   2   0   2   2   0   0   0   2   2   2   2   2   2   2   2   2   2   0   0   2   2   0   2   2   2   2   2   0   2   0   0   0   2   0   0   0   0   0   0   2   2   2   0   0   0   0   2   2   0   2   2   0   0   0   2   0   0   2   0   2   2   2   0   0
 MK-2-14                0   2   0   2   0   2   2   2   0   2   2   2   2   0   0   0   0   0   2   2   2   0   0   2   2   0   0   0   2   0   0   0   0   0   0   2   0   0   0   2   0   0   0   0   0   0   2   0   2   0   2   0   2   0   0   2   2   2   0   0   2   2   2   0   0   0   0   0   0   2   0   0   0   0   0   2   2   2   2   2   0   0   2   2   0   2   0   2   2   0   2   0   2   2   2   0   2   0   0   2   0   2   0   2   0   0   2   0   0   2   0   0   0   0   0   0   0   0   2   2   0   0   2   0   0   2   0   0   2   2   2   2   2   2   2   0   2   2   2   2   0   0   0   2   2   2   2   2   2   0   2   2   2   0   0   2   2   0   2   2   2   2   0   0   0   0   0   0   2   0   0   0   0   0   0   2   2   2   0   0   0   0   2   2   0   2   2   0   0   0   2   0   0   2   2   2   2   2   0   0
 MK-2-15                0   2   0   2   0   2   2   2   0   0   2   2   2   0   0   0   0   0   2   2   2   0   2   2   2   0   0   0   2   0   0   0   0   0   0   2   0   2   0   2   0   0   2   0   0   0   2   2   2   0   2   0   2   2   0   0   2   2   0   0   2   0   2   0   0   0   0   2   2   2   0   0   0   0   0   2   2   2   2   2   0   0   2   2   2   2   0   2   2   2   2   0   2   2   2   0   0   0   0   2   0   2   0   2   0   0   0   0   0   2   0   0   0   0   0   0   0   0   2   2   0   0   2   0   0   2   0   0   2   2   2   2   2   2   2   0   2   2   2   2   0   0   0   2   2   2   2   2   2   0   2   2   2   0   0   2   2   0   2   2   2   2   2   0   2   0   0   0   2   0   0   0   0   0   0   2   2   0   0   0   0   2   2   2   0   2   2   0   0   0   2   2   0   0   2   2   2   2   0   0
 MK-2-16                0   2   0   2   0   2   2   2   0   0   2   2   2   0   2   0   0   0   2   2   2   0   0   0   2   0   0   0   2   0   0   2   0   2   0   2   2   2   2   2   0   0   2   0   0   2   2   2   2   0   2   0   2   2   0   0   2   2   0   0   2   0   2   0   0   0   0   2   2   2   0   0   0   0   0   2   0   2   2   2   0   0   2   2   2   2   0   2   2   2   2   0   0   2   2   0   0   0   0   0   2   2   0   2   0   0   0   0   0   2   2   0   0   0   0   0   0   0   2   2   0   0   2   2   0   2   0   0   2   2   2   2   2   2   2   0   2   2   2   2   0   2   0   2   2   2   2   2   2   0   2   2   2   0   0   0   2   0   2   2   2   2   2   0   2   0   0   0   2   0   0   0   0   0   0   2   2   0   0   0   0   2   0   0   0   2   2   0   0   0   2   0   0   0   2   2   2   2   0   0
 MK-3-1                 2   0   0   0   0   0   0   2   2   0   2   0   2   2   0   0   0   0   0   0   0   0   2   0   0   2   2   0   2   2   2   2   0   2   2   0   2   2   2   2   2   2   2   2   0   0   0   0   0   2   2   2   0   2   0   0   2   2   0   2   2   0   2   0   2   0   0   2   0   2   0   2   2   0   2   0   2   0   0   0   2   0   2   0   0   2   2   2   0   2   2   2   2   2   0   2   2   0   0   2   0   0   0   2   0   2   0   0   0   0   0   2   2   2   0   2   0   2   2   2   2   0   2   2   2   2   0   2   0   2   0   0   0   2   0   2   0   2   2   2   0   2   0   2   2   2   0   2   0   0   0   0   0   0   0   2   2   0   2   0   0   2   0   0   0   2   0   0   0   0   2   0   2   2   2   2   2   2   2   2   2   0   0   0   0   2   0   0   0   0   0   2   2   0   2   0   2   2   2   0
 MK-3-2                 2   0   0   0   0   0   0   2   2   0   2   0   2   2   0   0   0   0   2   0   0   0   2   0   0   2   2   0   2   2   0   2   0   2   2   0   2   2   2   2   2   2   2   2   0   0   2   0   0   2   2   2   0   0   0   0   2   2   0   2   2   0   2   2   0   0   0   2   2   2   0   2   0   0   2   2   2   2   0   0   2   0   2   0   0   2   2   2   0   2   2   2   2   0   0   2   2   0   0   2   0   0   0   2   2   2   0   0   0   0   0   2   2   2   0   2   0   2   2   2   2   0   2   2   0   2   0   2   0   2   0   0   2   2   0   2   0   2   2   2   0   2   0   2   2   2   0   0   0   0   0   2   0   0   0   2   2   0   2   0   0   2   0   0   0   2   0   0   0   0   2   0   2   2   2   2   2   2   2   2   2   0   0   0   0   2   0   0   0   0   0   2   2   0   0   2   2   2   2   0
 MK-3-3                 2   2   2   0   0   0   0   2   2   0   2   2   2   2   0   0   0   0   2   0   0   0   2   0   0   0   2   0   2   2   0   2   0   2   2   0   2   2   2   2   0   2   2   2   0   0   0   0   0   2   2   2   0   0   0   0   2   2   0   2   2   0   2   2   0   0   2   2   2   2   0   2   2   0   2   2   2   2   0   0   2   0   2   0   2   2   2   2   0   2   2   2   2   0   0   2   2   0   0   2   0   0   0   2   2   2   0   2   0   0   0   2   2   2   0   2   0   2   2   2   2   0   2   2   0   2   0   2   0   2   0   0   0   2   0   2   0   2   2   2   0   2   0   2   2   2   0   0   0   2   0   2   0   0   0   2   2   0   2   0   0   2   0   0   0   2   0   0   0   0   2   0   2   2   0   2   2   2   0   2   2   0   0   0   0   2   0   0   0   0   0   2   2   0   0   2   2   2   2   2
 MK-3-4                 2   2   0   0   0   0   0   2   2   0   2   0   2   2   0   2   0   0   2   0   0   0   2   0   2   0   2   0   0   2   0   2   0   2   2   0   2   2   2   2   0   0   2   2   0   0   2   0   0   0   2   2   0   0   0   0   0   2   0   2   2   0   2   2   0   0   2   2   2   2   0   2   2   0   2   2   2   2   2   0   2   0   2   2   2   2   0   0   0   2   2   2   2   0   0   2   2   2   0   2   0   0   0   2   2   2   0   2   0   0   0   2   2   2   0   2   0   2   2   2   2   0   2   2   2   2   0   2   0   0   0   2   0   2   2   2   0   0   2   2   0   2   2   2   2   2   0   0   0   2   0   2   0   0   0   2   0   0   2   0   2   2   0   0   0   2   2   0   0   0   2   0   2   2   0   2   2   0   0   2   2   0   0   2   0   2   0   0   0   0   0   2   2   0   2   2   2   2   2   2
 MK-3-5                 2   0   0   0   0   2   0   2   0   0   2   0   2   2   0   2   0   0   2   0   0   0   2   0   2   0   2   0   0   2   0   2   0   2   0   0   2   2   2   2   0   0   2   2   2   0   2   0   0   0   2   2   0   0   0   0   0   2   0   2   2   0   2   2   0   0   2   2   2   0   0   2   0   0   2   2   2   2   2   0   2   0   2   2   2   2   0   0   0   2   2   2   2   0   0   2   2   2   0   2   0   0   0   2   2   2   0   2   0   0   0   2   2   2   0   2   0   2   2   2   2   0   2   2   2   2   2   2   0   0   0   2   0   0   2   2   0   0   2   2   0   2   2   2   2   2   0   0   0   2   2   2   0   0   2   2   0   0   2   0   2   2   0   0   0   2   2   0   0   0   2   0   2   2   0   2   2   0   0   2   2   0   0   2   0   2   0   2   2   0   0   2   2   0   2   2   2   2   2   0
 MK-3-6                 2   0   0   0   2   2   2   2   0   0   2   2   2   2   0   2   0   0   2   2   0   0   2   2   0   0   2   0   0   2   0   2   0   2   2   0   0   2   2   2   0   0   2   2   0   0   2   0   0   0   2   2   0   0   0   2   0   2   0   2   2   0   2   2   0   0   2   2   0   0   0   2   0   0   2   2   2   2   2   0   2   0   2   2   2   2   0   0   0   2   0   2   2   0   0   2   2   2   0   2   0   2   0   2   2   2   0   2   0   2   0   0   2   2   0   2   0   2   2   0   2   0   2   2   2   2   2   2   0   0   0   2   0   2   2   0   0   0   2   2   0   2   2   2   2   2   0   0   0   2   2   2   0   0   2   2   0   0   2   0   2   2   0   0   0   2   2   0   0   0   2   0   2   2   0   2   2   2   0   2   2   0   0   0   0   2   2   0   2   0   0   2   2   0   2   2   2   2   2   0
 MK-3-7                 2   0   0   0   2   2   2   2   0   2   2   2   2   2   0   2   0   0   2   2   0   0   2   2   0   0   2   0   0   2   0   2   0   2   2   0   0   2   2   0   0   0   2   2   0   0   2   0   0   0   2   2   0   0   0   2   0   2   0   2   0   0   2   2   0   0   0   2   0   0   0   2   2   0   2   2   2   0   2   2   2   0   2   2   2   2   0   0   0   2   0   2   2   0   0   2   2   2   0   2   0   0   0   2   2   2   0   2   0   2   0   0   2   2   0   2   0   2   2   0   0   0   2   2   2   2   2   2   2   0   0   2   0   2   2   0   0   0   2   2   0   2   2   2   2   2   0   0   0   2   2   2   0   2   2   0   0   0   2   2   2   0   0   0   0   2   0   0   0   0   2   0   2   2   2   2   2   0   0   2   2   2   0   0   0   0   2   0   2   0   0   2   2   0   2   2   2   2   2   0
 MK-3-8                 2   0   0   0   2   2   2   2   0   2   2   2   2   2   0   2   0   0   2   2   0   0   2   2   0   0   2   2   0   2   0   2   0   2   2   0   0   2   2   2   0   0   2   2   0   0   0   0   0   0   2   0   0   0   0   2   0   2   0   2   0   0   2   0   0   2   0   2   0   2   0   2   2   0   2   2   2   0   2   2   0   0   2   0   2   2   0   0   0   2   0   2   2   0   2   2   2   2   0   2   0   0   0   2   2   2   0   2   0   0   2   0   2   2   0   2   0   2   2   0   0   0   2   2   2   0   0   2   2   0   0   2   2   2   2   0   0   0   2   2   0   2   2   2   2   2   0   0   2   2   2   2   0   2   2   0   0   2   2   2   2   0   0   0   0   2   0   0   0   0   2   0   2   2   2   0   2   0   0   2   2   2   0   2   0   0   2   0   2   0   0   2   0   0   2   2   2   0   2   0
 MK-3-9                 2   0   0   0   2   2   2   2   0   0   2   2   2   2   0   0   0   0   2   2   0   0   2   2   0   0   2   2   0   0   0   2   0   2   2   0   0   2   2   2   0   0   2   2   0   2   0   0   0   0   2   0   0   0   0   2   0   2   0   2   0   0   2   0   0   2   0   2   0   2   0   2   2   0   2   2   2   2   2   2   0   0   2   0   2   2   0   0   0   0   0   2   2   2   0   2   2   2   0   2   0   0   0   2   2   2   0   2   2   0   2   0   2   2   0   2   0   2   2   0   0   0   2   2   2   0   0   2   2   0   0   2   2   2   0   0   0   0   2   2   0   0   2   2   2   2   0   0   2   2   2   0   0   2   2   0   0   0   2   2   2   0   0   0   0   2   0   0   0   0   2   0   2   2   2   0   2   0   0   2   2   2   0   2   0   0   0   0   0   0   0   2   0   0   2   2   2   0   2   0
 MK-3-10                0   0   0   0   2   0   2   2   0   0   2   2   2   2   0   2   0   0   2   2   0   0   2   2   0   0   2   2   0   0   2   2   0   2   2   0   0   2   2   2   0   0   2   2   0   2   0   0   0   0   2   0   0   0   0   2   0   2   0   0   0   0   2   0   0   2   0   2   0   2   0   2   2   2   2   2   2   2   2   2   0   0   0   0   2   2   0   0   0   0   0   2   2   2   0   0   2   2   0   2   0   2   0   2   2   2   0   2   2   0   0   0   2   2   0   2   0   2   2   0   0   0   2   2   2   0   0   2   2   2   0   2   2   2   0   0   0   0   2   2   2   0   2   2   2   2   0   2   2   2   2   0   2   2   2   0   0   0   2   2   2   0   0   0   0   2   0   0   0   0   2   0   2   2   2   0   2   0   0   2   2   2   0   2   0   0   0   0   0   0   0   2   0   0   2   2   2   0   2   0
 MK-3-11                0   0   0   0   2   2   2   2   2   0   2   2   2   2   0   2   0   0   2   2   2   0   2   2   0   0   0   2   0   0   2   0   0   2   2   0   0   2   2   2   0   0   2   2   0   2   0   0   0   0   2   0   0   0   0   2   0   2   0   2   0   0   2   2   0   2   0   2   0   2   0   2   2   2   2   0   2   2   0   2   0   0   0   0   2   2   0   0   0   0   0   2   2   2   0   0   2   2   0   2   2   2   0   2   2   2   0   2   2   0   0   0   2   2   0   2   0   2   2   0   0   0   2   2   2   0   0   2   2   2   0   2   2   2   0   0   0   0   2   2   2   0   2   2   2   2   0   2   2   2   2   0   2   2   2   0   0   0   2   2   2   0   0   0   0   2   0   2   2   0   2   0   2   2   2   2   2   0   0   2   2   2   0   2   0   0   0   0   0   0   2   2   0   0   2   2   2   0   2   0
 MK-3-12                0   0   0   0   2   2   2   2   0   0   2   2   2   2   0   2   2   0   2   2   2   0   0   2   0   0   0   2   0   0   2   0   0   2   2   0   0   2   2   2   2   0   2   2   0   2   0   0   0   0   2   0   2   2   0   2   0   2   0   2   0   0   2   0   0   0   0   2   0   2   0   2   2   2   2   0   2   2   0   2   0   0   0   0   2   2   0   0   0   2   0   2   2   2   0   0   2   2   0   2   2   0   0   2   2   2   0   2   2   0   0   0   2   2   0   2   0   2   2   0   0   0   2   2   2   0   0   2   2   2   0   2   0   2   0   0   0   0   2   2   2   0   2   2   2   2   0   2   2   2   2   0   2   2   2   0   0   0   2   2   2   0   0   0   0   0   0   2   2   0   2   0   2   2   2   2   2   0   0   2   2   2   0   2   0   0   0   0   0   0   2   2   0   0   2   2   2   0   2   0
 MK-3-13                0   0   0   0   2   2   2   2   0   0   2   2   2   2   0   2   0   0   2   2   2   0   0   2   0   2   0   2   0   0   2   0   0   2   2   0   0   2   0   2   2   0   2   2   0   2   0   0   0   0   2   0   2   2   0   2   0   2   0   2   2   0   2   0   0   0   0   2   0   2   2   2   2   2   2   0   2   2   0   2   2   0   0   0   2   2   0   0   0   0   0   2   0   2   0   0   2   2   0   2   2   0   0   2   2   2   2   2   2   0   2   0   2   2   0   2   0   2   2   0   0   0   2   2   2   0   0   2   2   0   0   2   0   2   0   0   0   0   2   2   2   0   2   2   2   2   0   2   2   2   2   0   2   2   2   0   0   0   2   2   2   0   0   2   0   0   0   2   2   0   2   0   2   0   2   2   2   0   0   2   2   2   0   2   0   0   0   0   2   0   2   2   0   0   2   2   2   0   2   0
 MK-3-14                0   0   0   0   2   2   2   2   0   0   2   2   2   2   0   2   0   0   2   2   2   0   0   2   2   2   0   0   0   0   2   0   0   2   2   0   0   0   0   2   2   0   2   2   0   2   0   0   0   0   2   0   0   2   2   2   0   2   2   2   2   0   2   0   0   0   0   2   0   0   2   2   2   2   2   0   2   2   0   2   2   2   0   0   2   2   0   0   0   0   0   2   0   2   0   0   2   2   0   2   2   0   0   2   2   0   2   2   0   0   2   0   2   2   0   2   0   2   0   0   0   0   2   2   2   0   0   2   2   0   2   2   2   2   0   0   0   0   2   2   2   0   2   2   2   2   2   2   2   2   2   0   2   2   2   0   0   0   2   2   2   0   0   2   0   2   0   2   2   0   2   0   2   0   2   2   2   2   2   0   2   2   0   2   0   0   2   2   2   0   2   2   0   0   2   2   2   0   2   0
 MK-3-15                2   0   0   0   2   2   2   2   0   0   2   2   2   2   0   0   0   0   0   2   2   0   0   2   2   2   2   0   0   0   2   0   0   2   2   0   0   0   0   2   2   0   2   2   0   2   0   0   0   0   2   0   0   2   2   2   0   2   2   2   2   0   2   0   0   0   0   2   0   0   0   2   2   0   2   0   2   2   0   2   2   2   0   0   2   2   0   2   0   2   0   2   0   2   0   0   2   2   2   0   2   0   0   2   2   0   2   2   0   0   2   0   2   2   0   2   0   2   0   0   0   0   2   2   2   0   2   2   2   0   2   2   2   0   0   0   0   0   2   2   2   0   2   2   2   2   2   2   2   2   2   0   2   2   2   0   0   0   2   2   2   0   0   2   0   2   0   2   2   0   2   0   2   0   2   2   2   0   2   0   2   2   0   2   0   0   2   2   0   0   2   2   0   0   2   2   2   0   2   0
 MK-3-16                2   0   0   0   2   2   2   2   0   0   0   0   2   2   0   0   0   0   0   2   2   0   0   2   2   2   2   0   0   0   2   0   0   2   2   0   0   0   0   2   2   0   2   2   0   2   0   0   0   0   2   0   0   2   2   2   0   2   2   2   2   0   0   0   0   0   0   2   0   2   0   2   2   0   2   0   2   2   0   2   2   0   0   0   2   0   0   2   0   2   2   2   0   2   0   0   2   2   2   0   2   0   0   2   2   0   0   2   0   0   2   0   2   2   0   2   0   2   2   0   0   0   2   2   2   0   2   2   2   0   2   2   2   0   0   0   0   0   2   2   2   0   2   2   2   2   2   2   2   2   2   0   2   2   2   0   0   0   2   2   2   0   0   2   2   2   0   2   2   0   2   0   2   2   0   2   0   0   2   0   2   2   2   2   0   0   2   2   0   0   2   2   0   0   2   2   2   0   2   0
 MK-4-1                 2   2   0   0   2   0   0   0   2   2   0   2   2   2   0   0   0   0   2   0   0   2   2   0   2   0   0   2   0   2   2   2   2   0   0   2   2   2   0   2   2   2   0   0   2   0   0   2   0   0   0   2   0   0   0   0   2   2   0   0   0   0   0   0   2   2   2   2   0   2   0   0   0   2   2   2   2   2   0   2   0   0   2   0   0   2   0   0   0   0   2   0   0   2   0   2   0   2   0   0   0   0   2   2   0   0   0   0   0   0   2   2   2   0   2   0   0   0   2   2   0   2   0   2   0   2   0   0   0   2   2   0   2   2   2   2   2   0   0   2   0   2   0   0   0   0   0   0   0   0   0   0   0   2   0   0   0   0   0   2   2   2   0   0   2   0   0   2   2   2   2   2   2   2   2   2   0   0   0   0   0   2   0   2   2   0   2   0   0   0   2   2   2   0   0   0   2   0   0   0
 MK-4-2                 2   2   0   0   2   0   0   0   2   2   0   2   2   2   0   0   0   0   2   0   0   0   2   2   2   0   0   2   0   2   0   2   2   0   0   0   2   2   0   2   2   2   0   0   2   0   0   2   0   0   0   2   0   0   0   0   2   2   0   0   0   0   0   0   0   2   2   2   0   2   0   0   0   2   0   2   2   2   0   2   0   0   2   0   0   2   0   0   0   0   2   0   0   0   0   2   0   2   0   0   0   2   2   2   0   0   0   2   0   0   2   2   2   0   2   2   2   0   2   0   0   2   0   2   0   2   0   0   2   2   2   0   0   2   2   2   2   0   0   2   2   0   0   0   2   0   0   0   0   2   0   2   2   2   0   0   0   0   2   2   2   0   0   0   2   2   0   0   2   2   2   2   2   2   2   2   0   0   2   0   0   2   0   2   2   0   2   0   0   0   2   2   2   0   0   0   2   0   0   0
 MK-4-3                 2   2   0   0   2   2   0   0   2   2   0   2   2   2   0   0   0   0   2   0   0   0   2   2   2   0   0   2   0   2   0   2   2   0   0   0   2   2   0   2   2   2   0   0   2   0   0   2   0   0   0   2   2   0   0   0   2   2   0   0   0   0   2   0   0   2   2   2   0   2   0   0   0   2   0   2   2   2   0   2   0   0   2   0   0   2   0   0   0   0   2   0   0   0   0   2   0   2   0   0   2   2   2   2   0   0   0   2   0   0   2   2   2   0   2   2   2   0   2   0   0   2   0   2   0   2   0   0   2   2   2   2   2   2   2   2   0   0   0   2   2   0   2   0   2   0   0   0   0   2   0   2   2   2   0   0   0   0   0   2   2   0   0   0   2   0   0   0   2   2   2   2   2   2   2   0   0   0   2   0   0   0   0   2   2   0   0   2   2   0   2   2   2   0   2   0   2   0   0   0
 MK-4-4                 2   2   0   0   2   2   0   0   2   2   0   2   0   2   0   0   2   0   2   0   0   0   2   2   2   0   0   0   2   0   0   2   2   0   0   0   2   2   0   0   2   2   0   2   2   0   0   2   0   0   0   2   2   0   0   0   2   2   0   0   0   0   0   0   0   2   2   0   0   0   0   0   0   0   0   2   2   2   0   2   0   0   2   0   0   0   2   0   0   0   0   2   0   0   0   0   0   2   0   2   2   2   2   2   2   0   0   2   0   0   2   2   2   0   2   2   2   0   0   0   0   2   0   2   2   2   0   0   2   2   2   2   2   2   2   2   0   0   0   2   2   0   2   0   2   0   0   0   0   0   0   2   2   2   0   0   0   0   0   2   2   0   0   0   2   0   0   0   2   2   0   2   2   2   2   0   0   0   2   0   0   0   0   2   2   0   0   2   2   0   2   2   2   0   2   0   0   0   0   0
 MK-4-5                 2   2   0   0   2   2   2   0   2   0   0   2   0   2   2   0   2   0   0   0   0   0   2   2   2   0   0   0   2   0   2   0   2   0   0   0   2   2   0   0   2   2   0   2   2   0   2   2   0   0   0   2   2   0   0   0   2   2   0   2   0   0   0   0   0   2   2   0   2   0   0   0   0   0   0   2   2   2   0   2   0   0   2   0   0   2   2   0   0   0   0   2   0   0   0   0   0   2   0   2   2   2   2   2   2   0   0   0   0   0   2   2   2   0   2   2   2   0   0   0   0   2   0   2   2   2   0   0   0   2   2   2   2   2   2   2   2   0   0   2   2   0   2   0   2   0   2   0   0   0   0   2   2   2   0   0   0   0   0   2   2   0   2   2   2   0   0   0   0   2   0   0   2   2   0   0   0   0   2   0   0   0   0   2   2   0   0   2   2   0   2   2   2   0   0   0   0   0   0   0
 MK-4-6                 2   2   0   0   2   2   2   0   2   0   0   2   0   2   2   0   2   0   0   0   0   0   2   0   0   0   0   0   2   0   2   0   2   0   2   0   2   2   0   0   2   2   0   2   2   0   2   2   0   0   0   2   2   0   0   0   2   2   0   2   0   0   0   0   0   2   2   0   2   0   0   0   0   0   0   0   2   2   2   2   0   0   2   0   0   2   2   2   0   0   0   2   0   0   0   0   0   2   0   0   0   2   2   2   2   0   0   0   0   0   2   2   2   0   2   2   2   0   0   0   0   2   0   2   2   2   0   2   0   2   0   2   2   2   2   2   0   0   2   2   0   0   0   0   2   0   2   0   0   2   2   0   2   2   0   0   0   0   0   2   2   0   0   2   2   0   2   0   0   2   0   2   2   2   0   0   0   2   2   0   0   0   0   2   2   0   0   2   2   0   0   2   2   0   0   0   0   0   0   0
 MK-4-7                 2   2   0   0   2   2   2   0   2   0   0   2   0   2   0   0   0   0   0   0   0   0   2   0   0   0   0   0   2   0   2   0   2   0   2   2   2   2   0   0   2   2   0   2   2   0   2   2   0   0   2   2   2   0   0   0   2   2   0   2   2   0   0   0   0   2   2   0   0   0   0   0   0   0   0   0   2   2   2   2   2   0   2   0   0   2   2   2   0   0   0   2   0   0   0   0   0   0   0   0   2   2   2   2   2   0   0   0   0   0   2   2   2   0   2   2   2   0   0   0   0   2   0   2   2   0   0   2   0   2   2   2   2   2   2   2   0   0   2   2   0   0   0   0   2   0   2   0   0   2   2   0   2   2   0   0   0   0   2   2   2   0   0   2   2   0   2   0   0   2   0   2   2   2   2   0   2   2   2   0   0   0   0   2   2   0   2   2   2   0   0   2   2   0   0   0   0   0   0   0
 MK-4-8                 2   2   0   0   2   2   2   0   2   0   0   2   2   2   0   0   0   0   0   0   0   0   2   0   0   0   0   0   2   0   2   0   2   2   2   2   2   2   2   0   2   2   0   2   2   0   0   2   0   0   2   2   0   0   0   0   0   2   0   2   2   0   0   0   0   2   2   0   0   0   0   0   2   0   0   2   2   2   0   0   2   0   2   0   2   2   2   2   0   0   0   2   0   0   0   0   0   0   2   0   2   2   2   2   2   0   0   0   0   0   2   0   2   0   2   2   2   0   0   0   0   2   0   2   0   0   0   2   0   2   2   2   2   2   0   0   0   0   2   0   0   0   0   0   0   0   2   0   0   2   2   0   2   2   0   2   0   0   2   2   2   0   0   2   2   0   2   0   0   2   0   2   2   2   2   2   2   2   2   0   0   0   0   2   2   0   2   2   2   0   0   2   2   2   0   0   0   0   0   0
 MK-4-9                 2   2   0   0   2   2   2   0   2   2   0   2   2   2   2   2   0   0   2   0   0   0   2   0   0   0   0   0   2   0   2   0   2   2   2   2   2   0   2   0   2   2   0   2   2   0   0   2   0   0   2   2   0   0   0   2   0   2   0   0   2   0   0   0   2   2   2   0   0   0   0   0   2   0   0   2   0   2   0   0   0   2   2   0   2   2   2   2   0   2   0   2   2   0   0   0   0   0   2   0   2   2   2   2   2   2   0   0   0   0   2   0   2   0   2   2   2   0   0   0   0   2   0   2   0   0   0   2   0   2   2   2   2   0   0   0   0   0   0   0   2   0   0   2   0   0   0   2   0   2   2   0   2   2   0   0   0   0   0   2   2   0   0   2   2   0   2   0   0   2   0   2   2   2   2   0   2   2   2   0   0   0   2   2   2   0   2   2   2   0   0   2   2   2   0   0   0   0   0   0
 MK-4-10                2   2   0   0   2   2   2   0   2   2   0   2   2   2   2   2   2   0   2   0   0   0   0   0   0   0   0   0   2   0   0   2   2   2   2   2   2   2   2   0   2   2   0   2   2   0   0   2   0   0   2   2   0   0   0   0   2   2   0   0   2   0   2   0   2   2   2   0   0   2   0   0   2   0   0   2   2   2   0   0   0   2   2   0   2   2   2   0   0   2   0   0   2   0   0   0   0   0   2   0   2   2   2   0   2   2   0   0   2   0   2   0   2   0   2   2   2   0   2   0   0   2   0   2   0   0   0   2   0   0   2   2   2   0   0   0   0   2   0   0   2   0   0   2   0   0   0   2   2   2   2   2   2   2   0   0   0   0   0   2   2   0   0   2   2   0   2   0   0   2   0   2   2   2   2   0   2   0   2   0   0   0   2   2   2   0   0   2   2   0   2   2   2   2   0   0   0   0   2   0
 MK-4-11                2   2   0   0   2   2   2   0   2   2   0   2   2   2   2   2   2   0   2   0   0   0   0   0   0   2   0   0   2   0   0   2   2   2   2   2   2   2   2   0   2   2   0   2   2   0   0   2   0   0   2   2   2   0   0   0   2   2   0   2   2   0   2   0   2   2   2   0   0   2   0   0   2   0   0   2   2   2   0   0   0   2   2   0   2   2   2   0   0   2   0   0   2   0   0   0   0   0   2   0   2   2   0   0   2   2   0   0   2   0   2   0   2   0   2   2   2   0   2   0   0   2   0   2   2   0   2   2   0   0   0   2   2   0   0   0   0   2   0   0   2   0   0   2   0   2   0   2   2   0   2   2   2   2   0   0   0   0   0   2   2   0   0   2   2   0   2   0   0   2   0   2   2   2   2   0   2   0   0   0   0   0   2   2   2   0   0   2   0   0   2   2   2   0   0   0   0   0   0   0
 MK-4-12                2   2   0   0   2   2   2   2   2   2   0   2   2   0   2   2   2   0   2   0   0   0   0   0   0   2   0   0   2   0   0   2   2   0   2   2   2   0   2   0   2   2   0   0   0   0   0   2   0   0   2   2   2   0   0   0   2   2   0   2   2   0   2   0   2   2   2   0   0   2   0   0   2   2   0   2   2   2   0   0   0   2   2   0   2   0   2   0   0   2   0   0   2   0   0   0   0   0   2   0   2   2   0   0   2   2   0   0   2   0   2   0   0   0   2   2   2   0   2   0   0   2   0   2   0   2   2   2   0   0   0   2   2   2   0   0   0   2   0   0   2   0   0   2   0   2   0   2   2   0   2   0   2   2   0   0   0   0   0   2   2   0   0   2   2   0   2   0   2   2   2   2   0   2   2   0   0   0   0   0   0   0   2   2   2   0   0   0   0   0   2   2   2   0   0   0   0   0   2   0
 MK-4-13                2   2   0   0   2   2   2   2   2   2   0   2   2   0   2   2   2   0   2   0   0   0   0   0   0   2   0   0   2   0   2   2   2   2   2   2   2   0   2   2   2   2   0   0   0   2   0   2   2   0   2   2   2   0   0   0   2   2   0   2   2   0   2   0   2   2   2   0   0   0   0   0   2   0   0   0   2   2   0   0   0   2   2   0   2   0   0   0   0   2   0   0   2   2   0   0   0   0   2   0   2   2   0   0   2   2   0   0   0   0   2   0   0   2   2   2   2   0   2   0   0   2   0   2   0   0   2   0   0   0   0   2   2   2   0   0   0   2   0   0   2   0   0   2   0   2   0   2   2   0   2   2   2   2   0   0   0   0   0   2   2   0   0   2   2   0   2   0   2   2   2   2   0   2   2   0   0   0   0   0   2   0   2   2   2   0   0   0   0   0   2   0   2   0   0   0   0   0   2   0
 MK-4-14                0   2   0   0   0   2   2   2   2   0   0   2   2   0   2   2   2   0   2   2   0   2   0   0   2   2   0   0   2   2   2   2   2   2   2   2   2   0   2   0   2   2   0   0   0   2   2   2   2   0   0   2   2   0   0   0   2   2   0   2   2   0   2   0   2   2   2   0   0   0   0   0   0   0   0   0   2   2   0   0   0   2   2   2   2   0   0   2   0   2   0   0   2   2   0   0   0   0   2   0   2   0   2   0   0   2   0   0   0   0   2   0   0   2   2   2   2   0   2   0   2   2   0   2   0   0   2   0   2   0   0   2   2   2   0   0   0   2   0   0   2   0   0   2   0   2   0   2   2   0   2   2   2   2   0   0   0   0   0   2   2   0   0   2   2   0   2   0   0   2   2   2   0   2   2   0   2   0   0   2   2   0   2   2   2   2   0   0   0   0   2   0   2   0   2   0   0   0   2   0
 MK-4-15                0   2   0   0   0   2   2   2   0   0   0   2   2   0   2   2   2   0   2   2   0   2   0   0   2   2   0   0   2   2   0   0   0   2   2   2   0   0   0   0   2   2   0   0   0   2   2   2   2   0   0   0   2   0   0   0   2   2   0   2   2   0   2   0   2   2   2   0   0   0   0   0   0   0   2   0   2   2   0   0   0   2   2   2   2   0   0   2   2   2   0   0   2   2   0   0   0   0   2   0   2   0   2   0   0   2   0   0   0   0   2   0   0   2   2   2   2   0   2   0   2   2   0   2   0   2   2   0   2   0   0   2   2   2   0   0   0   2   0   2   2   0   0   2   0   2   2   2   2   0   2   0   2   2   0   0   0   0   0   2   2   0   2   2   2   0   2   0   0   2   2   2   0   2   2   0   0   2   0   2   2   0   2   2   2   2   0   0   0   0   2   0   2   0   2   0   0   0   2   0
 MK-4-16                0   2   0   0   0   2   2   2   0   0   0   2   2   0   2   2   2   0   2   2   0   2   0   0   2   2   0   0   2   2   0   0   2   2   2   2   0   0   0   0   2   2   0   2   0   0   2   2   2   0   0   2   2   0   0   0   2   2   0   2   0   0   2   0   2   2   2   0   0   0   0   0   0   2   2   0   2   2   0   0   0   2   0   2   2   0   0   2   2   2   0   0   2   2   0   0   0   0   2   0   2   0   2   0   0   2   0   0   0   0   2   0   0   2   2   2   2   2   2   0   2   2   0   0   0   0   2   0   0   0   0   2   2   2   0   0   2   2   0   2   2   0   0   2   0   0   2   0   2   2   0   0   2   2   0   0   0   0   0   2   2   0   2   2   2   0   2   0   0   2   2   2   0   2   2   0   2   2   0   2   2   0   2   2   2   2   0   0   0   0   2   0   2   0   2   0   0   0   2   0
 MK-5-1                 2   2   2   2   0   2   0   0   2   0   2   0   0   0   2   0   0   0   0   2   2   0   0   0   0   2   0   2   0   0   2   0   2   2   0   2   2   2   0   0   2   0   0   2   0   0   0   0   0   0   2   0   2   0   2   0   0   2   0   2   0   0   0   0   2   0   0   0   2   2   0   0   0   2   0   2   0   2   0   2   0   2   0   0   2   2   2   0   0   2   2   0   0   0   2   0   0   2   0   2   0   0   2   0   2   2   0   2   0   0   0   2   2   0   2   0   2   2   2   0   2   0   2   2   0   0   0   0   0   0   0   2   2   2   0   2   0   2   2   0   0   0   0   0   2   0   0   2   0   2   2   0   2   0   2   2   2   2   0   0   0   2   2   2   2   0   2   0   0   0   2   0   0   0   2   2   2   0   0   0   0   2   2   0   2   2   2   0   2   0   0   2   0   0   2   0   0   0   2   2
 MK-5-2                 2   0   2   2   0   2   0   0   0   0   2   0   0   0   2   0   0   0   0   2   2   0   0   0   2   2   0   2   0   0   2   0   2   2   2   2   2   2   0   0   2   2   0   2   0   0   0   0   0   0   0   0   2   0   2   0   0   2   0   2   0   0   2   0   2   0   2   0   2   2   0   0   0   0   0   2   0   2   0   2   0   2   0   2   2   2   2   0   0   2   0   0   0   0   2   0   0   2   0   0   0   0   2   0   2   2   0   2   0   0   0   2   0   0   0   0   2   2   2   0   2   0   2   0   0   2   0   0   0   0   0   2   2   2   0   2   0   2   0   0   0   0   0   0   2   0   0   2   0   2   2   0   2   0   2   2   2   0   2   0   0   0   2   0   2   0   0   0   0   0   2   0   0   0   2   0   2   0   0   2   0   2   2   0   2   0   0   0   2   0   0   2   0   0   2   0   2   0   2   2
 MK-5-3                 2   0   2   2   0   2   0   0   0   0   2   0   0   2   2   0   0   0   0   2   2   0   0   0   0   2   0   2   2   0   2   0   2   2   2   2   2   0   2   0   2   2   0   2   0   0   0   0   0   0   0   0   0   0   2   0   0   2   0   0   0   0   2   0   2   0   2   0   2   2   0   0   0   0   0   2   0   2   0   2   0   2   0   2   2   2   2   0   0   2   2   0   0   0   2   0   0   2   0   0   0   0   2   0   2   2   0   2   0   0   0   2   0   0   0   0   2   2   2   0   2   0   2   0   0   2   0   0   0   0   0   2   2   0   0   2   0   2   0   0   0   2   2   0   2   0   0   2   0   2   2   0   2   0   0   2   2   0   2   0   0   0   2   0   2   0   2   0   0   2   2   0   2   0   2   0   0   0   0   2   0   2   2   0   2   0   0   0   2   0   0   2   0   0   2   0   2   0   2   2
 MK-5-4                 2   0   0   2   0   2   0   0   0   2   2   0   0   2   2   0   0   0   0   2   2   2   0   0   0   0   0   2   2   0   2   0   2   2   2   2   2   0   2   0   2   2   0   2   0   0   0   2   0   2   0   0   0   0   2   0   0   2   2   0   0   0   0   0   2   0   2   0   2   2   0   2   0   0   0   2   0   2   0   2   0   2   0   2   2   2   2   0   0   2   2   0   0   0   2   0   0   2   0   0   0   0   2   0   2   2   0   2   0   0   0   0   0   0   0   0   2   2   2   0   2   0   2   0   0   2   0   0   0   0   0   2   2   0   0   2   0   0   0   0   0   2   2   0   2   0   0   2   2   0   2   0   2   0   0   2   2   0   2   0   2   0   2   0   2   0   2   0   0   2   2   0   2   0   2   0   0   0   0   2   0   2   2   0   2   0   0   0   0   0   2   2   0   0   2   0   2   0   2   2
 MK-5-5                 2   0   0   2   0   2   0   0   0   2   2   0   0   2   2   0   2   0   0   2   2   2   0   0   0   0   0   2   2   0   2   0   2   2   2   2   2   0   0   0   2   2   0   2   0   0   0   0   2   2   2   0   2   0   2   0   0   2   2   0   0   2   0   0   2   0   2   0   0   2   0   0   0   0   0   2   0   0   2   2   0   2   0   2   2   2   2   0   0   2   2   0   0   2   2   0   0   0   0   0   0   0   0   2   2   2   0   2   0   0   0   0   0   0   0   0   2   2   2   0   0   0   2   0   0   2   0   0   0   0   0   2   0   0   0   2   2   0   0   0   0   2   2   0   2   0   0   2   2   0   2   0   0   2   0   2   2   2   2   0   2   0   2   0   2   0   2   0   0   2   2   0   0   0   2   0   0   0   0   2   0   2   0   0   2   0   0   0   0   0   2   2   0   0   2   0   2   0   2   2
 MK-5-6                 2   0   0   2   0   2   0   0   0   2   2   2   0   2   2   0   2   0   0   0   2   0   0   0   0   0   0   2   2   2   2   0   2   2   2   2   2   0   0   0   2   2   0   2   0   0   0   0   2   2   2   0   2   0   2   0   0   2   2   0   0   2   0   0   2   0   2   0   0   2   0   0   0   0   0   2   0   0   2   2   0   2   0   2   2   2   2   0   0   2   2   0   0   2   2   2   0   0   0   0   0   0   0   2   2   2   0   2   0   0   0   0   2   0   0   0   2   2   2   0   0   0   2   0   0   2   0   0   0   0   0   2   0   0   0   2   2   0   2   0   0   2   2   0   2   0   2   2   2   0   2   0   0   2   0   2   2   2   0   2   2   0   2   0   2   0   2   0   0   2   2   0   0   2   2   0   0   0   0   2   0   2   0   0   2   0   2   0   0   0   2   2   0   0   2   0   2   0   2   2
 MK-5-7                 2   0   0   2   0   2   2   0   0   2   2   2   0   2   2   0   0   0   0   0   2   0   0   0   0   0   0   2   2   2   2   0   0   2   2   2   2   2   0   0   2   2   0   2   0   0   0   0   2   2   2   0   2   0   2   0   0   2   2   0   0   2   0   0   2   0   2   0   0   2   0   0   0   0   0   2   0   0   2   2   0   2   0   2   2   2   2   0   0   2   2   0   0   2   2   2   0   0   0   0   0   0   0   2   2   2   0   2   0   0   0   2   2   0   0   0   2   2   2   0   0   0   2   0   0   2   0   0   0   0   0   2   0   0   0   2   2   0   2   0   0   2   2   0   2   0   2   2   2   0   2   0   0   0   0   2   2   2   0   0   2   2   2   0   2   0   2   0   0   2   2   0   0   2   2   0   0   0   0   2   0   2   0   0   2   0   2   0   0   0   2   2   0   0   2   0   2   0   2   2
 MK-5-8                 2   0   0   2   0   2   0   0   0   2   2   0   0   2   2   0   0   2   0   0   2   0   0   0   0   0   0   2   2   0   2   0   0   2   2   2   2   2   0   0   2   2   0   2   0   0   2   0   2   2   2   0   2   0   2   0   0   2   2   0   0   2   0   0   2   0   2   2   0   2   0   2   0   0   0   2   0   0   2   0   0   2   0   2   2   2   2   0   0   2   2   0   0   2   2   2   0   0   0   0   2   2   2   0   2   2   0   2   0   0   0   2   2   0   2   0   2   2   2   2   0   0   2   0   0   2   2   0   0   0   0   2   0   0   0   2   2   0   2   0   0   0   2   0   2   2   2   2   2   0   2   0   0   0   0   2   2   2   0   0   2   0   2   0   2   0   2   0   0   2   2   0   0   2   0   0   0   0   0   2   0   2   0   0   2   2   2   0   0   0   2   2   0   0   2   0   2   0   2   2
 MK-5-9                 2   0   2   2   0   2   2   0   0   2   2   0   0   2   2   2   0   2   0   0   2   0   0   0   0   0   0   0   2   2   2   0   0   2   2   2   2   2   0   0   0   2   0   2   0   0   2   2   2   2   2   0   2   2   2   0   0   2   2   0   0   2   0   2   2   2   2   2   0   2   0   2   0   0   0   2   0   0   2   0   0   2   0   2   2   2   2   0   0   2   2   0   0   2   2   0   2   0   0   0   2   2   2   0   0   2   0   2   0   0   0   2   2   0   2   0   2   2   0   2   0   0   2   0   0   2   2   0   0   0   0   2   0   0   0   2   2   0   2   0   0   0   2   0   0   2   2   2   2   0   2   0   0   0   0   2   2   2   0   0   2   0   2   0   2   2   2   0   0   2   2   0   0   2   0   0   0   0   0   2   0   2   0   0   2   2   2   0   0   0   2   2   0   0   0   0   2   0   2   2
 MK-5-10                2   0   2   2   0   2   2   0   0   0   2   0   0   2   2   2   0   2   0   0   2   0   0   0   0   0   0   0   2   2   2   0   0   2   2   2   2   2   0   0   0   2   0   2   2   0   2   2   2   2   2   0   2   2   2   0   0   2   2   0   0   0   0   2   2   2   0   2   0   2   0   2   0   0   0   2   0   0   2   0   0   2   0   2   2   2   2   0   0   2   2   0   0   2   2   0   2   2   0   0   2   2   2   0   0   2   0   2   0   0   2   2   2   2   2   0   2   2   0   2   0   0   2   0   0   2   2   0   0   0   0   2   0   0   0   2   2   0   2   0   0   0   2   0   0   2   0   2   2   0   2   0   0   0   0   0   0   2   0   0   2   0   2   0   2   2   2   2   0   2   2   0   0   2   0   0   0   0   0   2   0   2   2   0   2   2   2   0   0   2   2   0   0   0   2   0   2   0   2   2
 MK-5-11                2   0   2   2   0   2   2   0   0   0   2   0   0   2   2   2   0   0   0   2   2   0   0   0   0   0   0   2   2   2   2   0   0   2   2   2   2   2   0   0   2   2   0   2   2   2   2   0   2   2   2   0   2   2   2   0   0   2   2   0   0   0   0   2   2   2   0   2   0   2   2   2   0   0   2   2   0   0   2   0   0   2   0   2   2   2   2   0   0   2   2   0   0   2   2   0   2   2   0   0   2   2   2   0   0   2   0   2   0   0   2   2   2   2   0   0   2   2   0   2   0   2   2   2   0   2   2   0   0   0   0   2   0   0   0   2   2   0   2   0   0   0   2   0   0   2   0   2   2   2   2   0   0   0   0   0   0   2   0   0   2   0   2   0   2   2   2   2   0   2   0   0   0   2   0   0   0   0   0   2   0   2   0   0   0   0   2   0   0   2   2   0   0   0   2   0   2   0   2   2
 MK-5-12                2   0   2   2   0   2   2   0   0   0   2   0   0   2   2   2   0   0   0   2   2   0   0   0   0   0   0   2   2   2   2   0   0   2   2   2   2   2   0   0   2   2   0   0   2   2   2   0   2   2   2   0   2   2   2   0   0   2   2   0   0   0   0   2   2   2   0   2   0   2   2   2   0   2   2   2   0   0   2   0   0   0   0   2   2   2   2   0   0   0   2   2   2   2   2   0   2   2   0   0   0   2   2   0   0   2   0   2   0   0   0   2   2   2   0   2   2   2   0   2   0   2   2   2   0   2   2   0   2   0   0   2   0   0   0   2   2   0   2   2   0   0   2   0   0   2   0   2   0   2   2   0   0   0   0   0   0   2   0   0   2   0   2   0   2   2   2   2   0   2   0   2   2   2   0   0   2   0   0   2   0   2   0   0   2   0   2   0   0   2   2   0   0   0   2   0   2   0   2   2
 MK-5-13                0   0   2   2   0   2   2   2   0   0   0   0   0   2   2   0   0   0   2   2   0   0   0   0   0   0   0   2   0   2   2   0   0   2   2   2   2   2   0   0   2   2   2   0   0   2   2   0   2   2   0   0   2   2   2   0   0   2   2   0   0   0   0   2   2   2   0   2   0   2   2   2   0   2   2   2   0   0   2   0   0   0   0   2   2   0   2   0   0   0   2   2   2   2   2   2   2   0   0   0   0   2   2   0   0   2   0   2   0   0   0   2   2   0   2   2   2   2   0   2   0   2   0   2   0   2   2   0   2   0   0   0   0   0   0   2   2   0   0   2   0   0   2   2   0   2   0   0   0   0   2   0   2   0   0   0   0   2   2   0   2   0   2   0   2   2   2   2   0   0   0   2   2   0   0   0   2   0   0   2   0   0   0   0   2   0   0   0   0   2   0   0   0   0   2   0   2   0   2   2
 MK-5-14                0   0   2   2   0   2   2   2   0   0   0   0   0   2   2   0   0   2   2   2   0   0   0   0   0   0   0   2   0   2   2   0   0   2   2   0   2   2   0   0   2   2   2   0   0   2   2   0   2   2   2   0   2   2   2   0   2   2   2   0   0   0   2   2   2   2   0   0   0   2   2   2   2   2   2   0   0   2   2   0   0   0   0   2   0   0   2   0   0   0   2   2   2   2   2   2   2   0   0   0   0   2   0   0   0   2   0   2   2   0   0   2   2   0   2   2   2   2   0   2   0   2   0   2   0   2   2   0   2   0   0   0   0   0   0   2   2   0   0   2   0   0   2   2   0   2   0   0   0   0   2   0   2   0   0   0   0   2   2   0   2   0   2   0   2   2   2   0   0   0   0   2   2   0   0   0   2   0   0   2   0   2   0   0   2   0   0   0   2   2   0   0   0   0   2   0   2   0   2   2
 MK-5-15                0   0   2   2   0   2   2   0   0   0   0   0   0   2   2   0   0   2   2   2   0   0   0   0   0   0   0   2   0   2   2   0   0   2   2   0   0   2   0   0   0   2   2   0   0   2   2   0   0   0   2   0   2   2   2   0   2   2   2   0   0   0   2   2   2   2   0   0   0   0   2   2   2   2   2   0   0   0   2   0   0   2   2   2   0   0   0   0   0   0   2   2   2   2   2   2   2   0   0   0   0   2   0   2   0   2   2   2   2   0   0   2   2   0   2   2   2   0   0   2   0   2   0   2   0   2   2   0   2   0   0   0   0   0   0   2   2   0   0   2   0   0   2   2   0   2   0   0   0   0   2   0   2   0   0   0   0   0   2   0   2   0   2   0   2   2   2   0   0   0   2   2   0   2   0   0   0   0   0   2   0   2   0   2   2   2   0   0   0   0   0   0   0   0   2   2   0   0   2   2
 MK-5-16                0   0   2   2   0   2   2   0   0   0   2   0   0   2   2   0   0   2   2   2   0   0   0   0   0   0   0   2   0   2   2   0   0   2   2   0   0   2   0   0   0   2   2   0   0   0   0   0   0   0   0   0   2   2   0   0   2   2   2   0   0   0   2   2   2   2   0   0   0   0   2   2   2   2   2   0   0   0   2   0   0   2   2   2   2   0   0   0   0   0   2   2   2   2   2   2   2   0   0   0   2   2   0   2   0   2   2   2   2   0   0   2   2   0   2   2   2   0   0   2   0   2   0   2   0   2   2   0   2   0   0   2   0   0   0   2   2   0   0   2   0   0   2   2   0   2   0   0   0   0   2   0   2   0   0   0   0   0   2   0   2   0   2   0   2   2   2   0   0   0   2   2   0   2   2   0   0   0   0   2   0   2   2   2   0   2   0   0   0   0   2   0   0   0   2   2   0   0   2   2
 MK-6-1                 0   0   0   0   2   0   0   0   2   0   2   0   2   0   2   0   0   0   0   2   0   2   0   0   2   0   2   0   2   0   2   2   2   0   0   0   2   0   2   0   0   2   0   2   2   2   2   0   0   2   2   2   0   0   2   2   0   0   2   2   2   0   2   0   0   2   2   0   0   2   2   0   0   2   2   2   0   0   2   2   2   2   0   2   2   2   2   0   0   2   2   0   0   2   2   2   0   2   0   0   0   0   0   0   2   2   2   2   0   0   2   2   2   0   0   0   0   0   2   2   2   0   2   2   0   0   0   2   2   0   2   0   0   0   2   0   0   0   2   0   0   0   2   0   0   2   2   2   2   2   2   2   2   2   0   0   2   0   0   0   2   2   2   2   2   0   2   0   0   2   0   2   2   2   0   2   2   0   2   0   2   0   2   0   2   0   2   0   2   2   0   2   0   2   0   0   2   2   0   0
 MK-6-2                 0   2   0   0   2   2   2   0   2   0   2   0   2   2   2   0   0   0   0   2   0   2   0   0   2   0   2   0   2   0   2   2   2   0   0   0   2   0   2   0   2   2   0   2   0   2   2   0   0   2   2   2   0   0   2   2   0   0   2   2   2   0   2   0   0   2   2   0   0   0   2   0   0   0   2   2   0   0   2   0   2   2   0   2   2   2   2   0   0   2   0   0   0   2   2   2   0   2   0   0   0   0   0   0   2   2   2   2   0   0   2   0   2   0   0   0   0   0   2   2   2   2   2   2   0   0   0   2   2   0   2   0   0   0   2   2   2   0   2   0   0   0   0   0   0   2   2   2   2   2   2   2   0   2   0   0   2   0   0   2   2   2   2   0   2   0   2   0   0   0   0   0   2   2   0   2   2   0   2   0   2   0   2   0   2   0   2   0   2   2   2   2   0   2   0   0   2   2   0   0
 MK-6-3                 0   2   0   0   2   0   2   0   2   0   2   0   2   2   2   0   0   0   0   2   0   2   0   0   2   2   2   0   2   0   2   2   2   0   0   0   2   0   2   0   2   2   0   0   0   0   2   0   0   0   0   0   0   0   2   2   0   0   2   2   2   0   2   2   0   2   2   2   0   0   2   0   0   0   2   2   0   0   2   2   2   2   0   2   2   2   2   0   0   2   0   0   0   2   2   2   0   2   0   0   0   0   0   0   2   2   2   2   0   0   2   0   2   0   0   0   0   2   2   2   2   2   2   2   0   0   0   2   2   0   2   0   0   0   0   2   2   0   2   0   0   0   0   0   0   2   0   2   2   2   2   2   0   2   0   0   2   0   0   2   2   2   2   0   2   0   2   0   0   0   0   0   2   2   0   0   2   0   2   0   2   0   2   0   2   0   2   0   2   2   2   2   0   0   0   2   2   2   0   0
 MK-6-4                 0   0   0   0   2   0   2   0   2   0   0   2   2   2   2   0   0   2   0   2   0   2   0   0   2   2   2   0   2   0   2   2   2   0   0   0   2   0   2   0   2   2   0   0   0   0   2   0   0   0   0   2   0   0   2   2   0   0   2   2   2   0   2   0   0   2   2   2   0   0   2   0   0   0   2   2   2   2   2   2   0   2   0   2   2   2   2   0   0   2   0   0   0   2   0   2   0   2   0   0   0   0   0   0   2   2   2   2   0   0   2   2   2   0   0   0   0   2   2   2   2   2   2   0   0   0   0   2   2   0   2   0   0   0   0   2   2   0   2   2   2   0   2   0   0   2   0   2   2   2   2   2   0   2   0   0   2   0   0   2   2   2   2   0   2   0   2   0   0   2   0   0   2   2   0   0   2   0   2   0   0   0   2   0   2   0   0   0   2   0   2   2   0   0   0   2   2   2   0   0
 MK-6-5                 0   0   0   0   2   0   0   0   2   2   0   2   2   2   2   0   0   2   0   2   0   2   0   0   2   2   2   0   2   0   2   2   2   2   0   0   2   0   2   0   2   2   0   0   0   0   2   0   0   0   0   2   0   0   2   2   0   0   2   2   2   0   2   0   0   2   2   2   0   0   2   0   0   0   2   2   2   2   2   0   0   2   2   2   0   2   2   0   0   2   0   0   0   2   0   2   0   2   0   0   0   0   0   0   2   2   2   2   0   0   2   2   2   0   0   0   0   2   2   2   2   2   2   0   2   0   0   2   0   0   2   0   0   0   0   2   2   0   2   2   2   0   0   0   0   0   0   2   2   2   2   2   0   2   0   0   2   0   0   2   2   2   2   0   2   0   2   0   0   2   2   0   2   2   0   2   2   0   2   0   2   2   2   0   0   2   0   0   2   0   2   2   0   0   0   2   2   2   2   0
 MK-6-6                 0   0   0   2   2   0   0   0   0   2   0   2   2   2   2   2   0   2   0   2   0   2   0   0   2   2   2   0   2   0   2   2   2   2   0   0   2   0   2   0   2   2   0   0   0   0   2   0   0   0   0   2   0   0   2   2   0   0   2   2   2   0   2   0   0   2   2   2   0   0   2   0   2   0   2   2   2   2   2   0   0   2   2   2   0   2   2   0   0   2   0   2   0   2   0   2   0   2   2   0   0   0   0   0   2   2   2   2   0   0   2   2   2   2   0   0   2   2   2   2   2   2   0   0   2   2   0   2   0   0   2   0   0   0   2   2   2   0   2   2   0   2   2   0   0   0   0   0   2   2   2   2   0   2   0   0   2   0   0   2   2   2   2   0   2   0   2   0   0   2   2   0   2   2   0   2   2   0   2   0   2   2   2   0   0   2   0   0   2   0   2   2   0   0   0   2   2   2   2   0
 MK-6-7                 0   0   0   2   0   0   0   0   0   0   0   2   2   2   2   2   0   2   0   0   0   2   0   0   2   2   2   0   2   0   2   2   2   2   0   0   2   0   2   0   2   2   0   0   0   0   2   0   0   0   2   2   0   0   2   2   0   0   2   2   2   0   2   0   0   2   2   2   0   0   2   0   2   0   2   2   2   2   2   0   0   2   2   2   0   2   2   0   2   2   0   2   0   2   0   2   0   2   2   0   0   0   0   2   2   0   2   2   0   0   2   2   2   2   0   0   2   0   0   2   2   0   2   0   2   2   0   2   0   0   2   0   0   2   2   2   2   0   2   2   0   0   2   0   0   2   0   0   2   2   2   2   0   2   0   2   2   0   2   2   2   0   2   0   2   0   2   0   0   2   2   0   2   2   0   2   2   0   2   0   2   2   2   0   0   2   0   0   2   0   2   2   0   0   0   2   2   2   2   0
 MK-6-8                 0   0   0   2   0   0   0   2   0   0   2   2   2   2   0   2   0   0   0   2   0   0   0   0   2   2   2   0   2   2   2   2   2   2   0   0   2   0   2   0   2   2   0   0   0   0   2   0   0   0   2   2   0   0   0   2   0   0   2   2   2   0   2   0   2   2   2   2   0   0   2   0   0   0   2   2   2   2   2   0   0   2   0   2   0   2   2   0   2   2   0   2   0   2   0   2   0   2   2   0   0   0   0   2   2   0   2   2   0   0   2   2   2   2   2   0   2   0   0   2   2   0   2   2   2   2   0   2   0   0   0   0   0   2   2   2   2   0   2   2   0   0   2   0   0   2   2   0   2   2   2   2   0   2   2   2   2   0   2   2   0   0   2   0   0   0   2   0   0   2   2   2   2   0   0   2   0   0   2   0   2   2   0   0   0   2   0   0   2   0   2   2   2   0   0   2   2   2   2   0
 MK-6-9                 0   0   0   0   0   0   0   2   2   0   2   2   2   2   0   2   0   0   2   2   0   0   0   0   2   2   2   0   2   2   2   2   2   2   2   0   2   0   2   0   2   2   0   0   2   2   2   0   0   0   2   2   0   2   0   2   0   0   2   2   2   0   2   0   2   2   2   2   0   0   2   0   0   0   2   0   2   2   2   0   0   2   0   2   0   2   2   0   2   2   0   2   0   2   0   2   0   2   2   2   0   0   0   2   2   0   2   2   0   2   2   2   2   2   2   0   0   0   0   2   2   0   2   2   2   2   0   2   2   0   0   0   0   0   0   2   2   0   2   2   0   0   2   0   0   2   2   0   2   2   2   2   0   2   2   2   2   0   2   2   0   0   2   0   0   0   2   0   0   2   2   2   2   0   0   2   0   0   2   0   2   2   0   0   0   2   0   0   2   0   2   2   2   0   0   2   2   2   0   0
 MK-6-10                0   0   0   0   0   0   0   2   2   0   2   2   2   2   0   2   0   0   2   2   0   0   0   0   2   2   0   2   2   2   2   0   2   2   2   0   2   0   2   0   2   2   0   0   2   2   2   0   0   0   2   2   0   2   0   2   0   0   2   0   0   0   2   0   2   0   2   2   2   0   2   0   2   0   2   0   2   2   2   0   0   2   0   2   0   2   2   0   2   2   0   2   0   2   0   2   0   0   2   2   0   0   0   2   2   0   2   2   0   2   2   2   2   2   2   0   0   0   0   2   2   0   2   2   2   2   0   2   2   0   0   0   0   0   0   2   2   0   2   2   0   0   2   0   0   2   2   0   2   2   0   0   0   2   2   2   2   0   2   0   2   0   2   0   0   0   2   0   2   2   2   2   2   0   0   2   0   0   2   0   0   2   2   0   0   0   0   0   2   2   2   2   2   0   0   2   2   2   0   0
 MK-6-11                0   2   0   0   0   0   0   0   2   0   2   2   2   2   0   2   0   0   2   2   0   0   0   2   2   2   0   2   2   2   2   0   0   2   2   0   2   0   2   0   0   2   0   0   2   0   2   0   0   0   2   2   0   2   2   2   0   0   2   0   0   0   0   0   2   0   2   2   2   0   2   0   2   0   2   0   2   2   2   0   0   2   2   2   0   2   2   0   2   2   0   2   0   2   0   2   0   0   2   2   0   0   2   2   0   0   2   2   0   2   2   2   2   2   2   0   0   0   0   2   2   0   2   2   2   2   0   2   2   0   0   0   2   0   0   2   2   0   2   2   0   0   2   0   0   2   2   0   2   2   0   0   0   0   2   2   2   0   2   0   2   0   2   0   0   0   2   0   2   2   2   2   2   0   0   2   0   0   2   0   0   0   0   0   0   0   0   0   2   2   2   2   2   0   0   2   2   2   0   0
 MK-6-12                0   2   2   2   0   0   0   0   2   0   2   2   2   2   0   2   0   0   2   2   2   0   0   2   2   2   0   2   0   2   0   0   0   2   2   0   2   0   2   0   0   2   0   2   2   0   2   2   0   0   2   2   2   2   2   2   0   0   2   0   0   0   0   0   2   0   2   2   2   0   2   0   2   2   2   0   2   2   2   0   0   2   2   2   0   2   2   0   2   2   0   2   0   2   0   2   0   0   2   2   0   0   2   2   2   0   0   2   0   2   2   2   2   2   2   0   0   0   0   2   2   0   2   2   2   2   0   2   2   0   0   0   2   0   0   2   2   0   0   0   0   0   2   0   0   2   2   0   2   2   0   0   0   0   2   2   2   0   2   0   0   0   2   0   0   0   2   0   2   2   0   2   0   0   0   2   0   0   2   0   2   0   0   2   2   0   0   0   2   2   2   0   2   0   0   2   2   2   0   0
 MK-6-13                0   2   2   2   0   0   0   0   2   0   2   2   2   2   0   2   0   0   2   2   2   0   0   2   2   2   2   2   2   0   0   0   0   2   0   2   2   0   0   0   0   2   0   2   2   0   2   2   2   0   0   2   2   2   2   2   0   0   2   0   0   0   0   0   2   0   2   2   2   0   2   0   2   2   2   0   2   2   0   2   0   2   2   2   0   2   2   0   2   2   0   2   0   2   0   0   2   0   2   2   0   0   2   2   0   0   0   2   0   2   2   2   2   0   2   0   0   0   0   2   2   0   2   0   0   2   0   2   2   0   0   0   2   2   0   2   2   0   0   0   0   0   2   0   0   2   0   2   2   2   0   0   0   0   2   2   2   0   2   0   0   2   2   0   0   0   2   0   2   2   0   2   0   2   0   2   0   0   0   0   2   0   0   2   2   0   0   2   2   2   0   0   2   0   2   2   2   2   0   0
 MK-6-14                0   2   0   2   0   0   0   0   2   0   2   2   2   2   0   2   2   0   2   0   2   0   0   0   2   2   2   2   2   0   0   0   0   2   0   2   2   0   0   0   0   2   0   0   2   0   2   2   2   0   2   2   2   2   2   2   0   0   2   0   2   0   0   0   2   0   2   2   2   0   2   0   2   2   2   0   2   2   0   2   0   0   2   2   0   2   2   0   2   2   0   2   0   2   0   0   2   0   2   2   0   0   2   2   0   0   0   2   0   2   2   2   2   0   2   0   0   0   0   2   2   0   2   0   0   2   0   0   2   0   0   0   2   2   0   2   2   0   0   0   0   0   2   0   0   2   2   2   0   2   0   0   0   0   2   0   2   0   2   0   2   2   2   0   0   0   2   0   2   2   0   2   0   2   0   2   0   0   0   0   2   0   2   0   2   0   0   2   2   2   0   0   2   0   2   2   2   2   0   0
 MK-6-15                2   0   0   2   0   0   0   0   0   0   2   2   2   2   0   2   2   0   2   0   2   0   0   2   0   2   2   2   2   0   0   0   0   2   0   2   2   0   0   2   0   2   0   0   2   0   0   2   2   0   2   2   2   2   0   2   2   0   2   0   2   0   0   0   2   2   2   2   2   0   2   0   2   0   2   0   2   2   0   2   0   0   2   2   0   2   2   0   2   2   0   2   0   2   0   0   2   0   2   2   0   0   2   2   0   0   0   0   0   0   2   2   0   0   2   0   0   0   0   2   2   0   2   0   0   2   2   2   2   2   0   0   2   2   0   2   0   2   0   0   0   0   0   0   0   2   2   2   2   2   0   2   0   0   2   0   2   0   2   0   2   2   2   2   2   0   2   0   2   2   0   2   0   2   0   2   0   0   0   0   2   0   0   0   2   0   0   2   2   2   0   0   2   0   2   0   0   2   2   0
 MK-6-16                2   0   0   2   0   0   0   0   0   0   2   0   2   2   0   2   2   0   2   0   2   0   0   2   0   2   2   2   2   0   0   0   0   2   0   2   2   0   0   2   0   2   0   2   2   0   0   2   0   0   2   2   2   2   2   2   2   0   2   2   2   0   0   0   2   2   2   2   2   0   2   2   0   0   2   2   2   2   0   2   0   0   0   2   0   0   2   2   2   2   0   2   0   2   0   0   2   0   2   2   0   0   2   2   0   0   0   0   0   2   2   2   0   0   2   0   0   0   0   2   2   0   2   0   0   2   2   2   2   2   0   0   2   2   0   2   2   2   0   0   0   0   0   0   0   2   2   2   2   0   0   2   0   0   2   0   2   0   2   0   2   2   2   2   2   0   2   0   2   2   0   2   0   2   0   2   0   0   0   0   2   0   0   0   2   0   0   2   2   0   0   0   2   0   2   0   2   0   2   0
 
!****************************************** Phenotypic Data **********************************************************
!-100.0 is resevred for missing phenotype
SimulatedTrait1        16.1040   16.3215   15.3553   14.5806   14.7666   16.2224   13.9907   14.9891   15.4217   15.0240   15.6270   16.3297   15.3888   15.2919   16.7998   14.0997   15.2535   15.9366   13.7581   16.1873   16.2332   14.7167   14.9882   14.4842   13.5338   14.4531   13.2698   16.0513   16.2075   16.2830   16.5529   15.9781   16.3032   14.6774   15.6432   14.3472   15.1361   13.4627   16.0575   13.9710   15.0668   15.2301   14.3100   16.1173   15.4433   16.1914   15.4896   16.3947   14.7102   16.3829   15.7081   15.9154   15.6673   15.5482   14.5504   16.3078   14.4402   16.4972   13.5371   13.7768   15.3062   14.9966   15.0611   16.1900   13.8598   15.9849   16.3354   14.8603   14.4414   14.1999   15.1294   15.5434   14.3772   14.3519   14.2209   16.0685   16.5702   14.1021   14.8710   14.8405   15.3479   16.4233   14.2394   15.5894   14.2917   15.5637   14.2494   15.2501   15.1235   13.9418   15.1860   15.7759   13.7642   14.1264   14.2372   15.7678   16.8864   15.8857   16.3346   14.0828   14.2469   16.0041   15.7738   13.7988   15.2152   14.3847   16.1733   16.4882   14.3255   15.1622   15.3943   16.2843   16.4088   16.4657   13.2988   14.4628   15.8793   14.5039   14.8081   15.3322   15.4247   16.9272   13.3450   13.2866   15.8971   14.4125   15.9424   16.2171   13.5860   15.9198   15.4181   15.9912   15.8711   16.6581   16.3083   14.3879   16.0574   14.4437   13.9117   15.4143   15.3958   13.9883   15.7176   16.4114   13.8011   15.4012   15.0746   13.5248   14.8661   16.0150   15.8188   14.9811   15.6505   16.5015   13.6610   16.1311   15.0917   15.8469   13.7416   15.9465   14.9178   13.9908   15.1952   14.8977   15.9884   14.0809   15.8776   16.0983   15.2715   13.5661   16.5316   15.1239   16.2544   16.0929   15.9823   15.7499   16.0001   13.9427   13.5488   14.3218   14.2484   15.9059   13.8463   15.8782   14.2658   15.8895   15.7434   15.2498   15.8784   14.2752   16.7556   16.6813   16.1837   16.3952   15.6794   14.9518   14.7231   13.8210   15.8354   16.2083
SimulatedTrait2         9.4042    9.2366    9.2488   10.2548    9.8120    9.3390   10.4341   10.9039   10.0851    9.9061    9.8431    9.9433    9.4295    9.5363    9.1625   10.4591    9.5104    9.6148   10.4512    9.5923    9.0890   10.5363   10.5224   10.1716   10.4516   10.4520   10.3129    9.1873    9.2019    9.2654    9.5349    9.6116    9.1350    9.8283    9.7019   10.4679   10.4707   10.3533    9.4842   10.5091    9.2973    9.7273   10.3661    9.7207    9.6636    9.2264    9.6004    9.2108   10.0362    9.3357    9.4745    9.8578    9.8061    9.1597   10.3509    9.5553   10.5534    8.9581   10.5496    9.9291    9.6867    9.5354    9.0328    9.8086   10.4262    9.3904    9.4142   10.8876   10.4644   10.3817   10.7507   10.9106   10.3167   10.5344   10.3588    9.0626    9.5210   11.1246   10.2253    9.3583   10.2293    9.1709   10.4408    9.5026   10.6731    9.7806   10.3311    9.4798   10.4567   10.7068    9.2079   10.6136   10.8817   10.2479   10.2564    9.7114    9.3315    9.6342    9.1475   10.8323   10.6592    9.5269    9.7626   10.4399    9.9096   10.2979    9.4014    9.4132   10.5667   10.1744    9.3244    9.1381    9.4229    9.5913   10.5406   10.7549    9.4695   10.7933    9.3842   10.5515   10.6184    9.5365   10.4710   10.6286    9.5409   10.5280    8.8952    9.6699   10.7054    9.7371    9.6366    9.8781   10.8124    9.4536    9.1498   10.8240    9.4741   10.3884   10.5915    9.4892    9.7796   10.5993    9.4395    9.5750   10.5778   10.9013    9.3426   10.6245    9.1505    9.4178    9.4950   10.6481    9.5518    9.3323   10.2201    9.7942   10.0159    9.9616   10.3972    9.7196    9.3324   10.7098    9.6818   10.6436    9.7415   10.5034    9.3531    9.7075   11.0539   10.3772    9.8457    9.2424    9.3120    9.5520    9.5240    9.3889    9.3084   10.4853   10.7599   10.2727   10.0499    9.1582   10.1307    9.6089   10.7302    9.4258    9.4074    9.7186    9.6179   10.2486    9.2015    9.4956    9.4769    9.5325    9.6491   10.6871   10.4811   10.4861    9.6522    9.4324
 
